# Supplementary material for: The transformative power of transformers in protein structure prediction
Source: Proc Natl Acad Sci U S A. 2023 Jul 31;120(32):e2303499120. doi: 10.1073/pnas.2303499120 (PMC10410766; doi:10.1073/pnas.2303499120)
Supplement: Supplementary file 2 — Dataset S01 (GZ) [file pnas.2303499120.sd01.gz › SI_Data/predicted_structures/OmegaFold/T1114s3.pdb]

ATOM      1  N   MET     1     -40.298  -5.519  -0.412  1.00 44.62           N  
ATOM      2  CA  MET     1     -38.913  -5.737  -0.818  1.00 44.62           C  
ATOM      3  C   MET     1     -38.289  -4.448  -1.342  1.00 44.62           C  
ATOM      4  O   MET     1     -38.817  -3.830  -2.268  1.00 44.62           O  
ATOM      5  CB  MET     1     -38.830  -6.829  -1.886  1.00 44.62           C  
ATOM      6  CG  MET     1     -38.383  -8.179  -1.348  1.00 44.62           C  
ATOM      7  SD  MET     1     -37.794  -9.303  -2.673  1.00 44.62           S  
ATOM      8  CE  MET     1     -37.329 -10.750  -1.682  1.00 44.62           C  
ATOM      9  N   THR     2     -37.307  -3.875  -0.692  1.00 60.17           N  
ATOM     10  CA  THR     2     -36.723  -2.690  -1.312  1.00 60.17           C  
ATOM     11  C   THR     2     -35.378  -3.022  -1.952  1.00 60.17           C  
ATOM     12  O   THR     2     -34.438  -3.419  -1.262  1.00 60.17           O  
ATOM     13  CB  THR     2     -36.541  -1.556  -0.287  1.00 60.17           C  
ATOM     14  OG1 THR     2     -37.460  -1.746   0.796  1.00 60.17           O  
ATOM     15  CG2 THR     2     -36.799  -0.194  -0.923  1.00 60.17           C  
ATOM     16  N   GLU     3     -35.389  -3.399  -3.137  1.00 71.78           N  
ATOM     17  CA  GLU     3     -34.175  -3.578  -3.927  1.00 71.78           C  
ATOM     18  C   GLU     3     -33.543  -2.234  -4.279  1.00 71.78           C  
ATOM     19  O   GLU     3     -34.229  -1.322  -4.746  1.00 71.78           O  
ATOM     20  CB  GLU     3     -34.476  -4.368  -5.203  1.00 71.78           C  
ATOM     21  CG  GLU     3     -33.232  -4.865  -5.927  1.00 71.78           C  
ATOM     22  CD  GLU     3     -33.547  -5.705  -7.154  1.00 71.78           C  
ATOM     23  OE1 GLU     3     -32.629  -5.961  -7.966  1.00 71.78           O  
ATOM     24  OE2 GLU     3     -34.722  -6.110  -7.306  1.00 71.78           O  
ATOM     25  N   LEU     4     -32.390  -2.071  -3.868  1.00 73.71           N  
ATOM     26  CA  LEU     4     -31.665  -0.856  -4.224  1.00 73.71           C  
ATOM     27  C   LEU     4     -30.454  -1.181  -5.093  1.00 73.71           C  
ATOM     28  O   LEU     4     -29.692  -2.100  -4.785  1.00 73.71           O  
ATOM     29  CB  LEU     4     -31.218  -0.110  -2.964  1.00 73.71           C  
ATOM     30  CG  LEU     4     -30.579   1.263  -3.180  1.00 73.71           C  
ATOM     31  CD1 LEU     4     -31.643   2.290  -3.554  1.00 73.71           C  
ATOM     32  CD2 LEU     4     -29.820   1.702  -1.932  1.00 73.71           C  
ATOM     33  N   ASP     5     -30.295  -0.467  -6.130  1.00 78.53           N  
ATOM     34  CA  ASP     5     -29.155  -0.544  -7.039  1.00 78.53           C  
ATOM     35  C   ASP     5     -28.247   0.673  -6.885  1.00 78.53           C  
ATOM     36  O   ASP     5     -28.677   1.807  -7.107  1.00 78.53           O  
ATOM     37  CB  ASP     5     -29.631  -0.666  -8.488  1.00 78.53           C  
ATOM     38  CG  ASP     5     -30.037  -2.081  -8.862  1.00 78.53           C  
ATOM     39  OD1 ASP     5     -29.457  -3.045  -8.319  1.00 78.53           O  
ATOM     40  OD2 ASP     5     -30.944  -2.232  -9.708  1.00 78.53           O  
ATOM     41  N   LEU     6     -27.042   0.439  -6.404  1.00 74.82           N  
ATOM     42  CA  LEU     6     -26.140   1.550  -6.121  1.00 74.82           C  
ATOM     43  C   LEU     6     -24.911   1.496  -7.023  1.00 74.82           C  
ATOM     44  O   LEU     6     -24.508   0.418  -7.466  1.00 74.82           O  
ATOM     45  CB  LEU     6     -25.710   1.531  -4.652  1.00 74.82           C  
ATOM     46  CG  LEU     6     -26.835   1.544  -3.616  1.00 74.82           C  
ATOM     47  CD1 LEU     6     -26.260   1.453  -2.207  1.00 74.82           C  
ATOM     48  CD2 LEU     6     -27.689   2.798  -3.771  1.00 74.82           C  
ATOM     49  N   PHE     7     -24.300   2.638  -7.281  1.00 73.92           N  
ATOM     50  CA  PHE     7     -22.997   2.803  -7.915  1.00 73.92           C  
ATOM     51  C   PHE     7     -21.983   3.370  -6.928  1.00 73.92           C  
ATOM     52  O   PHE     7     -22.216   4.419  -6.324  1.00 73.92           O  
ATOM     53  CB  PHE     7     -23.106   3.718  -9.139  1.00 73.92           C  
ATOM     54  CG  PHE     7     -23.820   3.089 -10.305  1.00 73.92           C  
ATOM     55  CD1 PHE     7     -23.137   2.276 -11.200  1.00 73.92           C  
ATOM     56  CD2 PHE     7     -25.176   3.312 -10.505  1.00 73.92           C  
ATOM     57  CE1 PHE     7     -23.795   1.693 -12.280  1.00 73.92           C  
ATOM     58  CE2 PHE     7     -25.842   2.733 -11.582  1.00 73.92           C  
ATOM     59  CZ  PHE     7     -25.149   1.925 -12.469  1.00 73.92           C  
ATOM     60  N   VAL     8     -20.949   2.565  -6.623  1.00 68.47           N  
ATOM     61  CA  VAL     8     -19.839   3.070  -5.821  1.00 68.47           C  
ATOM     62  C   VAL     8     -18.678   3.461  -6.733  1.00 68.47           C  
ATOM     63  O   VAL     8     -18.067   2.601  -7.372  1.00 68.47           O  
ATOM     64  CB  VAL     8     -19.372   2.030  -4.779  1.00 68.47           C  
ATOM     65  CG1 VAL     8     -18.275   2.611  -3.889  1.00 68.47           C  
ATOM     66  CG2 VAL     8     -20.553   1.554  -3.935  1.00 68.47           C  
ATOM     67  N   SER     9     -18.451   4.698  -6.974  1.00 64.32           N  
ATOM     68  CA  SER     9     -17.521   5.189  -7.985  1.00 64.32           C  
ATOM     69  C   SER     9     -16.317   5.872  -7.344  1.00 64.32           C  
ATOM     70  O   SER     9     -16.474   6.801  -6.550  1.00 64.32           O  
ATOM     71  CB  SER     9     -18.224   6.162  -8.933  1.00 64.32           C  
ATOM     72  OG  SER     9     -17.356   6.556  -9.982  1.00 64.32           O  
ATOM     73  N   PRO    10     -15.223   5.331  -7.499  1.00 56.85           N  
ATOM     74  CA  PRO    10     -14.136   6.257  -7.174  1.00 56.85           C  
ATOM     75  C   PRO    10     -13.798   7.199  -8.328  1.00 56.85           C  
ATOM     76  O   PRO    10     -14.090   6.890  -9.487  1.00 56.85           O  
ATOM     77  CB  PRO    10     -12.959   5.326  -6.868  1.00 56.85           C  
ATOM     78  CG  PRO    10     -13.293   4.046  -7.563  1.00 56.85           C  
ATOM     79  CD  PRO    10     -14.774   4.012  -7.815  1.00 56.85           C  
ATOM     80  N   LEU    11     -14.268   8.481  -8.365  1.00 46.33           N  
ATOM     81  CA  LEU    11     -13.852   9.429  -9.392  1.00 46.33           C  
ATOM     82  C   LEU    11     -12.415   9.163  -9.828  1.00 46.33           C  
ATOM     83  O   LEU    11     -11.582   8.751  -9.017  1.00 46.33           O  
ATOM     84  CB  LEU    11     -13.984  10.866  -8.881  1.00 46.33           C  
ATOM     85  CG  LEU    11     -15.337  11.543  -9.104  1.00 46.33           C  
ATOM     86  CD1 LEU    11     -15.627  12.532  -7.980  1.00 46.33           C  
ATOM     87  CD2 LEU    11     -15.370  12.241 -10.459  1.00 46.33           C  
ATOM     88  N   GLY    12     -12.280   8.538 -10.984  1.00 47.42           N  
ATOM     89  CA  GLY    12     -11.299   8.488 -12.057  1.00 47.42           C  
ATOM     90  C   GLY    12      -9.886   8.779 -11.588  1.00 47.42           C  
ATOM     91  O   GLY    12      -9.628   9.826 -10.990  1.00 47.42           O  
ATOM     92  N   ARG    13      -9.111   7.724 -11.328  1.00 52.51           N  
ATOM     93  CA  ARG    13      -7.722   8.172 -11.312  1.00 52.51           C  
ATOM     94  C   ARG    13      -6.918   7.499 -12.419  1.00 52.51           C  
ATOM     95  O   ARG    13      -7.489   6.951 -13.364  1.00 52.51           O  
ATOM     96  CB  ARG    13      -7.081   7.889  -9.952  1.00 52.51           C  
ATOM     97  CG  ARG    13      -7.654   8.720  -8.816  1.00 52.51           C  
ATOM     98  CD  ARG    13      -6.581   9.556  -8.132  1.00 52.51           C  
ATOM     99  NE  ARG    13      -6.355   9.123  -6.755  1.00 52.51           N  
ATOM    100  CZ  ARG    13      -5.753   9.852  -5.820  1.00 52.51           C  
ATOM    101  NH1 ARG    13      -5.302  11.071  -6.096  1.00 52.51           N  
ATOM    102  NH2 ARG    13      -5.600   9.360  -4.599  1.00 52.51           N  
ATOM    103  N   VAL    14      -5.624   7.651 -12.177  1.00 50.43           N  
ATOM    104  CA  VAL    14      -4.657   7.269 -13.202  1.00 50.43           C  
ATOM    105  C   VAL    14      -5.126   6.000 -13.908  1.00 50.43           C  
ATOM    106  O   VAL    14      -4.917   5.839 -15.113  1.00 50.43           O  
ATOM    107  CB  VAL    14      -3.249   7.056 -12.602  1.00 50.43           C  
ATOM    108  CG1 VAL    14      -2.180   7.137 -13.690  1.00 50.43           C  
ATOM    109  CG2 VAL    14      -2.976   8.081 -11.503  1.00 50.43           C  
ATOM    110  N   GLU    15      -5.885   5.227 -13.192  1.00 56.12           N  
ATOM    111  CA  GLU    15      -6.192   3.961 -13.850  1.00 56.12           C  
ATOM    112  C   GLU    15      -7.472   4.062 -14.674  1.00 56.12           C  
ATOM    113  O   GLU    15      -7.759   3.190 -15.496  1.00 56.12           O  
ATOM    114  CB  GLU    15      -6.317   2.835 -12.820  1.00 56.12           C  
ATOM    115  CG  GLU    15      -5.019   2.524 -12.089  1.00 56.12           C  
ATOM    116  CD  GLU    15      -4.944   3.152 -10.706  1.00 56.12           C  
ATOM    117  OE1 GLU    15      -3.970   2.879  -9.967  1.00 56.12           O  
ATOM    118  OE2 GLU    15      -5.866   3.923 -10.358  1.00 56.12           O  
ATOM    119  N   GLY    16      -8.233   5.162 -14.443  1.00 59.55           N  
ATOM    120  CA  GLY    16      -9.487   5.194 -15.178  1.00 59.55           C  
ATOM    121  C   GLY    16     -10.707   5.105 -14.281  1.00 59.55           C  
ATOM    122  O   GLY    16     -10.657   5.502 -13.115  1.00 59.55           O  
ATOM    123  N   ASP    17     -11.825   4.861 -14.860  1.00 66.32           N  
ATOM    124  CA  ASP    17     -13.103   4.837 -14.156  1.00 66.32           C  
ATOM    125  C   ASP    17     -13.381   3.456 -13.567  1.00 66.32           C  
ATOM    126  O   ASP    17     -13.300   2.447 -14.271  1.00 66.32           O  
ATOM    127  CB  ASP    17     -14.240   5.246 -15.096  1.00 66.32           C  
ATOM    128  CG  ASP    17     -14.192   6.714 -15.481  1.00 66.32           C  
ATOM    129  OD1 ASP    17     -13.591   7.520 -14.739  1.00 66.32           O  
ATOM    130  OD2 ASP    17     -14.762   7.068 -16.536  1.00 66.32           O  
ATOM    131  N   LEU    18     -13.441   3.434 -12.307  1.00 70.66           N  
ATOM    132  CA  LEU    18     -13.773   2.188 -11.625  1.00 70.66           C  
ATOM    133  C   LEU    18     -15.073   2.328 -10.840  1.00 70.66           C  
ATOM    134  O   LEU    18     -15.204   3.222 -10.001  1.00 70.66           O  
ATOM    135  CB  LEU    18     -12.639   1.773 -10.685  1.00 70.66           C  
ATOM    136  CG  LEU    18     -11.292   1.465 -11.342  1.00 70.66           C  
ATOM    137  CD1 LEU    18     -10.167   1.566 -10.317  1.00 70.66           C  
ATOM    138  CD2 LEU    18     -11.314   0.083 -11.986  1.00 70.66           C  
ATOM    139  N   ASP    19     -15.950   1.488 -11.095  1.00 75.64           N  
ATOM    140  CA  ASP    19     -17.218   1.482 -10.372  1.00 75.64           C  
ATOM    141  C   ASP    19     -17.567   0.077  -9.885  1.00 75.64           C  
ATOM    142  O   ASP    19     -17.155  -0.915 -10.489  1.00 75.64           O  
ATOM    143  CB  ASP    19     -18.342   2.026 -11.256  1.00 75.64           C  
ATOM    144  CG  ASP    19     -18.116   3.465 -11.684  1.00 75.64           C  
ATOM    145  OD1 ASP    19     -17.481   4.233 -10.930  1.00 75.64           O  
ATOM    146  OD2 ASP    19     -18.580   3.835 -12.785  1.00 75.64           O  
ATOM    147  N   VAL    20     -18.209   0.040  -8.731  1.00 80.47           N  
ATOM    148  CA  VAL    20     -18.811  -1.210  -8.279  1.00 80.47           C  
ATOM    149  C   VAL    20     -20.324  -1.044  -8.165  1.00 80.47           C  
ATOM    150  O   VAL    20     -20.806  -0.165  -7.446  1.00 80.47           O  
ATOM    151  CB  VAL    20     -18.221  -1.668  -6.926  1.00 80.47           C  
ATOM    152  CG1 VAL    20     -18.794  -3.024  -6.519  1.00 80.47           C  
ATOM    153  CG2 VAL    20     -16.697  -1.730  -7.002  1.00 80.47           C  
ATOM    154  N   ARG    21     -21.027  -1.799  -8.906  1.00 83.89           N  
ATOM    155  CA  ARG    21     -22.482  -1.847  -8.809  1.00 83.89           C  
ATOM    156  C   ARG    21     -22.928  -2.850  -7.750  1.00 83.89           C  
ATOM    157  O   ARG    21     -22.561  -4.025  -7.807  1.00 83.89           O  
ATOM    158  CB  ARG    21     -23.101  -2.204 -10.162  1.00 83.89           C  
ATOM    159  CG  ARG    21     -24.617  -2.097 -10.194  1.00 83.89           C  
ATOM    160  CD  ARG    21     -25.173  -2.384 -11.582  1.00 83.89           C  
ATOM    161  NE  ARG    21     -26.632  -2.338 -11.597  1.00 83.89           N  
ATOM    162  CZ  ARG    21     -27.384  -2.495 -12.683  1.00 83.89           C  
ATOM    163  NH1 ARG    21     -26.826  -2.712 -13.869  1.00 83.89           N  
ATOM    164  NH2 ARG    21     -28.704  -2.433 -12.584  1.00 83.89           N  
ATOM    165  N   VAL    22     -23.694  -2.371  -6.862  1.00 87.93           N  
ATOM    166  CA  VAL    22     -24.119  -3.213  -5.748  1.00 87.93           C  
ATOM    167  C   VAL    22     -25.644  -3.250  -5.681  1.00 87.93           C  
ATOM    168  O   VAL    22     -26.306  -2.232  -5.899  1.00 87.93           O  
ATOM    169  CB  VAL    22     -23.538  -2.714  -4.406  1.00 87.93           C  
ATOM    170  CG1 VAL    22     -23.987  -3.614  -3.256  1.00 87.93           C  
ATOM    171  CG2 VAL    22     -22.014  -2.650  -4.476  1.00 87.93           C  
ATOM    172  N   THR    23     -26.187  -4.426  -5.537  1.00 89.91           N  
ATOM    173  CA  THR    23     -27.607  -4.618  -5.263  1.00 89.91           C  
ATOM    174  C   THR    23     -27.827  -5.013  -3.805  1.00 89.91           C  
ATOM    175  O   THR    23     -27.160  -5.914  -3.293  1.00 89.91           O  
ATOM    176  CB  THR    23     -28.214  -5.691  -6.185  1.00 89.91           C  
ATOM    177  OG1 THR    23     -28.011  -5.309  -7.551  1.00 89.91           O  
ATOM    178  CG2 THR    23     -29.709  -5.852  -5.932  1.00 89.91           C  
ATOM    179  N   ILE    24     -28.621  -4.279  -3.150  1.00 89.98           N  
ATOM    180  CA  ILE    24     -28.953  -4.542  -1.755  1.00 89.98           C  
ATOM    181  C   ILE    24     -30.402  -5.015  -1.650  1.00 89.98           C  
ATOM    182  O   ILE    24     -31.314  -4.355  -2.152  1.00 89.98           O  
ATOM    183  CB  ILE    24     -28.733  -3.291  -0.875  1.00 89.98           C  
ATOM    184  CG1 ILE    24     -27.274  -2.827  -0.963  1.00 89.98           C  
ATOM    185  CG2 ILE    24     -29.131  -3.575   0.577  1.00 89.98           C  
ATOM    186  CD1 ILE    24     -27.019  -1.465  -0.333  1.00 89.98           C  
ATOM    187  N   ASN    25     -30.648  -6.250  -1.076  1.00 89.68           N  
ATOM    188  CA  ASN    25     -31.954  -6.824  -0.770  1.00 89.68           C  
ATOM    189  C   ASN    25     -32.097  -7.128   0.718  1.00 89.68           C  
ATOM    190  O   ASN    25     -31.284  -7.858   1.289  1.00 89.68           O  
ATOM    191  CB  ASN    25     -32.191  -8.091  -1.596  1.00 89.68           C  
ATOM    192  CG  ASN    25     -32.274  -7.811  -3.084  1.00 89.68           C  
ATOM    193  OD1 ASN    25     -32.952  -6.874  -3.515  1.00 89.68           O  
ATOM    194  ND2 ASN    25     -31.584  -8.620  -3.879  1.00 89.68           N  
ATOM    195  N   ASP    26     -33.089  -6.529   1.285  1.00 87.94           N  
ATOM    196  CA  ASP    26     -33.363  -6.744   2.703  1.00 87.94           C  
ATOM    197  C   ASP    26     -32.123  -6.466   3.550  1.00 87.94           C  
ATOM    198  O   ASP    26     -31.745  -7.281   4.393  1.00 87.94           O  
ATOM    199  CB  ASP    26     -33.855  -8.173   2.944  1.00 87.94           C  
ATOM    200  CG  ASP    26     -35.203  -8.452   2.303  1.00 87.94           C  
ATOM    201  OD1 ASP    26     -36.041  -7.528   2.219  1.00 87.94           O  
ATOM    202  OD2 ASP    26     -35.431  -9.606   1.882  1.00 87.94           O  
ATOM    203  N   GLY    27     -31.441  -5.422   3.048  1.00 87.11           N  
ATOM    204  CA  GLY    27     -30.335  -4.949   3.865  1.00 87.11           C  
ATOM    205  C   GLY    27     -29.057  -5.741   3.657  1.00 87.11           C  
ATOM    206  O   GLY    27     -28.086  -5.568   4.396  1.00 87.11           O  
ATOM    207  N   VAL    28     -29.092  -6.654   2.777  1.00 90.40           N  
ATOM    208  CA  VAL    28     -27.916  -7.471   2.500  1.00 90.40           C  
ATOM    209  C   VAL    28     -27.489  -7.286   1.046  1.00 90.40           C  
ATOM    210  O   VAL    28     -28.332  -7.227   0.147  1.00 90.40           O  
ATOM    211  CB  VAL    28     -28.181  -8.965   2.792  1.00 90.40           C  
ATOM    212  CG1 VAL    28     -26.957  -9.809   2.443  1.00 90.40           C  
ATOM    213  CG2 VAL    28     -28.569  -9.161   4.256  1.00 90.40           C  
ATOM    214  N   VAL    29     -26.195  -7.151   0.828  1.00 92.20           N  
ATOM    215  CA  VAL    29     -25.695  -7.087  -0.541  1.00 92.20           C  
ATOM    216  C   VAL    29     -25.850  -8.449  -1.213  1.00 92.20           C  
ATOM    217  O   VAL    29     -25.226  -9.428  -0.796  1.00 92.20           O  
ATOM    218  CB  VAL    29     -24.218  -6.635  -0.585  1.00 92.20           C  
ATOM    219  CG1 VAL    29     -23.705  -6.606  -2.024  1.00 92.20           C  
ATOM    220  CG2 VAL    29     -24.060  -5.264   0.069  1.00 92.20           C  
ATOM    221  N   THR    30     -26.632  -8.529  -2.225  1.00 92.06           N  
ATOM    222  CA  THR    30     -26.892  -9.802  -2.886  1.00 92.06           C  
ATOM    223  C   THR    30     -26.034  -9.946  -4.140  1.00 92.06           C  
ATOM    224  O   THR    30     -25.827 -11.057  -4.633  1.00 92.06           O  
ATOM    225  CB  THR    30     -28.379  -9.944  -3.260  1.00 92.06           C  
ATOM    226  OG1 THR    30     -28.781  -8.809  -4.036  1.00 92.06           O  
ATOM    227  CG2 THR    30     -29.254 -10.029  -2.014  1.00 92.06           C  
ATOM    228  N   SER    31     -25.638  -8.782  -4.699  1.00 89.49           N  
ATOM    229  CA  SER    31     -24.795  -8.813  -5.889  1.00 89.49           C  
ATOM    230  C   SER    31     -23.836  -7.628  -5.918  1.00 89.49           C  
ATOM    231  O   SER    31     -24.173  -6.538  -5.449  1.00 89.49           O  
ATOM    232  CB  SER    31     -25.653  -8.816  -7.155  1.00 89.49           C  
ATOM    233  OG  SER    31     -24.851  -8.621  -8.307  1.00 89.49           O  
ATOM    234  N   ALA    32     -22.639  -7.780  -6.306  1.00 87.36           N  
ATOM    235  CA  ALA    32     -21.627  -6.751  -6.534  1.00 87.36           C  
ATOM    236  C   ALA    32     -20.892  -6.987  -7.851  1.00 87.36           C  
ATOM    237  O   ALA    32     -20.473  -8.110  -8.142  1.00 87.36           O  
ATOM    238  CB  ALA    32     -20.636  -6.713  -5.374  1.00 87.36           C  
ATOM    239  N   TRP    33     -20.811  -5.917  -8.583  1.00 82.14           N  
ATOM    240  CA  TRP    33     -20.234  -5.995  -9.921  1.00 82.14           C  
ATOM    241  C   TRP    33     -19.265  -4.843 -10.164  1.00 82.14           C  
ATOM    242  O   TRP    33     -19.674  -3.680 -10.213  1.00 82.14           O  
ATOM    243  CB  TRP    33     -21.337  -5.985 -10.984  1.00 82.14           C  
ATOM    244  CG  TRP    33     -20.836  -6.183 -12.383  1.00 82.14           C  
ATOM    245  CD1 TRP    33     -20.124  -5.292 -13.137  1.00 82.14           C  
ATOM    246  CD2 TRP    33     -21.014  -7.345 -13.198  1.00 82.14           C  
ATOM    247  NE1 TRP    33     -19.848  -5.831 -14.372  1.00 82.14           N  
ATOM    248  CE2 TRP    33     -20.382  -7.090 -14.435  1.00 82.14           C  
ATOM    249  CE3 TRP    33     -21.646  -8.580 -13.001  1.00 82.14           C  
ATOM    250  CZ2 TRP    33     -20.365  -8.025 -15.472  1.00 82.14           C  
ATOM    251  CZ3 TRP    33     -21.628  -9.510 -14.034  1.00 82.14           C  
ATOM    252  CH2 TRP    33     -20.992  -9.225 -15.253  1.00 82.14           C  
ATOM    253  N   THR    34     -17.975  -5.217 -10.312  1.00 78.26           N  
ATOM    254  CA  THR    34     -16.960  -4.198 -10.559  1.00 78.26           C  
ATOM    255  C   THR    34     -16.853  -3.894 -12.050  1.00 78.26           C  
ATOM    256  O   THR    34     -16.831  -4.808 -12.876  1.00 78.26           O  
ATOM    257  CB  THR    34     -15.586  -4.636 -10.021  1.00 78.26           C  
ATOM    258  OG1 THR    34     -15.688  -4.889  -8.614  1.00 78.26           O  
ATOM    259  CG2 THR    34     -14.534  -3.557 -10.257  1.00 78.26           C  
ATOM    260  N   GLU    35     -16.887  -2.630 -12.312  1.00 70.83           N  
ATOM    261  CA  GLU    35     -16.713  -2.129 -13.672  1.00 70.83           C  
ATOM    262  C   GLU    35     -15.517  -1.186 -13.764  1.00 70.83           C  
ATOM    263  O   GLU    35     -15.366  -0.283 -12.938  1.00 70.83           O  
ATOM    264  CB  GLU    35     -17.981  -1.418 -14.150  1.00 70.83           C  
ATOM    265  CG  GLU    35     -19.214  -2.311 -14.175  1.00 70.83           C  
ATOM    266  CD  GLU    35     -20.475  -1.579 -14.606  1.00 70.83           C  
ATOM    267  OE1 GLU    35     -21.531  -2.233 -14.767  1.00 70.83           O  
ATOM    268  OE2 GLU    35     -20.407  -0.342 -14.784  1.00 70.83           O  
ATOM    269  N   ALA    36     -14.692  -1.536 -14.568  1.00 65.80           N  
ATOM    270  CA  ALA    36     -13.519  -0.671 -14.663  1.00 65.80           C  
ATOM    271  C   ALA    36     -13.161  -0.390 -16.119  1.00 65.80           C  
ATOM    272  O   ALA    36     -13.379  -1.233 -16.993  1.00 65.80           O  
ATOM    273  CB  ALA    36     -12.332  -1.302 -13.939  1.00 65.80           C  
ATOM    274  N   ALA    37     -12.964   0.829 -16.353  1.00 60.62           N  
ATOM    275  CA  ALA    37     -12.311   1.232 -17.595  1.00 60.62           C  
ATOM    276  C   ALA    37     -10.887   1.716 -17.335  1.00 60.62           C  
ATOM    277  O   ALA    37     -10.685   2.757 -16.705  1.00 60.62           O  
ATOM    278  CB  ALA    37     -13.121   2.322 -18.294  1.00 60.62           C  
ATOM    279  N   MET    38     -10.019   0.830 -17.434  1.00 59.40           N  
ATOM    280  CA  MET    38      -8.653   1.218 -17.092  1.00 59.40           C  
ATOM    281  C   MET    38      -7.882   1.646 -18.336  1.00 59.40           C  
ATOM    282  O   MET    38      -8.102   1.109 -19.423  1.00 59.40           O  
ATOM    283  CB  MET    38      -7.926   0.068 -16.395  1.00 59.40           C  
ATOM    284  CG  MET    38      -8.406  -0.192 -14.976  1.00 59.40           C  
ATOM    285  SD  MET    38      -7.240  -1.236 -14.019  1.00 59.40           S  
ATOM    286  CE  MET    38      -8.312  -2.650 -13.642  1.00 59.40           C  
ATOM    287  N   PHE    39      -7.212   2.688 -18.244  1.00 59.66           N  
ATOM    288  CA  PHE    39      -6.388   3.272 -19.296  1.00 59.66           C  
ATOM    289  C   PHE    39      -4.952   2.769 -19.202  1.00 59.66           C  
ATOM    290  O   PHE    39      -4.355   2.777 -18.124  1.00 59.66           O  
ATOM    291  CB  PHE    39      -6.414   4.802 -19.213  1.00 59.66           C  
ATOM    292  CG  PHE    39      -5.709   5.483 -20.355  1.00 59.66           C  
ATOM    293  CD1 PHE    39      -4.517   6.167 -20.146  1.00 59.66           C  
ATOM    294  CD2 PHE    39      -6.239   5.440 -21.639  1.00 59.66           C  
ATOM    295  CE1 PHE    39      -3.863   6.799 -21.201  1.00 59.66           C  
ATOM    296  CE2 PHE    39      -5.590   6.069 -22.698  1.00 59.66           C  
ATOM    297  CZ  PHE    39      -4.403   6.748 -22.477  1.00 59.66           C  
ATOM    298  N   ARG    40      -4.381   2.150 -20.243  1.00 66.69           N  
ATOM    299  CA  ARG    40      -2.980   1.755 -20.347  1.00 66.69           C  
ATOM    300  C   ARG    40      -2.136   2.879 -20.939  1.00 66.69           C  
ATOM    301  O   ARG    40      -1.237   2.629 -21.744  1.00 66.69           O  
ATOM    302  CB  ARG    40      -2.839   0.490 -21.197  1.00 66.69           C  
ATOM    303  CG  ARG    40      -3.431  -0.754 -20.554  1.00 66.69           C  
ATOM    304  CD  ARG    40      -2.986  -2.023 -21.266  1.00 66.69           C  
ATOM    305  NE  ARG    40      -3.371  -3.221 -20.524  1.00 66.69           N  
ATOM    306  CZ  ARG    40      -2.914  -4.446 -20.772  1.00 66.69           C  
ATOM    307  NH1 ARG    40      -2.043  -4.659 -21.752  1.00 66.69           N  
ATOM    308  NH2 ARG    40      -3.332  -5.465 -20.035  1.00 66.69           N  
ATOM    309  N   GLY    41      -2.320   4.056 -20.632  1.00 70.52           N  
ATOM    310  CA  GLY    41      -1.650   5.114 -21.372  1.00 70.52           C  
ATOM    311  C   GLY    41      -0.141   5.086 -21.219  1.00 70.52           C  
ATOM    312  O   GLY    41       0.591   5.204 -22.204  1.00 70.52           O  
ATOM    313  N   PHE    42       0.320   4.669 -20.032  1.00 76.25           N  
ATOM    314  CA  PHE    42       1.758   4.769 -19.812  1.00 76.25           C  
ATOM    315  C   PHE    42       2.491   3.621 -20.495  1.00 76.25           C  
ATOM    316  O   PHE    42       3.586   3.806 -21.029  1.00 76.25           O  
ATOM    317  CB  PHE    42       2.075   4.778 -18.314  1.00 76.25           C  
ATOM    318  CG  PHE    42       1.598   6.014 -17.600  1.00 76.25           C  
ATOM    319  CD1 PHE    42       2.233   7.234 -17.795  1.00 76.25           C  
ATOM    320  CD2 PHE    42       0.515   5.954 -16.733  1.00 76.25           C  
ATOM    321  CE1 PHE    42       1.794   8.380 -17.135  1.00 76.25           C  
ATOM    322  CE2 PHE    42       0.070   7.095 -16.070  1.00 76.25           C  
ATOM    323  CZ  PHE    42       0.712   8.306 -16.272  1.00 76.25           C  
ATOM    324  N   GLU    43       1.907   2.434 -20.449  1.00 80.40           N  
ATOM    325  CA  GLU    43       2.500   1.261 -21.084  1.00 80.40           C  
ATOM    326  C   GLU    43       2.631   1.456 -22.591  1.00 80.40           C  
ATOM    327  O   GLU    43       3.655   1.106 -23.181  1.00 80.40           O  
ATOM    328  CB  GLU    43       1.668   0.011 -20.786  1.00 80.40           C  
ATOM    329  CG  GLU    43       1.649  -0.379 -19.315  1.00 80.40           C  
ATOM    330  CD  GLU    43       0.463  -1.256 -18.942  1.00 80.40           C  
ATOM    331  OE1 GLU    43       0.306  -1.586 -17.745  1.00 80.40           O  
ATOM    332  OE2 GLU    43      -0.314  -1.615 -19.854  1.00 80.40           O  
ATOM    333  N   ILE    44       1.680   2.166 -23.150  1.00 78.82           N  
ATOM    334  CA  ILE    44       1.684   2.438 -24.583  1.00 78.82           C  
ATOM    335  C   ILE    44       2.742   3.491 -24.906  1.00 78.82           C  
ATOM    336  O   ILE    44       3.473   3.364 -25.891  1.00 78.82           O  
ATOM    337  CB  ILE    44       0.296   2.906 -25.074  1.00 78.82           C  
ATOM    338  CG1 ILE    44      -0.721   1.764 -24.965  1.00 78.82           C  
ATOM    339  CG2 ILE    44       0.379   3.430 -26.510  1.00 78.82           C  
ATOM    340  CD1 ILE    44      -2.160   2.191 -25.222  1.00 78.82           C  
ATOM    341  N   ILE    45       2.884   4.408 -24.017  1.00 84.37           N  
ATOM    342  CA  ILE    45       3.838   5.491 -24.226  1.00 84.37           C  
ATOM    343  C   ILE    45       5.261   4.939 -24.189  1.00 84.37           C  
ATOM    344  O   ILE    45       6.142   5.429 -24.900  1.00 84.37           O  
ATOM    345  CB  ILE    45       3.668   6.606 -23.170  1.00 84.37           C  
ATOM    346  CG1 ILE    45       2.358   7.368 -23.404  1.00 84.37           C  
ATOM    347  CG2 ILE    45       4.867   7.559 -23.193  1.00 84.37           C  
ATOM    348  CD1 ILE    45       1.937   8.249 -22.236  1.00 84.37           C  
ATOM    349  N   LEU    46       5.556   3.880 -23.496  1.00 90.14           N  
ATOM    350  CA  LEU    46       6.915   3.391 -23.293  1.00 90.14           C  
ATOM    351  C   LEU    46       7.332   2.456 -24.423  1.00 90.14           C  
ATOM    352  O   LEU    46       8.525   2.240 -24.648  1.00 90.14           O  
ATOM    353  CB  LEU    46       7.030   2.668 -21.948  1.00 90.14           C  
ATOM    354  CG  LEU    46       7.103   3.556 -20.705  1.00 90.14           C  
ATOM    355  CD1 LEU    46       6.966   2.713 -19.442  1.00 90.14           C  
ATOM    356  CD2 LEU    46       8.408   4.346 -20.688  1.00 90.14           C  
ATOM    357  N   ARG    47       6.374   1.982 -25.128  1.00 89.30           N  
ATOM    358  CA  ARG    47       6.720   1.071 -26.213  1.00 89.30           C  
ATOM    359  C   ARG    47       7.567   1.774 -27.269  1.00 89.30           C  
ATOM    360  O   ARG    47       7.237   2.881 -27.700  1.00 89.30           O  
ATOM    361  CB  ARG    47       5.457   0.493 -26.854  1.00 89.30           C  
ATOM    362  CG  ARG    47       4.730  -0.518 -25.981  1.00 89.30           C  
ATOM    363  CD  ARG    47       3.501  -1.085 -26.677  1.00 89.30           C  
ATOM    364  NE  ARG    47       2.697  -1.901 -25.773  1.00 89.30           N  
ATOM    365  CZ  ARG    47       1.513  -2.426 -26.075  1.00 89.30           C  
ATOM    366  NH1 ARG    47       0.969  -2.228 -27.270  1.00 89.30           N  
ATOM    367  NH2 ARG    47       0.867  -3.154 -25.176  1.00 89.30           N  
ATOM    368  N   GLY    48       8.582   1.103 -27.669  1.00 94.09           N  
ATOM    369  CA  GLY    48       9.466   1.619 -28.702  1.00 94.09           C  
ATOM    370  C   GLY    48      10.505   2.589 -28.170  1.00 94.09           C  
ATOM    371  O   GLY    48      11.338   3.091 -28.926  1.00 94.09           O  
ATOM    372  N   LYS    49      10.357   2.907 -26.829  1.00 96.62           N  
ATOM    373  CA  LYS    49      11.303   3.859 -26.253  1.00 96.62           C  
ATOM    374  C   LYS    49      12.553   3.150 -25.741  1.00 96.62           C  
ATOM    375  O   LYS    49      12.593   1.920 -25.674  1.00 96.62           O  
ATOM    376  CB  LYS    49      10.646   4.648 -25.119  1.00 96.62           C  
ATOM    377  CG  LYS    49       9.368   5.368 -25.525  1.00 96.62           C  
ATOM    378  CD  LYS    49       9.647   6.480 -26.528  1.00 96.62           C  
ATOM    379  CE  LYS    49       8.383   7.258 -26.867  1.00 96.62           C  
ATOM    380  NZ  LYS    49       8.619   8.251 -27.957  1.00 96.62           N  
ATOM    381  N   ASP    50      13.520   4.003 -25.372  1.00 97.20           N  
ATOM    382  CA  ASP    50      14.683   3.522 -24.632  1.00 97.20           C  
ATOM    383  C   ASP    50      14.266   2.888 -23.307  1.00 97.20           C  
ATOM    384  O   ASP    50      13.409   3.422 -22.599  1.00 97.20           O  
ATOM    385  CB  ASP    50      15.670   4.664 -24.381  1.00 97.20           C  
ATOM    386  CG  ASP    50      16.986   4.191 -23.790  1.00 97.20           C  
ATOM    387  OD1 ASP    50      16.998   3.705 -22.638  1.00 97.20           O  
ATOM    388  OD2 ASP    50      18.022   4.308 -24.480  1.00 97.20           O  
ATOM    389  N   PRO    51      14.822   1.699 -22.988  1.00 96.37           N  
ATOM    390  CA  PRO    51      14.382   1.023 -21.765  1.00 96.37           C  
ATOM    391  C   PRO    51      14.496   1.910 -20.527  1.00 96.37           C  
ATOM    392  O   PRO    51      13.776   1.704 -19.547  1.00 96.37           O  
ATOM    393  CB  PRO    51      15.326  -0.177 -21.666  1.00 96.37           C  
ATOM    394  CG  PRO    51      15.643  -0.533 -23.083  1.00 96.37           C  
ATOM    395  CD  PRO    51      15.791   0.737 -23.871  1.00 96.37           C  
ATOM    396  N   GLN    52      15.289   2.843 -20.546  1.00 95.28           N  
ATOM    397  CA  GLN    52      15.500   3.701 -19.385  1.00 95.28           C  
ATOM    398  C   GLN    52      14.371   4.718 -19.240  1.00 95.28           C  
ATOM    399  O   GLN    52      14.257   5.383 -18.208  1.00 95.28           O  
ATOM    400  CB  GLN    52      16.845   4.422 -19.487  1.00 95.28           C  
ATOM    401  CG  GLN    52      18.049   3.503 -19.324  1.00 95.28           C  
ATOM    402  CD  GLN    52      19.343   4.264 -19.103  1.00 95.28           C  
ATOM    403  OE1 GLN    52      19.425   5.135 -18.230  1.00 95.28           O  
ATOM    404  NE2 GLN    52      20.362   3.943 -19.892  1.00 95.28           N  
ATOM    405  N   ALA    53      13.630   4.864 -20.325  1.00 95.07           N  
ATOM    406  CA  ALA    53      12.497   5.783 -20.250  1.00 95.07           C  
ATOM    407  C   ALA    53      11.567   5.413 -19.098  1.00 95.07           C  
ATOM    408  O   ALA    53      10.893   6.279 -18.534  1.00 95.07           O  
ATOM    409  CB  ALA    53      11.729   5.789 -21.569  1.00 95.07           C  
ATOM    410  N   GLY    54      11.488   4.184 -18.743  1.00 92.72           N  
ATOM    411  CA  GLY    54      10.654   3.739 -17.638  1.00 92.72           C  
ATOM    412  C   GLY    54      11.020   4.385 -16.315  1.00 92.72           C  
ATOM    413  O   GLY    54      10.155   4.608 -15.466  1.00 92.72           O  
ATOM    414  N   LEU    55      12.308   4.739 -16.138  1.00 93.54           N  
ATOM    415  CA  LEU    55      12.791   5.325 -14.893  1.00 93.54           C  
ATOM    416  C   LEU    55      12.277   6.751 -14.728  1.00 93.54           C  
ATOM    417  O   LEU    55      12.216   7.268 -13.610  1.00 93.54           O  
ATOM    418  CB  LEU    55      14.322   5.315 -14.854  1.00 93.54           C  
ATOM    419  CG  LEU    55      14.992   3.941 -14.894  1.00 93.54           C  
ATOM    420  CD1 LEU    55      16.508   4.092 -14.955  1.00 93.54           C  
ATOM    421  CD2 LEU    55      14.581   3.110 -13.684  1.00 93.54           C  
ATOM    422  N   ILE    56      11.926   7.314 -15.868  1.00 91.64           N  
ATOM    423  CA  ILE    56      11.478   8.702 -15.859  1.00 91.64           C  
ATOM    424  C   ILE    56       9.953   8.752 -15.816  1.00 91.64           C  
ATOM    425  O   ILE    56       9.372   9.505 -15.031  1.00 91.64           O  
ATOM    426  CB  ILE    56      12.005   9.473 -17.090  1.00 91.64           C  
ATOM    427  CG1 ILE    56      13.538   9.505 -17.084  1.00 91.64           C  
ATOM    428  CG2 ILE    56      11.429  10.892 -17.126  1.00 91.64           C  
ATOM    429  CD1 ILE    56      14.151  10.056 -18.364  1.00 91.64           C  
ATOM    430  N   VAL    57       9.394   7.929 -16.491  1.00 90.77           N  
ATOM    431  CA  VAL    57       7.955   8.022 -16.712  1.00 90.77           C  
ATOM    432  C   VAL    57       7.210   7.385 -15.541  1.00 90.77           C  
ATOM    433  O   VAL    57       6.255   7.963 -15.017  1.00 90.77           O  
ATOM    434  CB  VAL    57       7.539   7.347 -18.038  1.00 90.77           C  
ATOM    435  CG1 VAL    57       6.017   7.258 -18.145  1.00 90.77           C  
ATOM    436  CG2 VAL    57       8.117   8.110 -19.229  1.00 90.77           C  
ATOM    437  N   CYS    58       7.690   6.281 -15.011  1.00 89.84           N  
ATOM    438  CA  CYS    58       6.900   5.466 -14.094  1.00 89.84           C  
ATOM    439  C   CYS    58       6.749   6.155 -12.743  1.00 89.84           C  
ATOM    440  O   CYS    58       5.681   6.103 -12.131  1.00 89.84           O  
ATOM    441  CB  CYS    58       7.544   4.092 -13.908  1.00 89.84           C  
ATOM    442  SG  CYS    58       7.382   3.011 -15.346  1.00 89.84           S  
ATOM    443  N   PRO    59       7.763   6.836 -12.227  1.00 88.98           N  
ATOM    444  CA  PRO    59       7.542   7.493 -10.937  1.00 88.98           C  
ATOM    445  C   PRO    59       6.507   8.614 -11.015  1.00 88.98           C  
ATOM    446  O   PRO    59       6.003   9.067  -9.985  1.00 88.98           O  
ATOM    447  CB  PRO    59       8.923   8.049 -10.582  1.00 88.98           C  
ATOM    448  CG  PRO    59       9.885   7.194 -11.342  1.00 88.98           C  
ATOM    449  CD  PRO    59       9.227   6.753 -12.618  1.00 88.98           C  
ATOM    450  N   ARG    60       6.199   9.048 -12.224  1.00 86.96           N  
ATOM    451  CA  ARG    60       5.270  10.162 -12.384  1.00 86.96           C  
ATOM    452  C   ARG    60       3.853   9.661 -12.642  1.00 86.96           C  
ATOM    453  O   ARG    60       2.968  10.442 -12.997  1.00 86.96           O  
ATOM    454  CB  ARG    60       5.718  11.076 -13.526  1.00 86.96           C  
ATOM    455  CG  ARG    60       6.802  12.068 -13.132  1.00 86.96           C  
ATOM    456  CD  ARG    60       8.183  11.428 -13.144  1.00 86.96           C  
ATOM    457  NE  ARG    60       9.223  12.382 -12.767  1.00 86.96           N  
ATOM    458  CZ  ARG    60      10.512  12.085 -12.633  1.00 86.96           C  
ATOM    459  NH1 ARG    60      10.949  10.848 -12.843  1.00 86.96           N  
ATOM    460  NH2 ARG    60      11.373  13.031 -12.286  1.00 86.96           N  
ATOM    461  N   ILE    61       3.694   8.373 -12.588  1.00 81.56           N  
ATOM    462  CA  ILE    61       2.376   7.777 -12.782  1.00 81.56           C  
ATOM    463  C   ILE    61       1.448   8.196 -11.644  1.00 81.56           C  
ATOM    464  O   ILE    61       0.283   8.527 -11.874  1.00 81.56           O  
ATOM    465  CB  ILE    61       2.459   6.236 -12.866  1.00 81.56           C  
ATOM    466  CG1 ILE    61       3.086   5.808 -14.198  1.00 81.56           C  
ATOM    467  CG2 ILE    61       1.073   5.610 -12.687  1.00 81.56           C  
ATOM    468  CD1 ILE    61       3.464   4.334 -14.258  1.00 81.56           C  
ATOM    469  N   CYS    62       2.097   8.237 -10.440  1.00 77.43           N  
ATOM    470  CA  CYS    62       1.331   8.532  -9.234  1.00 77.43           C  
ATOM    471  C   CYS    62       2.184   9.275  -8.213  1.00 77.43           C  
ATOM    472  O   CYS    62       3.377   8.999  -8.077  1.00 77.43           O  
ATOM    473  CB  CYS    62       0.786   7.244  -8.617  1.00 77.43           C  
ATOM    474  SG  CYS    62      -0.157   7.507  -7.099  1.00 77.43           S  
ATOM    475  N   GLY    63       1.525  10.344  -7.619  1.00 73.29           N  
ATOM    476  CA  GLY    63       2.257  11.166  -6.669  1.00 73.29           C  
ATOM    477  C   GLY    63       2.427  10.505  -5.314  1.00 73.29           C  
ATOM    478  O   GLY    63       3.221  10.962  -4.489  1.00 73.29           O  
ATOM    479  N   ILE    64       1.683   9.394  -5.176  1.00 76.30           N  
ATOM    480  CA  ILE    64       1.686   8.741  -3.871  1.00 76.30           C  
ATOM    481  C   ILE    64       2.714   7.612  -3.860  1.00 76.30           C  
ATOM    482  O   ILE    64       3.465   7.457  -2.895  1.00 76.30           O  
ATOM    483  CB  ILE    64       0.286   8.195  -3.510  1.00 76.30           C  
ATOM    484  CG1 ILE    64      -0.714   9.347  -3.360  1.00 76.30           C  
ATOM    485  CG2 ILE    64       0.348   7.354  -2.232  1.00 76.30           C  
ATOM    486  CD1 ILE    64      -2.167   8.899  -3.272  1.00 76.30           C  
ATOM    487  N   CYS    65       2.795   6.809  -4.863  1.00 83.70           N  
ATOM    488  CA  CYS    65       3.683   5.652  -4.894  1.00 83.70           C  
ATOM    489  C   CYS    65       4.776   5.831  -5.941  1.00 83.70           C  
ATOM    490  O   CYS    65       5.142   4.879  -6.632  1.00 83.70           O  
ATOM    491  CB  CYS    65       2.892   4.376  -5.183  1.00 83.70           C  
ATOM    492  SG  CYS    65       1.834   4.490  -6.643  1.00 83.70           S  
ATOM    493  N   GLY    66       5.128   7.132  -6.125  1.00 85.39           N  
ATOM    494  CA  GLY    66       6.164   7.422  -7.103  1.00 85.39           C  
ATOM    495  C   GLY    66       7.450   6.656  -6.855  1.00 85.39           C  
ATOM    496  O   GLY    66       8.064   6.144  -7.793  1.00 85.39           O  
ATOM    497  N   GLY    67       7.862   6.582  -5.584  1.00 88.22           N  
ATOM    498  CA  GLY    67       9.068   5.840  -5.253  1.00 88.22           C  
ATOM    499  C   GLY    67       8.954   4.356  -5.545  1.00 88.22           C  
ATOM    500  O   GLY    67       9.894   3.746  -6.060  1.00 88.22           O  
ATOM    501  N   SER    68       7.849   3.801  -5.255  1.00 89.13           N  
ATOM    502  CA  SER    68       7.618   2.381  -5.502  1.00 89.13           C  
ATOM    503  C   SER    68       7.693   2.059  -6.991  1.00 89.13           C  
ATOM    504  O   SER    68       8.288   1.054  -7.385  1.00 89.13           O  
ATOM    505  CB  SER    68       6.259   1.955  -4.947  1.00 89.13           C  
ATOM    506  OG  SER    68       6.224   2.096  -3.537  1.00 89.13           O  
ATOM    507  N   HIS    69       7.131   2.950  -7.811  1.00 91.05           N  
ATOM    508  CA  HIS    69       7.232   2.741  -9.251  1.00 91.05           C  
ATOM    509  C   HIS    69       8.680   2.833  -9.721  1.00 91.05           C  
ATOM    510  O   HIS    69       9.115   2.044 -10.563  1.00 91.05           O  
ATOM    511  CB  HIS    69       6.370   3.758 -10.001  1.00 91.05           C  
ATOM    512  CG  HIS    69       4.925   3.379 -10.079  1.00 91.05           C  
ATOM    513  ND1 HIS    69       4.480   2.284 -10.786  1.00 91.05           N  
ATOM    514  CD2 HIS    69       3.826   3.951  -9.533  1.00 91.05           C  
ATOM    515  CE1 HIS    69       3.165   2.199 -10.673  1.00 91.05           C  
ATOM    516  NE2 HIS    69       2.744   3.198  -9.917  1.00 91.05           N  
ATOM    517  N   LEU    70       9.403   3.759  -9.143  1.00 92.35           N  
ATOM    518  CA  LEU    70      10.801   3.914  -9.530  1.00 92.35           C  
ATOM    519  C   LEU    70      11.610   2.677  -9.153  1.00 92.35           C  
ATOM    520  O   LEU    70      12.413   2.188  -9.951  1.00 92.35           O  
ATOM    521  CB  LEU    70      11.407   5.155  -8.869  1.00 92.35           C  
ATOM    522  CG  LEU    70      12.886   5.420  -9.152  1.00 92.35           C  
ATOM    523  CD1 LEU    70      13.129   5.519 -10.654  1.00 92.35           C  
ATOM    524  CD2 LEU    70      13.347   6.691  -8.446  1.00 92.35           C  
ATOM    525  N   TYR    71      11.382   2.161  -7.913  1.00 89.87           N  
ATOM    526  CA  TYR    71      12.050   0.951  -7.448  1.00 89.87           C  
ATOM    527  C   TYR    71      11.797  -0.213  -8.399  1.00 89.87           C  
ATOM    528  O   TYR    71      12.737  -0.871  -8.849  1.00 89.87           O  
ATOM    529  CB  TYR    71      11.578   0.584  -6.038  1.00 89.87           C  
ATOM    530  CG  TYR    71      12.428  -0.468  -5.367  1.00 89.87           C  
ATOM    531  CD1 TYR    71      12.571  -1.736  -5.926  1.00 89.87           C  
ATOM    532  CD2 TYR    71      13.089  -0.197  -4.174  1.00 89.87           C  
ATOM    533  CE1 TYR    71      13.352  -2.710  -5.311  1.00 89.87           C  
ATOM    534  CE2 TYR    71      13.872  -1.163  -3.550  1.00 89.87           C  
ATOM    535  CZ  TYR    71      13.997  -2.414  -4.125  1.00 89.87           C  
ATOM    536  OH  TYR    71      14.771  -3.374  -3.512  1.00 89.87           O  
ATOM    537  N   LYS    72      10.616  -0.394  -8.841  1.00 89.69           N  
ATOM    538  CA  LYS    72      10.258  -1.562  -9.640  1.00 89.69           C  
ATOM    539  C   LYS    72      10.750  -1.417 -11.078  1.00 89.69           C  
ATOM    540  O   LYS    72      11.121  -2.404 -11.715  1.00 89.69           O  
ATOM    541  CB  LYS    72       8.745  -1.782  -9.624  1.00 89.69           C  
ATOM    542  CG  LYS    72       8.209  -2.302  -8.298  1.00 89.69           C  
ATOM    543  CD  LYS    72       6.743  -1.937  -8.106  1.00 89.69           C  
ATOM    544  CE  LYS    72       6.230  -2.379  -6.742  1.00 89.69           C  
ATOM    545  NZ  LYS    72       6.066  -1.224  -5.810  1.00 89.69           N  
ATOM    546  N   SER    73      10.680  -0.170 -11.531  1.00 93.03           N  
ATOM    547  CA  SER    73      11.221   0.071 -12.864  1.00 93.03           C  
ATOM    548  C   SER    73      12.714  -0.232 -12.918  1.00 93.03           C  
ATOM    549  O   SER    73      13.189  -0.879 -13.854  1.00 93.03           O  
ATOM    550  CB  SER    73      10.969   1.517 -13.292  1.00 93.03           C  
ATOM    551  OG  SER    73       9.586   1.750 -13.491  1.00 93.03           O  
ATOM    552  N   ALA    74      13.391   0.216 -11.922  1.00 92.27           N  
ATOM    553  CA  ALA    74      14.827  -0.046 -11.860  1.00 92.27           C  
ATOM    554  C   ALA    74      15.107  -1.539 -11.714  1.00 92.27           C  
ATOM    555  O   ALA    74      15.981  -2.082 -12.393  1.00 92.27           O  
ATOM    556  CB  ALA    74      15.459   0.727 -10.705  1.00 92.27           C  
ATOM    557  N   TYR    75      14.315  -2.169 -10.870  1.00 88.67           N  
ATOM    558  CA  TYR    75      14.502  -3.600 -10.658  1.00 88.67           C  
ATOM    559  C   TYR    75      14.193  -4.385 -11.927  1.00 88.67           C  
ATOM    560  O   TYR    75      14.898  -5.340 -12.262  1.00 88.67           O  
ATOM    561  CB  TYR    75      13.617  -4.095  -9.510  1.00 88.67           C  
ATOM    562  CG  TYR    75      14.071  -5.405  -8.915  1.00 88.67           C  
ATOM    563  CD1 TYR    75      13.272  -6.544  -8.998  1.00 88.67           C  
ATOM    564  CD2 TYR    75      15.297  -5.508  -8.268  1.00 88.67           C  
ATOM    565  CE1 TYR    75      13.685  -7.754  -8.449  1.00 88.67           C  
ATOM    566  CE2 TYR    75      15.721  -6.712  -7.715  1.00 88.67           C  
ATOM    567  CZ  TYR    75      14.909  -7.828  -7.812  1.00 88.67           C  
ATOM    568  OH  TYR    75      15.323  -9.023  -7.267  1.00 88.67           O  
ATOM    569  N   ALA    76      13.154  -4.039 -12.608  1.00 90.49           N  
ATOM    570  CA  ALA    76      12.811  -4.718 -13.855  1.00 90.49           C  
ATOM    571  C   ALA    76      13.953  -4.624 -14.862  1.00 90.49           C  
ATOM    572  O   ALA    76      14.279  -5.606 -15.534  1.00 90.49           O  
ATOM    573  CB  ALA    76      11.533  -4.130 -14.448  1.00 90.49           C  
ATOM    574  N   LEU    77      14.621  -3.526 -14.869  1.00 93.40           N  
ATOM    575  CA  LEU    77      15.745  -3.363 -15.784  1.00 93.40           C  
ATOM    576  C   LEU    77      16.952  -4.165 -15.310  1.00 93.40           C  
ATOM    577  O   LEU    77      17.660  -4.767 -16.120  1.00 93.40           O  
ATOM    578  CB  LEU    77      16.119  -1.885 -15.917  1.00 93.40           C  
ATOM    579  CG  LEU    77      15.214  -1.034 -16.808  1.00 93.40           C  
ATOM    580  CD1 LEU    77      15.662   0.424 -16.781  1.00 93.40           C  
ATOM    581  CD2 LEU    77      15.211  -1.571 -18.235  1.00 93.40           C  
ATOM    582  N   ASP    78      17.177  -4.138 -14.032  1.00 89.42           N  
ATOM    583  CA  ASP    78      18.266  -4.952 -13.500  1.00 89.42           C  
ATOM    584  C   ASP    78      18.131  -6.407 -13.942  1.00 89.42           C  
ATOM    585  O   ASP    78      19.110  -7.028 -14.359  1.00 89.42           O  
ATOM    586  CB  ASP    78      18.302  -4.867 -11.973  1.00 89.42           C  
ATOM    587  CG  ASP    78      18.811  -3.529 -11.465  1.00 89.42           C  
ATOM    588  OD1 ASP    78      19.607  -2.872 -12.170  1.00 89.42           O  
ATOM    589  OD2 ASP    78      18.414  -3.129 -10.349  1.00 89.42           O  
ATOM    590  N   THR    79      16.872  -6.840 -13.820  1.00 87.65           N  
ATOM    591  CA  THR    79      16.648  -8.245 -14.142  1.00 87.65           C  
ATOM    592  C   THR    79      16.705  -8.470 -15.650  1.00 87.65           C  
ATOM    593  O   THR    79      17.261  -9.468 -16.114  1.00 87.65           O  
ATOM    594  CB  THR    79      15.294  -8.735 -13.598  1.00 87.65           C  
ATOM    595  OG1 THR    79      14.249  -7.898 -14.110  1.00 87.65           O  
ATOM    596  CG2 THR    79      15.264  -8.689 -12.073  1.00 87.65           C  
ATOM    597  N   ALA    80      16.149  -7.538 -16.455  1.00 91.44           N  
ATOM    598  CA  ALA    80      16.203  -7.660 -17.910  1.00 91.44           C  
ATOM    599  C   ALA    80      17.646  -7.666 -18.407  1.00 91.44           C  
ATOM    600  O   ALA    80      17.988  -8.410 -19.329  1.00 91.44           O  
ATOM    601  CB  ALA    80      15.421  -6.526 -18.568  1.00 91.44           C  
ATOM    602  N   TRP    81      18.473  -6.947 -17.689  1.00 91.69           N  
ATOM    603  CA  TRP    81      19.855  -6.797 -18.130  1.00 91.69           C  
ATOM    604  C   TRP    81      20.785  -7.700 -17.327  1.00 91.69           C  
ATOM    605  O   TRP    81      22.008  -7.618 -17.459  1.00 91.69           O  
ATOM    606  CB  TRP    81      20.305  -5.339 -18.004  1.00 91.69           C  
ATOM    607  CG  TRP    81      19.709  -4.426 -19.034  1.00 91.69           C  
ATOM    608  CD1 TRP    81      19.213  -4.778 -20.258  1.00 91.69           C  
ATOM    609  CD2 TRP    81      19.551  -3.008 -18.929  1.00 91.69           C  
ATOM    610  NE1 TRP    81      18.755  -3.663 -20.921  1.00 91.69           N  
ATOM    611  CE2 TRP    81      18.950  -2.565 -20.128  1.00 91.69           C  
ATOM    612  CE3 TRP    81      19.858  -2.068 -17.936  1.00 91.69           C  
ATOM    613  CZ2 TRP    81      18.651  -1.220 -20.361  1.00 91.69           C  
ATOM    614  CZ3 TRP    81      19.559  -0.731 -18.170  1.00 91.69           C  
ATOM    615  CH2 TRP    81      18.962  -0.322 -19.373  1.00 91.69           C  
ATOM    616  N   ARG    82      20.153  -8.413 -16.391  1.00 87.65           N  
ATOM    617  CA  ARG    82      20.915  -9.374 -15.600  1.00 87.65           C  
ATOM    618  C   ARG    82      22.013  -8.678 -14.803  1.00 87.65           C  
ATOM    619  O   ARG    82      23.155  -9.141 -14.774  1.00 87.65           O  
ATOM    620  CB  ARG    82      21.523 -10.451 -16.500  1.00 87.65           C  
ATOM    621  CG  ARG    82      20.493 -11.277 -17.254  1.00 87.65           C  
ATOM    622  CD  ARG    82      21.141 -12.150 -18.319  1.00 87.65           C  
ATOM    623  NE  ARG    82      21.487 -11.381 -19.510  1.00 87.65           N  
ATOM    624  CZ  ARG    82      20.885 -11.498 -20.690  1.00 87.65           C  
ATOM    625  NH1 ARG    82      19.889 -12.360 -20.860  1.00 87.65           N  
ATOM    626  NH2 ARG    82      21.280 -10.748 -21.707  1.00 87.65           N  
ATOM    627  N   THR    83      21.737  -7.459 -14.388  1.00 86.50           N  
ATOM    628  CA  THR    83      22.664  -6.656 -13.597  1.00 86.50           C  
ATOM    629  C   THR    83      22.522  -6.974 -12.111  1.00 86.50           C  
ATOM    630  O   THR    83      21.412  -6.983 -11.576  1.00 86.50           O  
ATOM    631  CB  THR    83      22.434  -5.151 -13.827  1.00 86.50           C  
ATOM    632  OG1 THR    83      22.602  -4.855 -15.220  1.00 86.50           O  
ATOM    633  CG2 THR    83      23.421  -4.314 -13.019  1.00 86.50           C  
ATOM    634  N   HIS    84      23.604  -7.087 -11.472  1.00 80.50           N  
ATOM    635  CA  HIS    84      23.660  -7.291 -10.028  1.00 80.50           C  
ATOM    636  C   HIS    84      24.055  -6.008  -9.305  1.00 80.50           C  
ATOM    637  O   HIS    84      25.084  -5.406  -9.618  1.00 80.50           O  
ATOM    638  CB  HIS    84      24.642  -8.412  -9.683  1.00 80.50           C  
ATOM    639  CG  HIS    84      24.233  -9.751 -10.209  1.00 80.50           C  
ATOM    640  ND1 HIS    84      24.573 -10.191 -11.469  1.00 80.50           N  
ATOM    641  CD2 HIS    84      23.514 -10.747  -9.641  1.00 80.50           C  
ATOM    642  CE1 HIS    84      24.078 -11.404 -11.654  1.00 80.50           C  
ATOM    643  NE2 HIS    84      23.431 -11.764 -10.560  1.00 80.50           N  
ATOM    644  N   MET    85      23.227  -5.711  -8.327  1.00 81.63           N  
ATOM    645  CA  MET    85      23.572  -4.483  -7.617  1.00 81.63           C  
ATOM    646  C   MET    85      24.306  -4.794  -6.317  1.00 81.63           C  
ATOM    647  O   MET    85      24.068  -5.832  -5.698  1.00 81.63           O  
ATOM    648  CB  MET    85      22.316  -3.660  -7.324  1.00 81.63           C  
ATOM    649  CG  MET    85      21.349  -4.337  -6.367  1.00 81.63           C  
ATOM    650  SD  MET    85      19.812  -3.367  -6.117  1.00 81.63           S  
ATOM    651  CE  MET    85      18.833  -4.558  -5.160  1.00 81.63           C  
ATOM    652  N   PRO    86      25.166  -3.928  -5.915  1.00 84.62           N  
ATOM    653  CA  PRO    86      25.824  -4.111  -4.618  1.00 84.62           C  
ATOM    654  C   PRO    86      24.841  -4.086  -3.450  1.00 84.62           C  
ATOM    655  O   PRO    86      23.800  -3.429  -3.528  1.00 84.62           O  
ATOM    656  CB  PRO    86      26.791  -2.926  -4.544  1.00 84.62           C  
ATOM    657  CG  PRO    86      26.935  -2.461  -5.957  1.00 84.62           C  
ATOM    658  CD  PRO    86      25.681  -2.812  -6.705  1.00 84.62           C  
ATOM    659  N   PRO    87      25.151  -4.731  -2.370  1.00 82.58           N  
ATOM    660  CA  PRO    87      24.280  -4.806  -1.194  1.00 82.58           C  
ATOM    661  C   PRO    87      23.907  -3.429  -0.648  1.00 82.58           C  
ATOM    662  O   PRO    87      22.761  -3.209  -0.249  1.00 82.58           O  
ATOM    663  CB  PRO    87      25.122  -5.585  -0.181  1.00 82.58           C  
ATOM    664  CG  PRO    87      25.973  -6.493  -1.009  1.00 82.58           C  
ATOM    665  CD  PRO    87      26.383  -5.758  -2.254  1.00 82.58           C  
ATOM    666  N   ASN    88      24.861  -2.487  -0.668  1.00 85.73           N  
ATOM    667  CA  ASN    88      24.571  -1.159  -0.138  1.00 85.73           C  
ATOM    668  C   ASN    88      23.477  -0.461  -0.941  1.00 85.73           C  
ATOM    669  O   ASN    88      22.657   0.268  -0.379  1.00 85.73           O  
ATOM    670  CB  ASN    88      25.839  -0.303  -0.112  1.00 85.73           C  
ATOM    671  CG  ASN    88      26.738  -0.627   1.065  1.00 85.73           C  
ATOM    672  OD1 ASN    88      26.270  -1.069   2.117  1.00 85.73           O  
ATOM    673  ND2 ASN    88      28.037  -0.411   0.895  1.00 85.73           N  
ATOM    674  N   ALA    89      23.496  -0.697  -2.252  1.00 88.30           N  
ATOM    675  CA  ALA    89      22.451  -0.109  -3.087  1.00 88.30           C  
ATOM    676  C   ALA    89      21.089  -0.724  -2.775  1.00 88.30           C  
ATOM    677  O   ALA    89      20.078  -0.019  -2.734  1.00 88.30           O  
ATOM    678  CB  ALA    89      22.787  -0.289  -4.565  1.00 88.30           C  
ATOM    679  N   THR    90      21.091  -2.022  -2.519  1.00 85.40           N  
ATOM    680  CA  THR    90      19.862  -2.704  -2.130  1.00 85.40           C  
ATOM    681  C   THR    90      19.304  -2.118  -0.836  1.00 85.40           C  
ATOM    682  O   THR    90      18.105  -1.850  -0.736  1.00 85.40           O  
ATOM    683  CB  THR    90      20.094  -4.216  -1.953  1.00 85.40           C  
ATOM    684  OG1 THR    90      20.527  -4.776  -3.199  1.00 85.40           O  
ATOM    685  CG2 THR    90      18.817  -4.921  -1.508  1.00 85.40           C  
ATOM    686  N   LEU    91      20.141  -1.867   0.106  1.00 86.73           N  
ATOM    687  CA  LEU    91      19.705  -1.332   1.392  1.00 86.73           C  
ATOM    688  C   LEU    91      19.094   0.055   1.224  1.00 86.73           C  
ATOM    689  O   LEU    91      18.048   0.351   1.806  1.00 86.73           O  
ATOM    690  CB  LEU    91      20.879  -1.271   2.372  1.00 86.73           C  
ATOM    691  CG  LEU    91      21.352  -2.606   2.949  1.00 86.73           C  
ATOM    692  CD1 LEU    91      22.604  -2.405   3.796  1.00 86.73           C  
ATOM    693  CD2 LEU    91      20.243  -3.257   3.770  1.00 86.73           C  
ATOM    694  N   ILE    92      19.723   0.786   0.409  1.00 89.73           N  
ATOM    695  CA  ILE    92      19.222   2.142   0.212  1.00 89.73           C  
ATOM    696  C   ILE    92      17.843   2.093  -0.440  1.00 89.73           C  
ATOM    697  O   ILE    92      16.923   2.797  -0.016  1.00 89.73           O  
ATOM    698  CB  ILE    92      20.192   2.983  -0.647  1.00 89.73           C  
ATOM    699  CG1 ILE    92      21.477   3.280   0.135  1.00 89.73           C  
ATOM    700  CG2 ILE    92      19.520   4.279  -1.108  1.00 89.73           C  
ATOM    701  CD1 ILE    92      21.254   4.076   1.413  1.00 89.73           C  
ATOM    702  N   ARG    93      17.674   1.268  -1.449  1.00 89.00           N  
ATOM    703  CA  ARG    93      16.377   1.134  -2.104  1.00 89.00           C  
ATOM    704  C   ARG    93      15.318   0.637  -1.126  1.00 89.00           C  
ATOM    705  O   ARG    93      14.194   1.143  -1.110  1.00 89.00           O  
ATOM    706  CB  ARG    93      16.474   0.184  -3.300  1.00 89.00           C  
ATOM    707  CG  ARG    93      17.267   0.745  -4.470  1.00 89.00           C  
ATOM    708  CD  ARG    93      17.204  -0.171  -5.684  1.00 89.00           C  
ATOM    709  NE  ARG    93      17.895   0.408  -6.833  1.00 89.00           N  
ATOM    710  CZ  ARG    93      18.094  -0.215  -7.991  1.00 89.00           C  
ATOM    711  NH1 ARG    93      17.658  -1.455  -8.178  1.00 89.00           N  
ATOM    712  NH2 ARG    93      18.735   0.407  -8.970  1.00 89.00           N  
ATOM    713  N   ASN    94      15.691  -0.267  -0.256  1.00 87.15           N  
ATOM    714  CA  ASN    94      14.780  -0.761   0.772  1.00 87.15           C  
ATOM    715  C   ASN    94      14.372   0.348   1.738  1.00 87.15           C  
ATOM    716  O   ASN    94      13.196   0.476   2.081  1.00 87.15           O  
ATOM    717  CB  ASN    94      15.414  -1.925   1.536  1.00 87.15           C  
ATOM    718  CG  ASN    94      15.460  -3.202   0.721  1.00 87.15           C  
ATOM    719  OD1 ASN    94      14.868  -3.287  -0.359  1.00 87.15           O  
ATOM    720  ND2 ASN    94      16.165  -4.206   1.230  1.00 87.15           N  
ATOM    721  N   ILE    95      15.392   1.046   2.160  1.00 89.86           N  
ATOM    722  CA  ILE    95      15.149   2.121   3.116  1.00 89.86           C  
ATOM    723  C   ILE    95      14.155   3.120   2.528  1.00 89.86           C  
ATOM    724  O   ILE    95      13.182   3.498   3.185  1.00 89.86           O  
ATOM    725  CB  ILE    95      16.461   2.837   3.507  1.00 89.86           C  
ATOM    726  CG1 ILE    95      17.299   1.947   4.433  1.00 89.86           C  
ATOM    727  CG2 ILE    95      16.164   4.186   4.167  1.00 89.86           C  
ATOM    728  CD1 ILE    95      18.750   2.388   4.568  1.00 89.86           C  
ATOM    729  N   CYS    96      14.307   3.467   1.310  1.00 90.40           N  
ATOM    730  CA  CYS    96      13.432   4.443   0.671  1.00 90.40           C  
ATOM    731  C   CYS    96      12.028   3.880   0.487  1.00 90.40           C  
ATOM    732  O   CYS    96      11.039   4.566   0.754  1.00 90.40           O  
ATOM    733  CB  CYS    96      14.001   4.869  -0.682  1.00 90.40           C  
ATOM    734  SG  CYS    96      15.490   5.884  -0.558  1.00 90.40           S  
ATOM    735  N   GLN    97      12.010   2.628   0.028  1.00 88.17           N  
ATOM    736  CA  GLN    97      10.710   1.981  -0.112  1.00 88.17           C  
ATOM    737  C   GLN    97       9.986   1.904   1.229  1.00 88.17           C  
ATOM    738  O   GLN    97       8.788   2.181   1.310  1.00 88.17           O  
ATOM    739  CB  GLN    97      10.868   0.579  -0.705  1.00 88.17           C  
ATOM    740  CG  GLN    97       9.570  -0.214  -0.763  1.00 88.17           C  
ATOM    741  CD  GLN    97       8.555   0.391  -1.715  1.00 88.17           C  
ATOM    742  OE1 GLN    97       8.886   1.264  -2.524  1.00 88.17           O  
ATOM    743  NE2 GLN    97       7.311  -0.068  -1.625  1.00 88.17           N  
ATOM    744  N   ALA    98      10.666   1.527   2.290  1.00 89.47           N  
ATOM    745  CA  ALA    98      10.080   1.408   3.623  1.00 89.47           C  
ATOM    746  C   ALA    98       9.621   2.767   4.143  1.00 89.47           C  
ATOM    747  O   ALA    98       8.557   2.877   4.757  1.00 89.47           O  
ATOM    748  CB  ALA    98      11.081   0.782   4.590  1.00 89.47           C  
ATOM    749  N   CYS    99      10.377   3.766   3.907  1.00 91.88           N  
ATOM    750  CA  CYS    99      10.021   5.096   4.390  1.00 91.88           C  
ATOM    751  C   CYS    99       8.775   5.617   3.683  1.00 91.88           C  
ATOM    752  O   CYS    99       7.952   6.303   4.292  1.00 91.88           O  
ATOM    753  CB  CYS    99      11.180   6.070   4.183  1.00 91.88           C  
ATOM    754  SG  CYS    99      12.535   5.849   5.358  1.00 91.88           S  
ATOM    755  N   GLU   100       8.747   5.348   2.374  1.00 89.81           N  
ATOM    756  CA  GLU   100       7.512   5.689   1.675  1.00 89.81           C  
ATOM    757  C   GLU   100       6.314   4.968   2.285  1.00 89.81           C  
ATOM    758  O   GLU   100       5.244   5.557   2.448  1.00 89.81           O  
ATOM    759  CB  GLU   100       7.626   5.353   0.186  1.00 89.81           C  
ATOM    760  CG  GLU   100       6.390   5.715  -0.623  1.00 89.81           C  
ATOM    761  CD  GLU   100       6.551   5.460  -2.113  1.00 89.81           C  
ATOM    762  OE1 GLU   100       5.930   4.508  -2.637  1.00 89.81           O  
ATOM    763  OE2 GLU   100       7.306   6.218  -2.761  1.00 89.81           O  
ATOM    764  N   THR   101       6.479   3.706   2.665  1.00 88.64           N  
ATOM    765  CA  THR   101       5.410   2.943   3.300  1.00 88.64           C  
ATOM    766  C   THR   101       5.067   3.527   4.667  1.00 88.64           C  
ATOM    767  O   THR   101       3.891   3.678   5.006  1.00 88.64           O  
ATOM    768  CB  THR   101       5.798   1.461   3.455  1.00 88.64           C  
ATOM    769  OG1 THR   101       6.025   0.894   2.159  1.00 88.64           O  
ATOM    770  CG2 THR   101       4.695   0.674   4.155  1.00 88.64           C  
ATOM    771  N   LEU   102       6.014   3.875   5.474  1.00 90.98           N  
ATOM    772  CA  LEU   102       5.802   4.412   6.814  1.00 90.98           C  
ATOM    773  C   LEU   102       5.004   5.710   6.759  1.00 90.98           C  
ATOM    774  O   LEU   102       4.143   5.950   7.609  1.00 90.98           O  
ATOM    775  CB  LEU   102       7.143   4.653   7.513  1.00 90.98           C  
ATOM    776  CG  LEU   102       7.881   3.409   8.011  1.00 90.98           C  
ATOM    777  CD1 LEU   102       9.284   3.777   8.480  1.00 90.98           C  
ATOM    778  CD2 LEU   102       7.096   2.734   9.132  1.00 90.98           C  
ATOM    779  N   GLN   103       5.287   6.474   5.763  1.00 88.78           N  
ATOM    780  CA  GLN   103       4.541   7.722   5.646  1.00 88.78           C  
ATOM    781  C   GLN   103       3.118   7.469   5.155  1.00 88.78           C  
ATOM    782  O   GLN   103       2.203   8.231   5.471  1.00 88.78           O  
ATOM    783  CB  GLN   103       5.258   8.689   4.702  1.00 88.78           C  
ATOM    784  CG  GLN   103       4.390   9.850   4.236  1.00 88.78           C  
ATOM    785  CD  GLN   103       3.860   9.659   2.827  1.00 88.78           C  
ATOM    786  OE1 GLN   103       4.260   8.729   2.120  1.00 88.78           O  
ATOM    787  NE2 GLN   103       2.956  10.539   2.409  1.00 88.78           N  
ATOM    788  N   SER   104       2.952   6.434   4.347  1.00 86.02           N  
ATOM    789  CA  SER   104       1.638   6.159   3.775  1.00 86.02           C  
ATOM    790  C   SER   104       0.664   5.665   4.839  1.00 86.02           C  
ATOM    791  O   SER   104      -0.547   5.866   4.722  1.00 86.02           O  
ATOM    792  CB  SER   104       1.746   5.127   2.652  1.00 86.02           C  
ATOM    793  OG  SER   104       2.355   5.694   1.505  1.00 86.02           O  
ATOM    794  N   ILE   105       1.146   4.961   5.867  1.00 85.52           N  
ATOM    795  CA  ILE   105       0.285   4.377   6.891  1.00 85.52           C  
ATOM    796  C   ILE   105      -0.537   5.475   7.561  1.00 85.52           C  
ATOM    797  O   ILE   105      -1.768   5.406   7.591  1.00 85.52           O  
ATOM    798  CB  ILE   105       1.107   3.603   7.945  1.00 85.52           C  
ATOM    799  CG1 ILE   105       1.645   2.296   7.350  1.00 85.52           C  
ATOM    800  CG2 ILE   105       0.263   3.329   9.194  1.00 85.52           C  
ATOM    801  CD1 ILE   105       2.634   1.567   8.248  1.00 85.52           C  
ATOM    802  N   PRO   106       0.107   6.526   8.102  1.00 82.33           N  
ATOM    803  CA  PRO   106      -0.744   7.545   8.721  1.00 82.33           C  
ATOM    804  C   PRO   106      -1.592   8.304   7.703  1.00 82.33           C  
ATOM    805  O   PRO   106      -2.704   8.735   8.018  1.00 82.33           O  
ATOM    806  CB  PRO   106       0.262   8.479   9.399  1.00 82.33           C  
ATOM    807  CG  PRO   106       1.560   8.207   8.711  1.00 82.33           C  
ATOM    808  CD  PRO   106       1.568   6.775   8.257  1.00 82.33           C  
ATOM    809  N   ARG   107      -0.988   8.590   6.580  1.00 80.03           N  
ATOM    810  CA  ARG   107      -1.741   9.325   5.569  1.00 80.03           C  
ATOM    811  C   ARG   107      -3.057   8.625   5.249  1.00 80.03           C  
ATOM    812  O   ARG   107      -4.108   9.267   5.182  1.00 80.03           O  
ATOM    813  CB  ARG   107      -0.911   9.488   4.293  1.00 80.03           C  
ATOM    814  CG  ARG   107      -1.618  10.266   3.194  1.00 80.03           C  
ATOM    815  CD  ARG   107      -0.787  10.321   1.919  1.00 80.03           C  
ATOM    816  NE  ARG   107       0.334  11.249   2.046  1.00 80.03           N  
ATOM    817  CZ  ARG   107       1.163  11.575   1.059  1.00 80.03           C  
ATOM    818  NH1 ARG   107       1.014  11.052  -0.153  1.00 80.03           N  
ATOM    819  NH2 ARG   107       2.151  12.429   1.284  1.00 80.03           N  
ATOM    820  N   TYR   108      -2.985   7.315   5.111  1.00 79.48           N  
ATOM    821  CA  TYR   108      -4.201   6.571   4.806  1.00 79.48           C  
ATOM    822  C   TYR   108      -5.170   6.603   5.982  1.00 79.48           C  
ATOM    823  O   TYR   108      -6.386   6.681   5.790  1.00 79.48           O  
ATOM    824  CB  TYR   108      -3.867   5.120   4.445  1.00 79.48           C  
ATOM    825  CG  TYR   108      -3.202   4.967   3.099  1.00 79.48           C  
ATOM    826  CD1 TYR   108      -3.633   5.705   1.999  1.00 79.48           C  
ATOM    827  CD2 TYR   108      -2.142   4.084   2.924  1.00 79.48           C  
ATOM    828  CE1 TYR   108      -3.024   5.566   0.757  1.00 79.48           C  
ATOM    829  CE2 TYR   108      -1.525   3.937   1.686  1.00 79.48           C  
ATOM    830  CZ  TYR   108      -1.973   4.682   0.610  1.00 79.48           C  
ATOM    831  OH  TYR   108      -1.366   4.540  -0.618  1.00 79.48           O  
ATOM    832  N   PHE   109      -4.582   6.655   7.107  1.00 79.57           N  
ATOM    833  CA  PHE   109      -5.429   6.692   8.293  1.00 79.57           C  
ATOM    834  C   PHE   109      -6.089   8.057   8.445  1.00 79.57           C  
ATOM    835  O   PHE   109      -7.314   8.153   8.540  1.00 79.57           O  
ATOM    836  CB  PHE   109      -4.615   6.360   9.547  1.00 79.57           C  
ATOM    837  CG  PHE   109      -5.405   6.446  10.824  1.00 79.57           C  
ATOM    838  CD1 PHE   109      -5.249   7.528  11.683  1.00 79.57           C  
ATOM    839  CD2 PHE   109      -6.306   5.446  11.167  1.00 79.57           C  
ATOM    840  CE1 PHE   109      -5.979   7.610  12.866  1.00 79.57           C  
ATOM    841  CE2 PHE   109      -7.039   5.521  12.347  1.00 79.57           C  
ATOM    842  CZ  PHE   109      -6.874   6.604  13.196  1.00 79.57           C  
ATOM    843  N   TYR   110      -5.258   9.082   8.470  1.00 76.16           N  
ATOM    844  CA  TYR   110      -5.801  10.394   8.802  1.00 76.16           C  
ATOM    845  C   TYR   110      -6.531  10.999   7.609  1.00 76.16           C  
ATOM    846  O   TYR   110      -7.555  11.667   7.774  1.00 76.16           O  
ATOM    847  CB  TYR   110      -4.685  11.337   9.263  1.00 76.16           C  
ATOM    848  CG  TYR   110      -4.153  11.019  10.640  1.00 76.16           C  
ATOM    849  CD1 TYR   110      -4.971  11.115  11.763  1.00 76.16           C  
ATOM    850  CD2 TYR   110      -2.832  10.624  10.820  1.00 76.16           C  
ATOM    851  CE1 TYR   110      -4.484  10.825  13.034  1.00 76.16           C  
ATOM    852  CE2 TYR   110      -2.335  10.332  12.086  1.00 76.16           C  
ATOM    853  CZ  TYR   110      -3.167  10.435  13.185  1.00 76.16           C  
ATOM    854  OH  TYR   110      -2.680  10.147  14.441  1.00 76.16           O  
ATOM    855  N   ALA   111      -5.973  10.755   6.496  1.00 70.06           N  
ATOM    856  CA  ALA   111      -6.532  11.449   5.339  1.00 70.06           C  
ATOM    857  C   ALA   111      -7.705  10.672   4.748  1.00 70.06           C  
ATOM    858  O   ALA   111      -8.574  11.252   4.092  1.00 70.06           O  
ATOM    859  CB  ALA   111      -5.456  11.669   4.279  1.00 70.06           C  
ATOM    860  N   LEU   112      -7.724   9.410   5.086  1.00 68.41           N  
ATOM    861  CA  LEU   112      -8.695   8.662   4.294  1.00 68.41           C  
ATOM    862  C   LEU   112      -9.740   8.009   5.192  1.00 68.41           C  
ATOM    863  O   LEU   112     -10.925   7.978   4.851  1.00 68.41           O  
ATOM    864  CB  LEU   112      -7.991   7.595   3.451  1.00 68.41           C  
ATOM    865  CG  LEU   112      -7.022   8.106   2.383  1.00 68.41           C  
ATOM    866  CD1 LEU   112      -6.297   6.937   1.724  1.00 68.41           C  
ATOM    867  CD2 LEU   112      -7.763   8.937   1.342  1.00 68.41           C  
ATOM    868  N   PHE   113      -9.359   7.687   6.419  1.00 73.21           N  
ATOM    869  CA  PHE   113     -10.318   6.974   7.254  1.00 73.21           C  
ATOM    870  C   PHE   113     -10.837   7.873   8.370  1.00 73.21           C  
ATOM    871  O   PHE   113     -12.046   7.960   8.593  1.00 73.21           O  
ATOM    872  CB  PHE   113      -9.682   5.713   7.849  1.00 73.21           C  
ATOM    873  CG  PHE   113      -9.873   4.482   7.006  1.00 73.21           C  
ATOM    874  CD1 PHE   113     -11.015   3.702   7.138  1.00 73.21           C  
ATOM    875  CD2 PHE   113      -8.910   4.104   6.079  1.00 73.21           C  
ATOM    876  CE1 PHE   113     -11.194   2.561   6.359  1.00 73.21           C  
ATOM    877  CE2 PHE   113      -9.082   2.966   5.297  1.00 73.21           C  
ATOM    878  CZ  PHE   113     -10.225   2.196   5.439  1.00 73.21           C  
ATOM    879  N   ALA   114      -9.917   8.505   9.046  1.00 69.96           N  
ATOM    880  CA  ALA   114     -10.291   9.280  10.226  1.00 69.96           C  
ATOM    881  C   ALA   114     -11.157  10.477   9.844  1.00 69.96           C  
ATOM    882  O   ALA   114     -11.887  11.015  10.680  1.00 69.96           O  
ATOM    883  CB  ALA   114      -9.044   9.748  10.973  1.00 69.96           C  
ATOM    884  N   ILE   115     -11.039  10.850   8.613  1.00 65.86           N  
ATOM    885  CA  ILE   115     -11.786  12.041   8.223  1.00 65.86           C  
ATOM    886  C   ILE   115     -13.284  11.777   8.358  1.00 65.86           C  
ATOM    887  O   ILE   115     -14.071  12.710   8.530  1.00 65.86           O  
ATOM    888  CB  ILE   115     -11.445  12.474   6.780  1.00 65.86           C  
ATOM    889  CG1 ILE   115     -11.904  13.915   6.532  1.00 65.86           C  
ATOM    890  CG2 ILE   115     -12.077  11.516   5.765  1.00 65.86           C  
ATOM    891  CD1 ILE   115     -11.024  14.686   5.558  1.00 65.86           C  
ATOM    892  N   ASP   116     -13.580  10.517   8.216  1.00 66.80           N  
ATOM    893  CA  ASP   116     -14.992  10.204   8.415  1.00 66.80           C  
ATOM    894  C   ASP   116     -15.454  10.616   9.811  1.00 66.80           C  
ATOM    895  O   ASP   116     -16.628  10.935  10.013  1.00 66.80           O  
ATOM    896  CB  ASP   116     -15.247   8.712   8.195  1.00 66.80           C  
ATOM    897  CG  ASP   116     -15.050   8.283   6.751  1.00 66.80           C  
ATOM    898  OD1 ASP   116     -15.044   9.152   5.853  1.00 66.80           O  
ATOM    899  OD2 ASP   116     -14.903   7.066   6.510  1.00 66.80           O  
ATOM    900  N   LEU   117     -14.509  10.540  10.698  1.00 67.06           N  
ATOM    901  CA  LEU   117     -14.877  10.846  12.076  1.00 67.06           C  
ATOM    902  C   LEU   117     -15.013  12.352  12.280  1.00 67.06           C  
ATOM    903  O   LEU   117     -15.626  12.797  13.253  1.00 67.06           O  
ATOM    904  CB  LEU   117     -13.839  10.279  13.047  1.00 67.06           C  
ATOM    905  CG  LEU   117     -13.669   8.759  13.047  1.00 67.06           C  
ATOM    906  CD1 LEU   117     -12.518   8.355  13.961  1.00 67.06           C  
ATOM    907  CD2 LEU   117     -14.963   8.076  13.474  1.00 67.06           C  
ATOM    908  N   THR   118     -14.471  13.055  11.339  1.00 62.08           N  
ATOM    909  CA  THR   118     -14.519  14.503  11.510  1.00 62.08           C  
ATOM    910  C   THR   118     -15.654  15.107  10.688  1.00 62.08           C  
ATOM    911  O   THR   118     -15.947  16.298  10.806  1.00 62.08           O  
ATOM    912  CB  THR   118     -13.185  15.157  11.106  1.00 62.08           C  
ATOM    913  OG1 THR   118     -12.928  14.891   9.721  1.00 62.08           O  
ATOM    914  CG2 THR   118     -12.030  14.612  11.939  1.00 62.08           C  
ATOM    915  N   ASN   119     -16.236  14.310   9.787  1.00 60.26           N  
ATOM    916  CA  ASN   119     -17.325  14.794   8.944  1.00 60.26           C  
ATOM    917  C   ASN   119     -18.674  14.671   9.646  1.00 60.26           C  
ATOM    918  O   ASN   119     -19.124  13.563   9.946  1.00 60.26           O  
ATOM    919  CB  ASN   119     -17.348  14.040   7.613  1.00 60.26           C  
ATOM    920  CG  ASN   119     -18.292  14.665   6.604  1.00 60.26           C  
ATOM    921  OD1 ASN   119     -19.218  15.395   6.971  1.00 60.26           O  
ATOM    922  ND2 ASN   119     -18.066  14.384   5.326  1.00 60.26           N  
ATOM    923  N   LYS   120     -19.185  15.747   9.948  1.00 55.58           N  
ATOM    924  CA  LYS   120     -20.445  15.767  10.686  1.00 55.58           C  
ATOM    925  C   LYS   120     -21.581  15.186   9.849  1.00 55.58           C  
ATOM    926  O   LYS   120     -22.590  14.733  10.393  1.00 55.58           O  
ATOM    927  CB  LYS   120     -20.790  17.192  11.121  1.00 55.58           C  
ATOM    928  CG  LYS   120     -19.858  17.759  12.182  1.00 55.58           C  
ATOM    929  CD  LYS   120     -20.328  19.124  12.667  1.00 55.58           C  
ATOM    930  CE  LYS   120     -19.358  19.724  13.675  1.00 55.58           C  
ATOM    931  NZ  LYS   120     -19.790  21.083  14.119  1.00 55.58           N  
ATOM    932  N   ASN   121     -21.363  15.262   8.546  1.00 55.57           N  
ATOM    933  CA  ASN   121     -22.437  14.772   7.689  1.00 55.57           C  
ATOM    934  C   ASN   121     -22.219  13.314   7.296  1.00 55.57           C  
ATOM    935  O   ASN   121     -22.834  12.824   6.347  1.00 55.57           O  
ATOM    936  CB  ASN   121     -22.567  15.645   6.439  1.00 55.57           C  
ATOM    937  CG  ASN   121     -23.050  17.047   6.754  1.00 55.57           C  
ATOM    938  OD1 ASN   121     -23.798  17.258   7.712  1.00 55.57           O  
ATOM    939  ND2 ASN   121     -22.626  18.015   5.951  1.00 55.57           N  
ATOM    940  N   TYR   122     -21.312  12.698   7.931  1.00 58.65           N  
ATOM    941  CA  TYR   122     -20.810  11.354   7.670  1.00 58.65           C  
ATOM    942  C   TYR   122     -21.948  10.340   7.658  1.00 58.65           C  
ATOM    943  O   TYR   122     -22.083   9.560   6.712  1.00 58.65           O  
ATOM    944  CB  TYR   122     -19.768  10.955   8.719  1.00 58.65           C  
ATOM    945  CG  TYR   122     -19.209   9.567   8.522  1.00 58.65           C  
ATOM    946  CD1 TYR   122     -19.619   8.509   9.331  1.00 58.65           C  
ATOM    947  CD2 TYR   122     -18.270   9.310   7.529  1.00 58.65           C  
ATOM    948  CE1 TYR   122     -19.105   7.229   9.155  1.00 58.65           C  
ATOM    949  CE2 TYR   122     -17.750   8.033   7.344  1.00 58.65           C  
ATOM    950  CZ  TYR   122     -18.174   7.000   8.161  1.00 58.65           C  
ATOM    951  OH  TYR   122     -17.662   5.734   7.982  1.00 58.65           O  
ATOM    952  N   ALA   123     -22.549  10.188   8.806  1.00 51.95           N  
ATOM    953  CA  ALA   123     -23.499   9.083   8.907  1.00 51.95           C  
ATOM    954  C   ALA   123     -24.866   9.576   9.374  1.00 51.95           C  
ATOM    955  O   ALA   123     -24.961  10.342  10.336  1.00 51.95           O  
ATOM    956  CB  ALA   123     -22.970   8.012   9.858  1.00 51.95           C  
ATOM    957  N   LYS   124     -25.686   9.758   8.451  1.00 57.73           N  
ATOM    958  CA  LYS   124     -27.025  10.028   8.966  1.00 57.73           C  
ATOM    959  C   LYS   124     -27.482   8.925   9.917  1.00 57.73           C  
ATOM    960  O   LYS   124     -28.375   9.137  10.739  1.00 57.73           O  
ATOM    961  CB  LYS   124     -28.023  10.176   7.817  1.00 57.73           C  
ATOM    962  CG  LYS   124     -27.731  11.347   6.890  1.00 57.73           C  
ATOM    963  CD  LYS   124     -28.760  11.445   5.772  1.00 57.73           C  
ATOM    964  CE  LYS   124     -28.396  12.531   4.768  1.00 57.73           C  
ATOM    965  NZ  LYS   124     -29.344  12.561   3.615  1.00 57.73           N  
ATOM    966  N   SER   125     -26.759   7.801   9.818  1.00 59.41           N  
ATOM    967  CA  SER   125     -27.175   6.748  10.738  1.00 59.41           C  
ATOM    968  C   SER   125     -26.798   7.090  12.176  1.00 59.41           C  
ATOM    969  O   SER   125     -25.757   7.703  12.421  1.00 59.41           O  
ATOM    970  CB  SER   125     -26.549   5.410  10.342  1.00 59.41           C  
ATOM    971  OG  SER   125     -26.324   4.602  11.485  1.00 59.41           O  
ATOM    972  N   LYS   126     -27.660   6.777  13.083  1.00 63.19           N  
ATOM    973  CA  LYS   126     -27.511   7.050  14.509  1.00 63.19           C  
ATOM    974  C   LYS   126     -26.329   6.284  15.096  1.00 63.19           C  
ATOM    975  O   LYS   126     -25.657   6.771  16.007  1.00 63.19           O  
ATOM    976  CB  LYS   126     -28.793   6.691  15.261  1.00 63.19           C  
ATOM    977  CG  LYS   126     -29.919   7.699  15.082  1.00 63.19           C  
ATOM    978  CD  LYS   126     -31.085   7.406  16.018  1.00 63.19           C  
ATOM    979  CE  LYS   126     -32.229   8.390  15.811  1.00 63.19           C  
ATOM    980  NZ  LYS   126     -33.385   8.093  16.711  1.00 63.19           N  
ATOM    981  N   LEU   127     -26.192   5.059  14.626  1.00 62.38           N  
ATOM    982  CA  LEU   127     -25.093   4.273  15.177  1.00 62.38           C  
ATOM    983  C   LEU   127     -23.753   4.953  14.916  1.00 62.38           C  
ATOM    984  O   LEU   127     -22.941   5.106  15.831  1.00 62.38           O  
ATOM    985  CB  LEU   127     -25.089   2.864  14.578  1.00 62.38           C  
ATOM    986  CG  LEU   127     -24.594   1.741  15.491  1.00 62.38           C  
ATOM    987  CD1 LEU   127     -25.689   0.697  15.687  1.00 62.38           C  
ATOM    988  CD2 LEU   127     -23.335   1.101  14.917  1.00 62.38           C  
ATOM    989  N   TYR   128     -23.559   5.426  13.738  1.00 68.82           N  
ATOM    990  CA  TYR   128     -22.299   6.044  13.342  1.00 68.82           C  
ATOM    991  C   TYR   128     -22.157   7.433  13.954  1.00 68.82           C  
ATOM    992  O   TYR   128     -21.059   7.836  14.345  1.00 68.82           O  
ATOM    993  CB  TYR   128     -22.199   6.133  11.816  1.00 68.82           C  
ATOM    994  CG  TYR   128     -21.853   4.822  11.153  1.00 68.82           C  
ATOM    995  CD1 TYR   128     -20.529   4.403  11.041  1.00 68.82           C  
ATOM    996  CD2 TYR   128     -22.849   3.999  10.637  1.00 68.82           C  
ATOM    997  CE1 TYR   128     -20.206   3.197  10.429  1.00 68.82           C  
ATOM    998  CE2 TYR   128     -22.537   2.791  10.023  1.00 68.82           C  
ATOM    999  CZ  TYR   128     -21.215   2.398   9.924  1.00 68.82           C  
ATOM   1000  OH  TYR   128     -20.901   1.203   9.317  1.00 68.82           O  
ATOM   1001  N   ASP   129     -23.349   7.977  14.194  1.00 70.03           N  
ATOM   1002  CA  ASP   129     -23.347   9.329  14.745  1.00 70.03           C  
ATOM   1003  C   ASP   129     -22.771   9.345  16.159  1.00 70.03           C  
ATOM   1004  O   ASP   129     -21.910  10.169  16.475  1.00 70.03           O  
ATOM   1005  CB  ASP   129     -24.763   9.908  14.748  1.00 70.03           C  
ATOM   1006  CG  ASP   129     -24.788  11.412  14.958  1.00 70.03           C  
ATOM   1007  OD1 ASP   129     -23.844  12.105  14.520  1.00 70.03           O  
ATOM   1008  OD2 ASP   129     -25.759  11.909  15.569  1.00 70.03           O  
ATOM   1009  N   GLU   130     -23.222   8.332  16.949  1.00 73.71           N  
ATOM   1010  CA  GLU   130     -22.767   8.307  18.336  1.00 73.71           C  
ATOM   1011  C   GLU   130     -21.270   8.022  18.421  1.00 73.71           C  
ATOM   1012  O   GLU   130     -20.553   8.664  19.190  1.00 73.71           O  
ATOM   1013  CB  GLU   130     -23.548   7.263  19.139  1.00 73.71           C  
ATOM   1014  CG  GLU   130     -24.970   7.685  19.478  1.00 73.71           C  
ATOM   1015  CD  GLU   130     -25.739   6.631  20.258  1.00 73.71           C  
ATOM   1016  OE1 GLU   130     -26.901   6.890  20.644  1.00 73.71           O  
ATOM   1017  OE2 GLU   130     -25.175   5.537  20.485  1.00 73.71           O  
ATOM   1018  N   ALA   131     -20.899   7.046  17.662  1.00 72.45           N  
ATOM   1019  CA  ALA   131     -19.480   6.698  17.676  1.00 72.45           C  
ATOM   1020  C   ALA   131     -18.625   7.866  17.193  1.00 72.45           C  
ATOM   1021  O   ALA   131     -17.592   8.177  17.791  1.00 72.45           O  
ATOM   1022  CB  ALA   131     -19.226   5.464  16.814  1.00 72.45           C  
ATOM   1023  N   VAL   132     -19.066   8.547  16.139  1.00 70.58           N  
ATOM   1024  CA  VAL   132     -18.335   9.669  15.559  1.00 70.58           C  
ATOM   1025  C   VAL   132     -18.217  10.794  16.584  1.00 70.58           C  
ATOM   1026  O   VAL   132     -17.149  11.391  16.739  1.00 70.58           O  
ATOM   1027  CB  VAL   132     -19.018  10.187  14.273  1.00 70.58           C  
ATOM   1028  CG1 VAL   132     -18.413  11.522  13.841  1.00 70.58           C  
ATOM   1029  CG2 VAL   132     -18.900   9.155  13.153  1.00 70.58           C  
ATOM   1030  N   ARG   133     -19.314  11.007  17.287  1.00 73.02           N  
ATOM   1031  CA  ARG   133     -19.300  12.076  18.281  1.00 73.02           C  
ATOM   1032  C   ARG   133     -18.304  11.774  19.395  1.00 73.02           C  
ATOM   1033  O   ARG   133     -17.683  12.686  19.944  1.00 73.02           O  
ATOM   1034  CB  ARG   133     -20.698  12.281  18.870  1.00 73.02           C  
ATOM   1035  CG  ARG   133     -21.657  13.007  17.940  1.00 73.02           C  
ATOM   1036  CD  ARG   133     -23.013  13.232  18.593  1.00 73.02           C  
ATOM   1037  NE  ARG   133     -23.965  13.838  17.665  1.00 73.02           N  
ATOM   1038  CZ  ARG   133     -25.223  14.147  17.964  1.00 73.02           C  
ATOM   1039  NH1 ARG   133     -25.708  13.912  19.178  1.00 73.02           N  
ATOM   1040  NH2 ARG   133     -26.002  14.695  17.043  1.00 73.02           N  
ATOM   1041  N   ARG   134     -18.256  10.542  19.584  1.00 73.16           N  
ATOM   1042  CA  ARG   134     -17.356  10.134  20.658  1.00 73.16           C  
ATOM   1043  C   ARG   134     -15.898  10.277  20.234  1.00 73.16           C  
ATOM   1044  O   ARG   134     -15.055  10.703  21.026  1.00 73.16           O  
ATOM   1045  CB  ARG   134     -17.640   8.690  21.078  1.00 73.16           C  
ATOM   1046  CG  ARG   134     -16.821   8.224  22.272  1.00 73.16           C  
ATOM   1047  CD  ARG   134     -17.201   6.813  22.700  1.00 73.16           C  
ATOM   1048  NE  ARG   134     -16.463   6.393  23.887  1.00 73.16           N  
ATOM   1049  CZ  ARG   134     -16.663   5.250  24.539  1.00 73.16           C  
ATOM   1050  NH1 ARG   134     -17.585   4.388  24.128  1.00 73.16           N  
ATOM   1051  NH2 ARG   134     -15.934   4.968  25.609  1.00 73.16           N  
ATOM   1052  N   PHE   135     -15.623  10.099  18.927  1.00 73.67           N  
ATOM   1053  CA  PHE   135     -14.232   9.898  18.539  1.00 73.67           C  
ATOM   1054  C   PHE   135     -13.693  11.117  17.801  1.00 73.67           C  
ATOM   1055  O   PHE   135     -12.480  11.320  17.730  1.00 73.67           O  
ATOM   1056  CB  PHE   135     -14.092   8.649  17.663  1.00 73.67           C  
ATOM   1057  CG  PHE   135     -14.347   7.360  18.397  1.00 73.67           C  
ATOM   1058  CD1 PHE   135     -13.562   6.997  19.485  1.00 73.67           C  
ATOM   1059  CD2 PHE   135     -15.372   6.512  17.999  1.00 73.67           C  
ATOM   1060  CE1 PHE   135     -13.795   5.805  20.166  1.00 73.67           C  
ATOM   1061  CE2 PHE   135     -15.611   5.319  18.675  1.00 73.67           C  
ATOM   1062  CZ  PHE   135     -14.821   4.967  19.758  1.00 73.67           C  
ATOM   1063  N   ALA   136     -14.503  11.937  17.266  1.00 70.15           N  
ATOM   1064  CA  ALA   136     -14.135  13.064  16.414  1.00 70.15           C  
ATOM   1065  C   ALA   136     -13.256  14.057  17.167  1.00 70.15           C  
ATOM   1066  O   ALA   136     -12.236  14.514  16.645  1.00 70.15           O  
ATOM   1067  CB  ALA   136     -15.386  13.761  15.884  1.00 70.15           C  
ATOM   1068  N   PRO   137     -13.622  14.496  18.323  1.00 68.86           N  
ATOM   1069  CA  PRO   137     -12.766  15.474  18.997  1.00 68.86           C  
ATOM   1070  C   PRO   137     -11.323  14.996  19.141  1.00 68.86           C  
ATOM   1071  O   PRO   137     -10.393  15.806  19.112  1.00 68.86           O  
ATOM   1072  CB  PRO   137     -13.427  15.637  20.368  1.00 68.86           C  
ATOM   1073  CG  PRO   137     -14.864  15.294  20.142  1.00 68.86           C  
ATOM   1074  CD  PRO   137     -14.939  14.221  19.093  1.00 68.86           C  
ATOM   1075  N   TYR   138     -11.114  13.745  19.086  1.00 69.08           N  
ATOM   1076  CA  TYR   138      -9.762  13.228  19.260  1.00 69.08           C  
ATOM   1077  C   TYR   138      -9.011  13.208  17.934  1.00 69.08           C  
ATOM   1078  O   TYR   138      -7.845  13.606  17.867  1.00 69.08           O  
ATOM   1079  CB  TYR   138      -9.798  11.819  19.860  1.00 69.08           C  
ATOM   1080  CG  TYR   138     -10.092  11.797  21.340  1.00 69.08           C  
ATOM   1081  CD1 TYR   138      -9.071  11.949  22.275  1.00 69.08           C  
ATOM   1082  CD2 TYR   138     -11.391  11.623  21.806  1.00 69.08           C  
ATOM   1083  CE1 TYR   138      -9.338  11.928  23.640  1.00 69.08           C  
ATOM   1084  CE2 TYR   138     -11.669  11.600  23.168  1.00 69.08           C  
ATOM   1085  CZ  TYR   138     -10.637  11.753  24.076  1.00 69.08           C  
ATOM   1086  OH  TYR   138     -10.907  11.731  25.426  1.00 69.08           O  
ATOM   1087  N   VAL   139      -9.612  12.578  16.996  1.00 64.78           N  
ATOM   1088  CA  VAL   139      -8.910  12.513  15.719  1.00 64.78           C  
ATOM   1089  C   VAL   139      -8.596  13.925  15.229  1.00 64.78           C  
ATOM   1090  O   VAL   139      -7.520  14.174  14.681  1.00 64.78           O  
ATOM   1091  CB  VAL   139      -9.733  11.752  14.656  1.00 64.78           C  
ATOM   1092  CG1 VAL   139      -9.016  11.762  13.307  1.00 64.78           C  
ATOM   1093  CG2 VAL   139      -9.998  10.318  15.114  1.00 64.78           C  
ATOM   1094  N   GLY   140      -9.433  14.863  15.597  1.00 62.60           N  
ATOM   1095  CA  GLY   140      -9.195  16.232  15.168  1.00 62.60           C  
ATOM   1096  C   GLY   140      -8.006  16.875  15.856  1.00 62.60           C  
ATOM   1097  O   GLY   140      -7.235  17.602  15.226  1.00 62.60           O  
ATOM   1098  N   THR   141      -7.880  16.549  17.144  1.00 64.12           N  
ATOM   1099  CA  THR   141      -6.772  17.141  17.885  1.00 64.12           C  
ATOM   1100  C   THR   141      -5.448  16.497  17.485  1.00 64.12           C  
ATOM   1101  O   THR   141      -4.390  17.122  17.593  1.00 64.12           O  
ATOM   1102  CB  THR   141      -6.976  16.997  19.405  1.00 64.12           C  
ATOM   1103  OG1 THR   141      -7.199  15.618  19.723  1.00 64.12           O  
ATOM   1104  CG2 THR   141      -8.173  17.816  19.879  1.00 64.12           C  
ATOM   1105  N   SER   142      -5.517  15.265  17.078  1.00 65.47           N  
ATOM   1106  CA  SER   142      -4.321  14.517  16.701  1.00 65.47           C  
ATOM   1107  C   SER   142      -4.025  14.663  15.212  1.00 65.47           C  
ATOM   1108  O   SER   142      -2.924  14.343  14.759  1.00 65.47           O  
ATOM   1109  CB  SER   142      -4.480  13.038  17.055  1.00 65.47           C  
ATOM   1110  OG  SER   142      -5.620  12.488  16.418  1.00 65.47           O  
ATOM   1111  N   TYR   143      -5.023  15.167  14.474  1.00 69.16           N  
ATOM   1112  CA  TYR   143      -4.906  15.156  13.020  1.00 69.16           C  
ATOM   1113  C   TYR   143      -3.722  16.000  12.563  1.00 69.16           C  
ATOM   1114  O   TYR   143      -2.832  15.505  11.867  1.00 69.16           O  
ATOM   1115  CB  TYR   143      -6.195  15.672  12.373  1.00 69.16           C  
ATOM   1116  CG  TYR   143      -6.166  15.655  10.864  1.00 69.16           C  
ATOM   1117  CD1 TYR   143      -5.840  16.800  10.142  1.00 69.16           C  
ATOM   1118  CD2 TYR   143      -6.464  14.494  10.158  1.00 69.16           C  
ATOM   1119  CE1 TYR   143      -5.813  16.790   8.751  1.00 69.16           C  
ATOM   1120  CE2 TYR   143      -6.440  14.472   8.768  1.00 69.16           C  
ATOM   1121  CZ  TYR   143      -6.114  15.623   8.074  1.00 69.16           C  
ATOM   1122  OH  TYR   143      -6.089  15.607   6.697  1.00 69.16           O  
ATOM   1123  N   GLN   144      -3.760  17.365  12.949  1.00 66.70           N  
ATOM   1124  CA  GLN   144      -2.778  18.243  12.322  1.00 66.70           C  
ATOM   1125  C   GLN   144      -1.361  17.891  12.768  1.00 66.70           C  
ATOM   1126  O   GLN   144      -0.489  17.631  11.935  1.00 66.70           O  
ATOM   1127  CB  GLN   144      -3.082  19.707  12.646  1.00 66.70           C  
ATOM   1128  CG  GLN   144      -2.943  20.642  11.452  1.00 66.70           C  
ATOM   1129  CD  GLN   144      -3.072  22.105  11.835  1.00 66.70           C  
ATOM   1130  OE1 GLN   144      -3.393  22.435  12.981  1.00 66.70           O  
ATOM   1131  NE2 GLN   144      -2.825  22.992  10.878  1.00 66.70           N  
ATOM   1132  N   PRO   145      -1.154  17.792  14.049  1.00 70.83           N  
ATOM   1133  CA  PRO   145       0.209  17.395  14.408  1.00 70.83           C  
ATOM   1134  C   PRO   145       0.565  15.994  13.916  1.00 70.83           C  
ATOM   1135  O   PRO   145       1.713  15.739  13.545  1.00 70.83           O  
ATOM   1136  CB  PRO   145       0.201  17.450  15.938  1.00 70.83           C  
ATOM   1137  CG  PRO   145      -0.982  18.296  16.283  1.00 70.83           C  
ATOM   1138  CD  PRO   145      -1.953  18.247  15.139  1.00 70.83           C  
ATOM   1139  N   GLY   146      -0.482  15.142  13.922  1.00 71.50           N  
ATOM   1140  CA  GLY   146      -0.254  13.777  13.475  1.00 71.50           C  
ATOM   1141  C   GLY   146       0.139  13.686  12.013  1.00 71.50           C  
ATOM   1142  O   GLY   146       1.069  12.959  11.659  1.00 71.50           O  
ATOM   1143  N   VAL   147      -0.502  14.505  11.233  1.00 73.69           N  
ATOM   1144  CA  VAL   147      -0.223  14.454   9.802  1.00 73.69           C  
ATOM   1145  C   VAL   147       1.192  14.962   9.533  1.00 73.69           C  
ATOM   1146  O   VAL   147       1.933  14.367   8.746  1.00 73.69           O  
ATOM   1147  CB  VAL   147      -1.248  15.281   8.994  1.00 73.69           C  
ATOM   1148  CG1 VAL   147      -0.782  15.458   7.550  1.00 73.69           C  
ATOM   1149  CG2 VAL   147      -2.622  14.615   9.037  1.00 73.69           C  
ATOM   1150  N   VAL   148       1.549  15.965  10.241  1.00 77.94           N  
ATOM   1151  CA  VAL   148       2.864  16.558  10.016  1.00 77.94           C  
ATOM   1152  C   VAL   148       3.950  15.618  10.535  1.00 77.94           C  
ATOM   1153  O   VAL   148       4.910  15.315   9.823  1.00 77.94           O  
ATOM   1154  CB  VAL   148       2.987  17.940  10.695  1.00 77.94           C  
ATOM   1155  CG1 VAL   148       4.423  18.454  10.618  1.00 77.94           C  
ATOM   1156  CG2 VAL   148       2.024  18.937  10.053  1.00 77.94           C  
ATOM   1157  N   LEU   149       3.728  15.091  11.684  1.00 82.47           N  
ATOM   1158  CA  LEU   149       4.759  14.253  12.288  1.00 82.47           C  
ATOM   1159  C   LEU   149       4.838  12.901  11.588  1.00 82.47           C  
ATOM   1160  O   LEU   149       5.916  12.309  11.492  1.00 82.47           O  
ATOM   1161  CB  LEU   149       4.481  14.053  13.780  1.00 82.47           C  
ATOM   1162  CG  LEU   149       4.766  15.249  14.689  1.00 82.47           C  
ATOM   1163  CD1 LEU   149       4.330  14.945  16.118  1.00 82.47           C  
ATOM   1164  CD2 LEU   149       6.246  15.616  14.643  1.00 82.47           C  
ATOM   1165  N   SER   150       3.701  12.488  11.141  1.00 81.01           N  
ATOM   1166  CA  SER   150       3.665  11.164  10.531  1.00 81.01           C  
ATOM   1167  C   SER   150       4.350  11.164   9.168  1.00 81.01           C  
ATOM   1168  O   SER   150       4.658  10.103   8.622  1.00 81.01           O  
ATOM   1169  CB  SER   150       2.222  10.679  10.385  1.00 81.01           C  
ATOM   1170  OG  SER   150       1.506  11.498   9.476  1.00 81.01           O  
ATOM   1171  N   ALA   151       4.640  12.365   8.573  1.00 83.44           N  
ATOM   1172  CA  ALA   151       5.207  12.467   7.231  1.00 83.44           C  
ATOM   1173  C   ALA   151       6.731  12.544   7.283  1.00 83.44           C  
ATOM   1174  O   ALA   151       7.385  12.729   6.254  1.00 83.44           O  
ATOM   1175  CB  ALA   151       4.641  13.684   6.504  1.00 83.44           C  
ATOM   1176  N   LYS   152       7.296  12.330   8.433  1.00 90.48           N  
ATOM   1177  CA  LYS   152       8.727  12.553   8.618  1.00 90.48           C  
ATOM   1178  C   LYS   152       9.547  11.497   7.883  1.00 90.48           C  
ATOM   1179  O   LYS   152      10.635  11.786   7.382  1.00 90.48           O  
ATOM   1180  CB  LYS   152       9.083  12.551  10.106  1.00 90.48           C  
ATOM   1181  CG  LYS   152       8.768  13.857  10.819  1.00 90.48           C  
ATOM   1182  CD  LYS   152       9.813  14.924  10.518  1.00 90.48           C  
ATOM   1183  CE  LYS   152       9.585  16.181  11.346  1.00 90.48           C  
ATOM   1184  NZ  LYS   152      10.489  17.293  10.926  1.00 90.48           N  
ATOM   1185  N   PRO   153       9.093  10.289   7.812  1.00 93.02           N  
ATOM   1186  CA  PRO   153       9.902   9.293   7.105  1.00 93.02           C  
ATOM   1187  C   PRO   153      10.210   9.698   5.665  1.00 93.02           C  
ATOM   1188  O   PRO   153      11.215   9.262   5.099  1.00 93.02           O  
ATOM   1189  CB  PRO   153       9.028   8.037   7.144  1.00 93.02           C  
ATOM   1190  CG  PRO   153       8.263   8.144   8.423  1.00 93.02           C  
ATOM   1191  CD  PRO   153       7.876   9.580   8.628  1.00 93.02           C  
ATOM   1192  N   VAL   154       9.414  10.561   5.088  1.00 90.43           N  
ATOM   1193  CA  VAL   154       9.674  10.971   3.712  1.00 90.43           C  
ATOM   1194  C   VAL   154      10.933  11.833   3.659  1.00 90.43           C  
ATOM   1195  O   VAL   154      11.559  11.966   2.605  1.00 90.43           O  
ATOM   1196  CB  VAL   154       8.476  11.741   3.113  1.00 90.43           C  
ATOM   1197  CG1 VAL   154       7.258  10.828   2.984  1.00 90.43           C  
ATOM   1198  CG2 VAL   154       8.144  12.961   3.970  1.00 90.43           C  
ATOM   1199  N   GLU   155      11.197  12.516   4.741  1.00 92.98           N  
ATOM   1200  CA  GLU   155      12.434  13.290   4.792  1.00 92.98           C  
ATOM   1201  C   GLU   155      13.657  12.384   4.686  1.00 92.98           C  
ATOM   1202  O   GLU   155      14.654  12.750   4.061  1.00 92.98           O  
ATOM   1203  CB  GLU   155      12.499  14.114   6.081  1.00 92.98           C  
ATOM   1204  CG  GLU   155      11.478  15.240   6.144  1.00 92.98           C  
ATOM   1205  CD  GLU   155      11.551  16.046   7.431  1.00 92.98           C  
ATOM   1206  OE1 GLU   155      10.508  16.579   7.874  1.00 92.98           O  
ATOM   1207  OE2 GLU   155      12.660  16.145   8.001  1.00 92.98           O  
ATOM   1208  N   VAL   156      13.544  11.281   5.399  1.00 94.42           N  
ATOM   1209  CA  VAL   156      14.622  10.308   5.260  1.00 94.42           C  
ATOM   1210  C   VAL   156      14.750   9.882   3.800  1.00 94.42           C  
ATOM   1211  O   VAL   156      15.857   9.818   3.260  1.00 94.42           O  
ATOM   1212  CB  VAL   156      14.389   9.072   6.158  1.00 94.42           C  
ATOM   1213  CG1 VAL   156      15.482   8.029   5.933  1.00 94.42           C  
ATOM   1214  CG2 VAL   156      14.333   9.483   7.628  1.00 94.42           C  
ATOM   1215  N   TYR   157      13.599   9.595   3.195  1.00 93.29           N  
ATOM   1216  CA  TYR   157      13.604   9.277   1.771  1.00 93.29           C  
ATOM   1217  C   TYR   157      14.308  10.367   0.971  1.00 93.29           C  
ATOM   1218  O   TYR   157      15.152  10.074   0.121  1.00 93.29           O  
ATOM   1219  CB  TYR   157      12.174   9.092   1.256  1.00 93.29           C  
ATOM   1220  CG  TYR   157      12.100   8.639  -0.182  1.00 93.29           C  
ATOM   1221  CD1 TYR   157      12.386   9.518  -1.225  1.00 93.29           C  
ATOM   1222  CD2 TYR   157      11.744   7.333  -0.501  1.00 93.29           C  
ATOM   1223  CE1 TYR   157      12.318   9.105  -2.552  1.00 93.29           C  
ATOM   1224  CE2 TYR   157      11.672   6.910  -1.824  1.00 93.29           C  
ATOM   1225  CZ  TYR   157      11.961   7.802  -2.841  1.00 93.29           C  
ATOM   1226  OH  TYR   157      11.892   7.388  -4.153  1.00 93.29           O  
ATOM   1227  N   ALA   158      14.009  11.614   1.228  1.00 92.84           N  
ATOM   1228  CA  ALA   158      14.532  12.743   0.463  1.00 92.84           C  
ATOM   1229  C   ALA   158      16.037  12.893   0.665  1.00 92.84           C  
ATOM   1230  O   ALA   158      16.747  13.361  -0.229  1.00 92.84           O  
ATOM   1231  CB  ALA   158      13.815  14.032   0.857  1.00 92.84           C  
ATOM   1232  N   ILE   159      16.534  12.526   1.824  1.00 94.06           N  
ATOM   1233  CA  ILE   159      17.967  12.593   2.092  1.00 94.06           C  
ATOM   1234  C   ILE   159      18.722  11.735   1.079  1.00 94.06           C  
ATOM   1235  O   ILE   159      19.724  12.174   0.509  1.00 94.06           O  
ATOM   1236  CB  ILE   159      18.295  12.137   3.531  1.00 94.06           C  
ATOM   1237  CG1 ILE   159      17.821  13.185   4.544  1.00 94.06           C  
ATOM   1238  CG2 ILE   159      19.794  11.867   3.683  1.00 94.06           C  
ATOM   1239  CD1 ILE   159      17.894  12.723   5.993  1.00 94.06           C  
ATOM   1240  N   PHE   160      18.104  10.599   0.782  1.00 92.90           N  
ATOM   1241  CA  PHE   160      18.807   9.665  -0.090  1.00 92.90           C  
ATOM   1242  C   PHE   160      18.392   9.865  -1.543  1.00 92.90           C  
ATOM   1243  O   PHE   160      19.192   9.653  -2.457  1.00 92.90           O  
ATOM   1244  CB  PHE   160      18.536   8.220   0.339  1.00 92.90           C  
ATOM   1245  CG  PHE   160      19.026   7.896   1.725  1.00 92.90           C  
ATOM   1246  CD1 PHE   160      20.383   7.913   2.019  1.00 92.90           C  
ATOM   1247  CD2 PHE   160      18.127   7.576   2.734  1.00 92.90           C  
ATOM   1248  CE1 PHE   160      20.839   7.614   3.301  1.00 92.90           C  
ATOM   1249  CE2 PHE   160      18.575   7.276   4.017  1.00 92.90           C  
ATOM   1250  CZ  PHE   160      19.931   7.295   4.298  1.00 92.90           C  
ATOM   1251  N   GLY   161      17.139  10.217  -1.756  1.00 87.81           N  
ATOM   1252  CA  GLY   161      16.629  10.315  -3.114  1.00 87.81           C  
ATOM   1253  C   GLY   161      16.749  11.710  -3.697  1.00 87.81           C  
ATOM   1254  O   GLY   161      16.570  11.902  -4.902  1.00 87.81           O  
ATOM   1255  N   GLY   162      17.126  12.706  -2.851  1.00 86.30           N  
ATOM   1256  CA  GLY   162      17.218  14.084  -3.308  1.00 86.30           C  
ATOM   1257  C   GLY   162      15.913  14.846  -3.171  1.00 86.30           C  
ATOM   1258  O   GLY   162      15.915  16.035  -2.844  1.00 86.30           O  
ATOM   1259  N   GLN   163      14.825  14.183  -3.554  1.00 85.65           N  
ATOM   1260  CA  GLN   163      13.520  14.826  -3.440  1.00 85.65           C  
ATOM   1261  C   GLN   163      12.405  13.790  -3.326  1.00 85.65           C  
ATOM   1262  O   GLN   163      12.612  12.612  -3.624  1.00 85.65           O  
ATOM   1263  CB  GLN   163      13.265  15.741  -4.639  1.00 85.65           C  
ATOM   1264  CG  GLN   163      13.159  15.002  -5.966  1.00 85.65           C  
ATOM   1265  CD  GLN   163      12.903  15.932  -7.137  1.00 85.65           C  
ATOM   1266  OE1 GLN   163      12.779  17.148  -6.965  1.00 85.65           O  
ATOM   1267  NE2 GLN   163      12.821  15.366  -8.336  1.00 85.65           N  
ATOM   1268  N   TRP   164      11.329  14.141  -2.831  1.00 81.50           N  
ATOM   1269  CA  TRP   164      10.043  13.451  -2.818  1.00 81.50           C  
ATOM   1270  C   TRP   164       8.892  14.441  -2.969  1.00 81.50           C  
ATOM   1271  O   TRP   164       8.812  15.426  -2.231  1.00 81.50           O  
ATOM   1272  CB  TRP   164       9.876  12.648  -1.525  1.00 81.50           C  
ATOM   1273  CG  TRP   164       8.678  11.747  -1.518  1.00 81.50           C  
ATOM   1274  CD1 TRP   164       8.616  10.455  -1.961  1.00 81.50           C  
ATOM   1275  CD2 TRP   164       7.367  12.073  -1.050  1.00 81.50           C  
ATOM   1276  NE1 TRP   164       7.345   9.958  -1.795  1.00 81.50           N  
ATOM   1277  CE2 TRP   164       6.559  10.930  -1.238  1.00 81.50           C  
ATOM   1278  CE3 TRP   164       6.795  13.222  -0.488  1.00 81.50           C  
ATOM   1279  CZ2 TRP   164       5.208  10.903  -0.883  1.00 81.50           C  
ATOM   1280  CZ3 TRP   164       5.451  13.194  -0.135  1.00 81.50           C  
ATOM   1281  CH2 TRP   164       4.675  12.041  -0.335  1.00 81.50           C  
ATOM   1282  N   PRO   165       8.064  14.177  -3.949  1.00 74.25           N  
ATOM   1283  CA  PRO   165       8.040  12.995  -4.813  1.00 74.25           C  
ATOM   1284  C   PRO   165       8.902  13.160  -6.062  1.00 74.25           C  
ATOM   1285  O   PRO   165       9.586  14.176  -6.215  1.00 74.25           O  
ATOM   1286  CB  PRO   165       6.561  12.860  -5.185  1.00 74.25           C  
ATOM   1287  CG  PRO   165       6.027  14.255  -5.143  1.00 74.25           C  
ATOM   1288  CD  PRO   165       6.785  15.024  -4.099  1.00 74.25           C  
ATOM   1289  N   HIS   166       9.084  12.244  -6.825  1.00 76.01           N  
ATOM   1290  CA  HIS   166       9.625  12.064  -8.168  1.00 76.01           C  
ATOM   1291  C   HIS   166      11.147  11.983  -8.143  1.00 76.01           C  
ATOM   1292  O   HIS   166      11.823  12.675  -8.908  1.00 76.01           O  
ATOM   1293  CB  HIS   166       9.174  13.203  -9.084  1.00 76.01           C  
ATOM   1294  CG  HIS   166       7.692  13.397  -9.116  1.00 76.01           C  
ATOM   1295  ND1 HIS   166       6.826  12.434  -9.584  1.00 76.01           N  
ATOM   1296  CD2 HIS   166       6.925  14.445  -8.733  1.00 76.01           C  
ATOM   1297  CE1 HIS   166       5.585  12.883  -9.489  1.00 76.01           C  
ATOM   1298  NE2 HIS   166       5.618  14.100  -8.975  1.00 76.01           N  
ATOM   1299  N   SER   167      11.749  11.347  -7.340  1.00 80.69           N  
ATOM   1300  CA  SER   167      13.197  11.171  -7.337  1.00 80.69           C  
ATOM   1301  C   SER   167      13.651  10.308  -8.509  1.00 80.69           C  
ATOM   1302  O   SER   167      12.840   9.615  -9.127  1.00 80.69           O  
ATOM   1303  CB  SER   167      13.658  10.543  -6.021  1.00 80.69           C  
ATOM   1304  OG  SER   167      13.111   9.245  -5.864  1.00 80.69           O  
ATOM   1305  N   SER   168      14.811  10.649  -9.059  1.00 81.38           N  
ATOM   1306  CA  SER   168      15.422   9.868 -10.129  1.00 81.38           C  
ATOM   1307  C   SER   168      16.710   9.200  -9.659  1.00 81.38           C  
ATOM   1308  O   SER   168      17.626   8.976 -10.454  1.00 81.38           O  
ATOM   1309  CB  SER   168      15.710  10.753 -11.342  1.00 81.38           C  
ATOM   1310  OG  SER   168      16.466  11.891 -10.966  1.00 81.38           O  
ATOM   1311  N   PHE   169      16.751   8.782  -8.427  1.00 90.42           N  
ATOM   1312  CA  PHE   169      18.043   8.409  -7.865  1.00 90.42           C  
ATOM   1313  C   PHE   169      18.295   6.915  -8.032  1.00 90.42           C  
ATOM   1314  O   PHE   169      19.440   6.463  -7.969  1.00 90.42           O  
ATOM   1315  CB  PHE   169      18.116   8.790  -6.383  1.00 90.42           C  
ATOM   1316  CG  PHE   169      17.342   7.868  -5.480  1.00 90.42           C  
ATOM   1317  CD1 PHE   169      15.961   7.975  -5.373  1.00 90.42           C  
ATOM   1318  CD2 PHE   169      17.996   6.894  -4.737  1.00 90.42           C  
ATOM   1319  CE1 PHE   169      15.242   7.123  -4.538  1.00 90.42           C  
ATOM   1320  CE2 PHE   169      17.284   6.039  -3.901  1.00 90.42           C  
ATOM   1321  CZ  PHE   169      15.907   6.156  -3.802  1.00 90.42           C  
ATOM   1322  N   MET   170      17.276   6.123  -8.243  1.00 91.58           N  
ATOM   1323  CA  MET   170      17.484   4.698  -8.488  1.00 91.58           C  
ATOM   1324  C   MET   170      17.742   4.433  -9.968  1.00 91.58           C  
ATOM   1325  O   MET   170      16.953   4.841 -10.823  1.00 91.58           O  
ATOM   1326  CB  MET   170      16.275   3.889  -8.015  1.00 91.58           C  
ATOM   1327  CG  MET   170      16.023   3.981  -6.519  1.00 91.58           C  
ATOM   1328  SD  MET   170      14.490   3.112  -6.009  1.00 91.58           S  
ATOM   1329  CE  MET   170      14.357   3.680  -4.290  1.00 91.58           C  
ATOM   1330  N   VAL   171      18.834   3.817 -10.213  1.00 92.66           N  
ATOM   1331  CA  VAL   171      19.285   3.510 -11.566  1.00 92.66           C  
ATOM   1332  C   VAL   171      19.605   2.021 -11.680  1.00 92.66           C  
ATOM   1333  O   VAL   171      19.782   1.339 -10.667  1.00 92.66           O  
ATOM   1334  CB  VAL   171      20.521   4.352 -11.957  1.00 92.66           C  
ATOM   1335  CG1 VAL   171      20.176   5.840 -11.978  1.00 92.66           C  
ATOM   1336  CG2 VAL   171      21.676   4.081 -10.994  1.00 92.66           C  
ATOM   1337  N   PRO   172      19.531   1.516 -12.926  1.00 91.26           N  
ATOM   1338  CA  PRO   172      20.001   0.135 -13.050  1.00 91.26           C  
ATOM   1339  C   PRO   172      21.402  -0.067 -12.477  1.00 91.26           C  
ATOM   1340  O   PRO   172      22.298   0.743 -12.729  1.00 91.26           O  
ATOM   1341  CB  PRO   172      19.989  -0.107 -14.562  1.00 91.26           C  
ATOM   1342  CG  PRO   172      18.951   0.829 -15.090  1.00 91.26           C  
ATOM   1343  CD  PRO   172      19.020   2.109 -14.307  1.00 91.26           C  
ATOM   1344  N   GLY   173      21.463  -1.053 -11.711  1.00 90.26           N  
ATOM   1345  CA  GLY   173      22.752  -1.385 -11.126  1.00 90.26           C  
ATOM   1346  C   GLY   173      22.985  -0.722  -9.781  1.00 90.26           C  
ATOM   1347  O   GLY   173      24.053  -0.874  -9.185  1.00 90.26           O  
ATOM   1348  N   GLY   174      22.067   0.100  -9.282  1.00 92.00           N  
ATOM   1349  CA  GLY   174      22.302   0.697  -7.977  1.00 92.00           C  
ATOM   1350  C   GLY   174      21.578   2.016  -7.785  1.00 92.00           C  
ATOM   1351  O   GLY   174      20.408   2.148  -8.149  1.00 92.00           O  
ATOM   1352  N   VAL   175      22.271   2.934  -7.093  1.00 93.44           N  
ATOM   1353  CA  VAL   175      21.785   4.284  -6.831  1.00 93.44           C  
ATOM   1354  C   VAL   175      22.787   5.307  -7.363  1.00 93.44           C  
ATOM   1355  O   VAL   175      23.956   4.982  -7.585  1.00 93.44           O  
ATOM   1356  CB  VAL   175      21.538   4.516  -5.324  1.00 93.44           C  
ATOM   1357  CG1 VAL   175      20.418   3.610  -4.815  1.00 93.44           C  
ATOM   1358  CG2 VAL   175      22.822   4.281  -4.530  1.00 93.44           C  
ATOM   1359  N   MET   176      22.292   6.472  -7.600  1.00 90.79           N  
ATOM   1360  CA  MET   176      23.071   7.488  -8.301  1.00 90.79           C  
ATOM   1361  C   MET   176      24.181   8.034  -7.409  1.00 90.79           C  
ATOM   1362  O   MET   176      25.259   8.381  -7.894  1.00 90.79           O  
ATOM   1363  CB  MET   176      22.168   8.630  -8.770  1.00 90.79           C  
ATOM   1364  CG  MET   176      22.804   9.520  -9.826  1.00 90.79           C  
ATOM   1365  SD  MET   176      21.703  10.894 -10.344  1.00 90.79           S  
ATOM   1366  CE  MET   176      20.520   9.984 -11.377  1.00 90.79           C  
ATOM   1367  N   SER   177      23.857   8.260  -6.085  1.00 88.66           N  
ATOM   1368  CA  SER   177      24.844   8.859  -5.192  1.00 88.66           C  
ATOM   1369  C   SER   177      24.925   8.103  -3.871  1.00 88.66           C  
ATOM   1370  O   SER   177      23.899   7.715  -3.307  1.00 88.66           O  
ATOM   1371  CB  SER   177      24.507  10.328  -4.929  1.00 88.66           C  
ATOM   1372  OG  SER   177      23.227  10.451  -4.335  1.00 88.66           O  
ATOM   1373  N   ALA   178      26.153   7.849  -3.448  1.00 92.56           N  
ATOM   1374  CA  ALA   178      26.388   7.246  -2.139  1.00 92.56           C  
ATOM   1375  C   ALA   178      26.070   8.230  -1.017  1.00 92.56           C  
ATOM   1376  O   ALA   178      26.409   9.412  -1.105  1.00 92.56           O  
ATOM   1377  CB  ALA   178      27.832   6.763  -2.026  1.00 92.56           C  
ATOM   1378  N   PRO   179      25.310   7.764  -0.009  1.00 94.29           N  
ATOM   1379  CA  PRO   179      25.113   8.668   1.126  1.00 94.29           C  
ATOM   1380  C   PRO   179      26.403   8.939   1.896  1.00 94.29           C  
ATOM   1381  O   PRO   179      27.326   8.120   1.870  1.00 94.29           O  
ATOM   1382  CB  PRO   179      24.102   7.921   2.001  1.00 94.29           C  
ATOM   1383  CG  PRO   179      24.354   6.474   1.724  1.00 94.29           C  
ATOM   1384  CD  PRO   179      24.774   6.329   0.290  1.00 94.29           C  
ATOM   1385  N   THR   180      26.561  10.107   2.507  1.00 95.83           N  
ATOM   1386  CA  THR   180      27.646  10.425   3.428  1.00 95.83           C  
ATOM   1387  C   THR   180      27.287  10.009   4.852  1.00 95.83           C  
ATOM   1388  O   THR   180      26.140   9.651   5.129  1.00 95.83           O  
ATOM   1389  CB  THR   180      27.981  11.928   3.399  1.00 95.83           C  
ATOM   1390  OG1 THR   180      26.879  12.667   3.940  1.00 95.83           O  
ATOM   1391  CG2 THR   180      28.248  12.404   1.975  1.00 95.83           C  
ATOM   1392  N   LEU   181      28.252   9.980   5.715  1.00 97.01           N  
ATOM   1393  CA  LEU   181      28.015   9.714   7.130  1.00 97.01           C  
ATOM   1394  C   LEU   181      27.008  10.702   7.708  1.00 97.01           C  
ATOM   1395  O   LEU   181      26.138  10.321   8.495  1.00 97.01           O  
ATOM   1396  CB  LEU   181      29.327   9.785   7.916  1.00 97.01           C  
ATOM   1397  CG  LEU   181      29.226   9.567   9.426  1.00 97.01           C  
ATOM   1398  CD1 LEU   181      28.665   8.181   9.725  1.00 97.01           C  
ATOM   1399  CD2 LEU   181      30.588   9.751  10.086  1.00 97.01           C  
ATOM   1400  N   SER   182      27.104  11.952   7.270  1.00 97.48           N  
ATOM   1401  CA  SER   182      26.172  12.970   7.742  1.00 97.48           C  
ATOM   1402  C   SER   182      24.744  12.655   7.310  1.00 97.48           C  
ATOM   1403  O   SER   182      23.798  12.863   8.074  1.00 97.48           O  
ATOM   1404  CB  SER   182      26.577  14.351   7.224  1.00 97.48           C  
ATOM   1405  OG  SER   182      25.612  15.325   7.581  1.00 97.48           O  
ATOM   1406  N   ASP   183      24.576  12.104   6.063  1.00 96.86           N  
ATOM   1407  CA  ASP   183      23.258  11.693   5.590  1.00 96.86           C  
ATOM   1408  C   ASP   183      22.661  10.618   6.494  1.00 96.86           C  
ATOM   1409  O   ASP   183      21.508  10.725   6.918  1.00 96.86           O  
ATOM   1410  CB  ASP   183      23.340  11.183   4.150  1.00 96.86           C  
ATOM   1411  CG  ASP   183      23.647  12.282   3.148  1.00 96.86           C  
ATOM   1412  OD1 ASP   183      23.323  13.459   3.415  1.00 96.86           O  
ATOM   1413  OD2 ASP   183      24.216  11.968   2.080  1.00 96.86           O  
ATOM   1414  N   VAL   184      23.492   9.614   6.849  1.00 97.47           N  
ATOM   1415  CA  VAL   184      23.024   8.475   7.632  1.00 97.47           C  
ATOM   1416  C   VAL   184      22.674   8.930   9.047  1.00 97.47           C  
ATOM   1417  O   VAL   184      21.615   8.580   9.574  1.00 97.47           O  
ATOM   1418  CB  VAL   184      24.080   7.348   7.681  1.00 97.47           C  
ATOM   1419  CG1 VAL   184      23.626   6.223   8.610  1.00 97.47           C  
ATOM   1420  CG2 VAL   184      24.349   6.809   6.277  1.00 97.47           C  
ATOM   1421  N   THR   185      23.520   9.732   9.653  1.00 97.73           N  
ATOM   1422  CA  THR   185      23.294  10.215  11.010  1.00 97.73           C  
ATOM   1423  C   THR   185      22.033  11.071  11.078  1.00 97.73           C  
ATOM   1424  O   THR   185      21.248  10.956  12.021  1.00 97.73           O  
ATOM   1425  CB  THR   185      24.498  11.029  11.521  1.00 97.73           C  
ATOM   1426  OG1 THR   185      25.677  10.217  11.458  1.00 97.73           O  
ATOM   1427  CG2 THR   185      24.284  11.484  12.960  1.00 97.73           C  
ATOM   1428  N   ARG   186      21.876  11.897  10.082  1.00 97.45           N  
ATOM   1429  CA  ARG   186      20.673  12.717   9.996  1.00 97.45           C  
ATOM   1430  C   ARG   186      19.428  11.849   9.845  1.00 97.45           C  
ATOM   1431  O   ARG   186      18.415  12.087  10.506  1.00 97.45           O  
ATOM   1432  CB  ARG   186      20.772  13.698   8.826  1.00 97.45           C  
ATOM   1433  CG  ARG   186      19.622  14.689   8.753  1.00 97.45           C  
ATOM   1434  CD  ARG   186      19.894  15.796   7.744  1.00 97.45           C  
ATOM   1435  NE  ARG   186      19.847  15.299   6.372  1.00 97.45           N  
ATOM   1436  CZ  ARG   186      19.417  16.000   5.327  1.00 97.45           C  
ATOM   1437  NH1 ARG   186      18.986  17.247   5.478  1.00 97.45           N  
ATOM   1438  NH2 ARG   186      19.417  15.450   4.122  1.00 97.45           N  
ATOM   1439  N   ALA   187      19.411  10.887   8.999  1.00 97.33           N  
ATOM   1440  CA  ALA   187      18.284   9.977   8.809  1.00 97.33           C  
ATOM   1441  C   ALA   187      17.922   9.272  10.113  1.00 97.33           C  
ATOM   1442  O   ALA   187      16.744   9.171  10.465  1.00 97.33           O  
ATOM   1443  CB  ALA   187      18.606   8.951   7.725  1.00 97.33           C  
ATOM   1444  N   ILE   188      18.910   8.853  10.863  1.00 97.76           N  
ATOM   1445  CA  ILE   188      18.681   8.157  12.125  1.00 97.76           C  
ATOM   1446  C   ILE   188      18.011   9.100  13.121  1.00 97.76           C  
ATOM   1447  O   ILE   188      17.040   8.726  13.784  1.00 97.76           O  
ATOM   1448  CB  ILE   188      19.999   7.604  12.712  1.00 97.76           C  
ATOM   1449  CG1 ILE   188      20.502   6.421  11.877  1.00 97.76           C  
ATOM   1450  CG2 ILE   188      19.810   7.200  14.177  1.00 97.76           C  
ATOM   1451  CD1 ILE   188      21.909   5.964  12.236  1.00 97.76           C  
ATOM   1452  N   ALA   189      18.490  10.306  13.177  1.00 97.65           N  
ATOM   1453  CA  ALA   189      17.924  11.289  14.096  1.00 97.65           C  
ATOM   1454  C   ALA   189      16.455  11.554  13.780  1.00 97.65           C  
ATOM   1455  O   ALA   189      15.622  11.629  14.687  1.00 97.65           O  
ATOM   1456  CB  ALA   189      18.720  12.591  14.039  1.00 97.65           C  
ATOM   1457  N   ILE   190      16.130  11.666  12.523  1.00 96.48           N  
ATOM   1458  CA  ILE   190      14.760  11.920  12.092  1.00 96.48           C  
ATOM   1459  C   ILE   190      13.871  10.737  12.473  1.00 96.48           C  
ATOM   1460  O   ILE   190      12.790  10.922  13.038  1.00 96.48           O  
ATOM   1461  CB  ILE   190      14.685  12.177  10.570  1.00 96.48           C  
ATOM   1462  CG1 ILE   190      15.304  13.537  10.228  1.00 96.48           C  
ATOM   1463  CG2 ILE   190      13.236  12.096  10.079  1.00 96.48           C  
ATOM   1464  CD1 ILE   190      15.530  13.757   8.738  1.00 96.48           C  
ATOM   1465  N   LEU   191      14.362   9.541  12.229  1.00 95.97           N  
ATOM   1466  CA  LEU   191      13.556   8.356  12.499  1.00 95.97           C  
ATOM   1467  C   LEU   191      13.333   8.180  13.997  1.00 95.97           C  
ATOM   1468  O   LEU   191      12.237   7.812  14.427  1.00 95.97           O  
ATOM   1469  CB  LEU   191      14.229   7.107  11.921  1.00 95.97           C  
ATOM   1470  CG  LEU   191      13.971   6.823  10.441  1.00 95.97           C  
ATOM   1471  CD1 LEU   191      14.777   5.610   9.986  1.00 95.97           C  
ATOM   1472  CD2 LEU   191      12.483   6.608  10.188  1.00 95.97           C  
ATOM   1473  N   GLU   192      14.350   8.482  14.745  1.00 96.73           N  
ATOM   1474  CA  GLU   192      14.207   8.349  16.192  1.00 96.73           C  
ATOM   1475  C   GLU   192      13.243   9.392  16.749  1.00 96.73           C  
ATOM   1476  O   GLU   192      12.424   9.087  17.619  1.00 96.73           O  
ATOM   1477  CB  GLU   192      15.569   8.469  16.880  1.00 96.73           C  
ATOM   1478  CG  GLU   192      16.463   7.252  16.693  1.00 96.73           C  
ATOM   1479  CD  GLU   192      17.807   7.382  17.392  1.00 96.73           C  
ATOM   1480  OE1 GLU   192      18.496   6.353  17.577  1.00 96.73           O  
ATOM   1481  OE2 GLU   192      18.173   8.521  17.757  1.00 96.73           O  
ATOM   1482  N   HIS   193      13.438  10.581  16.193  1.00 94.46           N  
ATOM   1483  CA  HIS   193      12.492  11.620  16.582  1.00 94.46           C  
ATOM   1484  C   HIS   193      11.061  11.220  16.238  1.00 94.46           C  
ATOM   1485  O   HIS   193      10.156  11.366  17.062  1.00 94.46           O  
ATOM   1486  CB  HIS   193      12.844  12.946  15.904  1.00 94.46           C  
ATOM   1487  CG  HIS   193      11.880  14.049  16.207  1.00 94.46           C  
ATOM   1488  ND1 HIS   193      11.854  14.702  17.421  1.00 94.46           N  
ATOM   1489  CD2 HIS   193      10.910  14.615  15.451  1.00 94.46           C  
ATOM   1490  CE1 HIS   193      10.906  15.624  17.397  1.00 94.46           C  
ATOM   1491  NE2 HIS   193      10.318  15.592  16.213  1.00 94.46           N  
ATOM   1492  N   TRP   194      10.885  10.776  15.062  1.00 93.11           N  
ATOM   1493  CA  TRP   194       9.587  10.294  14.603  1.00 93.11           C  
ATOM   1494  C   TRP   194       9.055   9.201  15.524  1.00 93.11           C  
ATOM   1495  O   TRP   194       7.904   9.255  15.962  1.00 93.11           O  
ATOM   1496  CB  TRP   194       9.684   9.768  13.168  1.00 93.11           C  
ATOM   1497  CG  TRP   194       8.407   9.182  12.646  1.00 93.11           C  
ATOM   1498  CD1 TRP   194       7.312   9.864  12.193  1.00 93.11           C  
ATOM   1499  CD2 TRP   194       8.090   7.791  12.528  1.00 93.11           C  
ATOM   1500  NE1 TRP   194       6.333   8.981  11.799  1.00 93.11           N  
ATOM   1501  CE2 TRP   194       6.785   7.704  11.994  1.00 93.11           C  
ATOM   1502  CE3 TRP   194       8.785   6.610  12.821  1.00 93.11           C  
ATOM   1503  CZ2 TRP   194       6.160   6.479  11.748  1.00 93.11           C  
ATOM   1504  CZ3 TRP   194       8.161   5.392  12.575  1.00 93.11           C  
ATOM   1505  CH2 TRP   194       6.862   5.338  12.043  1.00 93.11           C  
ATOM   1506  N   ASN   195       9.876   8.250  15.853  1.00 94.77           N  
ATOM   1507  CA  ASN   195       9.470   7.160  16.734  1.00 94.77           C  
ATOM   1508  C   ASN   195       9.092   7.673  18.121  1.00 94.77           C  
ATOM   1509  O   ASN   195       8.032   7.329  18.647  1.00 94.77           O  
ATOM   1510  CB  ASN   195      10.581   6.113  16.840  1.00 94.77           C  
ATOM   1511  CG  ASN   195      10.198   4.943  17.725  1.00 94.77           C  
ATOM   1512  OD1 ASN   195       9.177   4.287  17.501  1.00 94.77           O  
ATOM   1513  ND2 ASN   195      11.015   4.674  18.737  1.00 94.77           N  
ATOM   1514  N   ASP   196       9.862   8.563  18.681  1.00 93.68           N  
ATOM   1515  CA  ASP   196       9.678   9.021  20.055  1.00 93.68           C  
ATOM   1516  C   ASP   196       8.452   9.925  20.174  1.00 93.68           C  
ATOM   1517  O   ASP   196       7.761   9.911  21.194  1.00 93.68           O  
ATOM   1518  CB  ASP   196      10.925   9.759  20.546  1.00 93.68           C  
ATOM   1519  CG  ASP   196      12.117   8.840  20.749  1.00 93.68           C  
ATOM   1520  OD1 ASP   196      11.938   7.603  20.762  1.00 93.68           O  
ATOM   1521  OD2 ASP   196      13.245   9.358  20.899  1.00 93.68           O  
ATOM   1522  N   ASN   197       8.170  10.621  19.110  1.00 89.62           N  
ATOM   1523  CA  ASN   197       7.176  11.677  19.268  1.00 89.62           C  
ATOM   1524  C   ASN   197       5.855  11.309  18.600  1.00 89.62           C  
ATOM   1525  O   ASN   197       4.813  11.889  18.913  1.00 89.62           O  
ATOM   1526  CB  ASN   197       7.704  13.000  18.708  1.00 89.62           C  
ATOM   1527  CG  ASN   197       8.804  13.598  19.562  1.00 89.62           C  
ATOM   1528  OD1 ASN   197       8.539  14.192  20.611  1.00 89.62           O  
ATOM   1529  ND2 ASN   197      10.047  13.446  19.121  1.00 89.62           N  
ATOM   1530  N   TRP   198       5.948  10.319  17.747  1.00 89.45           N  
ATOM   1531  CA  TRP   198       4.687   9.999  17.086  1.00 89.45           C  
ATOM   1532  C   TRP   198       4.357   8.517  17.231  1.00 89.45           C  
ATOM   1533  O   TRP   198       3.291   8.159  17.738  1.00 89.45           O  
ATOM   1534  CB  TRP   198       4.746  10.379  15.604  1.00 89.45           C  
ATOM   1535  CG  TRP   198       3.481  10.091  14.851  1.00 89.45           C  
ATOM   1536  CD1 TRP   198       2.317  10.807  14.891  1.00 89.45           C  
ATOM   1537  CD2 TRP   198       3.253   9.005  13.948  1.00 89.45           C  
ATOM   1538  NE1 TRP   198       1.379  10.231  14.067  1.00 89.45           N  
ATOM   1539  CE2 TRP   198       1.927   9.125  13.476  1.00 89.45           C  
ATOM   1540  CE3 TRP   198       4.042   7.942  13.491  1.00 89.45           C  
ATOM   1541  CZ2 TRP   198       1.373   8.220  12.568  1.00 89.45           C  
ATOM   1542  CZ3 TRP   198       3.489   7.042  12.587  1.00 89.45           C  
ATOM   1543  CH2 TRP   198       2.166   7.189  12.137  1.00 89.45           C  
ATOM   1544  N   LEU   199       5.269   7.620  16.646  1.00 92.08           N  
ATOM   1545  CA  LEU   199       4.948   6.198  16.593  1.00 92.08           C  
ATOM   1546  C   LEU   199       4.661   5.653  17.988  1.00 92.08           C  
ATOM   1547  O   LEU   199       3.603   5.065  18.224  1.00 92.08           O  
ATOM   1548  CB  LEU   199       6.095   5.413  15.951  1.00 92.08           C  
ATOM   1549  CG  LEU   199       5.901   3.900  15.840  1.00 92.08           C  
ATOM   1550  CD1 LEU   199       4.629   3.584  15.059  1.00 92.08           C  
ATOM   1551  CD2 LEU   199       7.114   3.253  15.179  1.00 92.08           C  
ATOM   1552  N   GLU   200       5.433   5.899  18.958  1.00 91.90           N  
ATOM   1553  CA  GLU   200       5.269   5.310  20.284  1.00 91.90           C  
ATOM   1554  C   GLU   200       4.349   6.160  21.155  1.00 91.90           C  
ATOM   1555  O   GLU   200       3.544   5.626  21.921  1.00 91.90           O  
ATOM   1556  CB  GLU   200       6.628   5.137  20.967  1.00 91.90           C  
ATOM   1557  CG  GLU   200       7.480   4.026  20.370  1.00 91.90           C  
ATOM   1558  CD  GLU   200       8.743   3.744  21.167  1.00 91.90           C  
ATOM   1559  OE1 GLU   200       9.379   2.689  20.943  1.00 91.90           O  
ATOM   1560  OE2 GLU   200       9.100   4.585  22.022  1.00 91.90           O  
ATOM   1561  N   LYS   201       4.345   7.427  20.928  1.00 87.88           N  
ATOM   1562  CA  LYS   201       3.597   8.302  21.826  1.00 87.88           C  
ATOM   1563  C   LYS   201       2.145   8.439  21.376  1.00 87.88           C  
ATOM   1564  O   LYS   201       1.224   8.305  22.185  1.00 87.88           O  
ATOM   1565  CB  LYS   201       4.254   9.681  21.902  1.00 87.88           C  
ATOM   1566  CG  LYS   201       3.619  10.614  22.922  1.00 87.88           C  
ATOM   1567  CD  LYS   201       4.414  11.905  23.071  1.00 87.88           C  
ATOM   1568  CE  LYS   201       3.785  12.835  24.100  1.00 87.88           C  
ATOM   1569  NZ  LYS   201       4.594  14.076  24.293  1.00 87.88           N  
ATOM   1570  N   GLN   202       1.970   8.637  20.166  1.00 84.95           N  
ATOM   1571  CA  GLN   202       0.633   8.990  19.700  1.00 84.95           C  
ATOM   1572  C   GLN   202      -0.034   7.813  18.995  1.00 84.95           C  
ATOM   1573  O   GLN   202      -1.216   7.542  19.211  1.00 84.95           O  
ATOM   1574  CB  GLN   202       0.693  10.198  18.762  1.00 84.95           C  
ATOM   1575  CG  GLN   202      -0.675  10.702  18.321  1.00 84.95           C  
ATOM   1576  CD  GLN   202      -0.596  11.987  17.520  1.00 84.95           C  
ATOM   1577  OE1 GLN   202       0.388  12.729  17.606  1.00 84.95           O  
ATOM   1578  NE2 GLN   202      -1.631  12.261  16.734  1.00 84.95           N  
ATOM   1579  N   TRP   203       0.730   7.179  18.095  1.00 88.78           N  
ATOM   1580  CA  TRP   203       0.160   6.130  17.256  1.00 88.78           C  
ATOM   1581  C   TRP   203      -0.101   4.865  18.067  1.00 88.78           C  
ATOM   1582  O   TRP   203      -1.250   4.446  18.223  1.00 88.78           O  
ATOM   1583  CB  TRP   203       1.090   5.815  16.081  1.00 88.78           C  
ATOM   1584  CG  TRP   203       0.498   4.882  15.068  1.00 88.78           C  
ATOM   1585  CD1 TRP   203       0.854   3.583  14.836  1.00 88.78           C  
ATOM   1586  CD2 TRP   203      -0.555   5.180  14.145  1.00 88.78           C  
ATOM   1587  NE1 TRP   203       0.086   3.054  13.824  1.00 88.78           N  
ATOM   1588  CE2 TRP   203      -0.786   4.013  13.383  1.00 88.78           C  
ATOM   1589  CE3 TRP   203      -1.326   6.322  13.888  1.00 88.78           C  
ATOM   1590  CZ2 TRP   203      -1.758   3.956  12.381  1.00 88.78           C  
ATOM   1591  CZ3 TRP   203      -2.292   6.263  12.890  1.00 88.78           C  
ATOM   1592  CH2 TRP   203      -2.498   5.087  12.150  1.00 88.78           C  
ATOM   1593  N   LEU   204       0.861   4.348  18.828  1.00 90.99           N  
ATOM   1594  CA  LEU   204       0.749   3.089  19.557  1.00 90.99           C  
ATOM   1595  C   LEU   204       0.326   3.334  21.002  1.00 90.99           C  
ATOM   1596  O   LEU   204      -0.494   2.591  21.547  1.00 90.99           O  
ATOM   1597  CB  LEU   204       2.078   2.330  19.524  1.00 90.99           C  
ATOM   1598  CG  LEU   204       2.566   1.877  18.148  1.00 90.99           C  
ATOM   1599  CD1 LEU   204       3.927   1.198  18.264  1.00 90.99           C  
ATOM   1600  CD2 LEU   204       1.550   0.940  17.502  1.00 90.99           C  
ATOM   1601  N   GLY   205       0.815   4.391  21.550  1.00 88.64           N  
ATOM   1602  CA  GLY   205       0.600   4.657  22.963  1.00 88.64           C  
ATOM   1603  C   GLY   205       1.463   3.800  23.870  1.00 88.64           C  
ATOM   1604  O   GLY   205       1.123   3.583  25.035  1.00 88.64           O  
ATOM   1605  N   CYS   206       2.407   3.097  23.341  1.00 91.20           N  
ATOM   1606  CA  CYS   206       3.410   2.285  24.021  1.00 91.20           C  
ATOM   1607  C   CYS   206       4.661   2.133  23.163  1.00 91.20           C  
ATOM   1608  O   CYS   206       4.730   2.673  22.058  1.00 91.20           O  
ATOM   1609  CB  CYS   206       2.844   0.908  24.362  1.00 91.20           C  
ATOM   1610  SG  CYS   206       2.415  -0.082  22.913  1.00 91.20           S  
ATOM   1611  N   SER   207       5.726   1.495  23.808  1.00 93.70           N  
ATOM   1612  CA  SER   207       6.936   1.275  23.023  1.00 93.70           C  
ATOM   1613  C   SER   207       6.684   0.294  21.882  1.00 93.70           C  
ATOM   1614  O   SER   207       5.773  -0.533  21.958  1.00 93.70           O  
ATOM   1615  CB  SER   207       8.066   0.755  23.912  1.00 93.70           C  
ATOM   1616  OG  SER   207       7.820  -0.584  24.307  1.00 93.70           O  
ATOM   1617  N   VAL   208       7.442   0.392  20.806  1.00 95.93           N  
ATOM   1618  CA  VAL   208       7.395  -0.511  19.661  1.00 95.93           C  
ATOM   1619  C   VAL   208       7.542  -1.955  20.135  1.00 95.93           C  
ATOM   1620  O   VAL   208       6.755  -2.824  19.752  1.00 95.93           O  
ATOM   1621  CB  VAL   208       8.493  -0.175  18.627  1.00 95.93           C  
ATOM   1622  CG1 VAL   208       8.654  -1.314  17.622  1.00 95.93           C  
ATOM   1623  CG2 VAL   208       8.167   1.133  17.909  1.00 95.93           C  
ATOM   1624  N   ASP   209       8.442  -2.238  21.024  1.00 95.22           N  
ATOM   1625  CA  ASP   209       8.690  -3.592  21.511  1.00 95.22           C  
ATOM   1626  C   ASP   209       7.479  -4.134  22.265  1.00 95.22           C  
ATOM   1627  O   ASP   209       7.099  -5.294  22.088  1.00 95.22           O  
ATOM   1628  CB  ASP   209       9.927  -3.620  22.411  1.00 95.22           C  
ATOM   1629  CG  ASP   209      11.227  -3.485  21.638  1.00 95.22           C  
ATOM   1630  OD1 ASP   209      11.249  -3.787  20.426  1.00 95.22           O  
ATOM   1631  OD2 ASP   209      12.238  -3.075  22.248  1.00 95.22           O  
ATOM   1632  N   ARG   210       6.891  -3.314  23.127  1.00 94.28           N  
ATOM   1633  CA  ARG   210       5.699  -3.733  23.858  1.00 94.28           C  
ATOM   1634  C   ARG   210       4.578  -4.121  22.900  1.00 94.28           C  
ATOM   1635  O   ARG   210       3.922  -5.148  23.087  1.00 94.28           O  
ATOM   1636  CB  ARG   210       5.225  -2.622  24.797  1.00 94.28           C  
ATOM   1637  CG  ARG   210       3.874  -2.893  25.439  1.00 94.28           C  
ATOM   1638  CD  ARG   210       3.880  -4.187  26.243  1.00 94.28           C  
ATOM   1639  NE  ARG   210       2.616  -4.392  26.944  1.00 94.28           N  
ATOM   1640  CZ  ARG   210       1.552  -4.998  26.426  1.00 94.28           C  
ATOM   1641  NH1 ARG   210       1.578  -5.473  25.186  1.00 94.28           N  
ATOM   1642  NH2 ARG   210       0.452  -5.131  27.153  1.00 94.28           N  
ATOM   1643  N   TRP   211       4.362  -3.215  21.897  1.00 94.66           N  
ATOM   1644  CA  TRP   211       3.304  -3.513  20.937  1.00 94.66           C  
ATOM   1645  C   TRP   211       3.556  -4.850  20.248  1.00 94.66           C  
ATOM   1646  O   TRP   211       2.640  -5.664  20.106  1.00 94.66           O  
ATOM   1647  CB  TRP   211       3.196  -2.399  19.892  1.00 94.66           C  
ATOM   1648  CG  TRP   211       2.316  -2.739  18.727  1.00 94.66           C  
ATOM   1649  CD1 TRP   211       2.716  -3.061  17.459  1.00 94.66           C  
ATOM   1650  CD2 TRP   211       0.886  -2.787  18.722  1.00 94.66           C  
ATOM   1651  NE1 TRP   211       1.619  -3.307  16.666  1.00 94.66           N  
ATOM   1652  CE2 TRP   211       0.485  -3.146  17.416  1.00 94.66           C  
ATOM   1653  CE3 TRP   211      -0.096  -2.562  19.696  1.00 94.66           C  
ATOM   1654  CZ2 TRP   211      -0.859  -3.285  17.060  1.00 94.66           C  
ATOM   1655  CZ3 TRP   211      -1.433  -2.701  19.340  1.00 94.66           C  
ATOM   1656  CH2 TRP   211      -1.799  -3.059  18.032  1.00 94.66           C  
ATOM   1657  N   LEU   212       4.773  -5.152  19.833  1.00 93.94           N  
ATOM   1658  CA  LEU   212       5.086  -6.336  19.040  1.00 93.94           C  
ATOM   1659  C   LEU   212       5.024  -7.596  19.898  1.00 93.94           C  
ATOM   1660  O   LEU   212       5.160  -8.709  19.384  1.00 93.94           O  
ATOM   1661  CB  LEU   212       6.472  -6.205  18.404  1.00 93.94           C  
ATOM   1662  CG  LEU   212       6.600  -5.200  17.258  1.00 93.94           C  
ATOM   1663  CD1 LEU   212       8.046  -5.121  16.782  1.00 93.94           C  
ATOM   1664  CD2 LEU   212       5.673  -5.580  16.109  1.00 93.94           C  
ATOM   1665  N   GLU   213       4.752  -7.494  21.240  1.00 93.86           N  
ATOM   1666  CA  GLU   213       4.539  -8.640  22.119  1.00 93.86           C  
ATOM   1667  C   GLU   213       3.154  -9.246  21.910  1.00 93.86           C  
ATOM   1668  O   GLU   213       2.899 -10.381  22.319  1.00 93.86           O  
ATOM   1669  CB  GLU   213       4.719  -8.235  23.585  1.00 93.86           C  
ATOM   1670  CG  GLU   213       6.160  -7.933  23.966  1.00 93.86           C  
ATOM   1671  CD  GLU   213       6.303  -7.361  25.368  1.00 93.86           C  
ATOM   1672  OE1 GLU   213       7.440  -7.035  25.778  1.00 93.86           O  
ATOM   1673  OE2 GLU   213       5.269  -7.239  26.062  1.00 93.86           O  
ATOM   1674  N   ASN   214       2.202  -8.459  21.304  1.00 95.27           N  
ATOM   1675  CA  ASN   214       0.879  -9.001  21.014  1.00 95.27           C  
ATOM   1676  C   ASN   214       0.944 -10.109  19.966  1.00 95.27           C  
ATOM   1677  O   ASN   214       1.357  -9.871  18.830  1.00 95.27           O  
ATOM   1678  CB  ASN   214      -0.067  -7.890  20.554  1.00 95.27           C  
ATOM   1679  CG  ASN   214      -0.294  -6.837  21.621  1.00 95.27           C  
ATOM   1680  OD1 ASN   214      -0.796  -7.135  22.708  1.00 95.27           O  
ATOM   1681  ND2 ASN   214       0.075  -5.598  21.319  1.00 95.27           N  
ATOM   1682  N   LYS   215       0.472 -11.322  20.342  1.00 93.77           N  
ATOM   1683  CA  LYS   215       0.586 -12.451  19.425  1.00 93.77           C  
ATOM   1684  C   LYS   215      -0.786 -13.027  19.088  1.00 93.77           C  
ATOM   1685  O   LYS   215      -0.906 -13.894  18.220  1.00 93.77           O  
ATOM   1686  CB  LYS   215       1.479 -13.540  20.022  1.00 93.77           C  
ATOM   1687  CG  LYS   215       2.881 -13.065  20.377  1.00 93.77           C  
ATOM   1688  CD  LYS   215       3.641 -12.594  19.144  1.00 93.77           C  
ATOM   1689  CE  LYS   215       5.071 -12.193  19.487  1.00 93.77           C  
ATOM   1690  NZ  LYS   215       5.749 -11.523  18.337  1.00 93.77           N  
ATOM   1691  N   THR   216      -1.779 -12.596  19.889  1.00 95.89           N  
ATOM   1692  CA  THR   216      -3.133 -13.091  19.669  1.00 95.89           C  
ATOM   1693  C   THR   216      -4.130 -11.937  19.621  1.00 95.89           C  
ATOM   1694  O   THR   216      -3.810 -10.816  20.022  1.00 95.89           O  
ATOM   1695  CB  THR   216      -3.549 -14.088  20.767  1.00 95.89           C  
ATOM   1696  OG1 THR   216      -3.721 -13.384  22.002  1.00 95.89           O  
ATOM   1697  CG2 THR   216      -2.493 -15.171  20.955  1.00 95.89           C  
ATOM   1698  N   TRP   217      -5.279 -12.204  19.111  1.00 96.93           N  
ATOM   1699  CA  TRP   217      -6.376 -11.241  19.113  1.00 96.93           C  
ATOM   1700  C   TRP   217      -6.738 -10.830  20.536  1.00 96.93           C  
ATOM   1701  O   TRP   217      -6.994  -9.654  20.803  1.00 96.93           O  
ATOM   1702  CB  TRP   217      -7.604 -11.823  18.408  1.00 96.93           C  
ATOM   1703  CG  TRP   217      -8.830 -10.967  18.515  1.00 96.93           C  
ATOM   1704  CD1 TRP   217     -10.096 -11.376  18.832  1.00 96.93           C  
ATOM   1705  CD2 TRP   217      -8.907  -9.555  18.299  1.00 96.93           C  
ATOM   1706  NE1 TRP   217     -10.956 -10.301  18.826  1.00 96.93           N  
ATOM   1707  CE2 TRP   217     -10.252  -9.173  18.503  1.00 96.93           C  
ATOM   1708  CE3 TRP   217      -7.969  -8.574  17.953  1.00 96.93           C  
ATOM   1709  CZ2 TRP   217     -10.681  -7.850  18.372  1.00 96.93           C  
ATOM   1710  CZ3 TRP   217      -8.398  -7.258  17.824  1.00 96.93           C  
ATOM   1711  CH2 TRP   217      -9.743  -6.910  18.033  1.00 96.93           C  
ATOM   1712  N   ASN   218      -6.691 -11.724  21.475  1.00 97.18           N  
ATOM   1713  CA  ASN   218      -6.979 -11.384  22.864  1.00 97.18           C  
ATOM   1714  C   ASN   218      -5.957 -10.398  23.423  1.00 97.18           C  
ATOM   1715  O   ASN   218      -6.305  -9.516  24.211  1.00 97.18           O  
ATOM   1716  CB  ASN   218      -7.027 -12.646  23.728  1.00 97.18           C  
ATOM   1717  CG  ASN   218      -8.281 -13.465  23.496  1.00 97.18           C  
ATOM   1718  OD1 ASN   218      -9.312 -12.937  23.073  1.00 97.18           O  
ATOM   1719  ND2 ASN   218      -8.203 -14.761  23.772  1.00 97.18           N  
ATOM   1720  N   ASP   219      -4.683 -10.534  23.014  1.00 96.71           N  
ATOM   1721  CA  ASP   219      -3.669  -9.554  23.393  1.00 96.71           C  
ATOM   1722  C   ASP   219      -4.055  -8.154  22.920  1.00 96.71           C  
ATOM   1723  O   ASP   219      -3.971  -7.191  23.685  1.00 96.71           O  
ATOM   1724  CB  ASP   219      -2.305  -9.945  22.820  1.00 96.71           C  
ATOM   1725  CG  ASP   219      -1.765 -11.239  23.405  1.00 96.71           C  
ATOM   1726  OD1 ASP   219      -2.147 -11.602  24.538  1.00 96.71           O  
ATOM   1727  OD2 ASP   219      -0.948 -11.899  22.728  1.00 96.71           O  
ATOM   1728  N   VAL   220      -4.465  -8.094  21.723  1.00 95.54           N  
ATOM   1729  CA  VAL   220      -4.821  -6.815  21.118  1.00 95.54           C  
ATOM   1730  C   VAL   220      -6.024  -6.217  21.842  1.00 95.54           C  
ATOM   1731  O   VAL   220      -6.026  -5.031  22.181  1.00 95.54           O  
ATOM   1732  CB  VAL   220      -5.127  -6.966  19.611  1.00 95.54           C  
ATOM   1733  CG1 VAL   220      -5.669  -5.659  19.036  1.00 95.54           C  
ATOM   1734  CG2 VAL   220      -3.875  -7.407  18.854  1.00 95.54           C  
ATOM   1735  N   LEU   221      -7.025  -7.099  22.163  1.00 94.27           N  
ATOM   1736  CA  LEU   221      -8.204  -6.600  22.864  1.00 94.27           C  
ATOM   1737  C   LEU   221      -7.831  -6.067  24.243  1.00 94.27           C  
ATOM   1738  O   LEU   221      -8.333  -5.022  24.666  1.00 94.27           O  
ATOM   1739  CB  LEU   221      -9.255  -7.705  22.998  1.00 94.27           C  
ATOM   1740  CG  LEU   221     -10.041  -8.051  21.732  1.00 94.27           C  
ATOM   1741  CD1 LEU   221     -10.988  -9.216  21.998  1.00 94.27           C  
ATOM   1742  CD2 LEU   221     -10.811  -6.833  21.231  1.00 94.27           C  
ATOM   1743  N   ALA   222      -6.992  -6.802  24.872  1.00 93.29           N  
ATOM   1744  CA  ALA   222      -6.542  -6.357  26.189  1.00 93.29           C  
ATOM   1745  C   ALA   222      -5.819  -5.016  26.097  1.00 93.29           C  
ATOM   1746  O   ALA   222      -6.031  -4.131  26.929  1.00 93.29           O  
ATOM   1747  CB  ALA   222      -5.633  -7.406  26.823  1.00 93.29           C  
ATOM   1748  N   TRP   223      -4.998  -4.960  25.099  1.00 91.99           N  
ATOM   1749  CA  TRP   223      -4.273  -3.715  24.865  1.00 91.99           C  
ATOM   1750  C   TRP   223      -5.237  -2.565  24.595  1.00 91.99           C  
ATOM   1751  O   TRP   223      -5.084  -1.475  25.150  1.00 91.99           O  
ATOM   1752  CB  TRP   223      -3.302  -3.870  23.691  1.00 91.99           C  
ATOM   1753  CG  TRP   223      -2.594  -2.603  23.314  1.00 91.99           C  
ATOM   1754  CD1 TRP   223      -1.462  -2.092  23.884  1.00 91.99           C  
ATOM   1755  CD2 TRP   223      -2.976  -1.685  22.286  1.00 91.99           C  
ATOM   1756  NE1 TRP   223      -1.116  -0.909  23.271  1.00 91.99           N  
ATOM   1757  CE2 TRP   223      -2.028  -0.637  22.287  1.00 91.99           C  
ATOM   1758  CE3 TRP   223      -4.029  -1.646  21.361  1.00 91.99           C  
ATOM   1759  CZ2 TRP   223      -2.102   0.438  21.398  1.00 91.99           C  
ATOM   1760  CZ3 TRP   223      -4.100  -0.575  20.478  1.00 91.99           C  
ATOM   1761  CH2 TRP   223      -3.141   0.452  20.505  1.00 91.99           C  
ATOM   1762  N   VAL   224      -6.208  -2.715  23.765  1.00 90.22           N  
ATOM   1763  CA  VAL   224      -7.224  -1.711  23.467  1.00 90.22           C  
ATOM   1764  C   VAL   224      -7.954  -1.318  24.749  1.00 90.22           C  
ATOM   1765  O   VAL   224      -8.161  -0.131  25.014  1.00 90.22           O  
ATOM   1766  CB  VAL   224      -8.234  -2.220  22.414  1.00 90.22           C  
ATOM   1767  CG1 VAL   224      -9.431  -1.277  22.313  1.00 90.22           C  
ATOM   1768  CG2 VAL   224      -7.554  -2.373  21.054  1.00 90.22           C  
ATOM   1769  N   ASP   225      -8.291  -2.325  25.553  1.00 86.90           N  
ATOM   1770  CA  ASP   225      -9.017  -2.062  26.792  1.00 86.90           C  
ATOM   1771  C   ASP   225      -8.167  -1.246  27.764  1.00 86.90           C  
ATOM   1772  O   ASP   225      -8.672  -0.337  28.426  1.00 86.90           O  
ATOM   1773  CB  ASP   225      -9.452  -3.374  27.448  1.00 86.90           C  
ATOM   1774  CG  ASP   225     -10.580  -4.065  26.701  1.00 86.90           C  
ATOM   1775  OD1 ASP   225     -11.258  -3.410  25.880  1.00 86.90           O  
ATOM   1776  OD2 ASP   225     -10.794  -5.274  26.938  1.00 86.90           O  
ATOM   1777  N   GLU   226      -6.971  -1.534  27.738  1.00 83.30           N  
ATOM   1778  CA  GLU   226      -6.051  -0.804  28.606  1.00 83.30           C  
ATOM   1779  C   GLU   226      -5.922   0.653  28.172  1.00 83.30           C  
ATOM   1780  O   GLU   226      -5.898   1.556  29.011  1.00 83.30           O  
ATOM   1781  CB  GLU   226      -4.675  -1.475  28.615  1.00 83.30           C  
ATOM   1782  CG  GLU   226      -4.630  -2.776  29.403  1.00 83.30           C  
ATOM   1783  CD  GLU   226      -3.297  -3.498  29.292  1.00 83.30           C  
ATOM   1784  OE1 GLU   226      -3.172  -4.626  29.821  1.00 83.30           O  
ATOM   1785  OE2 GLU   226      -2.370  -2.932  28.672  1.00 83.30           O  
ATOM   1786  N   ASN   227      -5.814   0.878  26.859  1.00 74.69           N  
ATOM   1787  CA  ASN   227      -5.595   2.217  26.322  1.00 74.69           C  
ATOM   1788  C   ASN   227      -6.894   3.016  26.263  1.00 74.69           C  
ATOM   1789  O   ASN   227      -6.869   4.239  26.107  1.00 74.69           O  
ATOM   1790  CB  ASN   227      -4.955   2.141  24.934  1.00 74.69           C  
ATOM   1791  CG  ASN   227      -3.462   1.886  24.993  1.00 74.69           C  
ATOM   1792  OD1 ASN   227      -2.675   2.795  25.268  1.00 74.69           O  
ATOM   1793  ND2 ASN   227      -3.061   0.647  24.735  1.00 74.69           N  
ATOM   1794  N   GLU   228      -7.974   2.326  26.185  1.00 69.39           N  
ATOM   1795  CA  GLU   228      -9.226   3.076  26.221  1.00 69.39           C  
ATOM   1796  C   GLU   228      -9.241   4.070  27.378  1.00 69.39           C  
ATOM   1797  O   GLU   228      -9.678   5.212  27.217  1.00 69.39           O  
ATOM   1798  CB  GLU   228     -10.420   2.124  26.329  1.00 69.39           C  
ATOM   1799  CG  GLU   228     -11.769   2.808  26.167  1.00 69.39           C  
ATOM   1800  CD  GLU   228     -12.946   1.855  26.303  1.00 69.39           C  
ATOM   1801  OE1 GLU   228     -14.101   2.281  26.080  1.00 69.39           O  
ATOM   1802  OE2 GLU   228     -12.711   0.673  26.638  1.00 69.39           O  
ATOM   1803  N   SER   229      -8.827   3.643  28.487  1.00 58.71           N  
ATOM   1804  CA  SER   229      -8.924   4.484  29.675  1.00 58.71           C  
ATOM   1805  C   SER   229      -8.017   5.705  29.563  1.00 58.71           C  
ATOM   1806  O   SER   229      -8.356   6.784  30.053  1.00 58.71           O  
ATOM   1807  CB  SER   229      -8.564   3.685  30.929  1.00 58.71           C  
ATOM   1808  OG  SER   229      -7.256   3.148  30.825  1.00 58.71           O  
ATOM   1809  N   GLN   230      -7.053   5.556  28.623  1.00 59.60           N  
ATOM   1810  CA  GLN   230      -6.056   6.622  28.601  1.00 59.60           C  
ATOM   1811  C   GLN   230      -6.160   7.446  27.321  1.00 59.60           C  
ATOM   1812  O   GLN   230      -5.523   8.494  27.197  1.00 59.60           O  
ATOM   1813  CB  GLN   230      -4.647   6.042  28.739  1.00 59.60           C  
ATOM   1814  CG  GLN   230      -4.399   5.337  30.065  1.00 59.60           C  
ATOM   1815  CD  GLN   230      -2.983   4.808  30.194  1.00 59.60           C  
ATOM   1816  OE1 GLN   230      -2.147   5.015  29.309  1.00 59.60           O  
ATOM   1817  NE2 GLN   230      -2.705   4.119  31.295  1.00 59.60           N  
ATOM   1818  N   TYR   231      -6.922   6.989  26.355  1.00 65.73           N  
ATOM   1819  CA  TYR   231      -7.106   7.689  25.089  1.00 65.73           C  
ATOM   1820  C   TYR   231      -5.766   8.120  24.505  1.00 65.73           C  
ATOM   1821  O   TYR   231      -5.603   9.270  24.091  1.00 65.73           O  
ATOM   1822  CB  TYR   231      -8.011   8.910  25.276  1.00 65.73           C  
ATOM   1823  CG  TYR   231      -9.460   8.561  25.516  1.00 65.73           C  
ATOM   1824  CD1 TYR   231     -10.329   8.340  24.451  1.00 65.73           C  
ATOM   1825  CD2 TYR   231      -9.962   8.453  26.808  1.00 65.73           C  
ATOM   1826  CE1 TYR   231     -11.665   8.020  24.667  1.00 65.73           C  
ATOM   1827  CE2 TYR   231     -11.296   8.133  27.037  1.00 65.73           C  
ATOM   1828  CZ  TYR   231     -12.139   7.919  25.962  1.00 65.73           C  
ATOM   1829  OH  TYR   231     -13.461   7.602  26.182  1.00 65.73           O  
ATOM   1830  N   ASN   232      -4.771   7.335  24.563  1.00 74.92           N  
ATOM   1831  CA  ASN   232      -3.448   7.798  24.160  1.00 74.92           C  
ATOM   1832  C   ASN   232      -3.001   7.150  22.853  1.00 74.92           C  
ATOM   1833  O   ASN   232      -1.843   7.282  22.453  1.00 74.92           O  
ATOM   1834  CB  ASN   232      -2.424   7.524  25.264  1.00 74.92           C  
ATOM   1835  CG  ASN   232      -2.681   8.344  26.514  1.00 74.92           C  
ATOM   1836  OD1 ASN   232      -3.358   9.374  26.468  1.00 74.92           O  
ATOM   1837  ND2 ASN   232      -2.142   7.892  27.640  1.00 74.92           N  
ATOM   1838  N   SER   233      -3.809   6.298  22.295  1.00 85.37           N  
ATOM   1839  CA  SER   233      -3.361   5.595  21.097  1.00 85.37           C  
ATOM   1840  C   SER   233      -4.347   5.779  19.948  1.00 85.37           C  
ATOM   1841  O   SER   233      -5.498   5.348  20.036  1.00 85.37           O  
ATOM   1842  CB  SER   233      -3.175   4.105  21.387  1.00 85.37           C  
ATOM   1843  OG  SER   233      -3.012   3.375  20.183  1.00 85.37           O  
ATOM   1844  N   ASP   234      -3.889   6.398  18.885  1.00 84.45           N  
ATOM   1845  CA  ASP   234      -4.763   6.536  17.723  1.00 84.45           C  
ATOM   1846  C   ASP   234      -5.211   5.170  17.208  1.00 84.45           C  
ATOM   1847  O   ASP   234      -6.385   4.979  16.883  1.00 84.45           O  
ATOM   1848  CB  ASP   234      -4.056   7.312  16.609  1.00 84.45           C  
ATOM   1849  CG  ASP   234      -3.888   8.787  16.929  1.00 84.45           C  
ATOM   1850  OD1 ASP   234      -4.461   9.263  17.933  1.00 84.45           O  
ATOM   1851  OD2 ASP   234      -3.179   9.481  16.168  1.00 84.45           O  
ATOM   1852  N   CYS   235      -4.308   4.270  17.185  1.00 86.43           N  
ATOM   1853  CA  CYS   235      -4.629   2.921  16.733  1.00 86.43           C  
ATOM   1854  C   CYS   235      -5.653   2.267  17.653  1.00 86.43           C  
ATOM   1855  O   CYS   235      -6.616   1.658  17.183  1.00 86.43           O  
ATOM   1856  CB  CYS   235      -3.367   2.063  16.668  1.00 86.43           C  
ATOM   1857  SG  CYS   235      -2.269   2.485  15.296  1.00 86.43           S  
ATOM   1858  N   GLY   236      -5.371   2.360  18.926  1.00 87.11           N  
ATOM   1859  CA  GLY   236      -6.311   1.796  19.882  1.00 87.11           C  
ATOM   1860  C   GLY   236      -7.705   2.382  19.764  1.00 87.11           C  
ATOM   1861  O   GLY   236      -8.696   1.648  19.777  1.00 87.11           O  
ATOM   1862  N   PHE   237      -7.689   3.645  19.528  1.00 83.11           N  
ATOM   1863  CA  PHE   237      -8.954   4.355  19.381  1.00 83.11           C  
ATOM   1864  C   PHE   237      -9.700   3.880  18.139  1.00 83.11           C  
ATOM   1865  O   PHE   237     -10.908   3.639  18.189  1.00 83.11           O  
ATOM   1866  CB  PHE   237      -8.718   5.867  19.305  1.00 83.11           C  
ATOM   1867  CG  PHE   237      -9.973   6.666  19.074  1.00 83.11           C  
ATOM   1868  CD1 PHE   237     -10.344   7.047  17.790  1.00 83.11           C  
ATOM   1869  CD2 PHE   237     -10.781   7.036  20.141  1.00 83.11           C  
ATOM   1870  CE1 PHE   237     -11.504   7.787  17.573  1.00 83.11           C  
ATOM   1871  CE2 PHE   237     -11.942   7.775  19.932  1.00 83.11           C  
ATOM   1872  CZ  PHE   237     -12.301   8.151  18.648  1.00 83.11           C  
ATOM   1873  N   PHE   238      -9.010   3.813  17.134  1.00 83.88           N  
ATOM   1874  CA  PHE   238      -9.628   3.394  15.881  1.00 83.88           C  
ATOM   1875  C   PHE   238     -10.194   1.985  16.001  1.00 83.88           C  
ATOM   1876  O   PHE   238     -11.316   1.722  15.563  1.00 83.88           O  
ATOM   1877  CB  PHE   238      -8.614   3.457  14.734  1.00 83.88           C  
ATOM   1878  CG  PHE   238      -9.174   3.023  13.406  1.00 83.88           C  
ATOM   1879  CD1 PHE   238      -8.800   1.809  12.842  1.00 83.88           C  
ATOM   1880  CD2 PHE   238     -10.073   3.829  12.721  1.00 83.88           C  
ATOM   1881  CE1 PHE   238      -9.316   1.404  11.613  1.00 83.88           C  
ATOM   1882  CE2 PHE   238     -10.593   3.431  11.492  1.00 83.88           C  
ATOM   1883  CZ  PHE   238     -10.213   2.219  10.940  1.00 83.88           C  
ATOM   1884  N   ILE   239      -9.461   1.073  16.585  1.00 89.17           N  
ATOM   1885  CA  ILE   239      -9.930  -0.300  16.734  1.00 89.17           C  
ATOM   1886  C   ILE   239     -11.210  -0.320  17.567  1.00 89.17           C  
ATOM   1887  O   ILE   239     -12.175  -1.006  17.218  1.00 89.17           O  
ATOM   1888  CB  ILE   239      -8.854  -1.199  17.383  1.00 89.17           C  
ATOM   1889  CG1 ILE   239      -7.643  -1.338  16.454  1.00 89.17           C  
ATOM   1890  CG2 ILE   239      -9.436  -2.571  17.733  1.00 89.17           C  
ATOM   1891  CD1 ILE   239      -6.432  -1.988  17.108  1.00 89.17           C  
ATOM   1892  N   ARG   240     -11.279   0.482  18.593  1.00 87.05           N  
ATOM   1893  CA  ARG   240     -12.487   0.577  19.406  1.00 87.05           C  
ATOM   1894  C   ARG   240     -13.659   1.107  18.586  1.00 87.05           C  
ATOM   1895  O   ARG   240     -14.774   0.589  18.680  1.00 87.05           O  
ATOM   1896  CB  ARG   240     -12.249   1.477  20.621  1.00 87.05           C  
ATOM   1897  CG  ARG   240     -13.520   1.862  21.361  1.00 87.05           C  
ATOM   1898  CD  ARG   240     -14.305   0.637  21.811  1.00 87.05           C  
ATOM   1899  NE  ARG   240     -13.574  -0.133  22.815  1.00 87.05           N  
ATOM   1900  CZ  ARG   240     -13.893  -1.363  23.207  1.00 87.05           C  
ATOM   1901  NH1 ARG   240     -14.941  -1.991  22.685  1.00 87.05           N  
ATOM   1902  NH2 ARG   240     -13.159  -1.972  24.128  1.00 87.05           N  
ATOM   1903  N   TYR   241     -13.395   2.095  17.861  1.00 84.60           N  
ATOM   1904  CA  TYR   241     -14.426   2.625  16.975  1.00 84.60           C  
ATOM   1905  C   TYR   241     -14.960   1.539  16.050  1.00 84.60           C  
ATOM   1906  O   TYR   241     -16.175   1.371  15.916  1.00 84.60           O  
ATOM   1907  CB  TYR   241     -13.876   3.791  16.148  1.00 84.60           C  
ATOM   1908  CG  TYR   241     -14.737   4.153  14.963  1.00 84.60           C  
ATOM   1909  CD1 TYR   241     -14.358   3.805  13.669  1.00 84.60           C  
ATOM   1910  CD2 TYR   241     -15.931   4.845  15.134  1.00 84.60           C  
ATOM   1911  CE1 TYR   241     -15.147   4.138  12.573  1.00 84.60           C  
ATOM   1912  CE2 TYR   241     -16.728   5.184  14.045  1.00 84.60           C  
ATOM   1913  CZ  TYR   241     -16.329   4.826  12.771  1.00 84.60           C  
ATOM   1914  OH  TYR   241     -17.114   5.158  11.690  1.00 84.60           O  
ATOM   1915  N   CYS   242     -14.127   0.814  15.442  1.00 87.33           N  
ATOM   1916  CA  CYS   242     -14.559  -0.223  14.512  1.00 87.33           C  
ATOM   1917  C   CYS   242     -15.396  -1.279  15.224  1.00 87.33           C  
ATOM   1918  O   CYS   242     -16.415  -1.729  14.696  1.00 87.33           O  
ATOM   1919  CB  CYS   242     -13.351  -0.882  13.845  1.00 87.33           C  
ATOM   1920  SG  CYS   242     -12.489   0.193  12.677  1.00 87.33           S  
ATOM   1921  N   LEU   243     -15.015  -1.546  16.439  1.00 89.04           N  
ATOM   1922  CA  LEU   243     -15.757  -2.552  17.192  1.00 89.04           C  
ATOM   1923  C   LEU   243     -17.134  -2.030  17.586  1.00 89.04           C  
ATOM   1924  O   LEU   243     -18.122  -2.764  17.526  1.00 89.04           O  
ATOM   1925  CB  LEU   243     -14.978  -2.968  18.443  1.00 89.04           C  
ATOM   1926  CG  LEU   243     -13.702  -3.778  18.209  1.00 89.04           C  
ATOM   1927  CD1 LEU   243     -12.893  -3.876  19.498  1.00 89.04           C  
ATOM   1928  CD2 LEU   243     -14.040  -5.167  17.678  1.00 89.04           C  
ATOM   1929  N   ASP   244     -17.202  -0.769  17.816  1.00 85.40           N  
ATOM   1930  CA  ASP   244     -18.457  -0.175  18.268  1.00 85.40           C  
ATOM   1931  C   ASP   244     -19.463  -0.079  17.123  1.00 85.40           C  
ATOM   1932  O   ASP   244     -20.659  -0.301  17.321  1.00 85.40           O  
ATOM   1933  CB  ASP   244     -18.210   1.211  18.867  1.00 85.40           C  
ATOM   1934  CG  ASP   244     -17.583   1.156  20.249  1.00 85.40           C  
ATOM   1935  OD1 ASP   244     -17.479   0.054  20.829  1.00 85.40           O  
ATOM   1936  OD2 ASP   244     -17.191   2.226  20.764  1.00 85.40           O  
ATOM   1937  N   VAL   245     -18.908   0.178  15.942  1.00 83.76           N  
ATOM   1938  CA  VAL   245     -19.852   0.415  14.855  1.00 83.76           C  
ATOM   1939  C   VAL   245     -19.992  -0.847  14.006  1.00 83.76           C  
ATOM   1940  O   VAL   245     -20.777  -0.880  13.056  1.00 83.76           O  
ATOM   1941  CB  VAL   245     -19.415   1.606  13.972  1.00 83.76           C  
ATOM   1942  CG1 VAL   245     -19.359   2.894  14.791  1.00 83.76           C  
ATOM   1943  CG2 VAL   245     -18.060   1.320  13.326  1.00 83.76           C  
ATOM   1944  N   GLY   246     -19.154  -1.822  14.333  1.00 86.50           N  
ATOM   1945  CA  GLY   246     -19.320  -3.133  13.727  1.00 86.50           C  
ATOM   1946  C   GLY   246     -18.500  -3.315  12.464  1.00 86.50           C  
ATOM   1947  O   GLY   246     -18.857  -4.112  11.594  1.00 86.50           O  
ATOM   1948  N   LEU   247     -17.482  -2.513  12.276  1.00 87.96           N  
ATOM   1949  CA  LEU   247     -16.689  -2.613  11.056  1.00 87.96           C  
ATOM   1950  C   LEU   247     -15.851  -3.887  11.055  1.00 87.96           C  
ATOM   1951  O   LEU   247     -15.182  -4.195  10.067  1.00 87.96           O  
ATOM   1952  CB  LEU   247     -15.781  -1.390  10.905  1.00 87.96           C  
ATOM   1953  CG  LEU   247     -16.465  -0.083  10.504  1.00 87.96           C  
ATOM   1954  CD1 LEU   247     -15.434   1.031  10.356  1.00 87.96           C  
ATOM   1955  CD2 LEU   247     -17.251  -0.265   9.211  1.00 87.96           C  
ATOM   1956  N   ASP   248     -15.867  -4.629  12.141  1.00 91.13           N  
ATOM   1957  CA  ASP   248     -15.221  -5.937  12.167  1.00 91.13           C  
ATOM   1958  C   ASP   248     -16.086  -6.991  11.479  1.00 91.13           C  
ATOM   1959  O   ASP   248     -15.638  -8.116  11.249  1.00 91.13           O  
ATOM   1960  CB  ASP   248     -14.922  -6.360  13.607  1.00 91.13           C  
ATOM   1961  CG  ASP   248     -16.164  -6.407  14.480  1.00 91.13           C  
ATOM   1962  OD1 ASP   248     -16.953  -5.438  14.472  1.00 91.13           O  
ATOM   1963  OD2 ASP   248     -16.354  -7.422  15.185  1.00 91.13           O  
ATOM   1964  N   LYS   249     -17.249  -6.665  11.086  1.00 88.56           N  
ATOM   1965  CA  LYS   249     -18.187  -7.625  10.510  1.00 88.56           C  
ATOM   1966  C   LYS   249     -18.383  -7.374   9.017  1.00 88.56           C  
ATOM   1967  O   LYS   249     -19.042  -8.158   8.332  1.00 88.56           O  
ATOM   1968  CB  LYS   249     -19.533  -7.561  11.233  1.00 88.56           C  
ATOM   1969  CG  LYS   249     -19.457  -7.905  12.713  1.00 88.56           C  
ATOM   1970  CD  LYS   249     -20.819  -7.785  13.385  1.00 88.56           C  
ATOM   1971  CE  LYS   249     -20.747  -8.142  14.863  1.00 88.56           C  
ATOM   1972  NZ  LYS   249     -22.043  -7.882  15.559  1.00 88.56           N  
ATOM   1973  N   TYR   250     -17.809  -6.289   8.538  1.00 88.08           N  
ATOM   1974  CA  TYR   250     -18.006  -5.905   7.145  1.00 88.08           C  
ATOM   1975  C   TYR   250     -16.781  -6.248   6.306  1.00 88.08           C  
ATOM   1976  O   TYR   250     -15.650  -6.189   6.794  1.00 88.08           O  
ATOM   1977  CB  TYR   250     -18.310  -4.408   7.038  1.00 88.08           C  
ATOM   1978  CG  TYR   250     -19.575  -3.993   7.749  1.00 88.08           C  
ATOM   1979  CD1 TYR   250     -20.818  -4.124   7.133  1.00 88.08           C  
ATOM   1980  CD2 TYR   250     -19.531  -3.468   9.036  1.00 88.08           C  
ATOM   1981  CE1 TYR   250     -21.986  -3.741   7.783  1.00 88.08           C  
ATOM   1982  CE2 TYR   250     -20.693  -3.082   9.695  1.00 88.08           C  
ATOM   1983  CZ  TYR   250     -21.914  -3.222   9.062  1.00 88.08           C  
ATOM   1984  OH  TYR   250     -23.067  -2.842   9.711  1.00 88.08           O  
ATOM   1985  N   GLY   251     -17.141  -6.563   4.971  1.00 88.80           N  
ATOM   1986  CA  GLY   251     -16.041  -6.828   4.058  1.00 88.80           C  
ATOM   1987  C   GLY   251     -15.422  -8.199   4.251  1.00 88.80           C  
ATOM   1988  O   GLY   251     -14.200  -8.349   4.186  1.00 88.80           O  
ATOM   1989  N   GLN   252     -16.426  -9.111   4.601  1.00 88.49           N  
ATOM   1990  CA  GLN   252     -15.977 -10.486   4.789  1.00 88.49           C  
ATOM   1991  C   GLN   252     -15.943 -11.240   3.462  1.00 88.49           C  
ATOM   1992  O   GLN   252     -16.429 -10.741   2.446  1.00 88.49           O  
ATOM   1993  CB  GLN   252     -16.881 -11.215   5.784  1.00 88.49           C  
ATOM   1994  CG  GLN   252     -16.920 -10.573   7.164  1.00 88.49           C  
ATOM   1995  CD  GLN   252     -15.685 -10.881   7.990  1.00 88.49           C  
ATOM   1996  OE1 GLN   252     -15.028 -11.908   7.789  1.00 88.49           O  
ATOM   1997  NE2 GLN   252     -15.362  -9.995   8.926  1.00 88.49           N  
ATOM   1998  N   GLY   253     -15.093 -12.122   3.170  1.00 79.94           N  
ATOM   1999  CA  GLY   253     -15.269 -13.096   2.105  1.00 79.94           C  
ATOM   2000  C   GLY   253     -13.980 -13.417   1.371  1.00 79.94           C  
ATOM   2001  O   GLY   253     -13.887 -14.440   0.689  1.00 79.94           O  
ATOM   2002  N   VAL   254     -13.065 -12.582   1.447  1.00 71.78           N  
ATOM   2003  CA  VAL   254     -11.861 -12.872   0.675  1.00 71.78           C  
ATOM   2004  C   VAL   254     -11.020 -13.919   1.401  1.00 71.78           C  
ATOM   2005  O   VAL   254     -10.675 -13.744   2.572  1.00 71.78           O  
ATOM   2006  CB  VAL   254     -11.026 -11.596   0.426  1.00 71.78           C  
ATOM   2007  CG1 VAL   254      -9.806 -11.909  -0.439  1.00 71.78           C  
ATOM   2008  CG2 VAL   254     -11.885 -10.515  -0.228  1.00 71.78           C  
ATOM   2009  N   GLY   255     -10.725 -15.002   0.620  1.00 78.08           N  
ATOM   2010  CA  GLY   255      -9.960 -16.037   1.297  1.00 78.08           C  
ATOM   2011  C   GLY   255      -8.611 -16.299   0.655  1.00 78.08           C  
ATOM   2012  O   GLY   255      -7.859 -17.164   1.108  1.00 78.08           O  
ATOM   2013  N   ASN   256      -8.301 -15.461  -0.410  1.00 90.69           N  
ATOM   2014  CA  ASN   256      -7.019 -15.727  -1.053  1.00 90.69           C  
ATOM   2015  C   ASN   256      -6.128 -14.488  -1.060  1.00 90.69           C  
ATOM   2016  O   ASN   256      -6.593 -13.386  -1.356  1.00 90.69           O  
ATOM   2017  CB  ASN   256      -7.229 -16.238  -2.479  1.00 90.69           C  
ATOM   2018  CG  ASN   256      -8.136 -17.452  -2.537  1.00 90.69           C  
ATOM   2019  OD1 ASN   256      -7.995 -18.385  -1.742  1.00 90.69           O  
ATOM   2020  ND2 ASN   256      -9.073 -17.449  -3.477  1.00 90.69           N  
ATOM   2021  N   TYR   257      -4.886 -14.640  -0.730  1.00 93.52           N  
ATOM   2022  CA  TYR   257      -3.974 -13.520  -0.526  1.00 93.52           C  
ATOM   2023  C   TYR   257      -2.665 -13.739  -1.274  1.00 93.52           C  
ATOM   2024  O   TYR   257      -2.191 -14.871  -1.391  1.00 93.52           O  
ATOM   2025  CB  TYR   257      -3.695 -13.318   0.966  1.00 93.52           C  
ATOM   2026  CG  TYR   257      -4.938 -13.084   1.790  1.00 93.52           C  
ATOM   2027  CD1 TYR   257      -5.529 -11.824   1.852  1.00 93.52           C  
ATOM   2028  CD2 TYR   257      -5.524 -14.121   2.508  1.00 93.52           C  
ATOM   2029  CE1 TYR   257      -6.673 -11.603   2.611  1.00 93.52           C  
ATOM   2030  CE2 TYR   257      -6.668 -13.911   3.270  1.00 93.52           C  
ATOM   2031  CZ  TYR   257      -7.235 -12.651   3.315  1.00 93.52           C  
ATOM   2032  OH  TYR   257      -8.368 -12.437   4.068  1.00 93.52           O  
ATOM   2033  N   LEU   258      -2.242 -12.690  -1.840  1.00 92.20           N  
ATOM   2034  CA  LEU   258      -0.948 -12.730  -2.511  1.00 92.20           C  
ATOM   2035  C   LEU   258      -0.020 -11.648  -1.970  1.00 92.20           C  
ATOM   2036  O   LEU   258      -0.403 -10.479  -1.891  1.00 92.20           O  
ATOM   2037  CB  LEU   258      -1.123 -12.559  -4.023  1.00 92.20           C  
ATOM   2038  CG  LEU   258       0.161 -12.522  -4.854  1.00 92.20           C  
ATOM   2039  CD1 LEU   258      -0.000 -13.362  -6.116  1.00 92.20           C  
ATOM   2040  CD2 LEU   258       0.528 -11.085  -5.206  1.00 92.20           C  
ATOM   2041  N   ALA   259       1.144 -12.012  -1.573  1.00 89.63           N  
ATOM   2042  CA  ALA   259       2.251 -11.120  -1.235  1.00 89.63           C  
ATOM   2043  C   ALA   259       3.506 -11.479  -2.025  1.00 89.63           C  
ATOM   2044  O   ALA   259       3.975 -12.618  -1.972  1.00 89.63           O  
ATOM   2045  CB  ALA   259       2.536 -11.171   0.264  1.00 89.63           C  
ATOM   2046  N   THR   260       3.975 -10.537  -2.749  1.00 85.20           N  
ATOM   2047  CA  THR   260       5.120 -10.864  -3.593  1.00 85.20           C  
ATOM   2048  C   THR   260       6.421 -10.759  -2.804  1.00 85.20           C  
ATOM   2049  O   THR   260       7.433 -11.354  -3.182  1.00 85.20           O  
ATOM   2050  CB  THR   260       5.187  -9.943  -4.825  1.00 85.20           C  
ATOM   2051  OG1 THR   260       5.226  -8.578  -4.392  1.00 85.20           O  
ATOM   2052  CG2 THR   260       3.974 -10.143  -5.728  1.00 85.20           C  
ATOM   2053  N   GLY   261       6.291 -10.002  -1.637  1.00 74.76           N  
ATOM   2054  CA  GLY   261       7.510  -9.709  -0.900  1.00 74.76           C  
ATOM   2055  C   GLY   261       8.510  -8.894  -1.699  1.00 74.76           C  
ATOM   2056  O   GLY   261       8.172  -8.347  -2.750  1.00 74.76           O  
ATOM   2057  N   THR   262       9.528  -8.256  -1.059  1.00 61.89           N  
ATOM   2058  CA  THR   262      10.582  -7.873  -1.991  1.00 61.89           C  
ATOM   2059  C   THR   262      11.526  -9.043  -2.251  1.00 61.89           C  
ATOM   2060  O   THR   262      11.832  -9.815  -1.340  1.00 61.89           O  
ATOM   2061  CB  THR   262      11.386  -6.669  -1.463  1.00 61.89           C  
ATOM   2062  OG1 THR   262      10.708  -6.110  -0.331  1.00 61.89           O  
ATOM   2063  CG2 THR   262      11.534  -5.594  -2.535  1.00 61.89           C  
ATOM   2064  N   TYR   263      11.157  -9.863  -3.047  1.00 42.27           N  
ATOM   2065  CA  TYR   263      11.824 -11.098  -3.444  1.00 42.27           C  
ATOM   2066  C   TYR   263      13.000 -11.404  -2.525  1.00 42.27           C  
ATOM   2067  O   TYR   263      13.880 -10.562  -2.332  1.00 42.27           O  
ATOM   2068  CB  TYR   263      12.306 -11.006  -4.895  1.00 42.27           C  
ATOM   2069  CG  TYR   263      12.264 -12.321  -5.634  1.00 42.27           C  
ATOM   2070  CD1 TYR   263      13.386 -13.145  -5.695  1.00 42.27           C  
ATOM   2071  CD2 TYR   263      11.103 -12.743  -6.273  1.00 42.27           C  
ATOM   2072  CE1 TYR   263      13.352 -14.357  -6.376  1.00 42.27           C  
ATOM   2073  CE2 TYR   263      11.058 -13.954  -6.957  1.00 42.27           C  
ATOM   2074  CZ  TYR   263      12.185 -14.753  -7.002  1.00 42.27           C  
ATOM   2075  OH  TYR   263      12.146 -15.952  -7.678  1.00 42.27           O  
ATOM   2076  N   PHE   264      12.843 -12.090  -1.496  1.00 39.37           N  
ATOM   2077  CA  PHE   264      13.371 -13.137  -0.630  1.00 39.37           C  
ATOM   2078  C   PHE   264      13.903 -14.304  -1.454  1.00 39.37           C  
ATOM   2079  O   PHE   264      13.173 -14.886  -2.258  1.00 39.37           O  
ATOM   2080  CB  PHE   264      12.292 -13.629   0.341  1.00 39.37           C  
ATOM   2081  CG  PHE   264      12.810 -14.562   1.402  1.00 39.37           C  
ATOM   2082  CD1 PHE   264      12.651 -15.937   1.276  1.00 39.37           C  
ATOM   2083  CD2 PHE   264      13.457 -14.064   2.526  1.00 39.37           C  
ATOM   2084  CE1 PHE   264      13.130 -16.803   2.257  1.00 39.37           C  
ATOM   2085  CE2 PHE   264      13.937 -14.923   3.510  1.00 39.37           C  
ATOM   2086  CZ  PHE   264      13.772 -16.292   3.374  1.00 39.37           C  
ATOM   2087  N   GLU   265      15.205 -14.463  -1.697  1.00 35.15           N  
ATOM   2088  CA  GLU   265      15.589 -15.870  -1.765  1.00 35.15           C  
ATOM   2089  C   GLU   265      16.302 -16.310  -0.489  1.00 35.15           C  
ATOM   2090  O   GLU   265      17.340 -15.752  -0.128  1.00 35.15           O  
ATOM   2091  CB  GLU   265      16.482 -16.126  -2.981  1.00 35.15           C  
ATOM   2092  CG  GLU   265      16.067 -17.336  -3.805  1.00 35.15           C  
ATOM   2093  CD  GLU   265      16.223 -17.124  -5.303  1.00 35.15           C  
ATOM   2094  OE1 GLU   265      15.535 -17.814  -6.088  1.00 35.15           O  
ATOM   2095  OE2 GLU   265      17.041 -16.262  -5.694  1.00 35.15           O  
ATOM   2096  N   PRO   266      15.771 -17.172   0.173  1.00 27.95           N  
ATOM   2097  CA  PRO   266      16.159 -17.779   1.448  1.00 27.95           C  
ATOM   2098  C   PRO   266      17.506 -18.494   1.375  1.00 27.95           C  
ATOM   2099  O   PRO   266      18.282 -18.456   2.334  1.00 27.95           O  
ATOM   2100  CB  PRO   266      15.028 -18.772   1.725  1.00 27.95           C  
ATOM   2101  CG  PRO   266      13.962 -18.423   0.737  1.00 27.95           C  
ATOM   2102  CD  PRO   266      14.563 -17.542  -0.321  1.00 27.95           C  
ATOM   2103  N   SER   267      17.810 -19.222   0.249  1.00 28.57           N  
ATOM   2104  CA  SER   267      19.098 -19.899   0.358  1.00 28.57           C  
ATOM   2105  C   SER   267      20.234 -18.900   0.547  1.00 28.57           C  
ATOM   2106  O   SER   267      21.371 -19.290   0.822  1.00 28.57           O  
ATOM   2107  CB  SER   267      19.360 -20.754  -0.883  1.00 28.57           C  
ATOM   2108  OG  SER   267      19.370 -19.954  -2.052  1.00 28.57           O  
ATOM   2109  N   LEU   268      19.999 -17.729   1.127  1.00 29.50           N  
ATOM   2110  CA  LEU   268      20.937 -16.618   1.006  1.00 29.50           C  
ATOM   2111  C   LEU   268      21.590 -16.310   2.349  1.00 29.50           C  
ATOM   2112  O   LEU   268      22.595 -15.597   2.407  1.00 29.50           O  
ATOM   2113  CB  LEU   268      20.227 -15.371   0.472  1.00 29.50           C  
ATOM   2114  CG  LEU   268      19.865 -15.381  -1.013  1.00 29.50           C  
ATOM   2115  CD1 LEU   268      18.805 -14.325  -1.308  1.00 29.50           C  
ATOM   2116  CD2 LEU   268      21.107 -15.152  -1.868  1.00 29.50           C  
ATOM   2117  N   TYR   269      21.074 -16.880   3.377  1.00 30.15           N  
ATOM   2118  CA  TYR   269      21.962 -16.733   4.525  1.00 30.15           C  
ATOM   2119  C   TYR   269      22.907 -17.924   4.640  1.00 30.15           C  
ATOM   2120  O   TYR   269      24.059 -17.772   5.051  1.00 30.15           O  
ATOM   2121  CB  TYR   269      21.152 -16.583   5.816  1.00 30.15           C  
ATOM   2122  CG  TYR   269      20.739 -15.162   6.112  1.00 30.15           C  
ATOM   2123  CD1 TYR   269      21.598 -14.291   6.777  1.00 30.15           C  
ATOM   2124  CD2 TYR   269      19.489 -14.689   5.729  1.00 30.15           C  
ATOM   2125  CE1 TYR   269      21.221 -12.981   7.054  1.00 30.15           C  
ATOM   2126  CE2 TYR   269      19.101 -13.381   6.000  1.00 30.15           C  
ATOM   2127  CZ  TYR   269      19.973 -12.536   6.662  1.00 30.15           C  
ATOM   2128  OH  TYR   269      19.594 -11.240   6.933  1.00 30.15           O  
ATOM   2129  N   GLU   270      22.501 -19.063   4.221  1.00 30.24           N  
ATOM   2130  CA  GLU   270      23.490 -20.011   4.726  1.00 30.24           C  
ATOM   2131  C   GLU   270      24.449 -20.448   3.623  1.00 30.24           C  
ATOM   2132  O   GLU   270      25.603 -20.788   3.894  1.00 30.24           O  
ATOM   2133  CB  GLU   270      22.800 -21.233   5.338  1.00 30.24           C  
ATOM   2134  CG  GLU   270      22.338 -21.024   6.773  1.00 30.24           C  
ATOM   2135  CD  GLU   270      21.825 -22.296   7.429  1.00 30.24           C  
ATOM   2136  OE1 GLU   270      21.481 -22.262   8.632  1.00 30.24           O  
ATOM   2137  OE2 GLU   270      21.769 -23.336   6.735  1.00 30.24           O  
ATOM   2138  N   ASN   271      24.661 -19.613   2.555  1.00 28.82           N  
ATOM   2139  CA  ASN   271      25.635 -19.852   1.495  1.00 28.82           C  
ATOM   2140  C   ASN   271      25.682 -18.692   0.505  1.00 28.82           C  
ATOM   2141  O   ASN   271      24.851 -18.609  -0.401  1.00 28.82           O  
ATOM   2142  CB  ASN   271      25.324 -21.161   0.766  1.00 28.82           C  
ATOM   2143  CG  ASN   271      26.282 -22.276   1.134  1.00 28.82           C  
ATOM   2144  OD1 ASN   271      27.399 -22.026   1.592  1.00 28.82           O  
ATOM   2145  ND2 ASN   271      25.851 -23.517   0.938  1.00 28.82           N  
ATOM   2146  N   PRO   272      26.356 -17.705   0.635  1.00 29.18           N  
ATOM   2147  CA  PRO   272      26.288 -16.541  -0.251  1.00 29.18           C  
ATOM   2148  C   PRO   272      26.639 -16.879  -1.698  1.00 29.18           C  
ATOM   2149  O   PRO   272      27.818 -17.027  -2.033  1.00 29.18           O  
ATOM   2150  CB  PRO   272      27.318 -15.580   0.350  1.00 29.18           C  
ATOM   2151  CG  PRO   272      28.064 -16.399   1.353  1.00 29.18           C  
ATOM   2152  CD  PRO   272      27.366 -17.720   1.505  1.00 29.18           C  
ATOM   2153  N   THR   273      26.209 -18.072  -2.228  1.00 28.43           N  
ATOM   2154  CA  THR   273      26.456 -18.000  -3.664  1.00 28.43           C  
ATOM   2155  C   THR   273      25.667 -16.854  -4.291  1.00 28.43           C  
ATOM   2156  O   THR   273      24.700 -16.364  -3.704  1.00 28.43           O  
ATOM   2157  CB  THR   273      26.087 -19.323  -4.361  1.00 28.43           C  
ATOM   2158  OG1 THR   273      24.735 -19.668  -4.033  1.00 28.43           O  
ATOM   2159  CG2 THR   273      27.009 -20.454  -3.919  1.00 28.43           C  
ATOM   2160  N   ILE   274      26.428 -15.721  -4.655  1.00 28.99           N  
ATOM   2161  CA  ILE   274      26.529 -14.841  -5.814  1.00 28.99           C  
ATOM   2162  C   ILE   274      25.169 -14.209  -6.102  1.00 28.99           C  
ATOM   2163  O   ILE   274      25.086 -13.022  -6.429  1.00 28.99           O  
ATOM   2164  CB  ILE   274      27.040 -15.602  -7.058  1.00 28.99           C  
ATOM   2165  CG1 ILE   274      28.482 -16.076  -6.839  1.00 28.99           C  
ATOM   2166  CG2 ILE   274      26.937 -14.723  -8.309  1.00 28.99           C  
ATOM   2167  CD1 ILE   274      28.970 -17.075  -7.880  1.00 28.99           C  
ATOM   2168  N   GLU   275      24.077 -14.645  -5.313  1.00 36.73           N  
ATOM   2169  CA  GLU   275      22.787 -14.078  -5.695  1.00 36.73           C  
ATOM   2170  C   GLU   275      22.021 -13.578  -4.473  1.00 36.73           C  
ATOM   2171  O   GLU   275      21.043 -12.839  -4.607  1.00 36.73           O  
ATOM   2172  CB  GLU   275      21.950 -15.110  -6.455  1.00 36.73           C  
ATOM   2173  CG  GLU   275      22.348 -15.269  -7.915  1.00 36.73           C  
ATOM   2174  CD  GLU   275      21.670 -16.447  -8.596  1.00 36.73           C  
ATOM   2175  OE1 GLU   275      21.896 -16.658  -9.810  1.00 36.73           O  
ATOM   2176  OE2 GLU   275      20.907 -17.164  -7.911  1.00 36.73           O  
ATOM   2177  N   GLY   276      22.758 -13.500  -3.417  1.00 33.92           N  
ATOM   2178  CA  GLY   276      22.180 -13.737  -2.104  1.00 33.92           C  
ATOM   2179  C   GLY   276      22.207 -12.512  -1.210  1.00 33.92           C  
ATOM   2180  O   GLY   276      21.317 -12.325  -0.378  1.00 33.92           O  
ATOM   2181  N   ARG   277      23.001 -11.673  -1.695  1.00 36.54           N  
ATOM   2182  CA  ARG   277      22.862 -10.471  -0.880  1.00 36.54           C  
ATOM   2183  C   ARG   277      21.862  -9.501  -1.501  1.00 36.54           C  
ATOM   2184  O   ARG   277      21.267  -8.680  -0.799  1.00 36.54           O  
ATOM   2185  CB  ARG   277      24.217  -9.783  -0.700  1.00 36.54           C  
ATOM   2186  CG  ARG   277      25.119 -10.456   0.321  1.00 36.54           C  
ATOM   2187  CD  ARG   277      26.336  -9.602   0.648  1.00 36.54           C  
ATOM   2188  NE  ARG   277      27.127 -10.184   1.729  1.00 36.54           N  
ATOM   2189  CZ  ARG   277      28.257  -9.667   2.204  1.00 36.54           C  
ATOM   2190  NH1 ARG   277      28.752  -8.542   1.701  1.00 36.54           N  
ATOM   2191  NH2 ARG   277      28.897 -10.279   3.189  1.00 36.54           N  
ATOM   2192  N   ASN   278      21.670  -9.671  -2.776  1.00 37.35           N  
ATOM   2193  CA  ASN   278      20.810  -8.628  -3.323  1.00 37.35           C  
ATOM   2194  C   ASN   278      19.346  -8.862  -2.962  1.00 37.35           C  
ATOM   2195  O   ASN   278      18.480  -8.058  -3.312  1.00 37.35           O  
ATOM   2196  CB  ASN   278      20.974  -8.538  -4.842  1.00 37.35           C  
ATOM   2197  CG  ASN   278      22.257  -7.839  -5.250  1.00 37.35           C  
ATOM   2198  OD1 ASN   278      22.849  -7.093  -4.465  1.00 37.35           O  
ATOM   2199  ND2 ASN   278      22.695  -8.076  -6.481  1.00 37.35           N  
ATOM   2200  N   ALA   279      19.041 -10.012  -2.544  1.00 43.07           N  
ATOM   2201  CA  ALA   279      17.589 -10.157  -2.478  1.00 43.07           C  
ATOM   2202  C   ALA   279      17.032  -9.520  -1.209  1.00 43.07           C  
ATOM   2203  O   ALA   279      17.444  -9.868  -0.100  1.00 43.07           O  
ATOM   2204  CB  ALA   279      17.198 -11.631  -2.546  1.00 43.07           C  
ATOM   2205  N   ALA   280      17.214  -8.300  -0.997  1.00 47.54           N  
ATOM   2206  CA  ALA   280      16.623  -7.439   0.025  1.00 47.54           C  
ATOM   2207  C   ALA   280      15.210  -7.894   0.376  1.00 47.54           C  
ATOM   2208  O   ALA   280      14.511  -8.471  -0.461  1.00 47.54           O  
ATOM   2209  CB  ALA   280      16.610  -5.987  -0.445  1.00 47.54           C  
ATOM   2210  N   LEU   281      14.915  -7.938   1.633  1.00 53.02           N  
ATOM   2211  CA  LEU   281      13.842  -8.286   2.559  1.00 53.02           C  
ATOM   2212  C   LEU   281      12.775  -7.197   2.589  1.00 53.02           C  
ATOM   2213  O   LEU   281      13.096  -6.010   2.691  1.00 53.02           O  
ATOM   2214  CB  LEU   281      14.400  -8.509   3.967  1.00 53.02           C  
ATOM   2215  CG  LEU   281      15.305  -9.728   4.152  1.00 53.02           C  
ATOM   2216  CD1 LEU   281      16.248  -9.514   5.332  1.00 53.02           C  
ATOM   2217  CD2 LEU   281      14.471 -10.989   4.350  1.00 53.02           C  
ATOM   2218  N   ILE   282      11.873  -7.060   1.696  1.00 60.24           N  
ATOM   2219  CA  ILE   282      10.688  -6.535   2.366  1.00 60.24           C  
ATOM   2220  C   ILE   282       9.619  -7.621   2.451  1.00 60.24           C  
ATOM   2221  O   ILE   282       9.042  -8.015   1.434  1.00 60.24           O  
ATOM   2222  CB  ILE   282      10.131  -5.291   1.637  1.00 60.24           C  
ATOM   2223  CG1 ILE   282      11.214  -4.212   1.518  1.00 60.24           C  
ATOM   2224  CG2 ILE   282       8.895  -4.749   2.360  1.00 60.24           C  
ATOM   2225  CD1 ILE   282      10.714  -2.893   0.945  1.00 60.24           C  
ATOM   2226  N   GLY   283       9.782  -8.449   3.476  1.00 70.37           N  
ATOM   2227  CA  GLY   283       8.724  -9.305   3.989  1.00 70.37           C  
ATOM   2228  C   GLY   283       8.533 -10.571   3.175  1.00 70.37           C  
ATOM   2229  O   GLY   283       9.115 -10.716   2.098  1.00 70.37           O  
ATOM   2230  N   ARG   284       8.073 -11.517   3.797  1.00 76.66           N  
ATOM   2231  CA  ARG   284       7.794 -12.855   3.285  1.00 76.66           C  
ATOM   2232  C   ARG   284       6.865 -12.797   2.078  1.00 76.66           C  
ATOM   2233  O   ARG   284       5.888 -12.044   2.075  1.00 76.66           O  
ATOM   2234  CB  ARG   284       7.179 -13.732   4.378  1.00 76.66           C  
ATOM   2235  CG  ARG   284       7.137 -15.211   4.031  1.00 76.66           C  
ATOM   2236  CD  ARG   284       6.736 -16.061   5.229  1.00 76.66           C  
ATOM   2237  NE  ARG   284       6.610 -17.471   4.871  1.00 76.66           N  
ATOM   2238  CZ  ARG   284       6.457 -18.464   5.744  1.00 76.66           C  
ATOM   2239  NH1 ARG   284       6.408 -18.218   7.048  1.00 76.66           N  
ATOM   2240  NH2 ARG   284       6.353 -19.711   5.309  1.00 76.66           N  
ATOM   2241  N   SER   285       7.236 -13.517   1.089  1.00 82.69           N  
ATOM   2242  CA  SER   285       6.346 -13.709  -0.052  1.00 82.69           C  
ATOM   2243  C   SER   285       5.488 -14.958   0.121  1.00 82.69           C  
ATOM   2244  O   SER   285       5.847 -15.865   0.875  1.00 82.69           O  
ATOM   2245  CB  SER   285       7.149 -13.807  -1.349  1.00 82.69           C  
ATOM   2246  OG  SER   285       7.939 -14.984  -1.363  1.00 82.69           O  
ATOM   2247  N   GLY   286       4.357 -14.937  -0.481  1.00 84.92           N  
ATOM   2248  CA  GLY   286       3.553 -16.148  -0.466  1.00 84.92           C  
ATOM   2249  C   GLY   286       2.130 -15.926  -0.943  1.00 84.92           C  
ATOM   2250  O   GLY   286       1.667 -14.786  -1.022  1.00 84.92           O  
ATOM   2251  N   VAL   287       1.560 -17.051  -1.388  1.00 89.47           N  
ATOM   2252  CA  VAL   287       0.164 -17.103  -1.807  1.00 89.47           C  
ATOM   2253  C   VAL   287      -0.637 -17.962  -0.831  1.00 89.47           C  
ATOM   2254  O   VAL   287      -0.279 -19.113  -0.569  1.00 89.47           O  
ATOM   2255  CB  VAL   287       0.022 -17.655  -3.243  1.00 89.47           C  
ATOM   2256  CG1 VAL   287      -1.448 -17.721  -3.654  1.00 89.47           C  
ATOM   2257  CG2 VAL   287       0.817 -16.796  -4.225  1.00 89.47           C  
ATOM   2258  N   PHE   288      -1.606 -17.367  -0.178  1.00 89.37           N  
ATOM   2259  CA  PHE   288      -2.529 -18.067   0.708  1.00 89.37           C  
ATOM   2260  C   PHE   288      -3.888 -18.247   0.040  1.00 89.37           C  
ATOM   2261  O   PHE   288      -4.592 -17.269  -0.218  1.00 89.37           O  
ATOM   2262  CB  PHE   288      -2.689 -17.309   2.029  1.00 89.37           C  
ATOM   2263  CG  PHE   288      -3.462 -18.066   3.074  1.00 89.37           C  
ATOM   2264  CD1 PHE   288      -4.826 -17.854   3.240  1.00 89.37           C  
ATOM   2265  CD2 PHE   288      -2.825 -18.991   3.891  1.00 89.37           C  
ATOM   2266  CE1 PHE   288      -5.544 -18.555   4.207  1.00 89.37           C  
ATOM   2267  CE2 PHE   288      -3.536 -19.695   4.860  1.00 89.37           C  
ATOM   2268  CZ  PHE   288      -4.895 -19.474   5.016  1.00 89.37           C  
ATOM   2269  N   ALA   289      -4.171 -19.501  -0.337  1.00 89.22           N  
ATOM   2270  CA  ALA   289      -5.401 -19.834  -1.051  1.00 89.22           C  
ATOM   2271  C   ALA   289      -5.960 -21.175  -0.584  1.00 89.22           C  
ATOM   2272  O   ALA   289      -5.229 -22.165  -0.502  1.00 89.22           O  
ATOM   2273  CB  ALA   289      -5.151 -19.861  -2.557  1.00 89.22           C  
ATOM   2274  N   ASP   290      -7.233 -21.133  -0.257  1.00 84.96           N  
ATOM   2275  CA  ASP   290      -7.953 -22.316   0.204  1.00 84.96           C  
ATOM   2276  C   ASP   290      -7.314 -22.889   1.468  1.00 84.96           C  
ATOM   2277  O   ASP   290      -7.090 -24.097   1.564  1.00 84.96           O  
ATOM   2278  CB  ASP   290      -7.994 -23.381  -0.893  1.00 84.96           C  
ATOM   2279  CG  ASP   290      -9.025 -24.465  -0.629  1.00 84.96           C  
ATOM   2280  OD1 ASP   290     -10.036 -24.192   0.053  1.00 84.96           O  
ATOM   2281  OD2 ASP   290      -8.823 -25.603  -1.106  1.00 84.96           O  
ATOM   2282  N   GLY   291      -6.858 -21.921   2.313  1.00 80.32           N  
ATOM   2283  CA  GLY   291      -6.323 -22.326   3.603  1.00 80.32           C  
ATOM   2284  C   GLY   291      -4.913 -22.879   3.517  1.00 80.32           C  
ATOM   2285  O   GLY   291      -4.396 -23.429   4.491  1.00 80.32           O  
ATOM   2286  N   ARG   292      -4.338 -22.828   2.371  1.00 85.66           N  
ATOM   2287  CA  ARG   292      -2.989 -23.351   2.180  1.00 85.66           C  
ATOM   2288  C   ARG   292      -2.019 -22.238   1.797  1.00 85.66           C  
ATOM   2289  O   ARG   292      -2.418 -21.241   1.191  1.00 85.66           O  
ATOM   2290  CB  ARG   292      -2.983 -24.443   1.108  1.00 85.66           C  
ATOM   2291  CG  ARG   292      -3.831 -25.656   1.459  1.00 85.66           C  
ATOM   2292  CD  ARG   292      -3.770 -26.721   0.373  1.00 85.66           C  
ATOM   2293  NE  ARG   292      -4.485 -26.305  -0.831  1.00 85.66           N  
ATOM   2294  CZ  ARG   292      -4.575 -27.024  -1.946  1.00 85.66           C  
ATOM   2295  NH1 ARG   292      -3.992 -28.214  -2.033  1.00 85.66           N  
ATOM   2296  NH2 ARG   292      -5.251 -26.549  -2.983  1.00 85.66           N  
ATOM   2297  N   TYR   293      -0.719 -22.500   2.037  1.00 87.22           N  
ATOM   2298  CA  TYR   293       0.369 -21.590   1.699  1.00 87.22           C  
ATOM   2299  C   TYR   293       1.170 -22.115   0.513  1.00 87.22           C  
ATOM   2300  O   TYR   293       1.500 -23.301   0.455  1.00 87.22           O  
ATOM   2301  CB  TYR   293       1.293 -21.384   2.903  1.00 87.22           C  
ATOM   2302  CG  TYR   293       2.519 -20.561   2.594  1.00 87.22           C  
ATOM   2303  CD1 TYR   293       3.717 -21.170   2.225  1.00 87.22           C  
ATOM   2304  CD2 TYR   293       2.484 -19.173   2.671  1.00 87.22           C  
ATOM   2305  CE1 TYR   293       4.850 -20.415   1.941  1.00 87.22           C  
ATOM   2306  CE2 TYR   293       3.611 -18.408   2.389  1.00 87.22           C  
ATOM   2307  CZ  TYR   293       4.787 -19.037   2.025  1.00 87.22           C  
ATOM   2308  OH  TYR   293       5.906 -18.285   1.745  1.00 87.22           O  
ATOM   2309  N   PHE   294       1.399 -21.297  -0.458  1.00 86.92           N  
ATOM   2310  CA  PHE   294       2.254 -21.576  -1.605  1.00 86.92           C  
ATOM   2311  C   PHE   294       3.331 -20.508  -1.750  1.00 86.92           C  
ATOM   2312  O   PHE   294       3.087 -19.331  -1.477  1.00 86.92           O  
ATOM   2313  CB  PHE   294       1.423 -21.661  -2.889  1.00 86.92           C  
ATOM   2314  CG  PHE   294       0.278 -22.635  -2.808  1.00 86.92           C  
ATOM   2315  CD1 PHE   294       0.437 -23.952  -3.221  1.00 86.92           C  
ATOM   2316  CD2 PHE   294      -0.957 -22.232  -2.318  1.00 86.92           C  
ATOM   2317  CE1 PHE   294      -0.621 -24.855  -3.147  1.00 86.92           C  
ATOM   2318  CE2 PHE   294      -2.019 -23.129  -2.241  1.00 86.92           C  
ATOM   2319  CZ  PHE   294      -1.849 -24.440  -2.657  1.00 86.92           C  
ATOM   2320  N   GLU   295       4.454 -20.989  -2.178  1.00 83.48           N  
ATOM   2321  CA  GLU   295       5.489 -20.011  -2.499  1.00 83.48           C  
ATOM   2322  C   GLU   295       5.140 -19.232  -3.764  1.00 83.48           C  
ATOM   2323  O   GLU   295       4.630 -19.803  -4.730  1.00 83.48           O  
ATOM   2324  CB  GLU   295       6.847 -20.699  -2.664  1.00 83.48           C  
ATOM   2325  CG  GLU   295       8.023 -19.735  -2.713  1.00 83.48           C  
ATOM   2326  CD  GLU   295       9.373 -20.436  -2.717  1.00 83.48           C  
ATOM   2327  OE1 GLU   295      10.413 -19.748  -2.829  1.00 83.48           O  
ATOM   2328  OE2 GLU   295       9.391 -21.682  -2.608  1.00 83.48           O  
ATOM   2329  N   PHE   296       5.362 -17.922  -3.706  1.00 84.90           N  
ATOM   2330  CA  PHE   296       5.093 -17.071  -4.859  1.00 84.90           C  
ATOM   2331  C   PHE   296       6.042 -17.399  -6.006  1.00 84.90           C  
ATOM   2332  O   PHE   296       7.247 -17.549  -5.798  1.00 84.90           O  
ATOM   2333  CB  PHE   296       5.220 -15.592  -4.480  1.00 84.90           C  
ATOM   2334  CG  PHE   296       5.158 -14.656  -5.656  1.00 84.90           C  
ATOM   2335  CD1 PHE   296       6.315 -14.070  -6.157  1.00 84.90           C  
ATOM   2336  CD2 PHE   296       3.943 -14.362  -6.261  1.00 84.90           C  
ATOM   2337  CE1 PHE   296       6.261 -13.203  -7.246  1.00 84.90           C  
ATOM   2338  CE2 PHE   296       3.882 -13.496  -7.350  1.00 84.90           C  
ATOM   2339  CZ  PHE   296       5.041 -12.917  -7.840  1.00 84.90           C  
ATOM   2340  N   ASP   297       5.541 -17.552  -7.160  1.00 84.40           N  
ATOM   2341  CA  ASP   297       6.260 -17.763  -8.412  1.00 84.40           C  
ATOM   2342  C   ASP   297       5.755 -16.820  -9.501  1.00 84.40           C  
ATOM   2343  O   ASP   297       4.612 -16.934  -9.948  1.00 84.40           O  
ATOM   2344  CB  ASP   297       6.124 -19.217  -8.871  1.00 84.40           C  
ATOM   2345  CG  ASP   297       7.040 -19.560 -10.033  1.00 84.40           C  
ATOM   2346  OD1 ASP   297       7.599 -18.635 -10.663  1.00 84.40           O  
ATOM   2347  OD2 ASP   297       7.201 -20.765 -10.324  1.00 84.40           O  
ATOM   2348  N   GLN   298       6.625 -16.011 -10.009  1.00 84.44           N  
ATOM   2349  CA  GLN   298       6.216 -14.994 -10.973  1.00 84.44           C  
ATOM   2350  C   GLN   298       5.710 -15.632 -12.264  1.00 84.44           C  
ATOM   2351  O   GLN   298       4.963 -15.007 -13.019  1.00 84.44           O  
ATOM   2352  CB  GLN   298       7.375 -14.044 -11.275  1.00 84.44           C  
ATOM   2353  CG  GLN   298       8.556 -14.713 -11.967  1.00 84.44           C  
ATOM   2354  CD  GLN   298       9.726 -13.771 -12.174  1.00 84.44           C  
ATOM   2355  OE1 GLN   298       9.805 -12.710 -11.546  1.00 84.44           O  
ATOM   2356  NE2 GLN   298      10.644 -14.150 -13.057  1.00 84.44           N  
ATOM   2357  N   ALA   299       6.145 -16.898 -12.471  1.00 85.10           N  
ATOM   2358  CA  ALA   299       5.731 -17.585 -13.692  1.00 85.10           C  
ATOM   2359  C   ALA   299       4.233 -17.873 -13.678  1.00 85.10           C  
ATOM   2360  O   ALA   299       3.638 -18.151 -14.722  1.00 85.10           O  
ATOM   2361  CB  ALA   299       6.518 -18.881 -13.865  1.00 85.10           C  
ATOM   2362  N   ASN   300       3.676 -17.709 -12.523  1.00 87.93           N  
ATOM   2363  CA  ASN   300       2.280 -18.106 -12.383  1.00 87.93           C  
ATOM   2364  C   ASN   300       1.349 -16.897 -12.390  1.00 87.93           C  
ATOM   2365  O   ASN   300       0.144 -17.034 -12.170  1.00 87.93           O  
ATOM   2366  CB  ASN   300       2.079 -18.924 -11.105  1.00 87.93           C  
ATOM   2367  CG  ASN   300       2.696 -20.306 -11.193  1.00 87.93           C  
ATOM   2368  OD1 ASN   300       2.684 -20.939 -12.253  1.00 87.93           O  
ATOM   2369  ND2 ASN   300       3.242 -20.784 -10.081  1.00 87.93           N  
ATOM   2370  N   VAL   301       1.953 -15.723 -12.485  1.00 86.63           N  
ATOM   2371  CA  VAL   301       1.129 -14.527 -12.626  1.00 86.63           C  
ATOM   2372  C   VAL   301       0.509 -14.488 -14.021  1.00 86.63           C  
ATOM   2373  O   VAL   301       1.192 -14.732 -15.018  1.00 86.63           O  
ATOM   2374  CB  VAL   301       1.947 -13.241 -12.371  1.00 86.63           C  
ATOM   2375  CG1 VAL   301       1.092 -12.000 -12.618  1.00 86.63           C  
ATOM   2376  CG2 VAL   301       2.502 -13.236 -10.948  1.00 86.63           C  
ATOM   2377  N   THR   302      -0.749 -14.334 -13.990  1.00 81.01           N  
ATOM   2378  CA  THR   302      -1.480 -14.206 -15.246  1.00 81.01           C  
ATOM   2379  C   THR   302      -2.370 -12.967 -15.230  1.00 81.01           C  
ATOM   2380  O   THR   302      -2.624 -12.392 -14.170  1.00 81.01           O  
ATOM   2381  CB  THR   302      -2.337 -15.454 -15.524  1.00 81.01           C  
ATOM   2382  OG1 THR   302      -3.353 -15.562 -14.518  1.00 81.01           O  
ATOM   2383  CG2 THR   302      -1.487 -16.720 -15.509  1.00 81.01           C  
ATOM   2384  N   GLU   303      -2.654 -12.461 -16.312  1.00 72.31           N  
ATOM   2385  CA  GLU   303      -3.632 -11.384 -16.434  1.00 72.31           C  
ATOM   2386  C   GLU   303      -4.849 -11.832 -17.237  1.00 72.31           C  
ATOM   2387  O   GLU   303      -4.717 -12.277 -18.379  1.00 72.31           O  
ATOM   2388  CB  GLU   303      -2.996 -10.153 -17.085  1.00 72.31           C  
ATOM   2389  CG  GLU   303      -3.842  -8.892 -16.972  1.00 72.31           C  
ATOM   2390  CD  GLU   303      -3.178  -7.668 -17.582  1.00 72.31           C  
ATOM   2391  OE1 GLU   303      -3.557  -6.530 -17.223  1.00 72.31           O  
ATOM   2392  OE2 GLU   303      -2.272  -7.848 -18.427  1.00 72.31           O  
ATOM   2393  N   ASP   304      -5.887 -11.969 -16.503  1.00 61.54           N  
ATOM   2394  CA  ASP   304      -7.142 -12.203 -17.212  1.00 61.54           C  
ATOM   2395  C   ASP   304      -7.693 -10.904 -17.795  1.00 61.54           C  
ATOM   2396  O   ASP   304      -7.867  -9.919 -17.074  1.00 61.54           O  
ATOM   2397  CB  ASP   304      -8.174 -12.841 -16.280  1.00 61.54           C  
ATOM   2398  CG  ASP   304      -9.121 -13.784 -17.001  1.00 61.54           C  
ATOM   2399  OD1 ASP   304      -9.136 -13.796 -18.251  1.00 61.54           O  
ATOM   2400  OD2 ASP   304      -9.862 -14.520 -16.313  1.00 61.54           O  
ATOM   2401  N   VAL   305      -7.304 -10.605 -18.895  1.00 52.59           N  
ATOM   2402  CA  VAL   305      -7.946  -9.435 -19.486  1.00 52.59           C  
ATOM   2403  C   VAL   305      -9.426  -9.725 -19.729  1.00 52.59           C  
ATOM   2404  O   VAL   305      -9.771 -10.657 -20.458  1.00 52.59           O  
ATOM   2405  CB  VAL   305      -7.261  -9.019 -20.808  1.00 52.59           C  
ATOM   2406  CG1 VAL   305      -7.856  -7.715 -21.337  1.00 52.59           C  
ATOM   2407  CG2 VAL   305      -5.753  -8.879 -20.605  1.00 52.59           C  
ATOM   2408  N   THR   306     -10.156  -9.780 -18.703  1.00 47.65           N  
ATOM   2409  CA  THR   306     -11.597  -9.885 -18.906  1.00 47.65           C  
ATOM   2410  C   THR   306     -12.155  -8.596 -19.502  1.00 47.65           C  
ATOM   2411  O   THR   306     -11.798  -7.499 -19.065  1.00 47.65           O  
ATOM   2412  CB  THR   306     -12.326 -10.202 -17.587  1.00 47.65           C  
ATOM   2413  OG1 THR   306     -11.529  -9.745 -16.487  1.00 47.65           O  
ATOM   2414  CG2 THR   306     -12.566 -11.700 -17.437  1.00 47.65           C  
ATOM   2415  N   HIS   307     -11.874  -8.419 -20.756  1.00 45.50           N  
ATOM   2416  CA  HIS   307     -12.773  -7.436 -21.350  1.00 45.50           C  
ATOM   2417  C   HIS   307     -14.215  -7.672 -20.911  1.00 45.50           C  
ATOM   2418  O   HIS   307     -14.641  -8.819 -20.755  1.00 45.50           O  
ATOM   2419  CB  HIS   307     -12.676  -7.474 -22.876  1.00 45.50           C  
ATOM   2420  CG  HIS   307     -12.604  -6.119 -23.506  1.00 45.50           C  
ATOM   2421  ND1 HIS   307     -13.634  -5.206 -23.429  1.00 45.50           N  
ATOM   2422  CD2 HIS   307     -11.621  -5.523 -24.222  1.00 45.50           C  
ATOM   2423  CE1 HIS   307     -13.287  -4.104 -24.074  1.00 45.50           C  
ATOM   2424  NE2 HIS   307     -12.070  -4.271 -24.564  1.00 45.50           N  
ATOM   2425  N   SER   308     -14.628  -6.942 -19.919  1.00 41.95           N  
ATOM   2426  CA  SER   308     -16.067  -7.099 -19.742  1.00 41.95           C  
ATOM   2427  C   SER   308     -16.738  -7.546 -21.037  1.00 41.95           C  
ATOM   2428  O   SER   308     -17.714  -8.298 -21.010  1.00 41.95           O  
ATOM   2429  CB  SER   308     -16.695  -5.791 -19.259  1.00 41.95           C  
ATOM   2430  OG  SER   308     -16.382  -4.727 -20.141  1.00 41.95           O  
ATOM   2431  N   PHE   309     -16.085  -7.345 -22.103  1.00 40.64           N  
ATOM   2432  CA  PHE   309     -16.907  -7.665 -23.264  1.00 40.64           C  
ATOM   2433  C   PHE   309     -16.379  -8.905 -23.976  1.00 40.64           C  
ATOM   2434  O   PHE   309     -17.072  -9.491 -24.810  1.00 40.64           O  
ATOM   2435  CB  PHE   309     -16.952  -6.481 -24.235  1.00 40.64           C  
ATOM   2436  CG  PHE   309     -17.833  -5.351 -23.774  1.00 40.64           C  
ATOM   2437  CD1 PHE   309     -19.198  -5.364 -24.035  1.00 40.64           C  
ATOM   2438  CD2 PHE   309     -17.295  -4.275 -23.079  1.00 40.64           C  
ATOM   2439  CE1 PHE   309     -20.015  -4.319 -23.609  1.00 40.64           C  
ATOM   2440  CE2 PHE   309     -18.105  -3.228 -22.650  1.00 40.64           C  
ATOM   2441  CZ  PHE   309     -19.465  -3.251 -22.917  1.00 40.64           C  
ATOM   2442  N   TYR   310     -15.140  -9.189 -23.739  1.00 42.13           N  
ATOM   2443  CA  TYR   310     -14.770 -10.441 -24.390  1.00 42.13           C  
ATOM   2444  C   TYR   310     -15.284 -11.639 -23.601  1.00 42.13           C  
ATOM   2445  O   TYR   310     -15.291 -11.622 -22.368  1.00 42.13           O  
ATOM   2446  CB  TYR   310     -13.249 -10.534 -24.549  1.00 42.13           C  
ATOM   2447  CG  TYR   310     -12.760 -10.170 -25.930  1.00 42.13           C  
ATOM   2448  CD1 TYR   310     -12.795 -11.097 -26.970  1.00 42.13           C  
ATOM   2449  CD2 TYR   310     -12.262  -8.899 -26.198  1.00 42.13           C  
ATOM   2450  CE1 TYR   310     -12.343 -10.766 -28.244  1.00 42.13           C  
ATOM   2451  CE2 TYR   310     -11.808  -8.557 -27.468  1.00 42.13           C  
ATOM   2452  CZ  TYR   310     -11.853  -9.496 -28.483  1.00 42.13           C  
ATOM   2453  OH  TYR   310     -11.405  -9.163 -29.742  1.00 42.13           O  
ATOM   2454  N   GLU   311     -16.096 -12.336 -24.214  1.00 40.52           N  
ATOM   2455  CA  GLU   311     -16.354 -13.726 -23.849  1.00 40.52           C  
ATOM   2456  C   GLU   311     -15.132 -14.601 -24.114  1.00 40.52           C  
ATOM   2457  O   GLU   311     -14.846 -14.947 -25.262  1.00 40.52           O  
ATOM   2458  CB  GLU   311     -17.564 -14.267 -24.614  1.00 40.52           C  
ATOM   2459  CG  GLU   311     -18.903 -13.833 -24.034  1.00 40.52           C  
ATOM   2460  CD  GLU   311     -20.087 -14.565 -24.645  1.00 40.52           C  
ATOM   2461  OE1 GLU   311     -21.227 -14.388 -24.158  1.00 40.52           O  
ATOM   2462  OE2 GLU   311     -19.873 -15.322 -25.618  1.00 40.52           O  
ATOM   2463  N   GLY   312     -13.957 -14.144 -23.767  1.00 45.14           N  
ATOM   2464  CA  GLY   312     -12.885 -15.114 -23.919  1.00 45.14           C  
ATOM   2465  C   GLY   312     -11.646 -14.765 -23.116  1.00 45.14           C  
ATOM   2466  O   GLY   312     -11.341 -13.587 -22.916  1.00 45.14           O  
ATOM   2467  N   ASN   313     -11.508 -15.422 -21.977  1.00 52.36           N  
ATOM   2468  CA  ASN   313     -10.387 -15.382 -21.043  1.00 52.36           C  
ATOM   2469  C   ASN   313      -9.076 -15.766 -21.723  1.00 52.36           C  
ATOM   2470  O   ASN   313      -8.996 -16.802 -22.386  1.00 52.36           O  
ATOM   2471  CB  ASN   313     -10.653 -16.298 -19.847  1.00 52.36           C  
ATOM   2472  CG  ASN   313     -11.681 -15.726 -18.891  1.00 52.36           C  
ATOM   2473  OD1 ASN   313     -11.981 -14.530 -18.925  1.00 52.36           O  
ATOM   2474  ND2 ASN   313     -12.228 -16.577 -18.030  1.00 52.36           N  
ATOM   2475  N   ARG   314      -8.247 -14.855 -21.969  1.00 58.70           N  
ATOM   2476  CA  ARG   314      -6.947 -15.442 -22.276  1.00 58.70           C  
ATOM   2477  C   ARG   314      -5.924 -15.102 -21.197  1.00 58.70           C  
ATOM   2478  O   ARG   314      -5.359 -14.006 -21.194  1.00 58.70           O  
ATOM   2479  CB  ARG   314      -6.449 -14.960 -23.641  1.00 58.70           C  
ATOM   2480  CG  ARG   314      -7.145 -15.623 -24.819  1.00 58.70           C  
ATOM   2481  CD  ARG   314      -6.671 -15.050 -26.148  1.00 58.70           C  
ATOM   2482  NE  ARG   314      -6.225 -16.100 -27.058  1.00 58.70           N  
ATOM   2483  CZ  ARG   314      -5.771 -15.892 -28.291  1.00 58.70           C  
ATOM   2484  NH1 ARG   314      -5.695 -14.663 -28.787  1.00 58.70           N  
ATOM   2485  NH2 ARG   314      -5.391 -16.921 -29.034  1.00 58.70           N  
ATOM   2486  N   PRO   315      -5.929 -15.901 -20.172  1.00 64.81           N  
ATOM   2487  CA  PRO   315      -4.857 -15.573 -19.229  1.00 64.81           C  
ATOM   2488  C   PRO   315      -3.496 -15.434 -19.907  1.00 64.81           C  
ATOM   2489  O   PRO   315      -3.008 -16.388 -20.520  1.00 64.81           O  
ATOM   2490  CB  PRO   315      -4.866 -16.757 -18.259  1.00 64.81           C  
ATOM   2491  CG  PRO   315      -5.580 -17.846 -18.993  1.00 64.81           C  
ATOM   2492  CD  PRO   315      -6.364 -17.230 -20.115  1.00 64.81           C  
ATOM   2493  N   LEU   316      -3.055 -14.247 -20.040  1.00 72.95           N  
ATOM   2494  CA  LEU   316      -1.717 -14.057 -20.589  1.00 72.95           C  
ATOM   2495  C   LEU   316      -0.730 -13.663 -19.495  1.00 72.95           C  
ATOM   2496  O   LEU   316      -1.092 -12.952 -18.554  1.00 72.95           O  
ATOM   2497  CB  LEU   316      -1.734 -12.989 -21.686  1.00 72.95           C  
ATOM   2498  CG  LEU   316      -2.585 -13.297 -22.919  1.00 72.95           C  
ATOM   2499  CD1 LEU   316      -2.667 -12.073 -23.825  1.00 72.95           C  
ATOM   2500  CD2 LEU   316      -2.016 -14.492 -23.676  1.00 72.95           C  
ATOM   2501  N   HIS   317       0.348 -14.281 -19.609  1.00 80.92           N  
ATOM   2502  CA  HIS   317       1.439 -13.777 -18.782  1.00 80.92           C  
ATOM   2503  C   HIS   317       1.791 -12.340 -19.149  1.00 80.92           C  
ATOM   2504  O   HIS   317       1.724 -11.960 -20.320  1.00 80.92           O  
ATOM   2505  CB  HIS   317       2.672 -14.671 -18.919  1.00 80.92           C  
ATOM   2506  CG  HIS   317       3.698 -14.446 -17.853  1.00 80.92           C  
ATOM   2507  ND1 HIS   317       4.593 -13.399 -17.892  1.00 80.92           N  
ATOM   2508  CD2 HIS   317       3.966 -15.133 -16.718  1.00 80.92           C  
ATOM   2509  CE1 HIS   317       5.371 -13.454 -16.824  1.00 80.92           C  
ATOM   2510  NE2 HIS   317       5.011 -14.496 -16.095  1.00 80.92           N  
ATOM   2511  N   PRO   318       2.141 -11.499 -18.125  1.00 80.20           N  
ATOM   2512  CA  PRO   318       2.428 -10.095 -18.426  1.00 80.20           C  
ATOM   2513  C   PRO   318       3.532  -9.929 -19.469  1.00 80.20           C  
ATOM   2514  O   PRO   318       3.587  -8.906 -20.156  1.00 80.20           O  
ATOM   2515  CB  PRO   318       2.864  -9.526 -17.074  1.00 80.20           C  
ATOM   2516  CG  PRO   318       2.134 -10.347 -16.061  1.00 80.20           C  
ATOM   2517  CD  PRO   318       2.050 -11.759 -16.562  1.00 80.20           C  
ATOM   2518  N   PHE   319       4.393 -10.863 -19.617  1.00 83.26           N  
ATOM   2519  CA  PHE   319       5.420 -10.741 -20.645  1.00 83.26           C  
ATOM   2520  C   PHE   319       4.812 -10.870 -22.036  1.00 83.26           C  
ATOM   2521  O   PHE   319       5.448 -10.517 -23.032  1.00 83.26           O  
ATOM   2522  CB  PHE   319       6.509 -11.801 -20.447  1.00 83.26           C  
ATOM   2523  CG  PHE   319       7.465 -11.488 -19.328  1.00 83.26           C  
ATOM   2524  CD1 PHE   319       8.030 -10.224 -19.211  1.00 83.26           C  
ATOM   2525  CD2 PHE   319       7.798 -12.459 -18.392  1.00 83.26           C  
ATOM   2526  CE1 PHE   319       8.916  -9.932 -18.176  1.00 83.26           C  
ATOM   2527  CE2 PHE   319       8.682 -12.174 -17.355  1.00 83.26           C  
ATOM   2528  CZ  PHE   319       9.240 -10.910 -17.249  1.00 83.26           C  
ATOM   2529  N   GLU   320       3.645 -11.382 -22.108  1.00 77.59           N  
ATOM   2530  CA  GLU   320       2.997 -11.615 -23.395  1.00 77.59           C  
ATOM   2531  C   GLU   320       1.940 -10.553 -23.682  1.00 77.59           C  
ATOM   2532  O   GLU   320       1.150 -10.692 -24.618  1.00 77.59           O  
ATOM   2533  CB  GLU   320       2.366 -13.009 -23.434  1.00 77.59           C  
ATOM   2534  CG  GLU   320       3.361 -14.141 -23.222  1.00 77.59           C  
ATOM   2535  CD  GLU   320       2.699 -15.503 -23.083  1.00 77.59           C  
ATOM   2536  OE1 GLU   320       3.406 -16.533 -23.164  1.00 77.59           O  
ATOM   2537  OE2 GLU   320       1.463 -15.541 -22.893  1.00 77.59           O  
ATOM   2538  N   GLY   321       1.815  -9.564 -22.815  1.00 61.30           N  
ATOM   2539  CA  GLY   321       0.737  -8.591 -22.895  1.00 61.30           C  
ATOM   2540  C   GLY   321       0.666  -7.888 -24.237  1.00 61.30           C  
ATOM   2541  O   GLY   321       1.696  -7.528 -24.811  1.00 61.30           O  
ATOM   2542  N   GLU   322       0.012  -8.484 -25.177  1.00 53.81           N  
ATOM   2543  CA  GLU   322      -0.304  -7.736 -26.390  1.00 53.81           C  
ATOM   2544  C   GLU   322      -1.473  -6.782 -26.161  1.00 53.81           C  
ATOM   2545  O   GLU   322      -2.277  -6.985 -25.249  1.00 53.81           O  
ATOM   2546  CB  GLU   322      -0.624  -8.691 -27.543  1.00 53.81           C  
ATOM   2547  CG  GLU   322       0.593  -9.425 -28.089  1.00 53.81           C  
ATOM   2548  CD  GLU   322       0.286 -10.263 -29.320  1.00 53.81           C  
ATOM   2549  OE1 GLU   322       1.219 -10.881 -29.882  1.00 53.81           O  
ATOM   2550  OE2 GLU   322      -0.897 -10.300 -29.728  1.00 53.81           O  
ATOM   2551  N   THR   323      -1.277  -5.489 -26.341  1.00 49.20           N  
ATOM   2552  CA  THR   323      -2.475  -4.660 -26.417  1.00 49.20           C  
ATOM   2553  C   THR   323      -3.540  -5.326 -27.284  1.00 49.20           C  
ATOM   2554  O   THR   323      -3.260  -5.743 -28.410  1.00 49.20           O  
ATOM   2555  CB  THR   323      -2.153  -3.263 -26.978  1.00 49.20           C  
ATOM   2556  OG1 THR   323      -0.832  -3.270 -27.533  1.00 49.20           O  
ATOM   2557  CG2 THR   323      -2.227  -2.201 -25.886  1.00 49.20           C  
ATOM   2558  N   ILE   324      -4.353  -6.181 -26.699  1.00 44.89           N  
ATOM   2559  CA  ILE   324      -5.379  -6.824 -27.513  1.00 44.89           C  
ATOM   2560  C   ILE   324      -6.317  -5.767 -28.091  1.00 44.89           C  
ATOM   2561  O   ILE   324      -6.865  -4.945 -27.354  1.00 44.89           O  
ATOM   2562  CB  ILE   324      -6.181  -7.862 -26.696  1.00 44.89           C  
ATOM   2563  CG1 ILE   324      -5.230  -8.834 -25.988  1.00 44.89           C  
ATOM   2564  CG2 ILE   324      -7.164  -8.616 -27.597  1.00 44.89           C  
ATOM   2565  CD1 ILE   324      -5.933  -9.849 -25.097  1.00 44.89           C  
ATOM   2566  N   PRO   325      -6.294  -5.569 -29.398  1.00 41.27           N  
ATOM   2567  CA  PRO   325      -7.140  -4.559 -30.035  1.00 41.27           C  
ATOM   2568  C   PRO   325      -8.631  -4.832 -29.845  1.00 41.27           C  
ATOM   2569  O   PRO   325      -9.041  -5.991 -29.744  1.00 41.27           O  
ATOM   2570  CB  PRO   325      -6.752  -4.654 -31.513  1.00 41.27           C  
ATOM   2571  CG  PRO   325      -5.782  -5.790 -31.580  1.00 41.27           C  
ATOM   2572  CD  PRO   325      -5.568  -6.317 -30.190  1.00 41.27           C  
ATOM   2573  N   VAL   326      -9.394  -3.847 -29.574  1.00 39.79           N  
ATOM   2574  CA  VAL   326     -10.848  -3.741 -29.514  1.00 39.79           C  
ATOM   2575  C   VAL   326     -11.457  -4.228 -30.827  1.00 39.79           C  
ATOM   2576  O   VAL   326     -10.956  -3.907 -31.907  1.00 39.79           O  
ATOM   2577  CB  VAL   326     -11.301  -2.293 -29.221  1.00 39.79           C  
ATOM   2578  CG1 VAL   326     -12.806  -2.239 -28.965  1.00 39.79           C  
ATOM   2579  CG2 VAL   326     -10.533  -1.725 -28.029  1.00 39.79           C  
ATOM   2580  N   ASN   327     -12.241  -5.141 -30.807  1.00 39.00           N  
ATOM   2581  CA  ASN   327     -13.157  -5.288 -31.933  1.00 39.00           C  
ATOM   2582  C   ASN   327     -14.133  -4.118 -32.017  1.00 39.00           C  
ATOM   2583  O   ASN   327     -15.098  -4.053 -31.253  1.00 39.00           O  
ATOM   2584  CB  ASN   327     -13.920  -6.611 -31.835  1.00 39.00           C  
ATOM   2585  CG  ASN   327     -14.626  -6.974 -33.127  1.00 39.00           C  
ATOM   2586  OD1 ASN   327     -14.783  -6.137 -34.019  1.00 39.00           O  
ATOM   2587  ND2 ASN   327     -15.057  -8.225 -33.236  1.00 39.00           N  
ATOM   2588  N   PRO   328     -13.809  -3.087 -32.672  1.00 38.53           N  
ATOM   2589  CA  PRO   328     -14.777  -1.991 -32.751  1.00 38.53           C  
ATOM   2590  C   PRO   328     -16.160  -2.456 -33.198  1.00 38.53           C  
ATOM   2591  O   PRO   328     -17.150  -1.747 -32.997  1.00 38.53           O  
ATOM   2592  CB  PRO   328     -14.157  -1.047 -33.785  1.00 38.53           C  
ATOM   2593  CG  PRO   328     -12.957  -1.776 -34.297  1.00 38.53           C  
ATOM   2594  CD  PRO   328     -12.798  -3.045 -33.510  1.00 38.53           C  
ATOM   2595  N   GLU   329     -16.197  -3.540 -33.905  1.00 41.38           N  
ATOM   2596  CA  GLU   329     -17.459  -3.842 -34.574  1.00 41.38           C  
ATOM   2597  C   GLU   329     -18.480  -4.411 -33.594  1.00 41.38           C  
ATOM   2598  O   GLU   329     -19.667  -4.510 -33.914  1.00 41.38           O  
ATOM   2599  CB  GLU   329     -17.234  -4.821 -35.729  1.00 41.38           C  
ATOM   2600  CG  GLU   329     -16.473  -4.224 -36.903  1.00 41.38           C  
ATOM   2601  CD  GLU   329     -16.988  -4.694 -38.254  1.00 41.38           C  
ATOM   2602  OE1 GLU   329     -16.616  -4.094 -39.287  1.00 41.38           O  
ATOM   2603  OE2 GLU   329     -17.770  -5.671 -38.279  1.00 41.38           O  
ATOM   2604  N   ASP   330     -18.020  -4.800 -32.414  1.00 42.74           N  
ATOM   2605  CA  ASP   330     -19.106  -5.248 -31.548  1.00 42.74           C  
ATOM   2606  C   ASP   330     -19.811  -4.063 -30.893  1.00 42.74           C  
ATOM   2607  O   ASP   330     -19.162  -3.108 -30.462  1.00 42.74           O  
ATOM   2608  CB  ASP   330     -18.577  -6.204 -30.476  1.00 42.74           C  
ATOM   2609  CG  ASP   330     -18.820  -7.664 -30.812  1.00 42.74           C  
ATOM   2610  OD1 ASP   330     -19.562  -7.953 -31.776  1.00 42.74           O  
ATOM   2611  OD2 ASP   330     -18.267  -8.534 -30.104  1.00 42.74           O  
ATOM   2612  N   GLY   331     -20.508  -3.307 -31.602  1.00 37.05           N  
ATOM   2613  CA  GLY   331     -21.611  -2.362 -31.530  1.00 37.05           C  
ATOM   2614  C   GLY   331     -21.891  -1.879 -30.120  1.00 37.05           C  
ATOM   2615  O   GLY   331     -22.638  -0.918 -29.924  1.00 37.05           O  
ATOM   2616  N   ARG   332     -21.031  -2.269 -29.145  1.00 41.13           N  
ATOM   2617  CA  ARG   332     -21.285  -1.638 -27.854  1.00 41.13           C  
ATOM   2618  C   ARG   332     -20.110  -0.763 -27.432  1.00 41.13           C  
ATOM   2619  O   ARG   332     -18.978  -1.241 -27.333  1.00 41.13           O  
ATOM   2620  CB  ARG   332     -21.562  -2.696 -26.784  1.00 41.13           C  
ATOM   2621  CG  ARG   332     -22.846  -3.478 -27.009  1.00 41.13           C  
ATOM   2622  CD  ARG   332     -23.106  -4.472 -25.885  1.00 41.13           C  
ATOM   2623  NE  ARG   332     -24.215  -5.366 -26.202  1.00 41.13           N  
ATOM   2624  CZ  ARG   332     -24.594  -6.399 -25.454  1.00 41.13           C  
ATOM   2625  NH1 ARG   332     -23.957  -6.688 -24.325  1.00 41.13           N  
ATOM   2626  NH2 ARG   332     -25.617  -7.148 -25.836  1.00 41.13           N  
ATOM   2627  N   ARG   333     -19.887   0.198 -28.169  1.00 37.79           N  
ATOM   2628  CA  ARG   333     -19.068   1.402 -28.075  1.00 37.79           C  
ATOM   2629  C   ARG   333     -18.946   1.871 -26.629  1.00 37.79           C  
ATOM   2630  O   ARG   333     -19.130   3.055 -26.337  1.00 37.79           O  
ATOM   2631  CB  ARG   333     -19.653   2.520 -28.941  1.00 37.79           C  
ATOM   2632  CG  ARG   333     -19.256   2.436 -30.406  1.00 37.79           C  
ATOM   2633  CD  ARG   333     -19.557   3.732 -31.147  1.00 37.79           C  
ATOM   2634  NE  ARG   333     -19.059   3.696 -32.519  1.00 37.79           N  
ATOM   2635  CZ  ARG   333     -19.315   4.618 -33.443  1.00 37.79           C  
ATOM   2636  NH1 ARG   333     -20.073   5.671 -33.158  1.00 37.79           N  
ATOM   2637  NH2 ARG   333     -18.811   4.487 -34.661  1.00 37.79           N  
ATOM   2638  N   GLN   334     -19.251   1.024 -25.703  1.00 40.51           N  
ATOM   2639  CA  GLN   334     -18.689   1.640 -24.506  1.00 40.51           C  
ATOM   2640  C   GLN   334     -17.192   1.365 -24.397  1.00 40.51           C  
ATOM   2641  O   GLN   334     -16.760   0.213 -24.473  1.00 40.51           O  
ATOM   2642  CB  GLN   334     -19.407   1.135 -23.254  1.00 40.51           C  
ATOM   2643  CG  GLN   334     -20.813   1.694 -23.084  1.00 40.51           C  
ATOM   2644  CD  GLN   334     -21.406   1.389 -21.721  1.00 40.51           C  
ATOM   2645  OE1 GLN   334     -20.805   0.673 -20.914  1.00 40.51           O  
ATOM   2646  NE2 GLN   334     -22.590   1.930 -21.454  1.00 40.51           N  
ATOM   2647  N   GLY   335     -16.382   1.904 -25.265  1.00 37.24           N  
ATOM   2648  CA  GLY   335     -15.163   2.663 -25.032  1.00 37.24           C  
ATOM   2649  C   GLY   335     -13.903   1.878 -25.344  1.00 37.24           C  
ATOM   2650  O   GLY   335     -13.800   0.697 -25.004  1.00 37.24           O  
ATOM   2651  N   LYS   336     -13.666   1.668 -26.618  1.00 37.30           N  
ATOM   2652  CA  LYS   336     -12.281   1.520 -27.056  1.00 37.30           C  
ATOM   2653  C   LYS   336     -11.358   1.238 -25.874  1.00 37.30           C  
ATOM   2654  O   LYS   336     -10.483   0.374 -25.956  1.00 37.30           O  
ATOM   2655  CB  LYS   336     -11.815   2.775 -27.797  1.00 37.30           C  
ATOM   2656  CG  LYS   336     -11.982   2.700 -29.308  1.00 37.30           C  
ATOM   2657  CD  LYS   336     -11.363   3.908 -29.999  1.00 37.30           C  
ATOM   2658  CE  LYS   336     -11.539   3.839 -31.510  1.00 37.30           C  
ATOM   2659  NZ  LYS   336     -10.918   5.013 -32.194  1.00 37.30           N  
ATOM   2660  N   TYR   337     -11.753   1.702 -24.710  1.00 39.47           N  
ATOM   2661  CA  TYR   337     -10.716   1.669 -23.686  1.00 39.47           C  
ATOM   2662  C   TYR   337     -11.189   0.903 -22.456  1.00 39.47           C  
ATOM   2663  O   TYR   337     -10.709   1.143 -21.345  1.00 39.47           O  
ATOM   2664  CB  TYR   337     -10.306   3.091 -23.289  1.00 39.47           C  
ATOM   2665  CG  TYR   337      -9.759   3.907 -24.436  1.00 39.47           C  
ATOM   2666  CD1 TYR   337      -8.483   3.665 -24.942  1.00 39.47           C  
ATOM   2667  CD2 TYR   337     -10.516   4.920 -25.014  1.00 39.47           C  
ATOM   2668  CE1 TYR   337      -7.974   4.416 -25.997  1.00 39.47           C  
ATOM   2669  CE2 TYR   337     -10.017   5.677 -26.069  1.00 39.47           C  
ATOM   2670  CZ  TYR   337      -8.748   5.418 -26.553  1.00 39.47           C  
ATOM   2671  OH  TYR   337      -8.249   6.164 -27.598  1.00 39.47           O  
ATOM   2672  N   SER   338     -12.220   0.243 -22.462  1.00 44.72           N  
ATOM   2673  CA  SER   338     -12.672  -0.280 -21.177  1.00 44.72           C  
ATOM   2674  C   SER   338     -12.020  -1.624 -20.866  1.00 44.72           C  
ATOM   2675  O   SER   338     -12.437  -2.658 -21.391  1.00 44.72           O  
ATOM   2676  CB  SER   338     -14.194  -0.428 -21.163  1.00 44.72           C  
ATOM   2677  OG  SER   338     -14.617  -1.367 -22.135  1.00 44.72           O  
ATOM   2678  N   TRP   339     -10.780  -1.735 -20.814  1.00 50.04           N  
ATOM   2679  CA  TRP   339     -10.152  -2.993 -20.424  1.00 50.04           C  
ATOM   2680  C   TRP   339      -9.918  -3.042 -18.918  1.00 50.04           C  
ATOM   2681  O   TRP   339      -9.627  -2.017 -18.296  1.00 50.04           O  
ATOM   2682  CB  TRP   339      -8.826  -3.185 -21.166  1.00 50.04           C  
ATOM   2683  CG  TRP   339      -8.622  -2.231 -22.305  1.00 50.04           C  
ATOM   2684  CD1 TRP   339      -9.481  -1.254 -22.726  1.00 50.04           C  
ATOM   2685  CD2 TRP   339      -7.486  -2.168 -23.173  1.00 50.04           C  
ATOM   2686  NE1 TRP   339      -8.946  -0.586 -23.803  1.00 50.04           N  
ATOM   2687  CE2 TRP   339      -7.724  -1.127 -24.097  1.00 50.04           C  
ATOM   2688  CE3 TRP   339      -6.288  -2.891 -23.257  1.00 50.04           C  
ATOM   2689  CZ2 TRP   339      -6.806  -0.791 -25.096  1.00 50.04           C  
ATOM   2690  CZ3 TRP   339      -5.376  -2.555 -24.252  1.00 50.04           C  
ATOM   2691  CH2 TRP   339      -5.643  -1.514 -25.156  1.00 50.04           C  
ATOM   2692  N   ALA   340     -10.430  -3.958 -18.271  1.00 55.92           N  
ATOM   2693  CA  ALA   340     -10.028  -4.098 -16.874  1.00 55.92           C  
ATOM   2694  C   ALA   340      -8.959  -5.175 -16.716  1.00 55.92           C  
ATOM   2695  O   ALA   340      -9.027  -6.225 -17.360  1.00 55.92           O  
ATOM   2696  CB  ALA   340     -11.239  -4.423 -16.002  1.00 55.92           C  
ATOM   2697  N   LYS   341      -7.854  -4.715 -16.318  1.00 64.08           N  
ATOM   2698  CA  LYS   341      -6.818  -5.622 -15.833  1.00 64.08           C  
ATOM   2699  C   LYS   341      -7.315  -6.441 -14.645  1.00 64.08           C  
ATOM   2700  O   LYS   341      -7.820  -5.884 -13.668  1.00 64.08           O  
ATOM   2701  CB  LYS   341      -5.562  -4.842 -15.441  1.00 64.08           C  
ATOM   2702  CG  LYS   341      -4.856  -4.177 -16.614  1.00 64.08           C  
ATOM   2703  CD  LYS   341      -3.569  -3.490 -16.175  1.00 64.08           C  
ATOM   2704  CE  LYS   341      -2.847  -2.848 -17.352  1.00 64.08           C  
ATOM   2705  NZ  LYS   341      -1.600  -2.148 -16.922  1.00 64.08           N  
ATOM   2706  N   SER   342      -7.298  -7.725 -14.852  1.00 73.63           N  
ATOM   2707  CA  SER   342      -7.582  -8.545 -13.679  1.00 73.63           C  
ATOM   2708  C   SER   342      -6.485  -9.579 -13.450  1.00 73.63           C  
ATOM   2709  O   SER   342      -6.599 -10.722 -13.898  1.00 73.63           O  
ATOM   2710  CB  SER   342      -8.932  -9.246 -13.828  1.00 73.63           C  
ATOM   2711  OG  SER   342      -9.455  -9.606 -12.561  1.00 73.63           O  
ATOM   2712  N   PRO   343      -5.420  -9.043 -12.882  1.00 80.46           N  
ATOM   2713  CA  PRO   343      -4.362 -10.026 -12.642  1.00 80.46           C  
ATOM   2714  C   PRO   343      -4.841 -11.221 -11.820  1.00 80.46           C  
ATOM   2715  O   PRO   343      -5.700 -11.069 -10.947  1.00 80.46           O  
ATOM   2716  CB  PRO   343      -3.304  -9.227 -11.877  1.00 80.46           C  
ATOM   2717  CG  PRO   343      -4.060  -8.109 -11.235  1.00 80.46           C  
ATOM   2718  CD  PRO   343      -5.250  -7.785 -12.091  1.00 80.46           C  
ATOM   2719  N   ARG   344      -4.303 -12.398 -12.198  1.00 85.09           N  
ATOM   2720  CA  ARG   344      -4.548 -13.641 -11.474  1.00 85.09           C  
ATOM   2721  C   ARG   344      -3.240 -14.364 -11.167  1.00 85.09           C  
ATOM   2722  O   ARG   344      -2.167 -13.914 -11.572  1.00 85.09           O  
ATOM   2723  CB  ARG   344      -5.477 -14.556 -12.274  1.00 85.09           C  
ATOM   2724  CG  ARG   344      -6.786 -13.899 -12.683  1.00 85.09           C  
ATOM   2725  CD  ARG   344      -7.716 -13.707 -11.493  1.00 85.09           C  
ATOM   2726  NE  ARG   344      -9.031 -13.226 -11.908  1.00 85.09           N  
ATOM   2727  CZ  ARG   344      -9.506 -12.009 -11.658  1.00 85.09           C  
ATOM   2728  NH1 ARG   344      -8.780 -11.122 -10.987  1.00 85.09           N  
ATOM   2729  NH2 ARG   344     -10.716 -11.676 -12.083  1.00 85.09           N  
ATOM   2730  N   TYR   345      -3.398 -15.283 -10.351  1.00 88.26           N  
ATOM   2731  CA  TYR   345      -2.296 -16.179 -10.019  1.00 88.26           C  
ATOM   2732  C   TYR   345      -2.726 -17.637 -10.134  1.00 88.26           C  
ATOM   2733  O   TYR   345      -3.752 -18.034  -9.576  1.00 88.26           O  
ATOM   2734  CB  TYR   345      -1.781 -15.897  -8.605  1.00 88.26           C  
ATOM   2735  CG  TYR   345      -0.507 -16.632  -8.265  1.00 88.26           C  
ATOM   2736  CD1 TYR   345      -0.541 -17.930  -7.761  1.00 88.26           C  
ATOM   2737  CD2 TYR   345       0.734 -16.030  -8.446  1.00 88.26           C  
ATOM   2738  CE1 TYR   345       0.630 -18.611  -7.445  1.00 88.26           C  
ATOM   2739  CE2 TYR   345       1.912 -16.701  -8.133  1.00 88.26           C  
ATOM   2740  CZ  TYR   345       1.850 -17.989  -7.635  1.00 88.26           C  
ATOM   2741  OH  TYR   345       3.013 -18.658  -7.323  1.00 88.26           O  
ATOM   2742  N   ALA   346      -2.113 -18.287 -10.992  1.00 88.04           N  
ATOM   2743  CA  ALA   346      -2.416 -19.708 -11.141  1.00 88.04           C  
ATOM   2744  C   ALA   346      -1.907 -20.506  -9.943  1.00 88.04           C  
ATOM   2745  O   ALA   346      -0.740 -20.902  -9.904  1.00 88.04           O  
ATOM   2746  CB  ALA   346      -1.809 -20.249 -12.433  1.00 88.04           C  
ATOM   2747  N   VAL   347      -2.790 -20.814  -8.992  1.00 90.10           N  
ATOM   2748  CA  VAL   347      -2.441 -21.573  -7.795  1.00 90.10           C  
ATOM   2749  C   VAL   347      -2.445 -23.067  -8.110  1.00 90.10           C  
ATOM   2750  O   VAL   347      -3.406 -23.583  -8.686  1.00 90.10           O  
ATOM   2751  CB  VAL   347      -3.409 -21.271  -6.629  1.00 90.10           C  
ATOM   2752  CG1 VAL   347      -3.029 -22.077  -5.389  1.00 90.10           C  
ATOM   2753  CG2 VAL   347      -3.417 -19.775  -6.316  1.00 90.10           C  
ATOM   2754  N   PRO   348      -1.366 -23.684  -7.749  1.00 87.17           N  
ATOM   2755  CA  PRO   348      -1.343 -25.128  -7.995  1.00 87.17           C  
ATOM   2756  C   PRO   348      -2.551 -25.848  -7.399  1.00 87.17           C  
ATOM   2757  O   PRO   348      -2.817 -25.726  -6.201  1.00 87.17           O  
ATOM   2758  CB  PRO   348      -0.048 -25.581  -7.316  1.00 87.17           C  
ATOM   2759  CG  PRO   348       0.833 -24.373  -7.330  1.00 87.17           C  
ATOM   2760  CD  PRO   348      -0.024 -23.155  -7.137  1.00 87.17           C  
ATOM   2761  N   GLY   349      -3.307 -26.509  -8.244  1.00 89.51           N  
ATOM   2762  CA  GLY   349      -4.453 -27.301  -7.824  1.00 89.51           C  
ATOM   2763  C   GLY   349      -5.744 -26.505  -7.779  1.00 89.51           C  
ATOM   2764  O   GLY   349      -6.826 -27.077  -7.632  1.00 89.51           O  
ATOM   2765  N   LEU   350      -5.687 -25.165  -7.894  1.00 88.13           N  
ATOM   2766  CA  LEU   350      -6.887 -24.347  -7.758  1.00 88.13           C  
ATOM   2767  C   LEU   350      -7.135 -23.530  -9.022  1.00 88.13           C  
ATOM   2768  O   LEU   350      -8.203 -22.935  -9.182  1.00 88.13           O  
ATOM   2769  CB  LEU   350      -6.766 -23.415  -6.549  1.00 88.13           C  
ATOM   2770  CG  LEU   350      -6.813 -24.079  -5.173  1.00 88.13           C  
ATOM   2771  CD1 LEU   350      -6.564 -23.048  -4.078  1.00 88.13           C  
ATOM   2772  CD2 LEU   350      -8.151 -24.778  -4.962  1.00 88.13           C  
ATOM   2773  N   GLY   351      -6.101 -23.459  -9.861  1.00 85.72           N  
ATOM   2774  CA  GLY   351      -6.227 -22.671 -11.077  1.00 85.72           C  
ATOM   2775  C   GLY   351      -6.038 -21.184 -10.847  1.00 85.72           C  
ATOM   2776  O   GLY   351      -5.281 -20.779  -9.962  1.00 85.72           O  
ATOM   2777  N   ASN   352      -6.720 -20.410 -11.782  1.00 82.98           N  
ATOM   2778  CA  ASN   352      -6.588 -18.958 -11.723  1.00 82.98           C  
ATOM   2779  C   ASN   352      -7.580 -18.344 -10.740  1.00 82.98           C  
ATOM   2780  O   ASN   352      -8.787 -18.338 -10.991  1.00 82.98           O  
ATOM   2781  CB  ASN   352      -6.769 -18.345 -13.113  1.00 82.98           C  
ATOM   2782  CG  ASN   352      -5.609 -18.648 -14.040  1.00 82.98           C  
ATOM   2783  OD1 ASN   352      -4.452 -18.684 -13.616  1.00 82.98           O  
ATOM   2784  ND2 ASN   352      -5.911 -18.869 -15.314  1.00 82.98           N  
ATOM   2785  N   VAL   353      -7.115 -17.944  -9.581  1.00 84.51           N  
ATOM   2786  CA  VAL   353      -8.000 -17.478  -8.518  1.00 84.51           C  
ATOM   2787  C   VAL   353      -7.740 -16.000  -8.239  1.00 84.51           C  
ATOM   2788  O   VAL   353      -6.602 -15.534  -8.338  1.00 84.51           O  
ATOM   2789  CB  VAL   353      -7.818 -18.305  -7.225  1.00 84.51           C  
ATOM   2790  CG1 VAL   353      -8.206 -19.764  -7.458  1.00 84.51           C  
ATOM   2791  CG2 VAL   353      -6.377 -18.204  -6.726  1.00 84.51           C  
ATOM   2792  N   PRO   354      -8.759 -15.210  -8.021  1.00 86.88           N  
ATOM   2793  CA  PRO   354      -8.542 -13.833  -7.571  1.00 86.88           C  
ATOM   2794  C   PRO   354      -7.906 -13.759  -6.185  1.00 86.88           C  
ATOM   2795  O   PRO   354      -8.275 -14.523  -5.290  1.00 86.88           O  
ATOM   2796  CB  PRO   354      -9.953 -13.241  -7.557  1.00 86.88           C  
ATOM   2797  CG  PRO   354     -10.800 -14.254  -8.256  1.00 86.88           C  
ATOM   2798  CD  PRO   354     -10.097 -15.580  -8.206  1.00 86.88           C  
ATOM   2799  N   LEU   355      -6.920 -12.927  -6.059  1.00 90.93           N  
ATOM   2800  CA  LEU   355      -6.216 -12.791  -4.789  1.00 90.93           C  
ATOM   2801  C   LEU   355      -6.197 -11.337  -4.330  1.00 90.93           C  
ATOM   2802  O   LEU   355      -6.037 -10.426  -5.147  1.00 90.93           O  
ATOM   2803  CB  LEU   355      -4.784 -13.319  -4.910  1.00 90.93           C  
ATOM   2804  CG  LEU   355      -4.636 -14.797  -5.278  1.00 90.93           C  
ATOM   2805  CD1 LEU   355      -3.345 -15.021  -6.059  1.00 90.93           C  
ATOM   2806  CD2 LEU   355      -4.666 -15.666  -4.025  1.00 90.93           C  
ATOM   2807  N   GLU   356      -6.479 -11.190  -3.124  1.00 92.61           N  
ATOM   2808  CA  GLU   356      -6.274  -9.886  -2.499  1.00 92.61           C  
ATOM   2809  C   GLU   356      -4.800  -9.653  -2.180  1.00 92.61           C  
ATOM   2810  O   GLU   356      -4.087 -10.584  -1.799  1.00 92.61           O  
ATOM   2811  CB  GLU   356      -7.114  -9.762  -1.226  1.00 92.61           C  
ATOM   2812  CG  GLU   356      -6.863  -8.479  -0.446  1.00 92.61           C  
ATOM   2813  CD  GLU   356      -7.657  -8.399   0.848  1.00 92.61           C  
ATOM   2814  OE1 GLU   356      -7.326  -7.554   1.712  1.00 92.61           O  
ATOM   2815  OE2 GLU   356      -8.617  -9.187   1.001  1.00 92.61           O  
ATOM   2816  N   THR   357      -4.340  -8.451  -2.452  1.00 92.33           N  
ATOM   2817  CA  THR   357      -3.018  -8.028  -2.004  1.00 92.33           C  
ATOM   2818  C   THR   357      -3.128  -6.911  -0.971  1.00 92.33           C  
ATOM   2819  O   THR   357      -4.228  -6.440  -0.674  1.00 92.33           O  
ATOM   2820  CB  THR   357      -2.152  -7.555  -3.187  1.00 92.33           C  
ATOM   2821  OG1 THR   357      -2.633  -6.285  -3.644  1.00 92.33           O  
ATOM   2822  CG2 THR   357      -2.205  -8.551  -4.340  1.00 92.33           C  
ATOM   2823  N   GLY   358      -2.065  -6.510  -0.332  1.00 90.76           N  
ATOM   2824  CA  GLY   358      -2.002  -5.445   0.656  1.00 90.76           C  
ATOM   2825  C   GLY   358      -1.421  -5.895   1.983  1.00 90.76           C  
ATOM   2826  O   GLY   358      -0.819  -6.967   2.071  1.00 90.76           O  
ATOM   2827  N   PRO   359      -1.644  -5.044   2.998  1.00 90.74           N  
ATOM   2828  CA  PRO   359      -1.034  -5.316   4.302  1.00 90.74           C  
ATOM   2829  C   PRO   359      -1.541  -6.611   4.932  1.00 90.74           C  
ATOM   2830  O   PRO   359      -0.758  -7.368   5.510  1.00 90.74           O  
ATOM   2831  CB  PRO   359      -1.442  -4.103   5.142  1.00 90.74           C  
ATOM   2832  CG  PRO   359      -1.526  -2.974   4.166  1.00 90.74           C  
ATOM   2833  CD  PRO   359      -2.115  -3.492   2.885  1.00 90.74           C  
ATOM   2834  N   LEU   360      -2.862  -6.855   4.804  1.00 93.10           N  
ATOM   2835  CA  LEU   360      -3.362  -8.099   5.379  1.00 93.10           C  
ATOM   2836  C   LEU   360      -2.757  -9.307   4.672  1.00 93.10           C  
ATOM   2837  O   LEU   360      -2.408 -10.298   5.316  1.00 93.10           O  
ATOM   2838  CB  LEU   360      -4.890  -8.154   5.291  1.00 93.10           C  
ATOM   2839  CG  LEU   360      -5.552  -9.437   5.797  1.00 93.10           C  
ATOM   2840  CD1 LEU   360      -5.129  -9.720   7.235  1.00 93.10           C  
ATOM   2841  CD2 LEU   360      -7.069  -9.332   5.693  1.00 93.10           C  
ATOM   2842  N   ALA   361      -2.684  -9.279   3.321  1.00 92.81           N  
ATOM   2843  CA  ALA   361      -2.048 -10.365   2.579  1.00 92.81           C  
ATOM   2844  C   ALA   361      -0.623 -10.603   3.069  1.00 92.81           C  
ATOM   2845  O   ALA   361      -0.210 -11.748   3.265  1.00 92.81           O  
ATOM   2846  CB  ALA   361      -2.048 -10.058   1.083  1.00 92.81           C  
ATOM   2847  N   ARG   362       0.082  -9.493   3.330  1.00 89.44           N  
ATOM   2848  CA  ARG   362       1.453  -9.648   3.804  1.00 89.44           C  
ATOM   2849  C   ARG   362       1.485 -10.287   5.188  1.00 89.44           C  
ATOM   2850  O   ARG   362       2.341 -11.129   5.469  1.00 89.44           O  
ATOM   2851  CB  ARG   362       2.168  -8.295   3.835  1.00 89.44           C  
ATOM   2852  CG  ARG   362       2.441  -7.711   2.457  1.00 89.44           C  
ATOM   2853  CD  ARG   362       3.460  -6.582   2.516  1.00 89.44           C  
ATOM   2854  NE  ARG   362       2.979  -5.463   3.322  1.00 89.44           N  
ATOM   2855  CZ  ARG   362       2.230  -4.464   2.863  1.00 89.44           C  
ATOM   2856  NH1 ARG   362       1.859  -4.425   1.588  1.00 89.44           N  
ATOM   2857  NH2 ARG   362       1.848  -3.497   3.684  1.00 89.44           N  
ATOM   2858  N   ARG   363       0.559  -9.892   6.044  1.00 90.31           N  
ATOM   2859  CA  ARG   363       0.536 -10.446   7.394  1.00 90.31           C  
ATOM   2860  C   ARG   363       0.138 -11.918   7.376  1.00 90.31           C  
ATOM   2861  O   ARG   363       0.637 -12.711   8.176  1.00 90.31           O  
ATOM   2862  CB  ARG   363      -0.425  -9.654   8.284  1.00 90.31           C  
ATOM   2863  CG  ARG   363      -0.008  -8.209   8.507  1.00 90.31           C  
ATOM   2864  CD  ARG   363       1.354  -8.112   9.180  1.00 90.31           C  
ATOM   2865  NE  ARG   363       2.431  -7.987   8.202  1.00 90.31           N  
ATOM   2866  CZ  ARG   363       3.728  -8.070   8.487  1.00 90.31           C  
ATOM   2867  NH1 ARG   363       4.136  -8.280   9.734  1.00 90.31           N  
ATOM   2868  NH2 ARG   363       4.624  -7.941   7.519  1.00 90.31           N  
ATOM   2869  N   MET   364      -0.668 -12.220   6.450  1.00 90.56           N  
ATOM   2870  CA  MET   364      -1.022 -13.632   6.331  1.00 90.56           C  
ATOM   2871  C   MET   364       0.179 -14.457   5.879  1.00 90.56           C  
ATOM   2872  O   MET   364       0.409 -15.555   6.387  1.00 90.56           O  
ATOM   2873  CB  MET   364      -2.182 -13.815   5.351  1.00 90.56           C  
ATOM   2874  CG  MET   364      -3.510 -13.286   5.867  1.00 90.56           C  
ATOM   2875  SD  MET   364      -3.946 -13.967   7.514  1.00 90.56           S  
ATOM   2876  CE  MET   364      -4.167 -15.717   7.088  1.00 90.56           C  
ATOM   2877  N   ALA   365       0.866 -13.902   4.943  1.00 87.03           N  
ATOM   2878  CA  ALA   365       2.079 -14.588   4.505  1.00 87.03           C  
ATOM   2879  C   ALA   365       3.072 -14.734   5.654  1.00 87.03           C  
ATOM   2880  O   ALA   365       3.714 -15.777   5.800  1.00 87.03           O  
ATOM   2881  CB  ALA   365       2.723 -13.840   3.341  1.00 87.03           C  
ATOM   2882  N   ALA   366       3.097 -13.788   6.514  1.00 85.97           N  
ATOM   2883  CA  ALA   366       4.044 -13.783   7.626  1.00 85.97           C  
ATOM   2884  C   ALA   366       3.598 -14.735   8.731  1.00 85.97           C  
ATOM   2885  O   ALA   366       4.382 -15.076   9.620  1.00 85.97           O  
ATOM   2886  CB  ALA   366       4.207 -12.369   8.179  1.00 85.97           C  
ATOM   2887  N   SER   367       2.377 -15.220   8.720  1.00 86.44           N  
ATOM   2888  CA  SER   367       1.828 -16.093   9.752  1.00 86.44           C  
ATOM   2889  C   SER   367       1.837 -17.551   9.305  1.00 86.44           C  
ATOM   2890  O   SER   367       1.324 -18.425  10.008  1.00 86.44           O  
ATOM   2891  CB  SER   367       0.403 -15.670  10.111  1.00 86.44           C  
ATOM   2892  OG  SER   367       0.395 -14.382  10.701  1.00 86.44           O  
ATOM   2893  N   ALA   368       2.387 -17.776   8.111  1.00 79.56           N  
ATOM   2894  CA  ALA   368       2.426 -19.141   7.591  1.00 79.56           C  
ATOM   2895  C   ALA   368       3.363 -20.017   8.419  1.00 79.56           C  
ATOM   2896  O   ALA   368       4.333 -19.524   8.999  1.00 79.56           O  
ATOM   2897  CB  ALA   368       2.859 -19.141   6.127  1.00 79.56           C  
ATOM   2898  N   PRO   369       2.991 -21.307   8.804  1.00 68.42           N  
ATOM   2899  CA  PRO   369       3.640 -22.199   9.769  1.00 68.42           C  
ATOM   2900  C   PRO   369       5.118 -22.425   9.461  1.00 68.42           C  
ATOM   2901  O   PRO   369       5.926 -22.591  10.379  1.00 68.42           O  
ATOM   2902  CB  PRO   369       2.848 -23.501   9.633  1.00 68.42           C  
ATOM   2903  CG  PRO   369       1.762 -23.188   8.656  1.00 68.42           C  
ATOM   2904  CD  PRO   369       1.960 -21.786   8.156  1.00 68.42           C  
ATOM   2905  N   ASP   370       5.519 -22.490   8.215  1.00 61.08           N  
ATOM   2906  CA  ASP   370       6.955 -22.724   8.099  1.00 61.08           C  
ATOM   2907  C   ASP   370       7.740 -21.431   8.308  1.00 61.08           C  
ATOM   2908  O   ASP   370       8.884 -21.315   7.864  1.00 61.08           O  
ATOM   2909  CB  ASP   370       7.291 -23.328   6.734  1.00 61.08           C  
ATOM   2910  CG  ASP   370       6.381 -24.483   6.356  1.00 61.08           C  
ATOM   2911  OD1 ASP   370       5.786 -25.112   7.258  1.00 61.08           O  
ATOM   2912  OD2 ASP   370       6.258 -24.769   5.145  1.00 61.08           O  
ATOM   2913  N   ALA   371       7.245 -20.527   9.137  1.00 50.80           N  
ATOM   2914  CA  ALA   371       7.635 -19.126   9.273  1.00 50.80           C  
ATOM   2915  C   ALA   371       8.913 -18.990  10.096  1.00 50.80           C  
ATOM   2916  O   ALA   371       9.480 -17.899  10.199  1.00 50.80           O  
ATOM   2917  CB  ALA   371       6.507 -18.318   9.911  1.00 50.80           C  
ATOM   2918  N   GLU   372       9.403 -20.052  10.762  1.00 47.69           N  
ATOM   2919  CA  GLU   372      10.414 -19.759  11.774  1.00 47.69           C  
ATOM   2920  C   GLU   372      11.721 -19.302  11.133  1.00 47.69           C  
ATOM   2921  O   GLU   372      12.692 -19.006  11.833  1.00 47.69           O  
ATOM   2922  CB  GLU   372      10.661 -20.984  12.658  1.00 47.69           C  
ATOM   2923  CG  GLU   372       9.519 -21.292  13.615  1.00 47.69           C  
ATOM   2924  CD  GLU   372       9.914 -22.244  14.733  1.00 47.69           C  
ATOM   2925  OE1 GLU   372       9.105 -22.453  15.666  1.00 47.69           O  
ATOM   2926  OE2 GLU   372      11.040 -22.785  14.675  1.00 47.69           O  
ATOM   2927  N   THR   373      11.697 -18.970   9.956  1.00 54.43           N  
ATOM   2928  CA  THR   373      13.014 -18.718   9.382  1.00 54.43           C  
ATOM   2929  C   THR   373      13.119 -17.283   8.876  1.00 54.43           C  
ATOM   2930  O   THR   373      14.219 -16.783   8.632  1.00 54.43           O  
ATOM   2931  CB  THR   373      13.316 -19.695   8.230  1.00 54.43           C  
ATOM   2932  OG1 THR   373      12.222 -19.686   7.305  1.00 54.43           O  
ATOM   2933  CG2 THR   373      13.516 -21.114   8.750  1.00 54.43           C  
ATOM   2934  N   HIS   374      11.943 -16.554   9.038  1.00 65.93           N  
ATOM   2935  CA  HIS   374      11.996 -15.215   8.464  1.00 65.93           C  
ATOM   2936  C   HIS   374      11.838 -14.147   9.541  1.00 65.93           C  
ATOM   2937  O   HIS   374      11.104 -14.343  10.512  1.00 65.93           O  
ATOM   2938  CB  HIS   374      10.914 -15.047   7.395  1.00 65.93           C  
ATOM   2939  CG  HIS   374      11.154 -13.893   6.475  1.00 65.93           C  
ATOM   2940  ND1 HIS   374      10.888 -12.588   6.831  1.00 65.93           N  
ATOM   2941  CD2 HIS   374      11.638 -13.849   5.211  1.00 65.93           C  
ATOM   2942  CE1 HIS   374      11.199 -11.790   5.823  1.00 65.93           C  
ATOM   2943  NE2 HIS   374      11.657 -12.530   4.828  1.00 65.93           N  
ATOM   2944  N   GLN   375      12.498 -13.101   9.415  1.00 67.21           N  
ATOM   2945  CA  GLN   375      12.448 -11.998  10.369  1.00 67.21           C  
ATOM   2946  C   GLN   375      11.044 -11.405  10.450  1.00 67.21           C  
ATOM   2947  O   GLN   375      10.705 -10.731  11.425  1.00 67.21           O  
ATOM   2948  CB  GLN   375      13.456 -10.912   9.990  1.00 67.21           C  
ATOM   2949  CG  GLN   375      14.909 -11.345  10.132  1.00 67.21           C  
ATOM   2950  CD  GLN   375      15.887 -10.219   9.855  1.00 67.21           C  
ATOM   2951  OE1 GLN   375      15.490  -9.119   9.457  1.00 67.21           O  
ATOM   2952  NE2 GLN   375      17.171 -10.485  10.061  1.00 67.21           N  
ATOM   2953  N   ASP   376      10.266 -11.581   9.430  1.00 77.20           N  
ATOM   2954  CA  ASP   376       8.928 -11.000   9.382  1.00 77.20           C  
ATOM   2955  C   ASP   376       7.898 -11.940  10.006  1.00 77.20           C  
ATOM   2956  O   ASP   376       6.709 -11.621  10.056  1.00 77.20           O  
ATOM   2957  CB  ASP   376       8.536 -10.673   7.940  1.00 77.20           C  
ATOM   2958  CG  ASP   376       7.346  -9.735   7.847  1.00 77.20           C  
ATOM   2959  OD1 ASP   376       7.139  -8.919   8.772  1.00 77.20           O  
ATOM   2960  OD2 ASP   376       6.607  -9.813   6.842  1.00 77.20           O  
ATOM   2961  N   ASP   377       8.324 -13.154  10.446  1.00 79.87           N  
ATOM   2962  CA  ASP   377       7.356 -14.087  11.012  1.00 79.87           C  
ATOM   2963  C   ASP   377       6.598 -13.453  12.176  1.00 79.87           C  
ATOM   2964  O   ASP   377       7.205 -12.855  13.067  1.00 79.87           O  
ATOM   2965  CB  ASP   377       8.052 -15.369  11.475  1.00 79.87           C  
ATOM   2966  CG  ASP   377       8.572 -16.210  10.322  1.00 79.87           C  
ATOM   2967  OD1 ASP   377       8.219 -15.931   9.155  1.00 79.87           O  
ATOM   2968  OD2 ASP   377       9.338 -17.163  10.583  1.00 79.87           O  
ATOM   2969  N   ASP   378       5.310 -13.458  12.075  1.00 87.21           N  
ATOM   2970  CA  ASP   378       4.392 -12.862  13.039  1.00 87.21           C  
ATOM   2971  C   ASP   378       3.069 -13.624  13.083  1.00 87.21           C  
ATOM   2972  O   ASP   378       2.256 -13.520  12.163  1.00 87.21           O  
ATOM   2973  CB  ASP   378       4.140 -11.391  12.702  1.00 87.21           C  
ATOM   2974  CG  ASP   378       3.323 -10.670  13.761  1.00 87.21           C  
ATOM   2975  OD1 ASP   378       2.780 -11.336  14.669  1.00 87.21           O  
ATOM   2976  OD2 ASP   378       3.220  -9.427  13.684  1.00 87.21           O  
ATOM   2977  N   PRO   379       2.804 -14.358  14.157  1.00 89.84           N  
ATOM   2978  CA  PRO   379       1.623 -15.223  14.192  1.00 89.84           C  
ATOM   2979  C   PRO   379       0.331 -14.448  14.441  1.00 89.84           C  
ATOM   2980  O   PRO   379      -0.755 -15.034  14.440  1.00 89.84           O  
ATOM   2981  CB  PRO   379       1.919 -16.178  15.352  1.00 89.84           C  
ATOM   2982  CG  PRO   379       2.768 -15.386  16.292  1.00 89.84           C  
ATOM   2983  CD  PRO   379       3.689 -14.515  15.485  1.00 89.84           C  
ATOM   2984  N   LEU   380       0.385 -13.155  14.799  1.00 93.57           N  
ATOM   2985  CA  LEU   380      -0.744 -12.367  15.281  1.00 93.57           C  
ATOM   2986  C   LEU   380      -1.911 -12.433  14.301  1.00 93.57           C  
ATOM   2987  O   LEU   380      -3.043 -12.719  14.697  1.00 93.57           O  
ATOM   2988  CB  LEU   380      -0.327 -10.910  15.498  1.00 93.57           C  
ATOM   2989  CG  LEU   380      -1.446  -9.930  15.852  1.00 93.57           C  
ATOM   2990  CD1 LEU   380      -2.179 -10.393  17.106  1.00 93.57           C  
ATOM   2991  CD2 LEU   380      -0.886  -8.524  16.042  1.00 93.57           C  
ATOM   2992  N   PHE   381      -1.754 -12.371  12.985  1.00 93.26           N  
ATOM   2993  CA  PHE   381      -2.866 -12.158  12.067  1.00 93.26           C  
ATOM   2994  C   PHE   381      -3.485 -13.487  11.650  1.00 93.26           C  
ATOM   2995  O   PHE   381      -4.643 -13.533  11.229  1.00 93.26           O  
ATOM   2996  CB  PHE   381      -2.404 -11.383  10.830  1.00 93.26           C  
ATOM   2997  CG  PHE   381      -2.422  -9.888  11.008  1.00 93.26           C  
ATOM   2998  CD1 PHE   381      -3.476  -9.128  10.517  1.00 93.26           C  
ATOM   2999  CD2 PHE   381      -1.383  -9.243  11.667  1.00 93.26           C  
ATOM   3000  CE1 PHE   381      -3.496  -7.745  10.680  1.00 93.26           C  
ATOM   3001  CE2 PHE   381      -1.395  -7.861  11.834  1.00 93.26           C  
ATOM   3002  CZ  PHE   381      -2.452  -7.114  11.339  1.00 93.26           C  
ATOM   3003  N   ALA   382      -2.654 -14.558  11.742  1.00 90.44           N  
ATOM   3004  CA  ALA   382      -3.329 -15.848  11.625  1.00 90.44           C  
ATOM   3005  C   ALA   382      -4.387 -16.014  12.711  1.00 90.44           C  
ATOM   3006  O   ALA   382      -5.496 -16.481  12.440  1.00 90.44           O  
ATOM   3007  CB  ALA   382      -2.315 -16.987  11.695  1.00 90.44           C  
ATOM   3008  N   ASP   383      -3.991 -15.606  13.891  1.00 93.64           N  
ATOM   3009  CA  ASP   383      -4.917 -15.706  15.015  1.00 93.64           C  
ATOM   3010  C   ASP   383      -6.104 -14.763  14.834  1.00 93.64           C  
ATOM   3011  O   ASP   383      -7.253 -15.155  15.050  1.00 93.64           O  
ATOM   3012  CB  ASP   383      -4.198 -15.400  16.331  1.00 93.64           C  
ATOM   3013  CG  ASP   383      -5.053 -15.684  17.553  1.00 93.64           C  
ATOM   3014  OD1 ASP   383      -5.269 -16.870  17.884  1.00 93.64           O  
ATOM   3015  OD2 ASP   383      -5.516 -14.713  18.190  1.00 93.64           O  
ATOM   3016  N   ILE   384      -5.956 -13.523  14.485  1.00 95.46           N  
ATOM   3017  CA  ILE   384      -7.026 -12.554  14.276  1.00 95.46           C  
ATOM   3018  C   ILE   384      -7.972 -13.056  13.187  1.00 95.46           C  
ATOM   3019  O   ILE   384      -9.193 -13.022  13.353  1.00 95.46           O  
ATOM   3020  CB  ILE   384      -6.465 -11.165  13.898  1.00 95.46           C  
ATOM   3021  CG1 ILE   384      -5.756 -10.530  15.101  1.00 95.46           C  
ATOM   3022  CG2 ILE   384      -7.581 -10.255  13.377  1.00 95.46           C  
ATOM   3023  CD1 ILE   384      -5.043  -9.224  14.781  1.00 95.46           C  
ATOM   3024  N   TYR   385      -7.345 -13.492  12.134  1.00 92.35           N  
ATOM   3025  CA  TYR   385      -8.137 -14.009  11.023  1.00 92.35           C  
ATOM   3026  C   TYR   385      -9.045 -15.144  11.483  1.00 92.35           C  
ATOM   3027  O   TYR   385     -10.237 -15.159  11.168  1.00 92.35           O  
ATOM   3028  CB  TYR   385      -7.225 -14.496   9.893  1.00 92.35           C  
ATOM   3029  CG  TYR   385      -7.971 -14.918   8.651  1.00 92.35           C  
ATOM   3030  CD1 TYR   385      -8.408 -16.231   8.489  1.00 92.35           C  
ATOM   3031  CD2 TYR   385      -8.239 -14.006   7.636  1.00 92.35           C  
ATOM   3032  CE1 TYR   385      -9.093 -16.625   7.345  1.00 92.35           C  
ATOM   3033  CE2 TYR   385      -8.924 -14.388   6.488  1.00 92.35           C  
ATOM   3034  CZ  TYR   385      -9.347 -15.698   6.352  1.00 92.35           C  
ATOM   3035  OH  TYR   385     -10.025 -16.082   5.217  1.00 92.35           O  
ATOM   3036  N   ASN   386      -8.522 -16.062  12.232  1.00 90.92           N  
ATOM   3037  CA  ASN   386      -9.299 -17.193  12.727  1.00 90.92           C  
ATOM   3038  C   ASN   386     -10.393 -16.744  13.691  1.00 90.92           C  
ATOM   3039  O   ASN   386     -11.472 -17.337  13.733  1.00 90.92           O  
ATOM   3040  CB  ASN   386      -8.385 -18.218  13.401  1.00 90.92           C  
ATOM   3041  CG  ASN   386      -7.562 -19.012  12.405  1.00 90.92           C  
ATOM   3042  OD1 ASN   386      -7.929 -19.132  11.234  1.00 90.92           O  
ATOM   3043  ND2 ASN   386      -6.441 -19.558  12.864  1.00 90.92           N  
ATOM   3044  N   ALA   387     -10.193 -15.677  14.351  1.00 94.47           N  
ATOM   3045  CA  ALA   387     -11.130 -15.207  15.369  1.00 94.47           C  
ATOM   3046  C   ALA   387     -12.275 -14.420  14.738  1.00 94.47           C  
ATOM   3047  O   ALA   387     -13.443 -14.644  15.063  1.00 94.47           O  
ATOM   3048  CB  ALA   387     -10.405 -14.349  16.403  1.00 94.47           C  
ATOM   3049  N   ILE   388     -11.905 -13.495  13.772  1.00 92.86           N  
ATOM   3050  CA  ILE   388     -12.992 -12.602  13.381  1.00 92.86           C  
ATOM   3051  C   ILE   388     -12.998 -12.431  11.864  1.00 92.86           C  
ATOM   3052  O   ILE   388     -13.813 -11.682  11.321  1.00 92.86           O  
ATOM   3053  CB  ILE   388     -12.871 -11.227  14.075  1.00 92.86           C  
ATOM   3054  CG1 ILE   388     -11.524 -10.576  13.740  1.00 92.86           C  
ATOM   3055  CG2 ILE   388     -13.049 -11.369  15.590  1.00 92.86           C  
ATOM   3056  CD1 ILE   388     -11.402  -9.132  14.205  1.00 92.86           C  
ATOM   3057  N   GLY   389     -12.133 -13.124  11.032  1.00 91.53           N  
ATOM   3058  CA  GLY   389     -12.117 -13.067   9.579  1.00 91.53           C  
ATOM   3059  C   GLY   389     -11.451 -11.816   9.038  1.00 91.53           C  
ATOM   3060  O   GLY   389     -10.813 -11.073   9.787  1.00 91.53           O  
ATOM   3061  N   PRO   390     -11.454 -11.582   7.711  1.00 92.66           N  
ATOM   3062  CA  PRO   390     -10.832 -10.432   7.050  1.00 92.66           C  
ATOM   3063  C   PRO   390     -11.761  -9.223   6.972  1.00 92.66           C  
ATOM   3064  O   PRO   390     -12.271  -8.899   5.897  1.00 92.66           O  
ATOM   3065  CB  PRO   390     -10.508 -10.962   5.651  1.00 92.66           C  
ATOM   3066  CG  PRO   390     -11.603 -11.933   5.348  1.00 92.66           C  
ATOM   3067  CD  PRO   390     -11.988 -12.630   6.620  1.00 92.66           C  
ATOM   3068  N   SER   391     -12.027  -8.518   7.900  1.00 93.35           N  
ATOM   3069  CA  SER   391     -12.953  -7.391   7.911  1.00 93.35           C  
ATOM   3070  C   SER   391     -12.243  -6.088   7.559  1.00 93.35           C  
ATOM   3071  O   SER   391     -11.023  -6.067   7.385  1.00 93.35           O  
ATOM   3072  CB  SER   391     -13.625  -7.261   9.278  1.00 93.35           C  
ATOM   3073  OG  SER   391     -12.669  -6.966  10.282  1.00 93.35           O  
ATOM   3074  N   VAL   392     -12.998  -5.041   7.332  1.00 90.38           N  
ATOM   3075  CA  VAL   392     -12.463  -3.696   7.148  1.00 90.38           C  
ATOM   3076  C   VAL   392     -11.491  -3.367   8.279  1.00 90.38           C  
ATOM   3077  O   VAL   392     -10.389  -2.871   8.034  1.00 90.38           O  
ATOM   3078  CB  VAL   392     -13.590  -2.641   7.089  1.00 90.38           C  
ATOM   3079  CG1 VAL   392     -13.007  -1.228   7.096  1.00 90.38           C  
ATOM   3080  CG2 VAL   392     -14.459  -2.858   5.853  1.00 90.38           C  
ATOM   3081  N   MET   393     -11.848  -3.752   9.425  1.00 92.05           N  
ATOM   3082  CA  MET   393     -11.026  -3.463  10.597  1.00 92.05           C  
ATOM   3083  C   MET   393      -9.705  -4.223  10.535  1.00 92.05           C  
ATOM   3084  O   MET   393      -8.642  -3.650  10.783  1.00 92.05           O  
ATOM   3085  CB  MET   393     -11.775  -3.820  11.881  1.00 92.05           C  
ATOM   3086  CG  MET   393     -11.014  -3.475  13.151  1.00 92.05           C  
ATOM   3087  SD  MET   393     -11.810  -4.159  14.656  1.00 92.05           S  
ATOM   3088  CE  MET   393     -11.383  -5.914  14.476  1.00 92.05           C  
ATOM   3089  N   VAL   394      -9.804  -5.452  10.218  1.00 94.91           N  
ATOM   3090  CA  VAL   394      -8.612  -6.294  10.226  1.00 94.91           C  
ATOM   3091  C   VAL   394      -7.634  -5.816   9.156  1.00 94.91           C  
ATOM   3092  O   VAL   394      -6.419  -5.818   9.371  1.00 94.91           O  
ATOM   3093  CB  VAL   394      -8.966  -7.781   9.999  1.00 94.91           C  
ATOM   3094  CG1 VAL   394      -7.699  -8.624   9.867  1.00 94.91           C  
ATOM   3095  CG2 VAL   394      -9.842  -8.301  11.137  1.00 94.91           C  
ATOM   3096  N   ARG   395      -8.104  -5.352   8.023  1.00 92.42           N  
ATOM   3097  CA  ARG   395      -7.238  -4.813   6.979  1.00 92.42           C  
ATOM   3098  C   ARG   395      -6.526  -3.551   7.456  1.00 92.42           C  
ATOM   3099  O   ARG   395      -5.331  -3.376   7.208  1.00 92.42           O  
ATOM   3100  CB  ARG   395      -8.044  -4.513   5.713  1.00 92.42           C  
ATOM   3101  CG  ARG   395      -8.517  -5.756   4.976  1.00 92.42           C  
ATOM   3102  CD  ARG   395      -9.291  -5.401   3.713  1.00 92.42           C  
ATOM   3103  NE  ARG   395      -9.648  -6.593   2.948  1.00 92.42           N  
ATOM   3104  CZ  ARG   395     -10.776  -7.282   3.101  1.00 92.42           C  
ATOM   3105  NH1 ARG   395     -11.682  -6.910   3.999  1.00 92.42           N  
ATOM   3106  NH2 ARG   395     -11.000  -8.352   2.352  1.00 92.42           N  
ATOM   3107  N   GLN   396      -7.234  -2.774   8.201  1.00 90.21           N  
ATOM   3108  CA  GLN   396      -6.623  -1.546   8.699  1.00 90.21           C  
ATOM   3109  C   GLN   396      -5.647  -1.839   9.835  1.00 90.21           C  
ATOM   3110  O   GLN   396      -4.599  -1.200   9.941  1.00 90.21           O  
ATOM   3111  CB  GLN   396      -7.697  -0.564   9.170  1.00 90.21           C  
ATOM   3112  CG  GLN   396      -8.610  -0.071   8.056  1.00 90.21           C  
ATOM   3113  CD  GLN   396      -7.864   0.695   6.980  1.00 90.21           C  
ATOM   3114  OE1 GLN   396      -6.790   1.253   7.229  1.00 90.21           O  
ATOM   3115  NE2 GLN   396      -8.426   0.728   5.777  1.00 90.21           N  
ATOM   3116  N   LEU   397      -6.102  -2.780  10.633  1.00 93.42           N  
ATOM   3117  CA  LEU   397      -5.212  -3.196  11.711  1.00 93.42           C  
ATOM   3118  C   LEU   397      -3.904  -3.748  11.153  1.00 93.42           C  
ATOM   3119  O   LEU   397      -2.830  -3.474  11.693  1.00 93.42           O  
ATOM   3120  CB  LEU   397      -5.891  -4.249  12.590  1.00 93.42           C  
ATOM   3121  CG  LEU   397      -5.047  -4.831  13.725  1.00 93.42           C  
ATOM   3122  CD1 LEU   397      -4.513  -3.714  14.615  1.00 93.42           C  
ATOM   3123  CD2 LEU   397      -5.862  -5.829  14.540  1.00 93.42           C  
ATOM   3124  N   ALA   398      -3.966  -4.485  10.087  1.00 93.57           N  
ATOM   3125  CA  ALA   398      -2.768  -5.010   9.436  1.00 93.57           C  
ATOM   3126  C   ALA   398      -1.858  -3.878   8.968  1.00 93.57           C  
ATOM   3127  O   ALA   398      -0.636  -3.952   9.119  1.00 93.57           O  
ATOM   3128  CB  ALA   398      -3.151  -5.903   8.258  1.00 93.57           C  
ATOM   3129  N   ARG   399      -2.433  -2.875   8.456  1.00 90.66           N  
ATOM   3130  CA  ARG   399      -1.661  -1.718   8.013  1.00 90.66           C  
ATOM   3131  C   ARG   399      -0.960  -1.045   9.188  1.00 90.66           C  
ATOM   3132  O   ARG   399       0.233  -0.743   9.115  1.00 90.66           O  
ATOM   3133  CB  ARG   399      -2.564  -0.712   7.295  1.00 90.66           C  
ATOM   3134  CG  ARG   399      -1.831   0.520   6.787  1.00 90.66           C  
ATOM   3135  CD  ARG   399      -2.726   1.386   5.911  1.00 90.66           C  
ATOM   3136  NE  ARG   399      -2.990   0.756   4.620  1.00 90.66           N  
ATOM   3137  CZ  ARG   399      -3.878   1.194   3.731  1.00 90.66           C  
ATOM   3138  NH1 ARG   399      -4.608   2.276   3.977  1.00 90.66           N  
ATOM   3139  NH2 ARG   399      -4.038   0.543   2.587  1.00 90.66           N  
ATOM   3140  N   MET   400      -1.699  -0.851  10.233  1.00 90.72           N  
ATOM   3141  CA  MET   400      -1.173  -0.177  11.416  1.00 90.72           C  
ATOM   3142  C   MET   400      -0.034  -0.979  12.038  1.00 90.72           C  
ATOM   3143  O   MET   400       0.948  -0.405  12.513  1.00 90.72           O  
ATOM   3144  CB  MET   400      -2.280   0.044  12.448  1.00 90.72           C  
ATOM   3145  CG  MET   400      -3.346   1.032  12.001  1.00 90.72           C  
ATOM   3146  SD  MET   400      -4.767   1.105  13.160  1.00 90.72           S  
ATOM   3147  CE  MET   400      -5.951   2.042  12.156  1.00 90.72           C  
ATOM   3148  N   HIS   401      -0.206  -2.292  11.954  1.00 93.28           N  
ATOM   3149  CA  HIS   401       0.759  -3.194  12.571  1.00 93.28           C  
ATOM   3150  C   HIS   401       2.092  -3.166  11.831  1.00 93.28           C  
ATOM   3151  O   HIS   401       3.145  -3.392  12.430  1.00 93.28           O  
ATOM   3152  CB  HIS   401       0.210  -4.622  12.609  1.00 93.28           C  
ATOM   3153  CG  HIS   401       1.136  -5.604  13.255  1.00 93.28           C  
ATOM   3154  ND1 HIS   401       1.452  -5.558  14.596  1.00 93.28           N  
ATOM   3155  CD2 HIS   401       1.811  -6.659  12.741  1.00 93.28           C  
ATOM   3156  CE1 HIS   401       2.285  -6.546  14.879  1.00 93.28           C  
ATOM   3157  NE2 HIS   401       2.519  -7.229  13.772  1.00 93.28           N  
ATOM   3158  N   GLU   402       2.128  -2.785  10.567  1.00 91.02           N  
ATOM   3159  CA  GLU   402       3.350  -2.790   9.768  1.00 91.02           C  
ATOM   3160  C   GLU   402       4.300  -1.679  10.206  1.00 91.02           C  
ATOM   3161  O   GLU   402       5.516  -1.795  10.041  1.00 91.02           O  
ATOM   3162  CB  GLU   402       3.020  -2.644   8.280  1.00 91.02           C  
ATOM   3163  CG  GLU   402       2.428  -3.899   7.655  1.00 91.02           C  
ATOM   3164  CD  GLU   402       2.299  -3.812   6.142  1.00 91.02           C  
ATOM   3165  OE1 GLU   402       2.500  -4.840   5.456  1.00 91.02           O  
ATOM   3166  OE2 GLU   402       1.997  -2.707   5.639  1.00 91.02           O  
ATOM   3167  N   GLY   403       3.776  -0.642  10.729  1.00 90.70           N  
ATOM   3168  CA  GLY   403       4.557   0.526  11.104  1.00 90.70           C  
ATOM   3169  C   GLY   403       5.741   0.192  11.992  1.00 90.70           C  
ATOM   3170  O   GLY   403       6.892   0.407  11.608  1.00 90.70           O  
ATOM   3171  N   PRO   404       5.492  -0.407  13.156  1.00 93.00           N  
ATOM   3172  CA  PRO   404       6.598  -0.732  14.059  1.00 93.00           C  
ATOM   3173  C   PRO   404       7.618  -1.677  13.427  1.00 93.00           C  
ATOM   3174  O   PRO   404       8.822  -1.535  13.657  1.00 93.00           O  
ATOM   3175  CB  PRO   404       5.900  -1.399  15.247  1.00 93.00           C  
ATOM   3176  CG  PRO   404       4.522  -0.820  15.254  1.00 93.00           C  
ATOM   3177  CD  PRO   404       4.108  -0.559  13.834  1.00 93.00           C  
ATOM   3178  N   LYS   405       7.233  -2.525  12.541  1.00 89.88           N  
ATOM   3179  CA  LYS   405       8.158  -3.460  11.907  1.00 89.88           C  
ATOM   3180  C   LYS   405       9.065  -2.745  10.910  1.00 89.88           C  
ATOM   3181  O   LYS   405      10.288  -2.891  10.959  1.00 89.88           O  
ATOM   3182  CB  LYS   405       7.391  -4.583  11.207  1.00 89.88           C  
ATOM   3183  CG  LYS   405       6.702  -5.549  12.159  1.00 89.88           C  
ATOM   3184  CD  LYS   405       6.133  -6.753  11.419  1.00 89.88           C  
ATOM   3185  CE  LYS   405       5.590  -7.798  12.384  1.00 89.88           C  
ATOM   3186  NZ  LYS   405       6.366  -9.073  12.313  1.00 89.88           N  
ATOM   3187  N   TYR   406       8.443  -1.914  10.114  1.00 89.68           N  
ATOM   3188  CA  TYR   406       9.233  -1.182   9.130  1.00 89.68           C  
ATOM   3189  C   TYR   406      10.212  -0.235   9.813  1.00 89.68           C  
ATOM   3190  O   TYR   406      11.349  -0.076   9.361  1.00 89.68           O  
ATOM   3191  CB  TYR   406       8.320  -0.397   8.184  1.00 89.68           C  
ATOM   3192  CG  TYR   406       7.804  -1.211   7.022  1.00 89.68           C  
ATOM   3193  CD1 TYR   406       8.605  -1.458   5.909  1.00 89.68           C  
ATOM   3194  CD2 TYR   406       6.516  -1.736   7.035  1.00 89.68           C  
ATOM   3195  CE1 TYR   406       8.133  -2.206   4.835  1.00 89.68           C  
ATOM   3196  CE2 TYR   406       6.034  -2.486   5.967  1.00 89.68           C  
ATOM   3197  CZ  TYR   406       6.849  -2.716   4.873  1.00 89.68           C  
ATOM   3198  OH  TYR   406       6.377  -3.457   3.813  1.00 89.68           O  
ATOM   3199  N   TYR   407       9.747   0.308  10.899  1.00 93.62           N  
ATOM   3200  CA  TYR   407      10.663   1.171  11.635  1.00 93.62           C  
ATOM   3201  C   TYR   407      11.905   0.402  12.071  1.00 93.62           C  
ATOM   3202  O   TYR   407      13.031   0.848  11.843  1.00 93.62           O  
ATOM   3203  CB  TYR   407       9.967   1.775  12.859  1.00 93.62           C  
ATOM   3204  CG  TYR   407      10.916   2.415  13.843  1.00 93.62           C  
ATOM   3205  CD1 TYR   407      11.220   1.795  15.052  1.00 93.62           C  
ATOM   3206  CD2 TYR   407      11.509   3.643  13.566  1.00 93.62           C  
ATOM   3207  CE1 TYR   407      12.092   2.382  15.963  1.00 93.62           C  
ATOM   3208  CE2 TYR   407      12.383   4.239  14.469  1.00 93.62           C  
ATOM   3209  CZ  TYR   407      12.669   3.602  15.663  1.00 93.62           C  
ATOM   3210  OH  TYR   407      13.533   4.188  16.560  1.00 93.62           O  
ATOM   3211  N   LYS   408      11.764  -0.767  12.671  1.00 89.82           N  
ATOM   3212  CA  LYS   408      12.897  -1.553  13.149  1.00 89.82           C  
ATOM   3213  C   LYS   408      13.826  -1.935  12.000  1.00 89.82           C  
ATOM   3214  O   LYS   408      15.049  -1.885  12.140  1.00 89.82           O  
ATOM   3215  CB  LYS   408      12.412  -2.812  13.871  1.00 89.82           C  
ATOM   3216  CG  LYS   408      11.842  -2.549  15.257  1.00 89.82           C  
ATOM   3217  CD  LYS   408      11.548  -3.848  15.996  1.00 89.82           C  
ATOM   3218  CE  LYS   408      12.822  -4.496  16.519  1.00 89.82           C  
ATOM   3219  NZ  LYS   408      12.529  -5.696  17.357  1.00 89.82           N  
ATOM   3220  N   TRP   409      13.187  -2.227  10.854  1.00 86.10           N  
ATOM   3221  CA  TRP   409      14.003  -2.637   9.715  1.00 86.10           C  
ATOM   3222  C   TRP   409      14.839  -1.471   9.197  1.00 86.10           C  
ATOM   3223  O   TRP   409      16.047  -1.609   8.991  1.00 86.10           O  
ATOM   3224  CB  TRP   409      13.120  -3.188   8.592  1.00 86.10           C  
ATOM   3225  CG  TRP   409      12.435  -4.477   8.933  1.00 86.10           C  
ATOM   3226  CD1 TRP   409      12.813  -5.385   9.883  1.00 86.10           C  
ATOM   3227  CD2 TRP   409      11.255  -5.005   8.320  1.00 86.10           C  
ATOM   3228  NE1 TRP   409      11.937  -6.446   9.899  1.00 86.10           N  
ATOM   3229  CE2 TRP   409      10.972  -6.237   8.950  1.00 86.10           C  
ATOM   3230  CE3 TRP   409      10.407  -4.554   7.299  1.00 86.10           C  
ATOM   3231  CZ2 TRP   409       9.876  -7.025   8.591  1.00 86.10           C  
ATOM   3232  CZ3 TRP   409       9.316  -5.340   6.944  1.00 86.10           C  
ATOM   3233  CH2 TRP   409       9.062  -6.561   7.590  1.00 86.10           C  
ATOM   3234  N   VAL   410      14.182  -0.374   9.075  1.00 90.14           N  
ATOM   3235  CA  VAL   410      14.898   0.779   8.537  1.00 90.14           C  
ATOM   3236  C   VAL   410      16.029   1.173   9.484  1.00 90.14           C  
ATOM   3237  O   VAL   410      17.147   1.452   9.044  1.00 90.14           O  
ATOM   3238  CB  VAL   410      13.951   1.978   8.308  1.00 90.14           C  
ATOM   3239  CG1 VAL   410      14.742   3.221   7.903  1.00 90.14           C  
ATOM   3240  CG2 VAL   410      12.906   1.637   7.247  1.00 90.14           C  
ATOM   3241  N   ARG   411      15.786   1.142  10.764  1.00 92.70           N  
ATOM   3242  CA  ARG   411      16.814   1.505  11.733  1.00 92.70           C  
ATOM   3243  C   ARG   411      18.005   0.556  11.651  1.00 92.70           C  
ATOM   3244  O   ARG   411      19.157   0.995  11.657  1.00 92.70           O  
ATOM   3245  CB  ARG   411      16.241   1.504  13.152  1.00 92.70           C  
ATOM   3246  CG  ARG   411      17.203   2.030  14.206  1.00 92.70           C  
ATOM   3247  CD  ARG   411      17.663   3.447  13.893  1.00 92.70           C  
ATOM   3248  NE  ARG   411      18.776   3.853  14.747  1.00 92.70           N  
ATOM   3249  CZ  ARG   411      20.054   3.849  14.379  1.00 92.70           C  
ATOM   3250  NH1 ARG   411      20.408   3.458  13.160  1.00 92.70           N  
ATOM   3251  NH2 ARG   411      20.987   4.239  15.236  1.00 92.70           N  
ATOM   3252  N   GLN   412      17.693  -0.693  11.545  1.00 87.30           N  
ATOM   3253  CA  GLN   412      18.763  -1.677  11.415  1.00 87.30           C  
ATOM   3254  C   GLN   412      19.540  -1.475  10.117  1.00 87.30           C  
ATOM   3255  O   GLN   412      20.772  -1.519  10.111  1.00 87.30           O  
ATOM   3256  CB  GLN   412      18.198  -3.097  11.473  1.00 87.30           C  
ATOM   3257  CG  GLN   412      19.249  -4.185  11.308  1.00 87.30           C  
ATOM   3258  CD  GLN   412      20.257  -4.204  12.442  1.00 87.30           C  
ATOM   3259  OE1 GLN   412      19.904  -3.995  13.607  1.00 87.30           O  
ATOM   3260  NE2 GLN   412      21.518  -4.455  12.111  1.00 87.30           N  
ATOM   3261  N   TRP   413      18.869  -1.199   9.005  1.00 88.40           N  
ATOM   3262  CA  TRP   413      19.524  -1.054   7.709  1.00 88.40           C  
ATOM   3263  C   TRP   413      20.439   0.166   7.695  1.00 88.40           C  
ATOM   3264  O   TRP   413      21.507   0.141   7.078  1.00 88.40           O  
ATOM   3265  CB  TRP   413      18.484  -0.941   6.591  1.00 88.40           C  
ATOM   3266  CG  TRP   413      17.705  -2.200   6.353  1.00 88.40           C  
ATOM   3267  CD1 TRP   413      18.122  -3.482   6.584  1.00 88.40           C  
ATOM   3268  CD2 TRP   413      16.376  -2.297   5.834  1.00 88.40           C  
ATOM   3269  NE1 TRP   413      17.130  -4.371   6.239  1.00 88.40           N  
ATOM   3270  CE2 TRP   413      16.049  -3.670   5.777  1.00 88.40           C  
ATOM   3271  CE3 TRP   413      15.428  -1.356   5.412  1.00 88.40           C  
ATOM   3272  CZ2 TRP   413      14.812  -4.124   5.313  1.00 88.40           C  
ATOM   3273  CZ3 TRP   413      14.198  -1.810   4.951  1.00 88.40           C  
ATOM   3274  CH2 TRP   413      13.903  -3.182   4.906  1.00 88.40           C  
ATOM   3275  N   LEU   414      20.077   1.123   8.373  1.00 91.95           N  
ATOM   3276  CA  LEU   414      20.943   2.295   8.446  1.00 91.95           C  
ATOM   3277  C   LEU   414      22.234   1.971   9.190  1.00 91.95           C  
ATOM   3278  O   LEU   414      23.309   2.443   8.811  1.00 91.95           O  
ATOM   3279  CB  LEU   414      20.219   3.454   9.136  1.00 91.95           C  
ATOM   3280  CG  LEU   414      19.141   4.164   8.317  1.00 91.95           C  
ATOM   3281  CD1 LEU   414      18.281   5.042   9.221  1.00 91.95           C  
ATOM   3282  CD2 LEU   414      19.774   4.992   7.204  1.00 91.95           C  
ATOM   3283  N   ASP   415      22.126   1.041  10.115  1.00 89.58           N  
ATOM   3284  CA  ASP   415      23.320   0.621  10.841  1.00 89.58           C  
ATOM   3285  C   ASP   415      24.200  -0.279   9.977  1.00 89.58           C  
ATOM   3286  O   ASP   415      25.422  -0.304  10.141  1.00 89.58           O  
ATOM   3287  CB  ASP   415      22.935  -0.102  12.133  1.00 89.58           C  
ATOM   3288  CG  ASP   415      22.437   0.840  13.215  1.00 89.58           C  
ATOM   3289  OD1 ASP   415      22.702   2.059  13.131  1.00 89.58           O  
ATOM   3290  OD2 ASP   415      21.776   0.359  14.161  1.00 89.58           O  
ATOM   3291  N   ASP   416      23.606  -0.912   9.059  1.00 86.81           N  
ATOM   3292  CA  ASP   416      24.310  -1.938   8.296  1.00 86.81           C  
ATOM   3293  C   ASP   416      25.005  -1.336   7.077  1.00 86.81           C  
ATOM   3294  O   ASP   416      25.785  -2.013   6.403  1.00 86.81           O  
ATOM   3295  CB  ASP   416      23.343  -3.041   7.859  1.00 86.81           C  
ATOM   3296  CG  ASP   416      22.882  -3.916   9.011  1.00 86.81           C  
ATOM   3297  OD1 ASP   416      23.488  -3.856  10.103  1.00 86.81           O  
ATOM   3298  OD2 ASP   416      21.907  -4.676   8.825  1.00 86.81           O  
ATOM   3299  N   LEU   417      24.708  -0.056   6.758  1.00 88.22           N  
ATOM   3300  CA  LEU   417      25.333   0.550   5.588  1.00 88.22           C  
ATOM   3301  C   LEU   417      26.847   0.625   5.757  1.00 88.22           C  
ATOM   3302  O   LEU   417      27.338   0.995   6.826  1.00 88.22           O  
ATOM   3303  CB  LEU   417      24.765   1.950   5.340  1.00 88.22           C  
ATOM   3304  CG  LEU   417      23.360   2.016   4.740  1.00 88.22           C  
ATOM   3305  CD1 LEU   417      22.830   3.445   4.788  1.00 88.22           C  
ATOM   3306  CD2 LEU   417      23.365   1.489   3.309  1.00 88.22           C  
ATOM   3307  N   GLU   418      27.567   0.233   4.773  1.00 89.92           N  
ATOM   3308  CA  GLU   418      29.013   0.406   4.670  1.00 89.92           C  
ATOM   3309  C   GLU   418      29.369   1.484   3.650  1.00 89.92           C  
ATOM   3310  O   GLU   418      29.400   1.221   2.446  1.00 89.92           O  
ATOM   3311  CB  GLU   418      29.688  -0.916   4.295  1.00 89.92           C  
ATOM   3312  CG  GLU   418      29.475  -2.026   5.313  1.00 89.92           C  
ATOM   3313  CD  GLU   418      30.247  -3.294   4.989  1.00 89.92           C  
ATOM   3314  OE1 GLU   418      30.230  -4.242   5.807  1.00 89.92           O  
ATOM   3315  OE2 GLU   418      30.876  -3.341   3.908  1.00 89.92           O  
ATOM   3316  N   LEU   419      29.800   2.640   4.113  1.00 92.53           N  
ATOM   3317  CA  LEU   419      29.876   3.858   3.314  1.00 92.53           C  
ATOM   3318  C   LEU   419      31.098   3.834   2.402  1.00 92.53           C  
ATOM   3319  O   LEU   419      31.160   4.579   1.421  1.00 92.53           O  
ATOM   3320  CB  LEU   419      29.925   5.091   4.220  1.00 92.53           C  
ATOM   3321  CG  LEU   419      28.709   5.321   5.118  1.00 92.53           C  
ATOM   3322  CD1 LEU   419      28.860   6.627   5.891  1.00 92.53           C  
ATOM   3323  CD2 LEU   419      27.427   5.328   4.292  1.00 92.53           C  
ATOM   3324  N   LYS   420      32.031   2.948   2.679  1.00 92.03           N  
ATOM   3325  CA  LYS   420      33.232   2.895   1.849  1.00 92.03           C  
ATOM   3326  C   LYS   420      33.066   1.898   0.706  1.00 92.03           C  
ATOM   3327  O   LYS   420      33.916   1.819  -0.184  1.00 92.03           O  
ATOM   3328  CB  LYS   420      34.452   2.526   2.694  1.00 92.03           C  
ATOM   3329  CG  LYS   420      34.835   3.579   3.723  1.00 92.03           C  
ATOM   3330  CD  LYS   420      36.082   3.176   4.499  1.00 92.03           C  
ATOM   3331  CE  LYS   420      36.478   4.239   5.514  1.00 92.03           C  
ATOM   3332  NZ  LYS   420      37.654   3.814   6.331  1.00 92.03           N  
ATOM   3333  N   GLU   421      31.965   1.230   0.721  1.00 89.38           N  
ATOM   3334  CA  GLU   421      31.711   0.236  -0.317  1.00 89.38           C  
ATOM   3335  C   GLU   421      30.913   0.836  -1.472  1.00 89.38           C  
ATOM   3336  O   GLU   421      30.358   1.929  -1.347  1.00 89.38           O  
ATOM   3337  CB  GLU   421      30.970  -0.971   0.263  1.00 89.38           C  
ATOM   3338  CG  GLU   421      31.722  -1.673   1.385  1.00 89.38           C  
ATOM   3339  CD  GLU   421      33.004  -2.345   0.919  1.00 89.38           C  
ATOM   3340  OE1 GLU   421      33.931  -2.520   1.743  1.00 89.38           O  
ATOM   3341  OE2 GLU   421      33.082  -2.698  -0.278  1.00 89.38           O  
ATOM   3342  N   SER   422      30.891   0.092  -2.564  1.00 91.48           N  
ATOM   3343  CA  SER   422      30.250   0.612  -3.767  1.00 91.48           C  
ATOM   3344  C   SER   422      28.731   0.589  -3.639  1.00 91.48           C  
ATOM   3345  O   SER   422      28.171  -0.291  -2.983  1.00 91.48           O  
ATOM   3346  CB  SER   422      30.679  -0.194  -4.994  1.00 91.48           C  
ATOM   3347  OG  SER   422      30.057   0.305  -6.166  1.00 91.48           O  
ATOM   3348  N   PHE   423      28.076   1.467  -4.364  1.00 92.05           N  
ATOM   3349  CA  PHE   423      26.622   1.560  -4.433  1.00 92.05           C  
ATOM   3350  C   PHE   423      26.139   1.427  -5.873  1.00 92.05           C  
ATOM   3351  O   PHE   423      25.001   1.781  -6.186  1.00 92.05           O  
ATOM   3352  CB  PHE   423      26.138   2.885  -3.837  1.00 92.05           C  
ATOM   3353  CG  PHE   423      26.278   2.965  -2.341  1.00 92.05           C  
ATOM   3354  CD1 PHE   423      25.188   2.723  -1.513  1.00 92.05           C  
ATOM   3355  CD2 PHE   423      27.500   3.283  -1.762  1.00 92.05           C  
ATOM   3356  CE1 PHE   423      25.315   2.796  -0.128  1.00 92.05           C  
ATOM   3357  CE2 PHE   423      27.634   3.358  -0.378  1.00 92.05           C  
ATOM   3358  CZ  PHE   423      26.540   3.115   0.437  1.00 92.05           C  
ATOM   3359  N   TYR   424      27.062   1.030  -6.734  1.00 94.16           N  
ATOM   3360  CA  TYR   424      26.679   1.037  -8.141  1.00 94.16           C  
ATOM   3361  C   TYR   424      27.549   0.081  -8.948  1.00 94.16           C  
ATOM   3362  O   TYR   424      28.757  -0.012  -8.720  1.00 94.16           O  
ATOM   3363  CB  TYR   424      26.783   2.451  -8.720  1.00 94.16           C  
ATOM   3364  CG  TYR   424      26.486   2.526 -10.198  1.00 94.16           C  
ATOM   3365  CD1 TYR   424      27.491   2.819 -11.116  1.00 94.16           C  
ATOM   3366  CD2 TYR   424      25.199   2.305 -10.679  1.00 94.16           C  
ATOM   3367  CE1 TYR   424      27.222   2.891 -12.479  1.00 94.16           C  
ATOM   3368  CE2 TYR   424      24.919   2.374 -12.040  1.00 94.16           C  
ATOM   3369  CZ  TYR   424      25.935   2.666 -12.931  1.00 94.16           C  
ATOM   3370  OH  TYR   424      25.663   2.736 -14.279  1.00 94.16           O  
ATOM   3371  N   THR   425      26.875  -0.628  -9.797  1.00 90.46           N  
ATOM   3372  CA  THR   425      27.534  -1.434 -10.819  1.00 90.46           C  
ATOM   3373  C   THR   425      27.012  -1.080 -12.208  1.00 90.46           C  
ATOM   3374  O   THR   425      25.804  -1.110 -12.449  1.00 90.46           O  
ATOM   3375  CB  THR   425      27.332  -2.939 -10.559  1.00 90.46           C  
ATOM   3376  OG1 THR   425      27.866  -3.272  -9.272  1.00 90.46           O  
ATOM   3377  CG2 THR   425      28.034  -3.779 -11.621  1.00 90.46           C  
ATOM   3378  N   LYS   426      27.981  -0.673 -13.054  1.00 94.36           N  
ATOM   3379  CA  LYS   426      27.574  -0.313 -14.410  1.00 94.36           C  
ATOM   3380  C   LYS   426      26.963  -1.507 -15.136  1.00 94.36           C  
ATOM   3381  O   LYS   426      27.602  -2.553 -15.269  1.00 94.36           O  
ATOM   3382  CB  LYS   426      28.765   0.229 -15.201  1.00 94.36           C  
ATOM   3383  CG  LYS   426      28.398   0.781 -16.571  1.00 94.36           C  
ATOM   3384  CD  LYS   426      29.597   1.429 -17.252  1.00 94.36           C  
ATOM   3385  CE  LYS   426      29.219   2.029 -18.600  1.00 94.36           C  
ATOM   3386  NZ  LYS   426      30.392   2.662 -19.273  1.00 94.36           N  
ATOM   3387  N   PRO   427      25.734  -1.341 -15.584  1.00 92.08           N  
ATOM   3388  CA  PRO   427      25.105  -2.461 -16.288  1.00 92.08           C  
ATOM   3389  C   PRO   427      25.593  -2.601 -17.728  1.00 92.08           C  
ATOM   3390  O   PRO   427      26.033  -1.621 -18.333  1.00 92.08           O  
ATOM   3391  CB  PRO   427      23.615  -2.109 -16.248  1.00 92.08           C  
ATOM   3392  CG  PRO   427      23.576  -0.617 -16.176  1.00 92.08           C  
ATOM   3393  CD  PRO   427      24.796  -0.144 -15.438  1.00 92.08           C  
ATOM   3394  N   VAL   428      25.577  -3.828 -18.267  1.00 94.46           N  
ATOM   3395  CA  VAL   428      25.564  -4.072 -19.705  1.00 94.46           C  
ATOM   3396  C   VAL   428      24.138  -3.944 -20.239  1.00 94.46           C  
ATOM   3397  O   VAL   428      23.239  -4.668 -19.804  1.00 94.46           O  
ATOM   3398  CB  VAL   428      26.139  -5.464 -20.050  1.00 94.46           C  
ATOM   3399  CG1 VAL   428      26.119  -5.697 -21.560  1.00 94.46           C  
ATOM   3400  CG2 VAL   428      27.558  -5.605 -19.503  1.00 94.46           C  
ATOM   3401  N   GLU   429      23.924  -3.052 -21.129  1.00 95.48           N  
ATOM   3402  CA  GLU   429      22.599  -2.803 -21.689  1.00 95.48           C  
ATOM   3403  C   GLU   429      22.320  -3.721 -22.876  1.00 95.48           C  
ATOM   3404  O   GLU   429      22.451  -3.309 -24.030  1.00 95.48           O  
ATOM   3405  CB  GLU   429      22.461  -1.339 -22.113  1.00 95.48           C  
ATOM   3406  CG  GLU   429      22.592  -0.351 -20.962  1.00 95.48           C  
ATOM   3407  CD  GLU   429      22.411   1.096 -21.391  1.00 95.48           C  
ATOM   3408  OE1 GLU   429      22.704   2.009 -20.586  1.00 95.48           O  
ATOM   3409  OE2 GLU   429      21.972   1.319 -22.542  1.00 95.48           O  
ATOM   3410  N   TYR   430      21.917  -4.982 -22.589  1.00 95.75           N  
ATOM   3411  CA  TYR   430      21.641  -5.997 -23.599  1.00 95.75           C  
ATOM   3412  C   TYR   430      20.509  -5.557 -24.520  1.00 95.75           C  
ATOM   3413  O   TYR   430      19.539  -4.940 -24.071  1.00 95.75           O  
ATOM   3414  CB  TYR   430      21.286  -7.332 -22.938  1.00 95.75           C  
ATOM   3415  CG  TYR   430      22.429  -7.951 -22.170  1.00 95.75           C  
ATOM   3416  CD1 TYR   430      23.394  -8.719 -22.817  1.00 95.75           C  
ATOM   3417  CD2 TYR   430      22.546  -7.770 -20.796  1.00 95.75           C  
ATOM   3418  CE1 TYR   430      24.447  -9.293 -22.114  1.00 95.75           C  
ATOM   3419  CE2 TYR   430      23.595  -8.339 -20.082  1.00 95.75           C  
ATOM   3420  CZ  TYR   430      24.539  -9.098 -20.749  1.00 95.75           C  
ATOM   3421  OH  TYR   430      25.580  -9.663 -20.047  1.00 95.75           O  
ATOM   3422  N   ALA   431      20.621  -5.811 -25.790  1.00 97.24           N  
ATOM   3423  CA  ALA   431      19.618  -5.431 -26.781  1.00 97.24           C  
ATOM   3424  C   ALA   431      18.330  -6.227 -26.592  1.00 97.24           C  
ATOM   3425  O   ALA   431      17.259  -5.800 -27.030  1.00 97.24           O  
ATOM   3426  CB  ALA   431      20.162  -5.634 -28.193  1.00 97.24           C  
ATOM   3427  N   GLU   432      18.479  -7.468 -25.960  1.00 97.10           N  
ATOM   3428  CA  GLU   432      17.341  -8.336 -25.675  1.00 97.10           C  
ATOM   3429  C   GLU   432      17.289  -8.711 -24.197  1.00 97.10           C  
ATOM   3430  O   GLU   432      18.329  -8.904 -23.563  1.00 97.10           O  
ATOM   3431  CB  GLU   432      17.399  -9.600 -26.537  1.00 97.10           C  
ATOM   3432  CG  GLU   432      17.483  -9.323 -28.030  1.00 97.10           C  
ATOM   3433  CD  GLU   432      16.211  -8.718 -28.601  1.00 97.10           C  
ATOM   3434  OE1 GLU   432      16.258  -8.141 -29.711  1.00 97.10           O  
ATOM   3435  OE2 GLU   432      15.158  -8.821 -27.932  1.00 97.10           O  
ATOM   3436  N   GLY   433      16.019  -8.778 -23.663  1.00 93.48           N  
ATOM   3437  CA  GLY   433      15.860  -9.258 -22.300  1.00 93.48           C  
ATOM   3438  C   GLY   433      14.442  -9.115 -21.779  1.00 93.48           C  
ATOM   3439  O   GLY   433      13.639  -8.372 -22.346  1.00 93.48           O  
ATOM   3440  N   LYS   434      14.114  -9.934 -20.797  1.00 91.85           N  
ATOM   3441  CA  LYS   434      12.867  -9.842 -20.043  1.00 91.85           C  
ATOM   3442  C   LYS   434      13.138  -9.611 -18.559  1.00 91.85           C  
ATOM   3443  O   LYS   434      14.025 -10.241 -17.979  1.00 91.85           O  
ATOM   3444  CB  LYS   434      12.031 -11.109 -20.232  1.00 91.85           C  
ATOM   3445  CG  LYS   434      11.598 -11.355 -21.669  1.00 91.85           C  
ATOM   3446  CD  LYS   434      10.800 -12.647 -21.799  1.00 91.85           C  
ATOM   3447  CE  LYS   434      10.387 -12.907 -23.241  1.00 91.85           C  
ATOM   3448  NZ  LYS   434       9.595 -14.167 -23.371  1.00 91.85           N  
ATOM   3449  N   GLY   435      12.424  -8.660 -18.058  1.00 89.47           N  
ATOM   3450  CA  GLY   435      12.664  -8.390 -16.649  1.00 89.47           C  
ATOM   3451  C   GLY   435      11.388  -8.188 -15.855  1.00 89.47           C  
ATOM   3452  O   GLY   435      10.357  -7.808 -16.412  1.00 89.47           O  
ATOM   3453  N   PHE   436      11.396  -8.589 -14.621  1.00 87.26           N  
ATOM   3454  CA  PHE   436      10.340  -8.458 -13.624  1.00 87.26           C  
ATOM   3455  C   PHE   436      10.847  -7.714 -12.394  1.00 87.26           C  
ATOM   3456  O   PHE   436      11.907  -8.043 -11.856  1.00 87.26           O  
ATOM   3457  CB  PHE   436       9.806  -9.836 -13.221  1.00 87.26           C  
ATOM   3458  CG  PHE   436       8.986  -9.824 -11.959  1.00 87.26           C  
ATOM   3459  CD1 PHE   436       9.477 -10.391 -10.789  1.00 87.26           C  
ATOM   3460  CD2 PHE   436       7.724  -9.245 -11.942  1.00 87.26           C  
ATOM   3461  CE1 PHE   436       8.721 -10.381  -9.619  1.00 87.26           C  
ATOM   3462  CE2 PHE   436       6.962  -9.231 -10.777  1.00 87.26           C  
ATOM   3463  CZ  PHE   436       7.462  -9.801  -9.617  1.00 87.26           C  
ATOM   3464  N   GLY   437      10.174  -6.650 -12.030  1.00 87.72           N  
ATOM   3465  CA  GLY   437      10.405  -5.964 -10.768  1.00 87.72           C  
ATOM   3466  C   GLY   437       9.165  -5.883  -9.898  1.00 87.72           C  
ATOM   3467  O   GLY   437       8.153  -5.306 -10.301  1.00 87.72           O  
ATOM   3468  N   SER   438       9.230  -6.505  -8.691  1.00 85.47           N  
ATOM   3469  CA  SER   438       8.063  -6.487  -7.815  1.00 85.47           C  
ATOM   3470  C   SER   438       8.455  -6.153  -6.379  1.00 85.47           C  
ATOM   3471  O   SER   438       9.445  -6.674  -5.863  1.00 85.47           O  
ATOM   3472  CB  SER   438       7.341  -7.834  -7.855  1.00 85.47           C  
ATOM   3473  OG  SER   438       6.185  -7.810  -7.036  1.00 85.47           O  
ATOM   3474  N   THR   439       7.738  -5.281  -5.788  1.00 83.02           N  
ATOM   3475  CA  THR   439       7.773  -5.021  -4.353  1.00 83.02           C  
ATOM   3476  C   THR   439       6.364  -4.801  -3.809  1.00 83.02           C  
ATOM   3477  O   THR   439       5.384  -4.902  -4.550  1.00 83.02           O  
ATOM   3478  CB  THR   439       8.649  -3.797  -4.027  1.00 83.02           C  
ATOM   3479  OG1 THR   439       8.032  -2.620  -4.563  1.00 83.02           O  
ATOM   3480  CG2 THR   439      10.043  -3.944  -4.627  1.00 83.02           C  
ATOM   3481  N   GLU   440       6.334  -4.689  -2.467  1.00 86.51           N  
ATOM   3482  CA  GLU   440       5.070  -4.377  -1.806  1.00 86.51           C  
ATOM   3483  C   GLU   440       4.905  -2.873  -1.613  1.00 86.51           C  
ATOM   3484  O   GLU   440       5.619  -2.262  -0.815  1.00 86.51           O  
ATOM   3485  CB  GLU   440       4.978  -5.094  -0.456  1.00 86.51           C  
ATOM   3486  CG  GLU   440       5.005  -6.612  -0.563  1.00 86.51           C  
ATOM   3487  CD  GLU   440       3.687  -7.204  -1.035  1.00 86.51           C  
ATOM   3488  OE1 GLU   440       3.664  -8.387  -1.440  1.00 86.51           O  
ATOM   3489  OE2 GLU   440       2.669  -6.477  -0.999  1.00 86.51           O  
ATOM   3490  N   ALA   441       4.054  -2.250  -2.476  1.00 86.58           N  
ATOM   3491  CA  ALA   441       3.671  -0.872  -2.177  1.00 86.58           C  
ATOM   3492  C   ALA   441       2.755  -0.810  -0.958  1.00 86.58           C  
ATOM   3493  O   ALA   441       2.467  -1.836  -0.337  1.00 86.58           O  
ATOM   3494  CB  ALA   441       2.988  -0.236  -3.384  1.00 86.58           C  
ATOM   3495  N   ALA   442       2.515   0.379  -0.472  1.00 85.03           N  
ATOM   3496  CA  ALA   442       1.741   0.521   0.758  1.00 85.03           C  
ATOM   3497  C   ALA   442       0.407  -0.213   0.655  1.00 85.03           C  
ATOM   3498  O   ALA   442      -0.085  -0.761   1.644  1.00 85.03           O  
ATOM   3499  CB  ALA   442       1.509   1.997   1.074  1.00 85.03           C  
ATOM   3500  N   ARG   443      -0.051  -0.452  -0.583  1.00 85.90           N  
ATOM   3501  CA  ARG   443      -1.388  -1.008  -0.762  1.00 85.90           C  
ATOM   3502  C   ARG   443      -1.320  -2.467  -1.201  1.00 85.90           C  
ATOM   3503  O   ARG   443      -2.348  -3.138  -1.306  1.00 85.90           O  
ATOM   3504  CB  ARG   443      -2.180  -0.190  -1.784  1.00 85.90           C  
ATOM   3505  CG  ARG   443      -2.422   1.252  -1.364  1.00 85.90           C  
ATOM   3506  CD  ARG   443      -2.976   2.087  -2.510  1.00 85.90           C  
ATOM   3507  NE  ARG   443      -1.950   2.387  -3.504  1.00 85.90           N  
ATOM   3508  CZ  ARG   443      -2.174   2.999  -4.664  1.00 85.90           C  
ATOM   3509  NH1 ARG   443      -3.398   3.389  -4.999  1.00 85.90           N  
ATOM   3510  NH2 ARG   443      -1.166   3.223  -5.495  1.00 85.90           N  
ATOM   3511  N   GLY   444      -0.231  -2.859  -1.557  1.00 88.49           N  
ATOM   3512  CA  GLY   444      -0.112  -4.242  -1.989  1.00 88.49           C  
ATOM   3513  C   GLY   444       0.929  -4.441  -3.075  1.00 88.49           C  
ATOM   3514  O   GLY   444       1.779  -3.575  -3.293  1.00 88.49           O  
ATOM   3515  N   ALA   445       0.799  -5.549  -3.692  1.00 89.33           N  
ATOM   3516  CA  ALA   445       1.778  -5.981  -4.685  1.00 89.33           C  
ATOM   3517  C   ALA   445       1.733  -5.090  -5.924  1.00 89.33           C  
ATOM   3518  O   ALA   445       0.666  -4.875  -6.503  1.00 89.33           O  
ATOM   3519  CB  ALA   445       1.537  -7.438  -5.073  1.00 89.33           C  
ATOM   3520  N   LEU   446       2.833  -4.523  -6.255  1.00 89.36           N  
ATOM   3521  CA  LEU   446       3.071  -3.709  -7.443  1.00 89.36           C  
ATOM   3522  C   LEU   446       4.239  -4.261  -8.254  1.00 89.36           C  
ATOM   3523  O   LEU   446       5.316  -4.512  -7.708  1.00 89.36           O  
ATOM   3524  CB  LEU   446       3.349  -2.256  -7.050  1.00 89.36           C  
ATOM   3525  CG  LEU   446       3.772  -1.317  -8.181  1.00 89.36           C  
ATOM   3526  CD1 LEU   446       2.645  -1.171  -9.198  1.00 89.36           C  
ATOM   3527  CD2 LEU   446       4.177   0.043  -7.624  1.00 89.36           C  
ATOM   3528  N   SER   447       4.009  -4.421  -9.547  1.00 88.77           N  
ATOM   3529  CA  SER   447       5.069  -5.022 -10.350  1.00 88.77           C  
ATOM   3530  C   SER   447       5.158  -4.370 -11.726  1.00 88.77           C  
ATOM   3531  O   SER   447       4.161  -3.861 -12.243  1.00 88.77           O  
ATOM   3532  CB  SER   447       4.838  -6.526 -10.504  1.00 88.77           C  
ATOM   3533  OG  SER   447       3.563  -6.785 -11.066  1.00 88.77           O  
ATOM   3534  N   ASP   448       6.354  -4.372 -12.337  1.00 91.08           N  
ATOM   3535  CA  ASP   448       6.675  -3.947 -13.696  1.00 91.08           C  
ATOM   3536  C   ASP   448       7.278  -5.095 -14.502  1.00 91.08           C  
ATOM   3537  O   ASP   448       8.138  -5.825 -14.005  1.00 91.08           O  
ATOM   3538  CB  ASP   448       7.636  -2.757 -13.673  1.00 91.08           C  
ATOM   3539  CG  ASP   448       7.002  -1.493 -13.121  1.00 91.08           C  
ATOM   3540  OD1 ASP   448       7.162  -0.414 -13.732  1.00 91.08           O  
ATOM   3541  OD2 ASP   448       6.340  -1.575 -12.064  1.00 91.08           O  
ATOM   3542  N   TRP   449       6.773  -5.306 -15.618  1.00 89.85           N  
ATOM   3543  CA  TRP   449       7.229  -6.343 -16.538  1.00 89.85           C  
ATOM   3544  C   TRP   449       7.720  -5.733 -17.846  1.00 89.85           C  
ATOM   3545  O   TRP   449       6.958  -5.073 -18.556  1.00 89.85           O  
ATOM   3546  CB  TRP   449       6.105  -7.345 -16.817  1.00 89.85           C  
ATOM   3547  CG  TRP   449       5.486  -7.926 -15.582  1.00 89.85           C  
ATOM   3548  CD1 TRP   449       4.667  -7.287 -14.692  1.00 89.85           C  
ATOM   3549  CD2 TRP   449       5.640  -9.263 -15.097  1.00 89.85           C  
ATOM   3550  NE1 TRP   449       4.302  -8.148 -13.683  1.00 89.85           N  
ATOM   3551  CE2 TRP   449       4.885  -9.366 -13.907  1.00 89.85           C  
ATOM   3552  CE3 TRP   449       6.343 -10.386 -15.554  1.00 89.85           C  
ATOM   3553  CZ2 TRP   449       4.813 -10.549 -13.168  1.00 89.85           C  
ATOM   3554  CZ3 TRP   449       6.270 -11.562 -14.817  1.00 89.85           C  
ATOM   3555  CH2 TRP   449       5.511 -11.632 -13.637  1.00 89.85           C  
ATOM   3556  N   ILE   450       8.922  -5.941 -18.172  1.00 92.99           N  
ATOM   3557  CA  ILE   450       9.494  -5.295 -19.348  1.00 92.99           C  
ATOM   3558  C   ILE   450      10.066  -6.352 -20.290  1.00 92.99           C  
ATOM   3559  O   ILE   450      10.672  -7.329 -19.842  1.00 92.99           O  
ATOM   3560  CB  ILE   450      10.589  -4.276 -18.958  1.00 92.99           C  
ATOM   3561  CG1 ILE   450      11.132  -3.572 -20.206  1.00 92.99           C  
ATOM   3562  CG2 ILE   450      11.716  -4.965 -18.183  1.00 92.99           C  
ATOM   3563  CD1 ILE   450      12.032  -2.382 -19.902  1.00 92.99           C  
ATOM   3564  N   VAL   451       9.833  -6.207 -21.608  1.00 93.48           N  
ATOM   3565  CA  VAL   451      10.461  -6.974 -22.678  1.00 93.48           C  
ATOM   3566  C   VAL   451      11.241  -6.037 -23.597  1.00 93.48           C  
ATOM   3567  O   VAL   451      10.673  -5.102 -24.167  1.00 93.48           O  
ATOM   3568  CB  VAL   451       9.418  -7.773 -23.492  1.00 93.48           C  
ATOM   3569  CG1 VAL   451      10.103  -8.624 -24.559  1.00 93.48           C  
ATOM   3570  CG2 VAL   451       8.576  -8.647 -22.565  1.00 93.48           C  
ATOM   3571  N   ILE   452      12.524  -6.243 -23.683  1.00 96.75           N  
ATOM   3572  CA  ILE   452      13.409  -5.433 -24.513  1.00 96.75           C  
ATOM   3573  C   ILE   452      13.798  -6.214 -25.766  1.00 96.75           C  
ATOM   3574  O   ILE   452      14.168  -7.388 -25.683  1.00 96.75           O  
ATOM   3575  CB  ILE   452      14.673  -5.000 -23.737  1.00 96.75           C  
ATOM   3576  CG1 ILE   452      14.284  -4.197 -22.490  1.00 96.75           C  
ATOM   3577  CG2 ILE   452      15.610  -4.192 -24.639  1.00 96.75           C  
ATOM   3578  CD1 ILE   452      15.425  -3.998 -21.502  1.00 96.75           C  
ATOM   3579  N   GLU   453      13.673  -5.593 -26.877  1.00 96.66           N  
ATOM   3580  CA  GLU   453      14.060  -6.106 -28.188  1.00 96.66           C  
ATOM   3581  C   GLU   453      14.663  -5.005 -29.055  1.00 96.66           C  
ATOM   3582  O   GLU   453      14.050  -3.952 -29.245  1.00 96.66           O  
ATOM   3583  CB  GLU   453      12.858  -6.736 -28.896  1.00 96.66           C  
ATOM   3584  CG  GLU   453      13.213  -7.453 -30.191  1.00 96.66           C  
ATOM   3585  CD  GLU   453      12.013  -8.091 -30.872  1.00 96.66           C  
ATOM   3586  OE1 GLU   453      11.437  -7.469 -31.794  1.00 96.66           O  
ATOM   3587  OE2 GLU   453      11.645  -9.221 -30.480  1.00 96.66           O  
ATOM   3588  N   ASP   454      15.871  -5.310 -29.580  1.00 97.31           N  
ATOM   3589  CA  ASP   454      16.579  -4.327 -30.394  1.00 97.31           C  
ATOM   3590  C   ASP   454      16.764  -3.015 -29.633  1.00 97.31           C  
ATOM   3591  O   ASP   454      16.456  -1.941 -30.154  1.00 97.31           O  
ATOM   3592  CB  ASP   454      15.830  -4.074 -31.703  1.00 97.31           C  
ATOM   3593  CG  ASP   454      15.748  -5.306 -32.587  1.00 97.31           C  
ATOM   3594  OD1 ASP   454      16.670  -6.149 -32.545  1.00 97.31           O  
ATOM   3595  OD2 ASP   454      14.754  -5.435 -33.334  1.00 97.31           O  
ATOM   3596  N   SER   455      16.997  -3.144 -28.359  1.00 97.33           N  
ATOM   3597  CA  SER   455      17.344  -2.063 -27.443  1.00 97.33           C  
ATOM   3598  C   SER   455      16.161  -1.127 -27.218  1.00 97.33           C  
ATOM   3599  O   SER   455      16.340   0.019 -26.802  1.00 97.33           O  
ATOM   3600  CB  SER   455      18.538  -1.269 -27.978  1.00 97.33           C  
ATOM   3601  OG  SER   455      19.700  -2.080 -28.026  1.00 97.33           O  
ATOM   3602  N   LYS   456      15.013  -1.580 -27.660  1.00 97.74           N  
ATOM   3603  CA  LYS   456      13.783  -0.832 -27.410  1.00 97.74           C  
ATOM   3604  C   LYS   456      12.799  -1.653 -26.582  1.00 97.74           C  
ATOM   3605  O   LYS   456      12.843  -2.885 -26.598  1.00 97.74           O  
ATOM   3606  CB  LYS   456      13.134  -0.410 -28.729  1.00 97.74           C  
ATOM   3607  CG  LYS   456      13.985   0.537 -29.563  1.00 97.74           C  
ATOM   3608  CD  LYS   456      13.271   0.950 -30.843  1.00 97.74           C  
ATOM   3609  CE  LYS   456      14.082   1.969 -31.634  1.00 97.74           C  
ATOM   3610  NZ  LYS   456      13.390   2.370 -32.895  1.00 97.74           N  
ATOM   3611  N   ILE   457      11.922  -0.955 -25.895  1.00 95.77           N  
ATOM   3612  CA  ILE   457      10.876  -1.640 -25.144  1.00 95.77           C  
ATOM   3613  C   ILE   457       9.851  -2.233 -26.109  1.00 95.77           C  
ATOM   3614  O   ILE   457       9.125  -1.497 -26.782  1.00 95.77           O  
ATOM   3615  CB  ILE   457      10.182  -0.687 -24.145  1.00 95.77           C  
ATOM   3616  CG1 ILE   457      11.182  -0.199 -23.090  1.00 95.77           C  
ATOM   3617  CG2 ILE   457       8.983  -1.376 -23.485  1.00 95.77           C  
ATOM   3618  CD1 ILE   457      10.650   0.919 -22.204  1.00 95.77           C  
ATOM   3619  N   LYS   458       9.921  -3.521 -26.200  1.00 92.49           N  
ATOM   3620  CA  LYS   458       8.889  -4.174 -27.000  1.00 92.49           C  
ATOM   3621  C   LYS   458       7.547  -4.175 -26.273  1.00 92.49           C  
ATOM   3622  O   LYS   458       6.512  -3.871 -26.870  1.00 92.49           O  
ATOM   3623  CB  LYS   458       9.301  -5.607 -27.341  1.00 92.49           C  
ATOM   3624  CG  LYS   458       8.280  -6.362 -28.180  1.00 92.49           C  
ATOM   3625  CD  LYS   458       8.712  -7.801 -28.427  1.00 92.49           C  
ATOM   3626  CE  LYS   458       7.698  -8.553 -29.279  1.00 92.49           C  
ATOM   3627  NZ  LYS   458       8.108  -9.971 -29.504  1.00 92.49           N  
ATOM   3628  N   ASN   459       7.683  -4.484 -24.947  1.00 86.60           N  
ATOM   3629  CA  ASN   459       6.498  -4.522 -24.097  1.00 86.60           C  
ATOM   3630  C   ASN   459       6.815  -4.077 -22.672  1.00 86.60           C  
ATOM   3631  O   ASN   459       7.867  -4.421 -22.129  1.00 86.60           O  
ATOM   3632  CB  ASN   459       5.887  -5.925 -24.090  1.00 86.60           C  
ATOM   3633  CG  ASN   459       4.531  -5.969 -23.415  1.00 86.60           C  
ATOM   3634  OD1 ASN   459       3.620  -5.218 -23.773  1.00 86.60           O  
ATOM   3635  ND2 ASN   459       4.386  -6.850 -22.432  1.00 86.60           N  
ATOM   3636  N   TYR   460       5.948  -3.211 -22.084  1.00 88.38           N  
ATOM   3637  CA  TYR   460       6.041  -2.772 -20.696  1.00 88.38           C  
ATOM   3638  C   TYR   460       4.691  -2.881 -19.998  1.00 88.38           C  
ATOM   3639  O   TYR   460       3.711  -2.267 -20.426  1.00 88.38           O  
ATOM   3640  CB  TYR   460       6.552  -1.330 -20.622  1.00 88.38           C  
ATOM   3641  CG  TYR   460       7.164  -0.971 -19.290  1.00 88.38           C  
ATOM   3642  CD1 TYR   460       6.365  -0.759 -18.168  1.00 88.38           C  
ATOM   3643  CD2 TYR   460       8.542  -0.842 -19.150  1.00 88.38           C  
ATOM   3644  CE1 TYR   460       6.925  -0.426 -16.939  1.00 88.38           C  
ATOM   3645  CE2 TYR   460       9.112  -0.509 -17.925  1.00 88.38           C  
ATOM   3646  CZ  TYR   460       8.297  -0.304 -16.827  1.00 88.38           C  
ATOM   3647  OH  TYR   460       8.857   0.026 -15.613  1.00 88.38           O  
ATOM   3648  N   GLN   461       4.694  -3.638 -18.914  1.00 85.45           N  
ATOM   3649  CA  GLN   461       3.433  -3.812 -18.199  1.00 85.45           C  
ATOM   3650  C   GLN   461       3.581  -3.444 -16.726  1.00 85.45           C  
ATOM   3651  O   GLN   461       4.567  -3.813 -16.084  1.00 85.45           O  
ATOM   3652  CB  GLN   461       2.934  -5.251 -18.333  1.00 85.45           C  
ATOM   3653  CG  GLN   461       2.581  -5.649 -19.760  1.00 85.45           C  
ATOM   3654  CD  GLN   461       1.297  -5.008 -20.248  1.00 85.45           C  
ATOM   3655  OE1 GLN   461       0.390  -4.725 -19.459  1.00 85.45           O  
ATOM   3656  NE2 GLN   461       1.210  -4.773 -21.553  1.00 85.45           N  
ATOM   3657  N   VAL   462       2.518  -2.724 -16.258  1.00 86.06           N  
ATOM   3658  CA  VAL   462       2.411  -2.405 -14.838  1.00 86.06           C  
ATOM   3659  C   VAL   462       1.183  -3.091 -14.245  1.00 86.06           C  
ATOM   3660  O   VAL   462       0.071  -2.937 -14.756  1.00 86.06           O  
ATOM   3661  CB  VAL   462       2.336  -0.880 -14.603  1.00 86.06           C  
ATOM   3662  CG1 VAL   462       2.268  -0.567 -13.109  1.00 86.06           C  
ATOM   3663  CG2 VAL   462       3.533  -0.181 -15.245  1.00 86.06           C  
ATOM   3664  N   VAL   463       1.359  -3.875 -13.261  1.00 85.23           N  
ATOM   3665  CA  VAL   463       0.278  -4.513 -12.517  1.00 85.23           C  
ATOM   3666  C   VAL   463       0.186  -3.907 -11.118  1.00 85.23           C  
ATOM   3667  O   VAL   463       1.051  -4.148 -10.272  1.00 85.23           O  
ATOM   3668  CB  VAL   463       0.478  -6.042 -12.423  1.00 85.23           C  
ATOM   3669  CG1 VAL   463      -0.682  -6.693 -11.672  1.00 85.23           C  
ATOM   3670  CG2 VAL   463       0.621  -6.647 -13.818  1.00 85.23           C  
ATOM   3671  N   THR   464      -0.871  -3.163 -10.895  1.00 84.85           N  
ATOM   3672  CA  THR   464      -0.988  -2.348  -9.691  1.00 84.85           C  
ATOM   3673  C   THR   464      -1.787  -3.081  -8.617  1.00 84.85           C  
ATOM   3674  O   THR   464      -2.524  -4.023  -8.919  1.00 84.85           O  
ATOM   3675  CB  THR   464      -1.656  -0.994  -9.996  1.00 84.85           C  
ATOM   3676  OG1 THR   464      -2.951  -1.223 -10.564  1.00 84.85           O  
ATOM   3677  CG2 THR   464      -0.821  -0.177 -10.976  1.00 84.85           C  
ATOM   3678  N   PRO   465      -1.673  -2.619  -7.387  1.00 87.00           N  
ATOM   3679  CA  PRO   465      -2.509  -3.194  -6.330  1.00 87.00           C  
ATOM   3680  C   PRO   465      -4.002  -3.047  -6.614  1.00 87.00           C  
ATOM   3681  O   PRO   465      -4.775  -3.976  -6.367  1.00 87.00           O  
ATOM   3682  CB  PRO   465      -2.108  -2.393  -5.089  1.00 87.00           C  
ATOM   3683  CG  PRO   465      -0.695  -1.976  -5.343  1.00 87.00           C  
ATOM   3684  CD  PRO   465      -0.544  -1.671  -6.806  1.00 87.00           C  
ATOM   3685  N   THR   466      -4.271  -1.885  -7.175  1.00 82.27           N  
ATOM   3686  CA  THR   466      -5.678  -1.648  -7.479  1.00 82.27           C  
ATOM   3687  C   THR   466      -6.214  -2.720  -8.424  1.00 82.27           C  
ATOM   3688  O   THR   466      -7.326  -3.219  -8.236  1.00 82.27           O  
ATOM   3689  CB  THR   466      -5.887  -0.257  -8.105  1.00 82.27           C  
ATOM   3690  OG1 THR   466      -5.442   0.747  -7.185  1.00 82.27           O  
ATOM   3691  CG2 THR   466      -7.358  -0.015  -8.429  1.00 82.27           C  
ATOM   3692  N   ALA   467      -5.341  -3.168  -9.321  1.00 80.52           N  
ATOM   3693  CA  ALA   467      -5.783  -4.175 -10.282  1.00 80.52           C  
ATOM   3694  C   ALA   467      -6.023  -5.518  -9.599  1.00 80.52           C  
ATOM   3695  O   ALA   467      -6.942  -6.254  -9.967  1.00 80.52           O  
ATOM   3696  CB  ALA   467      -4.757  -4.328 -11.403  1.00 80.52           C  
ATOM   3697  N   TRP   468      -5.246  -5.807  -8.582  1.00 85.65           N  
ATOM   3698  CA  TRP   468      -5.446  -7.048  -7.840  1.00 85.65           C  
ATOM   3699  C   TRP   468      -6.714  -6.978  -6.995  1.00 85.65           C  
ATOM   3700  O   TRP   468      -7.518  -7.913  -6.993  1.00 85.65           O  
ATOM   3701  CB  TRP   468      -4.238  -7.343  -6.948  1.00 85.65           C  
ATOM   3702  CG  TRP   468      -3.051  -7.882  -7.688  1.00 85.65           C  
ATOM   3703  CD1 TRP   468      -1.914  -7.203  -8.028  1.00 85.65           C  
ATOM   3704  CD2 TRP   468      -2.887  -9.214  -8.184  1.00 85.65           C  
ATOM   3705  NE1 TRP   468      -1.052  -8.034  -8.706  1.00 85.65           N  
ATOM   3706  CE2 TRP   468      -1.624  -9.272  -8.815  1.00 85.65           C  
ATOM   3707  CE3 TRP   468      -3.685 -10.365  -8.156  1.00 85.65           C  
ATOM   3708  CZ2 TRP   468      -1.142 -10.439  -9.413  1.00 85.65           C  
ATOM   3709  CZ3 TRP   468      -3.203 -11.525  -8.752  1.00 85.65           C  
ATOM   3710  CH2 TRP   468      -1.943 -11.550  -9.371  1.00 85.65           C  
ATOM   3711  N   ASN   469      -6.873  -5.893  -6.286  1.00 86.78           N  
ATOM   3712  CA  ASN   469      -7.870  -5.775  -5.227  1.00 86.78           C  
ATOM   3713  C   ASN   469      -9.258  -5.487  -5.794  1.00 86.78           C  
ATOM   3714  O   ASN   469     -10.261  -5.965  -5.262  1.00 86.78           O  
ATOM   3715  CB  ASN   469      -7.468  -4.686  -4.230  1.00 86.78           C  
ATOM   3716  CG  ASN   469      -6.291  -5.093  -3.365  1.00 86.78           C  
ATOM   3717  OD1 ASN   469      -6.102  -6.276  -3.069  1.00 86.78           O  
ATOM   3718  ND2 ASN   469      -5.491  -4.116  -2.955  1.00 86.78           N  
ATOM   3719  N   ILE   470      -9.338  -4.677  -6.867  1.00 81.24           N  
ATOM   3720  CA  ILE   470     -10.640  -4.317  -7.419  1.00 81.24           C  
ATOM   3721  C   ILE   470     -10.804  -4.940  -8.803  1.00 81.24           C  
ATOM   3722  O   ILE   470     -11.411  -4.340  -9.693  1.00 81.24           O  
ATOM   3723  CB  ILE   470     -10.816  -2.784  -7.497  1.00 81.24           C  
ATOM   3724  CG1 ILE   470     -10.399  -2.130  -6.175  1.00 81.24           C  
ATOM   3725  CG2 ILE   470     -12.261  -2.424  -7.854  1.00 81.24           C  
ATOM   3726  CD1 ILE   470     -11.423  -2.283  -5.059  1.00 81.24           C  
ATOM   3727  N   GLY   471     -10.184  -6.055  -8.962  1.00 76.56           N  
ATOM   3728  CA  GLY   471     -10.294  -6.776 -10.220  1.00 76.56           C  
ATOM   3729  C   GLY   471     -11.678  -7.348 -10.461  1.00 76.56           C  
ATOM   3730  O   GLY   471     -12.358  -7.758  -9.519  1.00 76.56           O  
ATOM   3731  N   PRO   472     -12.211  -7.138 -11.722  1.00 73.51           N  
ATOM   3732  CA  PRO   472     -13.557  -7.630 -12.024  1.00 73.51           C  
ATOM   3733  C   PRO   472     -13.656  -9.152 -11.965  1.00 73.51           C  
ATOM   3734  O   PRO   472     -12.633  -9.839 -11.892  1.00 73.51           O  
ATOM   3735  CB  PRO   472     -13.808  -7.121 -13.446  1.00 73.51           C  
ATOM   3736  CG  PRO   472     -12.457  -7.096 -14.086  1.00 73.51           C  
ATOM   3737  CD  PRO   472     -11.443  -6.719 -13.045  1.00 73.51           C  
ATOM   3738  N   ARG   473     -14.875  -9.698 -11.731  1.00 75.80           N  
ATOM   3739  CA  ARG   473     -15.135 -11.126 -11.884  1.00 75.80           C  
ATOM   3740  C   ARG   473     -14.768 -11.602 -13.286  1.00 75.80           C  
ATOM   3741  O   ARG   473     -14.759 -10.813 -14.233  1.00 75.80           O  
ATOM   3742  CB  ARG   473     -16.604 -11.440 -11.593  1.00 75.80           C  
ATOM   3743  CG  ARG   473     -17.568 -10.902 -12.637  1.00 75.80           C  
ATOM   3744  CD  ARG   473     -19.018 -11.151 -12.247  1.00 75.80           C  
ATOM   3745  NE  ARG   473     -19.421 -10.323 -11.114  1.00 75.80           N  
ATOM   3746  CZ  ARG   473     -20.590 -10.415 -10.487  1.00 75.80           C  
ATOM   3747  NH1 ARG   473     -21.499 -11.303 -10.872  1.00 75.80           N  
ATOM   3748  NH2 ARG   473     -20.853  -9.612  -9.467  1.00 75.80           N  
ATOM   3749  N   ASP   474     -14.378 -12.776 -13.439  1.00 68.75           N  
ATOM   3750  CA  ASP   474     -13.941 -13.270 -14.741  1.00 68.75           C  
ATOM   3751  C   ASP   474     -15.103 -13.899 -15.508  1.00 68.75           C  
ATOM   3752  O   ASP   474     -16.258 -13.794 -15.090  1.00 68.75           O  
ATOM   3753  CB  ASP   474     -12.808 -14.285 -14.578  1.00 68.75           C  
ATOM   3754  CG  ASP   474     -13.245 -15.552 -13.862  1.00 68.75           C  
ATOM   3755  OD1 ASP   474     -14.465 -15.808 -13.765  1.00 68.75           O  
ATOM   3756  OD2 ASP   474     -12.362 -16.299 -13.389  1.00 68.75           O  
ATOM   3757  N   ALA   475     -14.849 -14.284 -16.650  1.00 63.48           N  
ATOM   3758  CA  ALA   475     -15.877 -14.788 -17.557  1.00 63.48           C  
ATOM   3759  C   ALA   475     -16.550 -16.033 -16.987  1.00 63.48           C  
ATOM   3760  O   ALA   475     -17.644 -16.406 -17.416  1.00 63.48           O  
ATOM   3761  CB  ALA   475     -15.275 -15.092 -18.927  1.00 63.48           C  
ATOM   3762  N   SER   476     -15.794 -16.705 -16.125  1.00 69.81           N  
ATOM   3763  CA  SER   476     -16.391 -17.865 -15.473  1.00 69.81           C  
ATOM   3764  C   SER   476     -17.231 -17.452 -14.269  1.00 69.81           C  
ATOM   3765  O   SER   476     -17.679 -18.302 -13.497  1.00 69.81           O  
ATOM   3766  CB  SER   476     -15.306 -18.850 -15.033  1.00 69.81           C  
ATOM   3767  OG  SER   476     -14.553 -19.298 -16.147  1.00 69.81           O  
ATOM   3768  N   GLU   477     -17.273 -16.131 -14.016  1.00 73.94           N  
ATOM   3769  CA  GLU   477     -18.143 -15.498 -13.029  1.00 73.94           C  
ATOM   3770  C   GLU   477     -17.595 -15.674 -11.616  1.00 73.94           C  
ATOM   3771  O   GLU   477     -18.348 -15.626 -10.642  1.00 73.94           O  
ATOM   3772  CB  GLU   477     -19.561 -16.067 -13.118  1.00 73.94           C  
ATOM   3773  CG  GLU   477     -20.269 -15.753 -14.428  1.00 73.94           C  
ATOM   3774  CD  GLU   477     -21.782 -15.878 -14.337  1.00 73.94           C  
ATOM   3775  OE1 GLU   477     -22.496 -15.051 -14.949  1.00 73.94           O  
ATOM   3776  OE2 GLU   477     -22.256 -16.809 -13.649  1.00 73.94           O  
ATOM   3777  N   VAL   478     -16.312 -15.953 -11.509  1.00 80.64           N  
ATOM   3778  CA  VAL   478     -15.677 -15.962 -10.196  1.00 80.64           C  
ATOM   3779  C   VAL   478     -15.501 -14.529  -9.697  1.00 80.64           C  
ATOM   3780  O   VAL   478     -14.919 -13.691 -10.390  1.00 80.64           O  
ATOM   3781  CB  VAL   478     -14.312 -16.686 -10.230  1.00 80.64           C  
ATOM   3782  CG1 VAL   478     -13.645 -16.647  -8.857  1.00 80.64           C  
ATOM   3783  CG2 VAL   478     -14.485 -18.128 -10.703  1.00 80.64           C  
ATOM   3784  N   LEU   479     -15.981 -14.249  -8.563  1.00 84.88           N  
ATOM   3785  CA  LEU   479     -15.964 -12.898  -8.012  1.00 84.88           C  
ATOM   3786  C   LEU   479     -14.535 -12.442  -7.737  1.00 84.88           C  
ATOM   3787  O   LEU   479     -13.701 -13.235  -7.293  1.00 84.88           O  
ATOM   3788  CB  LEU   479     -16.790 -12.833  -6.725  1.00 84.88           C  
ATOM   3789  CG  LEU   479     -18.274 -13.177  -6.855  1.00 84.88           C  
ATOM   3790  CD1 LEU   479     -18.964 -13.068  -5.499  1.00 84.88           C  
ATOM   3791  CD2 LEU   479     -18.947 -12.269  -7.877  1.00 84.88           C  
ATOM   3792  N   GLY   480     -14.237 -11.200  -8.077  1.00 85.34           N  
ATOM   3793  CA  GLY   480     -12.984 -10.620  -7.621  1.00 85.34           C  
ATOM   3794  C   GLY   480     -12.970 -10.324  -6.133  1.00 85.34           C  
ATOM   3795  O   GLY   480     -13.944 -10.601  -5.431  1.00 85.34           O  
ATOM   3796  N   PRO   481     -11.844  -9.770  -5.657  1.00 88.81           N  
ATOM   3797  CA  PRO   481     -11.704  -9.623  -4.207  1.00 88.81           C  
ATOM   3798  C   PRO   481     -12.727  -8.658  -3.610  1.00 88.81           C  
ATOM   3799  O   PRO   481     -13.369  -8.977  -2.606  1.00 88.81           O  
ATOM   3800  CB  PRO   481     -10.282  -9.080  -4.043  1.00 88.81           C  
ATOM   3801  CG  PRO   481      -9.512  -9.680  -5.174  1.00 88.81           C  
ATOM   3802  CD  PRO   481     -10.394  -9.710  -6.389  1.00 88.81           C  
ATOM   3803  N   ILE   482     -12.879  -7.522  -4.269  1.00 87.23           N  
ATOM   3804  CA  ILE   482     -13.796  -6.569  -3.652  1.00 87.23           C  
ATOM   3805  C   ILE   482     -15.225  -7.099  -3.737  1.00 87.23           C  
ATOM   3806  O   ILE   482     -16.016  -6.921  -2.808  1.00 87.23           O  
ATOM   3807  CB  ILE   482     -13.699  -5.179  -4.319  1.00 87.23           C  
ATOM   3808  CG1 ILE   482     -14.468  -4.137  -3.497  1.00 87.23           C  
ATOM   3809  CG2 ILE   482     -14.219  -5.233  -5.759  1.00 87.23           C  
ATOM   3810  CD1 ILE   482     -14.108  -2.696  -3.832  1.00 87.23           C  
ATOM   3811  N   GLU   483     -15.620  -7.698  -4.835  1.00 88.25           N  
ATOM   3812  CA  GLU   483     -16.942  -8.302  -4.966  1.00 88.25           C  
ATOM   3813  C   GLU   483     -17.174  -9.359  -3.891  1.00 88.25           C  
ATOM   3814  O   GLU   483     -18.239  -9.399  -3.271  1.00 88.25           O  
ATOM   3815  CB  GLU   483     -17.117  -8.919  -6.357  1.00 88.25           C  
ATOM   3816  CG  GLU   483     -17.103  -7.900  -7.487  1.00 88.25           C  
ATOM   3817  CD  GLU   483     -17.049  -8.536  -8.867  1.00 88.25           C  
ATOM   3818  OE1 GLU   483     -17.118  -7.800  -9.878  1.00 88.25           O  
ATOM   3819  OE2 GLU   483     -16.939  -9.781  -8.938  1.00 88.25           O  
ATOM   3820  N   GLN   484     -16.140 -10.190  -3.689  1.00 91.49           N  
ATOM   3821  CA  GLN   484     -16.243 -11.217  -2.657  1.00 91.49           C  
ATOM   3822  C   GLN   484     -16.478 -10.594  -1.284  1.00 91.49           C  
ATOM   3823  O   GLN   484     -17.264 -11.113  -0.488  1.00 91.49           O  
ATOM   3824  CB  GLN   484     -14.982 -12.082  -2.632  1.00 91.49           C  
ATOM   3825  CG  GLN   484     -14.821 -12.970  -3.858  1.00 91.49           C  
ATOM   3826  CD  GLN   484     -13.491 -13.700  -3.884  1.00 91.49           C  
ATOM   3827  OE1 GLN   484     -12.910 -13.996  -2.836  1.00 91.49           O  
ATOM   3828  NE2 GLN   484     -12.999 -13.994  -5.083  1.00 91.49           N  
ATOM   3829  N   ALA   485     -15.853  -9.499  -1.083  1.00 91.98           N  
ATOM   3830  CA  ALA   485     -15.957  -8.845   0.219  1.00 91.98           C  
ATOM   3831  C   ALA   485     -17.336  -8.220   0.410  1.00 91.98           C  
ATOM   3832  O   ALA   485     -17.831  -8.126   1.536  1.00 91.98           O  
ATOM   3833  CB  ALA   485     -14.870  -7.784   0.369  1.00 91.98           C  
ATOM   3834  N   LEU   486     -17.995  -7.819  -0.650  1.00 90.61           N  
ATOM   3835  CA  LEU   486     -19.255  -7.087  -0.569  1.00 90.61           C  
ATOM   3836  C   LEU   486     -20.437  -8.047  -0.498  1.00 90.61           C  
ATOM   3837  O   LEU   486     -21.350  -7.856   0.309  1.00 90.61           O  
ATOM   3838  CB  LEU   486     -19.411  -6.154  -1.772  1.00 90.61           C  
ATOM   3839  CG  LEU   486     -18.534  -4.901  -1.777  1.00 90.61           C  
ATOM   3840  CD1 LEU   486     -18.535  -4.259  -3.160  1.00 90.61           C  
ATOM   3841  CD2 LEU   486     -19.012  -3.909  -0.722  1.00 90.61           C  
ATOM   3842  N   VAL   487     -20.352  -9.087  -1.351  1.00 91.48           N  
ATOM   3843  CA  VAL   487     -21.491  -9.998  -1.388  1.00 91.48           C  
ATOM   3844  C   VAL   487     -21.695 -10.629  -0.012  1.00 91.48           C  
ATOM   3845  O   VAL   487     -20.756 -11.173   0.573  1.00 91.48           O  
ATOM   3846  CB  VAL   487     -21.303 -11.099  -2.456  1.00 91.48           C  
ATOM   3847  CG1 VAL   487     -22.378 -12.175  -2.318  1.00 91.48           C  
ATOM   3848  CG2 VAL   487     -21.327 -10.492  -3.858  1.00 91.48           C  
ATOM   3849  N   GLY   488     -22.857 -10.490   0.540  1.00 90.02           N  
ATOM   3850  CA  GLY   488     -23.229 -11.063   1.824  1.00 90.02           C  
ATOM   3851  C   GLY   488     -23.103 -10.082   2.975  1.00 90.02           C  
ATOM   3852  O   GLY   488     -23.500 -10.385   4.102  1.00 90.02           O  
ATOM   3853  N   SER   489     -22.553  -8.937   2.668  1.00 89.21           N  
ATOM   3854  CA  SER   489     -22.376  -7.947   3.725  1.00 89.21           C  
ATOM   3855  C   SER   489     -23.701  -7.286   4.092  1.00 89.21           C  
ATOM   3856  O   SER   489     -24.478  -6.911   3.212  1.00 89.21           O  
ATOM   3857  CB  SER   489     -21.366  -6.881   3.298  1.00 89.21           C  
ATOM   3858  OG  SER   489     -20.079  -7.448   3.127  1.00 89.21           O  
ATOM   3859  N   PRO   490     -24.012  -7.107   5.358  1.00 88.11           N  
ATOM   3860  CA  PRO   490     -25.209  -6.378   5.783  1.00 88.11           C  
ATOM   3861  C   PRO   490     -25.049  -4.864   5.670  1.00 88.11           C  
ATOM   3862  O   PRO   490     -23.968  -4.332   5.935  1.00 88.11           O  
ATOM   3863  CB  PRO   490     -25.379  -6.801   7.245  1.00 88.11           C  
ATOM   3864  CG  PRO   490     -23.989  -7.054   7.733  1.00 88.11           C  
ATOM   3865  CD  PRO   490     -23.177  -7.604   6.596  1.00 88.11           C  
ATOM   3866  N   ILE   491     -26.052  -4.133   5.160  1.00 85.42           N  
ATOM   3867  CA  ILE   491     -26.091  -2.676   5.091  1.00 85.42           C  
ATOM   3868  C   ILE   491     -27.147  -2.142   6.057  1.00 85.42           C  
ATOM   3869  O   ILE   491     -28.334  -2.445   5.918  1.00 85.42           O  
ATOM   3870  CB  ILE   491     -26.383  -2.186   3.655  1.00 85.42           C  
ATOM   3871  CG1 ILE   491     -25.348  -2.753   2.677  1.00 85.42           C  
ATOM   3872  CG2 ILE   491     -26.405  -0.655   3.601  1.00 85.42           C  
ATOM   3873  CD1 ILE   491     -23.922  -2.297   2.951  1.00 85.42           C  
ATOM   3874  N   VAL   492     -26.713  -1.402   6.974  1.00 81.71           N  
ATOM   3875  CA  VAL   492     -27.566  -0.937   8.062  1.00 81.71           C  
ATOM   3876  C   VAL   492     -28.623   0.022   7.517  1.00 81.71           C  
ATOM   3877  O   VAL   492     -29.799  -0.072   7.875  1.00 81.71           O  
ATOM   3878  CB  VAL   492     -26.744  -0.247   9.173  1.00 81.71           C  
ATOM   3879  CG1 VAL   492     -27.666   0.400  10.205  1.00 81.71           C  
ATOM   3880  CG2 VAL   492     -25.807  -1.249   9.843  1.00 81.71           C  
ATOM   3881  N   ASP   493     -28.171   0.962   6.696  1.00 81.95           N  
ATOM   3882  CA  ASP   493     -29.037   1.984   6.118  1.00 81.95           C  
ATOM   3883  C   ASP   493     -28.782   2.136   4.620  1.00 81.95           C  
ATOM   3884  O   ASP   493     -27.779   2.725   4.212  1.00 81.95           O  
ATOM   3885  CB  ASP   493     -28.831   3.325   6.825  1.00 81.95           C  
ATOM   3886  CG  ASP   493     -29.828   4.384   6.389  1.00 81.95           C  
ATOM   3887  OD1 ASP   493     -30.629   4.125   5.465  1.00 81.95           O  
ATOM   3888  OD2 ASP   493     -29.811   5.489   6.973  1.00 81.95           O  
ATOM   3889  N   ALA   494     -29.674   1.654   3.868  1.00 79.79           N  
ATOM   3890  CA  ALA   494     -29.501   1.653   2.418  1.00 79.79           C  
ATOM   3891  C   ALA   494     -29.529   3.074   1.861  1.00 79.79           C  
ATOM   3892  O   ALA   494     -29.055   3.321   0.750  1.00 79.79           O  
ATOM   3893  CB  ALA   494     -30.581   0.804   1.753  1.00 79.79           C  
ATOM   3894  N   GLU   495     -30.130   4.009   2.631  1.00 78.51           N  
ATOM   3895  CA  GLU   495     -30.179   5.400   2.190  1.00 78.51           C  
ATOM   3896  C   GLU   495     -28.882   6.131   2.525  1.00 78.51           C  
ATOM   3897  O   GLU   495     -28.668   7.261   2.082  1.00 78.51           O  
ATOM   3898  CB  GLU   495     -31.370   6.124   2.823  1.00 78.51           C  
ATOM   3899  CG  GLU   495     -32.722   5.565   2.405  1.00 78.51           C  
ATOM   3900  CD  GLU   495     -33.001   5.718   0.919  1.00 78.51           C  
ATOM   3901  OE1 GLU   495     -33.652   4.827   0.328  1.00 78.51           O  
ATOM   3902  OE2 GLU   495     -32.564   6.737   0.339  1.00 78.51           O  
ATOM   3903  N   ASP   496     -28.119   5.447   3.300  1.00 78.41           N  
ATOM   3904  CA  ASP   496     -26.809   5.946   3.706  1.00 78.41           C  
ATOM   3905  C   ASP   496     -25.820   4.799   3.899  1.00 78.41           C  
ATOM   3906  O   ASP   496     -25.393   4.523   5.022  1.00 78.41           O  
ATOM   3907  CB  ASP   496     -26.922   6.766   4.993  1.00 78.41           C  
ATOM   3908  CG  ASP   496     -25.640   7.499   5.343  1.00 78.41           C  
ATOM   3909  OD1 ASP   496     -24.777   7.676   4.457  1.00 78.41           O  
ATOM   3910  OD2 ASP   496     -25.490   7.903   6.517  1.00 78.41           O  
ATOM   3911  N   PRO   497     -25.534   4.142   2.783  1.00 81.67           N  
ATOM   3912  CA  PRO   497     -24.733   2.919   2.872  1.00 81.67           C  
ATOM   3913  C   PRO   497     -23.259   3.199   3.155  1.00 81.67           C  
ATOM   3914  O   PRO   497     -22.398   2.886   2.328  1.00 81.67           O  
ATOM   3915  CB  PRO   497     -24.913   2.278   1.494  1.00 81.67           C  
ATOM   3916  CG  PRO   497     -25.112   3.429   0.560  1.00 81.67           C  
ATOM   3917  CD  PRO   497     -25.872   4.503   1.284  1.00 81.67           C  
ATOM   3918  N   VAL   498     -22.880   3.603   4.296  1.00 80.15           N  
ATOM   3919  CA  VAL   498     -21.537   4.041   4.660  1.00 80.15           C  
ATOM   3920  C   VAL   498     -20.582   2.850   4.643  1.00 80.15           C  
ATOM   3921  O   VAL   498     -19.393   3.004   4.355  1.00 80.15           O  
ATOM   3922  CB  VAL   498     -21.519   4.719   6.049  1.00 80.15           C  
ATOM   3923  CG1 VAL   498     -20.154   5.348   6.324  1.00 80.15           C  
ATOM   3924  CG2 VAL   498     -22.624   5.770   6.143  1.00 80.15           C  
ATOM   3925  N   GLU   499     -21.103   1.664   4.833  1.00 82.88           N  
ATOM   3926  CA  GLU   499     -20.285   0.457   4.903  1.00 82.88           C  
ATOM   3927  C   GLU   499     -19.631   0.154   3.558  1.00 82.88           C  
ATOM   3928  O   GLU   499     -18.503  -0.341   3.507  1.00 82.88           O  
ATOM   3929  CB  GLU   499     -21.126  -0.738   5.359  1.00 82.88           C  
ATOM   3930  CG  GLU   499     -21.647  -0.615   6.784  1.00 82.88           C  
ATOM   3931  CD  GLU   499     -22.998   0.078   6.871  1.00 82.88           C  
ATOM   3932  OE1 GLU   499     -23.641   0.023   7.944  1.00 82.88           O  
ATOM   3933  OE2 GLU   499     -23.418   0.681   5.857  1.00 82.88           O  
ATOM   3934  N   LEU   500     -20.324   0.461   2.479  1.00 84.02           N  
ATOM   3935  CA  LEU   500     -19.776   0.201   1.153  1.00 84.02           C  
ATOM   3936  C   LEU   500     -18.512   1.020   0.917  1.00 84.02           C  
ATOM   3937  O   LEU   500     -17.534   0.515   0.361  1.00 84.02           O  
ATOM   3938  CB  LEU   500     -20.813   0.517   0.072  1.00 84.02           C  
ATOM   3939  CG  LEU   500     -22.078  -0.342   0.074  1.00 84.02           C  
ATOM   3940  CD1 LEU   500     -23.044   0.134  -1.006  1.00 84.02           C  
ATOM   3941  CD2 LEU   500     -21.726  -1.812  -0.126  1.00 84.02           C  
ATOM   3942  N   GLY   501     -18.571   2.212   1.410  1.00 79.27           N  
ATOM   3943  CA  GLY   501     -17.389   3.052   1.301  1.00 79.27           C  
ATOM   3944  C   GLY   501     -16.219   2.544   2.123  1.00 79.27           C  
ATOM   3945  O   GLY   501     -15.075   2.568   1.664  1.00 79.27           O  
ATOM   3946  N   HIS   502     -16.516   2.014   3.294  1.00 82.14           N  
ATOM   3947  CA  HIS   502     -15.461   1.483   4.150  1.00 82.14           C  
ATOM   3948  C   HIS   502     -14.807   0.257   3.521  1.00 82.14           C  
ATOM   3949  O   HIS   502     -13.584   0.107   3.569  1.00 82.14           O  
ATOM   3950  CB  HIS   502     -16.018   1.130   5.530  1.00 82.14           C  
ATOM   3951  CG  HIS   502     -16.271   2.322   6.397  1.00 82.14           C  
ATOM   3952  ND1 HIS   502     -15.291   3.240   6.704  1.00 82.14           N  
ATOM   3953  CD2 HIS   502     -17.396   2.746   7.020  1.00 82.14           C  
ATOM   3954  CE1 HIS   502     -15.803   4.180   7.482  1.00 82.14           C  
ATOM   3955  NE2 HIS   502     -17.079   3.903   7.688  1.00 82.14           N  
ATOM   3956  N   VAL   503     -15.618  -0.543   2.911  1.00 85.97           N  
ATOM   3957  CA  VAL   503     -15.066  -1.737   2.279  1.00 85.97           C  
ATOM   3958  C   VAL   503     -14.166  -1.335   1.113  1.00 85.97           C  
ATOM   3959  O   VAL   503     -13.026  -1.795   1.013  1.00 85.97           O  
ATOM   3960  CB  VAL   503     -16.181  -2.687   1.789  1.00 85.97           C  
ATOM   3961  CG1 VAL   503     -15.598  -3.805   0.927  1.00 85.97           C  
ATOM   3962  CG2 VAL   503     -16.947  -3.268   2.976  1.00 85.97           C  
ATOM   3963  N   ALA   504     -14.674  -0.477   0.259  1.00 81.20           N  
ATOM   3964  CA  ALA   504     -13.892  -0.033  -0.892  1.00 81.20           C  
ATOM   3965  C   ALA   504     -12.569   0.586  -0.450  1.00 81.20           C  
ATOM   3966  O   ALA   504     -11.512   0.266  -0.999  1.00 81.20           O  
ATOM   3967  CB  ALA   504     -14.691   0.966  -1.725  1.00 81.20           C  
ATOM   3968  N   ARG   505     -12.543   1.295   0.598  1.00 80.24           N  
ATOM   3969  CA  ARG   505     -11.357   2.001   1.070  1.00 80.24           C  
ATOM   3970  C   ARG   505     -10.397   1.049   1.776  1.00 80.24           C  
ATOM   3971  O   ARG   505      -9.213   1.354   1.932  1.00 80.24           O  
ATOM   3972  CB  ARG   505     -11.748   3.143   2.010  1.00 80.24           C  
ATOM   3973  CG  ARG   505     -12.377   4.334   1.305  1.00 80.24           C  
ATOM   3974  CD  ARG   505     -12.944   5.341   2.295  1.00 80.24           C  
ATOM   3975  NE  ARG   505     -11.886   6.104   2.952  1.00 80.24           N  
ATOM   3976  CZ  ARG   505     -12.087   7.018   3.897  1.00 80.24           C  
ATOM   3977  NH1 ARG   505     -13.315   7.303   4.316  1.00 80.24           N  
ATOM   3978  NH2 ARG   505     -11.052   7.653   4.428  1.00 80.24           N  
ATOM   3979  N   SER   506     -10.977   0.055   2.328  1.00 84.77           N  
ATOM   3980  CA  SER   506     -10.085  -0.873   3.015  1.00 84.77           C  
ATOM   3981  C   SER   506      -9.168  -1.590   2.029  1.00 84.77           C  
ATOM   3982  O   SER   506      -8.076  -2.030   2.395  1.00 84.77           O  
ATOM   3983  CB  SER   506     -10.889  -1.899   3.814  1.00 84.77           C  
ATOM   3984  OG  SER   506     -11.529  -2.821   2.949  1.00 84.77           O  
ATOM   3985  N   PHE   507      -9.572  -1.739   0.747  1.00 83.13           N  
ATOM   3986  CA  PHE   507      -8.759  -2.382  -0.279  1.00 83.13           C  
ATOM   3987  C   PHE   507      -7.808  -1.380  -0.922  1.00 83.13           C  
ATOM   3988  O   PHE   507      -6.646  -1.699  -1.183  1.00 83.13           O  
ATOM   3989  CB  PHE   507      -9.650  -3.022  -1.349  1.00 83.13           C  
ATOM   3990  CG  PHE   507     -10.143  -4.397  -0.985  1.00 83.13           C  
ATOM   3991  CD1 PHE   507      -9.434  -5.529  -1.367  1.00 83.13           C  
ATOM   3992  CD2 PHE   507     -11.317  -4.556  -0.260  1.00 83.13           C  
ATOM   3993  CE1 PHE   507      -9.889  -6.802  -1.032  1.00 83.13           C  
ATOM   3994  CE2 PHE   507     -11.777  -5.826   0.079  1.00 83.13           C  
ATOM   3995  CZ  PHE   507     -11.062  -6.947  -0.309  1.00 83.13           C  
ATOM   3996  N   ASP   508      -8.395  -0.210  -1.191  1.00 74.44           N  
ATOM   3997  CA  ASP   508      -7.627   0.772  -1.951  1.00 74.44           C  
ATOM   3998  C   ASP   508      -7.891   2.188  -1.444  1.00 74.44           C  
ATOM   3999  O   ASP   508      -8.817   2.856  -1.907  1.00 74.44           O  
ATOM   4000  CB  ASP   508      -7.960   0.677  -3.441  1.00 74.44           C  
ATOM   4001  CG  ASP   508      -6.929   1.358  -4.324  1.00 74.44           C  
ATOM   4002  OD1 ASP   508      -6.048   2.071  -3.795  1.00 74.44           O  
ATOM   4003  OD2 ASP   508      -6.999   1.184  -5.560  1.00 74.44           O  
ATOM   4004  N   SER   509      -7.013   2.620  -0.706  1.00 62.99           N  
ATOM   4005  CA  SER   509      -7.278   3.893  -0.043  1.00 62.99           C  
ATOM   4006  C   SER   509      -7.062   5.066  -0.993  1.00 62.99           C  
ATOM   4007  O   SER   509      -7.555   6.169  -0.747  1.00 62.99           O  
ATOM   4008  CB  SER   509      -6.385   4.052   1.189  1.00 62.99           C  
ATOM   4009  OG  SER   509      -5.036   3.755   0.874  1.00 62.99           O  
ATOM   4010  N   CYS   510      -6.380   4.813  -2.107  1.00 61.66           N  
ATOM   4011  CA  CYS   510      -6.170   5.917  -3.037  1.00 61.66           C  
ATOM   4012  C   CYS   510      -7.472   6.304  -3.727  1.00 61.66           C  
ATOM   4013  O   CYS   510      -7.624   7.438  -4.186  1.00 61.66           O  
ATOM   4014  CB  CYS   510      -5.119   5.546  -4.082  1.00 61.66           C  
ATOM   4015  SG  CYS   510      -3.458   6.137  -3.687  1.00 61.66           S  
ATOM   4016  N   LEU   511      -8.246   5.326  -4.011  1.00 55.41           N  
ATOM   4017  CA  LEU   511      -9.551   5.557  -4.619  1.00 55.41           C  
ATOM   4018  C   LEU   511     -10.351   6.578  -3.818  1.00 55.41           C  
ATOM   4019  O   LEU   511     -11.364   7.093  -4.296  1.00 55.41           O  
ATOM   4020  CB  LEU   511     -10.334   4.246  -4.723  1.00 55.41           C  
ATOM   4021  CG  LEU   511      -9.835   3.238  -5.760  1.00 55.41           C  
ATOM   4022  CD1 LEU   511     -10.583   1.917  -5.618  1.00 55.41           C  
ATOM   4023  CD2 LEU   511      -9.992   3.798  -7.169  1.00 55.41           C  
ATOM   4024  N   VAL   512      -9.777   6.880  -2.689  1.00 50.77           N  
ATOM   4025  CA  VAL   512     -10.643   7.486  -1.682  1.00 50.77           C  
ATOM   4026  C   VAL   512     -10.800   8.978  -1.965  1.00 50.77           C  
ATOM   4027  O   VAL   512     -11.521   9.679  -1.251  1.00 50.77           O  
ATOM   4028  CB  VAL   512     -10.091   7.270  -0.255  1.00 50.77           C  
ATOM   4029  CG1 VAL   512     -10.325   5.831   0.202  1.00 50.77           C  
ATOM   4030  CG2 VAL   512      -8.604   7.616  -0.201  1.00 50.77           C  
ATOM   4031  N   CYS   513      -9.969   9.538  -2.719  1.00 51.83           N  
ATOM   4032  CA  CYS   513     -10.458  10.913  -2.732  1.00 51.83           C  
ATOM   4033  C   CYS   513     -11.916  10.968  -3.170  1.00 51.83           C  
ATOM   4034  O   CYS   513     -12.614  11.946  -2.896  1.00 51.83           O  
ATOM   4035  CB  CYS   513      -9.604  11.777  -3.660  1.00 51.83           C  
ATOM   4036  SG  CYS   513      -7.835  11.699  -3.304  1.00 51.83           S  
ATOM   4037  N   THR   514     -12.561   9.844  -3.437  1.00 59.07           N  
ATOM   4038  CA  THR   514     -13.951  10.177  -3.727  1.00 59.07           C  
ATOM   4039  C   THR   514     -14.799   8.912  -3.836  1.00 59.07           C  
ATOM   4040  O   THR   514     -14.714   8.186  -4.829  1.00 59.07           O  
ATOM   4041  CB  THR   514     -14.071  10.992  -5.027  1.00 59.07           C  
ATOM   4042  OG1 THR   514     -13.382  10.306  -6.080  1.00 59.07           O  
ATOM   4043  CG2 THR   514     -13.467  12.383  -4.862  1.00 59.07           C  
ATOM   4044  N   VAL   515     -15.085   8.238  -2.825  1.00 66.82           N  
ATOM   4045  CA  VAL   515     -16.074   7.189  -3.049  1.00 66.82           C  
ATOM   4046  C   VAL   515     -17.481   7.767  -2.914  1.00 66.82           C  
ATOM   4047  O   VAL   515     -17.801   8.411  -1.913  1.00 66.82           O  
ATOM   4048  CB  VAL   515     -15.885   6.012  -2.066  1.00 66.82           C  
ATOM   4049  CG1 VAL   515     -16.925   4.922  -2.322  1.00 66.82           C  
ATOM   4050  CG2 VAL   515     -14.472   5.443  -2.180  1.00 66.82           C  
ATOM   4051  N   HIS   516     -18.159   7.724  -3.947  1.00 74.26           N  
ATOM   4052  CA  HIS   516     -19.550   8.162  -3.972  1.00 74.26           C  
ATOM   4053  C   HIS   516     -20.497   6.981  -4.159  1.00 74.26           C  
ATOM   4054  O   HIS   516     -20.193   6.049  -4.906  1.00 74.26           O  
ATOM   4055  CB  HIS   516     -19.769   9.191  -5.083  1.00 74.26           C  
ATOM   4056  CG  HIS   516     -18.874  10.385  -4.980  1.00 74.26           C  
ATOM   4057  ND1 HIS   516     -19.243  11.632  -5.435  1.00 74.26           N  
ATOM   4058  CD2 HIS   516     -17.627  10.519  -4.471  1.00 74.26           C  
ATOM   4059  CE1 HIS   516     -18.257  12.485  -5.209  1.00 74.26           C  
ATOM   4060  NE2 HIS   516     -17.265  11.835  -4.626  1.00 74.26           N  
ATOM   4061  N   ALA   517     -21.541   6.984  -3.349  1.00 78.50           N  
ATOM   4062  CA  ALA   517     -22.610   6.019  -3.598  1.00 78.50           C  
ATOM   4063  C   ALA   517     -23.843   6.705  -4.178  1.00 78.50           C  
ATOM   4064  O   ALA   517     -24.327   7.696  -3.626  1.00 78.50           O  
ATOM   4065  CB  ALA   517     -22.971   5.281  -2.312  1.00 78.50           C  
ATOM   4066  N   TYR   518     -24.278   6.294  -5.350  1.00 82.57           N  
ATOM   4067  CA  TYR   518     -25.433   6.828  -6.064  1.00 82.57           C  
ATOM   4068  C   TYR   518     -26.536   5.782  -6.176  1.00 82.57           C  
ATOM   4069  O   TYR   518     -26.257   4.587  -6.302  1.00 82.57           O  
ATOM   4070  CB  TYR   518     -25.026   7.310  -7.459  1.00 82.57           C  
ATOM   4071  CG  TYR   518     -23.982   8.400  -7.445  1.00 82.57           C  
ATOM   4072  CD1 TYR   518     -24.349   9.743  -7.464  1.00 82.57           C  
ATOM   4073  CD2 TYR   518     -22.627   8.088  -7.413  1.00 82.57           C  
ATOM   4074  CE1 TYR   518     -23.390  10.751  -7.453  1.00 82.57           C  
ATOM   4075  CE2 TYR   518     -21.660   9.088  -7.402  1.00 82.57           C  
ATOM   4076  CZ  TYR   518     -22.050  10.414  -7.421  1.00 82.57           C  
ATOM   4077  OH  TYR   518     -21.097  11.407  -7.410  1.00 82.57           O  
ATOM   4078  N   ASP   519     -27.756   6.239  -5.970  1.00 85.39           N  
ATOM   4079  CA  ASP   519     -28.900   5.424  -6.368  1.00 85.39           C  
ATOM   4080  C   ASP   519     -28.869   5.129  -7.866  1.00 85.39           C  
ATOM   4081  O   ASP   519     -28.795   6.049  -8.684  1.00 85.39           O  
ATOM   4082  CB  ASP   519     -30.210   6.119  -5.995  1.00 85.39           C  
ATOM   4083  CG  ASP   519     -31.433   5.256  -6.250  1.00 85.39           C  
ATOM   4084  OD1 ASP   519     -31.632   4.804  -7.398  1.00 85.39           O  
ATOM   4085  OD2 ASP   519     -32.206   5.028  -5.295  1.00 85.39           O  
ATOM   4086  N   GLY   520     -28.851   3.890  -8.176  1.00 80.35           N  
ATOM   4087  CA  GLY   520     -28.714   3.479  -9.564  1.00 80.35           C  
ATOM   4088  C   GLY   520     -29.913   3.847 -10.416  1.00 80.35           C  
ATOM   4089  O   GLY   520     -29.800   3.965 -11.638  1.00 80.35           O  
ATOM   4090  N   LYS   521     -31.030   4.100  -9.867  1.00 81.89           N  
ATOM   4091  CA  LYS   521     -32.239   4.392 -10.632  1.00 81.89           C  
ATOM   4092  C   LYS   521     -32.434   5.896 -10.798  1.00 81.89           C  
ATOM   4093  O   LYS   521     -32.714   6.373 -11.900  1.00 81.89           O  
ATOM   4094  CB  LYS   521     -33.465   3.777  -9.954  1.00 81.89           C  
ATOM   4095  CG  LYS   521     -33.499   2.256 -10.000  1.00 81.89           C  
ATOM   4096  CD  LYS   521     -34.756   1.706  -9.340  1.00 81.89           C  
ATOM   4097  CE  LYS   521     -34.761   0.183  -9.328  1.00 81.89           C  
ATOM   4098  NZ  LYS   521     -35.983  -0.362  -8.663  1.00 81.89           N  
ATOM   4099  N   THR   522     -32.216   6.611  -9.715  1.00 85.07           N  
ATOM   4100  CA  THR   522     -32.535   8.035  -9.744  1.00 85.07           C  
ATOM   4101  C   THR   522     -31.280   8.865  -9.995  1.00 85.07           C  
ATOM   4102  O   THR   522     -31.368  10.037 -10.366  1.00 85.07           O  
ATOM   4103  CB  THR   522     -33.198   8.486  -8.430  1.00 85.07           C  
ATOM   4104  OG1 THR   522     -32.256   8.359  -7.358  1.00 85.07           O  
ATOM   4105  CG2 THR   522     -34.426   7.638  -8.114  1.00 85.07           C  
ATOM   4106  N   GLY   523     -30.096   8.253  -9.734  1.00 82.03           N  
ATOM   4107  CA  GLY   523     -28.850   8.995  -9.832  1.00 82.03           C  
ATOM   4108  C   GLY   523     -28.571   9.856  -8.614  1.00 82.03           C  
ATOM   4109  O   GLY   523     -27.599  10.614  -8.592  1.00 82.03           O  
ATOM   4110  N   LYS   524     -29.543   9.869  -7.699  1.00 82.26           N  
ATOM   4111  CA  LYS   524     -29.377  10.650  -6.476  1.00 82.26           C  
ATOM   4112  C   LYS   524     -28.176  10.163  -5.671  1.00 82.26           C  
ATOM   4113  O   LYS   524     -27.986   8.957  -5.499  1.00 82.26           O  
ATOM   4114  CB  LYS   524     -30.644  10.584  -5.621  1.00 82.26           C  
ATOM   4115  CG  LYS   524     -30.564  11.390  -4.333  1.00 82.26           C  
ATOM   4116  CD  LYS   524     -31.795  11.175  -3.462  1.00 82.26           C  
ATOM   4117  CE  LYS   524     -31.650  11.860  -2.110  1.00 82.26           C  
ATOM   4118  NZ  LYS   524     -32.840  11.621  -1.238  1.00 82.26           N  
ATOM   4119  N   GLU   525     -27.400  11.105  -5.342  1.00 80.33           N  
ATOM   4120  CA  GLU   525     -26.268  10.809  -4.469  1.00 80.33           C  
ATOM   4121  C   GLU   525     -26.738  10.420  -3.070  1.00 80.33           C  
ATOM   4122  O   GLU   525     -27.495  11.159  -2.436  1.00 80.33           O  
ATOM   4123  CB  GLU   525     -25.320  12.007  -4.391  1.00 80.33           C  
ATOM   4124  CG  GLU   525     -24.036  11.727  -3.623  1.00 80.33           C  
ATOM   4125  CD  GLU   525     -23.122  12.938  -3.520  1.00 80.33           C  
ATOM   4126  OE1 GLU   525     -23.395  13.836  -2.692  1.00 80.33           O  
ATOM   4127  OE2 GLU   525     -22.125  12.988  -4.275  1.00 80.33           O  
ATOM   4128  N   LEU   526     -26.346   9.266  -2.628  1.00 79.75           N  
ATOM   4129  CA  LEU   526     -26.778   8.764  -1.328  1.00 79.75           C  
ATOM   4130  C   LEU   526     -25.765   9.119  -0.244  1.00 79.75           C  
ATOM   4131  O   LEU   526     -26.142   9.407   0.894  1.00 79.75           O  
ATOM   4132  CB  LEU   526     -26.978   7.247  -1.378  1.00 79.75           C  
ATOM   4133  CG  LEU   526     -27.992   6.731  -2.400  1.00 79.75           C  
ATOM   4134  CD1 LEU   526     -27.980   5.206  -2.436  1.00 79.75           C  
ATOM   4135  CD2 LEU   526     -29.389   7.251  -2.078  1.00 79.75           C  
ATOM   4136  N   ASN   527     -24.516   9.021  -0.582  1.00 73.21           N  
ATOM   4137  CA  ASN   527     -23.424   9.326   0.336  1.00 73.21           C  
ATOM   4138  C   ASN   527     -22.151   9.709  -0.413  1.00 73.21           C  
ATOM   4139  O   ASN   527     -21.896   9.206  -1.509  1.00 73.21           O  
ATOM   4140  CB  ASN   527     -23.157   8.141   1.266  1.00 73.21           C  
ATOM   4141  CG  ASN   527     -22.308   8.518   2.464  1.00 73.21           C  
ATOM   4142  OD1 ASN   527     -21.090   8.680   2.350  1.00 73.21           O  
ATOM   4143  ND2 ASN   527     -22.944   8.661   3.620  1.00 73.21           N  
ATOM   4144  N   ARG   528     -21.453  10.679   0.043  1.00 70.03           N  
ATOM   4145  CA  ARG   528     -20.172  11.104  -0.513  1.00 70.03           C  
ATOM   4146  C   ARG   528     -19.102  11.177   0.570  1.00 70.03           C  
ATOM   4147  O   ARG   528     -19.377  11.600   1.695  1.00 70.03           O  
ATOM   4148  CB  ARG   528     -20.310  12.462  -1.205  1.00 70.03           C  
ATOM   4149  CG  ARG   528     -20.535  13.621  -0.248  1.00 70.03           C  
ATOM   4150  CD  ARG   528     -20.665  14.946  -0.987  1.00 70.03           C  
ATOM   4151  NE  ARG   528     -20.770  16.071  -0.063  1.00 70.03           N  
ATOM   4152  CZ  ARG   528     -20.894  17.344  -0.428  1.00 70.03           C  
ATOM   4153  NH1 ARG   528     -20.932  17.679  -1.713  1.00 70.03           N  
ATOM   4154  NH2 ARG   528     -20.982  18.288   0.496  1.00 70.03           N  
ATOM   4155  N   PHE   529     -17.997  10.732   0.089  1.00 61.31           N  
ATOM   4156  CA  PHE   529     -16.865  10.796   1.006  1.00 61.31           C  
ATOM   4157  C   PHE   529     -15.841  11.821   0.532  1.00 61.31           C  
ATOM   4158  O   PHE   529     -15.089  11.564  -0.411  1.00 61.31           O  
ATOM   4159  CB  PHE   529     -16.205   9.420   1.144  1.00 61.31           C  
ATOM   4160  CG  PHE   529     -17.077   8.394   1.814  1.00 61.31           C  
ATOM   4161  CD1 PHE   529     -16.998   8.183   3.185  1.00 61.31           C  
ATOM   4162  CD2 PHE   529     -17.977   7.639   1.073  1.00 61.31           C  
ATOM   4163  CE1 PHE   529     -17.804   7.233   3.809  1.00 61.31           C  
ATOM   4164  CE2 PHE   529     -18.785   6.688   1.689  1.00 61.31           C  
ATOM   4165  CZ  PHE   529     -18.697   6.486   3.056  1.00 61.31           C  
ATOM   4166  N   VAL   530     -16.079  13.074   0.828  1.00 54.11           N  
ATOM   4167  CA  VAL   530     -15.208  14.126   0.313  1.00 54.11           C  
ATOM   4168  C   VAL   530     -14.103  14.422   1.324  1.00 54.11           C  
ATOM   4169  O   VAL   530     -14.327  14.356   2.535  1.00 54.11           O  
ATOM   4170  CB  VAL   530     -16.000  15.414  -0.004  1.00 54.11           C  
ATOM   4171  CG1 VAL   530     -15.130  16.406  -0.774  1.00 54.11           C  
ATOM   4172  CG2 VAL   530     -17.264  15.082  -0.794  1.00 54.11           C  
ATOM   4173  N   ILE   531     -12.908  14.377   0.872  1.00 48.44           N  
ATOM   4174  CA  ILE   531     -11.812  14.877   1.696  1.00 48.44           C  
ATOM   4175  C   ILE   531     -12.051  16.347   2.034  1.00 48.44           C  
ATOM   4176  O   ILE   531     -11.943  17.216   1.166  1.00 48.44           O  
ATOM   4177  CB  ILE   531     -10.449  14.704   0.989  1.00 48.44           C  
ATOM   4178  CG1 ILE   531     -10.220  13.233   0.623  1.00 48.44           C  
ATOM   4179  CG2 ILE   531      -9.313  15.233   1.870  1.00 48.44           C  
ATOM   4180  CD1 ILE   531      -8.895  12.969  -0.079  1.00 48.44           C  
ATOM   4181  N   ASN   532     -13.283  16.695   2.389  1.00 42.03           N  
ATOM   4182  CA  ASN   532     -13.367  18.134   2.614  1.00 42.03           C  
ATOM   4183  C   ASN   532     -12.318  18.607   3.616  1.00 42.03           C  
ATOM   4184  O   ASN   532     -11.795  19.717   3.496  1.00 42.03           O  
ATOM   4185  CB  ASN   532     -14.769  18.523   3.089  1.00 42.03           C  
ATOM   4186  CG  ASN   532     -15.724  18.780   1.940  1.00 42.03           C  
ATOM   4187  OD1 ASN   532     -15.305  18.930   0.789  1.00 42.03           O  
ATOM   4188  ND2 ASN   532     -17.016  18.832   2.244  1.00 42.03           N  
ATOM   4189  N   GLY   533     -12.025  17.732   4.544  1.00 39.56           N  
ATOM   4190  CA  GLY   533     -11.308  18.354   5.646  1.00 39.56           C  
ATOM   4191  C   GLY   533      -9.887  18.745   5.288  1.00 39.56           C  
ATOM   4192  O   GLY   533      -9.200  19.398   6.076  1.00 39.56           O  
ATOM   4193  N   MET   534      -9.448  18.323   4.103  1.00 37.19           N  
ATOM   4194  CA  MET   534      -8.206  18.980   3.705  1.00 37.19           C  
ATOM   4195  C   MET   534      -8.399  20.488   3.595  1.00 37.19           C  
ATOM   4196  O   MET   534      -7.513  21.260   3.967  1.00 37.19           O  
ATOM   4197  CB  MET   534      -7.704  18.418   2.374  1.00 37.19           C  
ATOM   4198  CG  MET   534      -6.630  17.353   2.524  1.00 37.19           C  
ATOM   4199  SD  MET   534      -5.967  16.790   0.908  1.00 37.19           S  
ATOM   4200  CE  MET   534      -5.133  18.306   0.359  1.00 37.19           C  
ATOM   4201  N   VAL   535      -9.579  20.889   3.173  1.00 26.43           N  
ATOM   4202  CA  VAL   535      -9.704  22.316   2.893  1.00 26.43           C  
ATOM   4203  C   VAL   535     -10.171  23.050   4.148  1.00 26.43           C  
ATOM   4204  O   VAL   535      -9.701  24.151   4.442  1.00 26.43           O  
ATOM   4205  CB  VAL   535     -10.681  22.582   1.726  1.00 26.43           C  
ATOM   4206  CG1 VAL   535     -10.692  24.065   1.358  1.00 26.43           C  
ATOM   4207  CG2 VAL   535     -10.307  21.731   0.514  1.00 26.43           C  
TER    4208      VAL   535                                                       
END   
