# Supplementary material for: The transformative power of transformers in protein structure prediction
Source: Proc Natl Acad Sci U S A. 2023 Jul 31;120(32):e2303499120. doi: 10.1073/pnas.2303499120 (PMC10410766; doi:10.1073/pnas.2303499120)
Supplement: Supplementary file 2 — Dataset S01 (GZ) [file pnas.2303499120.sd01.gz › SI_Data/predicted_structures/OmegaFold/T1130.pdb]

ATOM      1  N   VAL     1     -32.377  -6.186  12.856  1.00 16.03           N  
ATOM      2  CA  VAL     1     -31.559  -7.375  12.641  1.00 16.03           C  
ATOM      3  C   VAL     1     -30.120  -6.965  12.337  1.00 16.03           C  
ATOM      4  O   VAL     1     -29.878  -6.129  11.463  1.00 16.03           O  
ATOM      5  CB  VAL     1     -32.118  -8.249  11.496  1.00 16.03           C  
ATOM      6  CG1 VAL     1     -31.459  -9.628  11.498  1.00 16.03           C  
ATOM      7  CG2 VAL     1     -33.635  -8.378  11.616  1.00 16.03           C  
ATOM      8  N   GLY     2     -29.316  -6.663  13.268  1.00 18.82           N  
ATOM      9  CA  GLY     2     -27.987  -6.137  12.996  1.00 18.82           C  
ATOM     10  C   GLY     2     -26.941  -7.222  12.822  1.00 18.82           C  
ATOM     11  O   GLY     2     -26.803  -8.102  13.674  1.00 18.82           O  
ATOM     12  N   PRO     3     -26.781  -7.865  11.611  1.00 19.74           N  
ATOM     13  CA  PRO     3     -25.928  -9.054  11.561  1.00 19.74           C  
ATOM     14  C   PRO     3     -24.460  -8.739  11.839  1.00 19.74           C  
ATOM     15  O   PRO     3     -23.901  -7.811  11.248  1.00 19.74           O  
ATOM     16  CB  PRO     3     -26.115  -9.562  10.129  1.00 19.74           C  
ATOM     17  CG  PRO     3     -26.741  -8.420   9.397  1.00 19.74           C  
ATOM     18  CD  PRO     3     -27.221  -7.414  10.404  1.00 19.74           C  
ATOM     19  N   TYR     4     -23.997  -8.632  13.060  1.00 17.40           N  
ATOM     20  CA  TYR     4     -22.653  -8.796  13.602  1.00 17.40           C  
ATOM     21  C   TYR     4     -21.861  -9.819  12.796  1.00 17.40           C  
ATOM     22  O   TYR     4     -22.362 -10.904  12.495  1.00 17.40           O  
ATOM     23  CB  TYR     4     -22.715  -9.224  15.072  1.00 17.40           C  
ATOM     24  CG  TYR     4     -22.833  -8.069  16.036  1.00 17.40           C  
ATOM     25  CD1 TYR     4     -21.700  -7.402  16.498  1.00 17.40           C  
ATOM     26  CD2 TYR     4     -24.078  -7.641  16.488  1.00 17.40           C  
ATOM     27  CE1 TYR     4     -21.804  -6.338  17.388  1.00 17.40           C  
ATOM     28  CE2 TYR     4     -24.194  -6.579  17.378  1.00 17.40           C  
ATOM     29  CZ  TYR     4     -23.053  -5.934  17.821  1.00 17.40           C  
ATOM     30  OH  TYR     4     -23.162  -4.881  18.702  1.00 17.40           O  
ATOM     31  N   ILE     5     -20.852  -9.419  12.040  1.00 19.69           N  
ATOM     32  CA  ILE     5     -19.451  -9.505  11.644  1.00 19.69           C  
ATOM     33  C   ILE     5     -18.855 -10.823  12.133  1.00 19.69           C  
ATOM     34  O   ILE     5     -18.626 -11.000  13.332  1.00 19.69           O  
ATOM     35  CB  ILE     5     -18.634  -8.312  12.190  1.00 19.69           C  
ATOM     36  CG1 ILE     5     -19.274  -6.986  11.761  1.00 19.69           C  
ATOM     37  CG2 ILE     5     -17.178  -8.395  11.723  1.00 19.69           C  
ATOM     38  CD1 ILE     5     -18.601  -5.755  12.353  1.00 19.69           C  
ATOM     39  N   GLY     6     -19.436 -11.928  11.647  1.00 19.54           N  
ATOM     40  CA  GLY     6     -18.823 -13.244  11.713  1.00 19.54           C  
ATOM     41  C   GLY     6     -17.313 -13.207  11.574  1.00 19.54           C  
ATOM     42  O   GLY     6     -16.774 -12.400  10.814  1.00 19.54           O  
ATOM     43  N   SER     7     -16.571 -13.063  12.565  1.00 21.00           N  
ATOM     44  CA  SER     7     -15.213 -13.514  12.853  1.00 21.00           C  
ATOM     45  C   SER     7     -14.698 -14.448  11.763  1.00 21.00           C  
ATOM     46  O   SER     7     -13.961 -15.395  12.048  1.00 21.00           O  
ATOM     47  CB  SER     7     -15.159 -14.219  14.209  1.00 21.00           C  
ATOM     48  OG  SER     7     -16.075 -15.300  14.251  1.00 21.00           O  
ATOM     49  N   GLY     8     -15.148 -14.266  10.543  1.00 20.21           N  
ATOM     50  CA  GLY     8     -14.526 -15.163   9.581  1.00 20.21           C  
ATOM     51  C   GLY     8     -13.376 -14.525   8.826  1.00 20.21           C  
ATOM     52  O   GLY     8     -13.569 -13.548   8.100  1.00 20.21           O  
ATOM     53  N   SER     9     -12.427 -13.898   9.551  1.00 23.52           N  
ATOM     54  CA  SER     9     -11.101 -13.741   8.962  1.00 23.52           C  
ATOM     55  C   SER     9     -10.903 -14.692   7.787  1.00 23.52           C  
ATOM     56  O   SER     9     -10.840 -15.909   7.970  1.00 23.52           O  
ATOM     57  CB  SER     9     -10.016 -13.981  10.012  1.00 23.52           C  
ATOM     58  OG  SER     9     -10.119 -15.287  10.553  1.00 23.52           O  
ATOM     59  N   ASN    10     -11.701 -14.599   6.736  1.00 24.27           N  
ATOM     60  CA  ASN    10     -11.216 -15.299   5.552  1.00 24.27           C  
ATOM     61  C   ASN    10      -9.901 -14.709   5.051  1.00 24.27           C  
ATOM     62  O   ASN    10      -9.901 -13.800   4.218  1.00 24.27           O  
ATOM     63  CB  ASN    10     -12.268 -15.270   4.442  1.00 24.27           C  
ATOM     64  CG  ASN    10     -12.555 -16.645   3.872  1.00 24.27           C  
ATOM     65  OD1 ASN    10     -11.894 -17.626   4.223  1.00 24.27           O  
ATOM     66  ND2 ASN    10     -13.543 -16.727   2.989  1.00 24.27           N  
ATOM     67  N   PRO    11      -8.791 -14.588   5.812  1.00 26.94           N  
ATOM     68  CA  PRO    11      -7.772 -13.765   5.156  1.00 26.94           C  
ATOM     69  C   PRO    11      -6.967 -14.540   4.116  1.00 26.94           C  
ATOM     70  O   PRO    11      -6.012 -14.007   3.546  1.00 26.94           O  
ATOM     71  CB  PRO    11      -6.878 -13.319   6.317  1.00 26.94           C  
ATOM     72  CG  PRO    11      -7.266 -14.203   7.458  1.00 26.94           C  
ATOM     73  CD  PRO    11      -8.521 -14.939   7.087  1.00 26.94           C  
ATOM     74  N   ASP    12      -7.615 -15.355   3.310  1.00 25.39           N  
ATOM     75  CA  ASP    12      -6.719 -15.952   2.326  1.00 25.39           C  
ATOM     76  C   ASP    12      -7.178 -15.640   0.903  1.00 25.39           C  
ATOM     77  O   ASP    12      -8.087 -16.290   0.382  1.00 25.39           O  
ATOM     78  CB  ASP    12      -6.630 -17.466   2.529  1.00 25.39           C  
ATOM     79  CG  ASP    12      -5.370 -17.892   3.263  1.00 25.39           C  
ATOM     80  OD1 ASP    12      -4.407 -17.099   3.334  1.00 25.39           O  
ATOM     81  OD2 ASP    12      -5.340 -19.034   3.773  1.00 25.39           O  
ATOM     82  N   TYR    13      -7.556 -14.467   0.640  1.00 24.66           N  
ATOM     83  CA  TYR    13      -7.608 -14.284  -0.806  1.00 24.66           C  
ATOM     84  C   TYR    13      -6.338 -14.804  -1.467  1.00 24.66           C  
ATOM     85  O   TYR    13      -5.235 -14.351  -1.151  1.00 24.66           O  
ATOM     86  CB  TYR    13      -7.810 -12.806  -1.153  1.00 24.66           C  
ATOM     87  CG  TYR    13      -9.259 -12.388  -1.210  1.00 24.66           C  
ATOM     88  CD1 TYR    13      -9.989 -12.494  -2.392  1.00 24.66           C  
ATOM     89  CD2 TYR    13      -9.902 -11.887  -0.084  1.00 24.66           C  
ATOM     90  CE1 TYR    13     -11.324 -12.108  -2.450  1.00 24.66           C  
ATOM     91  CE2 TYR    13     -11.236 -11.499  -0.130  1.00 24.66           C  
ATOM     92  CZ  TYR    13     -11.938 -11.613  -1.316  1.00 24.66           C  
ATOM     93  OH  TYR    13     -13.260 -11.230  -1.367  1.00 24.66           O  
ATOM     94  N   THR    14      -6.081 -16.003  -1.374  1.00 23.66           N  
ATOM     95  CA  THR    14      -4.979 -16.594  -2.124  1.00 23.66           C  
ATOM     96  C   THR    14      -4.848 -15.943  -3.498  1.00 23.66           C  
ATOM     97  O   THR    14      -5.827 -15.430  -4.043  1.00 23.66           O  
ATOM     98  CB  THR    14      -5.166 -18.114  -2.289  1.00 23.66           C  
ATOM     99  OG1 THR    14      -6.462 -18.372  -2.843  1.00 23.66           O  
ATOM    100  CG2 THR    14      -5.047 -18.831  -0.948  1.00 23.66           C  
ATOM    101  N   VAL    15      -3.972 -14.986  -3.627  1.00 24.93           N  
ATOM    102  CA  VAL    15      -3.431 -14.546  -4.908  1.00 24.93           C  
ATOM    103  C   VAL    15      -4.132 -15.283  -6.047  1.00 24.93           C  
ATOM    104  O   VAL    15      -4.427 -14.693  -7.089  1.00 24.93           O  
ATOM    105  CB  VAL    15      -1.904 -14.772  -4.987  1.00 24.93           C  
ATOM    106  CG1 VAL    15      -1.366 -14.353  -6.355  1.00 24.93           C  
ATOM    107  CG2 VAL    15      -1.194 -14.006  -3.873  1.00 24.93           C  
ATOM    108  N   HIS    16      -4.395 -16.546  -5.779  1.00 24.04           N  
ATOM    109  CA  HIS    16      -4.898 -17.284  -6.932  1.00 24.04           C  
ATOM    110  C   HIS    16      -6.358 -16.941  -7.212  1.00 24.04           C  
ATOM    111  O   HIS    16      -6.820 -17.054  -8.349  1.00 24.04           O  
ATOM    112  CB  HIS    16      -4.746 -18.790  -6.713  1.00 24.04           C  
ATOM    113  CG  HIS    16      -3.354 -19.291  -6.938  1.00 24.04           C  
ATOM    114  ND1 HIS    16      -2.776 -19.345  -8.187  1.00 24.04           N  
ATOM    115  CD2 HIS    16      -2.426 -19.758  -6.070  1.00 24.04           C  
ATOM    116  CE1 HIS    16      -1.549 -19.826  -8.078  1.00 24.04           C  
ATOM    117  NE2 HIS    16      -1.312 -20.085  -6.803  1.00 24.04           N  
ATOM    118  N   GLU    17      -7.061 -16.535  -6.135  1.00 26.84           N  
ATOM    119  CA  GLU    17      -8.440 -16.208  -6.482  1.00 26.84           C  
ATOM    120  C   GLU    17      -8.518 -14.893  -7.253  1.00 26.84           C  
ATOM    121  O   GLU    17      -9.434 -14.690  -8.053  1.00 26.84           O  
ATOM    122  CB  GLU    17      -9.309 -16.132  -5.224  1.00 26.84           C  
ATOM    123  CG  GLU    17     -10.019 -17.436  -4.887  1.00 26.84           C  
ATOM    124  CD  GLU    17     -10.927 -17.328  -3.673  1.00 26.84           C  
ATOM    125  OE1 GLU    17     -11.631 -18.312  -3.351  1.00 26.84           O  
ATOM    126  OE2 GLU    17     -10.935 -16.250  -3.037  1.00 26.84           O  
ATOM    127  N   VAL    18      -7.607 -14.020  -6.963  1.00 27.30           N  
ATOM    128  CA  VAL    18      -7.582 -12.799  -7.762  1.00 27.30           C  
ATOM    129  C   VAL    18      -7.386 -13.149  -9.235  1.00 27.30           C  
ATOM    130  O   VAL    18      -7.939 -12.486 -10.116  1.00 27.30           O  
ATOM    131  CB  VAL    18      -6.470 -11.836  -7.290  1.00 27.30           C  
ATOM    132  CG1 VAL    18      -6.516 -10.529  -8.081  1.00 27.30           C  
ATOM    133  CG2 VAL    18      -6.600 -11.563  -5.793  1.00 27.30           C  
ATOM    134  N   GLU    19      -6.554 -14.150  -9.462  1.00 27.70           N  
ATOM    135  CA  GLU    19      -6.466 -14.481 -10.882  1.00 27.70           C  
ATOM    136  C   GLU    19      -7.816 -14.942 -11.425  1.00 27.70           C  
ATOM    137  O   GLU    19      -8.111 -14.757 -12.607  1.00 27.70           O  
ATOM    138  CB  GLU    19      -5.407 -15.560 -11.118  1.00 27.70           C  
ATOM    139  CG  GLU    19      -3.999 -15.011 -11.298  1.00 27.70           C  
ATOM    140  CD  GLU    19      -2.965 -16.090 -11.576  1.00 27.70           C  
ATOM    141  OE1 GLU    19      -1.782 -15.752 -11.808  1.00 27.70           O  
ATOM    142  OE2 GLU    19      -3.341 -17.283 -11.562  1.00 27.70           O  
ATOM    143  N   ASN    20      -8.584 -15.441 -10.461  1.00 26.30           N  
ATOM    144  CA  ASN    20      -9.855 -15.889 -11.020  1.00 26.30           C  
ATOM    145  C   ASN    20     -10.858 -14.743 -11.119  1.00 26.30           C  
ATOM    146  O   ASN    20     -12.050 -14.972 -11.334  1.00 26.30           O  
ATOM    147  CB  ASN    20     -10.436 -17.032 -10.186  1.00 26.30           C  
ATOM    148  CG  ASN    20      -9.928 -18.392 -10.624  1.00 26.30           C  
ATOM    149  OD1 ASN    20      -9.345 -18.532 -11.703  1.00 26.30           O  
ATOM    150  ND2 ASN    20     -10.144 -19.402  -9.791  1.00 26.30           N  
ATOM    151  N   LEU    21     -10.519 -13.640 -10.514  1.00 29.16           N  
ATOM    152  CA  LEU    21     -11.534 -12.640 -10.829  1.00 29.16           C  
ATOM    153  C   LEU    21     -11.760 -12.551 -12.335  1.00 29.16           C  
ATOM    154  O   LEU    21     -10.804 -12.422 -13.104  1.00 29.16           O  
ATOM    155  CB  LEU    21     -11.125 -11.270 -10.281  1.00 29.16           C  
ATOM    156  CG  LEU    21     -11.397 -11.026  -8.796  1.00 29.16           C  
ATOM    157  CD1 LEU    21     -10.471  -9.940  -8.259  1.00 29.16           C  
ATOM    158  CD2 LEU    21     -12.857 -10.649  -8.574  1.00 29.16           C  
ATOM    159  N   GLU    22     -12.352 -13.593 -12.896  1.00 29.69           N  
ATOM    160  CA  GLU    22     -12.898 -13.685 -14.247  1.00 29.69           C  
ATOM    161  C   GLU    22     -12.868 -12.329 -14.947  1.00 29.69           C  
ATOM    162  O   GLU    22     -13.254 -11.314 -14.363  1.00 29.69           O  
ATOM    163  CB  GLU    22     -14.329 -14.228 -14.213  1.00 29.69           C  
ATOM    164  CG  GLU    22     -14.470 -15.624 -14.802  1.00 29.69           C  
ATOM    165  CD  GLU    22     -15.879 -16.183 -14.688  1.00 29.69           C  
ATOM    166  OE1 GLU    22     -16.107 -17.343 -15.102  1.00 29.69           O  
ATOM    167  OE2 GLU    22     -16.762 -15.455 -14.182  1.00 29.69           O  
ATOM    168  N   TYR    23     -11.856 -12.059 -15.680  1.00 30.20           N  
ATOM    169  CA  TYR    23     -11.885 -11.147 -16.818  1.00 30.20           C  
ATOM    170  C   TYR    23     -13.314 -10.915 -17.295  1.00 30.20           C  
ATOM    171  O   TYR    23     -13.963 -11.834 -17.800  1.00 30.20           O  
ATOM    172  CB  TYR    23     -11.033 -11.694 -17.968  1.00 30.20           C  
ATOM    173  CG  TYR    23     -10.755 -10.681 -19.052  1.00 30.20           C  
ATOM    174  CD1 TYR    23     -11.508 -10.662 -20.224  1.00 30.20           C  
ATOM    175  CD2 TYR    23      -9.737  -9.744 -18.908  1.00 30.20           C  
ATOM    176  CE1 TYR    23     -11.254  -9.732 -21.227  1.00 30.20           C  
ATOM    177  CE2 TYR    23      -9.475  -8.809 -19.905  1.00 30.20           C  
ATOM    178  CZ  TYR    23     -10.237  -8.811 -21.058  1.00 30.20           C  
ATOM    179  OH  TYR    23      -9.982  -7.888 -22.048  1.00 30.20           O  
ATOM    180  N   ASP    24     -14.049 -10.019 -16.724  1.00 32.07           N  
ATOM    181  CA  ASP    24     -15.330  -9.613 -17.292  1.00 32.07           C  
ATOM    182  C   ASP    24     -15.148  -8.487 -18.308  1.00 32.07           C  
ATOM    183  O   ASP    24     -14.860  -7.348 -17.934  1.00 32.07           O  
ATOM    184  CB  ASP    24     -16.293  -9.173 -16.187  1.00 32.07           C  
ATOM    185  CG  ASP    24     -17.720  -9.004 -16.676  1.00 32.07           C  
ATOM    186  OD1 ASP    24     -17.971  -9.156 -17.891  1.00 32.07           O  
ATOM    187  OD2 ASP    24     -18.602  -8.712 -15.839  1.00 32.07           O  
ATOM    188  N   PRO    25     -15.059  -8.877 -19.551  1.00 30.61           N  
ATOM    189  CA  PRO    25     -14.887  -7.816 -20.546  1.00 30.61           C  
ATOM    190  C   PRO    25     -15.926  -6.706 -20.411  1.00 30.61           C  
ATOM    191  O   PRO    25     -15.658  -5.556 -20.768  1.00 30.61           O  
ATOM    192  CB  PRO    25     -15.045  -8.553 -21.878  1.00 30.61           C  
ATOM    193  CG  PRO    25     -15.390  -9.957 -21.500  1.00 30.61           C  
ATOM    194  CD  PRO    25     -15.344 -10.072 -20.003  1.00 30.61           C  
ATOM    195  N   ALA    26     -17.151  -7.157 -20.031  1.00 33.15           N  
ATOM    196  CA  ALA    26     -18.154  -6.104 -19.894  1.00 33.15           C  
ATOM    197  C   ALA    26     -17.693  -5.031 -18.912  1.00 33.15           C  
ATOM    198  O   ALA    26     -17.966  -3.844 -19.106  1.00 33.15           O  
ATOM    199  CB  ALA    26     -19.487  -6.696 -19.444  1.00 33.15           C  
ATOM    200  N   ARG    27     -16.975  -5.506 -17.904  1.00 32.31           N  
ATOM    201  CA  ARG    27     -16.368  -4.729 -16.829  1.00 32.31           C  
ATOM    202  C   ARG    27     -15.445  -3.650 -17.388  1.00 32.31           C  
ATOM    203  O   ARG    27     -15.443  -2.516 -16.904  1.00 32.31           O  
ATOM    204  CB  ARG    27     -15.591  -5.641 -15.877  1.00 32.31           C  
ATOM    205  CG  ARG    27     -15.309  -5.018 -14.519  1.00 32.31           C  
ATOM    206  CD  ARG    27     -14.653  -6.009 -13.569  1.00 32.31           C  
ATOM    207  NE  ARG    27     -14.555  -5.473 -12.214  1.00 32.31           N  
ATOM    208  CZ  ARG    27     -14.064  -6.136 -11.170  1.00 32.31           C  
ATOM    209  NH1 ARG    27     -13.613  -7.378 -11.307  1.00 32.31           N  
ATOM    210  NH2 ARG    27     -14.022  -5.552  -9.981  1.00 32.31           N  
ATOM    211  N   PHE    28     -14.750  -4.076 -18.389  1.00 30.62           N  
ATOM    212  CA  PHE    28     -13.710  -3.176 -18.874  1.00 30.62           C  
ATOM    213  C   PHE    28     -14.241  -2.286 -19.991  1.00 30.62           C  
ATOM    214  O   PHE    28     -13.611  -1.290 -20.352  1.00 30.62           O  
ATOM    215  CB  PHE    28     -12.497  -3.971 -19.369  1.00 30.62           C  
ATOM    216  CG  PHE    28     -11.545  -4.370 -18.274  1.00 30.62           C  
ATOM    217  CD1 PHE    28     -10.526  -3.514 -17.874  1.00 30.62           C  
ATOM    218  CD2 PHE    28     -11.669  -5.602 -17.645  1.00 30.62           C  
ATOM    219  CE1 PHE    28      -9.643  -3.880 -16.861  1.00 30.62           C  
ATOM    220  CE2 PHE    28     -10.790  -5.975 -16.632  1.00 30.62           C  
ATOM    221  CZ  PHE    28      -9.778  -5.113 -16.242  1.00 30.62           C  
ATOM    222  N   ARG    29     -15.379  -2.742 -20.556  1.00 30.62           N  
ATOM    223  CA  ARG    29     -15.995  -1.932 -21.602  1.00 30.62           C  
ATOM    224  C   ARG    29     -16.319  -0.532 -21.092  1.00 30.62           C  
ATOM    225  O   ARG    29     -16.172   0.450 -21.822  1.00 30.62           O  
ATOM    226  CB  ARG    29     -17.265  -2.606 -22.126  1.00 30.62           C  
ATOM    227  CG  ARG    29     -17.017  -3.595 -23.254  1.00 30.62           C  
ATOM    228  CD  ARG    29     -18.320  -4.098 -23.860  1.00 30.62           C  
ATOM    229  NE  ARG    29     -18.272  -5.533 -24.128  1.00 30.62           N  
ATOM    230  CZ  ARG    29     -18.981  -6.153 -25.067  1.00 30.62           C  
ATOM    231  NH1 ARG    29     -19.811  -5.472 -25.850  1.00 30.62           N  
ATOM    232  NH2 ARG    29     -18.860  -7.463 -25.224  1.00 30.62           N  
ATOM    233  N   CYS    30     -16.677  -0.561 -19.793  1.00 31.17           N  
ATOM    234  CA  CYS    30     -17.070   0.757 -19.307  1.00 31.17           C  
ATOM    235  C   CYS    30     -15.874   1.700 -19.259  1.00 31.17           C  
ATOM    236  O   CYS    30     -15.972   2.856 -19.675  1.00 31.17           O  
ATOM    237  CB  CYS    30     -17.703   0.651 -17.920  1.00 31.17           C  
ATOM    238  SG  CYS    30     -19.473   1.011 -17.898  1.00 31.17           S  
ATOM    239  N   ILE    31     -14.789   1.084 -18.937  1.00 35.11           N  
ATOM    240  CA  ILE    31     -13.626   1.964 -18.911  1.00 35.11           C  
ATOM    241  C   ILE    31     -13.235   2.345 -20.337  1.00 35.11           C  
ATOM    242  O   ILE    31     -12.901   3.501 -20.607  1.00 35.11           O  
ATOM    243  CB  ILE    31     -12.432   1.301 -18.187  1.00 35.11           C  
ATOM    244  CG1 ILE    31     -12.759   1.084 -16.705  1.00 35.11           C  
ATOM    245  CG2 ILE    31     -11.165   2.146 -18.350  1.00 35.11           C  
ATOM    246  CD1 ILE    31     -11.601   0.524 -15.891  1.00 35.11           C  
ATOM    247  N   ASP    32     -13.345   1.385 -21.223  1.00 35.08           N  
ATOM    248  CA  ASP    32     -13.010   1.696 -22.609  1.00 35.08           C  
ATOM    249  C   ASP    32     -13.929   2.782 -23.165  1.00 35.08           C  
ATOM    250  O   ASP    32     -13.475   3.684 -23.872  1.00 35.08           O  
ATOM    251  CB  ASP    32     -13.096   0.439 -23.477  1.00 35.08           C  
ATOM    252  CG  ASP    32     -11.828  -0.396 -23.439  1.00 35.08           C  
ATOM    253  OD1 ASP    32     -10.793   0.090 -22.934  1.00 35.08           O  
ATOM    254  OD2 ASP    32     -11.864  -1.550 -23.920  1.00 35.08           O  
ATOM    255  N   THR    33     -15.200   2.613 -22.779  1.00 35.36           N  
ATOM    256  CA  THR    33     -16.173   3.594 -23.246  1.00 35.36           C  
ATOM    257  C   THR    33     -15.848   4.981 -22.698  1.00 35.36           C  
ATOM    258  O   THR    33     -15.895   5.970 -23.432  1.00 35.36           O  
ATOM    259  CB  THR    33     -17.604   3.200 -22.836  1.00 35.36           C  
ATOM    260  OG1 THR    33     -17.831   1.826 -23.175  1.00 35.36           O  
ATOM    261  CG2 THR    33     -18.638   4.065 -23.549  1.00 35.36           C  
ATOM    262  N   LEU    34     -15.479   4.900 -21.354  1.00 35.92           N  
ATOM    263  CA  LEU    34     -15.131   6.186 -20.761  1.00 35.92           C  
ATOM    264  C   LEU    34     -13.910   6.789 -21.448  1.00 35.92           C  
ATOM    265  O   LEU    34     -13.895   7.981 -21.764  1.00 35.92           O  
ATOM    266  CB  LEU    34     -14.862   6.030 -19.262  1.00 35.92           C  
ATOM    267  CG  LEU    34     -14.782   7.323 -18.449  1.00 35.92           C  
ATOM    268  CD1 LEU    34     -16.170   7.932 -18.285  1.00 35.92           C  
ATOM    269  CD2 LEU    34     -14.143   7.063 -17.090  1.00 35.92           C  
ATOM    270  N   HIS    35     -13.010   5.912 -21.766  1.00 37.59           N  
ATOM    271  CA  HIS    35     -11.805   6.281 -22.501  1.00 37.59           C  
ATOM    272  C   HIS    35     -12.149   6.850 -23.874  1.00 37.59           C  
ATOM    273  O   HIS    35     -11.568   7.852 -24.298  1.00 37.59           O  
ATOM    274  CB  HIS    35     -10.879   5.072 -22.652  1.00 37.59           C  
ATOM    275  CG  HIS    35      -9.655   5.144 -21.795  1.00 37.59           C  
ATOM    276  ND1 HIS    35      -8.418   4.718 -22.228  1.00 37.59           N  
ATOM    277  CD2 HIS    35      -9.480   5.596 -20.531  1.00 37.59           C  
ATOM    278  CE1 HIS    35      -7.532   4.905 -21.263  1.00 37.59           C  
ATOM    279  NE2 HIS    35      -8.151   5.436 -20.222  1.00 37.59           N  
ATOM    280  N   HIS    36     -13.103   6.200 -24.560  1.00 38.97           N  
ATOM    281  CA  HIS    36     -13.515   6.574 -25.908  1.00 38.97           C  
ATOM    282  C   HIS    36     -14.224   7.925 -25.913  1.00 38.97           C  
ATOM    283  O   HIS    36     -13.941   8.776 -26.759  1.00 38.97           O  
ATOM    284  CB  HIS    36     -14.426   5.501 -26.507  1.00 38.97           C  
ATOM    285  CG  HIS    36     -14.667   5.668 -27.974  1.00 38.97           C  
ATOM    286  ND1 HIS    36     -13.691   5.434 -28.919  1.00 38.97           N  
ATOM    287  CD2 HIS    36     -15.774   6.044 -28.656  1.00 38.97           C  
ATOM    288  CE1 HIS    36     -14.190   5.660 -30.123  1.00 38.97           C  
ATOM    289  NE2 HIS    36     -15.452   6.032 -29.991  1.00 38.97           N  
ATOM    290  N   VAL    37     -15.201   8.028 -24.972  1.00 38.42           N  
ATOM    291  CA  VAL    37     -16.003   9.247 -24.952  1.00 38.42           C  
ATOM    292  C   VAL    37     -15.104  10.453 -24.691  1.00 38.42           C  
ATOM    293  O   VAL    37     -15.221  11.480 -25.365  1.00 38.42           O  
ATOM    294  CB  VAL    37     -17.120   9.174 -23.886  1.00 38.42           C  
ATOM    295  CG1 VAL    37     -17.826  10.522 -23.752  1.00 38.42           C  
ATOM    296  CG2 VAL    37     -18.121   8.075 -24.238  1.00 38.42           C  
ATOM    297  N   CYS    38     -14.111  10.144 -23.790  1.00 36.96           N  
ATOM    298  CA  CYS    38     -13.266  11.252 -23.359  1.00 36.96           C  
ATOM    299  C   CYS    38     -12.293  11.656 -24.461  1.00 36.96           C  
ATOM    300  O   CYS    38     -11.993  12.839 -24.626  1.00 36.96           O  
ATOM    301  CB  CYS    38     -12.492  10.876 -22.096  1.00 36.96           C  
ATOM    302  SG  CYS    38     -13.524  10.756 -20.619  1.00 36.96           S  
ATOM    303  N   ASN    39     -12.036  10.643 -25.283  1.00 39.96           N  
ATOM    304  CA  ASN    39     -11.119  10.771 -26.411  1.00 39.96           C  
ATOM    305  C   ASN    39     -11.767  11.510 -27.579  1.00 39.96           C  
ATOM    306  O   ASN    39     -11.123  12.332 -28.233  1.00 39.96           O  
ATOM    307  CB  ASN    39     -10.626   9.395 -26.861  1.00 39.96           C  
ATOM    308  CG  ASN    39      -9.555   8.831 -25.949  1.00 39.96           C  
ATOM    309  OD1 ASN    39      -8.928   9.564 -25.181  1.00 39.96           O  
ATOM    310  ND2 ASN    39      -9.340   7.523 -26.025  1.00 39.96           N  
ATOM    311  N   SER    40     -12.944  11.064 -27.915  1.00 43.07           N  
ATOM    312  CA  SER    40     -13.610  11.566 -29.112  1.00 43.07           C  
ATOM    313  C   SER    40     -13.896  13.060 -29.000  1.00 43.07           C  
ATOM    314  O   SER    40     -13.810  13.790 -29.990  1.00 43.07           O  
ATOM    315  CB  SER    40     -14.914  10.807 -29.360  1.00 43.07           C  
ATOM    316  OG  SER    40     -16.032  11.664 -29.206  1.00 43.07           O  
ATOM    317  N   ARG    41     -13.912  13.505 -27.676  1.00 39.41           N  
ATOM    318  CA  ARG    41     -14.343  14.893 -27.550  1.00 39.41           C  
ATOM    319  C   ARG    41     -13.200  15.781 -27.070  1.00 39.41           C  
ATOM    320  O   ARG    41     -13.384  16.982 -26.864  1.00 39.41           O  
ATOM    321  CB  ARG    41     -15.530  15.003 -26.591  1.00 39.41           C  
ATOM    322  CG  ARG    41     -16.814  14.388 -27.126  1.00 39.41           C  
ATOM    323  CD  ARG    41     -18.008  14.715 -26.240  1.00 39.41           C  
ATOM    324  NE  ARG    41     -19.246  14.157 -26.777  1.00 39.41           N  
ATOM    325  CZ  ARG    41     -20.450  14.321 -26.234  1.00 39.41           C  
ATOM    326  NH1 ARG    41     -20.601  15.033 -25.122  1.00 39.41           N  
ATOM    327  NH2 ARG    41     -21.510  13.769 -26.806  1.00 39.41           N  
ATOM    328  N   GLU    42     -12.002  15.101 -26.890  1.00 44.36           N  
ATOM    329  CA  GLU    42     -10.796  15.803 -26.462  1.00 44.36           C  
ATOM    330  C   GLU    42     -10.995  16.461 -25.099  1.00 44.36           C  
ATOM    331  O   GLU    42     -10.658  17.633 -24.915  1.00 44.36           O  
ATOM    332  CB  GLU    42     -10.389  16.853 -27.499  1.00 44.36           C  
ATOM    333  CG  GLU    42      -9.745  16.268 -28.747  1.00 44.36           C  
ATOM    334  CD  GLU    42      -9.250  17.326 -29.720  1.00 44.36           C  
ATOM    335  OE1 GLU    42      -8.604  16.967 -30.730  1.00 44.36           O  
ATOM    336  OE2 GLU    42      -9.508  18.524 -29.469  1.00 44.36           O  
ATOM    337  N   LEU    43     -11.712  15.880 -24.199  1.00 41.01           N  
ATOM    338  CA  LEU    43     -11.956  16.468 -22.886  1.00 41.01           C  
ATOM    339  C   LEU    43     -10.684  16.468 -22.045  1.00 41.01           C  
ATOM    340  O   LEU    43      -9.817  15.610 -22.224  1.00 41.01           O  
ATOM    341  CB  LEU    43     -13.065  15.706 -22.156  1.00 41.01           C  
ATOM    342  CG  LEU    43     -14.460  15.773 -22.782  1.00 41.01           C  
ATOM    343  CD1 LEU    43     -15.350  14.675 -22.211  1.00 41.01           C  
ATOM    344  CD2 LEU    43     -15.083  17.147 -22.554  1.00 41.01           C  
ATOM    345  N   ASP    44     -10.248  17.596 -21.485  1.00 43.16           N  
ATOM    346  CA  ASP    44      -9.172  17.556 -20.499  1.00 43.16           C  
ATOM    347  C   ASP    44      -9.461  16.525 -19.411  1.00 43.16           C  
ATOM    348  O   ASP    44     -10.584  16.027 -19.303  1.00 43.16           O  
ATOM    349  CB  ASP    44      -8.966  18.937 -19.874  1.00 43.16           C  
ATOM    350  CG  ASP    44      -8.488  18.871 -18.434  1.00 43.16           C  
ATOM    351  OD1 ASP    44      -8.262  17.755 -17.917  1.00 43.16           O  
ATOM    352  OD2 ASP    44      -8.340  19.944 -17.809  1.00 43.16           O  
ATOM    353  N   ILE    45      -8.433  15.949 -18.778  1.00 34.46           N  
ATOM    354  CA  ILE    45      -8.506  14.869 -17.800  1.00 34.46           C  
ATOM    355  C   ILE    45      -9.583  15.184 -16.764  1.00 34.46           C  
ATOM    356  O   ILE    45     -10.333  14.297 -16.350  1.00 34.46           O  
ATOM    357  CB  ILE    45      -7.145  14.642 -17.106  1.00 34.46           C  
ATOM    358  CG1 ILE    45      -6.605  13.245 -17.434  1.00 34.46           C  
ATOM    359  CG2 ILE    45      -7.271  14.838 -15.592  1.00 34.46           C  
ATOM    360  CD1 ILE    45      -5.087  13.141 -17.385  1.00 34.46           C  
ATOM    361  N   ASP    46      -9.599  16.488 -16.394  1.00 38.97           N  
ATOM    362  CA  ASP    46     -10.575  16.895 -15.388  1.00 38.97           C  
ATOM    363  C   ASP    46     -12.000  16.767 -15.922  1.00 38.97           C  
ATOM    364  O   ASP    46     -12.885  16.258 -15.230  1.00 38.97           O  
ATOM    365  CB  ASP    46     -10.311  18.332 -14.934  1.00 38.97           C  
ATOM    366  CG  ASP    46      -9.035  18.472 -14.123  1.00 38.97           C  
ATOM    367  OD1 ASP    46      -8.649  17.512 -13.422  1.00 38.97           O  
ATOM    368  OD2 ASP    46      -8.411  19.554 -14.184  1.00 38.97           O  
ATOM    369  N   GLU    47     -12.118  17.218 -17.170  1.00 41.78           N  
ATOM    370  CA  GLU    47     -13.453  17.118 -17.750  1.00 41.78           C  
ATOM    371  C   GLU    47     -13.858  15.661 -17.955  1.00 41.78           C  
ATOM    372  O   GLU    47     -15.013  15.294 -17.727  1.00 41.78           O  
ATOM    373  CB  GLU    47     -13.520  17.874 -19.080  1.00 41.78           C  
ATOM    374  CG  GLU    47     -14.931  18.032 -19.628  1.00 41.78           C  
ATOM    375  CD  GLU    47     -15.652  19.255 -19.085  1.00 41.78           C  
ATOM    376  OE1 GLU    47     -16.905  19.266 -19.073  1.00 41.78           O  
ATOM    377  OE2 GLU    47     -14.959  20.211 -18.669  1.00 41.78           O  
ATOM    378  N   CYS    48     -12.867  14.905 -18.258  1.00 38.24           N  
ATOM    379  CA  CYS    48     -13.058  13.470 -18.442  1.00 38.24           C  
ATOM    380  C   CYS    48     -13.519  12.811 -17.148  1.00 38.24           C  
ATOM    381  O   CYS    48     -14.455  12.010 -17.153  1.00 38.24           O  
ATOM    382  CB  CYS    48     -11.765  12.816 -18.927  1.00 38.24           C  
ATOM    383  SG  CYS    48     -11.538  12.890 -20.718  1.00 38.24           S  
ATOM    384  N   ALA    49     -12.671  13.030 -16.164  1.00 38.45           N  
ATOM    385  CA  ALA    49     -13.004  12.566 -14.819  1.00 38.45           C  
ATOM    386  C   ALA    49     -14.399  13.029 -14.409  1.00 38.45           C  
ATOM    387  O   ALA    49     -15.178  12.253 -13.851  1.00 38.45           O  
ATOM    388  CB  ALA    49     -11.966  13.058 -13.814  1.00 38.45           C  
ATOM    389  N   ARG    50     -14.686  14.247 -14.817  1.00 37.66           N  
ATOM    390  CA  ARG    50     -16.014  14.806 -14.584  1.00 37.66           C  
ATOM    391  C   ARG    50     -17.079  14.024 -15.344  1.00 37.66           C  
ATOM    392  O   ARG    50     -18.134  13.704 -14.793  1.00 37.66           O  
ATOM    393  CB  ARG    50     -16.056  16.280 -14.991  1.00 37.66           C  
ATOM    394  CG  ARG    50     -16.459  17.219 -13.865  1.00 37.66           C  
ATOM    395  CD  ARG    50     -16.637  18.648 -14.359  1.00 37.66           C  
ATOM    396  NE  ARG    50     -16.408  19.619 -13.293  1.00 37.66           N  
ATOM    397  CZ  ARG    50     -15.858  20.817 -13.465  1.00 37.66           C  
ATOM    398  NH1 ARG    50     -15.466  21.217 -14.669  1.00 37.66           N  
ATOM    399  NH2 ARG    50     -15.697  21.622 -12.425  1.00 37.66           N  
ATOM    400  N   ASN    51     -16.810  13.889 -16.595  1.00 37.16           N  
ATOM    401  CA  ASN    51     -17.819  13.216 -17.406  1.00 37.16           C  
ATOM    402  C   ASN    51     -17.910  11.730 -17.069  1.00 37.16           C  
ATOM    403  O   ASN    51     -18.986  11.136 -17.148  1.00 37.16           O  
ATOM    404  CB  ASN    51     -17.526  13.406 -18.896  1.00 37.16           C  
ATOM    405  CG  ASN    51     -17.939  14.773 -19.403  1.00 37.16           C  
ATOM    406  OD1 ASN    51     -18.765  15.453 -18.788  1.00 37.16           O  
ATOM    407  ND2 ASN    51     -17.367  15.187 -20.527  1.00 37.16           N  
ATOM    408  N   GLY    52     -16.771  11.081 -16.932  1.00 36.84           N  
ATOM    409  CA  GLY    52     -16.843   9.713 -16.446  1.00 36.84           C  
ATOM    410  C   GLY    52     -17.702   9.565 -15.204  1.00 36.84           C  
ATOM    411  O   GLY    52     -18.514   8.643 -15.110  1.00 36.84           O  
ATOM    412  N   ILE    53     -17.563  10.494 -14.376  1.00 33.50           N  
ATOM    413  CA  ILE    53     -18.357  10.538 -13.153  1.00 33.50           C  
ATOM    414  C   ILE    53     -19.823  10.790 -13.499  1.00 33.50           C  
ATOM    415  O   ILE    53     -20.718  10.156 -12.934  1.00 33.50           O  
ATOM    416  CB  ILE    53     -17.841  11.623 -12.183  1.00 33.50           C  
ATOM    417  CG1 ILE    53     -16.444  11.259 -11.668  1.00 33.50           C  
ATOM    418  CG2 ILE    53     -18.819  11.818 -11.020  1.00 33.50           C  
ATOM    419  CD1 ILE    53     -15.827  12.309 -10.754  1.00 33.50           C  
ATOM    420  N   LEU    54     -19.953  11.944 -14.167  1.00 32.53           N  
ATOM    421  CA  LEU    54     -21.360  12.173 -14.479  1.00 32.53           C  
ATOM    422  C   LEU    54     -21.955  10.976 -15.213  1.00 32.53           C  
ATOM    423  O   LEU    54     -23.115  10.619 -14.990  1.00 32.53           O  
ATOM    424  CB  LEU    54     -21.522  13.438 -15.326  1.00 32.53           C  
ATOM    425  CG  LEU    54     -21.389  14.770 -14.586  1.00 32.53           C  
ATOM    426  CD1 LEU    54     -21.112  15.898 -15.574  1.00 32.53           C  
ATOM    427  CD2 LEU    54     -22.647  15.060 -13.775  1.00 32.53           C  
ATOM    428  N   ASN    55     -21.115  10.461 -16.026  1.00 34.06           N  
ATOM    429  CA  ASN    55     -21.663   9.226 -16.576  1.00 34.06           C  
ATOM    430  C   ASN    55     -21.784   8.142 -15.510  1.00 34.06           C  
ATOM    431  O   ASN    55     -22.694   7.313 -15.561  1.00 34.06           O  
ATOM    432  CB  ASN    55     -20.805   8.731 -17.743  1.00 34.06           C  
ATOM    433  CG  ASN    55     -21.383   9.107 -19.093  1.00 34.06           C  
ATOM    434  OD1 ASN    55     -22.536   9.534 -19.192  1.00 34.06           O  
ATOM    435  ND2 ASN    55     -20.584   8.952 -20.143  1.00 34.06           N  
ATOM    436  N   TRP    56     -20.859   8.081 -14.543  1.00 33.32           N  
ATOM    437  CA  TRP    56     -20.940   7.440 -13.235  1.00 33.32           C  
ATOM    438  C   TRP    56     -22.343   7.571 -12.650  1.00 33.32           C  
ATOM    439  O   TRP    56     -22.889   6.607 -12.109  1.00 33.32           O  
ATOM    440  CB  TRP    56     -19.914   8.046 -12.274  1.00 33.32           C  
ATOM    441  CG  TRP    56     -19.442   7.101 -11.210  1.00 33.32           C  
ATOM    442  CD1 TRP    56     -18.743   5.940 -11.391  1.00 33.32           C  
ATOM    443  CD2 TRP    56     -19.642   7.234  -9.800  1.00 33.32           C  
ATOM    444  NE1 TRP    56     -18.494   5.344 -10.177  1.00 33.32           N  
ATOM    445  CE2 TRP    56     -19.035   6.117  -9.185  1.00 33.32           C  
ATOM    446  CE3 TRP    56     -20.275   8.190  -8.996  1.00 33.32           C  
ATOM    447  CZ2 TRP    56     -19.043   5.931  -7.801  1.00 33.32           C  
ATOM    448  CZ3 TRP    56     -20.281   8.004  -7.618  1.00 33.32           C  
ATOM    449  CH2 TRP    56     -19.669   6.881  -7.037  1.00 33.32           C  
ATOM    450  N   ARG    57     -22.781   8.808 -12.618  1.00 32.97           N  
ATOM    451  CA  ARG    57     -24.075   9.122 -12.020  1.00 32.97           C  
ATOM    452  C   ARG    57     -25.218   8.721 -12.947  1.00 32.97           C  
ATOM    453  O   ARG    57     -26.369   8.627 -12.516  1.00 32.97           O  
ATOM    454  CB  ARG    57     -24.167  10.613 -11.689  1.00 32.97           C  
ATOM    455  CG  ARG    57     -23.426  11.009 -10.422  1.00 32.97           C  
ATOM    456  CD  ARG    57     -23.755  12.434  -9.998  1.00 32.97           C  
ATOM    457  NE  ARG    57     -22.954  12.855  -8.852  1.00 32.97           N  
ATOM    458  CZ  ARG    57     -23.101  14.009  -8.207  1.00 32.97           C  
ATOM    459  NH1 ARG    57     -24.025  14.884  -8.586  1.00 32.97           N  
ATOM    460  NH2 ARG    57     -22.318  14.290  -7.176  1.00 32.97           N  
ATOM    461  N   LYS    58     -24.877   8.794 -14.238  1.00 34.51           N  
ATOM    462  CA  LYS    58     -26.035   8.528 -15.087  1.00 34.51           C  
ATOM    463  C   LYS    58     -26.415   7.051 -15.050  1.00 34.51           C  
ATOM    464  O   LYS    58     -26.835   6.487 -16.063  1.00 34.51           O  
ATOM    465  CB  LYS    58     -25.755   8.961 -16.527  1.00 34.51           C  
ATOM    466  CG  LYS    58     -26.267  10.353 -16.865  1.00 34.51           C  
ATOM    467  CD  LYS    58     -26.075  10.676 -18.341  1.00 34.51           C  
ATOM    468  CE  LYS    58     -26.604  12.062 -18.685  1.00 34.51           C  
ATOM    469  NZ  LYS    58     -26.380  12.400 -20.122  1.00 34.51           N  
ATOM    470  N   ASN    59     -25.850   6.351 -14.109  1.00 36.86           N  
ATOM    471  CA  ASN    59     -26.262   4.954 -14.024  1.00 36.86           C  
ATOM    472  C   ASN    59     -27.734   4.825 -13.643  1.00 36.86           C  
ATOM    473  O   ASN    59     -28.216   5.539 -12.763  1.00 36.86           O  
ATOM    474  CB  ASN    59     -25.386   4.196 -13.024  1.00 36.86           C  
ATOM    475  CG  ASN    59     -24.253   3.443 -13.693  1.00 36.86           C  
ATOM    476  OD1 ASN    59     -24.277   3.209 -14.904  1.00 36.86           O  
ATOM    477  ND2 ASN    59     -23.253   3.058 -12.910  1.00 36.86           N  
ATOM    478  N   PRO    60     -28.563   4.214 -14.363  1.00 34.07           N  
ATOM    479  CA  PRO    60     -30.005   3.964 -14.304  1.00 34.07           C  
ATOM    480  C   PRO    60     -30.509   3.750 -12.878  1.00 34.07           C  
ATOM    481  O   PRO    60     -29.771   3.243 -12.029  1.00 34.07           O  
ATOM    482  CB  PRO    60     -30.178   2.694 -15.140  1.00 34.07           C  
ATOM    483  CG  PRO    60     -28.785   2.258 -15.464  1.00 34.07           C  
ATOM    484  CD  PRO    60     -27.828   3.285 -14.931  1.00 34.07           C  
ATOM    485  N   GLU    61     -30.778   4.824 -12.090  1.00 37.93           N  
ATOM    486  CA  GLU    61     -31.717   4.740 -10.975  1.00 37.93           C  
ATOM    487  C   GLU    61     -31.771   3.326 -10.404  1.00 37.93           C  
ATOM    488  O   GLU    61     -32.318   2.418 -11.032  1.00 37.93           O  
ATOM    489  CB  GLU    61     -33.115   5.183 -11.415  1.00 37.93           C  
ATOM    490  CG  GLU    61     -33.248   6.686 -11.618  1.00 37.93           C  
ATOM    491  CD  GLU    61     -34.678   7.132 -11.875  1.00 37.93           C  
ATOM    492  OE1 GLU    61     -34.913   8.351 -12.041  1.00 37.93           O  
ATOM    493  OE2 GLU    61     -35.572   6.256 -11.908  1.00 37.93           O  
ATOM    494  N   GLY    62     -30.736   2.655 -10.151  1.00 35.44           N  
ATOM    495  CA  GLY    62     -30.851   1.532  -9.235  1.00 35.44           C  
ATOM    496  C   GLY    62     -29.510   1.029  -8.736  1.00 35.44           C  
ATOM    497  O   GLY    62     -29.451   0.121  -7.905  1.00 35.44           O  
ATOM    498  N   SER    63     -28.431   1.436  -9.224  1.00 39.37           N  
ATOM    499  CA  SER    63     -27.241   0.880  -8.588  1.00 39.37           C  
ATOM    500  C   SER    63     -26.672   1.839  -7.547  1.00 39.37           C  
ATOM    501  O   SER    63     -26.690   3.056  -7.741  1.00 39.37           O  
ATOM    502  CB  SER    63     -26.174   0.559  -9.635  1.00 39.37           C  
ATOM    503  OG  SER    63     -25.802   1.725 -10.349  1.00 39.37           O  
ATOM    504  N   ASN    64     -26.991   1.607  -6.287  1.00 37.91           N  
ATOM    505  CA  ASN    64     -26.525   2.203  -5.040  1.00 37.91           C  
ATOM    506  C   ASN    64     -25.050   2.585  -5.118  1.00 37.91           C  
ATOM    507  O   ASN    64     -24.248   1.863  -5.714  1.00 37.91           O  
ATOM    508  CB  ASN    64     -26.766   1.251  -3.867  1.00 37.91           C  
ATOM    509  CG  ASN    64     -28.083   1.513  -3.163  1.00 37.91           C  
ATOM    510  OD1 ASN    64     -28.805   2.454  -3.501  1.00 37.91           O  
ATOM    511  ND2 ASN    64     -28.406   0.680  -2.180  1.00 37.91           N  
ATOM    512  N   ASP    65     -24.752   3.757  -5.429  1.00 38.24           N  
ATOM    513  CA  ASP    65     -23.454   4.421  -5.351  1.00 38.24           C  
ATOM    514  C   ASP    65     -22.448   3.571  -4.578  1.00 38.24           C  
ATOM    515  O   ASP    65     -21.275   3.496  -4.950  1.00 38.24           O  
ATOM    516  CB  ASP    65     -23.593   5.797  -4.698  1.00 38.24           C  
ATOM    517  CG  ASP    65     -24.203   6.834  -5.624  1.00 38.24           C  
ATOM    518  OD1 ASP    65     -24.214   6.621  -6.856  1.00 38.24           O  
ATOM    519  OD2 ASP    65     -24.675   7.876  -5.118  1.00 38.24           O  
ATOM    520  N   GLU    66     -22.981   2.879  -3.598  1.00 38.90           N  
ATOM    521  CA  GLU    66     -22.077   2.132  -2.729  1.00 38.90           C  
ATOM    522  C   GLU    66     -21.468   0.939  -3.461  1.00 38.90           C  
ATOM    523  O   GLU    66     -20.282   0.644  -3.299  1.00 38.90           O  
ATOM    524  CB  GLU    66     -22.808   1.659  -1.470  1.00 38.90           C  
ATOM    525  CG  GLU    66     -21.927   1.605  -0.231  1.00 38.90           C  
ATOM    526  CD  GLU    66     -22.689   1.235   1.032  1.00 38.90           C  
ATOM    527  OE1 GLU    66     -22.066   1.153   2.115  1.00 38.90           O  
ATOM    528  OE2 GLU    66     -23.919   1.024   0.937  1.00 38.90           O  
ATOM    529  N   ASP    67     -22.354   0.205  -4.144  1.00 41.44           N  
ATOM    530  CA  ASP    67     -21.844  -0.986  -4.816  1.00 41.44           C  
ATOM    531  C   ASP    67     -20.709  -0.632  -5.774  1.00 41.44           C  
ATOM    532  O   ASP    67     -19.701  -1.340  -5.838  1.00 41.44           O  
ATOM    533  CB  ASP    67     -22.967  -1.698  -5.573  1.00 41.44           C  
ATOM    534  CG  ASP    67     -23.909  -2.460  -4.656  1.00 41.44           C  
ATOM    535  OD1 ASP    67     -23.526  -2.767  -3.507  1.00 41.44           O  
ATOM    536  OD2 ASP    67     -25.043  -2.758  -5.089  1.00 41.44           O  
ATOM    537  N   TYR    68     -20.730   0.590  -6.184  1.00 36.05           N  
ATOM    538  CA  TYR    68     -19.737   0.918  -7.201  1.00 36.05           C  
ATOM    539  C   TYR    68     -18.473   1.485  -6.566  1.00 36.05           C  
ATOM    540  O   TYR    68     -17.363   1.203  -7.021  1.00 36.05           O  
ATOM    541  CB  TYR    68     -20.310   1.919  -8.209  1.00 36.05           C  
ATOM    542  CG  TYR    68     -20.804   1.282  -9.484  1.00 36.05           C  
ATOM    543  CD1 TYR    68     -19.931   1.014 -10.536  1.00 36.05           C  
ATOM    544  CD2 TYR    68     -22.145   0.947  -9.641  1.00 36.05           C  
ATOM    545  CE1 TYR    68     -20.382   0.429 -11.714  1.00 36.05           C  
ATOM    546  CE2 TYR    68     -22.607   0.361 -10.815  1.00 36.05           C  
ATOM    547  CZ  TYR    68     -21.720   0.106 -11.844  1.00 36.05           C  
ATOM    548  OH  TYR    68     -22.172  -0.474 -13.008  1.00 36.05           O  
ATOM    549  N   VAL    69     -18.637   2.485  -5.636  1.00 35.65           N  
ATOM    550  CA  VAL    69     -17.457   2.839  -4.854  1.00 35.65           C  
ATOM    551  C   VAL    69     -16.695   1.575  -4.465  1.00 35.65           C  
ATOM    552  O   VAL    69     -15.467   1.525  -4.572  1.00 35.65           O  
ATOM    553  CB  VAL    69     -17.835   3.644  -3.590  1.00 35.65           C  
ATOM    554  CG1 VAL    69     -16.612   3.854  -2.699  1.00 35.65           C  
ATOM    555  CG2 VAL    69     -18.454   4.985  -3.977  1.00 35.65           C  
ATOM    556  N   ASN    70     -17.550   0.580  -4.173  1.00 40.17           N  
ATOM    557  CA  ASN    70     -16.903  -0.665  -3.770  1.00 40.17           C  
ATOM    558  C   ASN    70     -16.147  -1.305  -4.930  1.00 40.17           C  
ATOM    559  O   ASN    70     -15.045  -1.825  -4.747  1.00 40.17           O  
ATOM    560  CB  ASN    70     -17.932  -1.644  -3.201  1.00 40.17           C  
ATOM    561  CG  ASN    70     -18.309  -1.328  -1.767  1.00 40.17           C  
ATOM    562  OD1 ASN    70     -17.578  -0.630  -1.059  1.00 40.17           O  
ATOM    563  ND2 ASN    70     -19.454  -1.839  -1.328  1.00 40.17           N  
ATOM    564  N   GLU    71     -16.708  -1.148  -6.132  1.00 42.46           N  
ATOM    565  CA  GLU    71     -16.075  -1.747  -7.303  1.00 42.46           C  
ATOM    566  C   GLU    71     -14.759  -1.051  -7.636  1.00 42.46           C  
ATOM    567  O   GLU    71     -13.759  -1.710  -7.932  1.00 42.46           O  
ATOM    568  CB  GLU    71     -17.017  -1.695  -8.509  1.00 42.46           C  
ATOM    569  CG  GLU    71     -16.645  -2.664  -9.622  1.00 42.46           C  
ATOM    570  CD  GLU    71     -17.629  -2.652 -10.781  1.00 42.46           C  
ATOM    571  OE1 GLU    71     -17.441  -3.430 -11.744  1.00 42.46           O  
ATOM    572  OE2 GLU    71     -18.594  -1.859 -10.725  1.00 42.46           O  
ATOM    573  N   TYR    72     -14.841   0.241  -7.650  1.00 37.66           N  
ATOM    574  CA  TYR    72     -13.595   0.971  -7.857  1.00 37.66           C  
ATOM    575  C   TYR    72     -12.547   0.565  -6.827  1.00 37.66           C  
ATOM    576  O   TYR    72     -11.385   0.337  -7.172  1.00 37.66           O  
ATOM    577  CB  TYR    72     -13.838   2.481  -7.787  1.00 37.66           C  
ATOM    578  CG  TYR    72     -12.742   3.302  -8.423  1.00 37.66           C  
ATOM    579  CD1 TYR    72     -11.657   3.751  -7.673  1.00 37.66           C  
ATOM    580  CD2 TYR    72     -12.790   3.632  -9.773  1.00 37.66           C  
ATOM    581  CE1 TYR    72     -10.646   4.510  -8.253  1.00 37.66           C  
ATOM    582  CE2 TYR    72     -11.784   4.390 -10.364  1.00 37.66           C  
ATOM    583  CZ  TYR    72     -10.718   4.823  -9.598  1.00 37.66           C  
ATOM    584  OH  TYR    72      -9.720   5.574 -10.178  1.00 37.66           O  
ATOM    585  N   PHE    73     -13.050   0.482  -5.572  1.00 36.64           N  
ATOM    586  CA  PHE    73     -12.158   0.057  -4.500  1.00 36.64           C  
ATOM    587  C   PHE    73     -11.507  -1.280  -4.835  1.00 36.64           C  
ATOM    588  O   PHE    73     -10.309  -1.466  -4.616  1.00 36.64           O  
ATOM    589  CB  PHE    73     -12.919  -0.047  -3.175  1.00 36.64           C  
ATOM    590  CG  PHE    73     -12.621   1.073  -2.215  1.00 36.64           C  
ATOM    591  CD1 PHE    73     -11.464   1.058  -1.445  1.00 36.64           C  
ATOM    592  CD2 PHE    73     -13.499   2.141  -2.082  1.00 36.64           C  
ATOM    593  CE1 PHE    73     -11.186   2.093  -0.555  1.00 36.64           C  
ATOM    594  CE2 PHE    73     -13.228   3.180  -1.195  1.00 36.64           C  
ATOM    595  CZ  PHE    73     -12.071   3.153  -0.432  1.00 36.64           C  
ATOM    596  N   GLU    74     -12.353  -2.104  -5.361  1.00 41.29           N  
ATOM    597  CA  GLU    74     -11.857  -3.440  -5.677  1.00 41.29           C  
ATOM    598  C   GLU    74     -10.829  -3.395  -6.804  1.00 41.29           C  
ATOM    599  O   GLU    74      -9.815  -4.094  -6.755  1.00 41.29           O  
ATOM    600  CB  GLU    74     -13.014  -4.368  -6.057  1.00 41.29           C  
ATOM    601  CG  GLU    74     -13.223  -5.520  -5.084  1.00 41.29           C  
ATOM    602  CD  GLU    74     -14.679  -5.716  -4.692  1.00 41.29           C  
ATOM    603  OE1 GLU    74     -14.968  -6.604  -3.857  1.00 41.29           O  
ATOM    604  OE2 GLU    74     -15.538  -4.978  -5.224  1.00 41.29           O  
ATOM    605  N   LEU    75     -11.133  -2.453  -7.700  1.00 38.77           N  
ATOM    606  CA  LEU    75     -10.189  -2.327  -8.804  1.00 38.77           C  
ATOM    607  C   LEU    75      -8.860  -1.756  -8.321  1.00 38.77           C  
ATOM    608  O   LEU    75      -7.794  -2.228  -8.721  1.00 38.77           O  
ATOM    609  CB  LEU    75     -10.769  -1.438  -9.907  1.00 38.77           C  
ATOM    610  CG  LEU    75     -11.346  -2.160 -11.126  1.00 38.77           C  
ATOM    611  CD1 LEU    75     -12.591  -1.437 -11.630  1.00 38.77           C  
ATOM    612  CD2 LEU    75     -10.300  -2.265 -12.230  1.00 38.77           C  
ATOM    613  N   PHE    76      -9.009  -0.637  -7.545  1.00 38.33           N  
ATOM    614  CA  PHE    76      -7.833  -0.048  -6.918  1.00 38.33           C  
ATOM    615  C   PHE    76      -7.051  -1.099  -6.139  1.00 38.33           C  
ATOM    616  O   PHE    76      -5.830  -1.199  -6.275  1.00 38.33           O  
ATOM    617  CB  PHE    76      -8.236   1.102  -5.989  1.00 38.33           C  
ATOM    618  CG  PHE    76      -7.071   1.776  -5.316  1.00 38.33           C  
ATOM    619  CD1 PHE    76      -6.780   1.525  -3.981  1.00 38.33           C  
ATOM    620  CD2 PHE    76      -6.265   2.662  -6.020  1.00 38.33           C  
ATOM    621  CE1 PHE    76      -5.702   2.148  -3.356  1.00 38.33           C  
ATOM    622  CE2 PHE    76      -5.186   3.288  -5.403  1.00 38.33           C  
ATOM    623  CZ  PHE    76      -4.907   3.031  -4.070  1.00 38.33           C  
ATOM    624  N   ARG    77      -7.777  -1.802  -5.315  1.00 39.46           N  
ATOM    625  CA  ARG    77      -7.223  -2.923  -4.562  1.00 39.46           C  
ATOM    626  C   ARG    77      -6.511  -3.906  -5.486  1.00 39.46           C  
ATOM    627  O   ARG    77      -5.405  -4.358  -5.185  1.00 39.46           O  
ATOM    628  CB  ARG    77      -8.325  -3.643  -3.781  1.00 39.46           C  
ATOM    629  CG  ARG    77      -7.806  -4.551  -2.678  1.00 39.46           C  
ATOM    630  CD  ARG    77      -8.939  -5.275  -1.963  1.00 39.46           C  
ATOM    631  NE  ARG    77      -8.494  -5.860  -0.701  1.00 39.46           N  
ATOM    632  CZ  ARG    77      -9.268  -6.042   0.365  1.00 39.46           C  
ATOM    633  NH1 ARG    77     -10.548  -5.687   0.342  1.00 39.46           N  
ATOM    634  NH2 ARG    77      -8.760  -6.583   1.463  1.00 39.46           N  
ATOM    635  N   SER    78      -7.218  -4.200  -6.537  1.00 38.25           N  
ATOM    636  CA  SER    78      -6.690  -5.168  -7.493  1.00 38.25           C  
ATOM    637  C   SER    78      -5.429  -4.644  -8.171  1.00 38.25           C  
ATOM    638  O   SER    78      -4.475  -5.395  -8.386  1.00 38.25           O  
ATOM    639  CB  SER    78      -7.743  -5.508  -8.549  1.00 38.25           C  
ATOM    640  OG  SER    78      -7.912  -4.431  -9.455  1.00 38.25           O  
ATOM    641  N   ASN    79      -5.480  -3.322  -8.444  1.00 36.09           N  
ATOM    642  CA  ASN    79      -4.301  -2.771  -9.103  1.00 36.09           C  
ATOM    643  C   ASN    79      -3.105  -2.714  -8.157  1.00 36.09           C  
ATOM    644  O   ASN    79      -1.971  -2.964  -8.567  1.00 36.09           O  
ATOM    645  CB  ASN    79      -4.600  -1.380  -9.665  1.00 36.09           C  
ATOM    646  CG  ASN    79      -5.300  -1.431 -11.009  1.00 36.09           C  
ATOM    647  OD1 ASN    79      -5.057  -2.332 -11.816  1.00 36.09           O  
ATOM    648  ND2 ASN    79      -6.176  -0.464 -11.258  1.00 36.09           N  
ATOM    649  N   LEU    80      -3.467  -2.350  -6.896  1.00 37.02           N  
ATOM    650  CA  LEU    80      -2.390  -2.306  -5.913  1.00 37.02           C  
ATOM    651  C   LEU    80      -1.804  -3.695  -5.686  1.00 37.02           C  
ATOM    652  O   LEU    80      -0.583  -3.854  -5.613  1.00 37.02           O  
ATOM    653  CB  LEU    80      -2.897  -1.729  -4.589  1.00 37.02           C  
ATOM    654  CG  LEU    80      -2.433  -0.313  -4.244  1.00 37.02           C  
ATOM    655  CD1 LEU    80      -3.633   0.577  -3.939  1.00 37.02           C  
ATOM    656  CD2 LEU    80      -1.467  -0.338  -3.065  1.00 37.02           C  
ATOM    657  N   VAL    81      -2.709  -4.620  -5.529  1.00 35.18           N  
ATOM    658  CA  VAL    81      -2.295  -6.007  -5.345  1.00 35.18           C  
ATOM    659  C   VAL    81      -1.584  -6.505  -6.601  1.00 35.18           C  
ATOM    660  O   VAL    81      -0.584  -7.222  -6.513  1.00 35.18           O  
ATOM    661  CB  VAL    81      -3.498  -6.919  -5.016  1.00 35.18           C  
ATOM    662  CG1 VAL    81      -3.045  -8.368  -4.843  1.00 35.18           C  
ATOM    663  CG2 VAL    81      -4.214  -6.425  -3.760  1.00 35.18           C  
ATOM    664  N   ALA    82      -2.218  -6.145  -7.723  1.00 38.45           N  
ATOM    665  CA  ALA    82      -1.571  -6.607  -8.948  1.00 38.45           C  
ATOM    666  C   ALA    82      -0.114  -6.157  -9.003  1.00 38.45           C  
ATOM    667  O   ALA    82       0.740  -6.861  -9.546  1.00 38.45           O  
ATOM    668  CB  ALA    82      -2.328  -6.100 -10.173  1.00 38.45           C  
ATOM    669  N   ASP    83       0.095  -5.065  -8.362  1.00 37.18           N  
ATOM    670  CA  ASP    83       1.472  -4.580  -8.390  1.00 37.18           C  
ATOM    671  C   ASP    83       2.232  -5.016  -7.139  1.00 37.18           C  
ATOM    672  O   ASP    83       3.306  -4.487  -6.844  1.00 37.18           O  
ATOM    673  CB  ASP    83       1.502  -3.056  -8.520  1.00 37.18           C  
ATOM    674  CG  ASP    83       1.329  -2.579  -9.951  1.00 37.18           C  
ATOM    675  OD1 ASP    83       1.506  -3.387 -10.888  1.00 37.18           O  
ATOM    676  OD2 ASP    83       1.017  -1.384 -10.143  1.00 37.18           O  
ATOM    677  N   SER    84       1.587  -5.877  -6.431  1.00 40.66           N  
ATOM    678  CA  SER    84       2.169  -6.489  -5.241  1.00 40.66           C  
ATOM    679  C   SER    84       2.330  -5.471  -4.117  1.00 40.66           C  
ATOM    680  O   SER    84       3.306  -5.517  -3.366  1.00 40.66           O  
ATOM    681  CB  SER    84       3.525  -7.116  -5.569  1.00 40.66           C  
ATOM    682  OG  SER    84       3.382  -8.149  -6.529  1.00 40.66           O  
ATOM    683  N   ILE    85       1.747  -4.364  -4.319  1.00 43.77           N  
ATOM    684  CA  ILE    85       1.670  -3.449  -3.186  1.00 43.77           C  
ATOM    685  C   ILE    85       0.609  -3.934  -2.202  1.00 43.77           C  
ATOM    686  O   ILE    85      -0.571  -4.026  -2.547  1.00 43.77           O  
ATOM    687  CB  ILE    85       1.356  -2.007  -3.645  1.00 43.77           C  
ATOM    688  CG1 ILE    85       2.449  -1.498  -4.591  1.00 43.77           C  
ATOM    689  CG2 ILE    85       1.200  -1.078  -2.438  1.00 43.77           C  
ATOM    690  CD1 ILE    85       2.168  -0.121  -5.179  1.00 43.77           C  
ATOM    691  N   LEU    86       1.159  -4.467  -1.099  1.00 45.79           N  
ATOM    692  CA  LEU    86       0.273  -4.970  -0.055  1.00 45.79           C  
ATOM    693  C   LEU    86      -0.435  -3.823   0.658  1.00 45.79           C  
ATOM    694  O   LEU    86       0.152  -2.757   0.862  1.00 45.79           O  
ATOM    695  CB  LEU    86       1.057  -5.809   0.957  1.00 45.79           C  
ATOM    696  CG  LEU    86       1.671  -7.107   0.431  1.00 45.79           C  
ATOM    697  CD1 LEU    86       2.675  -7.664   1.435  1.00 45.79           C  
ATOM    698  CD2 LEU    86       0.581  -8.131   0.133  1.00 45.79           C  
ATOM    699  N   LEU    87      -1.675  -3.907   0.759  1.00 47.00           N  
ATOM    700  CA  LEU    87      -2.304  -2.973   1.686  1.00 47.00           C  
ATOM    701  C   LEU    87      -1.627  -3.023   3.051  1.00 47.00           C  
ATOM    702  O   LEU    87      -1.014  -4.032   3.409  1.00 47.00           O  
ATOM    703  CB  LEU    87      -3.796  -3.284   1.831  1.00 47.00           C  
ATOM    704  CG  LEU    87      -4.651  -3.104   0.575  1.00 47.00           C  
ATOM    705  CD1 LEU    87      -6.075  -3.585   0.831  1.00 47.00           C  
ATOM    706  CD2 LEU    87      -4.645  -1.646   0.129  1.00 47.00           C  
ATOM    707  N   PRO    88      -1.663  -1.956   3.711  1.00 47.36           N  
ATOM    708  CA  PRO    88      -0.929  -1.969   4.979  1.00 47.36           C  
ATOM    709  C   PRO    88      -1.304  -3.156   5.864  1.00 47.36           C  
ATOM    710  O   PRO    88      -0.431  -3.762   6.491  1.00 47.36           O  
ATOM    711  CB  PRO    88      -1.336  -0.648   5.636  1.00 47.36           C  
ATOM    712  CG  PRO    88      -1.757   0.229   4.501  1.00 47.36           C  
ATOM    713  CD  PRO    88      -2.285  -0.640   3.397  1.00 47.36           C  
ATOM    714  N   ASP    89      -2.598  -3.533   5.849  1.00 44.37           N  
ATOM    715  CA  ASP    89      -2.907  -4.679   6.698  1.00 44.37           C  
ATOM    716  C   ASP    89      -2.191  -5.935   6.208  1.00 44.37           C  
ATOM    717  O   ASP    89      -1.642  -6.695   7.008  1.00 44.37           O  
ATOM    718  CB  ASP    89      -4.418  -4.919   6.746  1.00 44.37           C  
ATOM    719  CG  ASP    89      -5.207  -3.667   7.085  1.00 44.37           C  
ATOM    720  OD1 ASP    89      -4.610  -2.684   7.575  1.00 44.37           O  
ATOM    721  OD2 ASP    89      -6.438  -3.665   6.865  1.00 44.37           O  
ATOM    722  N   GLU    90      -2.283  -6.109   4.914  1.00 50.17           N  
ATOM    723  CA  GLU    90      -1.639  -7.292   4.350  1.00 50.17           C  
ATOM    724  C   GLU    90      -0.127  -7.245   4.548  1.00 50.17           C  
ATOM    725  O   GLU    90       0.498  -8.266   4.844  1.00 50.17           O  
ATOM    726  CB  GLU    90      -1.972  -7.428   2.862  1.00 50.17           C  
ATOM    727  CG  GLU    90      -3.428  -7.774   2.586  1.00 50.17           C  
ATOM    728  CD  GLU    90      -3.760  -7.830   1.103  1.00 50.17           C  
ATOM    729  OE1 GLU    90      -4.771  -8.468   0.732  1.00 50.17           O  
ATOM    730  OE2 GLU    90      -3.004  -7.230   0.307  1.00 50.17           O  
ATOM    731  N   PHE    91       0.332  -6.007   4.391  1.00 53.58           N  
ATOM    732  CA  PHE    91       1.768  -5.835   4.571  1.00 53.58           C  
ATOM    733  C   PHE    91       2.170  -6.108   6.016  1.00 53.58           C  
ATOM    734  O   PHE    91       3.105  -6.869   6.273  1.00 53.58           O  
ATOM    735  CB  PHE    91       2.197  -4.421   4.166  1.00 53.58           C  
ATOM    736  CG  PHE    91       3.673  -4.170   4.308  1.00 53.58           C  
ATOM    737  CD1 PHE    91       4.187  -3.596   5.465  1.00 53.58           C  
ATOM    738  CD2 PHE    91       4.549  -4.508   3.285  1.00 53.58           C  
ATOM    739  CE1 PHE    91       5.553  -3.362   5.600  1.00 53.58           C  
ATOM    740  CE2 PHE    91       5.916  -4.277   3.413  1.00 53.58           C  
ATOM    741  CZ  PHE    91       6.416  -3.703   4.570  1.00 53.58           C  
ATOM    742  N   CYS    92       1.339  -5.543   6.842  1.00 50.58           N  
ATOM    743  CA  CYS    92       1.642  -5.680   8.262  1.00 50.58           C  
ATOM    744  C   CYS    92       1.496  -7.129   8.713  1.00 50.58           C  
ATOM    745  O   CYS    92       2.310  -7.625   9.493  1.00 50.58           O  
ATOM    746  CB  CYS    92       0.728  -4.782   9.095  1.00 50.58           C  
ATOM    747  SG  CYS    92       1.095  -3.021   8.936  1.00 50.58           S  
ATOM    748  N   TYR    93       0.434  -7.702   8.250  1.00 50.95           N  
ATOM    749  CA  TYR    93       0.211  -9.110   8.557  1.00 50.95           C  
ATOM    750  C   TYR    93       1.358  -9.970   8.040  1.00 50.95           C  
ATOM    751  O   TYR    93       1.882 -10.819   8.765  1.00 50.95           O  
ATOM    752  CB  TYR    93      -1.113  -9.589   7.955  1.00 50.95           C  
ATOM    753  CG  TYR    93      -1.505 -10.983   8.382  1.00 50.95           C  
ATOM    754  CD1 TYR    93      -1.261 -12.080   7.557  1.00 50.95           C  
ATOM    755  CD2 TYR    93      -2.121 -11.207   9.609  1.00 50.95           C  
ATOM    756  CE1 TYR    93      -1.622 -13.366   7.946  1.00 50.95           C  
ATOM    757  CE2 TYR    93      -2.487 -12.488  10.007  1.00 50.95           C  
ATOM    758  CZ  TYR    93      -2.233 -13.560   9.171  1.00 50.95           C  
ATOM    759  OH  TYR    93      -2.593 -14.831   9.560  1.00 50.95           O  
ATOM    760  N   LYS    94       1.758  -9.782   6.850  1.00 54.69           N  
ATOM    761  CA  LYS    94       2.839 -10.544   6.231  1.00 54.69           C  
ATOM    762  C   LYS    94       4.158 -10.321   6.964  1.00 54.69           C  
ATOM    763  O   LYS    94       4.884 -11.275   7.253  1.00 54.69           O  
ATOM    764  CB  LYS    94       2.988 -10.166   4.757  1.00 54.69           C  
ATOM    765  CG  LYS    94       3.929 -11.073   3.977  1.00 54.69           C  
ATOM    766  CD  LYS    94       4.025 -10.654   2.515  1.00 54.69           C  
ATOM    767  CE  LYS    94       5.099 -11.442   1.777  1.00 54.69           C  
ATOM    768  NZ  LYS    94       5.166 -11.066   0.333  1.00 54.69           N  
ATOM    769  N   GLU    95       4.370  -9.094   7.242  1.00 54.97           N  
ATOM    770  CA  GLU    95       5.640  -8.779   7.890  1.00 54.97           C  
ATOM    771  C   GLU    95       5.682  -9.326   9.314  1.00 54.97           C  
ATOM    772  O   GLU    95       6.735  -9.759   9.787  1.00 54.97           O  
ATOM    773  CB  GLU    95       5.878  -7.267   7.899  1.00 54.97           C  
ATOM    774  CG  GLU    95       7.234  -6.856   7.342  1.00 54.97           C  
ATOM    775  CD  GLU    95       8.404  -7.422   8.132  1.00 54.97           C  
ATOM    776  OE1 GLU    95       9.556  -7.349   7.646  1.00 54.97           O  
ATOM    777  OE2 GLU    95       8.167  -7.942   9.245  1.00 54.97           O  
ATOM    778  N   SER    96       4.573  -9.193   9.976  1.00 52.65           N  
ATOM    779  CA  SER    96       4.467  -9.738  11.325  1.00 52.65           C  
ATOM    780  C   SER    96       4.751 -11.236  11.340  1.00 52.65           C  
ATOM    781  O   SER    96       5.434 -11.734  12.237  1.00 52.65           O  
ATOM    782  CB  SER    96       3.078  -9.468  11.905  1.00 52.65           C  
ATOM    783  OG  SER    96       2.124 -10.367  11.367  1.00 52.65           O  
ATOM    784  N   ARG    97       4.256 -11.915  10.347  1.00 52.23           N  
ATOM    785  CA  ARG    97       4.487 -13.351  10.226  1.00 52.23           C  
ATOM    786  C   ARG    97       5.962 -13.650   9.981  1.00 52.23           C  
ATOM    787  O   ARG    97       6.514 -14.592  10.554  1.00 52.23           O  
ATOM    788  CB  ARG    97       3.639 -13.939   9.096  1.00 52.23           C  
ATOM    789  CG  ARG    97       2.592 -14.936   9.566  1.00 52.23           C  
ATOM    790  CD  ARG    97       2.235 -15.936   8.476  1.00 52.23           C  
ATOM    791  NE  ARG    97       1.101 -15.481   7.677  1.00 52.23           N  
ATOM    792  CZ  ARG    97       0.054 -16.233   7.349  1.00 52.23           C  
ATOM    793  NH1 ARG    97      -0.023 -17.498   7.746  1.00 52.23           N  
ATOM    794  NH2 ARG    97      -0.923 -15.718   6.618  1.00 52.23           N  
ATOM    795  N   GLU    98       6.512 -12.838   9.049  1.00 53.81           N  
ATOM    796  CA  GLU    98       7.913 -13.058   8.702  1.00 53.81           C  
ATOM    797  C   GLU    98       8.828 -12.761   9.886  1.00 53.81           C  
ATOM    798  O   GLU    98       9.822 -13.459  10.100  1.00 53.81           O  
ATOM    799  CB  GLU    98       8.311 -12.197   7.501  1.00 53.81           C  
ATOM    800  CG  GLU    98       7.788 -12.718   6.170  1.00 53.81           C  
ATOM    801  CD  GLU    98       8.109 -11.802   4.999  1.00 53.81           C  
ATOM    802  OE1 GLU    98       7.742 -12.136   3.849  1.00 53.81           O  
ATOM    803  OE2 GLU    98       8.732 -10.743   5.234  1.00 53.81           O  
ATOM    804  N   TYR    99       8.527 -11.599  10.518  1.00 50.86           N  
ATOM    805  CA  TYR    99       9.266 -11.233  11.721  1.00 50.86           C  
ATOM    806  C   TYR    99       9.298 -12.387  12.715  1.00 50.86           C  
ATOM    807  O   TYR    99      10.307 -12.608  13.388  1.00 50.86           O  
ATOM    808  CB  TYR    99       8.646  -9.995  12.377  1.00 50.86           C  
ATOM    809  CG  TYR    99       9.631  -9.171  13.170  1.00 50.86           C  
ATOM    810  CD1 TYR    99       9.834  -9.406  14.528  1.00 50.86           C  
ATOM    811  CD2 TYR    99      10.361  -8.154  12.562  1.00 50.86           C  
ATOM    812  CE1 TYR    99      10.739  -8.647  15.263  1.00 50.86           C  
ATOM    813  CE2 TYR    99      11.269  -7.389  13.287  1.00 50.86           C  
ATOM    814  CZ  TYR    99      11.451  -7.643  14.634  1.00 50.86           C  
ATOM    815  OH  TYR    99      12.348  -6.888  15.357  1.00 50.86           O  
ATOM    816  N   MET   100       8.338 -13.300  12.501  1.00 46.69           N  
ATOM    817  CA  MET   100       8.128 -14.386  13.454  1.00 46.69           C  
ATOM    818  C   MET   100       8.914 -15.627  13.046  1.00 46.69           C  
ATOM    819  O   MET   100       9.254 -16.457  13.892  1.00 46.69           O  
ATOM    820  CB  MET   100       6.641 -14.723  13.568  1.00 46.69           C  
ATOM    821  CG  MET   100       5.805 -13.609  14.179  1.00 46.69           C  
ATOM    822  SD  MET   100       4.008 -13.983  14.152  1.00 46.69           S  
ATOM    823  CE  MET   100       3.939 -15.309  15.389  1.00 46.69           C  
ATOM    824  N   SER   101       8.675 -16.086  11.779  1.00 47.69           N  
ATOM    825  CA  SER   101       9.457 -17.298  11.557  1.00 47.69           C  
ATOM    826  C   SER   101      10.874 -17.149  12.099  1.00 47.69           C  
ATOM    827  O   SER   101      11.505 -18.138  12.480  1.00 47.69           O  
ATOM    828  CB  SER   101       9.506 -17.638  10.067  1.00 47.69           C  
ATOM    829  OG  SER   101      10.391 -16.769   9.381  1.00 47.69           O  
ATOM    830  N   ASP   102      11.211 -15.958  12.411  1.00 48.90           N  
ATOM    831  CA  ASP   102      12.622 -15.888  12.778  1.00 48.90           C  
ATOM    832  C   ASP   102      12.798 -15.916  14.295  1.00 48.90           C  
ATOM    833  O   ASP   102      13.904 -16.134  14.793  1.00 48.90           O  
ATOM    834  CB  ASP   102      13.265 -14.626  12.198  1.00 48.90           C  
ATOM    835  CG  ASP   102      13.701 -14.794  10.753  1.00 48.90           C  
ATOM    836  OD1 ASP   102      13.792 -15.944  10.273  1.00 48.90           O  
ATOM    837  OD2 ASP   102      13.959 -13.767  10.089  1.00 48.90           O  
ATOM    838  N   GLN   103      11.710 -16.038  15.042  1.00 48.76           N  
ATOM    839  CA  GLN   103      12.241 -15.952  16.398  1.00 48.76           C  
ATOM    840  C   GLN   103      11.607 -17.003  17.305  1.00 48.76           C  
ATOM    841  O   GLN   103      10.441 -17.363  17.127  1.00 48.76           O  
ATOM    842  CB  GLN   103      12.014 -14.554  16.976  1.00 48.76           C  
ATOM    843  CG  GLN   103      12.828 -13.465  16.291  1.00 48.76           C  
ATOM    844  CD  GLN   103      14.095 -13.114  17.048  1.00 48.76           C  
ATOM    845  OE1 GLN   103      14.211 -13.384  18.248  1.00 48.76           O  
ATOM    846  NE2 GLN   103      15.052 -12.509  16.354  1.00 48.76           N  
ATOM    847  N   PRO   104      12.414 -17.466  18.271  1.00 50.04           N  
ATOM    848  CA  PRO   104      11.956 -18.509  19.192  1.00 50.04           C  
ATOM    849  C   PRO   104      10.879 -18.016  20.155  1.00 50.04           C  
ATOM    850  O   PRO   104      10.731 -16.808  20.355  1.00 50.04           O  
ATOM    851  CB  PRO   104      13.230 -18.896  19.948  1.00 50.04           C  
ATOM    852  CG  PRO   104      14.264 -17.924  19.476  1.00 50.04           C  
ATOM    853  CD  PRO   104      13.646 -17.041  18.430  1.00 50.04           C  
ATOM    854  N   GLN   105       9.684 -18.609  20.170  1.00 51.31           N  
ATOM    855  CA  GLN   105       8.492 -18.561  21.011  1.00 51.31           C  
ATOM    856  C   GLN   105       8.780 -17.851  22.331  1.00 51.31           C  
ATOM    857  O   GLN   105       9.241 -18.475  23.290  1.00 51.31           O  
ATOM    858  CB  GLN   105       7.965 -19.972  21.277  1.00 51.31           C  
ATOM    859  CG  GLN   105       7.364 -20.645  20.051  1.00 51.31           C  
ATOM    860  CD  GLN   105       6.777 -22.010  20.359  1.00 51.31           C  
ATOM    861  OE1 GLN   105       6.702 -22.420  21.522  1.00 51.31           O  
ATOM    862  NE2 GLN   105       6.357 -22.723  19.319  1.00 51.31           N  
ATOM    863  N   ASN   106       9.193 -16.597  22.308  1.00 53.26           N  
ATOM    864  CA  ASN   106       9.270 -15.887  23.580  1.00 53.26           C  
ATOM    865  C   ASN   106       8.062 -14.978  23.789  1.00 53.26           C  
ATOM    866  O   ASN   106       7.397 -14.591  22.826  1.00 53.26           O  
ATOM    867  CB  ASN   106      10.565 -15.077  23.666  1.00 53.26           C  
ATOM    868  CG  ASN   106      11.254 -15.216  25.009  1.00 53.26           C  
ATOM    869  OD1 ASN   106      10.680 -15.749  25.962  1.00 53.26           O  
ATOM    870  ND2 ASN   106      12.489 -14.738  25.094  1.00 53.26           N  
ATOM    871  N   ARG   107       7.381 -15.097  24.915  1.00 50.08           N  
ATOM    872  CA  ARG   107       6.330 -14.198  25.381  1.00 50.08           C  
ATOM    873  C   ARG   107       6.567 -12.775  24.887  1.00 50.08           C  
ATOM    874  O   ARG   107       5.616 -12.052  24.581  1.00 50.08           O  
ATOM    875  CB  ARG   107       6.246 -14.215  26.909  1.00 50.08           C  
ATOM    876  CG  ARG   107       5.384 -15.337  27.466  1.00 50.08           C  
ATOM    877  CD  ARG   107       5.180 -15.199  28.968  1.00 50.08           C  
ATOM    878  NE  ARG   107       4.406 -16.311  29.512  1.00 50.08           N  
ATOM    879  CZ  ARG   107       3.944 -16.376  30.757  1.00 50.08           C  
ATOM    880  NH1 ARG   107       4.170 -15.389  31.617  1.00 50.08           N  
ATOM    881  NH2 ARG   107       3.250 -17.436  31.148  1.00 50.08           N  
ATOM    882  N   ASP   108       7.753 -12.447  24.824  1.00 55.14           N  
ATOM    883  CA  ASP   108       8.086 -11.112  24.338  1.00 55.14           C  
ATOM    884  C   ASP   108       7.642 -10.928  22.889  1.00 55.14           C  
ATOM    885  O   ASP   108       7.237  -9.833  22.492  1.00 55.14           O  
ATOM    886  CB  ASP   108       9.589 -10.853  24.465  1.00 55.14           C  
ATOM    887  CG  ASP   108       9.914  -9.423  24.858  1.00 55.14           C  
ATOM    888  OD1 ASP   108       8.987  -8.589  24.946  1.00 55.14           O  
ATOM    889  OD2 ASP   108      11.108  -9.126  25.077  1.00 55.14           O  
ATOM    890  N   THR   109       7.537 -12.133  22.265  1.00 49.44           N  
ATOM    891  CA  THR   109       7.135 -12.121  20.863  1.00 49.44           C  
ATOM    892  C   THR   109       5.648 -11.804  20.729  1.00 49.44           C  
ATOM    893  O   THR   109       5.245 -11.059  19.833  1.00 49.44           O  
ATOM    894  CB  THR   109       7.438 -13.469  20.183  1.00 49.44           C  
ATOM    895  OG1 THR   109       8.736 -13.921  20.589  1.00 49.44           O  
ATOM    896  CG2 THR   109       7.411 -13.337  18.664  1.00 49.44           C  
ATOM    897  N   GLU   110       4.911 -12.382  21.722  1.00 55.90           N  
ATOM    898  CA  GLU   110       3.474 -12.130  21.667  1.00 55.90           C  
ATOM    899  C   GLU   110       3.163 -10.657  21.917  1.00 55.90           C  
ATOM    900  O   GLU   110       2.324 -10.069  21.231  1.00 55.90           O  
ATOM    901  CB  GLU   110       2.735 -13.004  22.683  1.00 55.90           C  
ATOM    902  CG  GLU   110       1.244 -13.139  22.410  1.00 55.90           C  
ATOM    903  CD  GLU   110       0.572 -14.202  23.263  1.00 55.90           C  
ATOM    904  OE1 GLU   110      -0.667 -14.361  23.169  1.00 55.90           O  
ATOM    905  OE2 GLU   110       1.289 -14.880  24.032  1.00 55.90           O  
ATOM    906  N   VAL   111       3.799 -10.157  22.932  1.00 52.88           N  
ATOM    907  CA  VAL   111       3.589  -8.754  23.275  1.00 52.88           C  
ATOM    908  C   VAL   111       3.988  -7.868  22.097  1.00 52.88           C  
ATOM    909  O   VAL   111       3.273  -6.924  21.752  1.00 52.88           O  
ATOM    910  CB  VAL   111       4.386  -8.353  24.537  1.00 52.88           C  
ATOM    911  CG1 VAL   111       4.312  -6.845  24.766  1.00 52.88           C  
ATOM    912  CG2 VAL   111       3.864  -9.108  25.759  1.00 52.88           C  
ATOM    913  N   ARG   112       5.123  -8.267  21.494  1.00 51.62           N  
ATOM    914  CA  ARG   112       5.589  -7.480  20.358  1.00 51.62           C  
ATOM    915  C   ARG   112       4.618  -7.580  19.186  1.00 51.62           C  
ATOM    916  O   ARG   112       4.365  -6.590  18.496  1.00 51.62           O  
ATOM    917  CB  ARG   112       6.983  -7.936  19.923  1.00 51.62           C  
ATOM    918  CG  ARG   112       8.108  -7.391  20.789  1.00 51.62           C  
ATOM    919  CD  ARG   112       9.477  -7.776  20.244  1.00 51.62           C  
ATOM    920  NE  ARG   112      10.450  -7.963  21.317  1.00 51.62           N  
ATOM    921  CZ  ARG   112      11.711  -8.346  21.137  1.00 51.62           C  
ATOM    922  NH1 ARG   112      12.179  -8.591  19.918  1.00 51.62           N  
ATOM    923  NH2 ARG   112      12.512  -8.485  22.184  1.00 51.62           N  
ATOM    924  N   ARG   113       4.046  -8.810  19.012  1.00 53.80           N  
ATOM    925  CA  ARG   113       2.922  -9.030  18.108  1.00 53.80           C  
ATOM    926  C   ARG   113       1.788  -8.051  18.395  1.00 53.80           C  
ATOM    927  O   ARG   113       1.235  -7.446  17.474  1.00 53.80           O  
ATOM    928  CB  ARG   113       2.414 -10.469  18.222  1.00 53.80           C  
ATOM    929  CG  ARG   113       1.388 -10.845  17.165  1.00 53.80           C  
ATOM    930  CD  ARG   113       0.873 -12.265  17.359  1.00 53.80           C  
ATOM    931  NE  ARG   113      -0.221 -12.571  16.442  1.00 53.80           N  
ATOM    932  CZ  ARG   113      -0.844 -13.744  16.370  1.00 53.80           C  
ATOM    933  NH1 ARG   113      -0.490 -14.749  17.163  1.00 53.80           N  
ATOM    934  NH2 ARG   113      -1.827 -13.915  15.499  1.00 53.80           N  
ATOM    935  N   ASN   114       1.334  -8.112  19.676  1.00 55.48           N  
ATOM    936  CA  ASN   114       0.136  -7.365  20.045  1.00 55.48           C  
ATOM    937  C   ASN   114       0.322  -5.866  19.834  1.00 55.48           C  
ATOM    938  O   ASN   114      -0.575  -5.189  19.327  1.00 55.48           O  
ATOM    939  CB  ASN   114      -0.251  -7.654  21.497  1.00 55.48           C  
ATOM    940  CG  ASN   114      -0.991  -8.967  21.654  1.00 55.48           C  
ATOM    941  OD1 ASN   114      -1.440  -9.562  20.672  1.00 55.48           O  
ATOM    942  ND2 ASN   114      -1.123  -9.429  22.892  1.00 55.48           N  
ATOM    943  N   ARG   115       1.494  -5.516  20.127  1.00 54.23           N  
ATOM    944  CA  ARG   115       1.783  -4.092  19.990  1.00 54.23           C  
ATOM    945  C   ARG   115       1.858  -3.687  18.521  1.00 54.23           C  
ATOM    946  O   ARG   115       1.354  -2.630  18.137  1.00 54.23           O  
ATOM    947  CB  ARG   115       3.093  -3.738  20.698  1.00 54.23           C  
ATOM    948  CG  ARG   115       3.040  -2.432  21.474  1.00 54.23           C  
ATOM    949  CD  ARG   115       4.330  -2.181  22.243  1.00 54.23           C  
ATOM    950  NE  ARG   115       4.179  -1.095  23.207  1.00 54.23           N  
ATOM    951  CZ  ARG   115       4.930  -0.936  24.294  1.00 54.23           C  
ATOM    952  NH1 ARG   115       5.904  -1.794  24.576  1.00 54.23           N  
ATOM    953  NH2 ARG   115       4.707   0.088  25.104  1.00 54.23           N  
ATOM    954  N   PHE   116       2.469  -4.643  17.775  1.00 46.28           N  
ATOM    955  CA  PHE   116       2.556  -4.598  16.320  1.00 46.28           C  
ATOM    956  C   PHE   116       1.172  -4.452  15.699  1.00 46.28           C  
ATOM    957  O   PHE   116       0.961  -3.599  14.835  1.00 46.28           O  
ATOM    958  CB  PHE   116       3.242  -5.858  15.782  1.00 46.28           C  
ATOM    959  CG  PHE   116       3.566  -5.793  14.314  1.00 46.28           C  
ATOM    960  CD1 PHE   116       2.671  -6.276  13.368  1.00 46.28           C  
ATOM    961  CD2 PHE   116       4.768  -5.248  13.881  1.00 46.28           C  
ATOM    962  CE1 PHE   116       2.969  -6.216  12.008  1.00 46.28           C  
ATOM    963  CE2 PHE   116       5.073  -5.185  12.524  1.00 46.28           C  
ATOM    964  CZ  PHE   116       4.173  -5.671  11.589  1.00 46.28           C  
ATOM    965  N   ASN   117       0.262  -5.250  16.092  1.00 50.70           N  
ATOM    966  CA  ASN   117      -1.093  -5.321  15.555  1.00 50.70           C  
ATOM    967  C   ASN   117      -1.905  -4.080  15.915  1.00 50.70           C  
ATOM    968  O   ASN   117      -2.641  -3.551  15.080  1.00 50.70           O  
ATOM    969  CB  ASN   117      -1.802  -6.582  16.053  1.00 50.70           C  
ATOM    970  CG  ASN   117      -1.445  -7.812  15.242  1.00 50.70           C  
ATOM    971  OD1 ASN   117      -0.851  -7.709  14.165  1.00 50.70           O  
ATOM    972  ND2 ASN   117      -1.804  -8.984  15.752  1.00 50.70           N  
ATOM    973  N   THR   118      -1.580  -3.571  17.062  1.00 53.95           N  
ATOM    974  CA  THR   118      -2.344  -2.428  17.549  1.00 53.95           C  
ATOM    975  C   THR   118      -1.958  -1.159  16.794  1.00 53.95           C  
ATOM    976  O   THR   118      -2.827  -0.394  16.370  1.00 53.95           O  
ATOM    977  CB  THR   118      -2.130  -2.215  19.059  1.00 53.95           C  
ATOM    978  OG1 THR   118      -2.510  -3.405  19.761  1.00 53.95           O  
ATOM    979  CG2 THR   118      -2.964  -1.046  19.573  1.00 53.95           C  
ATOM    980  N   SER   119      -0.673  -0.981  16.651  1.00 49.60           N  
ATOM    981  CA  SER   119      -0.194   0.217  15.968  1.00 49.60           C  
ATOM    982  C   SER   119      -0.680   0.261  14.523  1.00 49.60           C  
ATOM    983  O   SER   119      -1.128   1.305  14.045  1.00 49.60           O  
ATOM    984  CB  SER   119       1.334   0.279  16.003  1.00 49.60           C  
ATOM    985  OG  SER   119       1.801   0.420  17.333  1.00 49.60           O  
ATOM    986  N   CYS   120      -0.722  -0.920  14.002  1.00 46.51           N  
ATOM    987  CA  CYS   120      -1.135  -1.017  12.607  1.00 46.51           C  
ATOM    988  C   CYS   120      -2.622  -0.719  12.457  1.00 46.51           C  
ATOM    989  O   CYS   120      -3.028  -0.020  11.527  1.00 46.51           O  
ATOM    990  CB  CYS   120      -0.826  -2.408  12.052  1.00 46.51           C  
ATOM    991  SG  CYS   120       0.436  -2.412  10.760  1.00 46.51           S  
ATOM    992  N   LYS   121      -3.392  -1.160  13.378  1.00 50.61           N  
ATOM    993  CA  LYS   121      -4.834  -0.930  13.369  1.00 50.61           C  
ATOM    994  C   LYS   121      -5.156   0.552  13.537  1.00 50.61           C  
ATOM    995  O   LYS   121      -6.028   1.085  12.848  1.00 50.61           O  
ATOM    996  CB  LYS   121      -5.514  -1.741  14.473  1.00 50.61           C  
ATOM    997  CG  LYS   121      -5.769  -3.196  14.105  1.00 50.61           C  
ATOM    998  CD  LYS   121      -6.482  -3.940  15.226  1.00 50.61           C  
ATOM    999  CE  LYS   121      -6.590  -5.430  14.930  1.00 50.61           C  
ATOM   1000  NZ  LYS   121      -7.175  -6.182  16.079  1.00 50.61           N  
ATOM   1001  N   GLU   122      -4.377   1.147  14.402  1.00 49.04           N  
ATOM   1002  CA  GLU   122      -4.600   2.566  14.667  1.00 49.04           C  
ATOM   1003  C   GLU   122      -4.294   3.412  13.435  1.00 49.04           C  
ATOM   1004  O   GLU   122      -5.027   4.353  13.124  1.00 49.04           O  
ATOM   1005  CB  GLU   122      -3.747   3.032  15.850  1.00 49.04           C  
ATOM   1006  CG  GLU   122      -4.238   2.527  17.199  1.00 49.04           C  
ATOM   1007  CD  GLU   122      -5.575   3.123  17.613  1.00 49.04           C  
ATOM   1008  OE1 GLU   122      -6.321   2.468  18.376  1.00 49.04           O  
ATOM   1009  OE2 GLU   122      -5.878   4.253  17.169  1.00 49.04           O  
ATOM   1010  N   LEU   123      -3.210   3.040  12.780  1.00 45.61           N  
ATOM   1011  CA  LEU   123      -2.838   3.711  11.540  1.00 45.61           C  
ATOM   1012  C   LEU   123      -3.964   3.623  10.515  1.00 45.61           C  
ATOM   1013  O   LEU   123      -4.319   4.624   9.889  1.00 45.61           O  
ATOM   1014  CB  LEU   123      -1.558   3.101  10.963  1.00 45.61           C  
ATOM   1015  CG  LEU   123      -0.720   4.008  10.061  1.00 45.61           C  
ATOM   1016  CD1 LEU   123       0.662   4.229  10.669  1.00 45.61           C  
ATOM   1017  CD2 LEU   123      -0.605   3.414   8.662  1.00 45.61           C  
ATOM   1018  N   LEU   124      -4.592   2.582  10.544  1.00 47.24           N  
ATOM   1019  CA  LEU   124      -5.635   2.291   9.566  1.00 47.24           C  
ATOM   1020  C   LEU   124      -6.909   3.067   9.882  1.00 47.24           C  
ATOM   1021  O   LEU   124      -7.574   3.573   8.976  1.00 47.24           O  
ATOM   1022  CB  LEU   124      -5.933   0.790   9.532  1.00 47.24           C  
ATOM   1023  CG  LEU   124      -4.981  -0.072   8.701  1.00 47.24           C  
ATOM   1024  CD1 LEU   124      -4.782  -1.431   9.363  1.00 47.24           C  
ATOM   1025  CD2 LEU   124      -5.510  -0.236   7.280  1.00 47.24           C  
ATOM   1026  N   ARG   125      -7.273   3.012  11.106  1.00 49.78           N  
ATOM   1027  CA  ARG   125      -8.456   3.748  11.539  1.00 49.78           C  
ATOM   1028  C   ARG   125      -8.347   5.224  11.171  1.00 49.78           C  
ATOM   1029  O   ARG   125      -9.307   5.818  10.674  1.00 49.78           O  
ATOM   1030  CB  ARG   125      -8.660   3.598  13.049  1.00 49.78           C  
ATOM   1031  CG  ARG   125      -9.974   4.171  13.553  1.00 49.78           C  
ATOM   1032  CD  ARG   125     -10.203   3.850  15.023  1.00 49.78           C  
ATOM   1033  NE  ARG   125      -9.455   4.753  15.894  1.00 49.78           N  
ATOM   1034  CZ  ARG   125      -9.789   5.046  17.148  1.00 49.78           C  
ATOM   1035  NH1 ARG   125     -10.869   4.510  17.705  1.00 49.78           N  
ATOM   1036  NH2 ARG   125      -9.037   5.880  17.851  1.00 49.78           N  
ATOM   1037  N   SER   126      -7.196   5.698  11.419  1.00 47.90           N  
ATOM   1038  CA  SER   126      -6.978   7.110  11.123  1.00 47.90           C  
ATOM   1039  C   SER   126      -7.124   7.391   9.631  1.00 47.90           C  
ATOM   1040  O   SER   126      -7.729   8.392   9.239  1.00 47.90           O  
ATOM   1041  CB  SER   126      -5.593   7.551  11.600  1.00 47.90           C  
ATOM   1042  OG  SER   126      -5.589   7.765  13.000  1.00 47.90           O  
ATOM   1043  N   PHE   127      -6.806   6.303   8.872  1.00 46.07           N  
ATOM   1044  CA  PHE   127      -6.850   6.264   7.415  1.00 46.07           C  
ATOM   1045  C   PHE   127      -8.285   6.368   6.913  1.00 46.07           C  
ATOM   1046  O   PHE   127      -8.573   7.138   5.995  1.00 46.07           O  
ATOM   1047  CB  PHE   127      -6.202   4.979   6.891  1.00 46.07           C  
ATOM   1048  CG  PHE   127      -5.176   5.211   5.815  1.00 46.07           C  
ATOM   1049  CD1 PHE   127      -5.553   5.287   4.480  1.00 46.07           C  
ATOM   1050  CD2 PHE   127      -3.833   5.354   6.140  1.00 46.07           C  
ATOM   1051  CE1 PHE   127      -4.605   5.502   3.482  1.00 46.07           C  
ATOM   1052  CE2 PHE   127      -2.880   5.569   5.148  1.00 46.07           C  
ATOM   1053  CZ  PHE   127      -3.268   5.642   3.820  1.00 46.07           C  
ATOM   1054  N   LYS   128      -9.027   5.494   7.409  1.00 47.84           N  
ATOM   1055  CA  LYS   128     -10.426   5.347   7.014  1.00 47.84           C  
ATOM   1056  C   LYS   128     -11.216   6.619   7.305  1.00 47.84           C  
ATOM   1057  O   LYS   128     -12.063   7.026   6.506  1.00 47.84           O  
ATOM   1058  CB  LYS   128     -11.064   4.158   7.735  1.00 47.84           C  
ATOM   1059  CG  LYS   128     -10.888   2.830   7.013  1.00 47.84           C  
ATOM   1060  CD  LYS   128     -11.587   1.696   7.752  1.00 47.84           C  
ATOM   1061  CE  LYS   128     -11.326   0.350   7.088  1.00 47.84           C  
ATOM   1062  NZ  LYS   128     -11.974  -0.771   7.833  1.00 47.84           N  
ATOM   1063  N   GLU   129     -10.768   7.236   8.343  1.00 47.50           N  
ATOM   1064  CA  GLU   129     -11.462   8.444   8.778  1.00 47.50           C  
ATOM   1065  C   GLU   129     -11.179   9.612   7.837  1.00 47.50           C  
ATOM   1066  O   GLU   129     -12.060  10.434   7.576  1.00 47.50           O  
ATOM   1067  CB  GLU   129     -11.058   8.812  10.208  1.00 47.50           C  
ATOM   1068  CG  GLU   129     -11.736   7.963  11.275  1.00 47.50           C  
ATOM   1069  CD  GLU   129     -11.289   8.307  12.687  1.00 47.50           C  
ATOM   1070  OE1 GLU   129     -11.850   7.745  13.655  1.00 47.50           O  
ATOM   1071  OE2 GLU   129     -10.372   9.147  12.827  1.00 47.50           O  
ATOM   1072  N   LEU   130      -9.958   9.620   7.360  1.00 45.13           N  
ATOM   1073  CA  LEU   130      -9.538  10.710   6.486  1.00 45.13           C  
ATOM   1074  C   LEU   130     -10.233  10.620   5.132  1.00 45.13           C  
ATOM   1075  O   LEU   130     -10.588  11.644   4.543  1.00 45.13           O  
ATOM   1076  CB  LEU   130      -8.019  10.690   6.295  1.00 45.13           C  
ATOM   1077  CG  LEU   130      -7.227  11.761   7.046  1.00 45.13           C  
ATOM   1078  CD1 LEU   130      -6.110  11.119   7.863  1.00 45.13           C  
ATOM   1079  CD2 LEU   130      -6.660  12.789   6.072  1.00 45.13           C  
ATOM   1080  N   GLU   131     -10.540   9.412   4.785  1.00 45.05           N  
ATOM   1081  CA  GLU   131     -11.050   9.057   3.464  1.00 45.05           C  
ATOM   1082  C   GLU   131     -12.532   9.398   3.336  1.00 45.05           C  
ATOM   1083  O   GLU   131     -12.976   9.876   2.290  1.00 45.05           O  
ATOM   1084  CB  GLU   131     -10.827   7.568   3.184  1.00 45.05           C  
ATOM   1085  CG  GLU   131     -10.125   7.290   1.862  1.00 45.05           C  
ATOM   1086  CD  GLU   131     -10.005   5.808   1.547  1.00 45.05           C  
ATOM   1087  OE1 GLU   131      -9.467   5.458   0.472  1.00 45.05           O  
ATOM   1088  OE2 GLU   131     -10.454   4.990   2.381  1.00 45.05           O  
ATOM   1089  N   LEU   132     -13.218   9.038   4.423  1.00 42.12           N  
ATOM   1090  CA  LEU   132     -14.670   9.023   4.283  1.00 42.12           C  
ATOM   1091  C   LEU   132     -15.235  10.439   4.323  1.00 42.12           C  
ATOM   1092  O   LEU   132     -16.301  10.702   3.762  1.00 42.12           O  
ATOM   1093  CB  LEU   132     -15.307   8.176   5.388  1.00 42.12           C  
ATOM   1094  CG  LEU   132     -15.092   6.664   5.292  1.00 42.12           C  
ATOM   1095  CD1 LEU   132     -15.419   5.997   6.624  1.00 42.12           C  
ATOM   1096  CD2 LEU   132     -15.940   6.074   4.171  1.00 42.12           C  
ATOM   1097  N   SER   133     -14.439  11.249   4.942  1.00 46.06           N  
ATOM   1098  CA  SER   133     -15.035  12.574   5.079  1.00 46.06           C  
ATOM   1099  C   SER   133     -15.004  13.334   3.757  1.00 46.06           C  
ATOM   1100  O   SER   133     -15.934  14.079   3.441  1.00 46.06           O  
ATOM   1101  CB  SER   133     -14.308  13.380   6.157  1.00 46.06           C  
ATOM   1102  OG  SER   133     -12.929  13.495   5.854  1.00 46.06           O  
ATOM   1103  N   ASP   134     -14.393  12.748   2.693  1.00 42.99           N  
ATOM   1104  CA  ASP   134     -14.145  13.852   1.771  1.00 42.99           C  
ATOM   1105  C   ASP   134     -14.274  13.395   0.320  1.00 42.99           C  
ATOM   1106  O   ASP   134     -13.883  14.115  -0.601  1.00 42.99           O  
ATOM   1107  CB  ASP   134     -12.759  14.452   2.012  1.00 42.99           C  
ATOM   1108  CG  ASP   134     -12.808  15.916   2.412  1.00 42.99           C  
ATOM   1109  OD1 ASP   134     -13.884  16.543   2.301  1.00 42.99           O  
ATOM   1110  OD2 ASP   134     -11.760  16.449   2.838  1.00 42.99           O  
ATOM   1111  N   LEU   135     -14.976  12.240   0.094  1.00 40.15           N  
ATOM   1112  CA  LEU   135     -14.860  11.585  -1.204  1.00 40.15           C  
ATOM   1113  C   LEU   135     -15.955  12.062  -2.153  1.00 40.15           C  
ATOM   1114  O   LEU   135     -16.005  11.640  -3.310  1.00 40.15           O  
ATOM   1115  CB  LEU   135     -14.933  10.064  -1.045  1.00 40.15           C  
ATOM   1116  CG  LEU   135     -13.743   9.396  -0.355  1.00 40.15           C  
ATOM   1117  CD1 LEU   135     -14.073   7.947  -0.014  1.00 40.15           C  
ATOM   1118  CD2 LEU   135     -12.501   9.474  -1.237  1.00 40.15           C  
ATOM   1119  N   SER   136     -16.888  12.861  -1.637  1.00 48.05           N  
ATOM   1120  CA  SER   136     -17.874  13.291  -2.624  1.00 48.05           C  
ATOM   1121  C   SER   136     -17.270  14.282  -3.613  1.00 48.05           C  
ATOM   1122  O   SER   136     -17.773  14.439  -4.728  1.00 48.05           O  
ATOM   1123  CB  SER   136     -19.085  13.920  -1.934  1.00 48.05           C  
ATOM   1124  OG  SER   136     -18.684  14.981  -1.084  1.00 48.05           O  
ATOM   1125  N   ASN   137     -16.047  14.736  -3.307  1.00 48.47           N  
ATOM   1126  CA  ASN   137     -15.381  15.719  -4.154  1.00 48.47           C  
ATOM   1127  C   ASN   137     -14.149  15.130  -4.834  1.00 48.47           C  
ATOM   1128  O   ASN   137     -13.186  14.752  -4.165  1.00 48.47           O  
ATOM   1129  CB  ASN   137     -14.998  16.957  -3.340  1.00 48.47           C  
ATOM   1130  CG  ASN   137     -14.478  18.087  -4.207  1.00 48.47           C  
ATOM   1131  OD1 ASN   137     -13.893  17.854  -5.267  1.00 48.47           O  
ATOM   1132  ND2 ASN   137     -14.689  19.321  -3.762  1.00 48.47           N  
ATOM   1133  N   PRO   138     -14.177  14.999  -6.115  1.00 45.43           N  
ATOM   1134  CA  PRO   138     -13.027  14.348  -6.748  1.00 45.43           C  
ATOM   1135  C   PRO   138     -11.714  15.080  -6.481  1.00 45.43           C  
ATOM   1136  O   PRO   138     -10.674  14.442  -6.295  1.00 45.43           O  
ATOM   1137  CB  PRO   138     -13.379  14.383  -8.237  1.00 45.43           C  
ATOM   1138  CG  PRO   138     -14.801  14.842  -8.283  1.00 45.43           C  
ATOM   1139  CD  PRO   138     -15.187  15.338  -6.920  1.00 45.43           C  
ATOM   1140  N   LEU   139     -11.799  16.425  -6.764  1.00 44.84           N  
ATOM   1141  CA  LEU   139     -10.547  17.089  -6.420  1.00 44.84           C  
ATOM   1142  C   LEU   139     -10.094  16.702  -5.016  1.00 44.84           C  
ATOM   1143  O   LEU   139      -8.921  16.388  -4.802  1.00 44.84           O  
ATOM   1144  CB  LEU   139     -10.701  18.609  -6.517  1.00 44.84           C  
ATOM   1145  CG  LEU   139      -9.439  19.436  -6.267  1.00 44.84           C  
ATOM   1146  CD1 LEU   139      -8.421  19.199  -7.377  1.00 44.84           C  
ATOM   1147  CD2 LEU   139      -9.783  20.918  -6.158  1.00 44.84           C  
ATOM   1148  N   ARG   140     -11.059  16.678  -4.138  1.00 45.67           N  
ATOM   1149  CA  ARG   140     -10.674  16.378  -2.763  1.00 45.67           C  
ATOM   1150  C   ARG   140     -10.239  14.923  -2.622  1.00 45.67           C  
ATOM   1151  O   ARG   140      -9.392  14.601  -1.786  1.00 45.67           O  
ATOM   1152  CB  ARG   140     -11.828  16.674  -1.804  1.00 45.67           C  
ATOM   1153  CG  ARG   140     -11.859  18.109  -1.301  1.00 45.67           C  
ATOM   1154  CD  ARG   140     -12.869  18.293  -0.178  1.00 45.67           C  
ATOM   1155  NE  ARG   140     -12.935  19.682   0.267  1.00 45.67           N  
ATOM   1156  CZ  ARG   140     -13.687  20.121   1.272  1.00 45.67           C  
ATOM   1157  NH1 ARG   140     -14.456  19.285   1.959  1.00 45.67           N  
ATOM   1158  NH2 ARG   140     -13.670  21.406   1.593  1.00 45.67           N  
ATOM   1159  N   ARG   141     -10.831  14.116  -3.446  1.00 45.70           N  
ATOM   1160  CA  ARG   141     -10.470  12.704  -3.522  1.00 45.70           C  
ATOM   1161  C   ARG   141      -8.996  12.535  -3.878  1.00 45.70           C  
ATOM   1162  O   ARG   141      -8.274  11.786  -3.216  1.00 45.70           O  
ATOM   1163  CB  ARG   141     -11.343  11.979  -4.547  1.00 45.70           C  
ATOM   1164  CG  ARG   141     -11.513  10.494  -4.271  1.00 45.70           C  
ATOM   1165  CD  ARG   141     -12.412   9.827  -5.304  1.00 45.70           C  
ATOM   1166  NE  ARG   141     -12.498   8.385  -5.093  1.00 45.70           N  
ATOM   1167  CZ  ARG   141     -13.240   7.555  -5.821  1.00 45.70           C  
ATOM   1168  NH1 ARG   141     -13.978   8.011  -6.827  1.00 45.70           N  
ATOM   1169  NH2 ARG   141     -13.244   6.260  -5.542  1.00 45.70           N  
ATOM   1170  N   GLN   142      -8.667  13.106  -5.109  1.00 44.48           N  
ATOM   1171  CA  GLN   142      -7.263  13.034  -5.498  1.00 44.48           C  
ATOM   1172  C   GLN   142      -6.358  13.581  -4.398  1.00 44.48           C  
ATOM   1173  O   GLN   142      -5.319  12.993  -4.091  1.00 44.48           O  
ATOM   1174  CB  GLN   142      -7.026  13.799  -6.801  1.00 44.48           C  
ATOM   1175  CG  GLN   142      -7.257  12.965  -8.055  1.00 44.48           C  
ATOM   1176  CD  GLN   142      -6.517  13.505  -9.264  1.00 44.48           C  
ATOM   1177  OE1 GLN   142      -5.951  14.603  -9.223  1.00 44.48           O  
ATOM   1178  NE2 GLN   142      -6.515  12.738 -10.349  1.00 44.48           N  
ATOM   1179  N   GLN   143      -6.823  14.716  -3.854  1.00 43.27           N  
ATOM   1180  CA  GLN   143      -6.046  15.325  -2.780  1.00 43.27           C  
ATOM   1181  C   GLN   143      -5.927  14.384  -1.585  1.00 43.27           C  
ATOM   1182  O   GLN   143      -4.857  14.265  -0.985  1.00 43.27           O  
ATOM   1183  CB  GLN   143      -6.675  16.649  -2.346  1.00 43.27           C  
ATOM   1184  CG  GLN   143      -6.289  17.832  -3.224  1.00 43.27           C  
ATOM   1185  CD  GLN   143      -7.046  19.098  -2.870  1.00 43.27           C  
ATOM   1186  OE1 GLN   143      -7.948  19.083  -2.026  1.00 43.27           O  
ATOM   1187  NE2 GLN   143      -6.686  20.203  -3.514  1.00 43.27           N  
ATOM   1188  N   SER   144      -7.035  13.750  -1.343  1.00 44.19           N  
ATOM   1189  CA  SER   144      -7.043  12.814  -0.223  1.00 44.19           C  
ATOM   1190  C   SER   144      -6.049  11.679  -0.444  1.00 44.19           C  
ATOM   1191  O   SER   144      -5.306  11.311   0.468  1.00 44.19           O  
ATOM   1192  CB  SER   144      -8.446  12.240  -0.014  1.00 44.19           C  
ATOM   1193  OG  SER   144      -9.332  13.240   0.458  1.00 44.19           O  
ATOM   1194  N   LEU   145      -6.041  11.238  -1.708  1.00 43.76           N  
ATOM   1195  CA  LEU   145      -5.135  10.158  -2.082  1.00 43.76           C  
ATOM   1196  C   LEU   145      -3.681  10.581  -1.899  1.00 43.76           C  
ATOM   1197  O   LEU   145      -2.869   9.817  -1.371  1.00 43.76           O  
ATOM   1198  CB  LEU   145      -5.376   9.732  -3.532  1.00 43.76           C  
ATOM   1199  CG  LEU   145      -6.602   8.853  -3.786  1.00 43.76           C  
ATOM   1200  CD1 LEU   145      -6.940   8.832  -5.272  1.00 43.76           C  
ATOM   1201  CD2 LEU   145      -6.363   7.439  -3.267  1.00 43.76           C  
ATOM   1202  N   GLN   146      -3.384  11.766  -2.488  1.00 43.42           N  
ATOM   1203  CA  GLN   146      -2.054  12.342  -2.318  1.00 43.42           C  
ATOM   1204  C   GLN   146      -1.717  12.520  -0.840  1.00 43.42           C  
ATOM   1205  O   GLN   146      -0.616  12.178  -0.404  1.00 43.42           O  
ATOM   1206  CB  GLN   146      -1.953  13.684  -3.044  1.00 43.42           C  
ATOM   1207  CG  GLN   146      -1.432  13.573  -4.471  1.00 43.42           C  
ATOM   1208  CD  GLN   146      -1.402  14.909  -5.190  1.00 43.42           C  
ATOM   1209  OE1 GLN   146      -1.745  15.947  -4.615  1.00 43.42           O  
ATOM   1210  NE2 GLN   146      -0.992  14.893  -6.454  1.00 43.42           N  
ATOM   1211  N   ASN   147      -2.742  13.084  -0.188  1.00 39.85           N  
ATOM   1212  CA  ASN   147      -2.556  13.316   1.240  1.00 39.85           C  
ATOM   1213  C   ASN   147      -2.274  12.016   1.988  1.00 39.85           C  
ATOM   1214  O   ASN   147      -1.441  11.985   2.895  1.00 39.85           O  
ATOM   1215  CB  ASN   147      -3.780  14.016   1.834  1.00 39.85           C  
ATOM   1216  CG  ASN   147      -3.799  15.504   1.546  1.00 39.85           C  
ATOM   1217  OD1 ASN   147      -2.773  16.096   1.201  1.00 39.85           O  
ATOM   1218  ND2 ASN   147      -4.968  16.120   1.684  1.00 39.85           N  
ATOM   1219  N   ILE   148      -2.967  11.017   1.477  1.00 41.92           N  
ATOM   1220  CA  ILE   148      -2.786   9.650   1.951  1.00 41.92           C  
ATOM   1221  C   ILE   148      -1.315   9.255   1.839  1.00 41.92           C  
ATOM   1222  O   ILE   148      -0.734   8.724   2.788  1.00 41.92           O  
ATOM   1223  CB  ILE   148      -3.669   8.657   1.163  1.00 41.92           C  
ATOM   1224  CG1 ILE   148      -5.149   8.876   1.498  1.00 41.92           C  
ATOM   1225  CG2 ILE   148      -3.250   7.212   1.454  1.00 41.92           C  
ATOM   1226  CD1 ILE   148      -6.108   8.125   0.585  1.00 41.92           C  
ATOM   1227  N   ALA   149      -0.878   9.371   0.608  1.00 41.05           N  
ATOM   1228  CA  ALA   149       0.501   8.993   0.309  1.00 41.05           C  
ATOM   1229  C   ALA   149       1.485   9.783   1.167  1.00 41.05           C  
ATOM   1230  O   ALA   149       2.417   9.213   1.738  1.00 41.05           O  
ATOM   1231  CB  ALA   149       0.801   9.206  -1.173  1.00 41.05           C  
ATOM   1232  N   ILE   150       1.142  11.050   1.396  1.00 35.82           N  
ATOM   1233  CA  ILE   150       2.010  11.952   2.145  1.00 35.82           C  
ATOM   1234  C   ILE   150       1.927  11.630   3.635  1.00 35.82           C  
ATOM   1235  O   ILE   150       2.950  11.562   4.320  1.00 35.82           O  
ATOM   1236  CB  ILE   150       1.639  13.431   1.895  1.00 35.82           C  
ATOM   1237  CG1 ILE   150       1.973  13.829   0.452  1.00 35.82           C  
ATOM   1238  CG2 ILE   150       2.356  14.344   2.894  1.00 35.82           C  
ATOM   1239  CD1 ILE   150       1.457  15.206   0.055  1.00 35.82           C  
ATOM   1240  N   TYR   151       0.599  11.560   4.016  1.00 35.84           N  
ATOM   1241  CA  TYR   151       0.415  11.216   5.421  1.00 35.84           C  
ATOM   1242  C   TYR   151       1.175   9.943   5.774  1.00 35.84           C  
ATOM   1243  O   TYR   151       1.832   9.873   6.816  1.00 35.84           O  
ATOM   1244  CB  TYR   151      -1.072  11.042   5.742  1.00 35.84           C  
ATOM   1245  CG  TYR   151      -1.402  11.218   7.205  1.00 35.84           C  
ATOM   1246  CD1 TYR   151      -1.389  10.132   8.078  1.00 35.84           C  
ATOM   1247  CD2 TYR   151      -1.728  12.469   7.717  1.00 35.84           C  
ATOM   1248  CE1 TYR   151      -1.694  10.289   9.426  1.00 35.84           C  
ATOM   1249  CE2 TYR   151      -2.034  12.638   9.063  1.00 35.84           C  
ATOM   1250  CZ  TYR   151      -2.014  11.544   9.909  1.00 35.84           C  
ATOM   1251  OH  TYR   151      -2.317  11.705  11.242  1.00 35.84           O  
ATOM   1252  N   ALA   152       0.912   8.902   4.974  1.00 37.05           N  
ATOM   1253  CA  ALA   152       1.689   7.682   5.179  1.00 37.05           C  
ATOM   1254  C   ALA   152       3.177   7.994   5.307  1.00 37.05           C  
ATOM   1255  O   ALA   152       3.858   7.450   6.179  1.00 37.05           O  
ATOM   1256  CB  ALA   152       1.450   6.701   4.033  1.00 37.05           C  
ATOM   1257  N   PHE   153       3.549   9.037   4.607  1.00 33.28           N  
ATOM   1258  CA  PHE   153       4.932   9.499   4.573  1.00 33.28           C  
ATOM   1259  C   PHE   153       5.317  10.153   5.895  1.00 33.28           C  
ATOM   1260  O   PHE   153       6.361   9.837   6.469  1.00 33.28           O  
ATOM   1261  CB  PHE   153       5.142  10.485   3.419  1.00 33.28           C  
ATOM   1262  CG  PHE   153       6.556  10.987   3.300  1.00 33.28           C  
ATOM   1263  CD1 PHE   153       6.926  12.204   3.861  1.00 33.28           C  
ATOM   1264  CD2 PHE   153       7.516  10.241   2.627  1.00 33.28           C  
ATOM   1265  CE1 PHE   153       8.234  12.671   3.753  1.00 33.28           C  
ATOM   1266  CE2 PHE   153       8.825  10.702   2.514  1.00 33.28           C  
ATOM   1267  CZ  PHE   153       9.182  11.917   3.077  1.00 33.28           C  
ATOM   1268  N   TYR   154       4.519  11.105   6.321  1.00 28.37           N  
ATOM   1269  CA  TYR   154       4.843  12.018   7.412  1.00 28.37           C  
ATOM   1270  C   TYR   154       4.731  11.318   8.761  1.00 28.37           C  
ATOM   1271  O   TYR   154       5.553  11.540   9.653  1.00 28.37           O  
ATOM   1272  CB  TYR   154       3.922  13.241   7.380  1.00 28.37           C  
ATOM   1273  CG  TYR   154       4.594  14.494   6.872  1.00 28.37           C  
ATOM   1274  CD1 TYR   154       5.432  15.242   7.696  1.00 28.37           C  
ATOM   1275  CD2 TYR   154       4.393  14.933   5.568  1.00 28.37           C  
ATOM   1276  CE1 TYR   154       6.052  16.398   7.233  1.00 28.37           C  
ATOM   1277  CE2 TYR   154       5.008  16.087   5.094  1.00 28.37           C  
ATOM   1278  CZ  TYR   154       5.835  16.812   5.933  1.00 28.37           C  
ATOM   1279  OH  TYR   154       6.446  17.955   5.469  1.00 28.37           O  
ATOM   1280  N   GLN   155       3.543  10.702   9.032  1.00 33.26           N  
ATOM   1281  CA  GLN   155       3.323  10.159  10.369  1.00 33.26           C  
ATOM   1282  C   GLN   155       4.470   9.243  10.786  1.00 33.26           C  
ATOM   1283  O   GLN   155       4.799   9.152  11.971  1.00 33.26           O  
ATOM   1284  CB  GLN   155       1.997   9.400  10.429  1.00 33.26           C  
ATOM   1285  CG  GLN   155       1.289   9.504  11.773  1.00 33.26           C  
ATOM   1286  CD  GLN   155       0.133   8.531  11.905  1.00 33.26           C  
ATOM   1287  OE1 GLN   155      -0.114   7.715  11.011  1.00 33.26           O  
ATOM   1288  NE2 GLN   155      -0.585   8.610  13.020  1.00 33.26           N  
ATOM   1289  N   THR   156       5.343   8.895   9.900  1.00 31.09           N  
ATOM   1290  CA  THR   156       6.413   7.982  10.286  1.00 31.09           C  
ATOM   1291  C   THR   156       7.740   8.725  10.409  1.00 31.09           C  
ATOM   1292  O   THR   156       8.648   8.274  11.110  1.00 31.09           O  
ATOM   1293  CB  THR   156       6.558   6.831   9.273  1.00 31.09           C  
ATOM   1294  OG1 THR   156       6.574   7.370   7.946  1.00 31.09           O  
ATOM   1295  CG2 THR   156       5.403   5.843   9.395  1.00 31.09           C  
ATOM   1296  N   THR   157       7.908   9.734   9.714  1.00 27.69           N  
ATOM   1297  CA  THR   157       9.166  10.431   9.956  1.00 27.69           C  
ATOM   1298  C   THR   157       9.122  11.179  11.285  1.00 27.69           C  
ATOM   1299  O   THR   157      10.151  11.348  11.943  1.00 27.69           O  
ATOM   1300  CB  THR   157       9.485  11.419   8.818  1.00 27.69           C  
ATOM   1301  OG1 THR   157       8.327  12.219   8.549  1.00 27.69           O  
ATOM   1302  CG2 THR   157       9.886  10.681   7.545  1.00 27.69           C  
ATOM   1303  N   VAL   158       7.971  11.635  11.553  1.00 24.89           N  
ATOM   1304  CA  VAL   158       7.984  12.531  12.704  1.00 24.89           C  
ATOM   1305  C   VAL   158       7.870  11.719  13.992  1.00 24.89           C  
ATOM   1306  O   VAL   158       8.310  12.165  15.055  1.00 24.89           O  
ATOM   1307  CB  VAL   158       6.843  13.570  12.626  1.00 24.89           C  
ATOM   1308  CG1 VAL   158       6.999  14.626  13.720  1.00 24.89           C  
ATOM   1309  CG2 VAL   158       6.812  14.226  11.247  1.00 24.89           C  
ATOM   1310  N   SER   159       7.445  10.495  13.921  1.00 26.64           N  
ATOM   1311  CA  SER   159       7.331  10.030  15.299  1.00 26.64           C  
ATOM   1312  C   SER   159       8.677   9.554  15.835  1.00 26.64           C  
ATOM   1313  O   SER   159       9.553   9.158  15.063  1.00 26.64           O  
ATOM   1314  CB  SER   159       6.304   8.902  15.402  1.00 26.64           C  
ATOM   1315  OG  SER   159       6.827   7.696  14.874  1.00 26.64           O  
ATOM   1316  N   ASP   160       9.327  10.318  16.567  1.00 26.46           N  
ATOM   1317  CA  ASP   160      10.314   9.768  17.490  1.00 26.46           C  
ATOM   1318  C   ASP   160       9.952   8.341  17.895  1.00 26.46           C  
ATOM   1319  O   ASP   160      10.624   7.738  18.735  1.00 26.46           O  
ATOM   1320  CB  ASP   160      10.438  10.651  18.734  1.00 26.46           C  
ATOM   1321  CG  ASP   160      11.254  11.909  18.489  1.00 26.46           C  
ATOM   1322  OD1 ASP   160      12.034  11.949  17.513  1.00 26.46           O  
ATOM   1323  OD2 ASP   160      11.118  12.866  19.281  1.00 26.46           O  
ATOM   1324  N   TYR   161       8.764   7.955  17.700  1.00 25.26           N  
ATOM   1325  CA  TYR   161       8.593   6.565  18.106  1.00 25.26           C  
ATOM   1326  C   TYR   161       8.881   5.619  16.946  1.00 25.26           C  
ATOM   1327  O   TYR   161       8.462   5.870  15.813  1.00 25.26           O  
ATOM   1328  CB  TYR   161       7.174   6.328  18.632  1.00 25.26           C  
ATOM   1329  CG  TYR   161       7.058   6.436  20.134  1.00 25.26           C  
ATOM   1330  CD1 TYR   161       7.343   5.347  20.954  1.00 25.26           C  
ATOM   1331  CD2 TYR   161       6.663   7.627  20.734  1.00 25.26           C  
ATOM   1332  CE1 TYR   161       7.235   5.441  22.338  1.00 25.26           C  
ATOM   1333  CE2 TYR   161       6.552   7.732  22.117  1.00 25.26           C  
ATOM   1334  CZ  TYR   161       6.840   6.636  22.909  1.00 25.26           C  
ATOM   1335  OH  TYR   161       6.732   6.735  24.278  1.00 25.26           O  
ATOM   1336  N   PRO   162      10.103   5.133  16.874  1.00 30.13           N  
ATOM   1337  CA  PRO   162      10.385   4.179  15.799  1.00 30.13           C  
ATOM   1338  C   PRO   162       9.201   3.264  15.496  1.00 30.13           C  
ATOM   1339  O   PRO   162       8.678   2.606  16.400  1.00 30.13           O  
ATOM   1340  CB  PRO   162      11.571   3.377  16.341  1.00 30.13           C  
ATOM   1341  CG  PRO   162      11.743   3.852  17.747  1.00 30.13           C  
ATOM   1342  CD  PRO   162      10.773   4.972  17.994  1.00 30.13           C  
ATOM   1343  N   LEU   163       8.131   3.738  15.174  1.00 35.12           N  
ATOM   1344  CA  LEU   163       7.167   2.742  14.722  1.00 35.12           C  
ATOM   1345  C   LEU   163       7.874   1.473  14.257  1.00 35.12           C  
ATOM   1346  O   LEU   163       8.865   1.542  13.526  1.00 35.12           O  
ATOM   1347  CB  LEU   163       6.306   3.305  13.588  1.00 35.12           C  
ATOM   1348  CG  LEU   163       5.278   4.367  13.980  1.00 35.12           C  
ATOM   1349  CD1 LEU   163       4.793   5.117  12.744  1.00 35.12           C  
ATOM   1350  CD2 LEU   163       4.106   3.730  14.720  1.00 35.12           C  
ATOM   1351  N   ASP   164       8.421   0.740  15.198  1.00 40.37           N  
ATOM   1352  CA  ASP   164       8.624  -0.701  15.075  1.00 40.37           C  
ATOM   1353  C   ASP   164       8.502  -1.150  13.621  1.00 40.37           C  
ATOM   1354  O   ASP   164       7.619  -0.689  12.895  1.00 40.37           O  
ATOM   1355  CB  ASP   164       7.621  -1.460  15.946  1.00 40.37           C  
ATOM   1356  CG  ASP   164       7.921  -1.349  17.430  1.00 40.37           C  
ATOM   1357  OD1 ASP   164       9.052  -0.962  17.796  1.00 40.37           O  
ATOM   1358  OD2 ASP   164       7.020  -1.655  18.241  1.00 40.37           O  
ATOM   1359  N   GLY   165       9.482  -0.741  12.799  1.00 44.51           N  
ATOM   1360  CA  GLY   165       9.960  -1.391  11.589  1.00 44.51           C  
ATOM   1361  C   GLY   165       8.875  -1.582  10.546  1.00 44.51           C  
ATOM   1362  O   GLY   165       9.117  -1.399   9.351  1.00 44.51           O  
ATOM   1363  N   CYS   166       7.614  -1.566  10.953  1.00 46.38           N  
ATOM   1364  CA  CYS   166       6.643  -1.825   9.896  1.00 46.38           C  
ATOM   1365  C   CYS   166       6.405  -0.575   9.057  1.00 46.38           C  
ATOM   1366  O   CYS   166       6.406  -0.638   7.826  1.00 46.38           O  
ATOM   1367  CB  CYS   166       5.321  -2.312  10.488  1.00 46.38           C  
ATOM   1368  SG  CYS   166       4.143  -2.901   9.253  1.00 46.38           S  
ATOM   1369  N   ALA   167       5.947   0.436   9.782  1.00 47.00           N  
ATOM   1370  CA  ALA   167       5.669   1.617   8.969  1.00 47.00           C  
ATOM   1371  C   ALA   167       6.869   1.978   8.098  1.00 47.00           C  
ATOM   1372  O   ALA   167       6.713   2.288   6.914  1.00 47.00           O  
ATOM   1373  CB  ALA   167       5.288   2.798   9.860  1.00 47.00           C  
ATOM   1374  N   SER   168       8.067   1.905   8.760  1.00 52.18           N  
ATOM   1375  CA  SER   168       9.274   2.166   7.983  1.00 52.18           C  
ATOM   1376  C   SER   168       9.436   1.151   6.856  1.00 52.18           C  
ATOM   1377  O   SER   168       9.751   1.519   5.723  1.00 52.18           O  
ATOM   1378  CB  SER   168      10.509   2.141   8.884  1.00 52.18           C  
ATOM   1379  OG  SER   168      11.685   2.389   8.133  1.00 52.18           O  
ATOM   1380  N   LYS   169       9.180  -0.115   7.183  1.00 56.30           N  
ATOM   1381  CA  LYS   169       9.322  -1.155   6.168  1.00 56.30           C  
ATOM   1382  C   LYS   169       8.245  -1.026   5.095  1.00 56.30           C  
ATOM   1383  O   LYS   169       8.512  -1.245   3.911  1.00 56.30           O  
ATOM   1384  CB  LYS   169       9.262  -2.543   6.808  1.00 56.30           C  
ATOM   1385  CG  LYS   169      10.540  -2.950   7.526  1.00 56.30           C  
ATOM   1386  CD  LYS   169      10.443  -4.364   8.081  1.00 56.30           C  
ATOM   1387  CE  LYS   169      11.690  -4.744   8.869  1.00 56.30           C  
ATOM   1388  NZ  LYS   169      11.562  -6.095   9.492  1.00 56.30           N  
ATOM   1389  N   TYR   170       7.027  -0.891   5.504  1.00 52.20           N  
ATOM   1390  CA  TYR   170       5.986  -0.723   4.497  1.00 52.20           C  
ATOM   1391  C   TYR   170       6.316   0.432   3.559  1.00 52.20           C  
ATOM   1392  O   TYR   170       6.142   0.322   2.343  1.00 52.20           O  
ATOM   1393  CB  TYR   170       4.628  -0.483   5.163  1.00 52.20           C  
ATOM   1394  CG  TYR   170       3.497  -0.284   4.182  1.00 52.20           C  
ATOM   1395  CD1 TYR   170       2.881   0.958   4.042  1.00 52.20           C  
ATOM   1396  CD2 TYR   170       3.043  -1.336   3.394  1.00 52.20           C  
ATOM   1397  CE1 TYR   170       1.838   1.145   3.141  1.00 52.20           C  
ATOM   1398  CE2 TYR   170       2.001  -1.160   2.490  1.00 52.20           C  
ATOM   1399  CZ  TYR   170       1.406   0.083   2.370  1.00 52.20           C  
ATOM   1400  OH  TYR   170       0.374   0.263   1.477  1.00 52.20           O  
ATOM   1401  N   MET   171       7.036   1.442   4.125  1.00 46.66           N  
ATOM   1402  CA  MET   171       7.420   2.527   3.226  1.00 46.66           C  
ATOM   1403  C   MET   171       8.464   2.056   2.219  1.00 46.66           C  
ATOM   1404  O   MET   171       8.419   2.437   1.048  1.00 46.66           O  
ATOM   1405  CB  MET   171       7.960   3.718   4.021  1.00 46.66           C  
ATOM   1406  CG  MET   171       6.888   4.487   4.776  1.00 46.66           C  
ATOM   1407  SD  MET   171       5.631   5.222   3.658  1.00 46.66           S  
ATOM   1408  CE  MET   171       6.654   6.441   2.784  1.00 46.66           C  
ATOM   1409  N   THR   172       9.606   1.674   2.825  1.00 54.90           N  
ATOM   1410  CA  THR   172      10.634   1.190   1.910  1.00 54.90           C  
ATOM   1411  C   THR   172      10.019   0.324   0.815  1.00 54.90           C  
ATOM   1412  O   THR   172      10.358   0.469  -0.362  1.00 54.90           O  
ATOM   1413  CB  THR   172      11.713   0.386   2.659  1.00 54.90           C  
ATOM   1414  OG1 THR   172      12.294   1.209   3.678  1.00 54.90           O  
ATOM   1415  CG2 THR   172      12.812  -0.077   1.708  1.00 54.90           C  
ATOM   1416  N   HIS   173       8.946  -0.373   1.281  1.00 54.38           N  
ATOM   1417  CA  HIS   173       8.281  -1.248   0.322  1.00 54.38           C  
ATOM   1418  C   HIS   173       7.478  -0.443  -0.694  1.00 54.38           C  
ATOM   1419  O   HIS   173       7.595  -0.666  -1.901  1.00 54.38           O  
ATOM   1420  CB  HIS   173       7.369  -2.240   1.046  1.00 54.38           C  
ATOM   1421  CG  HIS   173       6.580  -3.113   0.123  1.00 54.38           C  
ATOM   1422  ND1 HIS   173       7.139  -4.174  -0.556  1.00 54.38           N  
ATOM   1423  CD2 HIS   173       5.273  -3.083  -0.229  1.00 54.38           C  
ATOM   1424  CE1 HIS   173       6.207  -4.759  -1.289  1.00 54.38           C  
ATOM   1425  NE2 HIS   173       5.066  -4.117  -1.108  1.00 54.38           N  
ATOM   1426  N   ILE   174       6.629   0.466  -0.175  1.00 51.68           N  
ATOM   1427  CA  ILE   174       5.790   1.282  -1.046  1.00 51.68           C  
ATOM   1428  C   ILE   174       6.670   2.142  -1.951  1.00 51.68           C  
ATOM   1429  O   ILE   174       6.401   2.271  -3.148  1.00 51.68           O  
ATOM   1430  CB  ILE   174       4.828   2.174  -0.230  1.00 51.68           C  
ATOM   1431  CG1 ILE   174       3.732   1.322   0.420  1.00 51.68           C  
ATOM   1432  CG2 ILE   174       4.219   3.265  -1.117  1.00 51.68           C  
ATOM   1433  CD1 ILE   174       2.668   2.131   1.147  1.00 51.68           C  
ATOM   1434  N   SER   175       7.629   2.866  -1.326  1.00 49.09           N  
ATOM   1435  CA  SER   175       8.513   3.740  -2.091  1.00 49.09           C  
ATOM   1436  C   SER   175       9.224   2.973  -3.201  1.00 49.09           C  
ATOM   1437  O   SER   175       9.362   3.475  -4.318  1.00 49.09           O  
ATOM   1438  CB  SER   175       9.545   4.396  -1.172  1.00 49.09           C  
ATOM   1439  OG  SER   175      10.837   4.349  -1.752  1.00 49.09           O  
ATOM   1440  N   GLU   176       9.674   1.772  -2.873  1.00 49.71           N  
ATOM   1441  CA  GLU   176      10.344   0.932  -3.861  1.00 49.71           C  
ATOM   1442  C   GLU   176       9.386   0.517  -4.974  1.00 49.71           C  
ATOM   1443  O   GLU   176       9.759   0.502  -6.148  1.00 49.71           O  
ATOM   1444  CB  GLU   176      10.944  -0.308  -3.194  1.00 49.71           C  
ATOM   1445  CG  GLU   176      12.214  -0.027  -2.403  1.00 49.71           C  
ATOM   1446  CD  GLU   176      12.721  -1.236  -1.633  1.00 49.71           C  
ATOM   1447  OE1 GLU   176      13.821  -1.160  -1.039  1.00 49.71           O  
ATOM   1448  OE2 GLU   176      12.013  -2.268  -1.624  1.00 49.71           O  
ATOM   1449  N   LYS   177       8.147   0.379  -4.582  1.00 48.94           N  
ATOM   1450  CA  LYS   177       7.231  -0.129  -5.600  1.00 48.94           C  
ATOM   1451  C   LYS   177       6.574   1.015  -6.367  1.00 48.94           C  
ATOM   1452  O   LYS   177       6.216   0.860  -7.537  1.00 48.94           O  
ATOM   1453  CB  LYS   177       6.161  -1.016  -4.963  1.00 48.94           C  
ATOM   1454  CG  LYS   177       6.684  -2.355  -4.463  1.00 48.94           C  
ATOM   1455  CD  LYS   177       6.863  -3.347  -5.606  1.00 48.94           C  
ATOM   1456  CE  LYS   177       7.293  -4.716  -5.096  1.00 48.94           C  
ATOM   1457  NZ  LYS   177       7.638  -5.642  -6.217  1.00 48.94           N  
ATOM   1458  N   ILE   178       6.167   2.009  -5.568  1.00 39.68           N  
ATOM   1459  CA  ILE   178       5.655   3.162  -6.301  1.00 39.68           C  
ATOM   1460  C   ILE   178       6.721   3.675  -7.267  1.00 39.68           C  
ATOM   1461  O   ILE   178       6.405   4.103  -8.379  1.00 39.68           O  
ATOM   1462  CB  ILE   178       5.212   4.290  -5.343  1.00 39.68           C  
ATOM   1463  CG1 ILE   178       3.980   3.857  -4.540  1.00 39.68           C  
ATOM   1464  CG2 ILE   178       4.933   5.580  -6.120  1.00 39.68           C  
ATOM   1465  CD1 ILE   178       3.545   4.861  -3.482  1.00 39.68           C  
ATOM   1466  N   GLN   179       7.907   3.801  -6.796  1.00 38.12           N  
ATOM   1467  CA  GLN   179       8.909   4.145  -7.799  1.00 38.12           C  
ATOM   1468  C   GLN   179       8.830   3.207  -9.000  1.00 38.12           C  
ATOM   1469  O   GLN   179       8.971   3.642 -10.145  1.00 38.12           O  
ATOM   1470  CB  GLN   179      10.312   4.103  -7.193  1.00 38.12           C  
ATOM   1471  CG  GLN   179      10.703   5.379  -6.458  1.00 38.12           C  
ATOM   1472  CD  GLN   179      12.133   5.350  -5.952  1.00 38.12           C  
ATOM   1473  OE1 GLN   179      12.761   4.289  -5.886  1.00 38.12           O  
ATOM   1474  NE2 GLN   179      12.657   6.516  -5.590  1.00 38.12           N  
ATOM   1475  N   VAL   180       8.624   1.972  -8.720  1.00 30.45           N  
ATOM   1476  CA  VAL   180       8.424   1.069  -9.849  1.00 30.45           C  
ATOM   1477  C   VAL   180       7.090   1.376 -10.526  1.00 30.45           C  
ATOM   1478  O   VAL   180       7.004   1.408 -11.756  1.00 30.45           O  
ATOM   1479  CB  VAL   180       8.469  -0.411  -9.407  1.00 30.45           C  
ATOM   1480  CG1 VAL   180       8.242  -1.338 -10.600  1.00 30.45           C  
ATOM   1481  CG2 VAL   180       9.801  -0.724  -8.729  1.00 30.45           C  
ATOM   1482  N   SER   181       6.088   1.573  -9.689  1.00 29.81           N  
ATOM   1483  CA  SER   181       4.848   1.929 -10.371  1.00 29.81           C  
ATOM   1484  C   SER   181       4.949   3.307 -11.017  1.00 29.81           C  
ATOM   1485  O   SER   181       4.383   3.539 -12.088  1.00 29.81           O  
ATOM   1486  CB  SER   181       3.671   1.899  -9.396  1.00 29.81           C  
ATOM   1487  OG  SER   181       3.663   3.059  -8.581  1.00 29.81           O  
ATOM   1488  N   ALA   182       5.444   4.290 -10.234  1.00 28.29           N  
ATOM   1489  CA  ALA   182       5.603   5.538 -10.977  1.00 28.29           C  
ATOM   1490  C   ALA   182       6.264   5.291 -12.330  1.00 28.29           C  
ATOM   1491  O   ALA   182       5.956   5.971 -13.311  1.00 28.29           O  
ATOM   1492  CB  ALA   182       6.420   6.540 -10.165  1.00 28.29           C  
ATOM   1493  N   GLN   183       7.265   4.494 -12.345  1.00 27.02           N  
ATOM   1494  CA  GLN   183       7.629   4.175 -13.722  1.00 27.02           C  
ATOM   1495  C   GLN   183       6.461   3.531 -14.464  1.00 27.02           C  
ATOM   1496  O   GLN   183       6.378   3.614 -15.691  1.00 27.02           O  
ATOM   1497  CB  GLN   183       8.846   3.250 -13.755  1.00 27.02           C  
ATOM   1498  CG  GLN   183      10.120   3.890 -13.222  1.00 27.02           C  
ATOM   1499  CD  GLN   183      11.350   3.031 -13.451  1.00 27.02           C  
ATOM   1500  OE1 GLN   183      11.244   1.824 -13.688  1.00 27.02           O  
ATOM   1501  NE2 GLN   183      12.525   3.647 -13.381  1.00 27.02           N  
ATOM   1502  N   MET   184       5.575   2.921 -13.756  1.00 25.11           N  
ATOM   1503  CA  MET   184       4.417   2.496 -14.537  1.00 25.11           C  
ATOM   1504  C   MET   184       3.347   3.582 -14.558  1.00 25.11           C  
ATOM   1505  O   MET   184       2.412   3.524 -15.359  1.00 25.11           O  
ATOM   1506  CB  MET   184       3.834   1.199 -13.974  1.00 25.11           C  
ATOM   1507  CG  MET   184       4.617  -0.045 -14.364  1.00 25.11           C  
ATOM   1508  SD  MET   184       3.648  -1.586 -14.131  1.00 25.11           S  
ATOM   1509  CE  MET   184       4.964  -2.712 -13.589  1.00 25.11           C  
ATOM   1510  N   ILE   185       3.176   4.210 -13.461  1.00 23.39           N  
ATOM   1511  CA  ILE   185       2.199   5.264 -13.706  1.00 23.39           C  
ATOM   1512  C   ILE   185       2.854   6.405 -14.481  1.00 23.39           C  
ATOM   1513  O   ILE   185       3.525   7.258 -13.894  1.00 23.39           O  
ATOM   1514  CB  ILE   185       1.592   5.792 -12.387  1.00 23.39           C  
ATOM   1515  CG1 ILE   185       0.988   4.638 -11.578  1.00 23.39           C  
ATOM   1516  CG2 ILE   185       0.544   6.872 -12.668  1.00 23.39           C  
ATOM   1517  CD1 ILE   185       0.428   5.057 -10.226  1.00 23.39           C  
ATOM   1518  N   ARG   186       3.771   6.050 -15.340  1.00 21.84           N  
ATOM   1519  CA  ARG   186       3.998   7.096 -16.332  1.00 21.84           C  
ATOM   1520  C   ARG   186       2.790   8.021 -16.438  1.00 21.84           C  
ATOM   1521  O   ARG   186       1.647   7.571 -16.340  1.00 21.84           O  
ATOM   1522  CB  ARG   186       4.310   6.483 -17.699  1.00 21.84           C  
ATOM   1523  CG  ARG   186       5.685   5.840 -17.787  1.00 21.84           C  
ATOM   1524  CD  ARG   186       6.062   5.509 -19.224  1.00 21.84           C  
ATOM   1525  NE  ARG   186       7.288   4.720 -19.291  1.00 21.84           N  
ATOM   1526  CZ  ARG   186       7.983   4.491 -20.403  1.00 21.84           C  
ATOM   1527  NH1 ARG   186       7.583   4.990 -21.567  1.00 21.84           N  
ATOM   1528  NH2 ARG   186       9.085   3.758 -20.350  1.00 21.84           N  
ATOM   1529  N   PRO   187       2.700   9.125 -15.891  1.00 22.81           N  
ATOM   1530  CA  PRO   187       1.586   9.938 -16.383  1.00 22.81           C  
ATOM   1531  C   PRO   187       1.280   9.688 -17.858  1.00 22.81           C  
ATOM   1532  O   PRO   187       2.192   9.422 -18.645  1.00 22.81           O  
ATOM   1533  CB  PRO   187       2.072  11.373 -16.162  1.00 22.81           C  
ATOM   1534  CG  PRO   187       3.448  11.227 -15.596  1.00 22.81           C  
ATOM   1535  CD  PRO   187       3.780   9.765 -15.520  1.00 22.81           C  
ATOM   1536  N   ILE   188       0.573   8.469 -18.166  1.00 20.71           N  
ATOM   1537  CA  ILE   188      -0.182   8.305 -19.403  1.00 20.71           C  
ATOM   1538  C   ILE   188       0.221   9.389 -20.401  1.00 20.71           C  
ATOM   1539  O   ILE   188      -0.465  10.405 -20.535  1.00 20.71           O  
ATOM   1540  CB  ILE   188      -1.705   8.354 -19.147  1.00 20.71           C  
ATOM   1541  CG1 ILE   188      -2.140   7.160 -18.289  1.00 20.71           C  
ATOM   1542  CG2 ILE   188      -2.475   8.387 -20.470  1.00 20.71           C  
ATOM   1543  CD1 ILE   188      -3.546   7.287 -17.719  1.00 20.71           C  
ATOM   1544  N   ASN   189       1.432   9.838 -20.338  1.00 19.65           N  
ATOM   1545  CA  ASN   189       1.962  10.435 -21.559  1.00 19.65           C  
ATOM   1546  C   ASN   189       2.044   9.416 -22.692  1.00 19.65           C  
ATOM   1547  O   ASN   189       2.858   9.561 -23.605  1.00 19.65           O  
ATOM   1548  CB  ASN   189       3.338  11.054 -21.301  1.00 19.65           C  
ATOM   1549  CG  ASN   189       3.250  12.475 -20.779  1.00 19.65           C  
ATOM   1550  OD1 ASN   189       2.201  13.118 -20.866  1.00 19.65           O  
ATOM   1551  ND2 ASN   189       4.352  12.974 -20.232  1.00 19.65           N  
ATOM   1552  N   PHE   190       1.571   8.185 -22.484  1.00 18.92           N  
ATOM   1553  CA  PHE   190       1.576   7.421 -23.726  1.00 18.92           C  
ATOM   1554  C   PHE   190       0.658   8.062 -24.759  1.00 18.92           C  
ATOM   1555  O   PHE   190       0.834   7.862 -25.963  1.00 18.92           O  
ATOM   1556  CB  PHE   190       1.148   5.973 -23.469  1.00 18.92           C  
ATOM   1557  CG  PHE   190       1.700   4.991 -24.467  1.00 18.92           C  
ATOM   1558  CD1 PHE   190       0.961   4.626 -25.586  1.00 18.92           C  
ATOM   1559  CD2 PHE   190       2.959   4.432 -24.287  1.00 18.92           C  
ATOM   1560  CE1 PHE   190       1.469   3.717 -26.512  1.00 18.92           C  
ATOM   1561  CE2 PHE   190       3.474   3.524 -25.207  1.00 18.92           C  
ATOM   1562  CZ  PHE   190       2.727   3.167 -26.318  1.00 18.92           C  
ATOM   1563  N   CYS   191       0.504   9.386 -24.807  1.00 17.62           N  
ATOM   1564  CA  CYS   191      -0.041   9.754 -26.108  1.00 17.62           C  
ATOM   1565  C   CYS   191       0.695  10.956 -26.688  1.00 17.62           C  
ATOM   1566  O   CYS   191       0.208  11.596 -27.622  1.00 17.62           O  
ATOM   1567  CB  CYS   191      -1.534  10.065 -25.996  1.00 17.62           C  
ATOM   1568  SG  CYS   191      -2.556   8.613 -25.663  1.00 17.62           S  
ATOM   1569  N   ILE   192       1.981  11.113 -26.484  1.00 19.41           N  
ATOM   1570  CA  ILE   192       2.673  12.066 -27.344  1.00 19.41           C  
ATOM   1571  C   ILE   192       2.947  11.429 -28.705  1.00 19.41           C  
ATOM   1572  O   ILE   192       2.944  12.114 -29.730  1.00 19.41           O  
ATOM   1573  CB  ILE   192       3.993  12.550 -26.703  1.00 19.41           C  
ATOM   1574  CG1 ILE   192       3.705  13.378 -25.446  1.00 19.41           C  
ATOM   1575  CG2 ILE   192       4.820  13.354 -27.711  1.00 19.41           C  
ATOM   1576  CD1 ILE   192       4.948  13.752 -24.652  1.00 19.41           C  
ATOM   1577  N   ASP   193       2.929  10.045 -28.767  1.00 21.45           N  
ATOM   1578  CA  ASP   193       3.411   9.735 -30.109  1.00 21.45           C  
ATOM   1579  C   ASP   193       2.261   9.317 -31.023  1.00 21.45           C  
ATOM   1580  O   ASP   193       2.410   9.297 -32.246  1.00 21.45           O  
ATOM   1581  CB  ASP   193       4.469   8.631 -30.057  1.00 21.45           C  
ATOM   1582  CG  ASP   193       5.810   9.119 -29.537  1.00 21.45           C  
ATOM   1583  OD1 ASP   193       6.085  10.337 -29.605  1.00 21.45           O  
ATOM   1584  OD2 ASP   193       6.601   8.277 -29.058  1.00 21.45           O  
ATOM   1585  N   LYS   194       0.983   9.576 -30.670  1.00 21.14           N  
ATOM   1586  CA  LYS   194       0.213   9.353 -31.890  1.00 21.14           C  
ATOM   1587  C   LYS   194      -0.846  10.436 -32.078  1.00 21.14           C  
ATOM   1588  O   LYS   194      -1.579  10.429 -33.068  1.00 21.14           O  
ATOM   1589  CB  LYS   194      -0.448   7.974 -31.863  1.00 21.14           C  
ATOM   1590  CG  LYS   194       0.507   6.824 -32.152  1.00 21.14           C  
ATOM   1591  CD  LYS   194      -0.224   5.624 -32.738  1.00 21.14           C  
ATOM   1592  CE  LYS   194       0.710   4.435 -32.926  1.00 21.14           C  
ATOM   1593  NZ  LYS   194       0.016   3.282 -33.574  1.00 21.14           N  
ATOM   1594  N   PHE   195      -0.483  11.644 -31.941  1.00 19.41           N  
ATOM   1595  CA  PHE   195      -1.328  12.518 -32.746  1.00 19.41           C  
ATOM   1596  C   PHE   195      -0.647  13.859 -32.986  1.00 19.41           C  
ATOM   1597  O   PHE   195      -0.328  14.579 -32.037  1.00 19.41           O  
ATOM   1598  CB  PHE   195      -2.684  12.732 -32.065  1.00 19.41           C  
ATOM   1599  CG  PHE   195      -3.693  11.658 -32.371  1.00 19.41           C  
ATOM   1600  CD1 PHE   195      -4.422  11.686 -33.553  1.00 19.41           C  
ATOM   1601  CD2 PHE   195      -3.913  10.619 -31.475  1.00 19.41           C  
ATOM   1602  CE1 PHE   195      -5.357  10.693 -33.839  1.00 19.41           C  
ATOM   1603  CE2 PHE   195      -4.845   9.624 -31.753  1.00 19.41           C  
ATOM   1604  CZ  PHE   195      -5.567   9.663 -32.935  1.00 19.41           C  
ATOM   1605  N   PRO   196      -0.046  14.039 -34.038  1.00 23.09           N  
ATOM   1606  CA  PRO   196       0.306  15.376 -34.524  1.00 23.09           C  
ATOM   1607  C   PRO   196      -0.814  16.392 -34.316  1.00 23.09           C  
ATOM   1608  O   PRO   196      -1.994  16.038 -34.380  1.00 23.09           O  
ATOM   1609  CB  PRO   196       0.570  15.151 -36.014  1.00 23.09           C  
ATOM   1610  CG  PRO   196       0.164  13.734 -36.265  1.00 23.09           C  
ATOM   1611  CD  PRO   196      -0.208  13.106 -34.952  1.00 23.09           C  
ATOM   1612  N   VAL   197      -0.701  17.139 -33.307  1.00 23.62           N  
ATOM   1613  CA  VAL   197      -1.533  18.331 -33.183  1.00 23.62           C  
ATOM   1614  C   VAL   197      -1.817  18.910 -34.568  1.00 23.62           C  
ATOM   1615  O   VAL   197      -0.891  19.168 -35.341  1.00 23.62           O  
ATOM   1616  CB  VAL   197      -0.868  19.398 -32.286  1.00 23.62           C  
ATOM   1617  CG1 VAL   197      -1.881  19.989 -31.307  1.00 23.62           C  
ATOM   1618  CG2 VAL   197       0.318  18.797 -31.534  1.00 23.62           C  
ATOM   1619  N   GLN   198      -2.636  18.338 -35.384  1.00 16.12           N  
ATOM   1620  CA  GLN   198      -3.091  19.422 -36.250  1.00 16.12           C  
ATOM   1621  C   GLN   198      -4.004  20.383 -35.494  1.00 16.12           C  
ATOM   1622  O   GLN   198      -4.028  21.581 -35.783  1.00 16.12           O  
ATOM   1623  CB  GLN   198      -3.816  18.863 -37.475  1.00 16.12           C  
ATOM   1624  CG  GLN   198      -2.892  18.193 -38.483  1.00 16.12           C  
ATOM   1625  CD  GLN   198      -3.618  17.750 -39.740  1.00 16.12           C  
ATOM   1626  OE1 GLN   198      -4.848  17.827 -39.822  1.00 16.12           O  
ATOM   1627  NE2 GLN   198      -2.862  17.280 -40.727  1.00 16.12           N  
TER    1628      GLN   198                                                       
END   
