# Supplementary material for: The transformative power of transformers in protein structure prediction
Source: Proc Natl Acad Sci U S A. 2023 Jul 31;120(32):e2303499120. doi: 10.1073/pnas.2303499120 (PMC10410766; doi:10.1073/pnas.2303499120)
Supplement: Supplementary file 2 — Dataset S01 (GZ) [file pnas.2303499120.sd01.gz › SI_Data/predicted_structures/OmegaFold/T1124.pdb]

ATOM      1  N   MET     1     -15.373  11.036  23.272  1.00 33.50           N  
ATOM      2  CA  MET     1     -14.483  12.192  23.220  1.00 33.50           C  
ATOM      3  C   MET     1     -13.054  11.765  22.900  1.00 33.50           C  
ATOM      4  O   MET     1     -12.601  10.711  23.351  1.00 33.50           O  
ATOM      5  CB  MET     1     -14.515  12.956  24.545  1.00 33.50           C  
ATOM      6  CG  MET     1     -15.352  14.224  24.501  1.00 33.50           C  
ATOM      7  SD  MET     1     -15.342  15.129  26.098  1.00 33.50           S  
ATOM      8  CE  MET     1     -16.461  16.500  25.696  1.00 33.50           C  
ATOM      9  N   VAL     2     -12.282  12.597  22.078  1.00 38.75           N  
ATOM     10  CA  VAL     2     -11.009  12.375  21.400  1.00 38.75           C  
ATOM     11  C   VAL     2      -9.867  12.927  22.251  1.00 38.75           C  
ATOM     12  O   VAL     2      -9.932  14.064  22.725  1.00 38.75           O  
ATOM     13  CB  VAL     2     -10.991  13.024  19.998  1.00 38.75           C  
ATOM     14  CG1 VAL     2      -9.677  12.721  19.280  1.00 38.75           C  
ATOM     15  CG2 VAL     2     -12.181  12.539  19.171  1.00 38.75           C  
ATOM     16  N   THR     3      -9.128  12.043  22.803  1.00 41.78           N  
ATOM     17  CA  THR     3      -7.960  12.461  23.571  1.00 41.78           C  
ATOM     18  C   THR     3      -7.002  13.270  22.701  1.00 41.78           C  
ATOM     19  O   THR     3      -7.104  13.251  21.473  1.00 41.78           O  
ATOM     20  CB  THR     3      -7.218  11.249  24.165  1.00 41.78           C  
ATOM     21  OG1 THR     3      -6.808  10.380  23.101  1.00 41.78           O  
ATOM     22  CG2 THR     3      -8.114  10.472  25.124  1.00 41.78           C  
ATOM     23  N   PRO     4      -6.176  14.111  23.166  1.00 40.94           N  
ATOM     24  CA  PRO     4      -5.184  14.714  22.273  1.00 40.94           C  
ATOM     25  C   PRO     4      -4.399  13.676  21.475  1.00 40.94           C  
ATOM     26  O   PRO     4      -3.943  13.961  20.365  1.00 40.94           O  
ATOM     27  CB  PRO     4      -4.265  15.476  23.231  1.00 40.94           C  
ATOM     28  CG  PRO     4      -4.940  15.386  24.561  1.00 40.94           C  
ATOM     29  CD  PRO     4      -6.050  14.378  24.466  1.00 40.94           C  
ATOM     30  N   GLU     5      -4.404  12.459  22.015  1.00 47.39           N  
ATOM     31  CA  GLU     5      -3.712  11.473  21.191  1.00 47.39           C  
ATOM     32  C   GLU     5      -4.661  10.835  20.180  1.00 47.39           C  
ATOM     33  O   GLU     5      -4.265   9.945  19.425  1.00 47.39           O  
ATOM     34  CB  GLU     5      -3.074  10.392  22.067  1.00 47.39           C  
ATOM     35  CG  GLU     5      -2.147  10.940  23.143  1.00 47.39           C  
ATOM     36  CD  GLU     5      -1.989  10.006  24.331  1.00 47.39           C  
ATOM     37  OE1 GLU     5      -1.185  10.312  25.241  1.00 47.39           O  
ATOM     38  OE2 GLU     5      -2.672   8.958  24.351  1.00 47.39           O  
ATOM     39  N   GLY     6      -5.851  11.342  20.103  1.00 45.97           N  
ATOM     40  CA  GLY     6      -6.744  10.959  19.021  1.00 45.97           C  
ATOM     41  C   GLY     6      -7.432   9.628  19.258  1.00 45.97           C  
ATOM     42  O   GLY     6      -8.103   9.102  18.367  1.00 45.97           O  
ATOM     43  N   ASN     7      -7.223   9.026  20.427  1.00 47.32           N  
ATOM     44  CA  ASN     7      -7.932   7.793  20.749  1.00 47.32           C  
ATOM     45  C   ASN     7      -9.336   8.074  21.277  1.00 47.32           C  
ATOM     46  O   ASN     7      -9.579   9.122  21.878  1.00 47.32           O  
ATOM     47  CB  ASN     7      -7.139   6.966  21.763  1.00 47.32           C  
ATOM     48  CG  ASN     7      -6.047   6.137  21.115  1.00 47.32           C  
ATOM     49  OD1 ASN     7      -5.993   6.010  19.890  1.00 47.32           O  
ATOM     50  ND2 ASN     7      -5.170   5.569  21.933  1.00 47.32           N  
ATOM     51  N   VAL     8     -10.298   7.544  20.716  1.00 45.25           N  
ATOM     52  CA  VAL     8     -11.630   7.487  21.309  1.00 45.25           C  
ATOM     53  C   VAL     8     -11.574   6.727  22.633  1.00 45.25           C  
ATOM     54  O   VAL     8     -11.175   5.560  22.669  1.00 45.25           O  
ATOM     55  CB  VAL     8     -12.648   6.823  20.356  1.00 45.25           C  
ATOM     56  CG1 VAL     8     -14.031   6.759  21.002  1.00 45.25           C  
ATOM     57  CG2 VAL     8     -12.709   7.579  19.030  1.00 45.25           C  
ATOM     58  N   SER     9     -11.108   7.429  23.594  1.00 48.12           N  
ATOM     59  CA  SER     9     -11.032   6.891  24.948  1.00 48.12           C  
ATOM     60  C   SER     9     -12.419   6.563  25.491  1.00 48.12           C  
ATOM     61  O   SER     9     -13.364   7.330  25.298  1.00 48.12           O  
ATOM     62  CB  SER     9     -10.331   7.880  25.879  1.00 48.12           C  
ATOM     63  OG  SER     9     -10.390   7.434  27.223  1.00 48.12           O  
ATOM     64  N   LEU    10     -12.712   5.297  25.634  1.00 53.17           N  
ATOM     65  CA  LEU    10     -14.020   5.085  26.244  1.00 53.17           C  
ATOM     66  C   LEU    10     -14.071   5.688  27.644  1.00 53.17           C  
ATOM     67  O   LEU    10     -15.132   5.726  28.270  1.00 53.17           O  
ATOM     68  CB  LEU    10     -14.347   3.591  26.307  1.00 53.17           C  
ATOM     69  CG  LEU    10     -14.629   2.902  24.970  1.00 53.17           C  
ATOM     70  CD1 LEU    10     -14.490   1.390  25.114  1.00 53.17           C  
ATOM     71  CD2 LEU    10     -16.019   3.270  24.462  1.00 53.17           C  
ATOM     72  N   VAL    11     -12.949   6.286  28.108  1.00 49.52           N  
ATOM     73  CA  VAL    11     -13.118   6.781  29.470  1.00 49.52           C  
ATOM     74  C   VAL    11     -13.041   8.306  29.479  1.00 49.52           C  
ATOM     75  O   VAL    11     -12.169   8.893  28.834  1.00 49.52           O  
ATOM     76  CB  VAL    11     -12.059   6.187  30.425  1.00 49.52           C  
ATOM     77  CG1 VAL    11     -12.344   6.596  31.869  1.00 49.52           C  
ATOM     78  CG2 VAL    11     -12.018   4.666  30.296  1.00 49.52           C  
ATOM     79  N   ASP    12     -13.791   8.916  30.276  1.00 51.53           N  
ATOM     80  CA  ASP    12     -14.001  10.324  30.602  1.00 51.53           C  
ATOM     81  C   ASP    12     -12.851  10.870  31.444  1.00 51.53           C  
ATOM     82  O   ASP    12     -12.718  10.526  32.621  1.00 51.53           O  
ATOM     83  CB  ASP    12     -15.329  10.511  31.339  1.00 51.53           C  
ATOM     84  CG  ASP    12     -15.738  11.969  31.462  1.00 51.53           C  
ATOM     85  OD1 ASP    12     -14.916  12.861  31.161  1.00 51.53           O  
ATOM     86  OD2 ASP    12     -16.892  12.228  31.868  1.00 51.53           O  
ATOM     87  N   GLU    13     -11.932  11.523  30.972  1.00 55.49           N  
ATOM     88  CA  GLU    13     -10.721  12.082  31.564  1.00 55.49           C  
ATOM     89  C   GLU    13     -11.052  12.996  32.740  1.00 55.49           C  
ATOM     90  O   GLU    13     -10.209  13.229  33.609  1.00 55.49           O  
ATOM     91  CB  GLU    13      -9.913  12.848  30.514  1.00 55.49           C  
ATOM     92  CG  GLU    13      -9.152  11.951  29.548  1.00 55.49           C  
ATOM     93  CD  GLU    13      -8.041  12.675  28.805  1.00 55.49           C  
ATOM     94  OE1 GLU    13      -7.225  12.005  28.131  1.00 55.49           O  
ATOM     95  OE2 GLU    13      -7.986  13.921  28.897  1.00 55.49           O  
ATOM     96  N   SER    14     -12.150  13.541  32.599  1.00 49.42           N  
ATOM     97  CA  SER    14     -12.467  14.511  33.642  1.00 49.42           C  
ATOM     98  C   SER    14     -12.567  13.840  35.008  1.00 49.42           C  
ATOM     99  O   SER    14     -12.598  14.518  36.038  1.00 49.42           O  
ATOM    100  CB  SER    14     -13.777  15.233  33.323  1.00 49.42           C  
ATOM    101  OG  SER    14     -14.874  14.338  33.387  1.00 49.42           O  
ATOM    102  N   LEU    15     -12.483  12.554  34.952  1.00 49.67           N  
ATOM    103  CA  LEU    15     -12.408  11.969  36.286  1.00 49.67           C  
ATOM    104  C   LEU    15     -11.005  12.114  36.866  1.00 49.67           C  
ATOM    105  O   LEU    15     -10.761  11.736  38.014  1.00 49.67           O  
ATOM    106  CB  LEU    15     -12.806  10.491  36.246  1.00 49.67           C  
ATOM    107  CG  LEU    15     -14.270  10.192  35.917  1.00 49.67           C  
ATOM    108  CD1 LEU    15     -14.434   8.730  35.513  1.00 49.67           C  
ATOM    109  CD2 LEU    15     -15.165  10.527  37.105  1.00 49.67           C  
ATOM    110  N   LEU    16     -10.134  13.021  36.378  1.00 48.32           N  
ATOM    111  CA  LEU    16      -8.682  12.899  36.308  1.00 48.32           C  
ATOM    112  C   LEU    16      -8.009  13.827  37.314  1.00 48.32           C  
ATOM    113  O   LEU    16      -6.789  14.002  37.284  1.00 48.32           O  
ATOM    114  CB  LEU    16      -8.186  13.215  34.895  1.00 48.32           C  
ATOM    115  CG  LEU    16      -8.634  12.257  33.789  1.00 48.32           C  
ATOM    116  CD1 LEU    16      -8.187  12.775  32.426  1.00 48.32           C  
ATOM    117  CD2 LEU    16      -8.086  10.856  34.040  1.00 48.32           C  
ATOM    118  N   VAL    17      -8.753  14.381  38.405  1.00 50.92           N  
ATOM    119  CA  VAL    17      -7.928  15.011  39.431  1.00 50.92           C  
ATOM    120  C   VAL    17      -7.681  14.026  40.571  1.00 50.92           C  
ATOM    121  O   VAL    17      -8.598  13.323  41.003  1.00 50.92           O  
ATOM    122  CB  VAL    17      -8.584  16.301  39.974  1.00 50.92           C  
ATOM    123  CG1 VAL    17      -7.625  17.043  40.903  1.00 50.92           C  
ATOM    124  CG2 VAL    17      -9.021  17.202  38.820  1.00 50.92           C  
ATOM    125  N   GLY    18      -6.408  13.563  40.796  1.00 58.07           N  
ATOM    126  CA  GLY    18      -5.951  13.078  42.088  1.00 58.07           C  
ATOM    127  C   GLY    18      -5.534  11.619  42.064  1.00 58.07           C  
ATOM    128  O   GLY    18      -5.633  10.923  43.076  1.00 58.07           O  
ATOM    129  N   VAL    19      -4.648  11.219  41.189  1.00 57.72           N  
ATOM    130  CA  VAL    19      -4.318   9.833  40.876  1.00 57.72           C  
ATOM    131  C   VAL    19      -3.602   9.192  42.063  1.00 57.72           C  
ATOM    132  O   VAL    19      -2.549   9.669  42.492  1.00 57.72           O  
ATOM    133  CB  VAL    19      -3.442   9.731  39.607  1.00 57.72           C  
ATOM    134  CG1 VAL    19      -3.124   8.271  39.286  1.00 57.72           C  
ATOM    135  CG2 VAL    19      -4.138  10.402  38.424  1.00 57.72           C  
ATOM    136  N   THR    20      -4.196   8.154  42.626  1.00 69.93           N  
ATOM    137  CA  THR    20      -3.532   7.207  43.514  1.00 69.93           C  
ATOM    138  C   THR    20      -2.910   6.064  42.717  1.00 69.93           C  
ATOM    139  O   THR    20      -3.108   5.966  41.504  1.00 69.93           O  
ATOM    140  CB  THR    20      -4.511   6.637  44.557  1.00 69.93           C  
ATOM    141  OG1 THR    20      -5.486   5.823  43.894  1.00 69.93           O  
ATOM    142  CG2 THR    20      -5.225   7.755  45.309  1.00 69.93           C  
ATOM    143  N   ASP    21      -1.904   5.363  43.303  1.00 71.91           N  
ATOM    144  CA  ASP    21      -1.293   4.150  42.769  1.00 71.91           C  
ATOM    145  C   ASP    21      -2.357   3.168  42.283  1.00 71.91           C  
ATOM    146  O   ASP    21      -2.207   2.557  41.222  1.00 71.91           O  
ATOM    147  CB  ASP    21      -0.406   3.485  43.824  1.00 71.91           C  
ATOM    148  CG  ASP    21       0.894   4.233  44.061  1.00 71.91           C  
ATOM    149  OD1 ASP    21       1.303   5.037  43.196  1.00 71.91           O  
ATOM    150  OD2 ASP    21       1.518   4.014  45.123  1.00 71.91           O  
ATOM    151  N   GLU    22      -3.448   3.049  42.974  1.00 73.76           N  
ATOM    152  CA  GLU    22      -4.530   2.140  42.609  1.00 73.76           C  
ATOM    153  C   GLU    22      -5.206   2.577  41.313  1.00 73.76           C  
ATOM    154  O   GLU    22      -5.503   1.748  40.450  1.00 73.76           O  
ATOM    155  CB  GLU    22      -5.562   2.052  43.737  1.00 73.76           C  
ATOM    156  CG  GLU    22      -5.179   1.083  44.846  1.00 73.76           C  
ATOM    157  CD  GLU    22      -6.209   1.013  45.963  1.00 73.76           C  
ATOM    158  OE1 GLU    22      -5.982   0.279  46.952  1.00 73.76           O  
ATOM    159  OE2 GLU    22      -7.251   1.696  45.847  1.00 73.76           O  
ATOM    160  N   ASP    23      -5.263   3.899  41.198  1.00 81.10           N  
ATOM    161  CA  ASP    23      -5.883   4.427  39.986  1.00 81.10           C  
ATOM    162  C   ASP    23      -5.006   4.167  38.763  1.00 81.10           C  
ATOM    163  O   ASP    23      -5.506   3.776  37.706  1.00 81.10           O  
ATOM    164  CB  ASP    23      -6.154   5.925  40.131  1.00 81.10           C  
ATOM    165  CG  ASP    23      -7.395   6.227  40.952  1.00 81.10           C  
ATOM    166  OD1 ASP    23      -8.220   5.313  41.170  1.00 81.10           O  
ATOM    167  OD2 ASP    23      -7.552   7.390  41.383  1.00 81.10           O  
ATOM    168  N   ARG    24      -3.686   4.309  39.004  1.00 79.44           N  
ATOM    169  CA  ARG    24      -2.761   4.008  37.916  1.00 79.44           C  
ATOM    170  C   ARG    24      -2.884   2.552  37.479  1.00 79.44           C  
ATOM    171  O   ARG    24      -2.909   2.257  36.283  1.00 79.44           O  
ATOM    172  CB  ARG    24      -1.321   4.310  38.334  1.00 79.44           C  
ATOM    173  CG  ARG    24      -0.300   4.093  37.229  1.00 79.44           C  
ATOM    174  CD  ARG    24       1.125   4.261  37.737  1.00 79.44           C  
ATOM    175  NE  ARG    24       2.087   4.310  36.639  1.00 79.44           N  
ATOM    176  CZ  ARG    24       2.984   3.364  36.375  1.00 79.44           C  
ATOM    177  NH1 ARG    24       3.060   2.272  37.127  1.00 79.44           N  
ATOM    178  NH2 ARG    24       3.811   3.510  35.350  1.00 79.44           N  
ATOM    179  N   ALA    25      -2.957   1.658  38.494  1.00 84.09           N  
ATOM    180  CA  ALA    25      -3.057   0.237  38.171  1.00 84.09           C  
ATOM    181  C   ALA    25      -4.331  -0.059  37.386  1.00 84.09           C  
ATOM    182  O   ALA    25      -4.303  -0.799  36.400  1.00 84.09           O  
ATOM    183  CB  ALA    25      -3.013  -0.603  39.445  1.00 84.09           C  
ATOM    184  N   VAL    26      -5.435   0.470  37.873  1.00 84.57           N  
ATOM    185  CA  VAL    26      -6.714   0.233  37.212  1.00 84.57           C  
ATOM    186  C   VAL    26      -6.659   0.755  35.778  1.00 84.57           C  
ATOM    187  O   VAL    26      -7.113   0.084  34.848  1.00 84.57           O  
ATOM    188  CB  VAL    26      -7.880   0.897  37.977  1.00 84.57           C  
ATOM    189  CG1 VAL    26      -9.165   0.846  37.153  1.00 84.57           C  
ATOM    190  CG2 VAL    26      -8.083   0.221  39.331  1.00 84.57           C  
ATOM    191  N   ARG    27      -5.913   1.784  35.603  1.00 80.27           N  
ATOM    192  CA  ARG    27      -5.771   2.398  34.287  1.00 80.27           C  
ATOM    193  C   ARG    27      -4.957   1.509  33.353  1.00 80.27           C  
ATOM    194  O   ARG    27      -5.333   1.305  32.197  1.00 80.27           O  
ATOM    195  CB  ARG    27      -5.113   3.775  34.404  1.00 80.27           C  
ATOM    196  CG  ARG    27      -6.030   4.849  34.968  1.00 80.27           C  
ATOM    197  CD  ARG    27      -5.476   6.247  34.727  1.00 80.27           C  
ATOM    198  NE  ARG    27      -4.103   6.372  35.210  1.00 80.27           N  
ATOM    199  CZ  ARG    27      -3.760   6.824  36.413  1.00 80.27           C  
ATOM    200  NH1 ARG    27      -4.688   7.204  37.284  1.00 80.27           N  
ATOM    201  NH2 ARG    27      -2.481   6.897  36.748  1.00 80.27           N  
ATOM    202  N   SER    28      -3.891   1.165  33.898  1.00 85.74           N  
ATOM    203  CA  SER    28      -3.046   0.270  33.114  1.00 85.74           C  
ATOM    204  C   SER    28      -3.801  -0.993  32.715  1.00 85.74           C  
ATOM    205  O   SER    28      -3.706  -1.445  31.571  1.00 85.74           O  
ATOM    206  CB  SER    28      -1.788  -0.105  33.899  1.00 85.74           C  
ATOM    207  OG  SER    28      -0.963   1.030  34.097  1.00 85.74           O  
ATOM    208  N   ALA    29      -4.653  -1.445  33.706  1.00 87.92           N  
ATOM    209  CA  ALA    29      -5.403  -2.662  33.405  1.00 87.92           C  
ATOM    210  C   ALA    29      -6.369  -2.438  32.246  1.00 87.92           C  
ATOM    211  O   ALA    29      -6.502  -3.292  31.366  1.00 87.92           O  
ATOM    212  CB  ALA    29      -6.161  -3.140  34.641  1.00 87.92           C  
ATOM    213  N   HIS    30      -6.887  -1.257  32.158  1.00 85.05           N  
ATOM    214  CA  HIS    30      -7.846  -0.934  31.107  1.00 85.05           C  
ATOM    215  C   HIS    30      -7.171  -0.888  29.740  1.00 85.05           C  
ATOM    216  O   HIS    30      -7.703  -1.419  28.763  1.00 85.05           O  
ATOM    217  CB  HIS    30      -8.531   0.403  31.399  1.00 85.05           C  
ATOM    218  CG  HIS    30      -9.629   0.736  30.441  1.00 85.05           C  
ATOM    219  ND1 HIS    30     -10.917   0.271  30.594  1.00 85.05           N  
ATOM    220  CD2 HIS    30      -9.630   1.492  29.318  1.00 85.05           C  
ATOM    221  CE1 HIS    30     -11.665   0.727  29.603  1.00 85.05           C  
ATOM    222  NE2 HIS    30     -10.908   1.471  28.815  1.00 85.05           N  
ATOM    223  N   GLN    31      -5.981  -0.277  29.701  1.00 84.31           N  
ATOM    224  CA  GLN    31      -5.251  -0.175  28.442  1.00 84.31           C  
ATOM    225  C   GLN    31      -4.872  -1.554  27.911  1.00 84.31           C  
ATOM    226  O   GLN    31      -5.056  -1.842  26.727  1.00 84.31           O  
ATOM    227  CB  GLN    31      -3.997   0.683  28.617  1.00 84.31           C  
ATOM    228  CG  GLN    31      -4.289   2.159  28.850  1.00 84.31           C  
ATOM    229  CD  GLN    31      -3.037   2.967  29.138  1.00 84.31           C  
ATOM    230  OE1 GLN    31      -1.942   2.412  29.274  1.00 84.31           O  
ATOM    231  NE2 GLN    31      -3.190   4.283  29.233  1.00 84.31           N  
ATOM    232  N   PHE    32      -4.469  -2.344  28.914  1.00 89.07           N  
ATOM    233  CA  PHE    32      -4.062  -3.670  28.465  1.00 89.07           C  
ATOM    234  C   PHE    32      -5.274  -4.501  28.062  1.00 89.07           C  
ATOM    235  O   PHE    32      -5.216  -5.267  27.098  1.00 89.07           O  
ATOM    236  CB  PHE    32      -3.272  -4.392  29.561  1.00 89.07           C  
ATOM    237  CG  PHE    32      -1.817  -4.011  29.612  1.00 89.07           C  
ATOM    238  CD1 PHE    32      -0.880  -4.685  28.838  1.00 89.07           C  
ATOM    239  CD2 PHE    32      -1.386  -2.978  30.434  1.00 89.07           C  
ATOM    240  CE1 PHE    32       0.467  -4.334  28.883  1.00 89.07           C  
ATOM    241  CE2 PHE    32      -0.041  -2.622  30.485  1.00 89.07           C  
ATOM    242  CZ  PHE    32       0.884  -3.302  29.709  1.00 89.07           C  
ATOM    243  N   TYR    33      -6.341  -4.307  28.795  1.00 86.83           N  
ATOM    244  CA  TYR    33      -7.573  -5.010  28.454  1.00 86.83           C  
ATOM    245  C   TYR    33      -8.016  -4.676  27.035  1.00 86.83           C  
ATOM    246  O   TYR    33      -8.415  -5.563  26.277  1.00 86.83           O  
ATOM    247  CB  TYR    33      -8.686  -4.658  29.445  1.00 86.83           C  
ATOM    248  CG  TYR    33      -9.992  -5.362  29.168  1.00 86.83           C  
ATOM    249  CD1 TYR    33     -11.074  -4.675  28.621  1.00 86.83           C  
ATOM    250  CD2 TYR    33     -10.146  -6.715  29.451  1.00 86.83           C  
ATOM    251  CE1 TYR    33     -12.280  -5.320  28.366  1.00 86.83           C  
ATOM    252  CE2 TYR    33     -11.348  -7.370  29.199  1.00 86.83           C  
ATOM    253  CZ  TYR    33     -12.407  -6.665  28.657  1.00 86.83           C  
ATOM    254  OH  TYR    33     -13.598  -7.308  28.406  1.00 86.83           O  
ATOM    255  N   GLU    34      -7.802  -3.506  26.565  1.00 85.36           N  
ATOM    256  CA  GLU    34      -8.197  -3.052  25.235  1.00 85.36           C  
ATOM    257  C   GLU    34      -7.407  -3.776  24.148  1.00 85.36           C  
ATOM    258  O   GLU    34      -7.965  -4.156  23.116  1.00 85.36           O  
ATOM    259  CB  GLU    34      -8.006  -1.539  25.104  1.00 85.36           C  
ATOM    260  CG  GLU    34      -9.034  -0.721  25.872  1.00 85.36           C  
ATOM    261  CD  GLU    34      -8.861   0.779  25.694  1.00 85.36           C  
ATOM    262  OE1 GLU    34      -9.804   1.540  26.009  1.00 85.36           O  
ATOM    263  OE2 GLU    34      -7.775   1.197  25.234  1.00 85.36           O  
ATOM    264  N   ARG    35      -6.223  -4.038  24.458  1.00 85.37           N  
ATOM    265  CA  ARG    35      -5.358  -4.743  23.517  1.00 85.37           C  
ATOM    266  C   ARG    35      -5.717  -6.224  23.448  1.00 85.37           C  
ATOM    267  O   ARG    35      -5.656  -6.834  22.378  1.00 85.37           O  
ATOM    268  CB  ARG    35      -3.889  -4.578  23.909  1.00 85.37           C  
ATOM    269  CG  ARG    35      -3.379  -3.150  23.799  1.00 85.37           C  
ATOM    270  CD  ARG    35      -2.010  -2.988  24.446  1.00 85.37           C  
ATOM    271  NE  ARG    35      -1.676  -1.582  24.654  1.00 85.37           N  
ATOM    272  CZ  ARG    35      -1.020  -1.107  25.710  1.00 85.37           C  
ATOM    273  NH1 ARG    35      -0.615  -1.920  26.679  1.00 85.37           N  
ATOM    274  NH2 ARG    35      -0.769   0.191  25.798  1.00 85.37           N  
ATOM    275  N   LEU    36      -6.201  -6.685  24.585  1.00 85.70           N  
ATOM    276  CA  LEU    36      -6.451  -8.119  24.686  1.00 85.70           C  
ATOM    277  C   LEU    36      -7.785  -8.484  24.045  1.00 85.70           C  
ATOM    278  O   LEU    36      -7.953  -9.597  23.541  1.00 85.70           O  
ATOM    279  CB  LEU    36      -6.436  -8.564  26.151  1.00 85.70           C  
ATOM    280  CG  LEU    36      -5.081  -8.523  26.858  1.00 85.70           C  
ATOM    281  CD1 LEU    36      -5.246  -8.850  28.339  1.00 85.70           C  
ATOM    282  CD2 LEU    36      -4.104  -9.489  26.198  1.00 85.70           C  
ATOM    283  N   ILE    37      -8.661  -7.465  23.975  1.00 85.29           N  
ATOM    284  CA  ILE    37      -9.974  -7.890  23.503  1.00 85.29           C  
ATOM    285  C   ILE    37     -10.162  -7.464  22.048  1.00 85.29           C  
ATOM    286  O   ILE    37     -11.279  -7.493  21.526  1.00 85.29           O  
ATOM    287  CB  ILE    37     -11.106  -7.310  24.381  1.00 85.29           C  
ATOM    288  CG1 ILE    37     -11.033  -5.779  24.403  1.00 85.29           C  
ATOM    289  CG2 ILE    37     -11.034  -7.882  25.800  1.00 85.29           C  
ATOM    290  CD1 ILE    37     -12.291  -5.107  24.937  1.00 85.29           C  
ATOM    291  N   GLY    38      -9.228  -6.965  21.424  1.00 82.60           N  
ATOM    292  CA  GLY    38      -9.260  -6.538  20.034  1.00 82.60           C  
ATOM    293  C   GLY    38      -9.911  -7.552  19.113  1.00 82.60           C  
ATOM    294  O   GLY    38     -10.533  -7.183  18.114  1.00 82.60           O  
ATOM    295  N   LEU    39      -9.868  -8.862  19.515  1.00 83.90           N  
ATOM    296  CA  LEU    39     -10.374  -9.909  18.635  1.00 83.90           C  
ATOM    297  C   LEU    39     -11.899  -9.889  18.588  1.00 83.90           C  
ATOM    298  O   LEU    39     -12.506 -10.537  17.732  1.00 83.90           O  
ATOM    299  CB  LEU    39      -9.885 -11.283  19.100  1.00 83.90           C  
ATOM    300  CG  LEU    39      -8.416 -11.608  18.825  1.00 83.90           C  
ATOM    301  CD1 LEU    39      -8.018 -12.901  19.529  1.00 83.90           C  
ATOM    302  CD2 LEU    39      -8.163 -11.711  17.325  1.00 83.90           C  
ATOM    303  N   TRP    40     -12.492  -9.073  19.417  1.00 89.08           N  
ATOM    304  CA  TRP    40     -13.950  -9.034  19.473  1.00 89.08           C  
ATOM    305  C   TRP    40     -14.525  -8.363  18.230  1.00 89.08           C  
ATOM    306  O   TRP    40     -15.438  -8.896  17.596  1.00 89.08           O  
ATOM    307  CB  TRP    40     -14.420  -8.297  20.730  1.00 89.08           C  
ATOM    308  CG  TRP    40     -14.082  -8.999  22.011  1.00 89.08           C  
ATOM    309  CD1 TRP    40     -13.312 -10.120  22.157  1.00 89.08           C  
ATOM    310  CD2 TRP    40     -14.508  -8.630  23.326  1.00 89.08           C  
ATOM    311  NE1 TRP    40     -13.233 -10.469  23.485  1.00 89.08           N  
ATOM    312  CE2 TRP    40     -13.957  -9.572  24.223  1.00 89.08           C  
ATOM    313  CE3 TRP    40     -15.302  -7.593  23.833  1.00 89.08           C  
ATOM    314  CZ2 TRP    40     -14.177  -9.506  25.601  1.00 89.08           C  
ATOM    315  CZ3 TRP    40     -15.518  -7.530  25.205  1.00 89.08           C  
ATOM    316  CH2 TRP    40     -14.957  -8.482  26.071  1.00 89.08           C  
ATOM    317  N   ALA    41     -13.975  -7.196  17.892  1.00 87.89           N  
ATOM    318  CA  ALA    41     -14.509  -6.462  16.747  1.00 87.89           C  
ATOM    319  C   ALA    41     -14.351  -7.265  15.459  1.00 87.89           C  
ATOM    320  O   ALA    41     -15.321  -7.470  14.725  1.00 87.89           O  
ATOM    321  CB  ALA    41     -13.817  -5.107  16.614  1.00 87.89           C  
ATOM    322  N   PRO    42     -13.207  -7.816  15.215  1.00 87.98           N  
ATOM    323  CA  PRO    42     -13.095  -8.593  13.979  1.00 87.98           C  
ATOM    324  C   PRO    42     -14.003  -9.821  13.970  1.00 87.98           C  
ATOM    325  O   PRO    42     -14.527 -10.199  12.919  1.00 87.98           O  
ATOM    326  CB  PRO    42     -11.621  -9.004  13.952  1.00 87.98           C  
ATOM    327  CG  PRO    42     -10.921  -7.968  14.771  1.00 87.98           C  
ATOM    328  CD  PRO    42     -11.870  -7.470  15.823  1.00 87.98           C  
ATOM    329  N   ALA    43     -14.184 -10.430  15.162  1.00 89.55           N  
ATOM    330  CA  ALA    43     -15.084 -11.578  15.236  1.00 89.55           C  
ATOM    331  C   ALA    43     -16.509 -11.184  14.855  1.00 89.55           C  
ATOM    332  O   ALA    43     -17.171 -11.888  14.089  1.00 89.55           O  
ATOM    333  CB  ALA    43     -15.060 -12.183  16.637  1.00 89.55           C  
ATOM    334  N   VAL    44     -16.876 -10.037  15.260  1.00 93.70           N  
ATOM    335  CA  VAL    44     -18.202  -9.509  14.954  1.00 93.70           C  
ATOM    336  C   VAL    44     -18.306  -9.211  13.460  1.00 93.70           C  
ATOM    337  O   VAL    44     -19.289  -9.581  12.814  1.00 93.70           O  
ATOM    338  CB  VAL    44     -18.510  -8.237  15.775  1.00 93.70           C  
ATOM    339  CG1 VAL    44     -19.762  -7.542  15.242  1.00 93.70           C  
ATOM    340  CG2 VAL    44     -18.676  -8.584  17.253  1.00 93.70           C  
ATOM    341  N   MET    45     -17.315  -8.606  12.860  1.00 91.97           N  
ATOM    342  CA  MET    45     -17.296  -8.260  11.441  1.00 91.97           C  
ATOM    343  C   MET    45     -17.293  -9.515  10.575  1.00 91.97           C  
ATOM    344  O   MET    45     -18.009  -9.586   9.575  1.00 91.97           O  
ATOM    345  CB  MET    45     -16.077  -7.396  11.114  1.00 91.97           C  
ATOM    346  CG  MET    45     -16.042  -6.076  11.867  1.00 91.97           C  
ATOM    347  SD  MET    45     -17.471  -4.998  11.465  1.00 91.97           S  
ATOM    348  CE  MET    45     -16.650  -3.748  10.438  1.00 91.97           C  
ATOM    349  N   GLU    46     -16.568 -10.483  11.051  1.00 91.27           N  
ATOM    350  CA  GLU    46     -16.502 -11.733  10.300  1.00 91.27           C  
ATOM    351  C   GLU    46     -17.853 -12.443  10.291  1.00 91.27           C  
ATOM    352  O   GLU    46     -18.299 -12.927   9.249  1.00 91.27           O  
ATOM    353  CB  GLU    46     -15.427 -12.655  10.881  1.00 91.27           C  
ATOM    354  CG  GLU    46     -15.256 -13.959  10.116  1.00 91.27           C  
ATOM    355  CD  GLU    46     -14.213 -14.881  10.728  1.00 91.27           C  
ATOM    356  OE1 GLU    46     -13.711 -15.783  10.021  1.00 91.27           O  
ATOM    357  OE2 GLU    46     -13.897 -14.700  11.925  1.00 91.27           O  
ATOM    358  N   ALA    47     -18.479 -12.456  11.427  1.00 94.67           N  
ATOM    359  CA  ALA    47     -19.791 -13.092  11.506  1.00 94.67           C  
ATOM    360  C   ALA    47     -20.795 -12.394  10.594  1.00 94.67           C  
ATOM    361  O   ALA    47     -21.515 -13.049   9.836  1.00 94.67           O  
ATOM    362  CB  ALA    47     -20.296 -13.091  12.947  1.00 94.67           C  
ATOM    363  N   ALA    48     -20.776 -11.076  10.597  1.00 96.05           N  
ATOM    364  CA  ALA    48     -21.695 -10.291   9.776  1.00 96.05           C  
ATOM    365  C   ALA    48     -21.464 -10.552   8.291  1.00 96.05           C  
ATOM    366  O   ALA    48     -22.418 -10.716   7.527  1.00 96.05           O  
ATOM    367  CB  ALA    48     -21.542  -8.803  10.082  1.00 96.05           C  
ATOM    368  N   HIS    49     -20.184 -10.622   7.964  1.00 92.17           N  
ATOM    369  CA  HIS    49     -19.831 -10.892   6.575  1.00 92.17           C  
ATOM    370  C   HIS    49     -20.291 -12.283   6.150  1.00 92.17           C  
ATOM    371  O   HIS    49     -20.938 -12.437   5.112  1.00 92.17           O  
ATOM    372  CB  HIS    49     -18.322 -10.752   6.369  1.00 92.17           C  
ATOM    373  CG  HIS    49     -17.857 -11.197   5.019  1.00 92.17           C  
ATOM    374  ND1 HIS    49     -18.166 -10.513   3.863  1.00 92.17           N  
ATOM    375  CD2 HIS    49     -17.103 -12.256   4.642  1.00 92.17           C  
ATOM    376  CE1 HIS    49     -17.621 -11.135   2.831  1.00 92.17           C  
ATOM    377  NE2 HIS    49     -16.970 -12.196   3.277  1.00 92.17           N  
ATOM    378  N   GLU    50     -20.049 -13.309   6.977  1.00 92.56           N  
ATOM    379  CA  GLU    50     -20.366 -14.694   6.645  1.00 92.56           C  
ATOM    380  C   GLU    50     -21.874 -14.904   6.536  1.00 92.56           C  
ATOM    381  O   GLU    50     -22.340 -15.667   5.688  1.00 92.56           O  
ATOM    382  CB  GLU    50     -19.777 -15.646   7.689  1.00 92.56           C  
ATOM    383  CG  GLU    50     -18.273 -15.841   7.564  1.00 92.56           C  
ATOM    384  CD  GLU    50     -17.715 -16.853   8.552  1.00 92.56           C  
ATOM    385  OE1 GLU    50     -16.490 -17.112   8.529  1.00 92.56           O  
ATOM    386  OE2 GLU    50     -18.509 -17.393   9.354  1.00 92.56           O  
ATOM    387  N   LEU    51     -22.630 -14.142   7.329  1.00 96.30           N  
ATOM    388  CA  LEU    51     -24.076 -14.330   7.377  1.00 96.30           C  
ATOM    389  C   LEU    51     -24.765 -13.535   6.273  1.00 96.30           C  
ATOM    390  O   LEU    51     -25.960 -13.712   6.028  1.00 96.30           O  
ATOM    391  CB  LEU    51     -24.626 -13.910   8.743  1.00 96.30           C  
ATOM    392  CG  LEU    51     -24.208 -14.771   9.936  1.00 96.30           C  
ATOM    393  CD1 LEU    51     -24.638 -14.111  11.242  1.00 96.30           C  
ATOM    394  CD2 LEU    51     -24.799 -16.172   9.819  1.00 96.30           C  
ATOM    395  N   GLY    52     -23.949 -12.637   5.583  1.00 95.65           N  
ATOM    396  CA  GLY    52     -24.513 -11.808   4.529  1.00 95.65           C  
ATOM    397  C   GLY    52     -25.270 -10.604   5.058  1.00 95.65           C  
ATOM    398  O   GLY    52     -26.201 -10.118   4.413  1.00 95.65           O  
ATOM    399  N   VAL    53     -24.950 -10.205   6.279  1.00 97.51           N  
ATOM    400  CA  VAL    53     -25.639  -9.103   6.942  1.00 97.51           C  
ATOM    401  C   VAL    53     -25.336  -7.793   6.219  1.00 97.51           C  
ATOM    402  O   VAL    53     -26.242  -7.000   5.952  1.00 97.51           O  
ATOM    403  CB  VAL    53     -25.238  -8.996   8.430  1.00 97.51           C  
ATOM    404  CG1 VAL    53     -25.746  -7.688   9.034  1.00 97.51           C  
ATOM    405  CG2 VAL    53     -25.771 -10.193   9.214  1.00 97.51           C  
ATOM    406  N   PHE    54     -24.027  -7.625   5.791  1.00 95.92           N  
ATOM    407  CA  PHE    54     -23.673  -6.369   5.141  1.00 95.92           C  
ATOM    408  C   PHE    54     -24.456  -6.191   3.846  1.00 95.92           C  
ATOM    409  O   PHE    54     -25.067  -5.143   3.622  1.00 95.92           O  
ATOM    410  CB  PHE    54     -22.169  -6.315   4.856  1.00 95.92           C  
ATOM    411  CG  PHE    54     -21.314  -6.372   6.093  1.00 95.92           C  
ATOM    412  CD1 PHE    54     -21.734  -5.770   7.273  1.00 95.92           C  
ATOM    413  CD2 PHE    54     -20.091  -7.029   6.077  1.00 95.92           C  
ATOM    414  CE1 PHE    54     -20.945  -5.821   8.420  1.00 95.92           C  
ATOM    415  CE2 PHE    54     -19.297  -7.084   7.219  1.00 95.92           C  
ATOM    416  CZ  PHE    54     -19.726  -6.479   8.389  1.00 95.92           C  
ATOM    417  N   ALA    55     -24.518  -7.232   3.062  1.00 95.05           N  
ATOM    418  CA  ALA    55     -25.224  -7.165   1.785  1.00 95.05           C  
ATOM    419  C   ALA    55     -26.715  -6.912   1.995  1.00 95.05           C  
ATOM    420  O   ALA    55     -27.313  -6.084   1.305  1.00 95.05           O  
ATOM    421  CB  ALA    55     -25.012  -8.451   0.991  1.00 95.05           C  
ATOM    422  N   ALA    56     -27.270  -7.577   3.004  1.00 97.34           N  
ATOM    423  CA  ALA    56     -28.702  -7.452   3.268  1.00 97.34           C  
ATOM    424  C   ALA    56     -29.058  -6.033   3.700  1.00 97.34           C  
ATOM    425  O   ALA    56     -30.027  -5.452   3.205  1.00 97.34           O  
ATOM    426  CB  ALA    56     -29.135  -8.455   4.335  1.00 97.34           C  
ATOM    427  N   LEU    57     -28.192  -5.444   4.503  1.00 97.62           N  
ATOM    428  CA  LEU    57     -28.522  -4.130   5.046  1.00 97.62           C  
ATOM    429  C   LEU    57     -28.137  -3.025   4.068  1.00 97.62           C  
ATOM    430  O   LEU    57     -28.546  -1.874   4.233  1.00 97.62           O  
ATOM    431  CB  LEU    57     -27.816  -3.911   6.386  1.00 97.62           C  
ATOM    432  CG  LEU    57     -28.323  -4.744   7.564  1.00 97.62           C  
ATOM    433  CD1 LEU    57     -27.594  -4.351   8.844  1.00 97.62           C  
ATOM    434  CD2 LEU    57     -29.829  -4.577   7.728  1.00 97.62           C  
ATOM    435  N   ALA    58     -27.310  -3.379   3.056  1.00 96.44           N  
ATOM    436  CA  ALA    58     -26.997  -2.412   2.007  1.00 96.44           C  
ATOM    437  C   ALA    58     -28.178  -2.230   1.058  1.00 96.44           C  
ATOM    438  O   ALA    58     -28.322  -1.178   0.430  1.00 96.44           O  
ATOM    439  CB  ALA    58     -25.757  -2.851   1.232  1.00 96.44           C  
ATOM    440  N   GLU    59     -28.972  -3.250   0.885  1.00 95.69           N  
ATOM    441  CA  GLU    59     -30.078  -3.253  -0.067  1.00 95.69           C  
ATOM    442  C   GLU    59     -31.249  -2.419   0.445  1.00 95.69           C  
ATOM    443  O   GLU    59     -31.823  -1.622  -0.299  1.00 95.69           O  
ATOM    444  CB  GLU    59     -30.537  -4.684  -0.355  1.00 95.69           C  
ATOM    445  CG  GLU    59     -29.566  -5.481  -1.214  1.00 95.69           C  
ATOM    446  CD  GLU    59     -30.054  -6.887  -1.524  1.00 95.69           C  
ATOM    447  OE1 GLU    59     -29.355  -7.624  -2.256  1.00 95.69           O  
ATOM    448  OE2 GLU    59     -31.144  -7.254  -1.033  1.00 95.69           O  
ATOM    449  N   ALA    60     -31.634  -2.704   1.765  1.00 95.45           N  
ATOM    450  CA  ALA    60     -32.777  -2.005   2.347  1.00 95.45           C  
ATOM    451  C   ALA    60     -32.737  -2.064   3.872  1.00 95.45           C  
ATOM    452  O   ALA    60     -32.182  -3.003   4.448  1.00 95.45           O  
ATOM    453  CB  ALA    60     -34.084  -2.598   1.828  1.00 95.45           C  
ATOM    454  N   PRO    61     -33.302  -0.992   4.540  1.00 96.16           N  
ATOM    455  CA  PRO    61     -33.424  -1.082   5.997  1.00 96.16           C  
ATOM    456  C   PRO    61     -34.248  -2.286   6.448  1.00 96.16           C  
ATOM    457  O   PRO    61     -35.172  -2.703   5.746  1.00 96.16           O  
ATOM    458  CB  PRO    61     -34.120   0.228   6.374  1.00 96.16           C  
ATOM    459  CG  PRO    61     -33.827   1.156   5.239  1.00 96.16           C  
ATOM    460  CD  PRO    61     -33.712   0.348   3.980  1.00 96.16           C  
ATOM    461  N   ALA    62     -33.854  -2.896   7.568  1.00 96.51           N  
ATOM    462  CA  ALA    62     -34.546  -4.074   8.087  1.00 96.51           C  
ATOM    463  C   ALA    62     -34.544  -4.083   9.613  1.00 96.51           C  
ATOM    464  O   ALA    62     -33.592  -3.616  10.242  1.00 96.51           O  
ATOM    465  CB  ALA    62     -33.901  -5.349   7.550  1.00 96.51           C  
ATOM    466  N   ASP    63     -35.705  -4.581  10.160  1.00 95.88           N  
ATOM    467  CA  ASP    63     -35.707  -4.882  11.588  1.00 95.88           C  
ATOM    468  C   ASP    63     -34.943  -6.172  11.878  1.00 95.88           C  
ATOM    469  O   ASP    63     -34.795  -7.023  10.998  1.00 95.88           O  
ATOM    470  CB  ASP    63     -37.140  -4.991  12.112  1.00 95.88           C  
ATOM    471  CG  ASP    63     -37.852  -6.245  11.636  1.00 95.88           C  
ATOM    472  OD1 ASP    63     -37.712  -7.308  12.278  1.00 95.88           O  
ATOM    473  OD2 ASP    63     -38.558  -6.170  10.607  1.00 95.88           O  
ATOM    474  N   SER    64     -34.525  -6.394  13.153  1.00 96.36           N  
ATOM    475  CA  SER    64     -33.680  -7.540  13.471  1.00 96.36           C  
ATOM    476  C   SER    64     -34.427  -8.853  13.258  1.00 96.36           C  
ATOM    477  O   SER    64     -33.855  -9.825  12.761  1.00 96.36           O  
ATOM    478  CB  SER    64     -33.182  -7.456  14.915  1.00 96.36           C  
ATOM    479  OG  SER    64     -34.271  -7.453  15.823  1.00 96.36           O  
ATOM    480  N   GLY    65     -35.731  -8.907  13.621  1.00 96.60           N  
ATOM    481  CA  GLY    65     -36.520 -10.112  13.425  1.00 96.60           C  
ATOM    482  C   GLY    65     -36.657 -10.505  11.966  1.00 96.60           C  
ATOM    483  O   GLY    65     -36.502 -11.677  11.616  1.00 96.60           O  
ATOM    484  N   GLU    66     -36.972  -9.438  11.193  1.00 96.54           N  
ATOM    485  CA  GLU    66     -37.069  -9.671   9.755  1.00 96.54           C  
ATOM    486  C   GLU    66     -35.755 -10.207   9.193  1.00 96.54           C  
ATOM    487  O   GLU    66     -35.751 -11.155   8.406  1.00 96.54           O  
ATOM    488  CB  GLU    66     -37.467  -8.385   9.027  1.00 96.54           C  
ATOM    489  CG  GLU    66     -37.562  -8.538   7.515  1.00 96.54           C  
ATOM    490  CD  GLU    66     -37.759  -7.217   6.790  1.00 96.54           C  
ATOM    491  OE1 GLU    66     -37.704  -7.197   5.539  1.00 96.54           O  
ATOM    492  OE2 GLU    66     -37.971  -6.194   7.478  1.00 96.54           O  
ATOM    493  N   LEU    67     -34.664  -9.659   9.587  1.00 96.92           N  
ATOM    494  CA  LEU    67     -33.342 -10.055   9.112  1.00 96.92           C  
ATOM    495  C   LEU    67     -33.003 -11.471   9.565  1.00 96.92           C  
ATOM    496  O   LEU    67     -32.460 -12.262   8.791  1.00 96.92           O  
ATOM    497  CB  LEU    67     -32.277  -9.077   9.613  1.00 96.92           C  
ATOM    498  CG  LEU    67     -30.919  -9.134   8.912  1.00 96.92           C  
ATOM    499  CD1 LEU    67     -31.086  -8.906   7.414  1.00 96.92           C  
ATOM    500  CD2 LEU    67     -29.963  -8.108   9.511  1.00 96.92           C  
ATOM    501  N   ALA    68     -33.356 -11.810  10.815  1.00 98.16           N  
ATOM    502  CA  ALA    68     -33.122 -13.156  11.332  1.00 98.16           C  
ATOM    503  C   ALA    68     -33.853 -14.200  10.492  1.00 98.16           C  
ATOM    504  O   ALA    68     -33.288 -15.245  10.159  1.00 98.16           O  
ATOM    505  CB  ALA    68     -33.560 -13.250  12.791  1.00 98.16           C  
ATOM    506  N   ARG    69     -35.046 -13.921  10.074  1.00 97.63           N  
ATOM    507  CA  ARG    69     -35.810 -14.852   9.250  1.00 97.63           C  
ATOM    508  C   ARG    69     -35.206 -14.971   7.855  1.00 97.63           C  
ATOM    509  O   ARG    69     -35.007 -16.079   7.352  1.00 97.63           O  
ATOM    510  CB  ARG    69     -37.272 -14.408   9.152  1.00 97.63           C  
ATOM    511  CG  ARG    69     -38.078 -14.658  10.416  1.00 97.63           C  
ATOM    512  CD  ARG    69     -39.569 -14.461  10.183  1.00 97.63           C  
ATOM    513  NE  ARG    69     -39.884 -13.074   9.852  1.00 97.63           N  
ATOM    514  CZ  ARG    69     -40.130 -12.119  10.744  1.00 97.63           C  
ATOM    515  NH1 ARG    69     -40.101 -12.383  12.045  1.00 97.63           N  
ATOM    516  NH2 ARG    69     -40.406 -10.890  10.333  1.00 97.63           N  
ATOM    517  N   ARG    70     -34.847 -13.800   7.336  1.00 97.34           N  
ATOM    518  CA  ARG    70     -34.314 -13.768   5.977  1.00 97.34           C  
ATOM    519  C   ARG    70     -33.006 -14.546   5.884  1.00 97.34           C  
ATOM    520  O   ARG    70     -32.767 -15.254   4.903  1.00 97.34           O  
ATOM    521  CB  ARG    70     -34.098 -12.324   5.519  1.00 97.34           C  
ATOM    522  CG  ARG    70     -33.689 -12.196   4.060  1.00 97.34           C  
ATOM    523  CD  ARG    70     -33.542 -10.740   3.641  1.00 97.34           C  
ATOM    524  NE  ARG    70     -32.953 -10.618   2.311  1.00 97.34           N  
ATOM    525  CZ  ARG    70     -32.661  -9.466   1.714  1.00 97.34           C  
ATOM    526  NH1 ARG    70     -32.898  -8.309   2.320  1.00 97.34           N  
ATOM    527  NH2 ARG    70     -32.127  -9.471   0.501  1.00 97.34           N  
ATOM    528  N   LEU    71     -32.213 -14.443   6.908  1.00 97.45           N  
ATOM    529  CA  LEU    71     -30.878 -15.027   6.832  1.00 97.45           C  
ATOM    530  C   LEU    71     -30.810 -16.332   7.618  1.00 97.45           C  
ATOM    531  O   LEU    71     -29.724 -16.875   7.834  1.00 97.45           O  
ATOM    532  CB  LEU    71     -29.832 -14.043   7.363  1.00 97.45           C  
ATOM    533  CG  LEU    71     -29.708 -12.716   6.613  1.00 97.45           C  
ATOM    534  CD1 LEU    71     -28.651 -11.833   7.270  1.00 97.45           C  
ATOM    535  CD2 LEU    71     -29.372 -12.960   5.146  1.00 97.45           C  
ATOM    536  N   ASP    72     -32.013 -16.824   8.117  1.00 97.39           N  
ATOM    537  CA  ASP    72     -32.147 -18.096   8.819  1.00 97.39           C  
ATOM    538  C   ASP    72     -31.224 -18.153  10.034  1.00 97.39           C  
ATOM    539  O   ASP    72     -30.412 -19.072  10.161  1.00 97.39           O  
ATOM    540  CB  ASP    72     -31.848 -19.264   7.876  1.00 97.39           C  
ATOM    541  CG  ASP    72     -32.246 -20.610   8.455  1.00 97.39           C  
ATOM    542  OD1 ASP    72     -33.202 -20.671   9.258  1.00 97.39           O  
ATOM    543  OD2 ASP    72     -31.595 -21.619   8.108  1.00 97.39           O  
ATOM    544  N   CYS    73     -31.420 -17.136  10.932  1.00 97.45           N  
ATOM    545  CA  CYS    73     -30.609 -17.024  12.139  1.00 97.45           C  
ATOM    546  C   CYS    73     -31.488 -16.969  13.383  1.00 97.45           C  
ATOM    547  O   CYS    73     -32.685 -16.688  13.291  1.00 97.45           O  
ATOM    548  CB  CYS    73     -29.721 -15.781  12.076  1.00 97.45           C  
ATOM    549  SG  CYS    73     -28.567 -15.781  10.686  1.00 97.45           S  
ATOM    550  N   ASP    74     -30.963 -17.346  14.519  1.00 98.31           N  
ATOM    551  CA  ASP    74     -31.603 -17.145  15.815  1.00 98.31           C  
ATOM    552  C   ASP    74     -31.937 -15.672  16.040  1.00 98.31           C  
ATOM    553  O   ASP    74     -31.087 -14.801  15.842  1.00 98.31           O  
ATOM    554  CB  ASP    74     -30.706 -17.660  16.942  1.00 98.31           C  
ATOM    555  CG  ASP    74     -31.278 -17.394  18.324  1.00 98.31           C  
ATOM    556  OD1 ASP    74     -30.839 -16.433  18.991  1.00 98.31           O  
ATOM    557  OD2 ASP    74     -32.174 -18.154  18.750  1.00 98.31           O  
ATOM    558  N   ALA    75     -33.129 -15.333  16.475  1.00 97.75           N  
ATOM    559  CA  ALA    75     -33.610 -13.957  16.583  1.00 97.75           C  
ATOM    560  C   ALA    75     -32.834 -13.188  17.648  1.00 97.75           C  
ATOM    561  O   ALA    75     -32.428 -12.045  17.425  1.00 97.75           O  
ATOM    562  CB  ALA    75     -35.103 -13.939  16.898  1.00 97.75           C  
ATOM    563  N   ARG    76     -32.589 -13.862  18.755  1.00 97.98           N  
ATOM    564  CA  ARG    76     -31.865 -13.184  19.825  1.00 97.98           C  
ATOM    565  C   ARG    76     -30.416 -12.923  19.426  1.00 97.98           C  
ATOM    566  O   ARG    76     -29.902 -11.820  19.623  1.00 97.98           O  
ATOM    567  CB  ARG    76     -31.913 -14.008  21.114  1.00 97.98           C  
ATOM    568  CG  ARG    76     -31.202 -13.356  22.289  1.00 97.98           C  
ATOM    569  CD  ARG    76     -31.260 -14.226  23.537  1.00 97.98           C  
ATOM    570  NE  ARG    76     -30.490 -13.647  24.634  1.00 97.98           N  
ATOM    571  CZ  ARG    76     -29.819 -14.350  25.542  1.00 97.98           C  
ATOM    572  NH1 ARG    76     -29.810 -15.678  25.502  1.00 97.98           N  
ATOM    573  NH2 ARG    76     -29.151 -13.721  26.499  1.00 97.98           N  
ATOM    574  N   ALA    77     -29.751 -13.881  18.852  1.00 97.81           N  
ATOM    575  CA  ALA    77     -28.353 -13.737  18.453  1.00 97.81           C  
ATOM    576  C   ALA    77     -28.194 -12.652  17.391  1.00 97.81           C  
ATOM    577  O   ALA    77     -27.241 -11.870  17.432  1.00 97.81           O  
ATOM    578  CB  ALA    77     -27.807 -15.066  17.937  1.00 97.81           C  
ATOM    579  N   MET    78     -29.141 -12.580  16.419  1.00 98.21           N  
ATOM    580  CA  MET    78     -29.090 -11.548  15.388  1.00 98.21           C  
ATOM    581  C   MET    78     -29.239 -10.159  16.000  1.00 98.21           C  
ATOM    582  O   MET    78     -28.532  -9.227  15.615  1.00 98.21           O  
ATOM    583  CB  MET    78     -30.182 -11.778  14.341  1.00 98.21           C  
ATOM    584  CG  MET    78     -30.188 -10.746  13.225  1.00 98.21           C  
ATOM    585  SD  MET    78     -28.583 -10.656  12.341  1.00 98.21           S  
ATOM    586  CE  MET    78     -28.694 -12.154  11.323  1.00 98.21           C  
ATOM    587  N   ARG    79     -30.162 -10.019  16.912  1.00 97.32           N  
ATOM    588  CA  ARG    79     -30.330  -8.728  17.571  1.00 97.32           C  
ATOM    589  C   ARG    79     -29.043  -8.295  18.264  1.00 97.32           C  
ATOM    590  O   ARG    79     -28.627  -7.140  18.147  1.00 97.32           O  
ATOM    591  CB  ARG    79     -31.476  -8.785  18.583  1.00 97.32           C  
ATOM    592  CG  ARG    79     -31.760  -7.457  19.268  1.00 97.32           C  
ATOM    593  CD  ARG    79     -32.670  -7.629  20.476  1.00 97.32           C  
ATOM    594  NE  ARG    79     -31.993  -8.329  21.565  1.00 97.32           N  
ATOM    595  CZ  ARG    79     -32.584  -8.746  22.681  1.00 97.32           C  
ATOM    596  NH1 ARG    79     -33.881  -8.541  22.878  1.00 97.32           N  
ATOM    597  NH2 ARG    79     -31.874  -9.373  23.607  1.00 97.32           N  
ATOM    598  N   VAL    80     -28.405  -9.180  18.991  1.00 97.57           N  
ATOM    599  CA  VAL    80     -27.166  -8.896  19.708  1.00 97.57           C  
ATOM    600  C   VAL    80     -26.065  -8.535  18.713  1.00 97.57           C  
ATOM    601  O   VAL    80     -25.331  -7.565  18.915  1.00 97.57           O  
ATOM    602  CB  VAL    80     -26.727 -10.094  20.579  1.00 97.57           C  
ATOM    603  CG1 VAL    80     -25.324  -9.868  21.140  1.00 97.57           C  
ATOM    604  CG2 VAL    80     -27.727 -10.327  21.710  1.00 97.57           C  
ATOM    605  N   LEU    81     -25.925  -9.252  17.599  1.00 97.86           N  
ATOM    606  CA  LEU    81     -24.927  -8.972  16.572  1.00 97.86           C  
ATOM    607  C   LEU    81     -25.132  -7.582  15.980  1.00 97.86           C  
ATOM    608  O   LEU    81     -24.179  -6.810  15.855  1.00 97.86           O  
ATOM    609  CB  LEU    81     -24.988 -10.027  15.464  1.00 97.86           C  
ATOM    610  CG  LEU    81     -24.050  -9.815  14.275  1.00 97.86           C  
ATOM    611  CD1 LEU    81     -22.595  -9.880  14.729  1.00 97.86           C  
ATOM    612  CD2 LEU    81     -24.323 -10.849  13.187  1.00 97.86           C  
ATOM    613  N   LEU    82     -26.375  -7.236  15.686  1.00 97.99           N  
ATOM    614  CA  LEU    82     -26.673  -5.941  15.084  1.00 97.99           C  
ATOM    615  C   LEU    82     -26.372  -4.807  16.057  1.00 97.99           C  
ATOM    616  O   LEU    82     -25.863  -3.758  15.656  1.00 97.99           O  
ATOM    617  CB  LEU    82     -28.139  -5.879  14.647  1.00 97.99           C  
ATOM    618  CG  LEU    82     -28.543  -6.802  13.496  1.00 97.99           C  
ATOM    619  CD1 LEU    82     -30.038  -6.681  13.220  1.00 97.99           C  
ATOM    620  CD2 LEU    82     -27.735  -6.482  12.244  1.00 97.99           C  
ATOM    621  N   ASP    83     -26.675  -5.003  17.342  1.00 97.09           N  
ATOM    622  CA  ASP    83     -26.335  -4.011  18.357  1.00 97.09           C  
ATOM    623  C   ASP    83     -24.827  -3.775  18.411  1.00 97.09           C  
ATOM    624  O   ASP    83     -24.375  -2.632  18.516  1.00 97.09           O  
ATOM    625  CB  ASP    83     -26.847  -4.450  19.730  1.00 97.09           C  
ATOM    626  CG  ASP    83     -28.353  -4.312  19.873  1.00 97.09           C  
ATOM    627  OD1 ASP    83     -28.989  -3.661  19.016  1.00 97.09           O  
ATOM    628  OD2 ASP    83     -28.907  -4.857  20.851  1.00 97.09           O  
ATOM    629  N   ALA    84     -24.088  -4.872  18.296  1.00 96.70           N  
ATOM    630  CA  ALA    84     -22.632  -4.759  18.293  1.00 96.70           C  
ATOM    631  C   ALA    84     -22.144  -3.987  17.071  1.00 96.70           C  
ATOM    632  O   ALA    84     -21.293  -3.101  17.187  1.00 96.70           O  
ATOM    633  CB  ALA    84     -21.990  -6.144  18.335  1.00 96.70           C  
ATOM    634  N   LEU    85     -22.686  -4.284  15.929  1.00 97.05           N  
ATOM    635  CA  LEU    85     -22.303  -3.588  14.706  1.00 97.05           C  
ATOM    636  C   LEU    85     -22.662  -2.108  14.788  1.00 97.05           C  
ATOM    637  O   LEU    85     -21.920  -1.256  14.292  1.00 97.05           O  
ATOM    638  CB  LEU    85     -22.984  -4.224  13.492  1.00 97.05           C  
ATOM    639  CG  LEU    85     -22.501  -5.620  13.097  1.00 97.05           C  
ATOM    640  CD1 LEU    85     -23.420  -6.220  12.038  1.00 97.05           C  
ATOM    641  CD2 LEU    85     -21.062  -5.566  12.596  1.00 97.05           C  
ATOM    642  N   TYR    86     -23.847  -1.904  15.341  1.00 96.80           N  
ATOM    643  CA  TYR    86     -24.257  -0.520  15.549  1.00 96.80           C  
ATOM    644  C   TYR    86     -23.269   0.213  16.449  1.00 96.80           C  
ATOM    645  O   TYR    86     -22.924   1.369  16.191  1.00 96.80           O  
ATOM    646  CB  TYR    86     -25.661  -0.461  16.159  1.00 96.80           C  
ATOM    647  CG  TYR    86     -26.133   0.941  16.463  1.00 96.80           C  
ATOM    648  CD1 TYR    86     -26.233   1.394  17.777  1.00 96.80           C  
ATOM    649  CD2 TYR    86     -26.479   1.815  15.438  1.00 96.80           C  
ATOM    650  CE1 TYR    86     -26.669   2.684  18.062  1.00 96.80           C  
ATOM    651  CE2 TYR    86     -26.916   3.107  15.711  1.00 96.80           C  
ATOM    652  CZ  TYR    86     -27.007   3.532  17.024  1.00 96.80           C  
ATOM    653  OH  TYR    86     -27.439   4.810  17.300  1.00 96.80           O  
ATOM    654  N   ALA    87     -22.778  -0.448  17.545  1.00 94.52           N  
ATOM    655  CA  ALA    87     -21.812   0.128  18.478  1.00 94.52           C  
ATOM    656  C   ALA    87     -20.519   0.509  17.762  1.00 94.52           C  
ATOM    657  O   ALA    87     -19.827   1.443  18.174  1.00 94.52           O  
ATOM    658  CB  ALA    87     -21.520  -0.851  19.613  1.00 94.52           C  
ATOM    659  N   TYR    88     -20.220  -0.141  16.616  1.00 91.81           N  
ATOM    660  CA  TYR    88     -19.006   0.144  15.859  1.00 91.81           C  
ATOM    661  C   TYR    88     -19.294   1.098  14.706  1.00 91.81           C  
ATOM    662  O   TYR    88     -18.466   1.262  13.806  1.00 91.81           O  
ATOM    663  CB  TYR    88     -18.389  -1.151  15.324  1.00 91.81           C  
ATOM    664  CG  TYR    88     -17.643  -1.946  16.368  1.00 91.81           C  
ATOM    665  CD1 TYR    88     -16.437  -1.485  16.891  1.00 91.81           C  
ATOM    666  CD2 TYR    88     -18.142  -3.158  16.833  1.00 91.81           C  
ATOM    667  CE1 TYR    88     -15.745  -2.214  17.853  1.00 91.81           C  
ATOM    668  CE2 TYR    88     -17.458  -3.895  17.794  1.00 91.81           C  
ATOM    669  CZ  TYR    88     -16.263  -3.416  18.297  1.00 91.81           C  
ATOM    670  OH  TYR    88     -15.582  -4.142  19.249  1.00 91.81           O  
ATOM    671  N   ASP    89     -20.474   1.601  14.594  1.00 94.22           N  
ATOM    672  CA  ASP    89     -20.865   2.546  13.553  1.00 94.22           C  
ATOM    673  C   ASP    89     -20.856   1.883  12.177  1.00 94.22           C  
ATOM    674  O   ASP    89     -20.552   2.529  11.172  1.00 94.22           O  
ATOM    675  CB  ASP    89     -19.936   3.762  13.556  1.00 94.22           C  
ATOM    676  CG  ASP    89     -20.036   4.581  14.832  1.00 94.22           C  
ATOM    677  OD1 ASP    89     -21.165   4.864  15.288  1.00 94.22           O  
ATOM    678  OD2 ASP    89     -18.976   4.948  15.384  1.00 94.22           O  
ATOM    679  N   VAL    90     -21.021   0.551  12.126  1.00 95.89           N  
ATOM    680  CA  VAL    90     -21.071  -0.190  10.870  1.00 95.89           C  
ATOM    681  C   VAL    90     -22.471  -0.091  10.268  1.00 95.89           C  
ATOM    682  O   VAL    90     -22.624   0.001   9.048  1.00 95.89           O  
ATOM    683  CB  VAL    90     -20.680  -1.671  11.069  1.00 95.89           C  
ATOM    684  CG1 VAL    90     -20.856  -2.455   9.770  1.00 95.89           C  
ATOM    685  CG2 VAL    90     -19.242  -1.780  11.571  1.00 95.89           C  
ATOM    686  N   ILE    91     -23.486  -0.023  11.080  1.00 97.72           N  
ATOM    687  CA  ILE    91     -24.871   0.121  10.645  1.00 97.72           C  
ATOM    688  C   ILE    91     -25.519   1.300  11.368  1.00 97.72           C  
ATOM    689  O   ILE    91     -25.045   1.725  12.424  1.00 97.72           O  
ATOM    690  CB  ILE    91     -25.679  -1.172  10.897  1.00 97.72           C  
ATOM    691  CG1 ILE    91     -25.652  -1.538  12.385  1.00 97.72           C  
ATOM    692  CG2 ILE    91     -25.140  -2.321  10.040  1.00 97.72           C  
ATOM    693  CD1 ILE    91     -26.450  -2.788  12.730  1.00 97.72           C  
ATOM    694  N   ASP    92     -26.601   1.916  10.782  1.00 97.34           N  
ATOM    695  CA  ASP    92     -27.397   3.005  11.340  1.00 97.34           C  
ATOM    696  C   ASP    92     -28.787   2.520  11.743  1.00 97.34           C  
ATOM    697  O   ASP    92     -29.269   1.507  11.231  1.00 97.34           O  
ATOM    698  CB  ASP    92     -27.511   4.155  10.336  1.00 97.34           C  
ATOM    699  CG  ASP    92     -26.181   4.834  10.059  1.00 97.34           C  
ATOM    700  OD1 ASP    92     -25.359   4.969  10.991  1.00 97.34           O  
ATOM    701  OD2 ASP    92     -25.955   5.242   8.899  1.00 97.34           O  
ATOM    702  N   ARG    93     -29.378   3.172  12.690  1.00 96.85           N  
ATOM    703  CA  ARG    93     -30.783   2.985  13.035  1.00 96.85           C  
ATOM    704  C   ARG    93     -31.648   4.082  12.424  1.00 96.85           C  
ATOM    705  O   ARG    93     -31.421   5.269  12.670  1.00 96.85           O  
ATOM    706  CB  ARG    93     -30.966   2.958  14.554  1.00 96.85           C  
ATOM    707  CG  ARG    93     -30.415   1.707  15.219  1.00 96.85           C  
ATOM    708  CD  ARG    93     -30.606   1.740  16.729  1.00 96.85           C  
ATOM    709  NE  ARG    93     -30.226   0.473  17.348  1.00 96.85           N  
ATOM    710  CZ  ARG    93     -30.311   0.210  18.649  1.00 96.85           C  
ATOM    711  NH1 ARG    93     -30.766   1.125  19.498  1.00 96.85           N  
ATOM    712  NH2 ARG    93     -29.937  -0.976  19.106  1.00 96.85           N  
ATOM    713  N   ILE    94     -32.484   3.773  11.599  1.00 95.49           N  
ATOM    714  CA  ILE    94     -33.457   4.673  10.991  1.00 95.49           C  
ATOM    715  C   ILE    94     -34.765   4.627  11.777  1.00 95.49           C  
ATOM    716  O   ILE    94     -35.432   3.591  11.824  1.00 95.49           O  
ATOM    717  CB  ILE    94     -33.710   4.314   9.509  1.00 95.49           C  
ATOM    718  CG1 ILE    94     -32.383   4.232   8.746  1.00 95.49           C  
ATOM    719  CG2 ILE    94     -34.652   5.332   8.860  1.00 95.49           C  
ATOM    720  CD1 ILE    94     -32.517   3.701   7.325  1.00 95.49           C  
ATOM    721  N   HIS    95     -35.093   5.693  12.387  1.00 95.25           N  
ATOM    722  CA  HIS    95     -36.234   5.725  13.295  1.00 95.25           C  
ATOM    723  C   HIS    95     -37.501   6.169  12.571  1.00 95.25           C  
ATOM    724  O   HIS    95     -37.449   7.032  11.692  1.00 95.25           O  
ATOM    725  CB  HIS    95     -35.952   6.652  14.478  1.00 95.25           C  
ATOM    726  CG  HIS    95     -34.885   6.147  15.395  1.00 95.25           C  
ATOM    727  ND1 HIS    95     -35.166   5.534  16.597  1.00 95.25           N  
ATOM    728  CD2 HIS    95     -33.536   6.161  15.283  1.00 95.25           C  
ATOM    729  CE1 HIS    95     -34.032   5.194  17.187  1.00 95.25           C  
ATOM    730  NE2 HIS    95     -33.028   5.563  16.410  1.00 95.25           N  
ATOM    731  N   ASP    96     -38.516   5.414  12.797  1.00 89.94           N  
ATOM    732  CA  ASP    96     -39.859   5.868  12.446  1.00 89.94           C  
ATOM    733  C   ASP    96     -40.829   5.664  13.607  1.00 89.94           C  
ATOM    734  O   ASP    96     -40.407   5.426  14.741  1.00 89.94           O  
ATOM    735  CB  ASP    96     -40.365   5.134  11.203  1.00 89.94           C  
ATOM    736  CG  ASP    96     -40.518   3.639  11.418  1.00 89.94           C  
ATOM    737  OD1 ASP    96     -40.598   3.195  12.583  1.00 89.94           O  
ATOM    738  OD2 ASP    96     -40.556   2.897  10.412  1.00 89.94           O  
ATOM    739  N   THR    97     -42.155   5.987  13.358  1.00 93.04           N  
ATOM    740  CA  THR    97     -43.133   5.945  14.440  1.00 93.04           C  
ATOM    741  C   THR    97     -43.220   4.544  15.037  1.00 93.04           C  
ATOM    742  O   THR    97     -43.615   4.380  16.193  1.00 93.04           O  
ATOM    743  CB  THR    97     -44.526   6.385  13.951  1.00 93.04           C  
ATOM    744  OG1 THR    97     -44.873   5.636  12.780  1.00 93.04           O  
ATOM    745  CG2 THR    97     -44.546   7.872  13.614  1.00 93.04           C  
ATOM    746  N   ASN    98     -42.751   3.570  14.313  1.00 88.28           N  
ATOM    747  CA  ASN    98     -42.870   2.183  14.750  1.00 88.28           C  
ATOM    748  C   ASN    98     -41.582   1.688  15.403  1.00 88.28           C  
ATOM    749  O   ASN    98     -41.446   0.498  15.693  1.00 88.28           O  
ATOM    750  CB  ASN    98     -43.249   1.280  13.574  1.00 88.28           C  
ATOM    751  CG  ASN    98     -44.641   1.565  13.044  1.00 88.28           C  
ATOM    752  OD1 ASN    98     -45.579   1.785  13.815  1.00 88.28           O  
ATOM    753  ND2 ASN    98     -44.784   1.564  11.724  1.00 88.28           N  
ATOM    754  N   GLY    99     -40.554   2.585  15.513  1.00 92.50           N  
ATOM    755  CA  GLY    99     -39.259   2.175  16.031  1.00 92.50           C  
ATOM    756  C   GLY    99     -38.121   2.424  15.059  1.00 92.50           C  
ATOM    757  O   GLY    99     -38.063   3.475  14.419  1.00 92.50           O  
ATOM    758  N   PHE   100     -37.111   1.480  15.073  1.00 95.07           N  
ATOM    759  CA  PHE   100     -35.992   1.713  14.168  1.00 95.07           C  
ATOM    760  C   PHE   100     -35.699   0.468  13.338  1.00 95.07           C  
ATOM    761  O   PHE   100     -36.083  -0.640  13.716  1.00 95.07           O  
ATOM    762  CB  PHE   100     -34.742   2.127  14.952  1.00 95.07           C  
ATOM    763  CG  PHE   100     -34.258   1.080  15.919  1.00 95.07           C  
ATOM    764  CD1 PHE   100     -34.689   1.082  17.241  1.00 95.07           C  
ATOM    765  CD2 PHE   100     -33.371   0.094  15.507  1.00 95.07           C  
ATOM    766  CE1 PHE   100     -34.242   0.114  18.138  1.00 95.07           C  
ATOM    767  CE2 PHE   100     -32.920  -0.876  16.398  1.00 95.07           C  
ATOM    768  CZ  PHE   100     -33.356  -0.863  17.713  1.00 95.07           C  
ATOM    769  N   ARG   101     -35.146   0.745  12.281  1.00 96.65           N  
ATOM    770  CA  ARG   101     -34.604  -0.277  11.392  1.00 96.65           C  
ATOM    771  C   ARG   101     -33.117  -0.049  11.139  1.00 96.65           C  
ATOM    772  O   ARG   101     -32.622   1.070  11.282  1.00 96.65           O  
ATOM    773  CB  ARG   101     -35.365  -0.295  10.065  1.00 96.65           C  
ATOM    774  CG  ARG   101     -36.830  -0.679  10.200  1.00 96.65           C  
ATOM    775  CD  ARG   101     -37.516  -0.769   8.844  1.00 96.65           C  
ATOM    776  NE  ARG   101     -37.753   0.552   8.271  1.00 96.65           N  
ATOM    777  CZ  ARG   101     -38.389   0.778   7.125  1.00 96.65           C  
ATOM    778  NH1 ARG   101     -38.868  -0.230   6.404  1.00 96.65           N  
ATOM    779  NH2 ARG   101     -38.549   2.021   6.695  1.00 96.65           N  
ATOM    780  N   TYR   102     -32.496  -1.159  10.818  1.00 97.71           N  
ATOM    781  CA  TYR   102     -31.054  -1.073  10.610  1.00 97.71           C  
ATOM    782  C   TYR   102     -30.726  -0.898   9.133  1.00 97.71           C  
ATOM    783  O   TYR   102     -31.389  -1.478   8.270  1.00 97.71           O  
ATOM    784  CB  TYR   102     -30.357  -2.323  11.156  1.00 97.71           C  
ATOM    785  CG  TYR   102     -30.516  -2.505  12.646  1.00 97.71           C  
ATOM    786  CD1 TYR   102     -29.730  -1.786  13.543  1.00 97.71           C  
ATOM    787  CD2 TYR   102     -31.451  -3.397  13.159  1.00 97.71           C  
ATOM    788  CE1 TYR   102     -29.872  -1.952  14.917  1.00 97.71           C  
ATOM    789  CE2 TYR   102     -31.602  -3.572  14.531  1.00 97.71           C  
ATOM    790  CZ  TYR   102     -30.809  -2.846  15.400  1.00 97.71           C  
ATOM    791  OH  TYR   102     -30.954  -3.014  16.759  1.00 97.71           O  
ATOM    792  N   LEU   103     -29.766  -0.084   8.867  1.00 97.53           N  
ATOM    793  CA  LEU   103     -29.229   0.155   7.532  1.00 97.53           C  
ATOM    794  C   LEU   103     -27.707   0.241   7.565  1.00 97.53           C  
ATOM    795  O   LEU   103     -27.131   0.767   8.521  1.00 97.53           O  
ATOM    796  CB  LEU   103     -29.811   1.443   6.943  1.00 97.53           C  
ATOM    797  CG  LEU   103     -29.462   1.739   5.483  1.00 97.53           C  
ATOM    798  CD1 LEU   103     -30.197   0.775   4.557  1.00 97.53           C  
ATOM    799  CD2 LEU   103     -29.799   3.185   5.135  1.00 97.53           C  
ATOM    800  N   LEU   104     -27.055  -0.410   6.506  1.00 97.46           N  
ATOM    801  CA  LEU   104     -25.607  -0.248   6.448  1.00 97.46           C  
ATOM    802  C   LEU   104     -25.229   1.224   6.320  1.00 97.46           C  
ATOM    803  O   LEU   104     -25.834   1.958   5.534  1.00 97.46           O  
ATOM    804  CB  LEU   104     -25.025  -1.040   5.274  1.00 97.46           C  
ATOM    805  CG  LEU   104     -23.539  -1.389   5.362  1.00 97.46           C  
ATOM    806  CD1 LEU   104     -23.292  -2.374   6.499  1.00 97.46           C  
ATOM    807  CD2 LEU   104     -23.044  -1.960   4.037  1.00 97.46           C  
ATOM    808  N   SER   105     -24.310   1.644   7.136  1.00 97.10           N  
ATOM    809  CA  SER   105     -23.918   3.047   7.047  1.00 97.10           C  
ATOM    810  C   SER   105     -23.276   3.357   5.699  1.00 97.10           C  
ATOM    811  O   SER   105     -22.775   2.456   5.022  1.00 97.10           O  
ATOM    812  CB  SER   105     -22.951   3.405   8.176  1.00 97.10           C  
ATOM    813  OG  SER   105     -21.685   2.803   7.964  1.00 97.10           O  
ATOM    814  N   ALA   106     -23.175   4.602   5.370  1.00 94.55           N  
ATOM    815  CA  ALA   106     -22.566   5.025   4.111  1.00 94.55           C  
ATOM    816  C   ALA   106     -21.091   4.636   4.057  1.00 94.55           C  
ATOM    817  O   ALA   106     -20.615   4.124   3.042  1.00 94.55           O  
ATOM    818  CB  ALA   106     -22.722   6.532   3.925  1.00 94.55           C  
ATOM    819  N   GLU   107     -20.441   4.855   5.160  1.00 92.28           N  
ATOM    820  CA  GLU   107     -19.015   4.547   5.221  1.00 92.28           C  
ATOM    821  C   GLU   107     -18.769   3.046   5.095  1.00 92.28           C  
ATOM    822  O   GLU   107     -17.853   2.619   4.389  1.00 92.28           O  
ATOM    823  CB  GLU   107     -18.406   5.072   6.523  1.00 92.28           C  
ATOM    824  CG  GLU   107     -18.382   6.591   6.622  1.00 92.28           C  
ATOM    825  CD  GLU   107     -19.711   7.184   7.063  1.00 92.28           C  
ATOM    826  OE1 GLU   107     -19.831   8.429   7.116  1.00 92.28           O  
ATOM    827  OE2 GLU   107     -20.638   6.398   7.358  1.00 92.28           O  
ATOM    828  N   ALA   108     -19.594   2.293   5.730  1.00 94.11           N  
ATOM    829  CA  ALA   108     -19.421   0.844   5.671  1.00 94.11           C  
ATOM    830  C   ALA   108     -19.672   0.318   4.261  1.00 94.11           C  
ATOM    831  O   ALA   108     -19.030  -0.641   3.826  1.00 94.11           O  
ATOM    832  CB  ALA   108     -20.352   0.156   6.667  1.00 94.11           C  
ATOM    833  N   ARG   109     -20.513   0.954   3.575  1.00 93.42           N  
ATOM    834  CA  ARG   109     -20.783   0.534   2.204  1.00 93.42           C  
ATOM    835  C   ARG   109     -19.540   0.678   1.333  1.00 93.42           C  
ATOM    836  O   ARG   109     -19.213  -0.221   0.555  1.00 93.42           O  
ATOM    837  CB  ARG   109     -21.936   1.347   1.609  1.00 93.42           C  
ATOM    838  CG  ARG   109     -23.304   0.960   2.148  1.00 93.42           C  
ATOM    839  CD  ARG   109     -24.404   1.850   1.585  1.00 93.42           C  
ATOM    840  NE  ARG   109     -25.308   1.103   0.715  1.00 93.42           N  
ATOM    841  CZ  ARG   109     -26.411   1.601   0.162  1.00 93.42           C  
ATOM    842  NH1 ARG   109     -26.769   2.862   0.380  1.00 93.42           N  
ATOM    843  NH2 ARG   109     -27.162   0.834  -0.615  1.00 93.42           N  
ATOM    844  N   GLU   110     -18.835   1.719   1.607  1.00 88.60           N  
ATOM    845  CA  GLU   110     -17.641   2.004   0.816  1.00 88.60           C  
ATOM    846  C   GLU   110     -16.482   1.097   1.219  1.00 88.60           C  
ATOM    847  O   GLU   110     -15.561   0.871   0.432  1.00 88.60           O  
ATOM    848  CB  GLU   110     -17.236   3.473   0.965  1.00 88.60           C  
ATOM    849  CG  GLU   110     -18.236   4.451   0.368  1.00 88.60           C  
ATOM    850  CD  GLU   110     -18.243   4.448  -1.153  1.00 88.60           C  
ATOM    851  OE1 GLU   110     -19.267   4.841  -1.756  1.00 88.60           O  
ATOM    852  OE2 GLU   110     -17.216   4.049  -1.746  1.00 88.60           O  
ATOM    853  N   CYS   111     -16.654   0.522   2.385  1.00 89.56           N  
ATOM    854  CA  CYS   111     -15.492  -0.184   2.914  1.00 89.56           C  
ATOM    855  C   CYS   111     -15.725  -1.690   2.921  1.00 89.56           C  
ATOM    856  O   CYS   111     -14.772  -2.470   2.882  1.00 89.56           O  
ATOM    857  CB  CYS   111     -15.171   0.299   4.328  1.00 89.56           C  
ATOM    858  SG  CYS   111     -14.549   1.993   4.396  1.00 89.56           S  
ATOM    859  N   LEU   112     -16.954  -2.031   2.997  1.00 89.74           N  
ATOM    860  CA  LEU   112     -17.144  -3.442   3.316  1.00 89.74           C  
ATOM    861  C   LEU   112     -17.784  -4.183   2.147  1.00 89.74           C  
ATOM    862  O   LEU   112     -17.713  -5.411   2.070  1.00 89.74           O  
ATOM    863  CB  LEU   112     -18.010  -3.597   4.569  1.00 89.74           C  
ATOM    864  CG  LEU   112     -17.439  -3.017   5.864  1.00 89.74           C  
ATOM    865  CD1 LEU   112     -18.422  -3.216   7.012  1.00 89.74           C  
ATOM    866  CD2 LEU   112     -16.093  -3.655   6.188  1.00 89.74           C  
ATOM    867  N   LEU   113     -18.354  -3.409   1.235  1.00 88.64           N  
ATOM    868  CA  LEU   113     -19.029  -4.106   0.146  1.00 88.64           C  
ATOM    869  C   LEU   113     -18.072  -4.359  -1.014  1.00 88.64           C  
ATOM    870  O   LEU   113     -17.127  -3.595  -1.222  1.00 88.64           O  
ATOM    871  CB  LEU   113     -20.236  -3.299  -0.340  1.00 88.64           C  
ATOM    872  CG  LEU   113     -21.389  -3.140   0.652  1.00 88.64           C  
ATOM    873  CD1 LEU   113     -22.539  -2.372   0.008  1.00 88.64           C  
ATOM    874  CD2 LEU   113     -21.861  -4.503   1.147  1.00 88.64           C  
ATOM    875  N   PRO   114     -18.313  -5.405  -1.741  1.00 80.98           N  
ATOM    876  CA  PRO   114     -17.488  -5.674  -2.922  1.00 80.98           C  
ATOM    877  C   PRO   114     -17.651  -4.614  -4.008  1.00 80.98           C  
ATOM    878  O   PRO   114     -18.709  -3.988  -4.112  1.00 80.98           O  
ATOM    879  CB  PRO   114     -17.998  -7.034  -3.405  1.00 80.98           C  
ATOM    880  CG  PRO   114     -18.826  -7.555  -2.276  1.00 80.98           C  
ATOM    881  CD  PRO   114     -19.246  -6.397  -1.418  1.00 80.98           C  
ATOM    882  N   GLY   115     -16.614  -4.454  -4.710  1.00 77.63           N  
ATOM    883  CA  GLY   115     -16.663  -3.589  -5.878  1.00 77.63           C  
ATOM    884  C   GLY   115     -16.446  -2.125  -5.546  1.00 77.63           C  
ATOM    885  O   GLY   115     -16.607  -1.257  -6.407  1.00 77.63           O  
ATOM    886  N   THR   116     -16.212  -1.866  -4.263  1.00 79.17           N  
ATOM    887  CA  THR   116     -15.920  -0.489  -3.881  1.00 79.17           C  
ATOM    888  C   THR   116     -14.416  -0.233  -3.886  1.00 79.17           C  
ATOM    889  O   THR   116     -13.625  -1.154  -4.101  1.00 79.17           O  
ATOM    890  CB  THR   116     -16.495  -0.161  -2.491  1.00 79.17           C  
ATOM    891  OG1 THR   116     -15.890  -1.018  -1.515  1.00 79.17           O  
ATOM    892  CG2 THR   116     -18.007  -0.362  -2.459  1.00 79.17           C  
ATOM    893  N   LEU   117     -14.109   1.054  -3.681  1.00 73.94           N  
ATOM    894  CA  LEU   117     -12.724   1.502  -3.771  1.00 73.94           C  
ATOM    895  C   LEU   117     -11.853   0.790  -2.741  1.00 73.94           C  
ATOM    896  O   LEU   117     -10.741   0.358  -3.054  1.00 73.94           O  
ATOM    897  CB  LEU   117     -12.636   3.018  -3.570  1.00 73.94           C  
ATOM    898  CG  LEU   117     -11.249   3.643  -3.724  1.00 73.94           C  
ATOM    899  CD1 LEU   117     -10.725   3.428  -5.140  1.00 73.94           C  
ATOM    900  CD2 LEU   117     -11.292   5.129  -3.385  1.00 73.94           C  
ATOM    901  N   PHE   118     -12.431   0.505  -1.532  1.00 81.29           N  
ATOM    902  CA  PHE   118     -11.534  -0.007  -0.502  1.00 81.29           C  
ATOM    903  C   PHE   118     -11.743  -1.502  -0.297  1.00 81.29           C  
ATOM    904  O   PHE   118     -10.780  -2.250  -0.112  1.00 81.29           O  
ATOM    905  CB  PHE   118     -11.747   0.740   0.818  1.00 81.29           C  
ATOM    906  CG  PHE   118     -11.445   2.212   0.739  1.00 81.29           C  
ATOM    907  CD1 PHE   118     -10.202   2.658   0.309  1.00 81.29           C  
ATOM    908  CD2 PHE   118     -12.406   3.150   1.095  1.00 81.29           C  
ATOM    909  CE1 PHE   118      -9.919   4.020   0.235  1.00 81.29           C  
ATOM    910  CE2 PHE   118     -12.131   4.512   1.024  1.00 81.29           C  
ATOM    911  CZ  PHE   118     -10.887   4.945   0.594  1.00 81.29           C  
ATOM    912  N   SER   119     -12.993  -1.976  -0.439  1.00 81.40           N  
ATOM    913  CA  SER   119     -13.356  -3.374  -0.235  1.00 81.40           C  
ATOM    914  C   SER   119     -12.451  -4.035   0.800  1.00 81.40           C  
ATOM    915  O   SER   119     -11.719  -4.974   0.482  1.00 81.40           O  
ATOM    916  CB  SER   119     -13.285  -4.145  -1.553  1.00 81.40           C  
ATOM    917  OG  SER   119     -13.924  -5.405  -1.434  1.00 81.40           O  
ATOM    918  N   LEU   120     -12.628  -3.723   2.104  1.00 86.94           N  
ATOM    919  CA  LEU   120     -11.713  -4.119   3.168  1.00 86.94           C  
ATOM    920  C   LEU   120     -12.010  -5.538   3.641  1.00 86.94           C  
ATOM    921  O   LEU   120     -11.188  -6.154   4.324  1.00 86.94           O  
ATOM    922  CB  LEU   120     -11.807  -3.146   4.346  1.00 86.94           C  
ATOM    923  CG  LEU   120     -11.306  -1.723   4.092  1.00 86.94           C  
ATOM    924  CD1 LEU   120     -11.557  -0.846   5.315  1.00 86.94           C  
ATOM    925  CD2 LEU   120      -9.825  -1.734   3.730  1.00 86.94           C  
ATOM    926  N   VAL   121     -13.164  -6.011   3.291  1.00 81.65           N  
ATOM    927  CA  VAL   121     -13.550  -7.319   3.810  1.00 81.65           C  
ATOM    928  C   VAL   121     -12.600  -8.388   3.275  1.00 81.65           C  
ATOM    929  O   VAL   121     -12.236  -9.321   3.995  1.00 81.65           O  
ATOM    930  CB  VAL   121     -15.009  -7.669   3.439  1.00 81.65           C  
ATOM    931  CG1 VAL   121     -15.293  -9.147   3.703  1.00 81.65           C  
ATOM    932  CG2 VAL   121     -15.983  -6.787   4.219  1.00 81.65           C  
ATOM    933  N   GLY   122     -12.219  -8.199   1.989  1.00 77.11           N  
ATOM    934  CA  GLY   122     -11.259  -9.144   1.440  1.00 77.11           C  
ATOM    935  C   GLY   122      -9.944  -9.165   2.195  1.00 77.11           C  
ATOM    936  O   GLY   122      -9.427 -10.236   2.521  1.00 77.11           O  
ATOM    937  N   LYS   123      -9.440  -7.983   2.415  1.00 81.92           N  
ATOM    938  CA  LYS   123      -8.207  -7.897   3.193  1.00 81.92           C  
ATOM    939  C   LYS   123      -8.389  -8.505   4.580  1.00 81.92           C  
ATOM    940  O   LYS   123      -7.509  -9.215   5.073  1.00 81.92           O  
ATOM    941  CB  LYS   123      -7.750  -6.443   3.314  1.00 81.92           C  
ATOM    942  CG  LYS   123      -6.600  -6.235   4.289  1.00 81.92           C  
ATOM    943  CD  LYS   123      -5.346  -6.974   3.840  1.00 81.92           C  
ATOM    944  CE  LYS   123      -4.115  -6.503   4.603  1.00 81.92           C  
ATOM    945  NZ  LYS   123      -4.248  -6.744   6.071  1.00 81.92           N  
ATOM    946  N   PHE   124      -9.470  -8.176   5.165  1.00 83.40           N  
ATOM    947  CA  PHE   124      -9.769  -8.716   6.486  1.00 83.40           C  
ATOM    948  C   PHE   124      -9.783 -10.240   6.458  1.00 83.40           C  
ATOM    949  O   PHE   124      -9.142 -10.887   7.288  1.00 83.40           O  
ATOM    950  CB  PHE   124     -11.115  -8.188   6.992  1.00 83.40           C  
ATOM    951  CG  PHE   124     -11.571  -8.820   8.278  1.00 83.40           C  
ATOM    952  CD1 PHE   124     -12.737  -9.576   8.323  1.00 83.40           C  
ATOM    953  CD2 PHE   124     -10.834  -8.659   9.444  1.00 83.40           C  
ATOM    954  CE1 PHE   124     -13.161 -10.162   9.513  1.00 83.40           C  
ATOM    955  CE2 PHE   124     -11.251  -9.242  10.637  1.00 83.40           C  
ATOM    956  CZ  PHE   124     -12.416  -9.992  10.670  1.00 83.40           C  
ATOM    957  N   MET   125     -10.476 -10.755   5.535  1.00 79.63           N  
ATOM    958  CA  MET   125     -10.558 -12.211   5.454  1.00 79.63           C  
ATOM    959  C   MET   125      -9.186 -12.819   5.184  1.00 79.63           C  
ATOM    960  O   MET   125      -8.851 -13.872   5.729  1.00 79.63           O  
ATOM    961  CB  MET   125     -11.543 -12.634   4.363  1.00 79.63           C  
ATOM    962  CG  MET   125     -12.986 -12.261   4.661  1.00 79.63           C  
ATOM    963  SD  MET   125     -13.516 -12.786   6.337  1.00 79.63           S  
ATOM    964  CE  MET   125     -13.397 -14.588   6.162  1.00 79.63           C  
ATOM    965  N   HIS   126      -8.414 -12.186   4.370  1.00 78.44           N  
ATOM    966  CA  HIS   126      -7.042 -12.630   4.156  1.00 78.44           C  
ATOM    967  C   HIS   126      -6.261 -12.657   5.466  1.00 78.44           C  
ATOM    968  O   HIS   126      -5.554 -13.625   5.753  1.00 78.44           O  
ATOM    969  CB  HIS   126      -6.338 -11.727   3.143  1.00 78.44           C  
ATOM    970  CG  HIS   126      -4.939 -12.154   2.828  1.00 78.44           C  
ATOM    971  ND1 HIS   126      -3.854 -11.759   3.580  1.00 78.44           N  
ATOM    972  CD2 HIS   126      -4.451 -12.944   1.844  1.00 78.44           C  
ATOM    973  CE1 HIS   126      -2.756 -12.290   3.069  1.00 78.44           C  
ATOM    974  NE2 HIS   126      -3.091 -13.013   2.015  1.00 78.44           N  
ATOM    975  N   ASP   127      -6.348 -11.656   6.277  1.00 77.50           N  
ATOM    976  CA  ASP   127      -5.627 -11.588   7.544  1.00 77.50           C  
ATOM    977  C   ASP   127      -6.031 -12.734   8.469  1.00 77.50           C  
ATOM    978  O   ASP   127      -5.177 -13.357   9.103  1.00 77.50           O  
ATOM    979  CB  ASP   127      -5.875 -10.244   8.231  1.00 77.50           C  
ATOM    980  CG  ASP   127      -5.097  -9.102   7.601  1.00 77.50           C  
ATOM    981  OD1 ASP   127      -4.205  -9.361   6.764  1.00 77.50           O  
ATOM    982  OD2 ASP   127      -5.377  -7.934   7.946  1.00 77.50           O  
ATOM    983  N   ILE   128      -7.207 -13.052   8.403  1.00 77.26           N  
ATOM    984  CA  ILE   128      -7.722 -14.071   9.311  1.00 77.26           C  
ATOM    985  C   ILE   128      -7.324 -15.457   8.810  1.00 77.26           C  
ATOM    986  O   ILE   128      -6.881 -16.303   9.590  1.00 77.26           O  
ATOM    987  CB  ILE   128      -9.257 -13.974   9.457  1.00 77.26           C  
ATOM    988  CG1 ILE   128      -9.645 -12.678  10.178  1.00 77.26           C  
ATOM    989  CG2 ILE   128      -9.808 -15.197  10.195  1.00 77.26           C  
ATOM    990  CD1 ILE   128      -9.253 -12.648  11.649  1.00 77.26           C  
ATOM    991  N   ASN   129      -7.459 -15.607   7.566  1.00 74.63           N  
ATOM    992  CA  ASN   129      -7.335 -16.960   7.033  1.00 74.63           C  
ATOM    993  C   ASN   129      -5.888 -17.295   6.687  1.00 74.63           C  
ATOM    994  O   ASN   129      -5.514 -18.468   6.633  1.00 74.63           O  
ATOM    995  CB  ASN   129      -8.230 -17.136   5.804  1.00 74.63           C  
ATOM    996  CG  ASN   129      -9.707 -17.099   6.146  1.00 74.63           C  
ATOM    997  OD1 ASN   129     -10.122 -17.567   7.210  1.00 74.63           O  
ATOM    998  ND2 ASN   129     -10.510 -16.542   5.248  1.00 74.63           N  
ATOM    999  N   VAL   130      -5.146 -16.200   6.512  1.00 71.38           N  
ATOM   1000  CA  VAL   130      -3.791 -16.466   6.040  1.00 71.38           C  
ATOM   1001  C   VAL   130      -2.778 -15.946   7.058  1.00 71.38           C  
ATOM   1002  O   VAL   130      -1.976 -16.714   7.593  1.00 71.38           O  
ATOM   1003  CB  VAL   130      -3.535 -15.826   4.658  1.00 71.38           C  
ATOM   1004  CG1 VAL   130      -2.088 -16.045   4.221  1.00 71.38           C  
ATOM   1005  CG2 VAL   130      -4.501 -16.395   3.620  1.00 71.38           C  
ATOM   1006  N   ALA   131      -2.926 -14.739   7.434  1.00 73.49           N  
ATOM   1007  CA  ALA   131      -1.903 -14.097   8.255  1.00 73.49           C  
ATOM   1008  C   ALA   131      -2.001 -14.550   9.708  1.00 73.49           C  
ATOM   1009  O   ALA   131      -0.982 -14.779  10.364  1.00 73.49           O  
ATOM   1010  CB  ALA   131      -2.026 -12.577   8.165  1.00 73.49           C  
ATOM   1011  N   TRP   132      -3.190 -14.746  10.162  1.00 78.23           N  
ATOM   1012  CA  TRP   132      -3.375 -15.020  11.583  1.00 78.23           C  
ATOM   1013  C   TRP   132      -2.718 -16.339  11.973  1.00 78.23           C  
ATOM   1014  O   TRP   132      -2.002 -16.410  12.975  1.00 78.23           O  
ATOM   1015  CB  TRP   132      -4.865 -15.054  11.935  1.00 78.23           C  
ATOM   1016  CG  TRP   132      -5.143 -15.322  13.383  1.00 78.23           C  
ATOM   1017  CD1 TRP   132      -5.835 -16.378  13.908  1.00 78.23           C  
ATOM   1018  CD2 TRP   132      -4.737 -14.517  14.494  1.00 78.23           C  
ATOM   1019  NE1 TRP   132      -5.884 -16.277  15.279  1.00 78.23           N  
ATOM   1020  CE2 TRP   132      -5.218 -15.146  15.664  1.00 78.23           C  
ATOM   1021  CE3 TRP   132      -4.012 -13.324  14.614  1.00 78.23           C  
ATOM   1022  CZ2 TRP   132      -4.996 -14.620  16.939  1.00 78.23           C  
ATOM   1023  CZ3 TRP   132      -3.792 -12.803  15.884  1.00 78.23           C  
ATOM   1024  CH2 TRP   132      -4.284 -13.452  17.028  1.00 78.23           C  
ATOM   1025  N   PRO   133      -3.000 -17.383  11.290  1.00 74.11           N  
ATOM   1026  CA  PRO   133      -2.296 -18.611  11.668  1.00 74.11           C  
ATOM   1027  C   PRO   133      -0.784 -18.417  11.767  1.00 74.11           C  
ATOM   1028  O   PRO   133      -0.138 -19.007  12.637  1.00 74.11           O  
ATOM   1029  CB  PRO   133      -2.649 -19.582  10.539  1.00 74.11           C  
ATOM   1030  CG  PRO   133      -3.989 -19.132  10.054  1.00 74.11           C  
ATOM   1031  CD  PRO   133      -4.040 -17.633  10.114  1.00 74.11           C  
ATOM   1032  N   ALA   134      -0.300 -17.562  10.917  1.00 71.58           N  
ATOM   1033  CA  ALA   134       1.130 -17.271  10.976  1.00 71.58           C  
ATOM   1034  C   ALA   134       1.487 -16.530  12.262  1.00 71.58           C  
ATOM   1035  O   ALA   134       2.513 -16.813  12.885  1.00 71.58           O  
ATOM   1036  CB  ALA   134       1.557 -16.453   9.760  1.00 71.58           C  
ATOM   1037  N   TRP   135       0.537 -15.675  12.710  1.00 75.57           N  
ATOM   1038  CA  TRP   135       0.765 -14.927  13.942  1.00 75.57           C  
ATOM   1039  C   TRP   135       0.715 -15.849  15.156  1.00 75.57           C  
ATOM   1040  O   TRP   135       1.442 -15.641  16.130  1.00 75.57           O  
ATOM   1041  CB  TRP   135      -0.269 -13.808  14.091  1.00 75.57           C  
ATOM   1042  CG  TRP   135      -0.026 -12.630  13.197  1.00 75.57           C  
ATOM   1043  CD1 TRP   135      -0.622 -12.370  11.994  1.00 75.57           C  
ATOM   1044  CD2 TRP   135       0.886 -11.552  13.434  1.00 75.57           C  
ATOM   1045  NE1 TRP   135      -0.137 -11.195  11.469  1.00 75.57           N  
ATOM   1046  CE2 TRP   135       0.789 -10.673  12.332  1.00 75.57           C  
ATOM   1047  CE3 TRP   135       1.775 -11.243  14.473  1.00 75.57           C  
ATOM   1048  CZ2 TRP   135       1.550  -9.505  12.240  1.00 75.57           C  
ATOM   1049  CZ3 TRP   135       2.531 -10.080  14.379  1.00 75.57           C  
ATOM   1050  CH2 TRP   135       2.412  -9.226  13.270  1.00 75.57           C  
ATOM   1051  N   ARG   136      -0.039 -16.796  15.055  1.00 80.89           N  
ATOM   1052  CA  ARG   136      -0.193 -17.689  16.199  1.00 80.89           C  
ATOM   1053  C   ARG   136       1.066 -18.520  16.419  1.00 80.89           C  
ATOM   1054  O   ARG   136       1.276 -19.061  17.507  1.00 80.89           O  
ATOM   1055  CB  ARG   136      -1.401 -18.608  16.005  1.00 80.89           C  
ATOM   1056  CG  ARG   136      -2.741 -17.897  16.119  1.00 80.89           C  
ATOM   1057  CD  ARG   136      -3.095 -17.591  17.568  1.00 80.89           C  
ATOM   1058  NE  ARG   136      -3.183 -18.808  18.370  1.00 80.89           N  
ATOM   1059  CZ  ARG   136      -4.140 -19.064  19.258  1.00 80.89           C  
ATOM   1060  NH1 ARG   136      -5.114 -18.187  19.476  1.00 80.89           N  
ATOM   1061  NH2 ARG   136      -4.123 -20.204  19.934  1.00 80.89           N  
ATOM   1062  N   ASN   137       1.929 -18.432  15.387  1.00 80.74           N  
ATOM   1063  CA  ASN   137       3.160 -19.207  15.495  1.00 80.74           C  
ATOM   1064  C   ASN   137       4.368 -18.308  15.747  1.00 80.74           C  
ATOM   1065  O   ASN   137       5.506 -18.703  15.487  1.00 80.74           O  
ATOM   1066  CB  ASN   137       3.378 -20.047  14.235  1.00 80.74           C  
ATOM   1067  CG  ASN   137       4.320 -21.213  14.466  1.00 80.74           C  
ATOM   1068  OD1 ASN   137       4.408 -21.746  15.576  1.00 80.74           O  
ATOM   1069  ND2 ASN   137       5.031 -21.617  13.420  1.00 80.74           N  
ATOM   1070  N   LEU   138       4.081 -17.009  16.114  1.00 81.98           N  
ATOM   1071  CA  LEU   138       5.166 -16.043  16.247  1.00 81.98           C  
ATOM   1072  C   LEU   138       6.185 -16.510  17.281  1.00 81.98           C  
ATOM   1073  O   LEU   138       7.393 -16.394  17.063  1.00 81.98           O  
ATOM   1074  CB  LEU   138       4.616 -14.669  16.639  1.00 81.98           C  
ATOM   1075  CG  LEU   138       5.646 -13.553  16.820  1.00 81.98           C  
ATOM   1076  CD1 LEU   138       6.460 -13.371  15.543  1.00 81.98           C  
ATOM   1077  CD2 LEU   138       4.959 -12.250  17.213  1.00 81.98           C  
ATOM   1078  N   ALA   139       5.724 -17.093  18.358  1.00 86.53           N  
ATOM   1079  CA  ALA   139       6.657 -17.558  19.380  1.00 86.53           C  
ATOM   1080  C   ALA   139       7.619 -18.597  18.812  1.00 86.53           C  
ATOM   1081  O   ALA   139       8.825 -18.540  19.065  1.00 86.53           O  
ATOM   1082  CB  ALA   139       5.897 -18.135  20.572  1.00 86.53           C  
ATOM   1083  N   GLU   140       7.056 -19.430  17.985  1.00 85.05           N  
ATOM   1084  CA  GLU   140       7.903 -20.457  17.386  1.00 85.05           C  
ATOM   1085  C   GLU   140       8.910 -19.845  16.416  1.00 85.05           C  
ATOM   1086  O   GLU   140      10.065 -20.274  16.359  1.00 85.05           O  
ATOM   1087  CB  GLU   140       7.051 -21.505  16.667  1.00 85.05           C  
ATOM   1088  CG  GLU   140       7.853 -22.668  16.101  1.00 85.05           C  
ATOM   1089  CD  GLU   140       8.628 -23.434  17.161  1.00 85.05           C  
ATOM   1090  OE1 GLU   140       9.606 -24.133  16.812  1.00 85.05           O  
ATOM   1091  OE2 GLU   140       8.253 -23.335  18.351  1.00 85.05           O  
ATOM   1092  N   VAL   141       8.527 -18.879  15.739  1.00 82.30           N  
ATOM   1093  CA  VAL   141       9.393 -18.204  14.777  1.00 82.30           C  
ATOM   1094  C   VAL   141      10.510 -17.469  15.514  1.00 82.30           C  
ATOM   1095  O   VAL   141      11.674 -17.529  15.110  1.00 82.30           O  
ATOM   1096  CB  VAL   141       8.599 -17.217  13.893  1.00 82.30           C  
ATOM   1097  CG1 VAL   141       9.544 -16.386  13.028  1.00 82.30           C  
ATOM   1098  CG2 VAL   141       7.596 -17.970  13.022  1.00 82.30           C  
ATOM   1099  N   VAL   142      10.138 -16.874  16.602  1.00 82.34           N  
ATOM   1100  CA  VAL   142      11.126 -16.149  17.393  1.00 82.34           C  
ATOM   1101  C   VAL   142      12.164 -17.125  17.944  1.00 82.34           C  
ATOM   1102  O   VAL   142      13.363 -16.836  17.935  1.00 82.34           O  
ATOM   1103  CB  VAL   142      10.464 -15.366  18.549  1.00 82.34           C  
ATOM   1104  CG1 VAL   142      11.518 -14.863  19.534  1.00 82.34           C  
ATOM   1105  CG2 VAL   142       9.641 -14.201  18.001  1.00 82.34           C  
ATOM   1106  N   ARG   143      11.706 -18.328  18.270  1.00 87.12           N  
ATOM   1107  CA  ARG   143      12.619 -19.278  18.896  1.00 87.12           C  
ATOM   1108  C   ARG   143      13.548 -19.908  17.862  1.00 87.12           C  
ATOM   1109  O   ARG   143      14.741 -20.084  18.118  1.00 87.12           O  
ATOM   1110  CB  ARG   143      11.839 -20.369  19.632  1.00 87.12           C  
ATOM   1111  CG  ARG   143      11.321 -19.942  20.996  1.00 87.12           C  
ATOM   1112  CD  ARG   143      10.740 -21.116  21.773  1.00 87.12           C  
ATOM   1113  NE  ARG   143       9.906 -20.668  22.884  1.00 87.12           N  
ATOM   1114  CZ  ARG   143      10.321 -20.547  24.142  1.00 87.12           C  
ATOM   1115  NH1 ARG   143      11.573 -20.840  24.475  1.00 87.12           N  
ATOM   1116  NH2 ARG   143       9.477 -20.130  25.076  1.00 87.12           N  
ATOM   1117  N   HIS   144      13.020 -20.095  16.788  1.00 84.76           N  
ATOM   1118  CA  HIS   144      13.731 -20.988  15.881  1.00 84.76           C  
ATOM   1119  C   HIS   144      13.981 -20.321  14.533  1.00 84.76           C  
ATOM   1120  O   HIS   144      14.616 -20.908  13.653  1.00 84.76           O  
ATOM   1121  CB  HIS   144      12.948 -22.288  15.686  1.00 84.76           C  
ATOM   1122  CG  HIS   144      12.675 -23.021  16.962  1.00 84.76           C  
ATOM   1123  ND1 HIS   144      13.679 -23.513  17.767  1.00 84.76           N  
ATOM   1124  CD2 HIS   144      11.508 -23.341  17.571  1.00 84.76           C  
ATOM   1125  CE1 HIS   144      13.141 -24.107  18.819  1.00 84.76           C  
ATOM   1126  NE2 HIS   144      11.825 -24.016  18.724  1.00 84.76           N  
ATOM   1127  N   GLY   145      13.542 -19.032  14.447  1.00 77.36           N  
ATOM   1128  CA  GLY   145      13.630 -18.385  13.147  1.00 77.36           C  
ATOM   1129  C   GLY   145      12.509 -18.784  12.205  1.00 77.36           C  
ATOM   1130  O   GLY   145      11.765 -19.726  12.482  1.00 77.36           O  
ATOM   1131  N   ALA   146      12.249 -17.983  11.154  1.00 68.87           N  
ATOM   1132  CA  ALA   146      11.232 -18.281  10.150  1.00 68.87           C  
ATOM   1133  C   ALA   146      11.613 -19.510   9.330  1.00 68.87           C  
ATOM   1134  O   ALA   146      12.786 -19.706   9.003  1.00 68.87           O  
ATOM   1135  CB  ALA   146      11.020 -17.078   9.234  1.00 68.87           C  
ATOM   1136  N   ARG   147      10.830 -20.454   9.521  1.00 62.84           N  
ATOM   1137  CA  ARG   147      11.058 -21.535   8.567  1.00 62.84           C  
ATOM   1138  C   ARG   147      10.600 -21.136   7.168  1.00 62.84           C  
ATOM   1139  O   ARG   147       9.581 -20.460   7.012  1.00 62.84           O  
ATOM   1140  CB  ARG   147      10.334 -22.807   9.013  1.00 62.84           C  
ATOM   1141  CG  ARG   147      10.873 -23.402  10.304  1.00 62.84           C  
ATOM   1142  CD  ARG   147      10.238 -24.751  10.612  1.00 62.84           C  
ATOM   1143  NE  ARG   147      10.481 -25.159  11.993  1.00 62.84           N  
ATOM   1144  CZ  ARG   147      10.859 -26.377  12.368  1.00 62.84           C  
ATOM   1145  NH1 ARG   147      11.046 -27.336  11.469  1.00 62.84           N  
ATOM   1146  NH2 ARG   147      11.052 -26.640  13.653  1.00 62.84           N  
ATOM   1147  N   ASP   148      11.483 -20.555   6.421  1.00 55.14           N  
ATOM   1148  CA  ASP   148      11.166 -20.263   5.026  1.00 55.14           C  
ATOM   1149  C   ASP   148       9.993 -21.110   4.541  1.00 55.14           C  
ATOM   1150  O   ASP   148      10.117 -22.328   4.400  1.00 55.14           O  
ATOM   1151  CB  ASP   148      12.389 -20.498   4.137  1.00 55.14           C  
ATOM   1152  CG  ASP   148      12.234 -19.908   2.747  1.00 55.14           C  
ATOM   1153  OD1 ASP   148      11.176 -19.313   2.452  1.00 55.14           O  
ATOM   1154  OD2 ASP   148      13.178 -20.043   1.938  1.00 55.14           O  
ATOM   1155  N   THR   149       8.836 -20.693   4.885  1.00 47.77           N  
ATOM   1156  CA  THR   149       7.778 -21.452   4.226  1.00 47.77           C  
ATOM   1157  C   THR   149       7.622 -21.013   2.773  1.00 47.77           C  
ATOM   1158  O   THR   149       6.527 -21.088   2.210  1.00 47.77           O  
ATOM   1159  CB  THR   149       6.435 -21.292   4.961  1.00 47.77           C  
ATOM   1160  OG1 THR   149       6.146 -19.897   5.118  1.00 47.77           O  
ATOM   1161  CG2 THR   149       6.478 -21.948   6.337  1.00 47.77           C  
ATOM   1162  N   SER   150       8.473 -20.117   2.341  1.00 43.35           N  
ATOM   1163  CA  SER   150       8.296 -19.976   0.900  1.00 43.35           C  
ATOM   1164  C   SER   150       8.415 -21.322   0.193  1.00 43.35           C  
ATOM   1165  O   SER   150       8.446 -21.383  -1.038  1.00 43.35           O  
ATOM   1166  CB  SER   150       9.323 -18.998   0.327  1.00 43.35           C  
ATOM   1167  OG  SER   150      10.643 -19.459   0.561  1.00 43.35           O  
ATOM   1168  N   GLY   151       8.854 -22.283   0.786  1.00 33.47           N  
ATOM   1169  CA  GLY   151       8.554 -23.471   0.003  1.00 33.47           C  
ATOM   1170  C   GLY   151       7.117 -23.934   0.148  1.00 33.47           C  
ATOM   1171  O   GLY   151       6.576 -24.587  -0.747  1.00 33.47           O  
ATOM   1172  N   ALA   152       6.517 -23.700   1.256  1.00 36.87           N  
ATOM   1173  CA  ALA   152       5.107 -24.065   1.147  1.00 36.87           C  
ATOM   1174  C   ALA   152       4.348 -23.069   0.274  1.00 36.87           C  
ATOM   1175  O   ALA   152       4.621 -21.867   0.313  1.00 36.87           O  
ATOM   1176  CB  ALA   152       4.470 -24.148   2.532  1.00 36.87           C  
ATOM   1177  N   GLU   153       4.681 -23.070  -1.084  1.00 38.31           N  
ATOM   1178  CA  GLU   153       3.842 -22.598  -2.182  1.00 38.31           C  
ATOM   1179  C   GLU   153       4.306 -21.234  -2.683  1.00 38.31           C  
ATOM   1180  O   GLU   153       4.305 -20.257  -1.932  1.00 38.31           O  
ATOM   1181  CB  GLU   153       2.376 -22.528  -1.746  1.00 38.31           C  
ATOM   1182  CG  GLU   153       1.666 -23.873  -1.760  1.00 38.31           C  
ATOM   1183  CD  GLU   153       0.178 -23.769  -1.461  1.00 38.31           C  
ATOM   1184  OE1 GLU   153      -0.522 -24.807  -1.496  1.00 38.31           O  
ATOM   1185  OE2 GLU   153      -0.291 -22.641  -1.190  1.00 38.31           O  
ATOM   1186  N   SER   154       5.420 -21.128  -3.102  1.00 38.65           N  
ATOM   1187  CA  SER   154       5.960 -20.328  -4.196  1.00 38.65           C  
ATOM   1188  C   SER   154       4.938 -19.311  -4.693  1.00 38.65           C  
ATOM   1189  O   SER   154       3.751 -19.621  -4.810  1.00 38.65           O  
ATOM   1190  CB  SER   154       6.399 -21.228  -5.352  1.00 38.65           C  
ATOM   1191  OG  SER   154       6.801 -20.452  -6.468  1.00 38.65           O  
ATOM   1192  N   PRO   155       5.180 -18.105  -4.413  1.00 39.66           N  
ATOM   1193  CA  PRO   155       4.464 -16.840  -4.587  1.00 39.66           C  
ATOM   1194  C   PRO   155       3.614 -16.813  -5.856  1.00 39.66           C  
ATOM   1195  O   PRO   155       2.892 -15.843  -6.099  1.00 39.66           O  
ATOM   1196  CB  PRO   155       5.590 -15.805  -4.663  1.00 39.66           C  
ATOM   1197  CG  PRO   155       6.850 -16.606  -4.593  1.00 39.66           C  
ATOM   1198  CD  PRO   155       6.491 -18.063  -4.640  1.00 39.66           C  
ATOM   1199  N   ASN   156       3.715 -17.901  -6.599  1.00 42.06           N  
ATOM   1200  CA  ASN   156       2.714 -17.762  -7.652  1.00 42.06           C  
ATOM   1201  C   ASN   156       1.386 -18.395  -7.249  1.00 42.06           C  
ATOM   1202  O   ASN   156       0.447 -18.439  -8.046  1.00 42.06           O  
ATOM   1203  CB  ASN   156       3.220 -18.375  -8.959  1.00 42.06           C  
ATOM   1204  CG  ASN   156       4.291 -17.533  -9.623  1.00 42.06           C  
ATOM   1205  OD1 ASN   156       4.456 -16.352  -9.305  1.00 42.06           O  
ATOM   1206  ND2 ASN   156       5.027 -18.133 -10.551  1.00 42.06           N  
ATOM   1207  N   GLY   157       1.122 -18.685  -5.967  1.00 47.86           N  
ATOM   1208  CA  GLY   157      -0.052 -19.429  -5.541  1.00 47.86           C  
ATOM   1209  C   GLY   157      -1.037 -18.587  -4.751  1.00 47.86           C  
ATOM   1210  O   GLY   157      -1.597 -19.049  -3.755  1.00 47.86           O  
ATOM   1211  N   ILE   158      -0.870 -17.264  -4.687  1.00 60.41           N  
ATOM   1212  CA  ILE   158      -2.129 -16.747  -4.163  1.00 60.41           C  
ATOM   1213  C   ILE   158      -3.211 -16.838  -5.237  1.00 60.41           C  
ATOM   1214  O   ILE   158      -2.997 -16.427  -6.380  1.00 60.41           O  
ATOM   1215  CB  ILE   158      -1.982 -15.289  -3.674  1.00 60.41           C  
ATOM   1216  CG1 ILE   158      -0.883 -15.191  -2.609  1.00 60.41           C  
ATOM   1217  CG2 ILE   158      -3.315 -14.762  -3.135  1.00 60.41           C  
ATOM   1218  CD1 ILE   158      -0.534 -13.765  -2.208  1.00 60.41           C  
ATOM   1219  N   ALA   159      -4.086 -17.729  -5.092  1.00 65.73           N  
ATOM   1220  CA  ALA   159      -5.211 -17.748  -6.024  1.00 65.73           C  
ATOM   1221  C   ALA   159      -5.614 -16.332  -6.426  1.00 65.73           C  
ATOM   1222  O   ALA   159      -5.541 -15.405  -5.615  1.00 65.73           O  
ATOM   1223  CB  ALA   159      -6.400 -18.481  -5.407  1.00 65.73           C  
ATOM   1224  N   GLN   160      -5.800 -16.111  -7.693  1.00 68.93           N  
ATOM   1225  CA  GLN   160      -6.173 -14.803  -8.219  1.00 68.93           C  
ATOM   1226  C   GLN   160      -7.249 -14.149  -7.357  1.00 68.93           C  
ATOM   1227  O   GLN   160      -7.147 -12.969  -7.015  1.00 68.93           O  
ATOM   1228  CB  GLN   160      -6.661 -14.924  -9.664  1.00 68.93           C  
ATOM   1229  CG  GLN   160      -6.962 -13.586 -10.326  1.00 68.93           C  
ATOM   1230  CD  GLN   160      -7.152 -13.702 -11.827  1.00 68.93           C  
ATOM   1231  OE1 GLN   160      -6.955 -14.774 -12.409  1.00 68.93           O  
ATOM   1232  NE2 GLN   160      -7.534 -12.601 -12.463  1.00 68.93           N  
ATOM   1233  N   GLU   161      -8.201 -14.988  -6.970  1.00 69.04           N  
ATOM   1234  CA  GLU   161      -9.304 -14.423  -6.199  1.00 69.04           C  
ATOM   1235  C   GLU   161      -8.821 -13.895  -4.851  1.00 69.04           C  
ATOM   1236  O   GLU   161      -9.242 -12.823  -4.411  1.00 69.04           O  
ATOM   1237  CB  GLU   161     -10.405 -15.466  -5.992  1.00 69.04           C  
ATOM   1238  CG  GLU   161     -11.075 -15.917  -7.282  1.00 69.04           C  
ATOM   1239  CD  GLU   161     -12.023 -17.090  -7.087  1.00 69.04           C  
ATOM   1240  OE1 GLU   161     -12.502 -17.657  -8.095  1.00 69.04           O  
ATOM   1241  OE2 GLU   161     -12.290 -17.443  -5.917  1.00 69.04           O  
ATOM   1242  N   ASP   162      -7.905 -14.633  -4.264  1.00 71.73           N  
ATOM   1243  CA  ASP   162      -7.368 -14.208  -2.975  1.00 71.73           C  
ATOM   1244  C   ASP   162      -6.521 -12.946  -3.122  1.00 71.73           C  
ATOM   1245  O   ASP   162      -6.579 -12.051  -2.275  1.00 71.73           O  
ATOM   1246  CB  ASP   162      -6.537 -15.328  -2.345  1.00 71.73           C  
ATOM   1247  CG  ASP   162      -7.375 -16.519  -1.917  1.00 71.73           C  
ATOM   1248  OD1 ASP   162      -8.589 -16.353  -1.667  1.00 71.73           O  
ATOM   1249  OD2 ASP   162      -6.817 -17.634  -1.826  1.00 71.73           O  
ATOM   1250  N   TYR   163      -5.826 -12.925  -4.188  1.00 75.37           N  
ATOM   1251  CA  TYR   163      -4.984 -11.760  -4.431  1.00 75.37           C  
ATOM   1252  C   TYR   163      -5.831 -10.521  -4.698  1.00 75.37           C  
ATOM   1253  O   TYR   163      -5.552  -9.444  -4.164  1.00 75.37           O  
ATOM   1254  CB  TYR   163      -4.043 -12.013  -5.612  1.00 75.37           C  
ATOM   1255  CG  TYR   163      -3.036 -10.911  -5.834  1.00 75.37           C  
ATOM   1256  CD1 TYR   163      -3.212  -9.972  -6.848  1.00 75.37           C  
ATOM   1257  CD2 TYR   163      -1.905 -10.805  -5.030  1.00 75.37           C  
ATOM   1258  CE1 TYR   163      -2.286  -8.956  -7.057  1.00 75.37           C  
ATOM   1259  CE2 TYR   163      -0.973  -9.793  -5.230  1.00 75.37           C  
ATOM   1260  CZ  TYR   163      -1.171  -8.874  -6.244  1.00 75.37           C  
ATOM   1261  OH  TYR   163      -0.251  -7.870  -6.446  1.00 75.37           O  
ATOM   1262  N   GLU   164      -6.828 -10.707  -5.555  1.00 76.16           N  
ATOM   1263  CA  GLU   164      -7.726  -9.590  -5.831  1.00 76.16           C  
ATOM   1264  C   GLU   164      -8.324  -9.032  -4.542  1.00 76.16           C  
ATOM   1265  O   GLU   164      -8.386  -7.815  -4.356  1.00 76.16           O  
ATOM   1266  CB  GLU   164      -8.842 -10.020  -6.786  1.00 76.16           C  
ATOM   1267  CG  GLU   164      -8.377 -10.236  -8.218  1.00 76.16           C  
ATOM   1268  CD  GLU   164      -9.478 -10.740  -9.138  1.00 76.16           C  
ATOM   1269  OE1 GLU   164      -9.187 -11.070 -10.310  1.00 76.16           O  
ATOM   1270  OE2 GLU   164     -10.642 -10.804  -8.683  1.00 76.16           O  
ATOM   1271  N   SER   165      -8.658  -9.929  -3.715  1.00 73.18           N  
ATOM   1272  CA  SER   165      -9.242  -9.527  -2.439  1.00 73.18           C  
ATOM   1273  C   SER   165      -8.228  -8.782  -1.577  1.00 73.18           C  
ATOM   1274  O   SER   165      -8.551  -7.756  -0.977  1.00 73.18           O  
ATOM   1275  CB  SER   165      -9.768 -10.747  -1.682  1.00 73.18           C  
ATOM   1276  OG  SER   165     -10.888 -11.307  -2.346  1.00 73.18           O  
ATOM   1277  N   LEU   166      -7.072  -9.332  -1.536  1.00 77.60           N  
ATOM   1278  CA  LEU   166      -6.011  -8.717  -0.746  1.00 77.60           C  
ATOM   1279  C   LEU   166      -5.656  -7.338  -1.291  1.00 77.60           C  
ATOM   1280  O   LEU   166      -5.643  -6.355  -0.547  1.00 77.60           O  
ATOM   1281  CB  LEU   166      -4.767  -9.609  -0.732  1.00 77.60           C  
ATOM   1282  CG  LEU   166      -3.512  -9.014  -0.092  1.00 77.60           C  
ATOM   1283  CD1 LEU   166      -3.725  -8.815   1.405  1.00 77.60           C  
ATOM   1284  CD2 LEU   166      -2.303  -9.907  -0.352  1.00 77.60           C  
ATOM   1285  N   VAL   167      -5.401  -7.310  -2.528  1.00 78.60           N  
ATOM   1286  CA  VAL   167      -4.878  -6.068  -3.087  1.00 78.60           C  
ATOM   1287  C   VAL   167      -5.964  -4.995  -3.067  1.00 78.60           C  
ATOM   1288  O   VAL   167      -5.672  -3.811  -2.883  1.00 78.60           O  
ATOM   1289  CB  VAL   167      -4.354  -6.270  -4.526  1.00 78.60           C  
ATOM   1290  CG1 VAL   167      -3.973  -4.930  -5.155  1.00 78.60           C  
ATOM   1291  CG2 VAL   167      -3.160  -7.224  -4.530  1.00 78.60           C  
ATOM   1292  N   GLY   168      -7.191  -5.377  -3.265  1.00 75.06           N  
ATOM   1293  CA  GLY   168      -8.286  -4.434  -3.107  1.00 75.06           C  
ATOM   1294  C   GLY   168      -8.371  -3.847  -1.711  1.00 75.06           C  
ATOM   1295  O   GLY   168      -8.675  -2.663  -1.547  1.00 75.06           O  
ATOM   1296  N   GLY   169      -8.030  -4.713  -0.721  1.00 77.34           N  
ATOM   1297  CA  GLY   169      -8.140  -4.304   0.670  1.00 77.34           C  
ATOM   1298  C   GLY   169      -7.020  -3.382   1.111  1.00 77.34           C  
ATOM   1299  O   GLY   169      -7.167  -2.638   2.083  1.00 77.34           O  
ATOM   1300  N   ILE   170      -5.894  -3.418   0.376  1.00 82.16           N  
ATOM   1301  CA  ILE   170      -4.798  -2.568   0.829  1.00 82.16           C  
ATOM   1302  C   ILE   170      -4.791  -1.266   0.032  1.00 82.16           C  
ATOM   1303  O   ILE   170      -3.883  -0.444   0.182  1.00 82.16           O  
ATOM   1304  CB  ILE   170      -3.436  -3.285   0.697  1.00 82.16           C  
ATOM   1305  CG1 ILE   170      -3.153  -3.629  -0.770  1.00 82.16           C  
ATOM   1306  CG2 ILE   170      -3.400  -4.543   1.571  1.00 82.16           C  
ATOM   1307  CD1 ILE   170      -1.758  -4.186  -1.018  1.00 82.16           C  
ATOM   1308  N   ASN   171      -5.798  -0.995  -0.768  1.00 86.62           N  
ATOM   1309  CA  ASN   171      -5.960   0.227  -1.549  1.00 86.62           C  
ATOM   1310  C   ASN   171      -6.165   1.443  -0.650  1.00 86.62           C  
ATOM   1311  O   ASN   171      -5.886   2.574  -1.054  1.00 86.62           O  
ATOM   1312  CB  ASN   171      -7.127   0.088  -2.528  1.00 86.62           C  
ATOM   1313  CG  ASN   171      -6.731  -0.616  -3.811  1.00 86.62           C  
ATOM   1314  OD1 ASN   171      -5.545  -0.821  -4.081  1.00 86.62           O  
ATOM   1315  ND2 ASN   171      -7.722  -0.992  -4.611  1.00 86.62           N  
ATOM   1316  N   PHE   172      -6.708   1.208   0.541  1.00 86.75           N  
ATOM   1317  CA  PHE   172      -7.023   2.324   1.424  1.00 86.75           C  
ATOM   1318  C   PHE   172      -5.752   3.043   1.861  1.00 86.75           C  
ATOM   1319  O   PHE   172      -5.806   4.185   2.324  1.00 86.75           O  
ATOM   1320  CB  PHE   172      -7.800   1.839   2.651  1.00 86.75           C  
ATOM   1321  CG  PHE   172      -6.943   1.153   3.681  1.00 86.75           C  
ATOM   1322  CD1 PHE   172      -6.716  -0.216   3.617  1.00 86.75           C  
ATOM   1323  CD2 PHE   172      -6.363   1.880   4.713  1.00 86.75           C  
ATOM   1324  CE1 PHE   172      -5.923  -0.853   4.568  1.00 86.75           C  
ATOM   1325  CE2 PHE   172      -5.569   1.250   5.668  1.00 86.75           C  
ATOM   1326  CZ  PHE   172      -5.351  -0.117   5.594  1.00 86.75           C  
ATOM   1327  N   TRP   173      -4.566   2.471   1.599  1.00 89.21           N  
ATOM   1328  CA  TRP   173      -3.302   3.106   1.958  1.00 89.21           C  
ATOM   1329  C   TRP   173      -2.912   4.162   0.929  1.00 89.21           C  
ATOM   1330  O   TRP   173      -2.147   5.081   1.232  1.00 89.21           O  
ATOM   1331  CB  TRP   173      -2.190   2.060   2.081  1.00 89.21           C  
ATOM   1332  CG  TRP   173      -2.357   1.129   3.244  1.00 89.21           C  
ATOM   1333  CD1 TRP   173      -3.018   1.382   4.414  1.00 89.21           C  
ATOM   1334  CD2 TRP   173      -1.847  -0.203   3.351  1.00 89.21           C  
ATOM   1335  NE1 TRP   173      -2.951   0.285   5.242  1.00 89.21           N  
ATOM   1336  CE2 TRP   173      -2.239  -0.701   4.614  1.00 89.21           C  
ATOM   1337  CE3 TRP   173      -1.097  -1.027   2.500  1.00 89.21           C  
ATOM   1338  CZ2 TRP   173      -1.905  -1.986   5.046  1.00 89.21           C  
ATOM   1339  CZ3 TRP   173      -0.766  -2.306   2.933  1.00 89.21           C  
ATOM   1340  CH2 TRP   173      -1.171  -2.771   4.195  1.00 89.21           C  
ATOM   1341  N   ALA   174      -3.458   4.112  -0.208  1.00 93.77           N  
ATOM   1342  CA  ALA   174      -2.948   4.856  -1.357  1.00 93.77           C  
ATOM   1343  C   ALA   174      -3.241   6.347  -1.217  1.00 93.77           C  
ATOM   1344  O   ALA   174      -2.343   7.179  -1.372  1.00 93.77           O  
ATOM   1345  CB  ALA   174      -3.554   4.318  -2.651  1.00 93.77           C  
ATOM   1346  N   PRO   175      -4.408   6.688  -0.868  1.00 93.21           N  
ATOM   1347  CA  PRO   175      -4.764   8.108  -0.925  1.00 93.21           C  
ATOM   1348  C   PRO   175      -3.857   8.979  -0.058  1.00 93.21           C  
ATOM   1349  O   PRO   175      -3.293   9.963  -0.542  1.00 93.21           O  
ATOM   1350  CB  PRO   175      -6.203   8.132  -0.405  1.00 93.21           C  
ATOM   1351  CG  PRO   175      -6.797   6.840  -0.865  1.00 93.21           C  
ATOM   1352  CD  PRO   175      -5.759   5.764  -0.731  1.00 93.21           C  
ATOM   1353  N   PRO   176      -3.635   8.636   1.183  1.00 93.26           N  
ATOM   1354  CA  PRO   176      -2.739   9.514   1.939  1.00 93.26           C  
ATOM   1355  C   PRO   176      -1.340   9.592   1.332  1.00 93.26           C  
ATOM   1356  O   PRO   176      -0.697  10.644   1.386  1.00 93.26           O  
ATOM   1357  CB  PRO   176      -2.697   8.867   3.325  1.00 93.26           C  
ATOM   1358  CG  PRO   176      -3.904   7.986   3.372  1.00 93.26           C  
ATOM   1359  CD  PRO   176      -4.252   7.578   1.969  1.00 93.26           C  
ATOM   1360  N   ILE   177      -0.903   8.505   0.775  1.00 96.17           N  
ATOM   1361  CA  ILE   177       0.420   8.459   0.162  1.00 96.17           C  
ATOM   1362  C   ILE   177       0.454   9.371  -1.061  1.00 96.17           C  
ATOM   1363  O   ILE   177       1.347  10.212  -1.192  1.00 96.17           O  
ATOM   1364  CB  ILE   177       0.810   7.017  -0.233  1.00 96.17           C  
ATOM   1365  CG1 ILE   177       1.069   6.171   1.019  1.00 96.17           C  
ATOM   1366  CG2 ILE   177       2.033   7.021  -1.155  1.00 96.17           C  
ATOM   1367  CD1 ILE   177       0.995   4.669   0.778  1.00 96.17           C  
ATOM   1368  N   VAL   178      -0.583   9.281  -1.843  1.00 96.90           N  
ATOM   1369  CA  VAL   178      -0.602  10.031  -3.094  1.00 96.90           C  
ATOM   1370  C   VAL   178      -0.786  11.519  -2.802  1.00 96.90           C  
ATOM   1371  O   VAL   178      -0.183  12.367  -3.463  1.00 96.90           O  
ATOM   1372  CB  VAL   178      -1.717   9.531  -4.039  1.00 96.90           C  
ATOM   1373  CG1 VAL   178      -1.852  10.452  -5.250  1.00 96.90           C  
ATOM   1374  CG2 VAL   178      -1.436   8.097  -4.483  1.00 96.90           C  
ATOM   1375  N   THR   179      -1.593  11.803  -1.814  1.00 96.57           N  
ATOM   1376  CA  THR   179      -1.797  13.194  -1.423  1.00 96.57           C  
ATOM   1377  C   THR   179      -0.480  13.832  -0.989  1.00 96.57           C  
ATOM   1378  O   THR   179      -0.130  14.920  -1.450  1.00 96.57           O  
ATOM   1379  CB  THR   179      -2.826  13.308  -0.284  1.00 96.57           C  
ATOM   1380  OG1 THR   179      -4.109  12.887  -0.763  1.00 96.57           O  
ATOM   1381  CG2 THR   179      -2.931  14.744   0.220  1.00 96.57           C  
ATOM   1382  N   THR   180       0.237  13.137  -0.155  1.00 96.43           N  
ATOM   1383  CA  THR   180       1.511  13.641   0.344  1.00 96.43           C  
ATOM   1384  C   THR   180       2.526  13.763  -0.789  1.00 96.43           C  
ATOM   1385  O   THR   180       3.193  14.791  -0.924  1.00 96.43           O  
ATOM   1386  CB  THR   180       2.079  12.730   1.449  1.00 96.43           C  
ATOM   1387  OG1 THR   180       1.167  12.703   2.554  1.00 96.43           O  
ATOM   1388  CG2 THR   180       3.434  13.233   1.935  1.00 96.43           C  
ATOM   1389  N   LEU   181       2.578  12.762  -1.604  1.00 96.50           N  
ATOM   1390  CA  LEU   181       3.517  12.761  -2.720  1.00 96.50           C  
ATOM   1391  C   LEU   181       3.171  13.857  -3.722  1.00 96.50           C  
ATOM   1392  O   LEU   181       4.056  14.571  -4.198  1.00 96.50           O  
ATOM   1393  CB  LEU   181       3.520  11.398  -3.418  1.00 96.50           C  
ATOM   1394  CG  LEU   181       4.522  11.224  -4.560  1.00 96.50           C  
ATOM   1395  CD1 LEU   181       5.934  11.539  -4.079  1.00 96.50           C  
ATOM   1396  CD2 LEU   181       4.448   9.809  -5.125  1.00 96.50           C  
ATOM   1397  N   SER   182       1.927  14.087  -4.010  1.00 96.18           N  
ATOM   1398  CA  SER   182       1.493  15.118  -4.947  1.00 96.18           C  
ATOM   1399  C   SER   182       1.867  16.510  -4.451  1.00 96.18           C  
ATOM   1400  O   SER   182       2.318  17.352  -5.230  1.00 96.18           O  
ATOM   1401  CB  SER   182      -0.018  15.037  -5.171  1.00 96.18           C  
ATOM   1402  OG  SER   182      -0.373  13.801  -5.767  1.00 96.18           O  
ATOM   1403  N   ARG   183       1.668  16.736  -3.209  1.00 95.58           N  
ATOM   1404  CA  ARG   183       2.026  18.028  -2.632  1.00 95.58           C  
ATOM   1405  C   ARG   183       3.515  18.308  -2.799  1.00 95.58           C  
ATOM   1406  O   ARG   183       3.905  19.411  -3.187  1.00 95.58           O  
ATOM   1407  CB  ARG   183       1.645  18.080  -1.151  1.00 95.58           C  
ATOM   1408  CG  ARG   183       1.822  19.450  -0.517  1.00 95.58           C  
ATOM   1409  CD  ARG   183       1.484  19.433   0.967  1.00 95.58           C  
ATOM   1410  NE  ARG   183       0.136  18.929   1.206  1.00 95.58           N  
ATOM   1411  CZ  ARG   183      -0.176  17.993   2.098  1.00 95.58           C  
ATOM   1412  NH1 ARG   183       0.762  17.438   2.855  1.00 95.58           N  
ATOM   1413  NH2 ARG   183      -1.436  17.609   2.234  1.00 95.58           N  
ATOM   1414  N   LYS   184       4.259  17.271  -2.583  1.00 94.78           N  
ATOM   1415  CA  LYS   184       5.704  17.433  -2.717  1.00 94.78           C  
ATOM   1416  C   LYS   184       6.097  17.687  -4.169  1.00 94.78           C  
ATOM   1417  O   LYS   184       6.928  18.553  -4.450  1.00 94.78           O  
ATOM   1418  CB  LYS   184       6.434  16.198  -2.185  1.00 94.78           C  
ATOM   1419  CG  LYS   184       7.947  16.264  -2.328  1.00 94.78           C  
ATOM   1420  CD  LYS   184       8.532  17.438  -1.553  1.00 94.78           C  
ATOM   1421  CE  LYS   184      10.032  17.568  -1.780  1.00 94.78           C  
ATOM   1422  NZ  LYS   184      10.604  18.737  -1.048  1.00 94.78           N  
ATOM   1423  N   LEU   185       5.542  16.970  -5.065  1.00 94.55           N  
ATOM   1424  CA  LEU   185       5.864  17.116  -6.480  1.00 94.55           C  
ATOM   1425  C   LEU   185       5.466  18.497  -6.988  1.00 94.55           C  
ATOM   1426  O   LEU   185       6.200  19.113  -7.765  1.00 94.55           O  
ATOM   1427  CB  LEU   185       5.161  16.034  -7.304  1.00 94.55           C  
ATOM   1428  CG  LEU   185       5.665  14.602  -7.114  1.00 94.55           C  
ATOM   1429  CD1 LEU   185       4.733  13.616  -7.811  1.00 94.55           C  
ATOM   1430  CD2 LEU   185       7.090  14.462  -7.639  1.00 94.55           C  
ATOM   1431  N   ARG   186       4.407  19.087  -6.496  1.00 93.07           N  
ATOM   1432  CA  ARG   186       4.005  20.437  -6.877  1.00 93.07           C  
ATOM   1433  C   ARG   186       4.979  21.473  -6.327  1.00 93.07           C  
ATOM   1434  O   ARG   186       5.366  22.406  -7.034  1.00 93.07           O  
ATOM   1435  CB  ARG   186       2.587  20.736  -6.383  1.00 93.07           C  
ATOM   1436  CG  ARG   186       1.497  20.040  -7.183  1.00 93.07           C  
ATOM   1437  CD  ARG   186       0.109  20.515  -6.776  1.00 93.07           C  
ATOM   1438  NE  ARG   186      -0.787  19.393  -6.511  1.00 93.07           N  
ATOM   1439  CZ  ARG   186      -1.451  18.716  -7.444  1.00 93.07           C  
ATOM   1440  NH1 ARG   186      -1.332  19.036  -8.728  1.00 93.07           N  
ATOM   1441  NH2 ARG   186      -2.241  17.712  -7.092  1.00 93.07           N  
ATOM   1442  N   ALA   187       5.418  21.209  -5.105  1.00 91.26           N  
ATOM   1443  CA  ALA   187       6.322  22.152  -4.451  1.00 91.26           C  
ATOM   1444  C   ALA   187       7.684  22.173  -5.138  1.00 91.26           C  
ATOM   1445  O   ALA   187       8.405  23.171  -5.072  1.00 91.26           O  
ATOM   1446  CB  ALA   187       6.480  21.800  -2.973  1.00 91.26           C  
ATOM   1447  N   SER   188       8.035  21.109  -5.792  1.00 87.15           N  
ATOM   1448  CA  SER   188       9.332  20.996  -6.451  1.00 87.15           C  
ATOM   1449  C   SER   188       9.292  21.588  -7.856  1.00 87.15           C  
ATOM   1450  O   SER   188      10.289  21.553  -8.579  1.00 87.15           O  
ATOM   1451  CB  SER   188       9.774  19.533  -6.519  1.00 87.15           C  
ATOM   1452  OG  SER   188       9.019  18.824  -7.486  1.00 87.15           O  
ATOM   1453  N   GLY   189       8.064  22.113  -8.168  1.00 82.25           N  
ATOM   1454  CA  GLY   189       7.929  22.786  -9.450  1.00 82.25           C  
ATOM   1455  C   GLY   189       7.452  21.867 -10.559  1.00 82.25           C  
ATOM   1456  O   GLY   189       7.500  22.229 -11.736  1.00 82.25           O  
ATOM   1457  N   ARG   190       7.285  20.568 -10.313  1.00 78.47           N  
ATOM   1458  CA  ARG   190       6.656  19.705 -11.308  1.00 78.47           C  
ATOM   1459  C   ARG   190       5.194  20.086 -11.517  1.00 78.47           C  
ATOM   1460  O   ARG   190       4.415  20.127 -10.562  1.00 78.47           O  
ATOM   1461  CB  ARG   190       6.760  18.237 -10.890  1.00 78.47           C  
ATOM   1462  CG  ARG   190       8.186  17.711 -10.839  1.00 78.47           C  
ATOM   1463  CD  ARG   190       8.235  16.260 -10.380  1.00 78.47           C  
ATOM   1464  NE  ARG   190       9.603  15.750 -10.354  1.00 78.47           N  
ATOM   1465  CZ  ARG   190      10.199  15.127 -11.366  1.00 78.47           C  
ATOM   1466  NH1 ARG   190       9.556  14.924 -12.510  1.00 78.47           N  
ATOM   1467  NH2 ARG   190      11.448  14.703 -11.235  1.00 78.47           N  
ATOM   1468  N   SER   191       4.996  21.210 -12.185  1.00 69.67           N  
ATOM   1469  CA  SER   191       3.650  21.718 -12.430  1.00 69.67           C  
ATOM   1470  C   SER   191       2.778  20.669 -13.111  1.00 69.67           C  
ATOM   1471  O   SER   191       3.292  19.720 -13.708  1.00 69.67           O  
ATOM   1472  CB  SER   191       3.702  22.984 -13.287  1.00 69.67           C  
ATOM   1473  OG  SER   191       4.042  22.671 -14.626  1.00 69.67           O  
ATOM   1474  N   GLY   192       1.584  20.701 -12.715  1.00 66.26           N  
ATOM   1475  CA  GLY   192       0.628  19.854 -13.410  1.00 66.26           C  
ATOM   1476  C   GLY   192       0.577  20.113 -14.904  1.00 66.26           C  
ATOM   1477  O   GLY   192       0.038  19.304 -15.661  1.00 66.26           O  
ATOM   1478  N   ASP   193       1.302  21.109 -15.358  1.00 73.25           N  
ATOM   1479  CA  ASP   193       1.145  21.469 -16.763  1.00 73.25           C  
ATOM   1480  C   ASP   193       2.175  20.751 -17.632  1.00 73.25           C  
ATOM   1481  O   ASP   193       1.994  20.629 -18.845  1.00 73.25           O  
ATOM   1482  CB  ASP   193       1.267  22.983 -16.946  1.00 73.25           C  
ATOM   1483  CG  ASP   193       0.120  23.751 -16.313  1.00 73.25           C  
ATOM   1484  OD1 ASP   193      -0.984  23.184 -16.162  1.00 73.25           O  
ATOM   1485  OD2 ASP   193       0.320  24.934 -15.964  1.00 73.25           O  
ATOM   1486  N   ALA   194       3.177  20.245 -17.038  1.00 83.13           N  
ATOM   1487  CA  ALA   194       4.233  19.563 -17.781  1.00 83.13           C  
ATOM   1488  C   ALA   194       3.897  18.088 -17.982  1.00 83.13           C  
ATOM   1489  O   ALA   194       3.115  17.514 -17.221  1.00 83.13           O  
ATOM   1490  CB  ALA   194       5.571  19.707 -17.060  1.00 83.13           C  
ATOM   1491  N   THR   195       4.320  17.520 -19.161  1.00 92.79           N  
ATOM   1492  CA  THR   195       4.159  16.086 -19.374  1.00 92.79           C  
ATOM   1493  C   THR   195       5.197  15.301 -18.576  1.00 92.79           C  
ATOM   1494  O   THR   195       6.295  15.798 -18.318  1.00 92.79           O  
ATOM   1495  CB  THR   195       4.276  15.726 -20.866  1.00 92.79           C  
ATOM   1496  OG1 THR   195       5.583  16.078 -21.336  1.00 92.79           O  
ATOM   1497  CG2 THR   195       3.234  16.469 -21.695  1.00 92.79           C  
ATOM   1498  N   ALA   196       4.862  14.303 -17.972  1.00 95.95           N  
ATOM   1499  CA  ALA   196       5.763  13.416 -17.239  1.00 95.95           C  
ATOM   1500  C   ALA   196       5.285  11.969 -17.309  1.00 95.95           C  
ATOM   1501  O   ALA   196       4.097  11.710 -17.514  1.00 95.95           O  
ATOM   1502  CB  ALA   196       5.884  13.864 -15.785  1.00 95.95           C  
ATOM   1503  N   SER   197       6.302  11.091 -17.177  1.00 97.18           N  
ATOM   1504  CA  SER   197       6.005   9.664 -17.256  1.00 97.18           C  
ATOM   1505  C   SER   197       6.363   8.952 -15.956  1.00 97.18           C  
ATOM   1506  O   SER   197       7.478   9.093 -15.452  1.00 97.18           O  
ATOM   1507  CB  SER   197       6.758   9.024 -18.423  1.00 97.18           C  
ATOM   1508  OG  SER   197       6.399   7.660 -18.566  1.00 97.18           O  
ATOM   1509  N   VAL   198       5.431   8.164 -15.475  1.00 98.11           N  
ATOM   1510  CA  VAL   198       5.596   7.423 -14.229  1.00 98.11           C  
ATOM   1511  C   VAL   198       5.715   5.930 -14.528  1.00 98.11           C  
ATOM   1512  O   VAL   198       4.968   5.393 -15.349  1.00 98.11           O  
ATOM   1513  CB  VAL   198       4.423   7.679 -13.257  1.00 98.11           C  
ATOM   1514  CG1 VAL   198       4.610   6.888 -11.964  1.00 98.11           C  
ATOM   1515  CG2 VAL   198       4.293   9.172 -12.960  1.00 98.11           C  
ATOM   1516  N   LEU   199       6.713   5.268 -13.925  1.00 98.56           N  
ATOM   1517  CA  LEU   199       6.760   3.811 -13.890  1.00 98.56           C  
ATOM   1518  C   LEU   199       6.402   3.288 -12.503  1.00 98.56           C  
ATOM   1519  O   LEU   199       7.073   3.612 -11.521  1.00 98.56           O  
ATOM   1520  CB  LEU   199       8.149   3.309 -14.295  1.00 98.56           C  
ATOM   1521  CG  LEU   199       8.347   1.793 -14.302  1.00 98.56           C  
ATOM   1522  CD1 LEU   199       7.487   1.151 -15.386  1.00 98.56           C  
ATOM   1523  CD2 LEU   199       9.818   1.446 -14.505  1.00 98.56           C  
ATOM   1524  N   ASP   200       5.376   2.483 -12.378  1.00 98.18           N  
ATOM   1525  CA  ASP   200       4.915   1.855 -11.144  1.00 98.18           C  
ATOM   1526  C   ASP   200       5.291   0.376 -11.107  1.00 98.18           C  
ATOM   1527  O   ASP   200       4.561  -0.469 -11.629  1.00 98.18           O  
ATOM   1528  CB  ASP   200       3.401   2.017 -10.994  1.00 98.18           C  
ATOM   1529  CG  ASP   200       2.902   1.665  -9.603  1.00 98.18           C  
ATOM   1530  OD1 ASP   200       3.693   1.148  -8.785  1.00 98.18           O  
ATOM   1531  OD2 ASP   200       1.707   1.904  -9.325  1.00 98.18           O  
ATOM   1532  N   VAL   201       6.445   0.005 -10.473  1.00 97.81           N  
ATOM   1533  CA  VAL   201       7.004  -1.343 -10.455  1.00 97.81           C  
ATOM   1534  C   VAL   201       6.296  -2.183  -9.394  1.00 97.81           C  
ATOM   1535  O   VAL   201       6.400  -1.899  -8.198  1.00 97.81           O  
ATOM   1536  CB  VAL   201       8.526  -1.323 -10.191  1.00 97.81           C  
ATOM   1537  CG1 VAL   201       9.103  -2.736 -10.244  1.00 97.81           C  
ATOM   1538  CG2 VAL   201       9.230  -0.416 -11.199  1.00 97.81           C  
ATOM   1539  N   GLY   202       5.694  -3.259  -9.745  1.00 95.06           N  
ATOM   1540  CA  GLY   202       4.791  -4.005  -8.884  1.00 95.06           C  
ATOM   1541  C   GLY   202       3.535  -3.235  -8.526  1.00 95.06           C  
ATOM   1542  O   GLY   202       3.239  -3.032  -7.346  1.00 95.06           O  
ATOM   1543  N   CYS   203       2.793  -2.872  -9.571  1.00 95.35           N  
ATOM   1544  CA  CYS   203       1.769  -1.846  -9.409  1.00 95.35           C  
ATOM   1545  C   CYS   203       0.548  -2.403  -8.687  1.00 95.35           C  
ATOM   1546  O   CYS   203      -0.236  -1.647  -8.110  1.00 95.35           O  
ATOM   1547  CB  CYS   203       1.356  -1.282 -10.768  1.00 95.35           C  
ATOM   1548  SG  CYS   203       0.630  -2.509 -11.875  1.00 95.35           S  
ATOM   1549  N   GLY   204       0.391  -3.752  -8.667  1.00 91.58           N  
ATOM   1550  CA  GLY   204      -0.844  -4.278  -8.107  1.00 91.58           C  
ATOM   1551  C   GLY   204      -2.085  -3.756  -8.804  1.00 91.58           C  
ATOM   1552  O   GLY   204      -2.217  -3.881 -10.024  1.00 91.58           O  
ATOM   1553  N   THR   205      -3.037  -3.116  -8.027  1.00 90.86           N  
ATOM   1554  CA  THR   205      -4.235  -2.595  -8.677  1.00 90.86           C  
ATOM   1555  C   THR   205      -3.908  -1.350  -9.496  1.00 90.86           C  
ATOM   1556  O   THR   205      -4.739  -0.878 -10.276  1.00 90.86           O  
ATOM   1557  CB  THR   205      -5.329  -2.262  -7.645  1.00 90.86           C  
ATOM   1558  OG1 THR   205      -4.856  -1.230  -6.772  1.00 90.86           O  
ATOM   1559  CG2 THR   205      -5.693  -3.488  -6.814  1.00 90.86           C  
ATOM   1560  N   GLY   206      -2.700  -0.836  -9.273  1.00 94.45           N  
ATOM   1561  CA  GLY   206      -2.287   0.373  -9.967  1.00 94.45           C  
ATOM   1562  C   GLY   206      -2.754   1.643  -9.282  1.00 94.45           C  
ATOM   1563  O   GLY   206      -2.553   2.744  -9.801  1.00 94.45           O  
ATOM   1564  N   LEU   207      -3.348   1.652  -8.212  1.00 94.08           N  
ATOM   1565  CA  LEU   207      -4.077   2.773  -7.628  1.00 94.08           C  
ATOM   1566  C   LEU   207      -3.134   3.930  -7.313  1.00 94.08           C  
ATOM   1567  O   LEU   207      -3.506   5.097  -7.456  1.00 94.08           O  
ATOM   1568  CB  LEU   207      -4.807   2.334  -6.356  1.00 94.08           C  
ATOM   1569  CG  LEU   207      -5.781   3.345  -5.750  1.00 94.08           C  
ATOM   1570  CD1 LEU   207      -6.829   3.754  -6.779  1.00 94.08           C  
ATOM   1571  CD2 LEU   207      -6.444   2.769  -4.504  1.00 94.08           C  
ATOM   1572  N   TYR   208      -1.874   3.692  -6.859  1.00 96.48           N  
ATOM   1573  CA  TYR   208      -0.959   4.777  -6.522  1.00 96.48           C  
ATOM   1574  C   TYR   208      -0.692   5.662  -7.734  1.00 96.48           C  
ATOM   1575  O   TYR   208      -0.896   6.877  -7.680  1.00 96.48           O  
ATOM   1576  CB  TYR   208       0.361   4.220  -5.981  1.00 96.48           C  
ATOM   1577  CG  TYR   208       0.215   3.467  -4.681  1.00 96.48           C  
ATOM   1578  CD1 TYR   208       0.424   4.102  -3.459  1.00 96.48           C  
ATOM   1579  CD2 TYR   208      -0.130   2.120  -4.673  1.00 96.48           C  
ATOM   1580  CE1 TYR   208       0.292   3.412  -2.258  1.00 96.48           C  
ATOM   1581  CE2 TYR   208      -0.265   1.420  -3.478  1.00 96.48           C  
ATOM   1582  CZ  TYR   208      -0.052   2.073  -2.278  1.00 96.48           C  
ATOM   1583  OH  TYR   208      -0.183   1.385  -1.093  1.00 96.48           O  
ATOM   1584  N   SER   209      -0.272   4.998  -8.911  1.00 97.35           N  
ATOM   1585  CA  SER   209       0.036   5.796 -10.094  1.00 97.35           C  
ATOM   1586  C   SER   209      -1.233   6.355 -10.729  1.00 97.35           C  
ATOM   1587  O   SER   209      -1.219   7.447 -11.299  1.00 97.35           O  
ATOM   1588  CB  SER   209       0.804   4.961 -11.119  1.00 97.35           C  
ATOM   1589  OG  SER   209       0.111   3.759 -11.410  1.00 97.35           O  
ATOM   1590  N   GLN   210      -2.312   5.670 -10.615  1.00 97.34           N  
ATOM   1591  CA  GLN   210      -3.570   6.137 -11.187  1.00 97.34           C  
ATOM   1592  C   GLN   210      -4.087   7.369 -10.449  1.00 97.34           C  
ATOM   1593  O   GLN   210      -4.585   8.309 -11.072  1.00 97.34           O  
ATOM   1594  CB  GLN   210      -4.621   5.026 -11.155  1.00 97.34           C  
ATOM   1595  CG  GLN   210      -4.283   3.834 -12.041  1.00 97.34           C  
ATOM   1596  CD  GLN   210      -5.161   2.629 -11.762  1.00 97.34           C  
ATOM   1597  OE1 GLN   210      -6.168   2.727 -11.054  1.00 97.34           O  
ATOM   1598  NE2 GLN   210      -4.785   1.481 -12.316  1.00 97.34           N  
ATOM   1599  N   LEU   211      -4.034   7.364  -9.126  1.00 96.49           N  
ATOM   1600  CA  LEU   211      -4.416   8.565  -8.391  1.00 96.49           C  
ATOM   1601  C   LEU   211      -3.478   9.723  -8.715  1.00 96.49           C  
ATOM   1602  O   LEU   211      -3.901  10.880  -8.744  1.00 96.49           O  
ATOM   1603  CB  LEU   211      -4.412   8.295  -6.884  1.00 96.49           C  
ATOM   1604  CG  LEU   211      -5.507   7.366  -6.358  1.00 96.49           C  
ATOM   1605  CD1 LEU   211      -5.369   7.184  -4.850  1.00 96.49           C  
ATOM   1606  CD2 LEU   211      -6.886   7.911  -6.712  1.00 96.49           C  
ATOM   1607  N   LEU   212      -2.228   9.432  -8.927  1.00 96.55           N  
ATOM   1608  CA  LEU   212      -1.310  10.478  -9.365  1.00 96.55           C  
ATOM   1609  C   LEU   212      -1.759  11.073 -10.695  1.00 96.55           C  
ATOM   1610  O   LEU   212      -1.723  12.292 -10.878  1.00 96.55           O  
ATOM   1611  CB  LEU   212       0.112   9.924  -9.494  1.00 96.55           C  
ATOM   1612  CG  LEU   212       0.949   9.901  -8.214  1.00 96.55           C  
ATOM   1613  CD1 LEU   212       2.264   9.167  -8.455  1.00 96.55           C  
ATOM   1614  CD2 LEU   212       1.205  11.319  -7.717  1.00 96.55           C  
ATOM   1615  N   LEU   213      -2.194  10.258 -11.602  1.00 97.02           N  
ATOM   1616  CA  LEU   213      -2.674  10.736 -12.893  1.00 97.02           C  
ATOM   1617  C   LEU   213      -3.878  11.656 -12.719  1.00 97.02           C  
ATOM   1618  O   LEU   213      -4.080  12.579 -13.512  1.00 97.02           O  
ATOM   1619  CB  LEU   213      -3.043   9.558 -13.798  1.00 97.02           C  
ATOM   1620  CG  LEU   213      -1.895   8.637 -14.214  1.00 97.02           C  
ATOM   1621  CD1 LEU   213      -2.383   7.607 -15.228  1.00 97.02           C  
ATOM   1622  CD2 LEU   213      -0.738   9.449 -14.784  1.00 97.02           C  
ATOM   1623  N   ARG   214      -4.673  11.414 -11.687  1.00 95.40           N  
ATOM   1624  CA  ARG   214      -5.795  12.308 -11.420  1.00 95.40           C  
ATOM   1625  C   ARG   214      -5.305  13.685 -10.984  1.00 95.40           C  
ATOM   1626  O   ARG   214      -5.960  14.696 -11.249  1.00 95.40           O  
ATOM   1627  CB  ARG   214      -6.713  11.716 -10.350  1.00 95.40           C  
ATOM   1628  CG  ARG   214      -7.628  10.615 -10.864  1.00 95.40           C  
ATOM   1629  CD  ARG   214      -8.909  10.519 -10.047  1.00 95.40           C  
ATOM   1630  NE  ARG   214      -9.798  11.649 -10.303  1.00 95.40           N  
ATOM   1631  CZ  ARG   214     -11.001  11.805  -9.758  1.00 95.40           C  
ATOM   1632  NH1 ARG   214     -11.485  10.903  -8.912  1.00 95.40           N  
ATOM   1633  NH2 ARG   214     -11.726  12.872 -10.061  1.00 95.40           N  
ATOM   1634  N   GLU   215      -4.135  13.700 -10.360  1.00 94.77           N  
ATOM   1635  CA  GLU   215      -3.603  14.949  -9.823  1.00 94.77           C  
ATOM   1636  C   GLU   215      -2.851  15.734 -10.893  1.00 94.77           C  
ATOM   1637  O   GLU   215      -2.755  16.961 -10.818  1.00 94.77           O  
ATOM   1638  CB  GLU   215      -2.685  14.673  -8.629  1.00 94.77           C  
ATOM   1639  CG  GLU   215      -3.400  14.070  -7.429  1.00 94.77           C  
ATOM   1640  CD  GLU   215      -4.455  14.989  -6.835  1.00 94.77           C  
ATOM   1641  OE1 GLU   215      -5.516  14.491  -6.394  1.00 94.77           O  
ATOM   1642  OE2 GLU   215      -4.219  16.218  -6.811  1.00 94.77           O  
ATOM   1643  N   PHE   216      -2.330  15.003 -11.787  1.00 96.17           N  
ATOM   1644  CA  PHE   216      -1.498  15.591 -12.830  1.00 96.17           C  
ATOM   1645  C   PHE   216      -2.022  15.223 -14.213  1.00 96.17           C  
ATOM   1646  O   PHE   216      -1.647  14.189 -14.770  1.00 96.17           O  
ATOM   1647  CB  PHE   216      -0.043  15.133 -12.682  1.00 96.17           C  
ATOM   1648  CG  PHE   216       0.555  15.439 -11.335  1.00 96.17           C  
ATOM   1649  CD1 PHE   216       1.099  16.690 -11.068  1.00 96.17           C  
ATOM   1650  CD2 PHE   216       0.572  14.476 -10.335  1.00 96.17           C  
ATOM   1651  CE1 PHE   216       1.653  16.975  -9.822  1.00 96.17           C  
ATOM   1652  CE2 PHE   216       1.124  14.754  -9.087  1.00 96.17           C  
ATOM   1653  CZ  PHE   216       1.665  16.004  -8.833  1.00 96.17           C  
ATOM   1654  N   PRO   217      -2.882  15.973 -14.774  1.00 93.13           N  
ATOM   1655  CA  PRO   217      -3.697  15.639 -15.944  1.00 93.13           C  
ATOM   1656  C   PRO   217      -2.858  15.379 -17.193  1.00 93.13           C  
ATOM   1657  O   PRO   217      -3.339  14.761 -18.147  1.00 93.13           O  
ATOM   1658  CB  PRO   217      -4.579  16.877 -16.126  1.00 93.13           C  
ATOM   1659  CG  PRO   217      -4.611  17.524 -14.779  1.00 93.13           C  
ATOM   1660  CD  PRO   217      -3.333  17.197 -14.062  1.00 93.13           C  
ATOM   1661  N   ARG   218      -1.630  15.784 -17.201  1.00 94.61           N  
ATOM   1662  CA  ARG   218      -0.854  15.583 -18.421  1.00 94.61           C  
ATOM   1663  C   ARG   218       0.148  14.446 -18.250  1.00 94.61           C  
ATOM   1664  O   ARG   218       0.973  14.201 -19.133  1.00 94.61           O  
ATOM   1665  CB  ARG   218      -0.125  16.870 -18.813  1.00 94.61           C  
ATOM   1666  CG  ARG   218      -1.050  17.991 -19.258  1.00 94.61           C  
ATOM   1667  CD  ARG   218      -0.278  19.151 -19.869  1.00 94.61           C  
ATOM   1668  NE  ARG   218      -1.172  20.145 -20.454  1.00 94.61           N  
ATOM   1669  CZ  ARG   218      -0.773  21.234 -21.106  1.00 94.61           C  
ATOM   1670  NH1 ARG   218       0.520  21.490 -21.270  1.00 94.61           N  
ATOM   1671  NH2 ARG   218      -1.672  22.073 -21.598  1.00 94.61           N  
ATOM   1672  N   TRP   219       0.126  13.840 -17.114  1.00 97.37           N  
ATOM   1673  CA  TRP   219       1.045  12.734 -16.867  1.00 97.37           C  
ATOM   1674  C   TRP   219       0.515  11.439 -17.472  1.00 97.37           C  
ATOM   1675  O   TRP   219      -0.686  11.310 -17.724  1.00 97.37           O  
ATOM   1676  CB  TRP   219       1.277  12.553 -15.364  1.00 97.37           C  
ATOM   1677  CG  TRP   219       2.168  13.593 -14.755  1.00 97.37           C  
ATOM   1678  CD1 TRP   219       2.438  14.839 -15.250  1.00 97.37           C  
ATOM   1679  CD2 TRP   219       2.910  13.476 -13.537  1.00 97.37           C  
ATOM   1680  NE1 TRP   219       3.304  15.504 -14.412  1.00 97.37           N  
ATOM   1681  CE2 TRP   219       3.608  14.690 -13.354  1.00 97.37           C  
ATOM   1682  CE3 TRP   219       3.051  12.461 -12.581  1.00 97.37           C  
ATOM   1683  CZ2 TRP   219       4.437  14.916 -12.253  1.00 97.37           C  
ATOM   1684  CZ3 TRP   219       3.876  12.688 -11.486  1.00 97.37           C  
ATOM   1685  CH2 TRP   219       4.558  13.907 -11.333  1.00 97.37           C  
ATOM   1686  N   THR   220       1.414  10.517 -17.773  1.00 97.77           N  
ATOM   1687  CA  THR   220       1.107   9.131 -18.108  1.00 97.77           C  
ATOM   1688  C   THR   220       1.805   8.174 -17.147  1.00 97.77           C  
ATOM   1689  O   THR   220       2.761   8.555 -16.468  1.00 97.77           O  
ATOM   1690  CB  THR   220       1.520   8.802 -19.555  1.00 97.77           C  
ATOM   1691  OG1 THR   220       2.933   8.996 -19.698  1.00 97.77           O  
ATOM   1692  CG2 THR   220       0.793   9.697 -20.552  1.00 97.77           C  
ATOM   1693  N   ALA   221       1.282   6.964 -17.131  1.00 98.12           N  
ATOM   1694  CA  ALA   221       1.892   5.976 -16.245  1.00 98.12           C  
ATOM   1695  C   ALA   221       1.873   4.587 -16.877  1.00 98.12           C  
ATOM   1696  O   ALA   221       0.954   4.252 -17.629  1.00 98.12           O  
ATOM   1697  CB  ALA   221       1.174   5.954 -14.898  1.00 98.12           C  
ATOM   1698  N   THR   222       2.955   3.887 -16.577  1.00 98.10           N  
ATOM   1699  CA  THR   222       3.050   2.469 -16.908  1.00 98.10           C  
ATOM   1700  C   THR   222       3.121   1.622 -15.641  1.00 98.10           C  
ATOM   1701  O   THR   222       4.024   1.797 -14.820  1.00 98.10           O  
ATOM   1702  CB  THR   222       4.279   2.182 -17.790  1.00 98.10           C  
ATOM   1703  OG1 THR   222       4.192   2.961 -18.989  1.00 98.10           O  
ATOM   1704  CG2 THR   222       4.358   0.705 -18.161  1.00 98.10           C  
ATOM   1705  N   GLY   223       2.129   0.730 -15.449  1.00 97.72           N  
ATOM   1706  CA  GLY   223       2.180  -0.243 -14.369  1.00 97.72           C  
ATOM   1707  C   GLY   223       2.832  -1.551 -14.775  1.00 97.72           C  
ATOM   1708  O   GLY   223       2.342  -2.243 -15.670  1.00 97.72           O  
ATOM   1709  N   LEU   224       3.966  -1.901 -14.172  1.00 97.34           N  
ATOM   1710  CA  LEU   224       4.692  -3.140 -14.427  1.00 97.34           C  
ATOM   1711  C   LEU   224       4.345  -4.197 -13.383  1.00 97.34           C  
ATOM   1712  O   LEU   224       4.568  -3.992 -12.188  1.00 97.34           O  
ATOM   1713  CB  LEU   224       6.201  -2.886 -14.431  1.00 97.34           C  
ATOM   1714  CG  LEU   224       7.093  -4.105 -14.670  1.00 97.34           C  
ATOM   1715  CD1 LEU   224       6.837  -4.686 -16.057  1.00 97.34           C  
ATOM   1716  CD2 LEU   224       8.563  -3.734 -14.503  1.00 97.34           C  
ATOM   1717  N   ASP   225       3.775  -5.297 -13.843  1.00 93.59           N  
ATOM   1718  CA  ASP   225       3.449  -6.407 -12.954  1.00 93.59           C  
ATOM   1719  C   ASP   225       3.245  -7.700 -13.741  1.00 93.59           C  
ATOM   1720  O   ASP   225       3.414  -7.722 -14.962  1.00 93.59           O  
ATOM   1721  CB  ASP   225       2.199  -6.088 -12.132  1.00 93.59           C  
ATOM   1722  CG  ASP   225       2.261  -6.639 -10.718  1.00 93.59           C  
ATOM   1723  OD1 ASP   225       2.449  -7.863 -10.549  1.00 93.59           O  
ATOM   1724  OD2 ASP   225       2.119  -5.843  -9.766  1.00 93.59           O  
ATOM   1725  N   VAL   226       3.085  -8.775 -12.935  1.00 90.06           N  
ATOM   1726  CA  VAL   226       2.849 -10.062 -13.580  1.00 90.06           C  
ATOM   1727  C   VAL   226       1.526 -10.025 -14.341  1.00 90.06           C  
ATOM   1728  O   VAL   226       0.706  -9.129 -14.129  1.00 90.06           O  
ATOM   1729  CB  VAL   226       2.841 -11.218 -12.555  1.00 90.06           C  
ATOM   1730  CG1 VAL   226       4.211 -11.363 -11.893  1.00 90.06           C  
ATOM   1731  CG2 VAL   226       1.758 -10.989 -11.502  1.00 90.06           C  
ATOM   1732  N   GLU   227       1.325 -10.920 -15.233  1.00 88.13           N  
ATOM   1733  CA  GLU   227       0.250 -10.919 -16.220  1.00 88.13           C  
ATOM   1734  C   GLU   227      -1.118 -10.864 -15.545  1.00 88.13           C  
ATOM   1735  O   GLU   227      -1.986 -10.089 -15.952  1.00 88.13           O  
ATOM   1736  CB  GLU   227       0.343 -12.155 -17.118  1.00 88.13           C  
ATOM   1737  CG  GLU   227      -0.698 -12.190 -18.227  1.00 88.13           C  
ATOM   1738  CD  GLU   227      -0.472 -13.312 -19.228  1.00 88.13           C  
ATOM   1739  OE1 GLU   227      -1.208 -13.381 -20.239  1.00 88.13           O  
ATOM   1740  OE2 GLU   227       0.449 -14.128 -19.000  1.00 88.13           O  
ATOM   1741  N   ARG   228      -1.276 -11.678 -14.515  1.00 83.98           N  
ATOM   1742  CA  ARG   228      -2.598 -11.788 -13.907  1.00 83.98           C  
ATOM   1743  C   ARG   228      -3.034 -10.459 -13.299  1.00 83.98           C  
ATOM   1744  O   ARG   228      -4.229 -10.212 -13.126  1.00 83.98           O  
ATOM   1745  CB  ARG   228      -2.610 -12.883 -12.838  1.00 83.98           C  
ATOM   1746  CG  ARG   228      -1.674 -12.613 -11.670  1.00 83.98           C  
ATOM   1747  CD  ARG   228      -1.636 -13.782 -10.696  1.00 83.98           C  
ATOM   1748  NE  ARG   228      -0.724 -13.528  -9.585  1.00 83.98           N  
ATOM   1749  CZ  ARG   228       0.144 -14.411  -9.099  1.00 83.98           C  
ATOM   1750  NH1 ARG   228       0.235 -15.630  -9.620  1.00 83.98           N  
ATOM   1751  NH2 ARG   228       0.927 -14.075  -8.084  1.00 83.98           N  
ATOM   1752  N   ILE   229      -2.112  -9.611 -13.042  1.00 88.65           N  
ATOM   1753  CA  ILE   229      -2.402  -8.351 -12.367  1.00 88.65           C  
ATOM   1754  C   ILE   229      -2.802  -7.295 -13.395  1.00 88.65           C  
ATOM   1755  O   ILE   229      -3.516  -6.343 -13.071  1.00 88.65           O  
ATOM   1756  CB  ILE   229      -1.192  -7.861 -11.539  1.00 88.65           C  
ATOM   1757  CG1 ILE   229      -0.943  -8.799 -10.352  1.00 88.65           C  
ATOM   1758  CG2 ILE   229      -1.410  -6.422 -11.064  1.00 88.65           C  
ATOM   1759  CD1 ILE   229      -2.092  -8.854  -9.355  1.00 88.65           C  
ATOM   1760  N   ALA   230      -2.415  -7.467 -14.659  1.00 89.27           N  
ATOM   1761  CA  ALA   230      -2.656  -6.452 -15.681  1.00 89.27           C  
ATOM   1762  C   ALA   230      -4.150  -6.208 -15.871  1.00 89.27           C  
ATOM   1763  O   ALA   230      -4.591  -5.060 -15.970  1.00 89.27           O  
ATOM   1764  CB  ALA   230      -2.015  -6.865 -17.004  1.00 89.27           C  
ATOM   1765  N   THR   231      -4.890  -7.246 -15.806  1.00 88.59           N  
ATOM   1766  CA  THR   231      -6.330  -7.122 -15.999  1.00 88.59           C  
ATOM   1767  C   THR   231      -6.962  -6.327 -14.860  1.00 88.59           C  
ATOM   1768  O   THR   231      -7.801  -5.455 -15.096  1.00 88.59           O  
ATOM   1769  CB  THR   231      -7.002  -8.504 -16.098  1.00 88.59           C  
ATOM   1770  OG1 THR   231      -6.414  -9.239 -17.177  1.00 88.59           O  
ATOM   1771  CG2 THR   231      -8.501  -8.371 -16.346  1.00 88.59           C  
ATOM   1772  N   LEU   232      -6.485  -6.577 -13.664  1.00 88.55           N  
ATOM   1773  CA  LEU   232      -7.023  -5.869 -12.507  1.00 88.55           C  
ATOM   1774  C   LEU   232      -6.667  -4.387 -12.563  1.00 88.55           C  
ATOM   1775  O   LEU   232      -7.527  -3.530 -12.346  1.00 88.55           O  
ATOM   1776  CB  LEU   232      -6.494  -6.485 -11.209  1.00 88.55           C  
ATOM   1777  CG  LEU   232      -6.976  -5.841  -9.908  1.00 88.55           C  
ATOM   1778  CD1 LEU   232      -8.482  -6.018  -9.755  1.00 88.55           C  
ATOM   1779  CD2 LEU   232      -6.237  -6.433  -8.713  1.00 88.55           C  
ATOM   1780  N   ALA   233      -5.558  -4.131 -12.884  1.00 92.83           N  
ATOM   1781  CA  ALA   233      -5.093  -2.747 -12.914  1.00 92.83           C  
ATOM   1782  C   ALA   233      -5.812  -1.951 -13.999  1.00 92.83           C  
ATOM   1783  O   ALA   233      -6.214  -0.807 -13.775  1.00 92.83           O  
ATOM   1784  CB  ALA   233      -3.583  -2.697 -13.134  1.00 92.83           C  
ATOM   1785  N   ASN   234      -6.038  -2.569 -15.143  1.00 93.63           N  
ATOM   1786  CA  ASN   234      -6.726  -1.892 -16.238  1.00 93.63           C  
ATOM   1787  C   ASN   234      -8.191  -1.628 -15.900  1.00 93.63           C  
ATOM   1788  O   ASN   234      -8.729  -0.573 -16.240  1.00 93.63           O  
ATOM   1789  CB  ASN   234      -6.617  -2.709 -17.527  1.00 93.63           C  
ATOM   1790  CG  ASN   234      -5.232  -2.651 -18.140  1.00 93.63           C  
ATOM   1791  OD1 ASN   234      -4.540  -1.633 -18.047  1.00 93.63           O  
ATOM   1792  ND2 ASN   234      -4.816  -3.743 -18.770  1.00 93.63           N  
ATOM   1793  N   ALA   235      -8.787  -2.591 -15.221  1.00 90.97           N  
ATOM   1794  CA  ALA   235     -10.167  -2.386 -14.789  1.00 90.97           C  
ATOM   1795  C   ALA   235     -10.268  -1.223 -13.807  1.00 90.97           C  
ATOM   1796  O   ALA   235     -11.196  -0.414 -13.885  1.00 90.97           O  
ATOM   1797  CB  ALA   235     -10.722  -3.661 -14.158  1.00 90.97           C  
ATOM   1798  N   GLN   236      -9.287  -1.174 -12.962  1.00 91.44           N  
ATOM   1799  CA  GLN   236      -9.264  -0.083 -11.994  1.00 91.44           C  
ATOM   1800  C   GLN   236      -9.035   1.259 -12.683  1.00 91.44           C  
ATOM   1801  O   GLN   236      -9.663   2.259 -12.330  1.00 91.44           O  
ATOM   1802  CB  GLN   236      -8.182  -0.323 -10.940  1.00 91.44           C  
ATOM   1803  CG  GLN   236      -8.036   0.814  -9.938  1.00 91.44           C  
ATOM   1804  CD  GLN   236      -9.176   0.864  -8.937  1.00 91.44           C  
ATOM   1805  OE1 GLN   236      -9.689  -0.174  -8.508  1.00 91.44           O  
ATOM   1806  NE2 GLN   236      -9.581   2.073  -8.560  1.00 91.44           N  
ATOM   1807  N   ALA   237      -8.240   1.305 -13.652  1.00 95.77           N  
ATOM   1808  CA  ALA   237      -7.997   2.531 -14.408  1.00 95.77           C  
ATOM   1809  C   ALA   237      -9.273   3.019 -15.087  1.00 95.77           C  
ATOM   1810  O   ALA   237      -9.546   4.222 -15.119  1.00 95.77           O  
ATOM   1811  CB  ALA   237      -6.899   2.307 -15.445  1.00 95.77           C  
ATOM   1812  N   LEU   238      -9.998   2.099 -15.604  1.00 95.25           N  
ATOM   1813  CA  LEU   238     -11.269   2.435 -16.236  1.00 95.25           C  
ATOM   1814  C   LEU   238     -12.230   3.057 -15.229  1.00 95.25           C  
ATOM   1815  O   LEU   238     -12.856   4.081 -15.511  1.00 95.25           O  
ATOM   1816  CB  LEU   238     -11.902   1.190 -16.863  1.00 95.25           C  
ATOM   1817  CG  LEU   238     -13.246   1.394 -17.566  1.00 95.25           C  
ATOM   1818  CD1 LEU   238     -13.092   2.364 -18.732  1.00 95.25           C  
ATOM   1819  CD2 LEU   238     -13.806   0.059 -18.044  1.00 95.25           C  
ATOM   1820  N   ARG   239     -12.300   2.566 -14.047  1.00 90.56           N  
ATOM   1821  CA  ARG   239     -13.191   3.055 -13.000  1.00 90.56           C  
ATOM   1822  C   ARG   239     -12.817   4.473 -12.581  1.00 90.56           C  
ATOM   1823  O   ARG   239     -13.692   5.291 -12.290  1.00 90.56           O  
ATOM   1824  CB  ARG   239     -13.158   2.124 -11.786  1.00 90.56           C  
ATOM   1825  CG  ARG   239     -13.896   0.811 -11.996  1.00 90.56           C  
ATOM   1826  CD  ARG   239     -13.688  -0.145 -10.830  1.00 90.56           C  
ATOM   1827  NE  ARG   239     -14.259   0.380  -9.594  1.00 90.56           N  
ATOM   1828  CZ  ARG   239     -14.993  -0.326  -8.738  1.00 90.56           C  
ATOM   1829  NH1 ARG   239     -15.259  -1.607  -8.969  1.00 90.56           N  
ATOM   1830  NH2 ARG   239     -15.464   0.251  -7.642  1.00 90.56           N  
ATOM   1831  N   LEU   240     -11.531   4.743 -12.633  1.00 92.47           N  
ATOM   1832  CA  LEU   240     -11.052   6.041 -12.170  1.00 92.47           C  
ATOM   1833  C   LEU   240     -11.062   7.061 -13.304  1.00 92.47           C  
ATOM   1834  O   LEU   240     -10.770   8.239 -13.087  1.00 92.47           O  
ATOM   1835  CB  LEU   240      -9.640   5.916 -11.592  1.00 92.47           C  
ATOM   1836  CG  LEU   240      -9.536   5.355 -10.172  1.00 92.47           C  
ATOM   1837  CD1 LEU   240      -8.073   5.217  -9.764  1.00 92.47           C  
ATOM   1838  CD2 LEU   240     -10.289   6.245  -9.189  1.00 92.47           C  
ATOM   1839  N   GLY   241     -11.228   6.519 -14.558  1.00 96.01           N  
ATOM   1840  CA  GLY   241     -11.305   7.412 -15.703  1.00 96.01           C  
ATOM   1841  C   GLY   241      -9.943   7.830 -16.226  1.00 96.01           C  
ATOM   1842  O   GLY   241      -9.784   8.939 -16.741  1.00 96.01           O  
ATOM   1843  N   VAL   242      -8.914   6.958 -15.997  1.00 97.49           N  
ATOM   1844  CA  VAL   242      -7.577   7.345 -16.435  1.00 97.49           C  
ATOM   1845  C   VAL   242      -7.041   6.318 -17.430  1.00 97.49           C  
ATOM   1846  O   VAL   242      -5.831   6.230 -17.649  1.00 97.49           O  
ATOM   1847  CB  VAL   242      -6.607   7.486 -15.240  1.00 97.49           C  
ATOM   1848  CG1 VAL   242      -6.989   8.684 -14.373  1.00 97.49           C  
ATOM   1849  CG2 VAL   242      -6.594   6.204 -14.410  1.00 97.49           C  
ATOM   1850  N   GLU   243      -7.889   5.457 -17.952  1.00 97.09           N  
ATOM   1851  CA  GLU   243      -7.454   4.320 -18.758  1.00 97.09           C  
ATOM   1852  C   GLU   243      -6.678   4.781 -19.989  1.00 97.09           C  
ATOM   1853  O   GLU   243      -5.868   4.030 -20.535  1.00 97.09           O  
ATOM   1854  CB  GLU   243      -8.655   3.471 -19.181  1.00 97.09           C  
ATOM   1855  CG  GLU   243      -9.538   4.132 -20.229  1.00 97.09           C  
ATOM   1856  CD  GLU   243     -10.558   5.091 -19.636  1.00 97.09           C  
ATOM   1857  OE1 GLU   243     -11.501   5.494 -20.353  1.00 97.09           O  
ATOM   1858  OE2 GLU   243     -10.412   5.443 -18.444  1.00 97.09           O  
ATOM   1859  N   GLU   244      -6.880   6.033 -20.522  1.00 97.28           N  
ATOM   1860  CA  GLU   244      -6.191   6.513 -21.716  1.00 97.28           C  
ATOM   1861  C   GLU   244      -4.751   6.909 -21.401  1.00 97.28           C  
ATOM   1862  O   GLU   244      -3.947   7.122 -22.311  1.00 97.28           O  
ATOM   1863  CB  GLU   244      -6.940   7.699 -22.329  1.00 97.28           C  
ATOM   1864  CG  GLU   244      -8.322   7.346 -22.860  1.00 97.28           C  
ATOM   1865  CD  GLU   244      -8.286   6.361 -24.018  1.00 97.28           C  
ATOM   1866  OE1 GLU   244      -9.273   5.616 -24.212  1.00 97.28           O  
ATOM   1867  OE2 GLU   244      -7.262   6.334 -24.736  1.00 97.28           O  
ATOM   1868  N   ARG   245      -4.416   7.012 -20.114  1.00 97.63           N  
ATOM   1869  CA  ARG   245      -3.101   7.493 -19.703  1.00 97.63           C  
ATOM   1870  C   ARG   245      -2.383   6.458 -18.843  1.00 97.63           C  
ATOM   1871  O   ARG   245      -1.275   6.703 -18.363  1.00 97.63           O  
ATOM   1872  CB  ARG   245      -3.224   8.813 -18.940  1.00 97.63           C  
ATOM   1873  CG  ARG   245      -3.725   9.971 -19.789  1.00 97.63           C  
ATOM   1874  CD  ARG   245      -3.765  11.273 -19.001  1.00 97.63           C  
ATOM   1875  NE  ARG   245      -4.921  11.328 -18.110  1.00 97.63           N  
ATOM   1876  CZ  ARG   245      -4.867  11.636 -16.817  1.00 97.63           C  
ATOM   1877  NH1 ARG   245      -3.707  11.923 -16.236  1.00 97.63           N  
ATOM   1878  NH2 ARG   245      -5.980  11.657 -16.098  1.00 97.63           N  
ATOM   1879  N   PHE   246      -3.018   5.384 -18.549  1.00 98.05           N  
ATOM   1880  CA  PHE   246      -2.422   4.293 -17.786  1.00 98.05           C  
ATOM   1881  C   PHE   246      -2.350   3.022 -18.624  1.00 98.05           C  
ATOM   1882  O   PHE   246      -3.362   2.569 -19.161  1.00 98.05           O  
ATOM   1883  CB  PHE   246      -3.219   4.033 -16.505  1.00 98.05           C  
ATOM   1884  CG  PHE   246      -2.631   2.957 -15.631  1.00 98.05           C  
ATOM   1885  CD1 PHE   246      -3.066   1.642 -15.736  1.00 98.05           C  
ATOM   1886  CD2 PHE   246      -1.643   3.263 -14.705  1.00 98.05           C  
ATOM   1887  CE1 PHE   246      -2.523   0.645 -14.929  1.00 98.05           C  
ATOM   1888  CE2 PHE   246      -1.095   2.272 -13.895  1.00 98.05           C  
ATOM   1889  CZ  PHE   246      -1.538   0.964 -14.008  1.00 98.05           C  
ATOM   1890  N   ALA   247      -1.162   2.520 -18.796  1.00 96.96           N  
ATOM   1891  CA  ALA   247      -0.975   1.250 -19.491  1.00 96.96           C  
ATOM   1892  C   ALA   247      -0.255   0.239 -18.603  1.00 96.96           C  
ATOM   1893  O   ALA   247       0.514   0.619 -17.717  1.00 96.96           O  
ATOM   1894  CB  ALA   247      -0.197   1.462 -20.788  1.00 96.96           C  
ATOM   1895  N   THR   248      -0.602  -1.016 -18.809  1.00 96.97           N  
ATOM   1896  CA  THR   248       0.091  -2.061 -18.064  1.00 96.97           C  
ATOM   1897  C   THR   248       1.078  -2.801 -18.963  1.00 96.97           C  
ATOM   1898  O   THR   248       0.858  -2.920 -20.170  1.00 96.97           O  
ATOM   1899  CB  THR   248      -0.904  -3.065 -17.453  1.00 96.97           C  
ATOM   1900  OG1 THR   248      -1.748  -3.583 -18.489  1.00 96.97           O  
ATOM   1901  CG2 THR   248      -1.773  -2.401 -16.390  1.00 96.97           C  
ATOM   1902  N   ARG   249       2.107  -3.085 -18.411  1.00 96.01           N  
ATOM   1903  CA  ARG   249       3.094  -3.990 -18.991  1.00 96.01           C  
ATOM   1904  C   ARG   249       3.313  -5.206 -18.098  1.00 96.01           C  
ATOM   1905  O   ARG   249       3.793  -5.075 -16.969  1.00 96.01           O  
ATOM   1906  CB  ARG   249       4.420  -3.263 -19.223  1.00 96.01           C  
ATOM   1907  CG  ARG   249       5.394  -4.025 -20.108  1.00 96.01           C  
ATOM   1908  CD  ARG   249       6.567  -3.154 -20.536  1.00 96.01           C  
ATOM   1909  NE  ARG   249       7.474  -2.887 -19.423  1.00 96.01           N  
ATOM   1910  CZ  ARG   249       8.607  -2.196 -19.517  1.00 96.01           C  
ATOM   1911  NH1 ARG   249       8.996  -1.687 -20.681  1.00 96.01           N  
ATOM   1912  NH2 ARG   249       9.357  -2.013 -18.440  1.00 96.01           N  
ATOM   1913  N   ALA   250       3.048  -6.346 -18.688  1.00 93.69           N  
ATOM   1914  CA  ALA   250       3.206  -7.579 -17.920  1.00 93.69           C  
ATOM   1915  C   ALA   250       4.639  -8.098 -18.005  1.00 93.69           C  
ATOM   1916  O   ALA   250       5.252  -8.075 -19.075  1.00 93.69           O  
ATOM   1917  CB  ALA   250       2.228  -8.643 -18.414  1.00 93.69           C  
ATOM   1918  N   GLY   251       5.142  -8.534 -16.807  1.00 91.49           N  
ATOM   1919  CA  GLY   251       6.467  -9.132 -16.774  1.00 91.49           C  
ATOM   1920  C   GLY   251       7.048  -9.220 -15.376  1.00 91.49           C  
ATOM   1921  O   GLY   251       6.430  -8.764 -14.411  1.00 91.49           O  
ATOM   1922  N   ASP   252       8.140  -9.995 -15.274  1.00 91.91           N  
ATOM   1923  CA  ASP   252       8.943 -10.138 -14.064  1.00 91.91           C  
ATOM   1924  C   ASP   252       9.859  -8.932 -13.866  1.00 91.91           C  
ATOM   1925  O   ASP   252      10.829  -8.755 -14.606  1.00 91.91           O  
ATOM   1926  CB  ASP   252       9.772 -11.424 -14.118  1.00 91.91           C  
ATOM   1927  CG  ASP   252      10.516 -11.705 -12.825  1.00 91.91           C  
ATOM   1928  OD1 ASP   252      10.521 -10.840 -11.923  1.00 91.91           O  
ATOM   1929  OD2 ASP   252      11.106 -12.801 -12.708  1.00 91.91           O  
ATOM   1930  N   PHE   253       9.534  -8.124 -12.932  1.00 94.43           N  
ATOM   1931  CA  PHE   253      10.258  -6.865 -12.796  1.00 94.43           C  
ATOM   1932  C   PHE   253      11.688  -7.111 -12.330  1.00 94.43           C  
ATOM   1933  O   PHE   253      12.528  -6.211 -12.384  1.00 94.43           O  
ATOM   1934  CB  PHE   253       9.539  -5.933 -11.816  1.00 94.43           C  
ATOM   1935  CG  PHE   253       9.313  -6.538 -10.457  1.00 94.43           C  
ATOM   1936  CD1 PHE   253       8.032  -6.631  -9.927  1.00 94.43           C  
ATOM   1937  CD2 PHE   253      10.382  -7.015  -9.710  1.00 94.43           C  
ATOM   1938  CE1 PHE   253       7.819  -7.191  -8.669  1.00 94.43           C  
ATOM   1939  CE2 PHE   253      10.178  -7.576  -8.452  1.00 94.43           C  
ATOM   1940  CZ  PHE   253       8.896  -7.662  -7.933  1.00 94.43           C  
ATOM   1941  N   TRP   254      12.082  -8.292 -11.900  1.00 93.80           N  
ATOM   1942  CA  TRP   254      13.446  -8.605 -11.488  1.00 93.80           C  
ATOM   1943  C   TRP   254      14.390  -8.609 -12.685  1.00 93.80           C  
ATOM   1944  O   TRP   254      15.600  -8.431 -12.531  1.00 93.80           O  
ATOM   1945  CB  TRP   254      13.496  -9.961 -10.778  1.00 93.80           C  
ATOM   1946  CG  TRP   254      12.993  -9.929  -9.366  1.00 93.80           C  
ATOM   1947  CD1 TRP   254      13.566  -9.289  -8.303  1.00 93.80           C  
ATOM   1948  CD2 TRP   254      11.817 -10.569  -8.864  1.00 93.80           C  
ATOM   1949  NE1 TRP   254      12.815  -9.492  -7.168  1.00 93.80           N  
ATOM   1950  CE2 TRP   254      11.737 -10.274  -7.485  1.00 93.80           C  
ATOM   1951  CE3 TRP   254      10.820 -11.364  -9.446  1.00 93.80           C  
ATOM   1952  CZ2 TRP   254      10.699 -10.746  -6.679  1.00 93.80           C  
ATOM   1953  CZ3 TRP   254       9.788 -11.833  -8.642  1.00 93.80           C  
ATOM   1954  CH2 TRP   254       9.737 -11.522  -7.274  1.00 93.80           C  
ATOM   1955  N   ARG   255      13.876  -8.760 -13.893  1.00 93.28           N  
ATOM   1956  CA  ARG   255      14.688  -8.919 -15.095  1.00 93.28           C  
ATOM   1957  C   ARG   255      15.126  -7.565 -15.643  1.00 93.28           C  
ATOM   1958  O   ARG   255      16.051  -7.488 -16.454  1.00 93.28           O  
ATOM   1959  CB  ARG   255      13.917  -9.693 -16.166  1.00 93.28           C  
ATOM   1960  CG  ARG   255      13.680 -11.155 -15.820  1.00 93.28           C  
ATOM   1961  CD  ARG   255      13.074 -11.920 -16.988  1.00 93.28           C  
ATOM   1962  NE  ARG   255      12.970 -13.348 -16.701  1.00 93.28           N  
ATOM   1963  CZ  ARG   255      12.457 -14.253 -17.530  1.00 93.28           C  
ATOM   1964  NH1 ARG   255      11.989 -13.894 -18.720  1.00 93.28           N  
ATOM   1965  NH2 ARG   255      12.411 -15.526 -17.167  1.00 93.28           N  
ATOM   1966  N   GLY   256      14.636  -6.503 -15.116  1.00 92.15           N  
ATOM   1967  CA  GLY   256      14.943  -5.186 -15.651  1.00 92.15           C  
ATOM   1968  C   GLY   256      14.401  -4.969 -17.051  1.00 92.15           C  
ATOM   1969  O   GLY   256      13.339  -5.491 -17.399  1.00 92.15           O  
ATOM   1970  N   GLY   257      15.044  -3.900 -17.780  1.00 93.01           N  
ATOM   1971  CA  GLY   257      14.620  -3.592 -19.136  1.00 93.01           C  
ATOM   1972  C   GLY   257      13.271  -2.901 -19.197  1.00 93.01           C  
ATOM   1973  O   GLY   257      12.417  -3.266 -20.008  1.00 93.01           O  
ATOM   1974  N   TRP   258      13.076  -1.957 -18.263  1.00 95.92           N  
ATOM   1975  CA  TRP   258      11.798  -1.284 -18.057  1.00 95.92           C  
ATOM   1976  C   TRP   258      11.618  -0.143 -19.053  1.00 95.92           C  
ATOM   1977  O   TRP   258      10.559   0.487 -19.099  1.00 95.92           O  
ATOM   1978  CB  TRP   258      11.695  -0.750 -16.626  1.00 95.92           C  
ATOM   1979  CG  TRP   258      11.838  -1.805 -15.571  1.00 95.92           C  
ATOM   1980  CD1 TRP   258      11.548  -3.136 -15.692  1.00 95.92           C  
ATOM   1981  CD2 TRP   258      12.301  -1.616 -14.231  1.00 95.92           C  
ATOM   1982  NE1 TRP   258      11.805  -3.785 -14.507  1.00 95.92           N  
ATOM   1983  CE2 TRP   258      12.267  -2.876 -13.595  1.00 95.92           C  
ATOM   1984  CE3 TRP   258      12.743  -0.502 -13.505  1.00 95.92           C  
ATOM   1985  CZ2 TRP   258      12.659  -3.053 -12.265  1.00 95.92           C  
ATOM   1986  CZ3 TRP   258      13.133  -0.679 -12.183  1.00 95.92           C  
ATOM   1987  CH2 TRP   258      13.087  -1.946 -11.579  1.00 95.92           C  
ATOM   1988  N   GLY   259      12.711   0.047 -19.851  1.00 94.06           N  
ATOM   1989  CA  GLY   259      12.720   1.241 -20.681  1.00 94.06           C  
ATOM   1990  C   GLY   259      13.410   2.420 -20.021  1.00 94.06           C  
ATOM   1991  O   GLY   259      14.163   2.248 -19.060  1.00 94.06           O  
ATOM   1992  N   THR   260      13.377   3.555 -20.754  1.00 96.02           N  
ATOM   1993  CA  THR   260      14.039   4.752 -20.247  1.00 96.02           C  
ATOM   1994  C   THR   260      13.115   5.963 -20.344  1.00 96.02           C  
ATOM   1995  O   THR   260      12.030   5.877 -20.923  1.00 96.02           O  
ATOM   1996  CB  THR   260      15.343   5.036 -21.015  1.00 96.02           C  
ATOM   1997  OG1 THR   260      15.035   5.299 -22.389  1.00 96.02           O  
ATOM   1998  CG2 THR   260      16.297   3.849 -20.937  1.00 96.02           C  
ATOM   1999  N   GLY   261      13.399   6.987 -19.562  1.00 96.38           N  
ATOM   2000  CA  GLY   261      12.747   8.278 -19.714  1.00 96.38           C  
ATOM   2001  C   GLY   261      11.631   8.503 -18.712  1.00 96.38           C  
ATOM   2002  O   GLY   261      10.702   9.270 -18.972  1.00 96.38           O  
ATOM   2003  N   TYR   262      11.692   7.782 -17.554  1.00 97.74           N  
ATOM   2004  CA  TYR   262      10.656   7.960 -16.543  1.00 97.74           C  
ATOM   2005  C   TYR   262      11.021   9.084 -15.580  1.00 97.74           C  
ATOM   2006  O   TYR   262      12.133   9.117 -15.048  1.00 97.74           O  
ATOM   2007  CB  TYR   262      10.434   6.659 -15.766  1.00 97.74           C  
ATOM   2008  CG  TYR   262       9.878   5.536 -16.608  1.00 97.74           C  
ATOM   2009  CD1 TYR   262       8.540   5.525 -16.994  1.00 97.74           C  
ATOM   2010  CD2 TYR   262      10.689   4.483 -17.019  1.00 97.74           C  
ATOM   2011  CE1 TYR   262       8.023   4.492 -17.769  1.00 97.74           C  
ATOM   2012  CE2 TYR   262      10.183   3.445 -17.793  1.00 97.74           C  
ATOM   2013  CZ  TYR   262       8.851   3.458 -18.163  1.00 97.74           C  
ATOM   2014  OH  TYR   262       8.344   2.433 -18.930  1.00 97.74           O  
ATOM   2015  N   ASP   263      10.121   9.970 -15.393  1.00 97.12           N  
ATOM   2016  CA  ASP   263      10.342  11.093 -14.487  1.00 97.12           C  
ATOM   2017  C   ASP   263      10.194  10.660 -13.030  1.00 97.12           C  
ATOM   2018  O   ASP   263      10.683  11.338 -12.124  1.00 97.12           O  
ATOM   2019  CB  ASP   263       9.370  12.233 -14.798  1.00 97.12           C  
ATOM   2020  CG  ASP   263       9.550  12.802 -16.195  1.00 97.12           C  
ATOM   2021  OD1 ASP   263      10.525  13.548 -16.428  1.00 97.12           O  
ATOM   2022  OD2 ASP   263       8.708  12.503 -17.069  1.00 97.12           O  
ATOM   2023  N   LEU   264       9.412   9.591 -12.852  1.00 97.82           N  
ATOM   2024  CA  LEU   264       9.187   9.020 -11.529  1.00 97.82           C  
ATOM   2025  C   LEU   264       9.089   7.500 -11.602  1.00 97.82           C  
ATOM   2026  O   LEU   264       8.339   6.961 -12.418  1.00 97.82           O  
ATOM   2027  CB  LEU   264       7.913   9.596 -10.906  1.00 97.82           C  
ATOM   2028  CG  LEU   264       7.530   9.058  -9.526  1.00 97.82           C  
ATOM   2029  CD1 LEU   264       8.562   9.482  -8.487  1.00 97.82           C  
ATOM   2030  CD2 LEU   264       6.137   9.540  -9.132  1.00 97.82           C  
ATOM   2031  N   VAL   265       9.871   6.795 -10.835  1.00 98.59           N  
ATOM   2032  CA  VAL   265       9.748   5.356 -10.626  1.00 98.59           C  
ATOM   2033  C   VAL   265       9.259   5.080  -9.206  1.00 98.59           C  
ATOM   2034  O   VAL   265       9.920   5.447  -8.232  1.00 98.59           O  
ATOM   2035  CB  VAL   265      11.088   4.630 -10.878  1.00 98.59           C  
ATOM   2036  CG1 VAL   265      10.939   3.126 -10.650  1.00 98.59           C  
ATOM   2037  CG2 VAL   265      11.589   4.911 -12.294  1.00 98.59           C  
ATOM   2038  N   LEU   266       8.147   4.397  -9.130  1.00 98.45           N  
ATOM   2039  CA  LEU   266       7.467   4.187  -7.857  1.00 98.45           C  
ATOM   2040  C   LEU   266       7.576   2.731  -7.416  1.00 98.45           C  
ATOM   2041  O   LEU   266       7.238   1.821  -8.176  1.00 98.45           O  
ATOM   2042  CB  LEU   266       5.995   4.592  -7.962  1.00 98.45           C  
ATOM   2043  CG  LEU   266       5.147   4.397  -6.704  1.00 98.45           C  
ATOM   2044  CD1 LEU   266       5.662   5.283  -5.575  1.00 98.45           C  
ATOM   2045  CD2 LEU   266       3.680   4.694  -6.997  1.00 98.45           C  
ATOM   2046  N   PHE   267       8.083   2.526  -6.227  1.00 97.99           N  
ATOM   2047  CA  PHE   267       8.033   1.251  -5.520  1.00 97.99           C  
ATOM   2048  C   PHE   267       7.127   1.345  -4.298  1.00 97.99           C  
ATOM   2049  O   PHE   267       7.563   1.775  -3.228  1.00 97.99           O  
ATOM   2050  CB  PHE   267       9.439   0.813  -5.100  1.00 97.99           C  
ATOM   2051  CG  PHE   267      10.376   0.588  -6.255  1.00 97.99           C  
ATOM   2052  CD1 PHE   267      10.419  -0.640  -6.904  1.00 97.99           C  
ATOM   2053  CD2 PHE   267      11.214   1.605  -6.693  1.00 97.99           C  
ATOM   2054  CE1 PHE   267      11.286  -0.851  -7.974  1.00 97.99           C  
ATOM   2055  CE2 PHE   267      12.082   1.401  -7.762  1.00 97.99           C  
ATOM   2056  CZ  PHE   267      12.117   0.172  -8.400  1.00 97.99           C  
ATOM   2057  N   ALA   268       5.884   0.927  -4.392  1.00 96.34           N  
ATOM   2058  CA  ALA   268       4.979   0.951  -3.246  1.00 96.34           C  
ATOM   2059  C   ALA   268       4.794  -0.448  -2.665  1.00 96.34           C  
ATOM   2060  O   ALA   268       4.266  -1.340  -3.333  1.00 96.34           O  
ATOM   2061  CB  ALA   268       3.629   1.540  -3.647  1.00 96.34           C  
ATOM   2062  N   ASN   269       5.274  -0.653  -1.405  1.00 93.13           N  
ATOM   2063  CA  ASN   269       5.140  -1.911  -0.678  1.00 93.13           C  
ATOM   2064  C   ASN   269       5.821  -3.060  -1.416  1.00 93.13           C  
ATOM   2065  O   ASN   269       5.217  -4.113  -1.625  1.00 93.13           O  
ATOM   2066  CB  ASN   269       3.664  -2.236  -0.435  1.00 93.13           C  
ATOM   2067  CG  ASN   269       2.958  -1.170   0.379  1.00 93.13           C  
ATOM   2068  OD1 ASN   269       3.486  -0.689   1.385  1.00 93.13           O  
ATOM   2069  ND2 ASN   269       1.760  -0.793  -0.049  1.00 93.13           N  
ATOM   2070  N   ILE   270       7.089  -2.694  -1.862  1.00 94.21           N  
ATOM   2071  CA  ILE   270       7.848  -3.662  -2.646  1.00 94.21           C  
ATOM   2072  C   ILE   270       9.015  -4.195  -1.818  1.00 94.21           C  
ATOM   2073  O   ILE   270       9.180  -5.409  -1.677  1.00 94.21           O  
ATOM   2074  CB  ILE   270       8.366  -3.040  -3.963  1.00 94.21           C  
ATOM   2075  CG1 ILE   270       7.193  -2.564  -4.826  1.00 94.21           C  
ATOM   2076  CG2 ILE   270       9.238  -4.041  -4.726  1.00 94.21           C  
ATOM   2077  CD1 ILE   270       6.220  -3.670  -5.212  1.00 94.21           C  
ATOM   2078  N   PHE   271       9.730  -3.421  -1.186  1.00 95.01           N  
ATOM   2079  CA  PHE   271      11.079  -3.750  -0.740  1.00 95.01           C  
ATOM   2080  C   PHE   271      11.039  -4.597   0.526  1.00 95.01           C  
ATOM   2081  O   PHE   271      12.002  -5.299   0.841  1.00 95.01           O  
ATOM   2082  CB  PHE   271      11.891  -2.475  -0.493  1.00 95.01           C  
ATOM   2083  CG  PHE   271      12.463  -1.868  -1.745  1.00 95.01           C  
ATOM   2084  CD1 PHE   271      13.528  -2.471  -2.403  1.00 95.01           C  
ATOM   2085  CD2 PHE   271      11.935  -0.693  -2.265  1.00 95.01           C  
ATOM   2086  CE1 PHE   271      14.059  -1.911  -3.562  1.00 95.01           C  
ATOM   2087  CE2 PHE   271      12.461  -0.128  -3.423  1.00 95.01           C  
ATOM   2088  CZ  PHE   271      13.524  -0.737  -4.070  1.00 95.01           C  
ATOM   2089  N   HIS   272       9.934  -4.480   1.292  1.00 91.09           N  
ATOM   2090  CA  HIS   272       9.913  -5.281   2.511  1.00 91.09           C  
ATOM   2091  C   HIS   272       9.891  -6.772   2.190  1.00 91.09           C  
ATOM   2092  O   HIS   272      10.092  -7.605   3.076  1.00 91.09           O  
ATOM   2093  CB  HIS   272       8.705  -4.912   3.373  1.00 91.09           C  
ATOM   2094  CG  HIS   272       7.391  -5.142   2.696  1.00 91.09           C  
ATOM   2095  ND1 HIS   272       6.729  -4.153   2.000  1.00 91.09           N  
ATOM   2096  CD2 HIS   272       6.619  -6.250   2.606  1.00 91.09           C  
ATOM   2097  CE1 HIS   272       5.603  -4.645   1.512  1.00 91.09           C  
ATOM   2098  NE2 HIS   272       5.512  -5.916   1.865  1.00 91.09           N  
ATOM   2099  N   LEU   273       9.758  -7.155   0.924  1.00 88.00           N  
ATOM   2100  CA  LEU   273       9.762  -8.561   0.535  1.00 88.00           C  
ATOM   2101  C   LEU   273      11.083  -8.938  -0.127  1.00 88.00           C  
ATOM   2102  O   LEU   273      11.264 -10.080  -0.556  1.00 88.00           O  
ATOM   2103  CB  LEU   273       8.599  -8.857  -0.415  1.00 88.00           C  
ATOM   2104  CG  LEU   273       7.195  -8.787   0.189  1.00 88.00           C  
ATOM   2105  CD1 LEU   273       6.140  -8.918  -0.905  1.00 88.00           C  
ATOM   2106  CD2 LEU   273       7.013  -9.870   1.247  1.00 88.00           C  
ATOM   2107  N   GLN   274      11.946  -7.957  -0.269  1.00 89.91           N  
ATOM   2108  CA  GLN   274      13.198  -8.178  -0.985  1.00 89.91           C  
ATOM   2109  C   GLN   274      14.348  -8.434  -0.016  1.00 89.91           C  
ATOM   2110  O   GLN   274      14.336  -7.940   1.114  1.00 89.91           O  
ATOM   2111  CB  GLN   274      13.522  -6.982  -1.882  1.00 89.91           C  
ATOM   2112  CG  GLN   274      12.382  -6.583  -2.810  1.00 89.91           C  
ATOM   2113  CD  GLN   274      11.853  -7.748  -3.625  1.00 89.91           C  
ATOM   2114  OE1 GLN   274      12.612  -8.438  -4.312  1.00 89.91           O  
ATOM   2115  NE2 GLN   274      10.545  -7.974  -3.556  1.00 89.91           N  
ATOM   2116  N   THR   275      15.290  -9.334  -0.423  1.00 89.32           N  
ATOM   2117  CA  THR   275      16.597  -9.380   0.222  1.00 89.32           C  
ATOM   2118  C   THR   275      17.396  -8.116  -0.083  1.00 89.32           C  
ATOM   2119  O   THR   275      17.093  -7.400  -1.040  1.00 89.32           O  
ATOM   2120  CB  THR   275      17.398 -10.617  -0.226  1.00 89.32           C  
ATOM   2121  OG1 THR   275      17.759 -10.472  -1.605  1.00 89.32           O  
ATOM   2122  CG2 THR   275      16.579 -11.892  -0.059  1.00 89.32           C  
ATOM   2123  N   PRO   276      18.463  -7.864   0.660  1.00 92.79           N  
ATOM   2124  CA  PRO   276      19.297  -6.697   0.367  1.00 92.79           C  
ATOM   2125  C   PRO   276      19.879  -6.727  -1.045  1.00 92.79           C  
ATOM   2126  O   PRO   276      19.840  -5.718  -1.754  1.00 92.79           O  
ATOM   2127  CB  PRO   276      20.408  -6.785   1.416  1.00 92.79           C  
ATOM   2128  CG  PRO   276      19.754  -7.395   2.614  1.00 92.79           C  
ATOM   2129  CD  PRO   276      18.797  -8.454   2.147  1.00 92.79           C  
ATOM   2130  N   ALA   277      20.314  -7.912  -1.498  1.00 93.93           N  
ATOM   2131  CA  ALA   277      20.882  -8.016  -2.840  1.00 93.93           C  
ATOM   2132  C   ALA   277      19.834  -7.708  -3.905  1.00 93.93           C  
ATOM   2133  O   ALA   277      20.112  -6.992  -4.870  1.00 93.93           O  
ATOM   2134  CB  ALA   277      21.469  -9.408  -3.062  1.00 93.93           C  
ATOM   2135  N   SER   278      18.653  -8.235  -3.734  1.00 94.64           N  
ATOM   2136  CA  SER   278      17.564  -7.983  -4.672  1.00 94.64           C  
ATOM   2137  C   SER   278      17.148  -6.515  -4.655  1.00 94.64           C  
ATOM   2138  O   SER   278      16.881  -5.928  -5.705  1.00 94.64           O  
ATOM   2139  CB  SER   278      16.359  -8.866  -4.345  1.00 94.64           C  
ATOM   2140  OG  SER   278      15.280  -8.590  -5.221  1.00 94.64           O  
ATOM   2141  N   ALA   279      17.196  -5.897  -3.496  1.00 96.03           N  
ATOM   2142  CA  ALA   279      16.853  -4.483  -3.371  1.00 96.03           C  
ATOM   2143  C   ALA   279      17.819  -3.611  -4.168  1.00 96.03           C  
ATOM   2144  O   ALA   279      17.394  -2.729  -4.918  1.00 96.03           O  
ATOM   2145  CB  ALA   279      16.852  -4.064  -1.902  1.00 96.03           C  
ATOM   2146  N   VAL   280      19.062  -3.912  -4.038  1.00 97.57           N  
ATOM   2147  CA  VAL   280      20.070  -3.136  -4.753  1.00 97.57           C  
ATOM   2148  C   VAL   280      19.882  -3.308  -6.259  1.00 97.57           C  
ATOM   2149  O   VAL   280      19.943  -2.335  -7.014  1.00 97.57           O  
ATOM   2150  CB  VAL   280      21.501  -3.550  -4.344  1.00 97.57           C  
ATOM   2151  CG1 VAL   280      22.536  -2.882  -5.247  1.00 97.57           C  
ATOM   2152  CG2 VAL   280      21.759  -3.198  -2.880  1.00 97.57           C  
ATOM   2153  N   ARG   281      19.628  -4.490  -6.645  1.00 97.62           N  
ATOM   2154  CA  ARG   281      19.416  -4.770  -8.061  1.00 97.62           C  
ATOM   2155  C   ARG   281      18.238  -3.970  -8.608  1.00 97.62           C  
ATOM   2156  O   ARG   281      18.349  -3.331  -9.656  1.00 97.62           O  
ATOM   2157  CB  ARG   281      19.182  -6.266  -8.284  1.00 97.62           C  
ATOM   2158  CG  ARG   281      19.053  -6.658  -9.747  1.00 97.62           C  
ATOM   2159  CD  ARG   281      18.797  -8.150  -9.912  1.00 97.62           C  
ATOM   2160  NE  ARG   281      19.977  -8.940  -9.576  1.00 97.62           N  
ATOM   2161  CZ  ARG   281      20.160 -10.212  -9.919  1.00 97.62           C  
ATOM   2162  NH1 ARG   281      19.239 -10.866 -10.617  1.00 97.62           N  
ATOM   2163  NH2 ARG   281      21.273 -10.836  -9.560  1.00 97.62           N  
ATOM   2164  N   LEU   282      17.152  -3.968  -7.948  1.00 97.81           N  
ATOM   2165  CA  LEU   282      15.969  -3.243  -8.397  1.00 97.81           C  
ATOM   2166  C   LEU   282      16.236  -1.742  -8.443  1.00 97.81           C  
ATOM   2167  O   LEU   282      15.815  -1.061  -9.381  1.00 97.81           O  
ATOM   2168  CB  LEU   282      14.781  -3.533  -7.476  1.00 97.81           C  
ATOM   2169  CG  LEU   282      14.157  -4.924  -7.592  1.00 97.81           C  
ATOM   2170  CD1 LEU   282      13.047  -5.095  -6.560  1.00 97.81           C  
ATOM   2171  CD2 LEU   282      13.624  -5.155  -9.001  1.00 97.81           C  
ATOM   2172  N   MET   283      16.945  -1.190  -7.494  1.00 98.08           N  
ATOM   2173  CA  MET   283      17.256   0.237  -7.465  1.00 98.08           C  
ATOM   2174  C   MET   283      18.203   0.611  -8.600  1.00 98.08           C  
ATOM   2175  O   MET   283      18.110   1.706  -9.157  1.00 98.08           O  
ATOM   2176  CB  MET   283      17.871   0.627  -6.120  1.00 98.08           C  
ATOM   2177  CG  MET   283      16.875   0.644  -4.972  1.00 98.08           C  
ATOM   2178  SD  MET   283      17.650   1.106  -3.375  1.00 98.08           S  
ATOM   2179  CE  MET   283      16.204   1.025  -2.281  1.00 98.08           C  
ATOM   2180  N   ARG   284      19.077  -0.325  -8.951  1.00 97.78           N  
ATOM   2181  CA  ARG   284      19.923  -0.080 -10.115  1.00 97.78           C  
ATOM   2182  C   ARG   284      19.088   0.010 -11.389  1.00 97.78           C  
ATOM   2183  O   ARG   284      19.315   0.885 -12.226  1.00 97.78           O  
ATOM   2184  CB  ARG   284      20.977  -1.179 -10.256  1.00 97.78           C  
ATOM   2185  CG  ARG   284      22.142  -1.044  -9.288  1.00 97.78           C  
ATOM   2186  CD  ARG   284      23.136  -2.187  -9.437  1.00 97.78           C  
ATOM   2187  NE  ARG   284      24.276  -2.030  -8.539  1.00 97.78           N  
ATOM   2188  CZ  ARG   284      25.121  -3.004  -8.209  1.00 97.78           C  
ATOM   2189  NH1 ARG   284      24.968  -4.229  -8.698  1.00 97.78           N  
ATOM   2190  NH2 ARG   284      26.125  -2.751  -7.382  1.00 97.78           N  
ATOM   2191  N   HIS   285      18.116  -0.936 -11.420  1.00 97.80           N  
ATOM   2192  CA  HIS   285      17.219  -0.874 -12.569  1.00 97.80           C  
ATOM   2193  C   HIS   285      16.474   0.456 -12.615  1.00 97.80           C  
ATOM   2194  O   HIS   285      16.298   1.037 -13.689  1.00 97.80           O  
ATOM   2195  CB  HIS   285      16.221  -2.033 -12.533  1.00 97.80           C  
ATOM   2196  CG  HIS   285      16.855  -3.375 -12.715  1.00 97.80           C  
ATOM   2197  ND1 HIS   285      17.827  -3.617 -13.660  1.00 97.80           N  
ATOM   2198  CD2 HIS   285      16.654  -4.547 -12.068  1.00 97.80           C  
ATOM   2199  CE1 HIS   285      18.198  -4.884 -13.587  1.00 97.80           C  
ATOM   2200  NE2 HIS   285      17.502  -5.471 -12.628  1.00 97.80           N  
ATOM   2201  N   ALA   286      16.098   0.917 -11.504  1.00 98.04           N  
ATOM   2202  CA  ALA   286      15.391   2.193 -11.438  1.00 98.04           C  
ATOM   2203  C   ALA   286      16.295   3.343 -11.874  1.00 98.04           C  
ATOM   2204  O   ALA   286      15.884   4.199 -12.662  1.00 98.04           O  
ATOM   2205  CB  ALA   286      14.867   2.439 -10.025  1.00 98.04           C  
ATOM   2206  N   ALA   287      17.504   3.301 -11.378  1.00 97.39           N  
ATOM   2207  CA  ALA   287      18.454   4.350 -11.738  1.00 97.39           C  
ATOM   2208  C   ALA   287      18.694   4.381 -13.244  1.00 97.39           C  
ATOM   2209  O   ALA   287      18.781   5.455 -13.844  1.00 97.39           O  
ATOM   2210  CB  ALA   287      19.773   4.150 -10.995  1.00 97.39           C  
ATOM   2211  N   ALA   288      18.626   3.248 -13.861  1.00 96.57           N  
ATOM   2212  CA  ALA   288      18.958   3.112 -15.276  1.00 96.57           C  
ATOM   2213  C   ALA   288      17.833   3.649 -16.157  1.00 96.57           C  
ATOM   2214  O   ALA   288      18.064   4.025 -17.309  1.00 96.57           O  
ATOM   2215  CB  ALA   288      19.246   1.652 -15.617  1.00 96.57           C  
ATOM   2216  N   CYS   289      16.650   3.830 -15.623  1.00 96.80           N  
ATOM   2217  CA  CYS   289      15.537   4.156 -16.508  1.00 96.80           C  
ATOM   2218  C   CYS   289      15.029   5.569 -16.248  1.00 96.80           C  
ATOM   2219  O   CYS   289      14.028   5.990 -16.830  1.00 96.80           O  
ATOM   2220  CB  CYS   289      14.398   3.154 -16.329  1.00 96.80           C  
ATOM   2221  SG  CYS   289      13.661   3.177 -14.680  1.00 96.80           S  
ATOM   2222  N   LEU   290      15.704   6.241 -15.366  1.00 97.09           N  
ATOM   2223  CA  LEU   290      15.230   7.566 -14.980  1.00 97.09           C  
ATOM   2224  C   LEU   290      15.531   8.589 -16.070  1.00 97.09           C  
ATOM   2225  O   LEU   290      16.598   8.549 -16.687  1.00 97.09           O  
ATOM   2226  CB  LEU   290      15.874   8.003 -13.662  1.00 97.09           C  
ATOM   2227  CG  LEU   290      15.236   7.459 -12.383  1.00 97.09           C  
ATOM   2228  CD1 LEU   290      16.057   7.870 -11.165  1.00 97.09           C  
ATOM   2229  CD2 LEU   290      13.798   7.947 -12.253  1.00 97.09           C  
ATOM   2230  N   ALA   291      14.584   9.476 -16.459  1.00 96.28           N  
ATOM   2231  CA  ALA   291      14.867  10.705 -17.196  1.00 96.28           C  
ATOM   2232  C   ALA   291      15.877  11.572 -16.449  1.00 96.28           C  
ATOM   2233  O   ALA   291      16.141  11.348 -15.265  1.00 96.28           O  
ATOM   2234  CB  ALA   291      13.579  11.487 -17.442  1.00 96.28           C  
ATOM   2235  N   PRO   292      16.410  12.618 -17.184  1.00 92.42           N  
ATOM   2236  CA  PRO   292      17.267  13.539 -16.433  1.00 92.42           C  
ATOM   2237  C   PRO   292      16.541  14.198 -15.262  1.00 92.42           C  
ATOM   2238  O   PRO   292      15.403  14.650 -15.412  1.00 92.42           O  
ATOM   2239  CB  PRO   292      17.670  14.580 -17.481  1.00 92.42           C  
ATOM   2240  CG  PRO   292      17.590  13.857 -18.787  1.00 92.42           C  
ATOM   2241  CD  PRO   292      16.440  12.893 -18.730  1.00 92.42           C  
ATOM   2242  N   ASP   293      16.924  14.131 -14.046  1.00 90.72           N  
ATOM   2243  CA  ASP   293      16.407  14.728 -12.819  1.00 90.72           C  
ATOM   2244  C   ASP   293      15.252  13.904 -12.252  1.00 90.72           C  
ATOM   2245  O   ASP   293      14.407  14.429 -11.524  1.00 90.72           O  
ATOM   2246  CB  ASP   293      15.952  16.167 -13.071  1.00 90.72           C  
ATOM   2247  CG  ASP   293      17.079  17.072 -13.537  1.00 90.72           C  
ATOM   2248  OD1 ASP   293      18.198  16.984 -12.988  1.00 90.72           O  
ATOM   2249  OD2 ASP   293      16.845  17.881 -14.460  1.00 90.72           O  
ATOM   2250  N   GLY   294      14.981  12.758 -12.829  1.00 95.70           N  
ATOM   2251  CA  GLY   294      13.913  11.907 -12.327  1.00 95.70           C  
ATOM   2252  C   GLY   294      14.109  11.495 -10.880  1.00 95.70           C  
ATOM   2253  O   GLY   294      15.186  11.693 -10.313  1.00 95.70           O  
ATOM   2254  N   LEU   295      13.034  10.925 -10.349  1.00 97.38           N  
ATOM   2255  CA  LEU   295      13.034  10.526  -8.946  1.00 97.38           C  
ATOM   2256  C   LEU   295      12.656   9.056  -8.799  1.00 97.38           C  
ATOM   2257  O   LEU   295      11.873   8.529  -9.592  1.00 97.38           O  
ATOM   2258  CB  LEU   295      12.066  11.397  -8.141  1.00 97.38           C  
ATOM   2259  CG  LEU   295      12.401  12.887  -8.060  1.00 97.38           C  
ATOM   2260  CD1 LEU   295      11.249  13.656  -7.423  1.00 97.38           C  
ATOM   2261  CD2 LEU   295      13.692  13.103  -7.278  1.00 97.38           C  
ATOM   2262  N   VAL   296      13.225   8.462  -7.785  1.00 98.27           N  
ATOM   2263  CA  VAL   296      12.749   7.184  -7.264  1.00 98.27           C  
ATOM   2264  C   VAL   296      11.987   7.409  -5.960  1.00 98.27           C  
ATOM   2265  O   VAL   296      12.489   8.068  -5.046  1.00 98.27           O  
ATOM   2266  CB  VAL   296      13.914   6.195  -7.036  1.00 98.27           C  
ATOM   2267  CG1 VAL   296      13.403   4.889  -6.430  1.00 98.27           C  
ATOM   2268  CG2 VAL   296      14.650   5.927  -8.348  1.00 98.27           C  
ATOM   2269  N   ALA   297      10.716   6.888  -5.925  1.00 98.22           N  
ATOM   2270  CA  ALA   297       9.937   6.941  -4.691  1.00 98.22           C  
ATOM   2271  C   ALA   297       9.734   5.545  -4.111  1.00 98.22           C  
ATOM   2272  O   ALA   297       9.141   4.677  -4.756  1.00 98.22           O  
ATOM   2273  CB  ALA   297       8.588   7.611  -4.942  1.00 98.22           C  
ATOM   2274  N   VAL   298      10.217   5.328  -2.937  1.00 98.09           N  
ATOM   2275  CA  VAL   298      10.020   4.083  -2.202  1.00 98.09           C  
ATOM   2276  C   VAL   298       9.007   4.301  -1.080  1.00 98.09           C  
ATOM   2277  O   VAL   298       9.225   5.127  -0.190  1.00 98.09           O  
ATOM   2278  CB  VAL   298      11.349   3.549  -1.624  1.00 98.09           C  
ATOM   2279  CG1 VAL   298      11.104   2.313  -0.759  1.00 98.09           C  
ATOM   2280  CG2 VAL   298      12.330   3.230  -2.751  1.00 98.09           C  
ATOM   2281  N   VAL   299       7.921   3.586  -1.162  1.00 96.86           N  
ATOM   2282  CA  VAL   299       6.862   3.647  -0.160  1.00 96.86           C  
ATOM   2283  C   VAL   299       6.824   2.342   0.632  1.00 96.86           C  
ATOM   2284  O   VAL   299       6.536   1.279   0.075  1.00 96.86           O  
ATOM   2285  CB  VAL   299       5.485   3.920  -0.805  1.00 96.86           C  
ATOM   2286  CG1 VAL   299       4.400   4.031   0.265  1.00 96.86           C  
ATOM   2287  CG2 VAL   299       5.536   5.189  -1.653  1.00 96.86           C  
ATOM   2288  N   ASP   300       7.095   2.400   1.918  1.00 95.06           N  
ATOM   2289  CA  ASP   300       7.099   1.214   2.770  1.00 95.06           C  
ATOM   2290  C   ASP   300       6.931   1.594   4.240  1.00 95.06           C  
ATOM   2291  O   ASP   300       6.794   2.774   4.570  1.00 95.06           O  
ATOM   2292  CB  ASP   300       8.391   0.419   2.577  1.00 95.06           C  
ATOM   2293  CG  ASP   300       8.163  -1.082   2.529  1.00 95.06           C  
ATOM   2294  OD1 ASP   300       7.354  -1.601   3.328  1.00 95.06           O  
ATOM   2295  OD2 ASP   300       8.799  -1.751   1.686  1.00 95.06           O  
ATOM   2296  N   GLN   301       6.740   0.509   5.060  1.00 91.87           N  
ATOM   2297  CA  GLN   301       6.787   0.657   6.511  1.00 91.87           C  
ATOM   2298  C   GLN   301       8.224   0.604   7.023  1.00 91.87           C  
ATOM   2299  O   GLN   301       8.720  -0.465   7.388  1.00 91.87           O  
ATOM   2300  CB  GLN   301       5.948  -0.427   7.190  1.00 91.87           C  
ATOM   2301  CG  GLN   301       4.476  -0.397   6.803  1.00 91.87           C  
ATOM   2302  CD  GLN   301       4.171  -1.247   5.584  1.00 91.87           C  
ATOM   2303  OE1 GLN   301       4.944  -2.142   5.225  1.00 91.87           O  
ATOM   2304  NE2 GLN   301       3.043  -0.974   4.937  1.00 91.87           N  
ATOM   2305  N   ILE   302       8.851   1.707   7.015  1.00 91.78           N  
ATOM   2306  CA  ILE   302      10.276   1.782   7.316  1.00 91.78           C  
ATOM   2307  C   ILE   302      10.475   2.027   8.810  1.00 91.78           C  
ATOM   2308  O   ILE   302       9.841   2.912   9.391  1.00 91.78           O  
ATOM   2309  CB  ILE   302      10.970   2.891   6.494  1.00 91.78           C  
ATOM   2310  CG1 ILE   302      10.719   2.682   4.997  1.00 91.78           C  
ATOM   2311  CG2 ILE   302      12.470   2.930   6.798  1.00 91.78           C  
ATOM   2312  CD1 ILE   302      11.246   3.808   4.118  1.00 91.78           C  
ATOM   2313  N   VAL   303      11.322   1.211   9.431  1.00 88.82           N  
ATOM   2314  CA  VAL   303      11.560   1.233  10.871  1.00 88.82           C  
ATOM   2315  C   VAL   303      12.697   2.201  11.192  1.00 88.82           C  
ATOM   2316  O   VAL   303      13.726   2.207  10.512  1.00 88.82           O  
ATOM   2317  CB  VAL   303      11.889  -0.175  11.414  1.00 88.82           C  
ATOM   2318  CG1 VAL   303      12.253  -0.111  12.896  1.00 88.82           C  
ATOM   2319  CG2 VAL   303      10.711  -1.121  11.190  1.00 88.82           C  
ATOM   2320  N   ASP   304      12.383   3.053  12.029  1.00 83.53           N  
ATOM   2321  CA  ASP   304      13.440   3.858  12.634  1.00 83.53           C  
ATOM   2322  C   ASP   304      13.934   3.229  13.934  1.00 83.53           C  
ATOM   2323  O   ASP   304      13.389   3.498  15.007  1.00 83.53           O  
ATOM   2324  CB  ASP   304      12.947   5.284  12.894  1.00 83.53           C  
ATOM   2325  CG  ASP   304      14.078   6.264  13.152  1.00 83.53           C  
ATOM   2326  OD1 ASP   304      15.197   5.828  13.496  1.00 83.53           O  
ATOM   2327  OD2 ASP   304      13.846   7.485  13.012  1.00 83.53           O  
ATOM   2328  N   ALA   305      14.929   2.399  13.862  1.00 74.90           N  
ATOM   2329  CA  ALA   305      15.356   1.594  15.003  1.00 74.90           C  
ATOM   2330  C   ALA   305      15.972   2.468  16.092  1.00 74.90           C  
ATOM   2331  O   ALA   305      16.011   2.078  17.261  1.00 74.90           O  
ATOM   2332  CB  ALA   305      16.351   0.525  14.557  1.00 74.90           C  
ATOM   2333  N   ASP   306      16.373   3.635  15.696  1.00 74.30           N  
ATOM   2334  CA  ASP   306      17.137   4.442  16.642  1.00 74.30           C  
ATOM   2335  C   ASP   306      16.255   5.505  17.294  1.00 74.30           C  
ATOM   2336  O   ASP   306      16.721   6.272  18.140  1.00 74.30           O  
ATOM   2337  CB  ASP   306      18.328   5.102  15.946  1.00 74.30           C  
ATOM   2338  CG  ASP   306      19.317   4.097  15.382  1.00 74.30           C  
ATOM   2339  OD1 ASP   306      19.532   3.036  16.008  1.00 74.30           O  
ATOM   2340  OD2 ASP   306      19.890   4.370  14.305  1.00 74.30           O  
ATOM   2341  N   ARG   307      14.990   5.447  16.882  1.00 75.42           N  
ATOM   2342  CA  ARG   307      14.159   6.509  17.440  1.00 75.42           C  
ATOM   2343  C   ARG   307      12.989   5.931  18.229  1.00 75.42           C  
ATOM   2344  O   ARG   307      12.478   4.860  17.896  1.00 75.42           O  
ATOM   2345  CB  ARG   307      13.640   7.425  16.329  1.00 75.42           C  
ATOM   2346  CG  ARG   307      13.876   8.904  16.590  1.00 75.42           C  
ATOM   2347  CD  ARG   307      13.372   9.767  15.442  1.00 75.42           C  
ATOM   2348  NE  ARG   307      13.101  11.135  15.875  1.00 75.42           N  
ATOM   2349  CZ  ARG   307      12.687  12.115  15.076  1.00 75.42           C  
ATOM   2350  NH1 ARG   307      12.486  11.895  13.782  1.00 75.42           N  
ATOM   2351  NH2 ARG   307      12.471  13.323  15.574  1.00 75.42           N  
ATOM   2352  N   GLU   308      12.741   6.510  19.312  1.00 78.78           N  
ATOM   2353  CA  GLU   308      11.551   6.163  20.083  1.00 78.78           C  
ATOM   2354  C   GLU   308      10.288   6.291  19.236  1.00 78.78           C  
ATOM   2355  O   GLU   308      10.088   7.301  18.558  1.00 78.78           O  
ATOM   2356  CB  GLU   308      11.441   7.047  21.328  1.00 78.78           C  
ATOM   2357  CG  GLU   308      10.418   6.556  22.342  1.00 78.78           C  
ATOM   2358  CD  GLU   308      10.316   7.446  23.571  1.00 78.78           C  
ATOM   2359  OE1 GLU   308       9.479   7.163  24.458  1.00 78.78           O  
ATOM   2360  OE2 GLU   308      11.079   8.436  23.646  1.00 78.78           O  
ATOM   2361  N   PRO   309       9.526   5.126  19.186  1.00 79.60           N  
ATOM   2362  CA  PRO   309       8.278   5.253  18.431  1.00 79.60           C  
ATOM   2363  C   PRO   309       7.302   6.241  19.066  1.00 79.60           C  
ATOM   2364  O   PRO   309       6.776   5.984  20.152  1.00 79.60           O  
ATOM   2365  CB  PRO   309       7.707   3.832  18.453  1.00 79.60           C  
ATOM   2366  CG  PRO   309       8.275   3.211  19.687  1.00 79.60           C  
ATOM   2367  CD  PRO   309       9.583   3.879  19.999  1.00 79.60           C  
ATOM   2368  N   LYS   310       7.055   7.329  18.445  1.00 79.31           N  
ATOM   2369  CA  LYS   310       6.209   8.355  19.047  1.00 79.31           C  
ATOM   2370  C   LYS   310       4.872   8.461  18.319  1.00 79.31           C  
ATOM   2371  O   LYS   310       3.878   8.906  18.897  1.00 79.31           O  
ATOM   2372  CB  LYS   310       6.919   9.710  19.039  1.00 79.31           C  
ATOM   2373  CG  LYS   310       8.123   9.783  19.965  1.00 79.31           C  
ATOM   2374  CD  LYS   310       8.720  11.184  19.997  1.00 79.31           C  
ATOM   2375  CE  LYS   310       9.915  11.263  20.938  1.00 79.31           C  
ATOM   2376  NZ  LYS   310      10.515  12.631  20.958  1.00 79.31           N  
ATOM   2377  N   THR   311       4.926   8.063  17.076  1.00 81.42           N  
ATOM   2378  CA  THR   311       3.749   8.276  16.241  1.00 81.42           C  
ATOM   2379  C   THR   311       3.066   6.950  15.921  1.00 81.42           C  
ATOM   2380  O   THR   311       3.676   5.886  16.045  1.00 81.42           O  
ATOM   2381  CB  THR   311       4.116   8.997  14.931  1.00 81.42           C  
ATOM   2382  OG1 THR   311       4.886   8.114  14.106  1.00 81.42           O  
ATOM   2383  CG2 THR   311       4.931  10.256  15.205  1.00 81.42           C  
ATOM   2384  N   PRO   312       1.781   6.968  15.720  1.00 79.04           N  
ATOM   2385  CA  PRO   312       1.101   5.748  15.279  1.00 79.04           C  
ATOM   2386  C   PRO   312       1.840   5.037  14.148  1.00 79.04           C  
ATOM   2387  O   PRO   312       1.867   3.804  14.102  1.00 79.04           O  
ATOM   2388  CB  PRO   312      -0.263   6.256  14.805  1.00 79.04           C  
ATOM   2389  CG  PRO   312      -0.514   7.488  15.614  1.00 79.04           C  
ATOM   2390  CD  PRO   312       0.792   8.201  15.814  1.00 79.04           C  
ATOM   2391  N   GLN   313       2.482   5.808  13.343  1.00 82.47           N  
ATOM   2392  CA  GLN   313       3.235   5.238  12.231  1.00 82.47           C  
ATOM   2393  C   GLN   313       4.417   4.413  12.732  1.00 82.47           C  
ATOM   2394  O   GLN   313       4.691   3.330  12.211  1.00 82.47           O  
ATOM   2395  CB  GLN   313       3.725   6.342  11.292  1.00 82.47           C  
ATOM   2396  CG  GLN   313       4.653   5.846  10.192  1.00 82.47           C  
ATOM   2397  CD  GLN   313       5.216   6.972   9.346  1.00 82.47           C  
ATOM   2398  OE1 GLN   313       4.992   8.153   9.633  1.00 82.47           O  
ATOM   2399  NE2 GLN   313       5.950   6.617   8.297  1.00 82.47           N  
ATOM   2400  N   ASP   314       5.124   5.002  13.704  1.00 84.63           N  
ATOM   2401  CA  ASP   314       6.241   4.281  14.307  1.00 84.63           C  
ATOM   2402  C   ASP   314       5.783   2.943  14.885  1.00 84.63           C  
ATOM   2403  O   ASP   314       6.407   1.909  14.639  1.00 84.63           O  
ATOM   2404  CB  ASP   314       6.899   5.127  15.399  1.00 84.63           C  
ATOM   2405  CG  ASP   314       7.599   6.359  14.853  1.00 84.63           C  
ATOM   2406  OD1 ASP   314       8.029   6.346  13.680  1.00 84.63           O  
ATOM   2407  OD2 ASP   314       7.724   7.350  15.604  1.00 84.63           O  
ATOM   2408  N   ARG   315       4.659   2.995  15.526  1.00 85.14           N  
ATOM   2409  CA  ARG   315       4.154   1.804  16.203  1.00 85.14           C  
ATOM   2410  C   ARG   315       3.723   0.743  15.196  1.00 85.14           C  
ATOM   2411  O   ARG   315       4.059  -0.433  15.344  1.00 85.14           O  
ATOM   2412  CB  ARG   315       2.983   2.163  17.120  1.00 85.14           C  
ATOM   2413  CG  ARG   315       3.369   3.047  18.295  1.00 85.14           C  
ATOM   2414  CD  ARG   315       2.150   3.492  19.091  1.00 85.14           C  
ATOM   2415  NE  ARG   315       2.497   4.496  20.093  1.00 85.14           N  
ATOM   2416  CZ  ARG   315       1.640   5.030  20.959  1.00 85.14           C  
ATOM   2417  NH1 ARG   315       0.364   4.665  20.962  1.00 85.14           N  
ATOM   2418  NH2 ARG   315       2.063   5.937  21.829  1.00 85.14           N  
ATOM   2419  N   PHE   316       3.093   1.265  14.179  1.00 86.19           N  
ATOM   2420  CA  PHE   316       2.640   0.323  13.163  1.00 86.19           C  
ATOM   2421  C   PHE   316       3.825  -0.350  12.481  1.00 86.19           C  
ATOM   2422  O   PHE   316       3.798  -1.555  12.223  1.00 86.19           O  
ATOM   2423  CB  PHE   316       1.767   1.031  12.122  1.00 86.19           C  
ATOM   2424  CG  PHE   316       1.197   0.108  11.080  1.00 86.19           C  
ATOM   2425  CD1 PHE   316       1.754   0.043   9.808  1.00 86.19           C  
ATOM   2426  CD2 PHE   316       0.102  -0.696  11.372  1.00 86.19           C  
ATOM   2427  CE1 PHE   316       1.227  -0.811   8.841  1.00 86.19           C  
ATOM   2428  CE2 PHE   316      -0.430  -1.552  10.411  1.00 86.19           C  
ATOM   2429  CZ  PHE   316       0.134  -1.607   9.146  1.00 86.19           C  
ATOM   2430  N   ALA   317       4.786   0.459  12.187  1.00 87.72           N  
ATOM   2431  CA  ALA   317       5.962  -0.090  11.517  1.00 87.72           C  
ATOM   2432  C   ALA   317       6.582  -1.219  12.336  1.00 87.72           C  
ATOM   2433  O   ALA   317       6.996  -2.240  11.783  1.00 87.72           O  
ATOM   2434  CB  ALA   317       6.993   1.008  11.266  1.00 87.72           C  
ATOM   2435  N   LEU   318       6.554  -1.073  13.609  1.00 87.64           N  
ATOM   2436  CA  LEU   318       7.151  -2.095  14.461  1.00 87.64           C  
ATOM   2437  C   LEU   318       6.285  -3.350  14.494  1.00 87.64           C  
ATOM   2438  O   LEU   318       6.803  -4.468  14.455  1.00 87.64           O  
ATOM   2439  CB  LEU   318       7.349  -1.560  15.882  1.00 87.64           C  
ATOM   2440  CG  LEU   318       8.418  -0.480  16.057  1.00 87.64           C  
ATOM   2441  CD1 LEU   318       8.355   0.104  17.465  1.00 87.64           C  
ATOM   2442  CD2 LEU   318       9.804  -1.048  15.769  1.00 87.64           C  
ATOM   2443  N   LEU   319       4.961  -3.163  14.543  1.00 85.38           N  
ATOM   2444  CA  LEU   319       4.067  -4.314  14.476  1.00 85.38           C  
ATOM   2445  C   LEU   319       4.209  -5.035  13.139  1.00 85.38           C  
ATOM   2446  O   LEU   319       4.224  -6.267  13.092  1.00 85.38           O  
ATOM   2447  CB  LEU   319       2.614  -3.878  14.683  1.00 85.38           C  
ATOM   2448  CG  LEU   319       2.252  -3.368  16.078  1.00 85.38           C  
ATOM   2449  CD1 LEU   319       0.823  -2.837  16.094  1.00 85.38           C  
ATOM   2450  CD2 LEU   319       2.429  -4.472  17.115  1.00 85.38           C  
ATOM   2451  N   PHE   320       4.331  -4.216  12.126  1.00 85.67           N  
ATOM   2452  CA  PHE   320       4.543  -4.768  10.794  1.00 85.67           C  
ATOM   2453  C   PHE   320       5.833  -5.579  10.743  1.00 85.67           C  
ATOM   2454  O   PHE   320       5.863  -6.673  10.177  1.00 85.67           O  
ATOM   2455  CB  PHE   320       4.584  -3.651   9.747  1.00 85.67           C  
ATOM   2456  CG  PHE   320       4.796  -4.143   8.341  1.00 85.67           C  
ATOM   2457  CD1 PHE   320       6.032  -4.005   7.720  1.00 85.67           C  
ATOM   2458  CD2 PHE   320       3.759  -4.744   7.640  1.00 85.67           C  
ATOM   2459  CE1 PHE   320       6.230  -4.460   6.419  1.00 85.67           C  
ATOM   2460  CE2 PHE   320       3.950  -5.201   6.339  1.00 85.67           C  
ATOM   2461  CZ  PHE   320       5.186  -5.057   5.730  1.00 85.67           C  
ATOM   2462  N   ALA   321       6.846  -5.077  11.350  1.00 84.72           N  
ATOM   2463  CA  ALA   321       8.125  -5.782  11.403  1.00 84.72           C  
ATOM   2464  C   ALA   321       7.970  -7.151  12.059  1.00 84.72           C  
ATOM   2465  O   ALA   321       8.528  -8.142  11.582  1.00 84.72           O  
ATOM   2466  CB  ALA   321       9.161  -4.949  12.154  1.00 84.72           C  
ATOM   2467  N   ALA   322       7.231  -7.139  13.144  1.00 81.54           N  
ATOM   2468  CA  ALA   322       6.982  -8.412  13.816  1.00 81.54           C  
ATOM   2469  C   ALA   322       6.296  -9.401  12.878  1.00 81.54           C  
ATOM   2470  O   ALA   322       6.640 -10.585  12.855  1.00 81.54           O  
ATOM   2471  CB  ALA   322       6.137  -8.196  15.069  1.00 81.54           C  
ATOM   2472  N   SER   323       5.428  -8.832  12.065  1.00 77.16           N  
ATOM   2473  CA  SER   323       4.696  -9.689  11.137  1.00 77.16           C  
ATOM   2474  C   SER   323       5.623 -10.276  10.078  1.00 77.16           C  
ATOM   2475  O   SER   323       5.416 -11.402   9.620  1.00 77.16           O  
ATOM   2476  CB  SER   323       3.567  -8.908  10.463  1.00 77.16           C  
ATOM   2477  OG  SER   323       4.070  -8.108   9.407  1.00 77.16           O  
ATOM   2478  N   MET   324       6.624  -9.558   9.684  1.00 79.34           N  
ATOM   2479  CA  MET   324       7.519  -9.984   8.612  1.00 79.34           C  
ATOM   2480  C   MET   324       8.472 -11.071   9.099  1.00 79.34           C  
ATOM   2481  O   MET   324       9.083 -11.774   8.292  1.00 79.34           O  
ATOM   2482  CB  MET   324       8.315  -8.795   8.071  1.00 79.34           C  
ATOM   2483  CG  MET   324       7.476  -7.806   7.278  1.00 79.34           C  
ATOM   2484  SD  MET   324       6.557  -8.605   5.906  1.00 79.34           S  
ATOM   2485  CE  MET   324       7.942  -9.187   4.889  1.00 79.34           C  
ATOM   2486  N   THR   325       8.571 -11.216  10.442  1.00 74.92           N  
ATOM   2487  CA  THR   325       9.383 -12.303  10.978  1.00 74.92           C  
ATOM   2488  C   THR   325       8.824 -13.657  10.551  1.00 74.92           C  
ATOM   2489  O   THR   325       9.556 -14.647  10.496  1.00 74.92           O  
ATOM   2490  CB  THR   325       9.459 -12.238  12.515  1.00 74.92           C  
ATOM   2491  OG1 THR   325       8.139 -12.067  13.046  1.00 74.92           O  
ATOM   2492  CG2 THR   325      10.333 -11.075  12.973  1.00 74.92           C  
ATOM   2493  N   ASN   326       7.591 -13.576  10.083  1.00 70.05           N  
ATOM   2494  CA  ASN   326       6.959 -14.814   9.640  1.00 70.05           C  
ATOM   2495  C   ASN   326       7.318 -15.141   8.193  1.00 70.05           C  
ATOM   2496  O   ASN   326       7.125 -16.271   7.742  1.00 70.05           O  
ATOM   2497  CB  ASN   326       5.440 -14.728   9.803  1.00 70.05           C  
ATOM   2498  CG  ASN   326       5.001 -14.832  11.250  1.00 70.05           C  
ATOM   2499  OD1 ASN   326       5.595 -15.569  12.041  1.00 70.05           O  
ATOM   2500  ND2 ASN   326       3.957 -14.093  11.608  1.00 70.05           N  
ATOM   2501  N   THR   327       7.822 -14.177   7.483  1.00 66.00           N  
ATOM   2502  CA  THR   327       8.174 -14.395   6.085  1.00 66.00           C  
ATOM   2503  C   THR   327       9.645 -14.780   5.951  1.00 66.00           C  
ATOM   2504  O   THR   327      10.450 -14.494   6.839  1.00 66.00           O  
ATOM   2505  CB  THR   327       7.890 -13.142   5.236  1.00 66.00           C  
ATOM   2506  OG1 THR   327       8.739 -12.073   5.672  1.00 66.00           O  
ATOM   2507  CG2 THR   327       6.435 -12.706   5.368  1.00 66.00           C  
ATOM   2508  N   GLY   328       9.945 -16.007   5.703  1.00 61.47           N  
ATOM   2509  CA  GLY   328      11.286 -16.497   5.424  1.00 61.47           C  
ATOM   2510  C   GLY   328      12.084 -15.570   4.526  1.00 61.47           C  
ATOM   2511  O   GLY   328      13.309 -15.488   4.642  1.00 61.47           O  
ATOM   2512  N   GLY   329      11.467 -14.574   3.766  1.00 65.08           N  
ATOM   2513  CA  GLY   329      12.322 -13.874   2.821  1.00 65.08           C  
ATOM   2514  C   GLY   329      12.065 -12.380   2.777  1.00 65.08           C  
ATOM   2515  O   GLY   329      12.766 -11.645   2.078  1.00 65.08           O  
ATOM   2516  N   GLY   330      11.553 -11.699   3.836  1.00 74.11           N  
ATOM   2517  CA  GLY   330      11.305 -10.267   3.892  1.00 74.11           C  
ATOM   2518  C   GLY   330      11.568  -9.669   5.262  1.00 74.11           C  
ATOM   2519  O   GLY   330      11.956 -10.380   6.191  1.00 74.11           O  
ATOM   2520  N   ASP   331      11.736  -8.327   5.242  1.00 82.74           N  
ATOM   2521  CA  ASP   331      11.924  -7.607   6.498  1.00 82.74           C  
ATOM   2522  C   ASP   331      11.318  -6.207   6.424  1.00 82.74           C  
ATOM   2523  O   ASP   331      10.920  -5.753   5.349  1.00 82.74           O  
ATOM   2524  CB  ASP   331      13.411  -7.518   6.848  1.00 82.74           C  
ATOM   2525  CG  ASP   331      13.670  -7.539   8.344  1.00 82.74           C  
ATOM   2526  OD1 ASP   331      12.799  -7.090   9.121  1.00 82.74           O  
ATOM   2527  OD2 ASP   331      14.757  -8.006   8.750  1.00 82.74           O  
ATOM   2528  N   ALA   332      10.929  -5.676   7.617  1.00 87.40           N  
ATOM   2529  CA  ALA   332      10.813  -4.223   7.714  1.00 87.40           C  
ATOM   2530  C   ALA   332      12.182  -3.575   7.894  1.00 87.40           C  
ATOM   2531  O   ALA   332      12.818  -3.732   8.939  1.00 87.40           O  
ATOM   2532  CB  ALA   332       9.889  -3.838   8.867  1.00 87.40           C  
ATOM   2533  N   TYR   333      12.635  -2.944   6.874  1.00 91.65           N  
ATOM   2534  CA  TYR   333      14.016  -2.475   6.851  1.00 91.65           C  
ATOM   2535  C   TYR   333      14.126  -1.074   7.440  1.00 91.65           C  
ATOM   2536  O   TYR   333      13.127  -0.360   7.551  1.00 91.65           O  
ATOM   2537  CB  TYR   333      14.563  -2.484   5.420  1.00 91.65           C  
ATOM   2538  CG  TYR   333      14.666  -3.865   4.819  1.00 91.65           C  
ATOM   2539  CD1 TYR   333      15.643  -4.760   5.246  1.00 91.65           C  
ATOM   2540  CD2 TYR   333      13.787  -4.276   3.823  1.00 91.65           C  
ATOM   2541  CE1 TYR   333      15.744  -6.033   4.693  1.00 91.65           C  
ATOM   2542  CE2 TYR   333      13.878  -5.546   3.263  1.00 91.65           C  
ATOM   2543  CZ  TYR   333      14.858  -6.416   3.704  1.00 91.65           C  
ATOM   2544  OH  TYR   333      14.952  -7.675   3.153  1.00 91.65           O  
ATOM   2545  N   THR   334      15.362  -0.684   7.877  1.00 92.56           N  
ATOM   2546  CA  THR   334      15.631   0.610   8.495  1.00 92.56           C  
ATOM   2547  C   THR   334      15.990   1.651   7.438  1.00 92.56           C  
ATOM   2548  O   THR   334      16.231   1.308   6.278  1.00 92.56           O  
ATOM   2549  CB  THR   334      16.769   0.510   9.527  1.00 92.56           C  
ATOM   2550  OG1 THR   334      17.995   0.205   8.851  1.00 92.56           O  
ATOM   2551  CG2 THR   334      16.485  -0.580  10.556  1.00 92.56           C  
ATOM   2552  N   PHE   335      16.073   2.872   7.931  1.00 93.26           N  
ATOM   2553  CA  PHE   335      16.527   3.965   7.079  1.00 93.26           C  
ATOM   2554  C   PHE   335      17.963   3.738   6.624  1.00 93.26           C  
ATOM   2555  O   PHE   335      18.303   3.998   5.468  1.00 93.26           O  
ATOM   2556  CB  PHE   335      16.415   5.304   7.815  1.00 93.26           C  
ATOM   2557  CG  PHE   335      15.005   5.816   7.933  1.00 93.26           C  
ATOM   2558  CD1 PHE   335      14.421   6.532   6.895  1.00 93.26           C  
ATOM   2559  CD2 PHE   335      14.262   5.581   9.083  1.00 93.26           C  
ATOM   2560  CE1 PHE   335      13.116   7.008   7.002  1.00 93.26           C  
ATOM   2561  CE2 PHE   335      12.957   6.053   9.196  1.00 93.26           C  
ATOM   2562  CZ  PHE   335      12.386   6.767   8.155  1.00 93.26           C  
ATOM   2563  N   GLN   336      18.719   3.249   7.547  1.00 93.75           N  
ATOM   2564  CA  GLN   336      20.127   3.016   7.242  1.00 93.75           C  
ATOM   2565  C   GLN   336      20.285   1.976   6.136  1.00 93.75           C  
ATOM   2566  O   GLN   336      21.096   2.150   5.225  1.00 93.75           O  
ATOM   2567  CB  GLN   336      20.881   2.568   8.495  1.00 93.75           C  
ATOM   2568  CG  GLN   336      22.381   2.404   8.285  1.00 93.75           C  
ATOM   2569  CD  GLN   336      23.112   2.009   9.554  1.00 93.75           C  
ATOM   2570  OE1 GLN   336      22.489   1.696  10.573  1.00 93.75           O  
ATOM   2571  NE2 GLN   336      24.439   2.020   9.502  1.00 93.75           N  
ATOM   2572  N   GLU   337      19.530   0.969   6.203  1.00 95.49           N  
ATOM   2573  CA  GLU   337      19.612  -0.051   5.162  1.00 95.49           C  
ATOM   2574  C   GLU   337      19.220   0.517   3.801  1.00 95.49           C  
ATOM   2575  O   GLU   337      19.900   0.274   2.802  1.00 95.49           O  
ATOM   2576  CB  GLU   337      18.723  -1.247   5.509  1.00 95.49           C  
ATOM   2577  CG  GLU   337      19.274  -2.120   6.627  1.00 95.49           C  
ATOM   2578  CD  GLU   337      18.288  -3.172   7.109  1.00 95.49           C  
ATOM   2579  OE1 GLU   337      18.630  -4.377   7.092  1.00 95.49           O  
ATOM   2580  OE2 GLU   337      17.165  -2.789   7.506  1.00 95.49           O  
ATOM   2581  N   TYR   338      18.178   1.308   3.748  1.00 96.70           N  
ATOM   2582  CA  TYR   338      17.779   1.920   2.486  1.00 96.70           C  
ATOM   2583  C   TYR   338      18.865   2.853   1.964  1.00 96.70           C  
ATOM   2584  O   TYR   338      19.142   2.882   0.763  1.00 96.70           O  
ATOM   2585  CB  TYR   338      16.465   2.690   2.654  1.00 96.70           C  
ATOM   2586  CG  TYR   338      15.235   1.821   2.552  1.00 96.70           C  
ATOM   2587  CD1 TYR   338      14.749   1.411   1.312  1.00 96.70           C  
ATOM   2588  CD2 TYR   338      14.556   1.410   3.694  1.00 96.70           C  
ATOM   2589  CE1 TYR   338      13.614   0.612   1.213  1.00 96.70           C  
ATOM   2590  CE2 TYR   338      13.420   0.612   3.607  1.00 96.70           C  
ATOM   2591  CZ  TYR   338      12.958   0.218   2.365  1.00 96.70           C  
ATOM   2592  OH  TYR   338      11.834  -0.573   2.272  1.00 96.70           O  
ATOM   2593  N   GLU   339      19.553   3.550   2.880  1.00 96.64           N  
ATOM   2594  CA  GLU   339      20.640   4.429   2.460  1.00 96.64           C  
ATOM   2595  C   GLU   339      21.766   3.636   1.801  1.00 96.64           C  
ATOM   2596  O   GLU   339      22.289   4.040   0.760  1.00 96.64           O  
ATOM   2597  CB  GLU   339      21.183   5.221   3.652  1.00 96.64           C  
ATOM   2598  CG  GLU   339      22.139   6.340   3.263  1.00 96.64           C  
ATOM   2599  CD  GLU   339      21.486   7.418   2.412  1.00 96.64           C  
ATOM   2600  OE1 GLU   339      22.196   8.077   1.618  1.00 96.64           O  
ATOM   2601  OE2 GLU   339      20.255   7.605   2.540  1.00 96.64           O  
ATOM   2602  N   GLU   340      22.054   2.531   2.409  1.00 97.34           N  
ATOM   2603  CA  GLU   340      23.110   1.684   1.864  1.00 97.34           C  
ATOM   2604  C   GLU   340      22.749   1.179   0.470  1.00 97.34           C  
ATOM   2605  O   GLU   340      23.584   1.192  -0.437  1.00 97.34           O  
ATOM   2606  CB  GLU   340      23.387   0.501   2.796  1.00 97.34           C  
ATOM   2607  CG  GLU   340      24.072   0.892   4.098  1.00 97.34           C  
ATOM   2608  CD  GLU   340      24.143  -0.246   5.103  1.00 97.34           C  
ATOM   2609  OE1 GLU   340      24.603  -0.019   6.246  1.00 97.34           O  
ATOM   2610  OE2 GLU   340      23.736  -1.374   4.746  1.00 97.34           O  
ATOM   2611  N   TRP   341      21.491   0.895   0.315  1.00 97.91           N  
ATOM   2612  CA  TRP   341      21.045   0.381  -0.976  1.00 97.91           C  
ATOM   2613  C   TRP   341      21.000   1.492  -2.019  1.00 97.91           C  
ATOM   2614  O   TRP   341      21.415   1.294  -3.164  1.00 97.91           O  
ATOM   2615  CB  TRP   341      19.665  -0.272  -0.847  1.00 97.91           C  
ATOM   2616  CG  TRP   341      19.604  -1.371   0.170  1.00 97.91           C  
ATOM   2617  CD1 TRP   341      20.645  -2.126   0.630  1.00 97.91           C  
ATOM   2618  CD2 TRP   341      18.436  -1.841   0.850  1.00 97.91           C  
ATOM   2619  NE1 TRP   341      20.196  -3.038   1.557  1.00 97.91           N  
ATOM   2620  CE2 TRP   341      18.844  -2.884   1.710  1.00 97.91           C  
ATOM   2621  CE3 TRP   341      17.083  -1.480   0.817  1.00 97.91           C  
ATOM   2622  CZ2 TRP   341      17.946  -3.571   2.530  1.00 97.91           C  
ATOM   2623  CZ3 TRP   341      16.190  -2.165   1.633  1.00 97.91           C  
ATOM   2624  CH2 TRP   341      16.628  -3.198   2.477  1.00 97.91           C  
ATOM   2625  N   PHE   342      20.537   2.625  -1.652  1.00 98.03           N  
ATOM   2626  CA  PHE   342      20.555   3.752  -2.578  1.00 98.03           C  
ATOM   2627  C   PHE   342      21.971   4.025  -3.070  1.00 98.03           C  
ATOM   2628  O   PHE   342      22.201   4.153  -4.275  1.00 98.03           O  
ATOM   2629  CB  PHE   342      19.980   5.006  -1.911  1.00 98.03           C  
ATOM   2630  CG  PHE   342      18.476   5.053  -1.903  1.00 98.03           C  
ATOM   2631  CD1 PHE   342      17.750   4.711  -3.036  1.00 98.03           C  
ATOM   2632  CD2 PHE   342      17.788   5.440  -0.760  1.00 98.03           C  
ATOM   2633  CE1 PHE   342      16.357   4.754  -3.031  1.00 98.03           C  
ATOM   2634  CE2 PHE   342      16.397   5.486  -0.747  1.00 98.03           C  
ATOM   2635  CZ  PHE   342      15.684   5.143  -1.884  1.00 98.03           C  
ATOM   2636  N   THR   343      22.886   4.107  -2.131  1.00 97.26           N  
ATOM   2637  CA  THR   343      24.275   4.403  -2.464  1.00 97.26           C  
ATOM   2638  C   THR   343      24.853   3.329  -3.380  1.00 97.26           C  
ATOM   2639  O   THR   343      25.462   3.642  -4.405  1.00 97.26           O  
ATOM   2640  CB  THR   343      25.141   4.519  -1.195  1.00 97.26           C  
ATOM   2641  OG1 THR   343      24.659   5.603  -0.392  1.00 97.26           O  
ATOM   2642  CG2 THR   343      26.602   4.774  -1.549  1.00 97.26           C  
ATOM   2643  N   ALA   344      24.597   2.077  -3.075  1.00 97.50           N  
ATOM   2644  CA  ALA   344      25.112   0.966  -3.870  1.00 97.50           C  
ATOM   2645  C   ALA   344      24.554   1.001  -5.290  1.00 97.50           C  
ATOM   2646  O   ALA   344      25.184   0.499  -6.224  1.00 97.50           O  
ATOM   2647  CB  ALA   344      24.777  -0.366  -3.204  1.00 97.50           C  
ATOM   2648  N   ALA   345      23.446   1.633  -5.467  1.00 97.40           N  
ATOM   2649  CA  ALA   345      22.765   1.646  -6.759  1.00 97.40           C  
ATOM   2650  C   ALA   345      23.060   2.933  -7.523  1.00 97.40           C  
ATOM   2651  O   ALA   345      22.497   3.171  -8.594  1.00 97.40           O  
ATOM   2652  CB  ALA   345      21.259   1.477  -6.569  1.00 97.40           C  
ATOM   2653  N   GLY   346      23.816   3.841  -6.918  1.00 96.88           N  
ATOM   2654  CA  GLY   346      24.138   5.100  -7.570  1.00 96.88           C  
ATOM   2655  C   GLY   346      23.073   6.162  -7.375  1.00 96.88           C  
ATOM   2656  O   GLY   346      22.873   7.015  -8.242  1.00 96.88           O  
ATOM   2657  N   LEU   347      22.308   5.975  -6.367  1.00 97.77           N  
ATOM   2658  CA  LEU   347      21.273   6.941  -6.014  1.00 97.77           C  
ATOM   2659  C   LEU   347      21.638   7.684  -4.733  1.00 97.77           C  
ATOM   2660  O   LEU   347      22.479   7.221  -3.960  1.00 97.77           O  
ATOM   2661  CB  LEU   347      19.922   6.240  -5.845  1.00 97.77           C  
ATOM   2662  CG  LEU   347      19.348   5.565  -7.091  1.00 97.77           C  
ATOM   2663  CD1 LEU   347      18.232   4.600  -6.704  1.00 97.77           C  
ATOM   2664  CD2 LEU   347      18.839   6.610  -8.079  1.00 97.77           C  
ATOM   2665  N   GLN   348      21.053   8.852  -4.610  1.00 97.31           N  
ATOM   2666  CA  GLN   348      21.188   9.655  -3.399  1.00 97.31           C  
ATOM   2667  C   GLN   348      19.822  10.060  -2.852  1.00 97.31           C  
ATOM   2668  O   GLN   348      19.025  10.682  -3.557  1.00 97.31           O  
ATOM   2669  CB  GLN   348      22.035  10.899  -3.672  1.00 97.31           C  
ATOM   2670  CG  GLN   348      22.264  11.768  -2.443  1.00 97.31           C  
ATOM   2671  CD  GLN   348      23.024  13.043  -2.758  1.00 97.31           C  
ATOM   2672  OE1 GLN   348      23.157  13.429  -3.924  1.00 97.31           O  
ATOM   2673  NE2 GLN   348      23.528  13.705  -1.723  1.00 97.31           N  
ATOM   2674  N   ARG   349      19.460   9.596  -1.613  1.00 94.55           N  
ATOM   2675  CA  ARG   349      18.205  10.002  -0.989  1.00 94.55           C  
ATOM   2676  C   ARG   349      18.158  11.513  -0.788  1.00 94.55           C  
ATOM   2677  O   ARG   349      19.097  12.103  -0.249  1.00 94.55           O  
ATOM   2678  CB  ARG   349      18.015   9.289   0.351  1.00 94.55           C  
ATOM   2679  CG  ARG   349      16.659   9.535   0.993  1.00 94.55           C  
ATOM   2680  CD  ARG   349      16.489   8.734   2.276  1.00 94.55           C  
ATOM   2681  NE  ARG   349      17.159   9.375   3.404  1.00 94.55           N  
ATOM   2682  CZ  ARG   349      16.966   9.055   4.681  1.00 94.55           C  
ATOM   2683  NH1 ARG   349      16.116   8.093   5.019  1.00 94.55           N  
ATOM   2684  NH2 ARG   349      17.628   9.703   5.628  1.00 94.55           N  
ATOM   2685  N   ILE   350      17.048  12.165  -1.139  1.00 95.11           N  
ATOM   2686  CA  ILE   350      17.010  13.621  -1.051  1.00 95.11           C  
ATOM   2687  C   ILE   350      15.955  14.049  -0.033  1.00 95.11           C  
ATOM   2688  O   ILE   350      15.977  15.182   0.454  1.00 95.11           O  
ATOM   2689  CB  ILE   350      16.719  14.263  -2.426  1.00 95.11           C  
ATOM   2690  CG1 ILE   350      15.395  13.735  -2.992  1.00 95.11           C  
ATOM   2691  CG2 ILE   350      17.873  14.002  -3.398  1.00 95.11           C  
ATOM   2692  CD1 ILE   350      14.917  14.473  -4.236  1.00 95.11           C  
ATOM   2693  N   GLU   351      15.050  13.167   0.357  1.00 95.05           N  
ATOM   2694  CA  GLU   351      13.993  13.557   1.286  1.00 95.05           C  
ATOM   2695  C   GLU   351      13.251  12.335   1.821  1.00 95.05           C  
ATOM   2696  O   GLU   351      13.199  11.296   1.160  1.00 95.05           O  
ATOM   2697  CB  GLU   351      13.010  14.516   0.610  1.00 95.05           C  
ATOM   2698  CG  GLU   351      12.126  15.278   1.586  1.00 95.05           C  
ATOM   2699  CD  GLU   351      11.352  16.413   0.934  1.00 95.05           C  
ATOM   2700  OE1 GLU   351      10.676  17.181   1.656  1.00 95.05           O  
ATOM   2701  OE2 GLU   351      11.422  16.536  -0.309  1.00 95.05           O  
ATOM   2702  N   THR   352      12.597  12.513   3.004  1.00 95.07           N  
ATOM   2703  CA  THR   352      11.663  11.568   3.608  1.00 95.07           C  
ATOM   2704  C   THR   352      10.329  12.244   3.910  1.00 95.07           C  
ATOM   2705  O   THR   352      10.295  13.330   4.493  1.00 95.07           O  
ATOM   2706  CB  THR   352      12.240  10.963   4.901  1.00 95.07           C  
ATOM   2707  OG1 THR   352      13.447  10.254   4.594  1.00 95.07           O  
ATOM   2708  CG2 THR   352      11.249  10.000   5.547  1.00 95.07           C  
ATOM   2709  N   LEU   353       9.271  11.638   3.516  1.00 93.78           N  
ATOM   2710  CA  LEU   353       7.925  12.129   3.793  1.00 93.78           C  
ATOM   2711  C   LEU   353       7.167  11.157   4.692  1.00 93.78           C  
ATOM   2712  O   LEU   353       7.289   9.940   4.540  1.00 93.78           O  
ATOM   2713  CB  LEU   353       7.154  12.345   2.489  1.00 93.78           C  
ATOM   2714  CG  LEU   353       7.899  13.080   1.374  1.00 93.78           C  
ATOM   2715  CD1 LEU   353       7.086  13.050   0.084  1.00 93.78           C  
ATOM   2716  CD2 LEU   353       8.201  14.516   1.789  1.00 93.78           C  
ATOM   2717  N   ASP   354       6.369  11.718   5.527  1.00 90.67           N  
ATOM   2718  CA  ASP   354       5.617  10.883   6.459  1.00 90.67           C  
ATOM   2719  C   ASP   354       4.135  10.847   6.091  1.00 90.67           C  
ATOM   2720  O   ASP   354       3.561  11.867   5.705  1.00 90.67           O  
ATOM   2721  CB  ASP   354       5.791  11.387   7.893  1.00 90.67           C  
ATOM   2722  CG  ASP   354       7.206  11.212   8.415  1.00 90.67           C  
ATOM   2723  OD1 ASP   354       7.774  10.108   8.279  1.00 90.67           O  
ATOM   2724  OD2 ASP   354       7.757  12.187   8.971  1.00 90.67           O  
ATOM   2725  N   THR   355       3.577   9.653   6.113  1.00 90.34           N  
ATOM   2726  CA  THR   355       2.140   9.409   6.046  1.00 90.34           C  
ATOM   2727  C   THR   355       1.663   8.646   7.278  1.00 90.34           C  
ATOM   2728  O   THR   355       2.471   8.249   8.121  1.00 90.34           O  
ATOM   2729  CB  THR   355       1.766   8.623   4.775  1.00 90.34           C  
ATOM   2730  OG1 THR   355       2.249   7.279   4.892  1.00 90.34           O  
ATOM   2731  CG2 THR   355       2.376   9.264   3.533  1.00 90.34           C  
ATOM   2732  N   PRO   356       0.413   8.499   7.502  1.00 84.17           N  
ATOM   2733  CA  PRO   356      -0.047   7.856   8.735  1.00 84.17           C  
ATOM   2734  C   PRO   356       0.509   6.445   8.907  1.00 84.17           C  
ATOM   2735  O   PRO   356       0.883   6.055  10.017  1.00 84.17           O  
ATOM   2736  CB  PRO   356      -1.569   7.827   8.570  1.00 84.17           C  
ATOM   2737  CG  PRO   356      -1.891   9.054   7.780  1.00 84.17           C  
ATOM   2738  CD  PRO   356      -0.818   9.253   6.749  1.00 84.17           C  
ATOM   2739  N   MET   357       0.700   5.731   7.763  1.00 86.44           N  
ATOM   2740  CA  MET   357       1.095   4.340   7.966  1.00 86.44           C  
ATOM   2741  C   MET   357       2.389   4.027   7.221  1.00 86.44           C  
ATOM   2742  O   MET   357       2.953   2.943   7.377  1.00 86.44           O  
ATOM   2743  CB  MET   357      -0.015   3.393   7.505  1.00 86.44           C  
ATOM   2744  CG  MET   357      -1.271   3.460   8.359  1.00 86.44           C  
ATOM   2745  SD  MET   357      -1.040   2.692  10.010  1.00 86.44           S  
ATOM   2746  CE  MET   357      -1.229   0.940   9.578  1.00 86.44           C  
ATOM   2747  N   HIS   358       2.822   4.931   6.309  1.00 91.77           N  
ATOM   2748  CA  HIS   358       3.983   4.679   5.463  1.00 91.77           C  
ATOM   2749  C   HIS   358       4.949   5.859   5.486  1.00 91.77           C  
ATOM   2750  O   HIS   358       4.599   6.944   5.956  1.00 91.77           O  
ATOM   2751  CB  HIS   358       3.547   4.385   4.027  1.00 91.77           C  
ATOM   2752  CG  HIS   358       2.755   3.124   3.886  1.00 91.77           C  
ATOM   2753  ND1 HIS   358       1.427   3.036   4.243  1.00 91.77           N  
ATOM   2754  CD2 HIS   358       3.106   1.901   3.424  1.00 91.77           C  
ATOM   2755  CE1 HIS   358       0.995   1.809   4.006  1.00 91.77           C  
ATOM   2756  NE2 HIS   358       1.994   1.101   3.509  1.00 91.77           N  
ATOM   2757  N   ARG   359       6.131   5.534   5.147  1.00 92.93           N  
ATOM   2758  CA  ARG   359       7.109   6.554   4.781  1.00 92.93           C  
ATOM   2759  C   ARG   359       7.407   6.515   3.286  1.00 92.93           C  
ATOM   2760  O   ARG   359       7.348   5.454   2.663  1.00 92.93           O  
ATOM   2761  CB  ARG   359       8.402   6.371   5.579  1.00 92.93           C  
ATOM   2762  CG  ARG   359       8.242   6.603   7.073  1.00 92.93           C  
ATOM   2763  CD  ARG   359       9.536   6.329   7.828  1.00 92.93           C  
ATOM   2764  NE  ARG   359       9.461   6.790   9.211  1.00 92.93           N  
ATOM   2765  CZ  ARG   359       9.174   6.015  10.254  1.00 92.93           C  
ATOM   2766  NH1 ARG   359       8.928   4.720  10.089  1.00 92.93           N  
ATOM   2767  NH2 ARG   359       9.132   6.538  11.471  1.00 92.93           N  
ATOM   2768  N   ILE   360       7.723   7.706   2.770  1.00 96.81           N  
ATOM   2769  CA  ILE   360       8.128   7.830   1.374  1.00 96.81           C  
ATOM   2770  C   ILE   360       9.569   8.329   1.297  1.00 96.81           C  
ATOM   2771  O   ILE   360       9.877   9.430   1.761  1.00 96.81           O  
ATOM   2772  CB  ILE   360       7.189   8.780   0.596  1.00 96.81           C  
ATOM   2773  CG1 ILE   360       5.726   8.369   0.799  1.00 96.81           C  
ATOM   2774  CG2 ILE   360       7.552   8.798  -0.892  1.00 96.81           C  
ATOM   2775  CD1 ILE   360       4.720   9.404   0.316  1.00 96.81           C  
ATOM   2776  N   LEU   361      10.434   7.532   0.803  1.00 97.55           N  
ATOM   2777  CA  LEU   361      11.802   7.966   0.545  1.00 97.55           C  
ATOM   2778  C   LEU   361      11.966   8.417  -0.903  1.00 97.55           C  
ATOM   2779  O   LEU   361      11.686   7.653  -1.831  1.00 97.55           O  
ATOM   2780  CB  LEU   361      12.790   6.838   0.855  1.00 97.55           C  
ATOM   2781  CG  LEU   361      12.623   6.143   2.207  1.00 97.55           C  
ATOM   2782  CD1 LEU   361      13.722   5.105   2.409  1.00 97.55           C  
ATOM   2783  CD2 LEU   361      12.632   7.166   3.339  1.00 97.55           C  
ATOM   2784  N   LEU   362      12.398   9.644  -1.132  1.00 97.87           N  
ATOM   2785  CA  LEU   362      12.682  10.151  -2.470  1.00 97.87           C  
ATOM   2786  C   LEU   362      14.183  10.163  -2.739  1.00 97.87           C  
ATOM   2787  O   LEU   362      14.965  10.615  -1.900  1.00 97.87           O  
ATOM   2788  CB  LEU   362      12.109  11.560  -2.643  1.00 97.87           C  
ATOM   2789  CG  LEU   362      10.592  11.696  -2.511  1.00 97.87           C  
ATOM   2790  CD1 LEU   362      10.175  13.154  -2.667  1.00 97.87           C  
ATOM   2791  CD2 LEU   362       9.884  10.819  -3.538  1.00 97.87           C  
ATOM   2792  N   ALA   363      14.579   9.627  -3.880  1.00 97.88           N  
ATOM   2793  CA  ALA   363      15.989   9.570  -4.258  1.00 97.88           C  
ATOM   2794  C   ALA   363      16.185  10.000  -5.709  1.00 97.88           C  
ATOM   2795  O   ALA   363      15.248   9.953  -6.509  1.00 97.88           O  
ATOM   2796  CB  ALA   363      16.541   8.163  -4.044  1.00 97.88           C  
ATOM   2797  N   ARG   364      17.397  10.484  -5.980  1.00 96.96           N  
ATOM   2798  CA  ARG   364      17.796  10.848  -7.336  1.00 96.96           C  
ATOM   2799  C   ARG   364      19.158  10.256  -7.683  1.00 96.96           C  
ATOM   2800  O   ARG   364      19.883   9.793  -6.800  1.00 96.96           O  
ATOM   2801  CB  ARG   364      17.829  12.369  -7.497  1.00 96.96           C  
ATOM   2802  CG  ARG   364      18.867  13.059  -6.627  1.00 96.96           C  
ATOM   2803  CD  ARG   364      18.786  14.574  -6.746  1.00 96.96           C  
ATOM   2804  NE  ARG   364      19.857  15.231  -6.002  1.00 96.96           N  
ATOM   2805  CZ  ARG   364      19.974  16.547  -5.844  1.00 96.96           C  
ATOM   2806  NH1 ARG   364      19.084  17.375  -6.378  1.00 96.96           N  
ATOM   2807  NH2 ARG   364      20.988  17.038  -5.148  1.00 96.96           N  
ATOM   2808  N   ARG   365      19.467  10.247  -9.006  1.00 96.67           N  
ATOM   2809  CA  ARG   365      20.801   9.822  -9.420  1.00 96.67           C  
ATOM   2810  C   ARG   365      21.878  10.669  -8.751  1.00 96.67           C  
ATOM   2811  O   ARG   365      21.729  11.886  -8.625  1.00 96.67           O  
ATOM   2812  CB  ARG   365      20.942   9.902 -10.942  1.00 96.67           C  
ATOM   2813  CG  ARG   365      20.241   8.776 -11.685  1.00 96.67           C  
ATOM   2814  CD  ARG   365      20.592   8.774 -13.167  1.00 96.67           C  
ATOM   2815  NE  ARG   365      19.883   9.825 -13.891  1.00 96.67           N  
ATOM   2816  CZ  ARG   365      18.964   9.612 -14.828  1.00 96.67           C  
ATOM   2817  NH1 ARG   365      18.624   8.376 -15.176  1.00 96.67           N  
ATOM   2818  NH2 ARG   365      18.380  10.642 -15.424  1.00 96.67           N  
ATOM   2819  N   ALA   366      22.865  10.086  -8.242  1.00 93.22           N  
ATOM   2820  CA  ALA   366      23.963  10.800  -7.596  1.00 93.22           C  
ATOM   2821  C   ALA   366      24.790  11.574  -8.619  1.00 93.22           C  
ATOM   2822  O   ALA   366      24.916  11.154  -9.771  1.00 93.22           O  
ATOM   2823  CB  ALA   366      24.851   9.825  -6.826  1.00 93.22           C  
ATOM   2824  N   THR   367      24.973  12.798  -8.455  1.00 83.79           N  
ATOM   2825  CA  THR   367      25.860  13.566  -9.321  1.00 83.79           C  
ATOM   2826  C   THR   367      27.318  13.190  -9.073  1.00 83.79           C  
ATOM   2827  O   THR   367      27.693  12.845  -7.950  1.00 83.79           O  
ATOM   2828  CB  THR   367      25.675  15.080  -9.108  1.00 83.79           C  
ATOM   2829  OG1 THR   367      25.780  15.377  -7.710  1.00 83.79           O  
ATOM   2830  CG2 THR   367      24.313  15.544  -9.614  1.00 83.79           C  
ATOM   2831  N   GLU   368      27.969  12.572 -10.039  1.00 63.39           N  
ATOM   2832  CA  GLU   368      29.397  12.389  -9.801  1.00 63.39           C  
ATOM   2833  C   GLU   368      30.017  13.637  -9.178  1.00 63.39           C  
ATOM   2834  O   GLU   368      29.608  14.758  -9.485  1.00 63.39           O  
ATOM   2835  CB  GLU   368      30.119  12.037 -11.104  1.00 63.39           C  
ATOM   2836  CG  GLU   368      30.344  10.544 -11.299  1.00 63.39           C  
ATOM   2837  CD  GLU   368      30.867  10.192 -12.682  1.00 63.39           C  
ATOM   2838  OE1 GLU   368      31.005   8.986 -12.990  1.00 63.39           O  
ATOM   2839  OE2 GLU   368      31.142  11.129 -13.465  1.00 63.39           O  
ATOM   2840  N   PRO   369      30.540  13.530  -8.025  1.00 48.99           N  
ATOM   2841  CA  PRO   369      31.219  14.733  -7.537  1.00 48.99           C  
ATOM   2842  C   PRO   369      32.042  15.427  -8.620  1.00 48.99           C  
ATOM   2843  O   PRO   369      32.617  14.762  -9.485  1.00 48.99           O  
ATOM   2844  CB  PRO   369      32.123  14.199  -6.423  1.00 48.99           C  
ATOM   2845  CG  PRO   369      31.911  12.719  -6.434  1.00 48.99           C  
ATOM   2846  CD  PRO   369      30.903  12.391  -7.499  1.00 48.99           C  
ATOM   2847  N   SER   370      31.463  16.313  -9.413  1.00 40.34           N  
ATOM   2848  CA  SER   370      32.411  17.148 -10.143  1.00 40.34           C  
ATOM   2849  C   SER   370      33.776  17.158  -9.464  1.00 40.34           C  
ATOM   2850  O   SER   370      33.864  17.133  -8.234  1.00 40.34           O  
ATOM   2851  CB  SER   370      31.883  18.578 -10.265  1.00 40.34           C  
ATOM   2852  OG  SER   370      32.952  19.500 -10.394  1.00 40.34           O  
ATOM   2853  N   ALA   371      34.562  16.188  -9.745  1.00 37.16           N  
ATOM   2854  CA  ALA   371      35.959  16.380  -9.366  1.00 37.16           C  
ATOM   2855  C   ALA   371      36.166  17.739  -8.703  1.00 37.16           C  
ATOM   2856  O   ALA   371      35.709  18.763  -9.217  1.00 37.16           O  
ATOM   2857  CB  ALA   371      36.866  16.244 -10.587  1.00 37.16           C  
ATOM   2858  N   VAL   372      35.784  17.839  -7.493  1.00 41.04           N  
ATOM   2859  CA  VAL   372      36.269  18.973  -6.713  1.00 41.04           C  
ATOM   2860  C   VAL   372      37.610  19.447  -7.268  1.00 41.04           C  
ATOM   2861  O   VAL   372      38.524  18.645  -7.469  1.00 41.04           O  
ATOM   2862  CB  VAL   372      36.409  18.614  -5.217  1.00 41.04           C  
ATOM   2863  CG1 VAL   372      36.645  19.869  -4.380  1.00 41.04           C  
ATOM   2864  CG2 VAL   372      35.168  17.868  -4.729  1.00 41.04           C  
ATOM   2865  N   PRO   373      37.724  20.580  -7.988  1.00 35.58           N  
ATOM   2866  CA  PRO   373      39.072  21.101  -8.225  1.00 35.58           C  
ATOM   2867  C   PRO   373      39.958  21.033  -6.983  1.00 35.58           C  
ATOM   2868  O   PRO   373      39.460  21.127  -5.859  1.00 35.58           O  
ATOM   2869  CB  PRO   373      38.821  22.554  -8.637  1.00 35.58           C  
ATOM   2870  CG  PRO   373      37.337  22.718  -8.574  1.00 35.58           C  
ATOM   2871  CD  PRO   373      36.732  21.417  -8.128  1.00 35.58           C  
ATOM   2872  N   GLU   374      40.689  19.985  -6.818  1.00 37.51           N  
ATOM   2873  CA  GLU   374      41.748  19.970  -5.813  1.00 37.51           C  
ATOM   2874  C   GLU   374      41.977  21.362  -5.231  1.00 37.51           C  
ATOM   2875  O   GLU   374      42.455  22.261  -5.927  1.00 37.51           O  
ATOM   2876  CB  GLU   374      43.049  19.429  -6.410  1.00 37.51           C  
ATOM   2877  CG  GLU   374      43.072  17.915  -6.565  1.00 37.51           C  
ATOM   2878  CD  GLU   374      44.417  17.380  -7.030  1.00 37.51           C  
ATOM   2879  OE1 GLU   374      44.574  16.142  -7.135  1.00 37.51           O  
ATOM   2880  OE2 GLU   374      45.320  18.205  -7.292  1.00 37.51           O  
ATOM   2881  N   GLY   375      40.983  21.985  -4.708  1.00 35.51           N  
ATOM   2882  CA  GLY   375      41.412  22.990  -3.749  1.00 35.51           C  
ATOM   2883  C   GLY   375      40.340  23.346  -2.737  1.00 35.51           C  
ATOM   2884  O   GLY   375      40.571  24.159  -1.839  1.00 35.51           O  
ATOM   2885  N   GLN   376      39.764  22.359  -2.063  1.00 35.38           N  
ATOM   2886  CA  GLN   376      39.236  22.750  -0.760  1.00 35.38           C  
ATOM   2887  C   GLN   376      38.839  21.528   0.062  1.00 35.38           C  
ATOM   2888  O   GLN   376      37.811  20.901  -0.204  1.00 35.38           O  
ATOM   2889  CB  GLN   376      38.037  23.685  -0.925  1.00 35.38           C  
ATOM   2890  CG  GLN   376      38.416  25.114  -1.289  1.00 35.38           C  
ATOM   2891  CD  GLN   376      37.225  26.053  -1.297  1.00 35.38           C  
ATOM   2892  OE1 GLN   376      36.119  25.671  -1.691  1.00 35.38           O  
ATOM   2893  NE2 GLN   376      37.442  27.290  -0.862  1.00 35.38           N  
ATOM   2894  N   ALA   377      39.691  20.522   0.096  1.00 35.51           N  
ATOM   2895  CA  ALA   377      39.479  19.593   1.203  1.00 35.51           C  
ATOM   2896  C   ALA   377      39.313  20.341   2.523  1.00 35.51           C  
ATOM   2897  O   ALA   377      40.252  20.979   3.004  1.00 35.51           O  
ATOM   2898  CB  ALA   377      40.639  18.605   1.297  1.00 35.51           C  
ATOM   2899  N   SER   378      38.458  21.314   2.620  1.00 33.06           N  
ATOM   2900  CA  SER   378      38.420  21.843   3.980  1.00 33.06           C  
ATOM   2901  C   SER   378      37.184  21.355   4.728  1.00 33.06           C  
ATOM   2902  O   SER   378      36.106  21.231   4.143  1.00 33.06           O  
ATOM   2903  CB  SER   378      38.445  23.372   3.961  1.00 33.06           C  
ATOM   2904  OG  SER   378      37.142  23.893   3.766  1.00 33.06           O  
ATOM   2905  N   GLU   379      37.388  20.374   5.656  1.00 32.52           N  
ATOM   2906  CA  GLU   379      37.056  20.216   7.069  1.00 32.52           C  
ATOM   2907  C   GLU   379      35.551  20.316   7.297  1.00 32.52           C  
ATOM   2908  O   GLU   379      34.929  21.320   6.943  1.00 32.52           O  
ATOM   2909  CB  GLU   379      37.787  21.263   7.913  1.00 32.52           C  
ATOM   2910  CG  GLU   379      39.047  20.739   8.587  1.00 32.52           C  
ATOM   2911  CD  GLU   379      39.691  21.749   9.523  1.00 32.52           C  
ATOM   2912  OE1 GLU   379      40.708  21.414  10.171  1.00 32.52           O  
ATOM   2913  OE2 GLU   379      39.173  22.885   9.610  1.00 32.52           O  
ATOM   2914  N   ASN   380      34.851  19.198   7.073  1.00 31.38           N  
ATOM   2915  CA  ASN   380      33.704  18.944   7.938  1.00 31.38           C  
ATOM   2916  C   ASN   380      33.316  17.468   7.935  1.00 31.38           C  
ATOM   2917  O   ASN   380      32.506  17.036   7.113  1.00 31.38           O  
ATOM   2918  CB  ASN   380      32.512  19.807   7.517  1.00 31.38           C  
ATOM   2919  CG  ASN   380      32.324  21.018   8.410  1.00 31.38           C  
ATOM   2920  OD1 ASN   380      32.947  21.126   9.470  1.00 31.38           O  
ATOM   2921  ND2 ASN   380      31.464  21.937   7.989  1.00 31.38           N  
ATOM   2922  N   LEU   381      34.308  16.618   8.006  1.00 26.68           N  
ATOM   2923  CA  LEU   381      34.064  15.243   8.429  1.00 26.68           C  
ATOM   2924  C   LEU   381      33.756  15.180   9.922  1.00 26.68           C  
ATOM   2925  O   LEU   381      34.413  15.847  10.724  1.00 26.68           O  
ATOM   2926  CB  LEU   381      35.273  14.361   8.108  1.00 26.68           C  
ATOM   2927  CG  LEU   381      34.989  12.872   7.900  1.00 26.68           C  
ATOM   2928  CD1 LEU   381      34.544  12.614   6.465  1.00 26.68           C  
ATOM   2929  CD2 LEU   381      36.221  12.040   8.241  1.00 26.68           C  
ATOM   2930  N   TYR   382      32.411  14.873  10.249  1.00 30.60           N  
ATOM   2931  CA  TYR   382      31.832  13.906  11.175  1.00 30.60           C  
ATOM   2932  C   TYR   382      30.980  14.603  12.229  1.00 30.60           C  
ATOM   2933  O   TYR   382      31.508  15.272  13.121  1.00 30.60           O  
ATOM   2934  CB  TYR   382      32.933  13.085  11.854  1.00 30.60           C  
ATOM   2935  CG  TYR   382      33.342  11.858  11.076  1.00 30.60           C  
ATOM   2936  CD1 TYR   382      32.611  10.675  11.168  1.00 30.60           C  
ATOM   2937  CD2 TYR   382      34.459  11.879  10.247  1.00 30.60           C  
ATOM   2938  CE1 TYR   382      32.986   9.541  10.455  1.00 30.60           C  
ATOM   2939  CE2 TYR   382      34.842  10.751   9.529  1.00 30.60           C  
ATOM   2940  CZ  TYR   382      34.100   9.589   9.639  1.00 30.60           C  
ATOM   2941  OH  TYR   382      34.475   8.469   8.930  1.00 30.60           O  
ATOM   2942  N   PHE   383      29.914  15.159  12.005  1.00 28.21           N  
ATOM   2943  CA  PHE   383      28.911  15.071  13.060  1.00 28.21           C  
ATOM   2944  C   PHE   383      28.457  13.630  13.256  1.00 28.21           C  
ATOM   2945  O   PHE   383      28.042  12.969  12.301  1.00 28.21           O  
ATOM   2946  CB  PHE   383      27.708  15.961  12.735  1.00 28.21           C  
ATOM   2947  CG  PHE   383      27.963  17.429  12.948  1.00 28.21           C  
ATOM   2948  CD1 PHE   383      27.917  17.978  14.223  1.00 28.21           C  
ATOM   2949  CD2 PHE   383      28.249  18.259  11.873  1.00 28.21           C  
ATOM   2950  CE1 PHE   383      28.153  19.336  14.424  1.00 28.21           C  
ATOM   2951  CE2 PHE   383      28.485  19.617  12.065  1.00 28.21           C  
ATOM   2952  CZ  PHE   383      28.436  20.154  13.341  1.00 28.21           C  
ATOM   2953  N   GLN   384      29.274  12.827  13.768  1.00 12.02           N  
ATOM   2954  CA  GLN   384      28.871  11.821  14.745  1.00 12.02           C  
ATOM   2955  C   GLN   384      27.456  12.084  15.254  1.00 12.02           C  
ATOM   2956  O   GLN   384      27.205  13.098  15.908  1.00 12.02           O  
ATOM   2957  CB  GLN   384      29.853  11.786  15.917  1.00 12.02           C  
ATOM   2958  CG  GLN   384      31.202  11.171  15.571  1.00 12.02           C  
ATOM   2959  CD  GLN   384      32.081  10.961  16.790  1.00 12.02           C  
ATOM   2960  OE1 GLN   384      31.764  11.427  17.889  1.00 12.02           O  
ATOM   2961  NE2 GLN   384      33.193  10.258  16.605  1.00 12.02           N  
TER    2962      GLN   384                                                       
END   
