# Supplementary material for: The transformative power of transformers in protein structure prediction
Source: Proc Natl Acad Sci U S A. 2023 Jul 31;120(32):e2303499120. doi: 10.1073/pnas.2303499120 (PMC10410766; doi:10.1073/pnas.2303499120)
Supplement: Supplementary file 2 — Dataset S01 (GZ) [file pnas.2303499120.sd01.gz › SI_Data/predicted_structures/OmegaFold/T1132.pdb]

ATOM      1  N   SER     1      16.779  -9.803 -23.145  1.00 40.82           N  
ATOM      2  CA  SER     1      16.585  -9.281 -21.797  1.00 40.82           C  
ATOM      3  C   SER     1      15.203  -8.656 -21.639  1.00 40.82           C  
ATOM      4  O   SER     1      14.731  -7.949 -22.531  1.00 40.82           O  
ATOM      5  CB  SER     1      17.662  -8.249 -21.461  1.00 40.82           C  
ATOM      6  OG  SER     1      17.629  -7.170 -22.379  1.00 40.82           O  
ATOM      7  N   GLY     2      14.171  -9.302 -21.832  1.00 46.58           N  
ATOM      8  CA  GLY     2      12.792  -8.881 -21.647  1.00 46.58           C  
ATOM      9  C   GLY     2      12.648  -7.387 -21.428  1.00 46.58           C  
ATOM     10  O   GLY     2      13.297  -6.818 -20.548  1.00 46.58           O  
ATOM     11  N   GLY     3      13.236  -6.520 -22.297  1.00 50.51           N  
ATOM     12  CA  GLY     3      12.990  -5.087 -22.286  1.00 50.51           C  
ATOM     13  C   GLY     3      12.475  -4.580 -20.952  1.00 50.51           C  
ATOM     14  O   GLY     3      11.625  -5.218 -20.326  1.00 50.51           O  
ATOM     15  N   GLY     4      13.417  -4.617 -19.948  1.00 64.32           N  
ATOM     16  CA  GLY     4      13.438  -3.705 -18.816  1.00 64.32           C  
ATOM     17  C   GLY     4      12.082  -3.093 -18.518  1.00 64.32           C  
ATOM     18  O   GLY     4      11.948  -1.869 -18.452  1.00 64.32           O  
ATOM     19  N   MET     5      11.087  -3.765 -18.786  1.00 83.73           N  
ATOM     20  CA  MET     5       9.811  -3.114 -18.505  1.00 83.73           C  
ATOM     21  C   MET     5       9.408  -3.313 -17.048  1.00 83.73           C  
ATOM     22  O   MET     5       9.587  -4.398 -16.492  1.00 83.73           O  
ATOM     23  CB  MET     5       8.717  -3.653 -19.429  1.00 83.73           C  
ATOM     24  CG  MET     5       8.939  -3.326 -20.897  1.00 83.73           C  
ATOM     25  SD  MET     5       7.502  -3.784 -21.943  1.00 83.73           S  
ATOM     26  CE  MET     5       8.102  -3.236 -23.566  1.00 83.73           C  
ATOM     27  N   THR     6       9.346  -2.264 -16.313  1.00 94.82           N  
ATOM     28  CA  THR     6       8.794  -2.363 -14.967  1.00 94.82           C  
ATOM     29  C   THR     6       7.273  -2.477 -15.013  1.00 94.82           C  
ATOM     30  O   THR     6       6.645  -2.073 -15.993  1.00 94.82           O  
ATOM     31  CB  THR     6       9.195  -1.149 -14.108  1.00 94.82           C  
ATOM     32  OG1 THR     6       8.847   0.055 -14.803  1.00 94.82           O  
ATOM     33  CG2 THR     6      10.693  -1.144 -13.827  1.00 94.82           C  
ATOM     34  N   TYR     7       6.722  -3.280 -14.234  1.00 96.37           N  
ATOM     35  CA  TYR     7       5.297  -3.536 -14.058  1.00 96.37           C  
ATOM     36  C   TYR     7       4.709  -2.630 -12.982  1.00 96.37           C  
ATOM     37  O   TYR     7       5.146  -2.660 -11.830  1.00 96.37           O  
ATOM     38  CB  TYR     7       5.055  -5.004 -13.693  1.00 96.37           C  
ATOM     39  CG  TYR     7       3.617  -5.437 -13.842  1.00 96.37           C  
ATOM     40  CD1 TYR     7       2.790  -5.570 -12.729  1.00 96.37           C  
ATOM     41  CD2 TYR     7       3.082  -5.716 -15.094  1.00 96.37           C  
ATOM     42  CE1 TYR     7       1.465  -5.971 -12.860  1.00 96.37           C  
ATOM     43  CE2 TYR     7       1.758  -6.118 -15.238  1.00 96.37           C  
ATOM     44  CZ  TYR     7       0.959  -6.242 -14.117  1.00 96.37           C  
ATOM     45  OH  TYR     7      -0.352  -6.639 -14.253  1.00 96.37           O  
ATOM     46  N   HIS     8       3.738  -1.790 -13.296  1.00 97.32           N  
ATOM     47  CA  HIS     8       3.193  -0.772 -12.404  1.00 97.32           C  
ATOM     48  C   HIS     8       1.784  -1.136 -11.949  1.00 97.32           C  
ATOM     49  O   HIS     8       0.974  -1.614 -12.746  1.00 97.32           O  
ATOM     50  CB  HIS     8       3.187   0.594 -13.092  1.00 97.32           C  
ATOM     51  CG  HIS     8       4.554   1.141 -13.353  1.00 97.32           C  
ATOM     52  ND1 HIS     8       4.950   2.390 -12.924  1.00 97.32           N  
ATOM     53  CD2 HIS     8       5.617   0.606 -13.997  1.00 97.32           C  
ATOM     54  CE1 HIS     8       6.202   2.599 -13.296  1.00 97.32           C  
ATOM     55  NE2 HIS     8       6.630   1.532 -13.949  1.00 97.32           N  
ATOM     56  N   VAL     9       1.525  -0.966 -10.685  1.00 97.33           N  
ATOM     57  CA  VAL     9       0.205  -1.142 -10.087  1.00 97.33           C  
ATOM     58  C   VAL     9      -0.173   0.106  -9.293  1.00 97.33           C  
ATOM     59  O   VAL     9       0.583   0.551  -8.426  1.00 97.33           O  
ATOM     60  CB  VAL     9       0.156  -2.389  -9.176  1.00 97.33           C  
ATOM     61  CG1 VAL     9      -1.236  -2.560  -8.569  1.00 97.33           C  
ATOM     62  CG2 VAL     9       0.557  -3.638  -9.959  1.00 97.33           C  
ATOM     63  N   LEU    10      -1.308   0.737  -9.572  1.00 97.55           N  
ATOM     64  CA  LEU    10      -1.887   1.869  -8.857  1.00 97.55           C  
ATOM     65  C   LEU    10      -3.251   1.506  -8.278  1.00 97.55           C  
ATOM     66  O   LEU    10      -4.071   0.883  -8.956  1.00 97.55           O  
ATOM     67  CB  LEU    10      -2.020   3.079  -9.786  1.00 97.55           C  
ATOM     68  CG  LEU    10      -0.731   3.575 -10.441  1.00 97.55           C  
ATOM     69  CD1 LEU    10      -1.052   4.431 -11.662  1.00 97.55           C  
ATOM     70  CD2 LEU    10       0.111   4.358  -9.439  1.00 97.55           C  
ATOM     71  N   VAL    11      -3.416   1.802  -7.038  1.00 96.43           N  
ATOM     72  CA  VAL    11      -4.681   1.507  -6.373  1.00 96.43           C  
ATOM     73  C   VAL    11      -5.185   2.750  -5.645  1.00 96.43           C  
ATOM     74  O   VAL    11      -4.401   3.481  -5.035  1.00 96.43           O  
ATOM     75  CB  VAL    11      -4.540   0.329  -5.383  1.00 96.43           C  
ATOM     76  CG1 VAL    11      -5.907  -0.095  -4.849  1.00 96.43           C  
ATOM     77  CG2 VAL    11      -3.835  -0.849  -6.052  1.00 96.43           C  
ATOM     78  N   GLN    12      -6.463   2.959  -5.784  1.00 97.06           N  
ATOM     79  CA  GLN    12      -7.106   4.027  -5.025  1.00 97.06           C  
ATOM     80  C   GLN    12      -8.302   3.499  -4.237  1.00 97.06           C  
ATOM     81  O   GLN    12      -9.129   2.760  -4.776  1.00 97.06           O  
ATOM     82  CB  GLN    12      -7.548   5.157  -5.956  1.00 97.06           C  
ATOM     83  CG  GLN    12      -8.262   6.297  -5.243  1.00 97.06           C  
ATOM     84  CD  GLN    12      -9.686   6.492  -5.726  1.00 97.06           C  
ATOM     85  OE1 GLN    12      -9.930   6.675  -6.923  1.00 97.06           O  
ATOM     86  NE2 GLN    12     -10.637   6.455  -4.798  1.00 97.06           N  
ATOM     87  N   PHE    13      -8.444   3.968  -2.978  1.00 96.79           N  
ATOM     88  CA  PHE    13      -9.622   3.586  -2.208  1.00 96.79           C  
ATOM     89  C   PHE    13      -9.775   4.471  -0.977  1.00 96.79           C  
ATOM     90  O   PHE    13      -8.842   5.183  -0.599  1.00 96.79           O  
ATOM     91  CB  PHE    13      -9.538   2.115  -1.789  1.00 96.79           C  
ATOM     92  CG  PHE    13      -8.264   1.759  -1.073  1.00 96.79           C  
ATOM     93  CD1 PHE    13      -7.136   1.368  -1.784  1.00 96.79           C  
ATOM     94  CD2 PHE    13      -8.193   1.817   0.313  1.00 96.79           C  
ATOM     95  CE1 PHE    13      -5.955   1.038  -1.123  1.00 96.79           C  
ATOM     96  CE2 PHE    13      -7.016   1.489   0.980  1.00 96.79           C  
ATOM     97  CZ  PHE    13      -5.899   1.099   0.260  1.00 96.79           C  
ATOM     98  N   ASP    14     -11.006   4.427  -0.417  1.00 97.22           N  
ATOM     99  CA  ASP    14     -11.298   5.145   0.820  1.00 97.22           C  
ATOM    100  C   ASP    14     -11.455   4.179   1.992  1.00 97.22           C  
ATOM    101  O   ASP    14     -11.898   3.043   1.812  1.00 97.22           O  
ATOM    102  CB  ASP    14     -12.564   5.990   0.662  1.00 97.22           C  
ATOM    103  CG  ASP    14     -12.415   7.095  -0.369  1.00 97.22           C  
ATOM    104  OD1 ASP    14     -11.270   7.476  -0.694  1.00 97.22           O  
ATOM    105  OD2 ASP    14     -13.453   7.590  -0.860  1.00 97.22           O  
ATOM    106  N   VAL    15     -11.072   4.651   3.144  1.00 96.89           N  
ATOM    107  CA  VAL    15     -11.314   3.911   4.378  1.00 96.89           C  
ATOM    108  C   VAL    15     -12.135   4.767   5.340  1.00 96.89           C  
ATOM    109  O   VAL    15     -12.149   5.995   5.231  1.00 96.89           O  
ATOM    110  CB  VAL    15      -9.992   3.475   5.048  1.00 96.89           C  
ATOM    111  CG1 VAL    15      -9.176   2.591   4.107  1.00 96.89           C  
ATOM    112  CG2 VAL    15      -9.182   4.698   5.474  1.00 96.89           C  
ATOM    113  N   PRO    16     -12.871   4.153   6.255  1.00 96.83           N  
ATOM    114  CA  PRO    16     -13.587   4.943   7.259  1.00 96.83           C  
ATOM    115  C   PRO    16     -12.655   5.809   8.103  1.00 96.83           C  
ATOM    116  O   PRO    16     -11.512   5.422   8.362  1.00 96.83           O  
ATOM    117  CB  PRO    16     -14.273   3.880   8.121  1.00 96.83           C  
ATOM    118  CG  PRO    16     -14.396   2.687   7.229  1.00 96.83           C  
ATOM    119  CD  PRO    16     -13.190   2.632   6.336  1.00 96.83           C  
ATOM    120  N   SER    17     -13.150   6.844   8.628  1.00 97.63           N  
ATOM    121  CA  SER    17     -12.363   7.851   9.333  1.00 97.63           C  
ATOM    122  C   SER    17     -11.695   7.263  10.572  1.00 97.63           C  
ATOM    123  O   SER    17     -10.536   7.565  10.861  1.00 97.63           O  
ATOM    124  CB  SER    17     -13.243   9.036   9.733  1.00 97.63           C  
ATOM    125  OG  SER    17     -12.450  10.129  10.162  1.00 97.63           O  
ATOM    126  N   ASP    18     -12.358   6.316  11.224  1.00 96.91           N  
ATOM    127  CA  ASP    18     -11.807   5.814  12.479  1.00 96.91           C  
ATOM    128  C   ASP    18     -10.765   4.727  12.226  1.00 96.91           C  
ATOM    129  O   ASP    18     -10.167   4.201  13.167  1.00 96.91           O  
ATOM    130  CB  ASP    18     -12.922   5.273  13.377  1.00 96.91           C  
ATOM    131  CG  ASP    18     -13.746   4.186  12.710  1.00 96.91           C  
ATOM    132  OD1 ASP    18     -13.860   4.183  11.465  1.00 96.91           O  
ATOM    133  OD2 ASP    18     -14.290   3.326  13.436  1.00 96.91           O  
ATOM    134  N   LYS    19     -10.539   4.355  11.012  1.00 96.75           N  
ATOM    135  CA  LYS    19      -9.578   3.307  10.681  1.00 96.75           C  
ATOM    136  C   LYS    19      -8.361   3.884   9.962  1.00 96.75           C  
ATOM    137  O   LYS    19      -7.401   3.164   9.680  1.00 96.75           O  
ATOM    138  CB  LYS    19     -10.234   2.229   9.817  1.00 96.75           C  
ATOM    139  CG  LYS    19     -11.452   1.580  10.457  1.00 96.75           C  
ATOM    140  CD  LYS    19     -11.083   0.839  11.736  1.00 96.75           C  
ATOM    141  CE  LYS    19     -12.268   0.062  12.294  1.00 96.75           C  
ATOM    142  NZ  LYS    19     -11.941  -0.585  13.599  1.00 96.75           N  
ATOM    143  N   ARG    20      -8.415   5.129   9.518  1.00 96.56           N  
ATOM    144  CA  ARG    20      -7.474   5.682   8.548  1.00 96.56           C  
ATOM    145  C   ARG    20      -6.050   5.660   9.094  1.00 96.56           C  
ATOM    146  O   ARG    20      -5.101   5.390   8.355  1.00 96.56           O  
ATOM    147  CB  ARG    20      -7.869   7.111   8.170  1.00 96.56           C  
ATOM    148  CG  ARG    20      -7.733   8.109   9.308  1.00 96.56           C  
ATOM    149  CD  ARG    20      -8.277   9.478   8.925  1.00 96.56           C  
ATOM    150  NE  ARG    20      -8.227  10.411  10.048  1.00 96.56           N  
ATOM    151  CZ  ARG    20      -8.708  11.651  10.025  1.00 96.56           C  
ATOM    152  NH1 ARG    20      -9.287  12.134   8.931  1.00 96.56           N  
ATOM    153  NH2 ARG    20      -8.609  12.415  11.103  1.00 96.56           N  
ATOM    154  N   GLU    21      -5.861   5.917  10.441  1.00 97.12           N  
ATOM    155  CA  GLU    21      -4.498   5.921  10.965  1.00 97.12           C  
ATOM    156  C   GLU    21      -3.956   4.502  11.103  1.00 97.12           C  
ATOM    157  O   GLU    21      -2.787   4.246  10.804  1.00 97.12           O  
ATOM    158  CB  GLU    21      -4.443   6.639  12.316  1.00 97.12           C  
ATOM    159  CG  GLU    21      -4.787   8.119  12.240  1.00 97.12           C  
ATOM    160  CD  GLU    21      -3.919   8.887  11.256  1.00 97.12           C  
ATOM    161  OE1 GLU    21      -4.416   9.855  10.636  1.00 97.12           O  
ATOM    162  OE2 GLU    21      -2.734   8.518  11.104  1.00 97.12           O  
ATOM    163  N   ALA    22      -4.820   3.623  11.582  1.00 96.31           N  
ATOM    164  CA  ALA    22      -4.409   2.224  11.669  1.00 96.31           C  
ATOM    165  C   ALA    22      -4.060   1.668  10.291  1.00 96.31           C  
ATOM    166  O   ALA    22      -3.081   0.935  10.141  1.00 96.31           O  
ATOM    167  CB  ALA    22      -5.509   1.385  12.315  1.00 96.31           C  
ATOM    168  N   PHE    23      -4.744   2.106   9.307  1.00 96.13           N  
ATOM    169  CA  PHE    23      -4.461   1.623   7.961  1.00 96.13           C  
ATOM    170  C   PHE    23      -3.129   2.166   7.459  1.00 96.13           C  
ATOM    171  O   PHE    23      -2.304   1.415   6.935  1.00 96.13           O  
ATOM    172  CB  PHE    23      -5.586   2.019   6.999  1.00 96.13           C  
ATOM    173  CG  PHE    23      -5.327   1.628   5.569  1.00 96.13           C  
ATOM    174  CD1 PHE    23      -4.793   2.542   4.670  1.00 96.13           C  
ATOM    175  CD2 PHE    23      -5.619   0.345   5.124  1.00 96.13           C  
ATOM    176  CE1 PHE    23      -4.552   2.184   3.345  1.00 96.13           C  
ATOM    177  CE2 PHE    23      -5.381  -0.021   3.802  1.00 96.13           C  
ATOM    178  CZ  PHE    23      -4.849   0.900   2.914  1.00 96.13           C  
ATOM    179  N   ALA    24      -2.944   3.514   7.581  1.00 96.95           N  
ATOM    180  CA  ALA    24      -1.697   4.122   7.126  1.00 96.95           C  
ATOM    181  C   ALA    24      -0.489   3.426   7.746  1.00 96.95           C  
ATOM    182  O   ALA    24       0.478   3.108   7.049  1.00 96.95           O  
ATOM    183  CB  ALA    24      -1.678   5.612   7.460  1.00 96.95           C  
ATOM    184  N   ALA    25      -0.606   3.060   8.990  1.00 96.98           N  
ATOM    185  CA  ALA    25       0.492   2.397   9.687  1.00 96.98           C  
ATOM    186  C   ALA    25       0.727   0.995   9.132  1.00 96.98           C  
ATOM    187  O   ALA    25       1.870   0.600   8.890  1.00 96.98           O  
ATOM    188  CB  ALA    25       0.209   2.331  11.186  1.00 96.98           C  
ATOM    189  N   ALA    26      -0.358   0.288   8.933  1.00 95.84           N  
ATOM    190  CA  ALA    26      -0.246  -1.058   8.376  1.00 95.84           C  
ATOM    191  C   ALA    26       0.336  -1.021   6.965  1.00 95.84           C  
ATOM    192  O   ALA    26       1.195  -1.835   6.620  1.00 95.84           O  
ATOM    193  CB  ALA    26      -1.608  -1.746   8.369  1.00 95.84           C  
ATOM    194  N   GLY    27      -0.141  -0.045   6.199  1.00 96.44           N  
ATOM    195  CA  GLY    27       0.375   0.093   4.847  1.00 96.44           C  
ATOM    196  C   GLY    27       1.862   0.392   4.802  1.00 96.44           C  
ATOM    197  O   GLY    27       2.605  -0.240   4.049  1.00 96.44           O  
ATOM    198  N   LEU    28       2.305   1.285   5.652  1.00 97.10           N  
ATOM    199  CA  LEU    28       3.719   1.645   5.682  1.00 97.10           C  
ATOM    200  C   LEU    28       4.571   0.462   6.130  1.00 97.10           C  
ATOM    201  O   LEU    28       5.658   0.236   5.593  1.00 97.10           O  
ATOM    202  CB  LEU    28       3.949   2.837   6.615  1.00 97.10           C  
ATOM    203  CG  LEU    28       3.490   4.201   6.097  1.00 97.10           C  
ATOM    204  CD1 LEU    28       3.586   5.247   7.203  1.00 97.10           C  
ATOM    205  CD2 LEU    28       4.315   4.618   4.886  1.00 97.10           C  
ATOM    206  N   PHE    29       4.021  -0.240   7.114  1.00 96.17           N  
ATOM    207  CA  PHE    29       4.724  -1.430   7.580  1.00 96.17           C  
ATOM    208  C   PHE    29       4.916  -2.425   6.442  1.00 96.17           C  
ATOM    209  O   PHE    29       6.027  -2.911   6.216  1.00 96.17           O  
ATOM    210  CB  PHE    29       3.959  -2.090   8.731  1.00 96.17           C  
ATOM    211  CG  PHE    29       4.595  -3.359   9.233  1.00 96.17           C  
ATOM    212  CD1 PHE    29       4.158  -4.597   8.780  1.00 96.17           C  
ATOM    213  CD2 PHE    29       5.629  -3.313  10.157  1.00 96.17           C  
ATOM    214  CE1 PHE    29       4.744  -5.773   9.242  1.00 96.17           C  
ATOM    215  CE2 PHE    29       6.220  -4.483  10.624  1.00 96.17           C  
ATOM    216  CZ  PHE    29       5.775  -5.712  10.166  1.00 96.17           C  
ATOM    217  N   ASP    30       3.902  -2.636   5.647  1.00 95.61           N  
ATOM    218  CA  ASP    30       3.978  -3.611   4.563  1.00 95.61           C  
ATOM    219  C   ASP    30       4.869  -3.104   3.431  1.00 95.61           C  
ATOM    220  O   ASP    30       5.665  -3.862   2.873  1.00 95.61           O  
ATOM    221  CB  ASP    30       2.580  -3.931   4.030  1.00 95.61           C  
ATOM    222  CG  ASP    30       1.768  -4.796   4.977  1.00 95.61           C  
ATOM    223  OD1 ASP    30       2.350  -5.392   5.910  1.00 95.61           O  
ATOM    224  OD2 ASP    30       0.536  -4.886   4.788  1.00 95.61           O  
ATOM    225  N   ALA    31       4.750  -1.797   3.165  1.00 97.22           N  
ATOM    226  CA  ALA    31       5.569  -1.211   2.107  1.00 97.22           C  
ATOM    227  C   ALA    31       7.055  -1.334   2.431  1.00 97.22           C  
ATOM    228  O   ALA    31       7.841  -1.798   1.602  1.00 97.22           O  
ATOM    229  CB  ALA    31       5.194   0.254   1.893  1.00 97.22           C  
ATOM    230  N   ASN    32       7.350  -1.042   3.668  1.00 97.04           N  
ATOM    231  CA  ASN    32       8.749  -1.133   4.072  1.00 97.04           C  
ATOM    232  C   ASN    32       9.248  -2.575   4.043  1.00 97.04           C  
ATOM    233  O   ASN    32      10.366  -2.840   3.599  1.00 97.04           O  
ATOM    234  CB  ASN    32       8.947  -0.530   5.464  1.00 97.04           C  
ATOM    235  CG  ASN    32       8.823   0.981   5.469  1.00 97.04           C  
ATOM    236  OD1 ASN    32       9.065   1.639   4.454  1.00 97.04           O  
ATOM    237  ND2 ASN    32       8.446   1.541   6.612  1.00 97.04           N  
ATOM    238  N   GLY    33       8.436  -3.456   4.461  1.00 96.57           N  
ATOM    239  CA  GLY    33       8.790  -4.866   4.419  1.00 96.57           C  
ATOM    240  C   GLY    33       9.036  -5.378   3.013  1.00 96.57           C  
ATOM    241  O   GLY    33      10.014  -6.086   2.766  1.00 96.57           O  
ATOM    242  N   SER    34       8.211  -4.963   2.083  1.00 97.15           N  
ATOM    243  CA  SER    34       8.354  -5.386   0.693  1.00 97.15           C  
ATOM    244  C   SER    34       9.650  -4.859   0.086  1.00 97.15           C  
ATOM    245  O   SER    34      10.376  -5.599  -0.581  1.00 97.15           O  
ATOM    246  CB  SER    34       7.162  -4.911  -0.138  1.00 97.15           C  
ATOM    247  OG  SER    34       5.989  -5.627   0.211  1.00 97.15           O  
ATOM    248  N   LEU    35       9.952  -3.632   0.398  1.00 97.31           N  
ATOM    249  CA  LEU    35      11.148  -3.028  -0.180  1.00 97.31           C  
ATOM    250  C   LEU    35      12.410  -3.661   0.396  1.00 97.31           C  
ATOM    251  O   LEU    35      13.416  -3.797  -0.304  1.00 97.31           O  
ATOM    252  CB  LEU    35      11.160  -1.518   0.070  1.00 97.31           C  
ATOM    253  CG  LEU    35      10.166  -0.687  -0.742  1.00 97.31           C  
ATOM    254  CD1 LEU    35      10.047   0.717  -0.159  1.00 97.31           C  
ATOM    255  CD2 LEU    35      10.587  -0.630  -2.207  1.00 97.31           C  
ATOM    256  N   GLN    36      12.269  -4.140   1.529  1.00 97.18           N  
ATOM    257  CA  GLN    36      13.431  -4.726   2.190  1.00 97.18           C  
ATOM    258  C   GLN    36      13.611  -6.189   1.792  1.00 97.18           C  
ATOM    259  O   GLN    36      14.738  -6.660   1.634  1.00 97.18           O  
ATOM    260  CB  GLN    36      13.300  -4.608   3.710  1.00 97.18           C  
ATOM    261  CG  GLN    36      13.511  -3.195   4.237  1.00 97.18           C  
ATOM    262  CD  GLN    36      13.287  -3.087   5.734  1.00 97.18           C  
ATOM    263  OE1 GLN    36      12.996  -4.083   6.405  1.00 97.18           O  
ATOM    264  NE2 GLN    36      13.421  -1.878   6.268  1.00 97.18           N  
ATOM    265  N   ASN    37      12.509  -6.780   1.558  1.00 96.77           N  
ATOM    266  CA  ASN    37      12.622  -8.234   1.503  1.00 96.77           C  
ATOM    267  C   ASN    37      12.333  -8.766   0.102  1.00 96.77           C  
ATOM    268  O   ASN    37      12.586  -9.937  -0.186  1.00 96.77           O  
ATOM    269  CB  ASN    37      11.684  -8.885   2.522  1.00 96.77           C  
ATOM    270  CG  ASN    37      12.042  -8.534   3.952  1.00 96.77           C  
ATOM    271  OD1 ASN    37      13.215  -8.556   4.335  1.00 96.77           O  
ATOM    272  ND2 ASN    37      11.034  -8.208   4.753  1.00 96.77           N  
ATOM    273  N   GLU    38      11.832  -7.960  -0.739  1.00 96.92           N  
ATOM    274  CA  GLU    38      11.482  -8.372  -2.095  1.00 96.92           C  
ATOM    275  C   GLU    38      12.323  -7.634  -3.132  1.00 96.92           C  
ATOM    276  O   GLU    38      12.001  -6.507  -3.512  1.00 96.92           O  
ATOM    277  CB  GLU    38       9.993  -8.135  -2.361  1.00 96.92           C  
ATOM    278  CG  GLU    38       9.073  -8.824  -1.364  1.00 96.92           C  
ATOM    279  CD  GLU    38       7.634  -8.339  -1.440  1.00 96.92           C  
ATOM    280  OE1 GLU    38       6.871  -8.549  -0.470  1.00 96.92           O  
ATOM    281  OE2 GLU    38       7.268  -7.744  -2.477  1.00 96.92           O  
ATOM    282  N   PRO    39      13.315  -8.267  -3.580  1.00 95.70           N  
ATOM    283  CA  PRO    39      14.219  -7.577  -4.503  1.00 95.70           C  
ATOM    284  C   PRO    39      13.508  -7.071  -5.756  1.00 95.70           C  
ATOM    285  O   PRO    39      13.946  -6.091  -6.365  1.00 95.70           O  
ATOM    286  CB  PRO    39      15.250  -8.652  -4.856  1.00 95.70           C  
ATOM    287  CG  PRO    39      15.246  -9.584  -3.688  1.00 95.70           C  
ATOM    288  CD  PRO    39      13.859  -9.622  -3.113  1.00 95.70           C  
ATOM    289  N   GLY    40      12.384  -7.708  -6.077  1.00 96.56           N  
ATOM    290  CA  GLY    40      11.677  -7.332  -7.291  1.00 96.56           C  
ATOM    291  C   GLY    40      10.728  -6.165  -7.092  1.00 96.56           C  
ATOM    292  O   GLY    40      10.163  -5.647  -8.058  1.00 96.56           O  
ATOM    293  N   THR    41      10.480  -5.802  -5.854  1.00 97.73           N  
ATOM    294  CA  THR    41       9.700  -4.604  -5.562  1.00 97.73           C  
ATOM    295  C   THR    41      10.585  -3.361  -5.593  1.00 97.73           C  
ATOM    296  O   THR    41      11.427  -3.171  -4.713  1.00 97.73           O  
ATOM    297  CB  THR    41       9.005  -4.710  -4.192  1.00 97.73           C  
ATOM    298  OG1 THR    41       8.194  -5.891  -4.163  1.00 97.73           O  
ATOM    299  CG2 THR    41       8.123  -3.494  -3.927  1.00 97.73           C  
ATOM    300  N   LEU    42      10.344  -2.523  -6.559  1.00 97.43           N  
ATOM    301  CA  LEU    42      11.194  -1.361  -6.792  1.00 97.43           C  
ATOM    302  C   LEU    42      10.612  -0.119  -6.126  1.00 97.43           C  
ATOM    303  O   LEU    42      11.346   0.817  -5.800  1.00 97.43           O  
ATOM    304  CB  LEU    42      11.367  -1.117  -8.293  1.00 97.43           C  
ATOM    305  CG  LEU    42      11.883  -2.297  -9.118  1.00 97.43           C  
ATOM    306  CD1 LEU    42      11.936  -1.928 -10.596  1.00 97.43           C  
ATOM    307  CD2 LEU    42      13.256  -2.737  -8.622  1.00 97.43           C  
ATOM    308  N   ARG    43       9.349  -0.119  -6.002  1.00 97.85           N  
ATOM    309  CA  ARG    43       8.605   0.966  -5.371  1.00 97.85           C  
ATOM    310  C   ARG    43       7.347   0.442  -4.687  1.00 97.85           C  
ATOM    311  O   ARG    43       6.715  -0.497  -5.174  1.00 97.85           O  
ATOM    312  CB  ARG    43       8.235   2.035  -6.400  1.00 97.85           C  
ATOM    313  CG  ARG    43       7.534   3.246  -5.806  1.00 97.85           C  
ATOM    314  CD  ARG    43       7.030   4.193  -6.886  1.00 97.85           C  
ATOM    315  NE  ARG    43       8.132   4.781  -7.643  1.00 97.85           N  
ATOM    316  CZ  ARG    43       7.987   5.533  -8.731  1.00 97.85           C  
ATOM    317  NH1 ARG    43       6.780   5.804  -9.212  1.00 97.85           N  
ATOM    318  NH2 ARG    43       9.058   6.017  -9.342  1.00 97.85           N  
ATOM    319  N   PHE    44       6.996   0.988  -3.470  1.00 98.11           N  
ATOM    320  CA  PHE    44       5.750   0.754  -2.750  1.00 98.11           C  
ATOM    321  C   PHE    44       5.421   1.930  -1.839  1.00 98.11           C  
ATOM    322  O   PHE    44       5.890   1.989  -0.700  1.00 98.11           O  
ATOM    323  CB  PHE    44       5.835  -0.538  -1.931  1.00 98.11           C  
ATOM    324  CG  PHE    44       4.495  -1.098  -1.539  1.00 98.11           C  
ATOM    325  CD1 PHE    44       3.409  -0.257  -1.331  1.00 98.11           C  
ATOM    326  CD2 PHE    44       4.321  -2.466  -1.377  1.00 98.11           C  
ATOM    327  CE1 PHE    44       2.167  -0.772  -0.968  1.00 98.11           C  
ATOM    328  CE2 PHE    44       3.083  -2.989  -1.014  1.00 98.11           C  
ATOM    329  CZ  PHE    44       2.008  -2.140  -0.809  1.00 98.11           C  
ATOM    330  N   GLU    45       4.560   2.772  -2.360  1.00 97.92           N  
ATOM    331  CA  GLU    45       4.228   3.976  -1.604  1.00 97.92           C  
ATOM    332  C   GLU    45       2.775   3.950  -1.136  1.00 97.92           C  
ATOM    333  O   GLU    45       1.883   3.546  -1.885  1.00 97.92           O  
ATOM    334  CB  GLU    45       4.487   5.228  -2.445  1.00 97.92           C  
ATOM    335  CG  GLU    45       5.936   5.386  -2.882  1.00 97.92           C  
ATOM    336  CD  GLU    45       6.881   5.690  -1.731  1.00 97.92           C  
ATOM    337  OE1 GLU    45       8.106   5.479  -1.879  1.00 97.92           O  
ATOM    338  OE2 GLU    45       6.392   6.143  -0.672  1.00 97.92           O  
ATOM    339  N   VAL    46       2.616   4.355   0.083  1.00 97.58           N  
ATOM    340  CA  VAL    46       1.302   4.639   0.650  1.00 97.58           C  
ATOM    341  C   VAL    46       1.078   6.148   0.705  1.00 97.58           C  
ATOM    342  O   VAL    46       1.792   6.862   1.413  1.00 97.58           O  
ATOM    343  CB  VAL    46       1.146   4.025   2.059  1.00 97.58           C  
ATOM    344  CG1 VAL    46      -0.272   4.236   2.587  1.00 97.58           C  
ATOM    345  CG2 VAL    46       1.495   2.538   2.034  1.00 97.58           C  
ATOM    346  N   ILE    47       0.186   6.642  -0.021  1.00 98.25           N  
ATOM    347  CA  ILE    47      -0.007   8.077  -0.205  1.00 98.25           C  
ATOM    348  C   ILE    47      -1.387   8.481   0.308  1.00 98.25           C  
ATOM    349  O   ILE    47      -2.398   7.888  -0.077  1.00 98.25           O  
ATOM    350  CB  ILE    47       0.154   8.483  -1.687  1.00 98.25           C  
ATOM    351  CG1 ILE    47       1.522   8.038  -2.217  1.00 98.25           C  
ATOM    352  CG2 ILE    47      -0.034   9.994  -1.856  1.00 98.25           C  
ATOM    353  CD1 ILE    47       1.622   8.024  -3.736  1.00 98.25           C  
ATOM    354  N   ARG    48      -1.429   9.357   1.173  1.00 98.13           N  
ATOM    355  CA  ARG    48      -2.687   9.957   1.605  1.00 98.13           C  
ATOM    356  C   ARG    48      -3.063  11.138   0.717  1.00 98.13           C  
ATOM    357  O   ARG    48      -2.243  12.028   0.479  1.00 98.13           O  
ATOM    358  CB  ARG    48      -2.597  10.406   3.065  1.00 98.13           C  
ATOM    359  CG  ARG    48      -3.911  10.913   3.636  1.00 98.13           C  
ATOM    360  CD  ARG    48      -3.740  11.458   5.047  1.00 98.13           C  
ATOM    361  NE  ARG    48      -3.222  10.442   5.958  1.00 98.13           N  
ATOM    362  CZ  ARG    48      -3.544  10.343   7.244  1.00 98.13           C  
ATOM    363  NH1 ARG    48      -4.392  11.201   7.799  1.00 98.13           N  
ATOM    364  NH2 ARG    48      -3.014   9.379   7.982  1.00 98.13           N  
ATOM    365  N   ASP    49      -4.309  11.108   0.237  1.00 97.97           N  
ATOM    366  CA  ASP    49      -4.805  12.182  -0.619  1.00 97.97           C  
ATOM    367  C   ASP    49      -4.738  13.529   0.096  1.00 97.97           C  
ATOM    368  O   ASP    49      -5.081  13.629   1.276  1.00 97.97           O  
ATOM    369  CB  ASP    49      -6.240  11.894  -1.065  1.00 97.97           C  
ATOM    370  CG  ASP    49      -6.735  12.856  -2.130  1.00 97.97           C  
ATOM    371  OD1 ASP    49      -7.285  13.923  -1.781  1.00 97.97           O  
ATOM    372  OD2 ASP    49      -6.575  12.544  -3.330  1.00 97.97           O  
ATOM    373  N   GLU    50      -4.525  14.600  -0.492  1.00 97.79           N  
ATOM    374  CA  GLU    50      -4.366  15.934   0.080  1.00 97.79           C  
ATOM    375  C   GLU    50      -5.707  16.505   0.529  1.00 97.79           C  
ATOM    376  O   GLU    50      -5.778  17.229   1.525  1.00 97.79           O  
ATOM    377  CB  GLU    50      -3.704  16.876  -0.929  1.00 97.79           C  
ATOM    378  CG  GLU    50      -3.476  18.284  -0.397  1.00 97.79           C  
ATOM    379  CD  GLU    50      -2.795  19.201  -1.400  1.00 97.79           C  
ATOM    380  OE1 GLU    50      -2.319  20.289  -1.002  1.00 97.79           O  
ATOM    381  OE2 GLU    50      -2.739  18.830  -2.595  1.00 97.79           O  
ATOM    382  N   ASN    51      -6.822  16.125  -0.177  1.00 97.70           N  
ATOM    383  CA  ASN    51      -8.109  16.770   0.061  1.00 97.70           C  
ATOM    384  C   ASN    51      -9.072  15.844   0.799  1.00 97.70           C  
ATOM    385  O   ASN    51     -10.132  16.278   1.253  1.00 97.70           O  
ATOM    386  CB  ASN    51      -8.728  17.237  -1.258  1.00 97.70           C  
ATOM    387  CG  ASN    51      -7.884  18.281  -1.963  1.00 97.70           C  
ATOM    388  OD1 ASN    51      -7.419  19.242  -1.344  1.00 97.70           O  
ATOM    389  ND2 ASN    51      -7.678  18.099  -3.262  1.00 97.70           N  
ATOM    390  N   ASN    52      -8.768  14.678   0.783  1.00 97.30           N  
ATOM    391  CA  ASN    52      -9.543  13.668   1.496  1.00 97.30           C  
ATOM    392  C   ASN    52      -8.642  12.740   2.307  1.00 97.30           C  
ATOM    393  O   ASN    52      -8.058  11.802   1.762  1.00 97.30           O  
ATOM    394  CB  ASN    52     -10.397  12.858   0.519  1.00 97.30           C  
ATOM    395  CG  ASN    52     -11.316  11.877   1.220  1.00 97.30           C  
ATOM    396  OD1 ASN    52     -11.261  11.722   2.443  1.00 97.30           O  
ATOM    397  ND2 ASN    52     -12.167  11.208   0.452  1.00 97.30           N  
ATOM    398  N   ARG    53      -8.613  12.931   3.610  1.00 97.68           N  
ATOM    399  CA  ARG    53      -7.675  12.222   4.474  1.00 97.68           C  
ATOM    400  C   ARG    53      -8.051  10.749   4.600  1.00 97.68           C  
ATOM    401  O   ARG    53      -7.287   9.952   5.148  1.00 97.68           O  
ATOM    402  CB  ARG    53      -7.624  12.870   5.859  1.00 97.68           C  
ATOM    403  CG  ARG    53      -6.994  14.254   5.869  1.00 97.68           C  
ATOM    404  CD  ARG    53      -6.981  14.857   7.267  1.00 97.68           C  
ATOM    405  NE  ARG    53      -6.294  13.992   8.221  1.00 97.68           N  
ATOM    406  CZ  ARG    53      -4.999  14.069   8.518  1.00 97.68           C  
ATOM    407  NH1 ARG    53      -4.223  14.978   7.938  1.00 97.68           N  
ATOM    408  NH2 ARG    53      -4.477  13.232   9.402  1.00 97.68           N  
ATOM    409  N   ASN    54      -9.223  10.444   4.082  1.00 97.73           N  
ATOM    410  CA  ASN    54      -9.670   9.056   4.134  1.00 97.73           C  
ATOM    411  C   ASN    54      -9.317   8.306   2.853  1.00 97.73           C  
ATOM    412  O   ASN    54      -9.561   7.103   2.746  1.00 97.73           O  
ATOM    413  CB  ASN    54     -11.176   8.986   4.393  1.00 97.73           C  
ATOM    414  CG  ASN    54     -11.578   9.657   5.692  1.00 97.73           C  
ATOM    415  OD1 ASN    54     -10.857   9.586   6.690  1.00 97.73           O  
ATOM    416  ND2 ASN    54     -12.731  10.314   5.688  1.00 97.73           N  
ATOM    417  N   ARG    55      -8.814   9.041   1.821  1.00 97.80           N  
ATOM    418  CA  ARG    55      -8.479   8.433   0.537  1.00 97.80           C  
ATOM    419  C   ARG    55      -6.986   8.135   0.446  1.00 97.80           C  
ATOM    420  O   ARG    55      -6.156   8.999   0.735  1.00 97.80           O  
ATOM    421  CB  ARG    55      -8.902   9.346  -0.616  1.00 97.80           C  
ATOM    422  CG  ARG    55      -8.577   8.789  -1.993  1.00 97.80           C  
ATOM    423  CD  ARG    55      -9.239   9.598  -3.100  1.00 97.80           C  
ATOM    424  NE  ARG    55     -10.693   9.460  -3.073  1.00 97.80           N  
ATOM    425  CZ  ARG    55     -11.540  10.227  -3.754  1.00 97.80           C  
ATOM    426  NH1 ARG    55     -11.093  11.206  -4.532  1.00 97.80           N  
ATOM    427  NH2 ARG    55     -12.844  10.013  -3.657  1.00 97.80           N  
ATOM    428  N   PHE    56      -6.668   6.856   0.067  1.00 97.59           N  
ATOM    429  CA  PHE    56      -5.285   6.419  -0.080  1.00 97.59           C  
ATOM    430  C   PHE    56      -5.011   5.962  -1.508  1.00 97.59           C  
ATOM    431  O   PHE    56      -5.928   5.545  -2.219  1.00 97.59           O  
ATOM    432  CB  PHE    56      -4.970   5.288   0.903  1.00 97.59           C  
ATOM    433  CG  PHE    56      -4.906   5.732   2.339  1.00 97.59           C  
ATOM    434  CD1 PHE    56      -3.705   6.150   2.900  1.00 97.59           C  
ATOM    435  CD2 PHE    56      -6.048   5.731   3.130  1.00 97.59           C  
ATOM    436  CE1 PHE    56      -3.644   6.562   4.229  1.00 97.59           C  
ATOM    437  CE2 PHE    56      -5.994   6.141   4.459  1.00 97.59           C  
ATOM    438  CZ  PHE    56      -4.791   6.555   5.007  1.00 97.59           C  
ATOM    439  N   TYR    57      -3.755   6.053  -1.927  1.00 97.87           N  
ATOM    440  CA  TYR    57      -3.186   5.511  -3.155  1.00 97.87           C  
ATOM    441  C   TYR    57      -2.028   4.568  -2.850  1.00 97.87           C  
ATOM    442  O   TYR    57      -1.264   4.797  -1.910  1.00 97.87           O  
ATOM    443  CB  TYR    57      -2.711   6.641  -4.073  1.00 97.87           C  
ATOM    444  CG  TYR    57      -3.701   7.774  -4.203  1.00 97.87           C  
ATOM    445  CD1 TYR    57      -4.774   7.689  -5.089  1.00 97.87           C  
ATOM    446  CD2 TYR    57      -3.565   8.931  -3.443  1.00 97.87           C  
ATOM    447  CE1 TYR    57      -5.688   8.730  -5.214  1.00 97.87           C  
ATOM    448  CE2 TYR    57      -4.473   9.979  -3.560  1.00 97.87           C  
ATOM    449  CZ  TYR    57      -5.529   9.869  -4.446  1.00 97.87           C  
ATOM    450  OH  TYR    57      -6.431  10.904  -4.566  1.00 97.87           O  
ATOM    451  N   LEU    58      -2.015   3.497  -3.553  1.00 97.32           N  
ATOM    452  CA  LEU    58      -0.800   2.691  -3.591  1.00 97.32           C  
ATOM    453  C   LEU    58      -0.077   2.860  -4.923  1.00 97.32           C  
ATOM    454  O   LEU    58      -0.700   2.798  -5.985  1.00 97.32           O  
ATOM    455  CB  LEU    58      -1.129   1.214  -3.359  1.00 97.32           C  
ATOM    456  CG  LEU    58      -1.921   0.886  -2.092  1.00 97.32           C  
ATOM    457  CD1 LEU    58      -2.198  -0.611  -2.013  1.00 97.32           C  
ATOM    458  CD2 LEU    58      -1.169   1.363  -0.853  1.00 97.32           C  
ATOM    459  N   ASP    59       1.158   3.196  -4.931  1.00 97.98           N  
ATOM    460  CA  ASP    59       2.028   3.308  -6.097  1.00 97.98           C  
ATOM    461  C   ASP    59       3.149   2.272  -6.048  1.00 97.98           C  
ATOM    462  O   ASP    59       4.114   2.429  -5.297  1.00 97.98           O  
ATOM    463  CB  ASP    59       2.618   4.716  -6.194  1.00 97.98           C  
ATOM    464  CG  ASP    59       3.425   4.936  -7.461  1.00 97.98           C  
ATOM    465  OD1 ASP    59       3.480   4.024  -8.314  1.00 97.98           O  
ATOM    466  OD2 ASP    59       4.014   6.029  -7.605  1.00 97.98           O  
ATOM    467  N   GLU    60       2.926   1.232  -6.816  1.00 97.89           N  
ATOM    468  CA  GLU    60       3.808   0.070  -6.762  1.00 97.89           C  
ATOM    469  C   GLU    60       4.481  -0.175  -8.110  1.00 97.89           C  
ATOM    470  O   GLU    60       3.830  -0.118  -9.155  1.00 97.89           O  
ATOM    471  CB  GLU    60       3.030  -1.176  -6.330  1.00 97.89           C  
ATOM    472  CG  GLU    60       2.245  -0.993  -5.039  1.00 97.89           C  
ATOM    473  CD  GLU    60       1.294  -2.143  -4.747  1.00 97.89           C  
ATOM    474  OE1 GLU    60       0.336  -1.954  -3.963  1.00 97.89           O  
ATOM    475  OE2 GLU    60       1.510  -3.242  -5.305  1.00 97.89           O  
ATOM    476  N   VAL    61       5.713  -0.421  -8.075  1.00 97.81           N  
ATOM    477  CA  VAL    61       6.471  -0.767  -9.273  1.00 97.81           C  
ATOM    478  C   VAL    61       7.251  -2.058  -9.036  1.00 97.81           C  
ATOM    479  O   VAL    61       7.922  -2.206  -8.012  1.00 97.81           O  
ATOM    480  CB  VAL    61       7.433   0.369  -9.685  1.00 97.81           C  
ATOM    481  CG1 VAL    61       8.185   0.004 -10.963  1.00 97.81           C  
ATOM    482  CG2 VAL    61       6.665   1.677  -9.869  1.00 97.81           C  
ATOM    483  N   TYR    62       7.160  -2.964 -10.020  1.00 97.60           N  
ATOM    484  CA  TYR    62       7.854  -4.246  -9.953  1.00 97.60           C  
ATOM    485  C   TYR    62       8.745  -4.448 -11.173  1.00 97.60           C  
ATOM    486  O   TYR    62       8.517  -3.843 -12.223  1.00 97.60           O  
ATOM    487  CB  TYR    62       6.848  -5.396  -9.845  1.00 97.60           C  
ATOM    488  CG  TYR    62       5.880  -5.250  -8.696  1.00 97.60           C  
ATOM    489  CD1 TYR    62       6.225  -5.667  -7.412  1.00 97.60           C  
ATOM    490  CD2 TYR    62       4.619  -4.696  -8.892  1.00 97.60           C  
ATOM    491  CE1 TYR    62       5.336  -5.536  -6.351  1.00 97.60           C  
ATOM    492  CE2 TYR    62       3.722  -4.561  -7.838  1.00 97.60           C  
ATOM    493  CZ  TYR    62       4.089  -4.982  -6.573  1.00 97.60           C  
ATOM    494  OH  TYR    62       3.204  -4.851  -5.526  1.00 97.60           O  
ATOM    495  N   GLU    63       9.721  -5.190 -10.986  1.00 96.05           N  
ATOM    496  CA  GLU    63      10.648  -5.491 -12.073  1.00 96.05           C  
ATOM    497  C   GLU    63       9.915  -6.069 -13.280  1.00 96.05           C  
ATOM    498  O   GLU    63      10.250  -5.755 -14.424  1.00 96.05           O  
ATOM    499  CB  GLU    63      11.732  -6.464 -11.601  1.00 96.05           C  
ATOM    500  CG  GLU    63      12.782  -6.775 -12.657  1.00 96.05           C  
ATOM    501  CD  GLU    63      13.912  -7.651 -12.140  1.00 96.05           C  
ATOM    502  OE1 GLU    63      15.003  -7.660 -12.756  1.00 96.05           O  
ATOM    503  OE2 GLU    63      13.706  -8.333 -11.112  1.00 96.05           O  
ATOM    504  N   ASP    64       8.933  -6.933 -12.903  1.00 94.63           N  
ATOM    505  CA  ASP    64       8.090  -7.548 -13.925  1.00 94.63           C  
ATOM    506  C   ASP    64       6.830  -8.150 -13.307  1.00 94.63           C  
ATOM    507  O   ASP    64       6.564  -7.961 -12.118  1.00 94.63           O  
ATOM    508  CB  ASP    64       8.868  -8.623 -14.687  1.00 94.63           C  
ATOM    509  CG  ASP    64       9.486  -9.667 -13.774  1.00 94.63           C  
ATOM    510  OD1 ASP    64       8.954  -9.902 -12.667  1.00 94.63           O  
ATOM    511  OD2 ASP    64      10.516 -10.259 -14.163  1.00 94.63           O  
ATOM    512  N   GLU    65       6.066  -8.768 -14.104  1.00 94.96           N  
ATOM    513  CA  GLU    65       4.816  -9.337 -13.610  1.00 94.96           C  
ATOM    514  C   GLU    65       5.077 -10.481 -12.634  1.00 94.96           C  
ATOM    515  O   GLU    65       4.356 -10.638 -11.646  1.00 94.96           O  
ATOM    516  CB  GLU    65       3.950  -9.826 -14.773  1.00 94.96           C  
ATOM    517  CG  GLU    65       2.584 -10.345 -14.348  1.00 94.96           C  
ATOM    518  CD  GLU    65       1.733 -10.822 -15.515  1.00 94.96           C  
ATOM    519  OE1 GLU    65       0.492 -10.899 -15.370  1.00 94.96           O  
ATOM    520  OE2 GLU    65       2.313 -11.123 -16.582  1.00 94.96           O  
ATOM    521  N   ALA    66       6.117 -11.253 -12.948  1.00 95.83           N  
ATOM    522  CA  ALA    66       6.455 -12.352 -12.047  1.00 95.83           C  
ATOM    523  C   ALA    66       6.768 -11.836 -10.646  1.00 95.83           C  
ATOM    524  O   ALA    66       6.344 -12.427  -9.650  1.00 95.83           O  
ATOM    525  CB  ALA    66       7.639 -13.144 -12.596  1.00 95.83           C  
ATOM    526  N   ALA    67       7.508 -10.770 -10.523  1.00 96.38           N  
ATOM    527  CA  ALA    67       7.793 -10.148  -9.233  1.00 96.38           C  
ATOM    528  C   ALA    67       6.507  -9.704  -8.542  1.00 96.38           C  
ATOM    529  O   ALA    67       6.373  -9.833  -7.322  1.00 96.38           O  
ATOM    530  CB  ALA    67       8.735  -8.960  -9.411  1.00 96.38           C  
ATOM    531  N   PHE    68       5.628  -9.150  -9.354  1.00 96.53           N  
ATOM    532  CA  PHE    68       4.347  -8.739  -8.793  1.00 96.53           C  
ATOM    533  C   PHE    68       3.600  -9.935  -8.214  1.00 96.53           C  
ATOM    534  O   PHE    68       3.086  -9.870  -7.095  1.00 96.53           O  
ATOM    535  CB  PHE    68       3.489  -8.049  -9.857  1.00 96.53           C  
ATOM    536  CG  PHE    68       2.046  -7.888  -9.463  1.00 96.53           C  
ATOM    537  CD1 PHE    68       1.048  -8.600 -10.116  1.00 96.53           C  
ATOM    538  CD2 PHE    68       1.687  -7.023  -8.437  1.00 96.53           C  
ATOM    539  CE1 PHE    68      -0.288  -8.453  -9.753  1.00 96.53           C  
ATOM    540  CE2 PHE    68       0.353  -6.870  -8.069  1.00 96.53           C  
ATOM    541  CZ  PHE    68      -0.633  -7.585  -8.729  1.00 96.53           C  
ATOM    542  N   LEU    69       3.571 -11.007  -8.898  1.00 96.17           N  
ATOM    543  CA  LEU    69       2.837 -12.182  -8.442  1.00 96.17           C  
ATOM    544  C   LEU    69       3.469 -12.764  -7.182  1.00 96.17           C  
ATOM    545  O   LEU    69       2.760 -13.199  -6.271  1.00 96.17           O  
ATOM    546  CB  LEU    69       2.792 -13.246  -9.543  1.00 96.17           C  
ATOM    547  CG  LEU    69       1.976 -12.898 -10.789  1.00 96.17           C  
ATOM    548  CD1 LEU    69       2.130 -13.988 -11.844  1.00 96.17           C  
ATOM    549  CD2 LEU    69       0.508 -12.698 -10.430  1.00 96.17           C  
ATOM    550  N   GLN    70       4.753 -12.774  -7.180  1.00 96.32           N  
ATOM    551  CA  GLN    70       5.441 -13.209  -5.969  1.00 96.32           C  
ATOM    552  C   GLN    70       5.068 -12.331  -4.779  1.00 96.32           C  
ATOM    553  O   GLN    70       4.843 -12.834  -3.676  1.00 96.32           O  
ATOM    554  CB  GLN    70       6.956 -13.195  -6.178  1.00 96.32           C  
ATOM    555  CG  GLN    70       7.745 -13.739  -4.994  1.00 96.32           C  
ATOM    556  CD  GLN    70       7.594 -15.240  -4.828  1.00 96.32           C  
ATOM    557  OE1 GLN    70       7.440 -15.974  -5.810  1.00 96.32           O  
ATOM    558  NE2 GLN    70       7.637 -15.706  -3.585  1.00 96.32           N  
ATOM    559  N   HIS    71       5.119 -11.042  -5.118  1.00 96.58           N  
ATOM    560  CA  HIS    71       4.708 -10.064  -4.117  1.00 96.58           C  
ATOM    561  C   HIS    71       3.329 -10.396  -3.557  1.00 96.58           C  
ATOM    562  O   HIS    71       3.124 -10.362  -2.341  1.00 96.58           O  
ATOM    563  CB  HIS    71       4.706  -8.655  -4.714  1.00 96.58           C  
ATOM    564  CG  HIS    71       4.105  -7.624  -3.814  1.00 96.58           C  
ATOM    565  ND1 HIS    71       4.769  -7.111  -2.721  1.00 96.58           N  
ATOM    566  CD2 HIS    71       2.900  -7.007  -3.849  1.00 96.58           C  
ATOM    567  CE1 HIS    71       3.996  -6.222  -2.121  1.00 96.58           C  
ATOM    568  NE2 HIS    71       2.856  -6.140  -2.786  1.00 96.58           N  
ATOM    569  N   CYS    72       2.377 -10.778  -4.352  1.00 95.07           N  
ATOM    570  CA  CYS    72       0.994 -11.036  -3.967  1.00 95.07           C  
ATOM    571  C   CYS    72       0.891 -12.297  -3.118  1.00 95.07           C  
ATOM    572  O   CYS    72      -0.080 -12.476  -2.379  1.00 95.07           O  
ATOM    573  CB  CYS    72       0.108 -11.170  -5.205  1.00 95.07           C  
ATOM    574  SG  CYS    72      -0.163  -9.612  -6.078  1.00 95.07           S  
ATOM    575  N   ARG    73       1.862 -13.155  -3.108  1.00 94.38           N  
ATOM    576  CA  ARG    73       1.809 -14.422  -2.385  1.00 94.38           C  
ATOM    577  C   ARG    73       2.458 -14.296  -1.011  1.00 94.38           C  
ATOM    578  O   ARG    73       2.387 -15.220  -0.198  1.00 94.38           O  
ATOM    579  CB  ARG    73       2.496 -15.529  -3.189  1.00 94.38           C  
ATOM    580  CG  ARG    73       1.724 -15.960  -4.426  1.00 94.38           C  
ATOM    581  CD  ARG    73       2.479 -17.016  -5.222  1.00 94.38           C  
ATOM    582  NE  ARG    73       1.833 -17.289  -6.503  1.00 94.38           N  
ATOM    583  CZ  ARG    73       2.479 -17.543  -7.638  1.00 94.38           C  
ATOM    584  NH1 ARG    73       3.806 -17.563  -7.674  1.00 94.38           N  
ATOM    585  NH2 ARG    73       1.792 -17.778  -8.747  1.00 94.38           N  
ATOM    586  N   ASN    74       3.147 -13.145  -0.858  1.00 94.00           N  
ATOM    587  CA  ASN    74       3.753 -12.900   0.446  1.00 94.00           C  
ATOM    588  C   ASN    74       2.699 -12.809   1.546  1.00 94.00           C  
ATOM    589  O   ASN    74       1.668 -12.158   1.371  1.00 94.00           O  
ATOM    590  CB  ASN    74       4.599 -11.626   0.415  1.00 94.00           C  
ATOM    591  CG  ASN    74       5.366 -11.402   1.703  1.00 94.00           C  
ATOM    592  OD1 ASN    74       4.817 -10.897   2.687  1.00 94.00           O  
ATOM    593  ND2 ASN    74       6.640 -11.776   1.708  1.00 94.00           N  
ATOM    594  N   GLU    75       2.925 -13.475   2.656  1.00 92.49           N  
ATOM    595  CA  GLU    75       1.941 -13.578   3.730  1.00 92.49           C  
ATOM    596  C   GLU    75       1.568 -12.200   4.270  1.00 92.49           C  
ATOM    597  O   GLU    75       0.393 -11.925   4.525  1.00 92.49           O  
ATOM    598  CB  GLU    75       2.471 -14.461   4.862  1.00 92.49           C  
ATOM    599  CG  GLU    75       2.469 -15.947   4.535  1.00 92.49           C  
ATOM    600  CD  GLU    75       2.965 -16.815   5.681  1.00 92.49           C  
ATOM    601  OE1 GLU    75       2.961 -18.060   5.545  1.00 92.49           O  
ATOM    602  OE2 GLU    75       3.359 -16.244   6.722  1.00 92.49           O  
ATOM    603  N   THR    76       2.624 -11.381   4.418  1.00 92.82           N  
ATOM    604  CA  THR    76       2.352 -10.055   4.961  1.00 92.82           C  
ATOM    605  C   THR    76       1.483  -9.246   4.002  1.00 92.82           C  
ATOM    606  O   THR    76       0.568  -8.540   4.430  1.00 92.82           O  
ATOM    607  CB  THR    76       3.657  -9.289   5.245  1.00 92.82           C  
ATOM    608  OG1 THR    76       4.460 -10.048   6.159  1.00 92.82           O  
ATOM    609  CG2 THR    76       3.371  -7.921   5.854  1.00 92.82           C  
ATOM    610  N   ILE    77       1.665  -9.506   2.754  1.00 94.65           N  
ATOM    611  CA  ILE    77       0.886  -8.789   1.750  1.00 94.65           C  
ATOM    612  C   ILE    77      -0.542  -9.330   1.721  1.00 94.65           C  
ATOM    613  O   ILE    77      -1.502  -8.561   1.627  1.00 94.65           O  
ATOM    614  CB  ILE    77       1.529  -8.900   0.350  1.00 94.65           C  
ATOM    615  CG1 ILE    77       2.860  -8.139   0.312  1.00 94.65           C  
ATOM    616  CG2 ILE    77       0.572  -8.382  -0.727  1.00 94.65           C  
ATOM    617  CD1 ILE    77       2.748  -6.675   0.711  1.00 94.65           C  
ATOM    618  N   ALA    78      -0.638 -10.583   1.792  1.00 92.87           N  
ATOM    619  CA  ALA    78      -1.968 -11.185   1.832  1.00 92.87           C  
ATOM    620  C   ALA    78      -2.786 -10.633   2.996  1.00 92.87           C  
ATOM    621  O   ALA    78      -3.970 -10.328   2.841  1.00 92.87           O  
ATOM    622  CB  ALA    78      -1.862 -12.705   1.934  1.00 92.87           C  
ATOM    623  N   ARG    79      -2.152 -10.447   4.113  1.00 92.19           N  
ATOM    624  CA  ARG    79      -2.835  -9.889   5.276  1.00 92.19           C  
ATOM    625  C   ARG    79      -3.254  -8.445   5.025  1.00 92.19           C  
ATOM    626  O   ARG    79      -4.332  -8.022   5.448  1.00 92.19           O  
ATOM    627  CB  ARG    79      -1.939  -9.967   6.515  1.00 92.19           C  
ATOM    628  CG  ARG    79      -2.632  -9.552   7.803  1.00 92.19           C  
ATOM    629  CD  ARG    79      -1.824  -9.948   9.030  1.00 92.19           C  
ATOM    630  NE  ARG    79      -2.520  -9.607  10.267  1.00 92.19           N  
ATOM    631  CZ  ARG    79      -2.282 -10.167  11.450  1.00 92.19           C  
ATOM    632  NH1 ARG    79      -1.355 -11.109  11.580  1.00 92.19           N  
ATOM    633  NH2 ARG    79      -2.975  -9.781  12.512  1.00 92.19           N  
ATOM    634  N   PHE    80      -2.373  -7.784   4.408  1.00 94.01           N  
ATOM    635  CA  PHE    80      -2.680  -6.396   4.085  1.00 94.01           C  
ATOM    636  C   PHE    80      -3.873  -6.310   3.142  1.00 94.01           C  
ATOM    637  O   PHE    80      -4.772  -5.490   3.341  1.00 94.01           O  
ATOM    638  CB  PHE    80      -1.464  -5.707   3.457  1.00 94.01           C  
ATOM    639  CG  PHE    80      -1.696  -4.260   3.114  1.00 94.01           C  
ATOM    640  CD1 PHE    80      -1.488  -3.797   1.821  1.00 94.01           C  
ATOM    641  CD2 PHE    80      -2.122  -3.363   4.085  1.00 94.01           C  
ATOM    642  CE1 PHE    80      -1.702  -2.458   1.500  1.00 94.01           C  
ATOM    643  CE2 PHE    80      -2.337  -2.024   3.771  1.00 94.01           C  
ATOM    644  CZ  PHE    80      -2.126  -1.574   2.479  1.00 94.01           C  
ATOM    645  N   TYR    81      -3.962  -7.194   2.210  1.00 91.34           N  
ATOM    646  CA  TYR    81      -5.107  -7.197   1.306  1.00 91.34           C  
ATOM    647  C   TYR    81      -6.395  -7.510   2.058  1.00 91.34           C  
ATOM    648  O   TYR    81      -7.449  -6.945   1.758  1.00 91.34           O  
ATOM    649  CB  TYR    81      -4.900  -8.213   0.179  1.00 91.34           C  
ATOM    650  CG  TYR    81      -3.894  -7.774  -0.857  1.00 91.34           C  
ATOM    651  CD1 TYR    81      -3.585  -6.427  -1.029  1.00 91.34           C  
ATOM    652  CD2 TYR    81      -3.252  -8.705  -1.667  1.00 91.34           C  
ATOM    653  CE1 TYR    81      -2.660  -6.018  -1.984  1.00 91.34           C  
ATOM    654  CE2 TYR    81      -2.326  -8.307  -2.625  1.00 91.34           C  
ATOM    655  CZ  TYR    81      -2.037  -6.964  -2.775  1.00 91.34           C  
ATOM    656  OH  TYR    81      -1.120  -6.564  -3.722  1.00 91.34           O  
ATOM    657  N   GLU    82      -6.268  -8.379   2.975  1.00 93.56           N  
ATOM    658  CA  GLU    82      -7.436  -8.669   3.802  1.00 93.56           C  
ATOM    659  C   GLU    82      -7.884  -7.433   4.576  1.00 93.56           C  
ATOM    660  O   GLU    82      -9.083  -7.192   4.731  1.00 93.56           O  
ATOM    661  CB  GLU    82      -7.139  -9.817   4.769  1.00 93.56           C  
ATOM    662  CG  GLU    82      -7.077 -11.184   4.102  1.00 93.56           C  
ATOM    663  CD  GLU    82      -6.608 -12.287   5.036  1.00 93.56           C  
ATOM    664  OE1 GLU    82      -6.449 -13.443   4.580  1.00 93.56           O  
ATOM    665  OE2 GLU    82      -6.400 -11.995   6.235  1.00 93.56           O  
ATOM    666  N   LEU    83      -6.910  -6.714   4.965  1.00 93.48           N  
ATOM    667  CA  LEU    83      -7.210  -5.473   5.671  1.00 93.48           C  
ATOM    668  C   LEU    83      -7.914  -4.480   4.751  1.00 93.48           C  
ATOM    669  O   LEU    83      -8.908  -3.864   5.141  1.00 93.48           O  
ATOM    670  CB  LEU    83      -5.928  -4.849   6.229  1.00 93.48           C  
ATOM    671  CG  LEU    83      -6.105  -3.619   7.120  1.00 93.48           C  
ATOM    672  CD1 LEU    83      -6.739  -4.015   8.450  1.00 93.48           C  
ATOM    673  CD2 LEU    83      -4.765  -2.926   7.347  1.00 93.48           C  
ATOM    674  N   ILE    84      -7.425  -4.351   3.587  1.00 93.00           N  
ATOM    675  CA  ILE    84      -8.054  -3.456   2.622  1.00 93.00           C  
ATOM    676  C   ILE    84      -9.496  -3.896   2.374  1.00 93.00           C  
ATOM    677  O   ILE    84     -10.416  -3.077   2.412  1.00 93.00           O  
ATOM    678  CB  ILE    84      -7.269  -3.418   1.292  1.00 93.00           C  
ATOM    679  CG1 ILE    84      -5.903  -2.754   1.497  1.00 93.00           C  
ATOM    680  CG2 ILE    84      -8.074  -2.692   0.210  1.00 93.00           C  
ATOM    681  CD1 ILE    84      -4.982  -2.847   0.288  1.00 93.00           C  
ATOM    682  N   ASP    85      -9.607  -5.197   2.255  1.00 92.16           N  
ATOM    683  CA  ASP    85     -10.943  -5.726   1.995  1.00 92.16           C  
ATOM    684  C   ASP    85     -11.884  -5.435   3.162  1.00 92.16           C  
ATOM    685  O   ASP    85     -13.070  -5.164   2.957  1.00 92.16           O  
ATOM    686  CB  ASP    85     -10.882  -7.232   1.732  1.00 92.16           C  
ATOM    687  CG  ASP    85     -10.422  -7.569   0.324  1.00 92.16           C  
ATOM    688  OD1 ASP    85     -10.302  -6.651  -0.515  1.00 92.16           O  
ATOM    689  OD2 ASP    85     -10.179  -8.764   0.052  1.00 92.16           O  
ATOM    690  N   SER    86     -11.328  -5.367   4.293  1.00 93.60           N  
ATOM    691  CA  SER    86     -12.138  -5.190   5.495  1.00 93.60           C  
ATOM    692  C   SER    86     -12.448  -3.717   5.740  1.00 93.60           C  
ATOM    693  O   SER    86     -13.533  -3.377   6.216  1.00 93.60           O  
ATOM    694  CB  SER    86     -11.425  -5.779   6.713  1.00 93.60           C  
ATOM    695  OG  SER    86     -10.348  -4.950   7.115  1.00 93.60           O  
ATOM    696  N   TYR    87     -11.540  -2.874   5.332  1.00 92.36           N  
ATOM    697  CA  TYR    87     -11.683  -1.460   5.661  1.00 92.36           C  
ATOM    698  C   TYR    87     -12.300  -0.690   4.500  1.00 92.36           C  
ATOM    699  O   TYR    87     -13.028   0.283   4.710  1.00 92.36           O  
ATOM    700  CB  TYR    87     -10.325  -0.854   6.028  1.00 92.36           C  
ATOM    701  CG  TYR    87      -9.878  -1.171   7.434  1.00 92.36           C  
ATOM    702  CD1 TYR    87     -10.557  -2.111   8.206  1.00 92.36           C  
ATOM    703  CD2 TYR    87      -8.777  -0.533   7.994  1.00 92.36           C  
ATOM    704  CE1 TYR    87     -10.150  -2.405   9.503  1.00 92.36           C  
ATOM    705  CE2 TYR    87      -8.361  -0.819   9.289  1.00 92.36           C  
ATOM    706  CZ  TYR    87      -9.052  -1.755  10.035  1.00 92.36           C  
ATOM    707  OH  TYR    87      -8.645  -2.043  11.318  1.00 92.36           O  
ATOM    708  N   ALA    88     -11.787  -1.042   3.374  1.00 89.67           N  
ATOM    709  CA  ALA    88     -12.162  -0.214   2.230  1.00 89.67           C  
ATOM    710  C   ALA    88     -13.678  -0.158   2.067  1.00 89.67           C  
ATOM    711  O   ALA    88     -14.376  -1.132   2.359  1.00 89.67           O  
ATOM    712  CB  ALA    88     -11.512  -0.742   0.954  1.00 89.67           C  
ATOM    713  N   PHE    89     -14.144   1.005   1.770  1.00 89.33           N  
ATOM    714  CA  PHE    89     -15.539   1.201   1.392  1.00 89.33           C  
ATOM    715  C   PHE    89     -15.643   2.023   0.113  1.00 89.33           C  
ATOM    716  O   PHE    89     -14.689   2.700  -0.276  1.00 89.33           O  
ATOM    717  CB  PHE    89     -16.312   1.888   2.522  1.00 89.33           C  
ATOM    718  CG  PHE    89     -15.891   3.312   2.768  1.00 89.33           C  
ATOM    719  CD1 PHE    89     -14.848   3.603   3.640  1.00 89.33           C  
ATOM    720  CD2 PHE    89     -16.537   4.360   2.126  1.00 89.33           C  
ATOM    721  CE1 PHE    89     -14.456   4.919   3.869  1.00 89.33           C  
ATOM    722  CE2 PHE    89     -16.151   5.679   2.350  1.00 89.33           C  
ATOM    723  CZ  PHE    89     -15.111   5.956   3.222  1.00 89.33           C  
ATOM    724  N   GLY    90     -16.674   1.705  -0.647  1.00 88.78           N  
ATOM    725  CA  GLY    90     -16.855   2.379  -1.922  1.00 88.78           C  
ATOM    726  C   GLY    90     -16.100   1.717  -3.059  1.00 88.78           C  
ATOM    727  O   GLY    90     -15.715   0.550  -2.959  1.00 88.78           O  
ATOM    728  N   PRO    91     -16.003   2.576  -4.116  1.00 91.41           N  
ATOM    729  CA  PRO    91     -15.300   1.974  -5.251  1.00 91.41           C  
ATOM    730  C   PRO    91     -13.795   1.861  -5.020  1.00 91.41           C  
ATOM    731  O   PRO    91     -13.196   2.737  -4.391  1.00 91.41           O  
ATOM    732  CB  PRO    91     -15.605   2.934  -6.404  1.00 91.41           C  
ATOM    733  CG  PRO    91     -15.907   4.241  -5.744  1.00 91.41           C  
ATOM    734  CD  PRO    91     -16.508   3.966  -4.395  1.00 91.41           C  
ATOM    735  N   LEU    92     -13.229   0.739  -5.344  1.00 93.76           N  
ATOM    736  CA  LEU    92     -11.791   0.513  -5.433  1.00 93.76           C  
ATOM    737  C   LEU    92     -11.326   0.529  -6.885  1.00 93.76           C  
ATOM    738  O   LEU    92     -11.899  -0.161  -7.732  1.00 93.76           O  
ATOM    739  CB  LEU    92     -11.417  -0.820  -4.780  1.00 93.76           C  
ATOM    740  CG  LEU    92      -9.923  -1.137  -4.693  1.00 93.76           C  
ATOM    741  CD1 LEU    92      -9.619  -1.913  -3.416  1.00 93.76           C  
ATOM    742  CD2 LEU    92      -9.470  -1.920  -5.921  1.00 93.76           C  
ATOM    743  N   PHE    93     -10.460   1.401  -7.184  1.00 96.41           N  
ATOM    744  CA  PHE    93      -9.921   1.502  -8.535  1.00 96.41           C  
ATOM    745  C   PHE    93      -8.538   0.868  -8.615  1.00 96.41           C  
ATOM    746  O   PHE    93      -7.643   1.219  -7.844  1.00 96.41           O  
ATOM    747  CB  PHE    93      -9.854   2.967  -8.980  1.00 96.41           C  
ATOM    748  CG  PHE    93     -11.179   3.679  -8.926  1.00 96.41           C  
ATOM    749  CD1 PHE    93     -12.074   3.593  -9.986  1.00 96.41           C  
ATOM    750  CD2 PHE    93     -11.529   4.434  -7.814  1.00 96.41           C  
ATOM    751  CE1 PHE    93     -13.301   4.251  -9.938  1.00 96.41           C  
ATOM    752  CE2 PHE    93     -12.754   5.095  -7.760  1.00 96.41           C  
ATOM    753  CZ  PHE    93     -13.637   5.003  -8.823  1.00 96.41           C  
ATOM    754  N   LEU    94      -8.344  -0.046  -9.530  1.00 96.05           N  
ATOM    755  CA  LEU    94      -7.119  -0.811  -9.736  1.00 96.05           C  
ATOM    756  C   LEU    94      -6.631  -0.680 -11.175  1.00 96.05           C  
ATOM    757  O   LEU    94      -7.392  -0.918 -12.116  1.00 96.05           O  
ATOM    758  CB  LEU    94      -7.343  -2.286  -9.393  1.00 96.05           C  
ATOM    759  CG  LEU    94      -6.183  -3.236  -9.693  1.00 96.05           C  
ATOM    760  CD1 LEU    94      -5.005  -2.942  -8.771  1.00 96.05           C  
ATOM    761  CD2 LEU    94      -6.630  -4.687  -9.552  1.00 96.05           C  
ATOM    762  N   PHE    95      -5.407  -0.176 -11.343  1.00 97.04           N  
ATOM    763  CA  PHE    95      -4.767  -0.025 -12.645  1.00 97.04           C  
ATOM    764  C   PHE    95      -3.458  -0.804 -12.698  1.00 97.04           C  
ATOM    765  O   PHE    95      -2.617  -0.675 -11.806  1.00 97.04           O  
ATOM    766  CB  PHE    95      -4.512   1.453 -12.952  1.00 97.04           C  
ATOM    767  CG  PHE    95      -5.710   2.336 -12.729  1.00 97.04           C  
ATOM    768  CD1 PHE    95      -6.652   2.520 -13.734  1.00 97.04           C  
ATOM    769  CD2 PHE    95      -5.895   2.982 -11.513  1.00 97.04           C  
ATOM    770  CE1 PHE    95      -7.763   3.336 -13.530  1.00 97.04           C  
ATOM    771  CE2 PHE    95      -7.002   3.799 -11.302  1.00 97.04           C  
ATOM    772  CZ  PHE    95      -7.934   3.975 -12.312  1.00 97.04           C  
ATOM    773  N   LYS    96      -3.265  -1.595 -13.770  1.00 96.48           N  
ATOM    774  CA  LYS    96      -2.020  -2.328 -13.983  1.00 96.48           C  
ATOM    775  C   LYS    96      -1.497  -2.124 -15.402  1.00 96.48           C  
ATOM    776  O   LYS    96      -2.279  -2.041 -16.352  1.00 96.48           O  
ATOM    777  CB  LYS    96      -2.222  -3.819 -13.709  1.00 96.48           C  
ATOM    778  CG  LYS    96      -2.764  -4.125 -12.321  1.00 96.48           C  
ATOM    779  CD  LYS    96      -3.131  -5.597 -12.175  1.00 96.48           C  
ATOM    780  CE  LYS    96      -3.891  -5.859 -10.883  1.00 96.48           C  
ATOM    781  NZ  LYS    96      -4.277  -7.296 -10.749  1.00 96.48           N  
ATOM    782  N   GLY    97      -0.117  -1.992 -15.546  1.00 95.65           N  
ATOM    783  CA  GLY    97       0.436  -1.868 -16.885  1.00 95.65           C  
ATOM    784  C   GLY    97       1.950  -1.771 -16.899  1.00 95.65           C  
ATOM    785  O   GLY    97       2.597  -1.940 -15.864  1.00 95.65           O  
ATOM    786  N   TYR    98       2.553  -1.596 -18.087  1.00 94.43           N  
ATOM    787  CA  TYR    98       3.991  -1.457 -18.295  1.00 94.43           C  
ATOM    788  C   TYR    98       4.351  -0.024 -18.670  1.00 94.43           C  
ATOM    789  O   TYR    98       3.541   0.691 -19.264  1.00 94.43           O  
ATOM    790  CB  TYR    98       4.472  -2.419 -19.385  1.00 94.43           C  
ATOM    791  CG  TYR    98       4.237  -3.874 -19.057  1.00 94.43           C  
ATOM    792  CD1 TYR    98       5.173  -4.603 -18.328  1.00 94.43           C  
ATOM    793  CD2 TYR    98       3.081  -4.521 -19.476  1.00 94.43           C  
ATOM    794  CE1 TYR    98       4.962  -5.944 -18.026  1.00 94.43           C  
ATOM    795  CE2 TYR    98       2.859  -5.862 -19.179  1.00 94.43           C  
ATOM    796  CZ  TYR    98       3.804  -6.563 -18.454  1.00 94.43           C  
ATOM    797  OH  TYR    98       3.590  -7.891 -18.158  1.00 94.43           O  
ATOM    798  N   ARG    99       5.526   0.323 -18.155  1.00 88.98           N  
ATOM    799  CA  ARG    99       6.080   1.624 -18.516  1.00 88.98           C  
ATOM    800  C   ARG    99       6.220   1.759 -20.028  1.00 88.98           C  
ATOM    801  O   ARG    99       6.692   0.838 -20.698  1.00 88.98           O  
ATOM    802  CB  ARG    99       7.438   1.836 -17.842  1.00 88.98           C  
ATOM    803  CG  ARG    99       8.070   3.186 -18.144  1.00 88.98           C  
ATOM    804  CD  ARG    99       9.399   3.360 -17.421  1.00 88.98           C  
ATOM    805  NE  ARG    99       9.945   4.700 -17.612  1.00 88.98           N  
ATOM    806  CZ  ARG    99      11.161   4.964 -18.080  1.00 88.98           C  
ATOM    807  NH1 ARG    99      11.986   3.979 -18.415  1.00 88.98           N  
ATOM    808  NH2 ARG    99      11.557   6.221 -18.214  1.00 88.98           N  
ATOM    809  N   VAL   100       5.645   2.782 -20.633  1.00 88.47           N  
ATOM    810  CA  VAL   100       5.802   3.065 -22.056  1.00 88.47           C  
ATOM    811  C   VAL   100       7.257   3.417 -22.357  1.00 88.47           C  
ATOM    812  O   VAL   100       7.866   4.224 -21.649  1.00 88.47           O  
ATOM    813  CB  VAL   100       4.871   4.211 -22.512  1.00 88.47           C  
ATOM    814  CG1 VAL   100       5.143   4.580 -23.970  1.00 88.47           C  
ATOM    815  CG2 VAL   100       3.408   3.817 -22.322  1.00 88.47           C  
ATOM    816  N   GLU   101       7.861   2.817 -23.257  1.00 82.86           N  
ATOM    817  CA  GLU   101       9.231   3.154 -23.631  1.00 82.86           C  
ATOM    818  C   GLU   101       9.274   3.889 -24.967  1.00 82.86           C  
ATOM    819  O   GLU   101       8.490   3.591 -25.871  1.00 82.86           O  
ATOM    820  CB  GLU   101      10.097   1.893 -23.696  1.00 82.86           C  
ATOM    821  CG  GLU   101      10.142   1.110 -22.392  1.00 82.86           C  
ATOM    822  CD  GLU   101      10.978   1.785 -21.316  1.00 82.86           C  
ATOM    823  OE1 GLU   101      10.640   1.661 -20.118  1.00 82.86           O  
ATOM    824  OE2 GLU   101      11.980   2.444 -21.675  1.00 82.86           O  
ATOM    825  N   GLY   102       9.871   5.109 -25.044  1.00 72.45           N  
ATOM    826  CA  GLY   102      10.117   5.746 -26.328  1.00 72.45           C  
ATOM    827  C   GLY   102      11.569   5.677 -26.760  1.00 72.45           C  
ATOM    828  O   GLY   102      12.469   5.596 -25.921  1.00 72.45           O  
TER     829      GLY   102                                                       
END   
