# Supplementary material for: The transformative power of transformers in protein structure prediction
Source: Proc Natl Acad Sci U S A. 2023 Jul 31;120(32):e2303499120. doi: 10.1073/pnas.2303499120 (PMC10410766; doi:10.1073/pnas.2303499120)
Supplement: Supplementary file 2 — Dataset S01 (GZ) [file pnas.2303499120.sd01.gz › SI_Data/predicted_structures/OmegaFold/T1114s1.pdb]

ATOM      1  N   MET     1      30.409  10.346 -28.435  1.00 32.97           N  
ATOM      2  CA  MET     1      31.542   9.627 -27.860  1.00 32.97           C  
ATOM      3  C   MET     1      31.408   9.522 -26.345  1.00 32.97           C  
ATOM      4  O   MET     1      32.409   9.414 -25.635  1.00 32.97           O  
ATOM      5  CB  MET     1      32.858  10.318 -28.222  1.00 32.97           C  
ATOM      6  CG  MET     1      33.157  10.325 -29.712  1.00 32.97           C  
ATOM      7  SD  MET     1      34.841  10.950 -30.089  1.00 32.97           S  
ATOM      8  CE  MET     1      35.652   9.406 -30.590  1.00 32.97           C  
ATOM      9  N   ALA     2      30.168   9.391 -25.789  1.00 49.98           N  
ATOM     10  CA  ALA     2      29.870   9.308 -24.362  1.00 49.98           C  
ATOM     11  C   ALA     2      29.995   7.873 -23.858  1.00 49.98           C  
ATOM     12  O   ALA     2      28.990   7.178 -23.690  1.00 49.98           O  
ATOM     13  CB  ALA     2      28.470   9.848 -24.078  1.00 49.98           C  
ATOM     14  N   SER     3      31.045   7.197 -24.201  1.00 54.16           N  
ATOM     15  CA  SER     3      31.136   5.910 -23.520  1.00 54.16           C  
ATOM     16  C   SER     3      32.101   5.976 -22.340  1.00 54.16           C  
ATOM     17  O   SER     3      33.178   6.567 -22.445  1.00 54.16           O  
ATOM     18  CB  SER     3      31.582   4.818 -24.493  1.00 54.16           C  
ATOM     19  OG  SER     3      32.908   4.403 -24.211  1.00 54.16           O  
ATOM     20  N   ASN     4      31.573   6.181 -21.109  1.00 49.39           N  
ATOM     21  CA  ASN     4      32.301   5.547 -20.015  1.00 49.39           C  
ATOM     22  C   ASN     4      31.804   6.030 -18.656  1.00 49.39           C  
ATOM     23  O   ASN     4      32.327   7.002 -18.108  1.00 49.39           O  
ATOM     24  CB  ASN     4      33.804   5.801 -20.152  1.00 49.39           C  
ATOM     25  CG  ASN     4      34.456   4.906 -21.187  1.00 49.39           C  
ATOM     26  OD1 ASN     4      33.827   3.984 -21.712  1.00 49.39           O  
ATOM     27  ND2 ASN     4      35.721   5.173 -21.488  1.00 49.39           N  
ATOM     28  N   GLY     5      30.513   6.025 -18.413  1.00 46.21           N  
ATOM     29  CA  GLY     5      30.423   6.271 -16.982  1.00 46.21           C  
ATOM     30  C   GLY     5      29.435   5.359 -16.281  1.00 46.21           C  
ATOM     31  O   GLY     5      29.264   5.439 -15.063  1.00 46.21           O  
ATOM     32  N   HIS     6      29.118   4.250 -16.969  1.00 45.36           N  
ATOM     33  CA  HIS     6      28.117   3.510 -16.209  1.00 45.36           C  
ATOM     34  C   HIS     6      28.670   2.174 -15.724  1.00 45.36           C  
ATOM     35  O   HIS     6      27.932   1.355 -15.172  1.00 45.36           O  
ATOM     36  CB  HIS     6      26.863   3.283 -17.054  1.00 45.36           C  
ATOM     37  CG  HIS     6      25.995   4.495 -17.178  1.00 45.36           C  
ATOM     38  ND1 HIS     6      26.119   5.395 -18.214  1.00 45.36           N  
ATOM     39  CD2 HIS     6      24.990   4.952 -16.396  1.00 45.36           C  
ATOM     40  CE1 HIS     6      25.224   6.357 -18.063  1.00 45.36           C  
ATOM     41  NE2 HIS     6      24.526   6.111 -16.967  1.00 45.36           N  
ATOM     42  N   SER     7      30.010   2.031 -15.568  1.00 51.63           N  
ATOM     43  CA  SER     7      30.329   0.653 -15.211  1.00 51.63           C  
ATOM     44  C   SER     7      30.895   0.564 -13.798  1.00 51.63           C  
ATOM     45  O   SER     7      31.214  -0.526 -13.319  1.00 51.63           O  
ATOM     46  CB  SER     7      31.325   0.058 -16.207  1.00 51.63           C  
ATOM     47  OG  SER     7      30.971  -1.274 -16.539  1.00 51.63           O  
ATOM     48  N   ALA     8      30.902   1.658 -13.091  1.00 52.59           N  
ATOM     49  CA  ALA     8      31.622   1.510 -11.828  1.00 52.59           C  
ATOM     50  C   ALA     8      30.675   1.110 -10.701  1.00 52.59           C  
ATOM     51  O   ALA     8      31.073   0.413  -9.765  1.00 52.59           O  
ATOM     52  CB  ALA     8      32.348   2.806 -11.474  1.00 52.59           C  
ATOM     53  N   GLY     9      29.428   1.337 -10.919  1.00 46.92           N  
ATOM     54  CA  GLY     9      28.555   1.063  -9.789  1.00 46.92           C  
ATOM     55  C   GLY     9      27.972  -0.337  -9.811  1.00 46.92           C  
ATOM     56  O   GLY     9      27.622  -0.886  -8.764  1.00 46.92           O  
ATOM     57  N   GLN    10      28.117  -0.904 -10.982  1.00 49.40           N  
ATOM     58  CA  GLN    10      27.545  -2.244 -11.055  1.00 49.40           C  
ATOM     59  C   GLN    10      28.489  -3.278 -10.447  1.00 49.40           C  
ATOM     60  O   GLN    10      28.045  -4.317  -9.954  1.00 49.40           O  
ATOM     61  CB  GLN    10      27.225  -2.614 -12.504  1.00 49.40           C  
ATOM     62  CG  GLN    10      25.734  -2.674 -12.809  1.00 49.40           C  
ATOM     63  CD  GLN    10      25.400  -2.186 -14.206  1.00 49.40           C  
ATOM     64  OE1 GLN    10      26.291  -1.818 -14.978  1.00 49.40           O  
ATOM     65  NE2 GLN    10      24.115  -2.180 -14.541  1.00 49.40           N  
ATOM     66  N   ASN    11      29.747  -2.829 -10.252  1.00 48.33           N  
ATOM     67  CA  ASN    11      30.692  -3.801  -9.714  1.00 48.33           C  
ATOM     68  C   ASN    11      30.553  -3.941  -8.200  1.00 48.33           C  
ATOM     69  O   ASN    11      30.801  -5.013  -7.646  1.00 48.33           O  
ATOM     70  CB  ASN    11      32.127  -3.415 -10.081  1.00 48.33           C  
ATOM     71  CG  ASN    11      32.555  -3.971 -11.425  1.00 48.33           C  
ATOM     72  OD1 ASN    11      31.829  -4.750 -12.048  1.00 48.33           O  
ATOM     73  ND2 ASN    11      33.737  -3.575 -11.881  1.00 48.33           N  
ATOM     74  N   ALA    12      30.122  -2.841  -7.622  1.00 51.12           N  
ATOM     75  CA  ALA    12      30.139  -2.913  -6.163  1.00 51.12           C  
ATOM     76  C   ALA    12      29.017  -3.807  -5.644  1.00 51.12           C  
ATOM     77  O   ALA    12      29.145  -4.422  -4.583  1.00 51.12           O  
ATOM     78  CB  ALA    12      30.024  -1.515  -5.559  1.00 51.12           C  
ATOM     79  N   ILE    13      28.014  -3.948  -6.444  1.00 49.99           N  
ATOM     80  CA  ILE    13      26.907  -4.758  -5.945  1.00 49.99           C  
ATOM     81  C   ILE    13      27.261  -6.239  -6.055  1.00 49.99           C  
ATOM     82  O   ILE    13      26.597  -7.088  -5.456  1.00 49.99           O  
ATOM     83  CB  ILE    13      25.599  -4.461  -6.712  1.00 49.99           C  
ATOM     84  CG1 ILE    13      25.908  -4.072  -8.163  1.00 49.99           C  
ATOM     85  CG2 ILE    13      24.798  -3.361  -6.009  1.00 49.99           C  
ATOM     86  CD1 ILE    13      24.716  -4.194  -9.103  1.00 49.99           C  
ATOM     87  N   ASP    14      28.319  -6.495  -6.767  1.00 54.47           N  
ATOM     88  CA  ASP    14      28.575  -7.918  -6.968  1.00 54.47           C  
ATOM     89  C   ASP    14      29.378  -8.501  -5.808  1.00 54.47           C  
ATOM     90  O   ASP    14      29.501  -9.721  -5.682  1.00 54.47           O  
ATOM     91  CB  ASP    14      29.313  -8.149  -8.288  1.00 54.47           C  
ATOM     92  CG  ASP    14      28.375  -8.317  -9.471  1.00 54.47           C  
ATOM     93  OD1 ASP    14      27.163  -8.535  -9.261  1.00 54.47           O  
ATOM     94  OD2 ASP    14      28.854  -8.232 -10.622  1.00 54.47           O  
ATOM     95  N   GLU    15      29.795  -7.616  -4.905  1.00 57.70           N  
ATOM     96  CA  GLU    15      30.699  -8.360  -4.033  1.00 57.70           C  
ATOM     97  C   GLU    15      30.107  -8.524  -2.636  1.00 57.70           C  
ATOM     98  O   GLU    15      30.842  -8.652  -1.655  1.00 57.70           O  
ATOM     99  CB  GLU    15      32.060  -7.663  -3.948  1.00 57.70           C  
ATOM    100  CG  GLU    15      33.244  -8.617  -4.013  1.00 57.70           C  
ATOM    101  CD  GLU    15      34.458  -8.020  -4.707  1.00 57.70           C  
ATOM    102  OE1 GLU    15      35.483  -8.725  -4.849  1.00 57.70           O  
ATOM    103  OE2 GLU    15      34.384  -6.838  -5.111  1.00 57.70           O  
ATOM    104  N   LEU    16      28.779  -8.762  -2.488  1.00 53.29           N  
ATOM    105  CA  LEU    16      28.427  -9.046  -1.101  1.00 53.29           C  
ATOM    106  C   LEU    16      28.524 -10.540  -0.810  1.00 53.29           C  
ATOM    107  O   LEU    16      28.296 -11.365  -1.698  1.00 53.29           O  
ATOM    108  CB  LEU    16      27.014  -8.544  -0.792  1.00 53.29           C  
ATOM    109  CG  LEU    16      26.854  -7.033  -0.621  1.00 53.29           C  
ATOM    110  CD1 LEU    16      25.447  -6.601  -1.020  1.00 53.29           C  
ATOM    111  CD2 LEU    16      27.158  -6.621   0.815  1.00 53.29           C  
ATOM    112  N   PRO    17      29.168 -10.909   0.251  1.00 60.28           N  
ATOM    113  CA  PRO    17      29.425 -12.272   0.722  1.00 60.28           C  
ATOM    114  C   PRO    17      28.175 -13.149   0.700  1.00 60.28           C  
ATOM    115  O   PRO    17      27.056 -12.637   0.791  1.00 60.28           O  
ATOM    116  CB  PRO    17      29.920 -12.062   2.156  1.00 60.28           C  
ATOM    117  CG  PRO    17      29.714 -10.606   2.421  1.00 60.28           C  
ATOM    118  CD  PRO    17      29.262  -9.948   1.149  1.00 60.28           C  
ATOM    119  N   ASP    18      28.191 -14.199  -0.053  1.00 63.60           N  
ATOM    120  CA  ASP    18      27.280 -15.321  -0.262  1.00 63.60           C  
ATOM    121  C   ASP    18      26.766 -15.866   1.069  1.00 63.60           C  
ATOM    122  O   ASP    18      27.250 -16.889   1.555  1.00 63.60           O  
ATOM    123  CB  ASP    18      27.971 -16.433  -1.054  1.00 63.60           C  
ATOM    124  CG  ASP    18      27.254 -16.772  -2.349  1.00 63.60           C  
ATOM    125  OD1 ASP    18      26.105 -16.322  -2.546  1.00 63.60           O  
ATOM    126  OD2 ASP    18      27.843 -17.498  -3.178  1.00 63.60           O  
ATOM    127  N   ILE    19      26.331 -15.030   1.977  1.00 63.27           N  
ATOM    128  CA  ILE    19      25.776 -15.642   3.179  1.00 63.27           C  
ATOM    129  C   ILE    19      24.345 -16.103   2.910  1.00 63.27           C  
ATOM    130  O   ILE    19      23.575 -15.403   2.248  1.00 63.27           O  
ATOM    131  CB  ILE    19      25.808 -14.666   4.377  1.00 63.27           C  
ATOM    132  CG1 ILE    19      27.161 -13.947   4.443  1.00 63.27           C  
ATOM    133  CG2 ILE    19      25.516 -15.407   5.685  1.00 63.27           C  
ATOM    134  CD1 ILE    19      27.180 -12.751   5.385  1.00 63.27           C  
ATOM    135  N   SER    20      24.113 -17.407   2.934  1.00 74.29           N  
ATOM    136  CA  SER    20      22.743 -17.899   2.843  1.00 74.29           C  
ATOM    137  C   SER    20      21.791 -17.043   3.672  1.00 74.29           C  
ATOM    138  O   SER    20      22.111 -16.667   4.802  1.00 74.29           O  
ATOM    139  CB  SER    20      22.664 -19.355   3.304  1.00 74.29           C  
ATOM    140  OG  SER    20      21.421 -19.618   3.933  1.00 74.29           O  
ATOM    141  N   PRO    21      20.769 -16.583   3.134  1.00 72.18           N  
ATOM    142  CA  PRO    21      19.797 -15.787   3.887  1.00 72.18           C  
ATOM    143  C   PRO    21      19.307 -16.494   5.149  1.00 72.18           C  
ATOM    144  O   PRO    21      19.040 -15.843   6.162  1.00 72.18           O  
ATOM    145  CB  PRO    21      18.652 -15.592   2.890  1.00 72.18           C  
ATOM    146  CG  PRO    21      19.181 -16.116   1.594  1.00 72.18           C  
ATOM    147  CD  PRO    21      20.462 -16.853   1.864  1.00 72.18           C  
ATOM    148  N   VAL    22      19.084 -17.829   5.027  1.00 81.56           N  
ATOM    149  CA  VAL    22      18.641 -18.562   6.209  1.00 81.56           C  
ATOM    150  C   VAL    22      19.667 -18.405   7.329  1.00 81.56           C  
ATOM    151  O   VAL    22      19.303 -18.228   8.493  1.00 81.56           O  
ATOM    152  CB  VAL    22      18.416 -20.058   5.898  1.00 81.56           C  
ATOM    153  CG1 VAL    22      18.054 -20.825   7.169  1.00 81.56           C  
ATOM    154  CG2 VAL    22      17.326 -20.225   4.840  1.00 81.56           C  
ATOM    155  N   ASP    23      20.918 -18.424   6.823  1.00 81.49           N  
ATOM    156  CA  ASP    23      21.965 -18.267   7.828  1.00 81.49           C  
ATOM    157  C   ASP    23      21.932 -16.869   8.442  1.00 81.49           C  
ATOM    158  O   ASP    23      22.177 -16.706   9.639  1.00 81.49           O  
ATOM    159  CB  ASP    23      23.341 -18.541   7.216  1.00 81.49           C  
ATOM    160  CG  ASP    23      23.578 -20.012   6.923  1.00 81.49           C  
ATOM    161  OD1 ASP    23      22.904 -20.871   7.531  1.00 81.49           O  
ATOM    162  OD2 ASP    23      24.448 -20.314   6.078  1.00 81.49           O  
ATOM    163  N   GLY    24      21.419 -15.950   7.579  1.00 79.97           N  
ATOM    164  CA  GLY    24      21.286 -14.600   8.103  1.00 79.97           C  
ATOM    165  C   GLY    24      20.187 -14.468   9.141  1.00 79.97           C  
ATOM    166  O   GLY    24      20.383 -13.840  10.184  1.00 79.97           O  
ATOM    167  N   ILE    25      19.036 -15.066   8.897  1.00 84.01           N  
ATOM    168  CA  ILE    25      17.910 -15.042   9.824  1.00 84.01           C  
ATOM    169  C   ILE    25      18.291 -15.758  11.117  1.00 84.01           C  
ATOM    170  O   ILE    25      18.010 -15.266  12.213  1.00 84.01           O  
ATOM    171  CB  ILE    25      16.653 -15.690   9.202  1.00 84.01           C  
ATOM    172  CG1 ILE    25      16.155 -14.859   8.014  1.00 84.01           C  
ATOM    173  CG2 ILE    25      15.553 -15.854  10.256  1.00 84.01           C  
ATOM    174  CD1 ILE    25      15.022 -15.512   7.235  1.00 84.01           C  
ATOM    175  N   ARG    26      18.971 -16.916  10.925  1.00 86.13           N  
ATOM    176  CA  ARG    26      19.419 -17.671  12.091  1.00 86.13           C  
ATOM    177  C   ARG    26      20.376 -16.845  12.944  1.00 86.13           C  
ATOM    178  O   ARG    26      20.279 -16.848  14.173  1.00 86.13           O  
ATOM    179  CB  ARG    26      20.094 -18.975  11.659  1.00 86.13           C  
ATOM    180  CG  ARG    26      19.120 -20.103  11.357  1.00 86.13           C  
ATOM    181  CD  ARG    26      19.845 -21.398  11.018  1.00 86.13           C  
ATOM    182  NE  ARG    26      18.909 -22.467  10.680  1.00 86.13           N  
ATOM    183  CZ  ARG    26      19.247 -23.618  10.107  1.00 86.13           C  
ATOM    184  NH1 ARG    26      20.513 -23.873   9.795  1.00 86.13           N  
ATOM    185  NH2 ARG    26      18.314 -24.521   9.843  1.00 86.13           N  
ATOM    186  N   ARG    27      21.236 -16.171  12.238  1.00 84.22           N  
ATOM    187  CA  ARG    27      22.196 -15.332  12.948  1.00 84.22           C  
ATOM    188  C   ARG    27      21.490 -14.212  13.706  1.00 84.22           C  
ATOM    189  O   ARG    27      21.846 -13.908  14.846  1.00 84.22           O  
ATOM    190  CB  ARG    27      23.218 -14.741  11.974  1.00 84.22           C  
ATOM    191  CG  ARG    27      24.410 -14.086  12.653  1.00 84.22           C  
ATOM    192  CD  ARG    27      25.511 -13.749  11.657  1.00 84.22           C  
ATOM    193  NE  ARG    27      26.540 -12.905  12.257  1.00 84.22           N  
ATOM    194  CZ  ARG    27      27.775 -12.765  11.785  1.00 84.22           C  
ATOM    195  NH1 ARG    27      28.162 -13.414  10.693  1.00 84.22           N  
ATOM    196  NH2 ARG    27      28.632 -11.970  12.410  1.00 84.22           N  
ATOM    197  N   ARG    28      20.492 -13.721  13.097  1.00 82.41           N  
ATOM    198  CA  ARG    28      19.782 -12.634  13.764  1.00 82.41           C  
ATOM    199  C   ARG    28      18.941 -13.158  14.923  1.00 82.41           C  
ATOM    200  O   ARG    28      18.795 -12.485  15.945  1.00 82.41           O  
ATOM    201  CB  ARG    28      18.894 -11.882  12.770  1.00 82.41           C  
ATOM    202  CG  ARG    28      19.666 -11.040  11.767  1.00 82.41           C  
ATOM    203  CD  ARG    28      18.740 -10.172  10.927  1.00 82.41           C  
ATOM    204  NE  ARG    28      19.444  -9.566   9.800  1.00 82.41           N  
ATOM    205  CZ  ARG    28      18.954  -8.595   9.034  1.00 82.41           C  
ATOM    206  NH1 ARG    28      17.742  -8.101   9.259  1.00 82.41           N  
ATOM    207  NH2 ARG    28      19.681  -8.116   8.035  1.00 82.41           N  
ATOM    208  N   LEU    29      18.281 -14.383  14.696  1.00 85.62           N  
ATOM    209  CA  LEU    29      17.508 -14.986  15.776  1.00 85.62           C  
ATOM    210  C   LEU    29      18.413 -15.369  16.943  1.00 85.62           C  
ATOM    211  O   LEU    29      17.939 -15.550  18.067  1.00 85.62           O  
ATOM    212  CB  LEU    29      16.756 -16.221  15.273  1.00 85.62           C  
ATOM    213  CG  LEU    29      15.548 -15.957  14.371  1.00 85.62           C  
ATOM    214  CD1 LEU    29      14.971 -17.274  13.860  1.00 85.62           C  
ATOM    215  CD2 LEU    29      14.487 -15.156  15.117  1.00 85.62           C  
ATOM    216  N   ASP    30      19.729 -15.392  16.631  1.00 86.92           N  
ATOM    217  CA  ASP    30      20.701 -15.700  17.675  1.00 86.92           C  
ATOM    218  C   ASP    30      21.091 -14.443  18.450  1.00 86.92           C  
ATOM    219  O   ASP    30      21.774 -14.525  19.473  1.00 86.92           O  
ATOM    220  CB  ASP    30      21.946 -16.355  17.073  1.00 86.92           C  
ATOM    221  CG  ASP    30      21.720 -17.803  16.674  1.00 86.92           C  
ATOM    222  OD1 ASP    30      20.778 -18.439  17.194  1.00 86.92           O  
ATOM    223  OD2 ASP    30      22.492 -18.312  15.833  1.00 86.92           O  
ATOM    224  N   ASP    31      20.614 -13.304  17.867  1.00 91.00           N  
ATOM    225  CA  ASP    31      20.850 -12.042  18.561  1.00 91.00           C  
ATOM    226  C   ASP    31      19.929 -11.900  19.771  1.00 91.00           C  
ATOM    227  O   ASP    31      18.709 -12.022  19.647  1.00 91.00           O  
ATOM    228  CB  ASP    31      20.652 -10.861  17.608  1.00 91.00           C  
ATOM    229  CG  ASP    31      21.055  -9.531  18.221  1.00 91.00           C  
ATOM    230  OD1 ASP    31      21.076  -9.414  19.465  1.00 91.00           O  
ATOM    231  OD2 ASP    31      21.350  -8.591  17.452  1.00 91.00           O  
ATOM    232  N   PRO    32      20.541 -11.750  21.007  1.00 89.51           N  
ATOM    233  CA  PRO    32      19.740 -11.685  22.231  1.00 89.51           C  
ATOM    234  C   PRO    32      18.722 -10.547  22.211  1.00 89.51           C  
ATOM    235  O   PRO    32      17.647 -10.665  22.803  1.00 89.51           O  
ATOM    236  CB  PRO    32      20.786 -11.463  23.326  1.00 89.51           C  
ATOM    237  CG  PRO    32      22.094 -11.773  22.674  1.00 89.51           C  
ATOM    238  CD  PRO    32      21.897 -11.771  21.185  1.00 89.51           C  
ATOM    239  N   GLN    33      19.074  -9.536  21.528  1.00 89.32           N  
ATOM    240  CA  GLN    33      18.151  -8.407  21.469  1.00 89.32           C  
ATOM    241  C   GLN    33      16.920  -8.746  20.633  1.00 89.32           C  
ATOM    242  O   GLN    33      15.800  -8.379  20.992  1.00 89.32           O  
ATOM    243  CB  GLN    33      18.850  -7.172  20.898  1.00 89.32           C  
ATOM    244  CG  GLN    33      19.804  -6.499  21.876  1.00 89.32           C  
ATOM    245  CD  GLN    33      20.667  -5.439  21.217  1.00 89.32           C  
ATOM    246  OE1 GLN    33      20.617  -5.248  19.998  1.00 89.32           O  
ATOM    247  NE2 GLN    33      21.466  -4.743  22.019  1.00 89.32           N  
ATOM    248  N   VAL    34      17.088  -9.427  19.488  1.00 90.01           N  
ATOM    249  CA  VAL    34      15.992  -9.857  18.626  1.00 90.01           C  
ATOM    250  C   VAL    34      15.116 -10.864  19.368  1.00 90.01           C  
ATOM    251  O   VAL    34      13.887 -10.778  19.324  1.00 90.01           O  
ATOM    252  CB  VAL    34      16.514 -10.473  17.309  1.00 90.01           C  
ATOM    253  CG1 VAL    34      15.358 -11.012  16.469  1.00 90.01           C  
ATOM    254  CG2 VAL    34      17.317  -9.442  16.519  1.00 90.01           C  
ATOM    255  N   ALA    35      15.787 -11.696  20.103  1.00 88.05           N  
ATOM    256  CA  ALA    35      15.051 -12.703  20.862  1.00 88.05           C  
ATOM    257  C   ALA    35      14.201 -12.055  21.952  1.00 88.05           C  
ATOM    258  O   ALA    35      13.043 -12.430  22.150  1.00 88.05           O  
ATOM    259  CB  ALA    35      16.014 -13.717  21.475  1.00 88.05           C  
ATOM    260  N   GLU    36      14.792 -11.018  22.518  1.00 90.00           N  
ATOM    261  CA  GLU    36      14.072 -10.325  23.581  1.00 90.00           C  
ATOM    262  C   GLU    36      12.863  -9.573  23.030  1.00 90.00           C  
ATOM    263  O   GLU    36      11.793  -9.576  23.641  1.00 90.00           O  
ATOM    264  CB  GLU    36      15.001  -9.358  24.319  1.00 90.00           C  
ATOM    265  CG  GLU    36      15.845 -10.019  25.399  1.00 90.00           C  
ATOM    266  CD  GLU    36      16.803  -9.059  26.085  1.00 90.00           C  
ATOM    267  OE1 GLU    36      17.656  -9.516  26.879  1.00 90.00           O  
ATOM    268  OE2 GLU    36      16.700  -7.839  25.825  1.00 90.00           O  
ATOM    269  N   ALA    37      13.040  -8.920  21.892  1.00 87.04           N  
ATOM    270  CA  ALA    37      11.947  -8.188  21.257  1.00 87.04           C  
ATOM    271  C   ALA    37      10.815  -9.130  20.857  1.00 87.04           C  
ATOM    272  O   ALA    37       9.640  -8.828  21.078  1.00 87.04           O  
ATOM    273  CB  ALA    37      12.456  -7.424  20.037  1.00 87.04           C  
ATOM    274  N   LEU    38      11.191 -10.299  20.337  1.00 87.09           N  
ATOM    275  CA  LEU    38      10.192 -11.280  19.927  1.00 87.09           C  
ATOM    276  C   LEU    38       9.458 -11.847  21.137  1.00 87.09           C  
ATOM    277  O   LEU    38       8.247 -12.074  21.084  1.00 87.09           O  
ATOM    278  CB  LEU    38      10.848 -12.415  19.136  1.00 87.09           C  
ATOM    279  CG  LEU    38      11.302 -12.077  17.715  1.00 87.09           C  
ATOM    280  CD1 LEU    38      12.132 -13.220  17.138  1.00 87.09           C  
ATOM    281  CD2 LEU    38      10.100 -11.780  16.826  1.00 87.09           C  
ATOM    282  N   ASN    39      10.252 -11.988  22.226  1.00 84.97           N  
ATOM    283  CA  ASN    39       9.637 -12.484  23.452  1.00 84.97           C  
ATOM    284  C   ASN    39       8.647 -11.477  24.031  1.00 84.97           C  
ATOM    285  O   ASN    39       7.577 -11.857  24.509  1.00 84.97           O  
ATOM    286  CB  ASN    39      10.709 -12.830  24.488  1.00 84.97           C  
ATOM    287  CG  ASN    39      11.260 -14.231  24.313  1.00 84.97           C  
ATOM    288  OD1 ASN    39      10.583 -15.116  23.781  1.00 84.97           O  
ATOM    289  ND2 ASN    39      12.493 -14.444  24.758  1.00 84.97           N  
ATOM    290  N   SER    40       9.044 -10.295  23.929  1.00 85.37           N  
ATOM    291  CA  SER    40       8.174  -9.235  24.428  1.00 85.37           C  
ATOM    292  C   SER    40       6.899  -9.130  23.597  1.00 85.37           C  
ATOM    293  O   SER    40       5.814  -8.917  24.141  1.00 85.37           O  
ATOM    294  CB  SER    40       8.907  -7.893  24.424  1.00 85.37           C  
ATOM    295  OG  SER    40       8.061  -6.857  24.891  1.00 85.37           O  
ATOM    296  N   LEU    41       7.070  -9.352  22.321  1.00 84.68           N  
ATOM    297  CA  LEU    41       5.927  -9.357  21.415  1.00 84.68           C  
ATOM    298  C   LEU    41       5.003 -10.534  21.711  1.00 84.68           C  
ATOM    299  O   LEU    41       3.779 -10.388  21.691  1.00 84.68           O  
ATOM    300  CB  LEU    41       6.398  -9.417  19.959  1.00 84.68           C  
ATOM    301  CG  LEU    41       5.304  -9.377  18.891  1.00 84.68           C  
ATOM    302  CD1 LEU    41       4.556  -8.049  18.946  1.00 84.68           C  
ATOM    303  CD2 LEU    41       5.900  -9.604  17.505  1.00 84.68           C  
ATOM    304  N   LEU    42       5.682 -11.668  22.033  1.00 84.56           N  
ATOM    305  CA  LEU    42       4.909 -12.872  22.317  1.00 84.56           C  
ATOM    306  C   LEU    42       4.231 -12.773  23.680  1.00 84.56           C  
ATOM    307  O   LEU    42       3.193 -13.397  23.908  1.00 84.56           O  
ATOM    308  CB  LEU    42       5.809 -14.110  22.270  1.00 84.56           C  
ATOM    309  CG  LEU    42       6.261 -14.567  20.883  1.00 84.56           C  
ATOM    310  CD1 LEU    42       7.313 -15.665  21.003  1.00 84.56           C  
ATOM    311  CD2 LEU    42       5.069 -15.048  20.063  1.00 84.56           C  
ATOM    312  N   ASP    43       4.860 -11.931  24.568  1.00 84.19           N  
ATOM    313  CA  ASP    43       4.319 -11.779  25.915  1.00 84.19           C  
ATOM    314  C   ASP    43       3.061 -10.914  25.907  1.00 84.19           C  
ATOM    315  O   ASP    43       2.271 -10.949  26.853  1.00 84.19           O  
ATOM    316  CB  ASP    43       5.368 -11.173  26.850  1.00 84.19           C  
ATOM    317  CG  ASP    43       6.368 -12.195  27.362  1.00 84.19           C  
ATOM    318  OD1 ASP    43       6.137 -13.412  27.192  1.00 84.19           O  
ATOM    319  OD2 ASP    43       7.393 -11.781  27.943  1.00 84.19           O  
ATOM    320  N   HIS    44       2.964 -10.159  24.812  1.00 88.07           N  
ATOM    321  CA  HIS    44       1.773  -9.323  24.712  1.00 88.07           C  
ATOM    322  C   HIS    44       0.738  -9.946  23.782  1.00 88.07           C  
ATOM    323  O   HIS    44       0.433  -9.390  22.724  1.00 88.07           O  
ATOM    324  CB  HIS    44       2.143  -7.921  24.223  1.00 88.07           C  
ATOM    325  CG  HIS    44       3.050  -7.180  25.153  1.00 88.07           C  
ATOM    326  ND1 HIS    44       2.631  -6.702  26.376  1.00 88.07           N  
ATOM    327  CD2 HIS    44       4.355  -6.840  25.039  1.00 88.07           C  
ATOM    328  CE1 HIS    44       3.643  -6.096  26.975  1.00 88.07           C  
ATOM    329  NE2 HIS    44       4.701  -6.166  26.185  1.00 88.07           N  
ATOM    330  N   ALA    45       0.509 -11.236  24.103  1.00 82.98           N  
ATOM    331  CA  ALA    45      -0.493 -12.016  23.381  1.00 82.98           C  
ATOM    332  C   ALA    45      -1.826 -11.276  23.322  1.00 82.98           C  
ATOM    333  O   ALA    45      -2.606 -11.463  22.385  1.00 82.98           O  
ATOM    334  CB  ALA    45      -0.676 -13.383  24.035  1.00 82.98           C  
ATOM    335  N   ASP    46      -2.040 -10.394  24.259  1.00 84.59           N  
ATOM    336  CA  ASP    46      -3.298  -9.654  24.288  1.00 84.59           C  
ATOM    337  C   ASP    46      -3.391  -8.683  23.114  1.00 84.59           C  
ATOM    338  O   ASP    46      -4.458  -8.521  22.518  1.00 84.59           O  
ATOM    339  CB  ASP    46      -3.445  -8.897  25.610  1.00 84.59           C  
ATOM    340  CG  ASP    46      -2.270  -7.982  25.903  1.00 84.59           C  
ATOM    341  OD1 ASP    46      -1.178  -8.190  25.331  1.00 84.59           O  
ATOM    342  OD2 ASP    46      -2.436  -7.046  26.715  1.00 84.59           O  
ATOM    343  N   LEU    47      -2.230  -8.119  22.738  1.00 86.77           N  
ATOM    344  CA  LEU    47      -2.235  -7.185  21.618  1.00 86.77           C  
ATOM    345  C   LEU    47      -2.525  -7.909  20.308  1.00 86.77           C  
ATOM    346  O   LEU    47      -3.269  -7.402  19.464  1.00 86.77           O  
ATOM    347  CB  LEU    47      -0.893  -6.453  21.524  1.00 86.77           C  
ATOM    348  CG  LEU    47      -0.619  -5.399  22.597  1.00 86.77           C  
ATOM    349  CD1 LEU    47       0.801  -4.860  22.460  1.00 86.77           C  
ATOM    350  CD2 LEU    47      -1.637  -4.267  22.507  1.00 86.77           C  
ATOM    351  N   LEU    48      -1.952  -9.061  20.200  1.00 86.84           N  
ATOM    352  CA  LEU    48      -2.197  -9.858  19.003  1.00 86.84           C  
ATOM    353  C   LEU    48      -3.673 -10.225  18.887  1.00 86.84           C  
ATOM    354  O   LEU    48      -4.249 -10.163  17.798  1.00 86.84           O  
ATOM    355  CB  LEU    48      -1.344 -11.129  19.022  1.00 86.84           C  
ATOM    356  CG  LEU    48       0.162 -10.937  18.839  1.00 86.84           C  
ATOM    357  CD1 LEU    48       0.896 -12.256  19.063  1.00 86.84           C  
ATOM    358  CD2 LEU    48       0.466 -10.378  17.453  1.00 86.84           C  
ATOM    359  N   ALA    49      -4.233 -10.501  20.017  1.00 87.23           N  
ATOM    360  CA  ALA    49      -5.647 -10.868  20.024  1.00 87.23           C  
ATOM    361  C   ALA    49      -6.522  -9.686  19.618  1.00 87.23           C  
ATOM    362  O   ALA    49      -7.462  -9.841  18.835  1.00 87.23           O  
ATOM    363  CB  ALA    49      -6.056 -11.381  21.402  1.00 87.23           C  
ATOM    364  N   VAL    50      -6.089  -8.539  20.021  1.00 89.71           N  
ATOM    365  CA  VAL    50      -6.854  -7.336  19.710  1.00 89.71           C  
ATOM    366  C   VAL    50      -6.725  -7.011  18.223  1.00 89.71           C  
ATOM    367  O   VAL    50      -7.706  -6.636  17.576  1.00 89.71           O  
ATOM    368  CB  VAL    50      -6.391  -6.132  20.561  1.00 89.71           C  
ATOM    369  CG1 VAL    50      -7.025  -4.838  20.055  1.00 89.71           C  
ATOM    370  CG2 VAL    50      -6.731  -6.358  22.033  1.00 89.71           C  
ATOM    371  N   LEU    51      -5.566  -7.213  17.674  1.00 88.81           N  
ATOM    372  CA  LEU    51      -5.343  -6.906  16.265  1.00 88.81           C  
ATOM    373  C   LEU    51      -6.102  -7.880  15.370  1.00 88.81           C  
ATOM    374  O   LEU    51      -6.706  -7.474  14.375  1.00 88.81           O  
ATOM    375  CB  LEU    51      -3.849  -6.950  15.936  1.00 88.81           C  
ATOM    376  CG  LEU    51      -3.026  -5.730  16.353  1.00 88.81           C  
ATOM    377  CD1 LEU    51      -1.539  -6.001  16.157  1.00 88.81           C  
ATOM    378  CD2 LEU    51      -3.459  -4.498  15.565  1.00 88.81           C  
ATOM    379  N   VAL    52      -6.034  -9.096  15.750  1.00 91.09           N  
ATOM    380  CA  VAL    52      -6.731 -10.111  14.967  1.00 91.09           C  
ATOM    381  C   VAL    52      -8.237  -9.866  15.027  1.00 91.09           C  
ATOM    382  O   VAL    52      -8.927  -9.947  14.007  1.00 91.09           O  
ATOM    383  CB  VAL    52      -6.403 -11.537  15.464  1.00 91.09           C  
ATOM    384  CG1 VAL    52      -7.324 -12.564  14.808  1.00 91.09           C  
ATOM    385  CG2 VAL    52      -4.938 -11.874  15.187  1.00 91.09           C  
ATOM    386  N   LYS    53      -8.682  -9.500  16.179  1.00 88.98           N  
ATOM    387  CA  LYS    53     -10.101  -9.191  16.335  1.00 88.98           C  
ATOM    388  C   LYS    53     -10.487  -7.954  15.528  1.00 88.98           C  
ATOM    389  O   LYS    53     -11.545  -7.924  14.896  1.00 88.98           O  
ATOM    390  CB  LYS    53     -10.446  -8.982  17.810  1.00 88.98           C  
ATOM    391  CG  LYS    53     -11.936  -8.849  18.085  1.00 88.98           C  
ATOM    392  CD  LYS    53     -12.238  -8.915  19.576  1.00 88.98           C  
ATOM    393  CE  LYS    53     -13.733  -8.821  19.849  1.00 88.98           C  
ATOM    394  NZ  LYS    53     -14.072  -9.267  21.233  1.00 88.98           N  
ATOM    395  N   GLY    54      -9.651  -7.011  15.507  1.00 89.59           N  
ATOM    396  CA  GLY    54      -9.885  -5.808  14.724  1.00 89.59           C  
ATOM    397  C   GLY    54      -9.905  -6.064  13.229  1.00 89.59           C  
ATOM    398  O   GLY    54     -10.769  -5.547  12.518  1.00 89.59           O  
ATOM    399  N   LEU    55      -8.993  -6.863  12.818  1.00 91.16           N  
ATOM    400  CA  LEU    55      -8.930  -7.212  11.403  1.00 91.16           C  
ATOM    401  C   LEU    55     -10.170  -7.992  10.980  1.00 91.16           C  
ATOM    402  O   LEU    55     -10.704  -7.773   9.890  1.00 91.16           O  
ATOM    403  CB  LEU    55      -7.671  -8.033  11.110  1.00 91.16           C  
ATOM    404  CG  LEU    55      -7.442  -8.423   9.649  1.00 91.16           C  
ATOM    405  CD1 LEU    55      -7.214  -7.179   8.797  1.00 91.16           C  
ATOM    406  CD2 LEU    55      -6.261  -9.382   9.530  1.00 91.16           C  
ATOM    407  N   ASP    56     -10.616  -8.815  11.892  1.00 88.19           N  
ATOM    408  CA  ASP    56     -11.820  -9.596  11.626  1.00 88.19           C  
ATOM    409  C   ASP    56     -13.039  -8.690  11.467  1.00 88.19           C  
ATOM    410  O   ASP    56     -13.834  -8.868  10.542  1.00 88.19           O  
ATOM    411  CB  ASP    56     -12.061 -10.609  12.748  1.00 88.19           C  
ATOM    412  CG  ASP    56     -13.176 -11.591  12.431  1.00 88.19           C  
ATOM    413  OD1 ASP    56     -13.286 -12.034  11.267  1.00 88.19           O  
ATOM    414  OD2 ASP    56     -13.953 -11.922  13.352  1.00 88.19           O  
ATOM    415  N   GLY    57     -13.090  -7.711  12.262  1.00 86.64           N  
ATOM    416  CA  GLY    57     -14.179  -6.752  12.167  1.00 86.64           C  
ATOM    417  C   GLY    57     -14.129  -5.914  10.903  1.00 86.64           C  
ATOM    418  O   GLY    57     -15.160  -5.664  10.276  1.00 86.64           O  
ATOM    419  N   PHE    58     -12.959  -5.578  10.587  1.00 84.70           N  
ATOM    420  CA  PHE    58     -12.747  -4.792   9.378  1.00 84.70           C  
ATOM    421  C   PHE    58     -13.166  -5.578   8.141  1.00 84.70           C  
ATOM    422  O   PHE    58     -13.824  -5.037   7.249  1.00 84.70           O  
ATOM    423  CB  PHE    58     -11.278  -4.372   9.259  1.00 84.70           C  
ATOM    424  CG  PHE    58     -10.972  -3.582   8.016  1.00 84.70           C  
ATOM    425  CD1 PHE    58     -10.354  -4.185   6.927  1.00 84.70           C  
ATOM    426  CD2 PHE    58     -11.302  -2.236   7.935  1.00 84.70           C  
ATOM    427  CE1 PHE    58     -10.069  -3.456   5.775  1.00 84.70           C  
ATOM    428  CE2 PHE    58     -11.020  -1.501   6.787  1.00 84.70           C  
ATOM    429  CZ  PHE    58     -10.403  -2.113   5.709  1.00 84.70           C  
ATOM    430  N   VAL    59     -12.791  -6.864   8.133  1.00 82.83           N  
ATOM    431  CA  VAL    59     -13.109  -7.717   6.994  1.00 82.83           C  
ATOM    432  C   VAL    59     -14.621  -7.916   6.903  1.00 82.83           C  
ATOM    433  O   VAL    59     -15.191  -7.899   5.810  1.00 82.83           O  
ATOM    434  CB  VAL    59     -12.397  -9.085   7.093  1.00 82.83           C  
ATOM    435  CG1 VAL    59     -12.945 -10.056   6.049  1.00 82.83           C  
ATOM    436  CG2 VAL    59     -10.888  -8.913   6.927  1.00 82.83           C  
ATOM    437  N   ARG    60     -15.258  -7.957   8.074  1.00 82.56           N  
ATOM    438  CA  ARG    60     -16.699  -8.186   8.099  1.00 82.56           C  
ATOM    439  C   ARG    60     -17.457  -6.964   7.592  1.00 82.56           C  
ATOM    440  O   ARG    60     -18.506  -7.097   6.958  1.00 82.56           O  
ATOM    441  CB  ARG    60     -17.162  -8.541   9.514  1.00 82.56           C  
ATOM    442  CG  ARG    60     -16.842  -9.969   9.927  1.00 82.56           C  
ATOM    443  CD  ARG    60     -17.510 -10.337  11.245  1.00 82.56           C  
ATOM    444  NE  ARG    60     -17.254 -11.729  11.608  1.00 82.56           N  
ATOM    445  CZ  ARG    60     -17.291 -12.207  12.848  1.00 82.56           C  
ATOM    446  NH1 ARG    60     -17.575 -11.412  13.874  1.00 82.56           N  
ATOM    447  NH2 ARG    60     -17.042 -13.491  13.066  1.00 82.56           N  
ATOM    448  N   ARG    61     -16.795  -5.796   7.806  1.00 84.04           N  
ATOM    449  CA  ARG    61     -17.459  -4.574   7.364  1.00 84.04           C  
ATOM    450  C   ARG    61     -17.130  -4.269   5.906  1.00 84.04           C  
ATOM    451  O   ARG    61     -17.735  -3.382   5.300  1.00 84.04           O  
ATOM    452  CB  ARG    61     -17.057  -3.393   8.250  1.00 84.04           C  
ATOM    453  CG  ARG    61     -17.548  -3.504   9.684  1.00 84.04           C  
ATOM    454  CD  ARG    61     -17.392  -2.190  10.437  1.00 84.04           C  
ATOM    455  NE  ARG    61     -16.062  -2.061  11.026  1.00 84.04           N  
ATOM    456  CZ  ARG    61     -15.729  -1.173  11.959  1.00 84.04           C  
ATOM    457  NH1 ARG    61     -16.627  -0.315  12.430  1.00 84.04           N  
ATOM    458  NH2 ARG    61     -14.489  -1.142  12.424  1.00 84.04           N  
ATOM    459  N   GLY    62     -16.066  -5.021   5.487  1.00 81.40           N  
ATOM    460  CA  GLY    62     -15.628  -4.794   4.119  1.00 81.40           C  
ATOM    461  C   GLY    62     -16.713  -5.060   3.093  1.00 81.40           C  
ATOM    462  O   GLY    62     -16.818  -4.346   2.093  1.00 81.40           O  
ATOM    463  N   ASP    63     -17.559  -6.026   3.474  1.00 80.23           N  
ATOM    464  CA  ASP    63     -18.646  -6.335   2.550  1.00 80.23           C  
ATOM    465  C   ASP    63     -19.604  -5.153   2.415  1.00 80.23           C  
ATOM    466  O   ASP    63     -20.074  -4.851   1.316  1.00 80.23           O  
ATOM    467  CB  ASP    63     -19.408  -7.578   3.014  1.00 80.23           C  
ATOM    468  CG  ASP    63     -18.648  -8.868   2.760  1.00 80.23           C  
ATOM    469  OD1 ASP    63     -17.682  -8.860   1.968  1.00 80.23           O  
ATOM    470  OD2 ASP    63     -19.021  -9.902   3.356  1.00 80.23           O  
ATOM    471  N   ASP    64     -19.725  -4.455   3.510  1.00 82.68           N  
ATOM    472  CA  ASP    64     -20.634  -3.313   3.514  1.00 82.68           C  
ATOM    473  C   ASP    64     -20.058  -2.150   2.709  1.00 82.68           C  
ATOM    474  O   ASP    64     -20.770  -1.517   1.927  1.00 82.68           O  
ATOM    475  CB  ASP    64     -20.928  -2.867   4.947  1.00 82.68           C  
ATOM    476  CG  ASP    64     -21.750  -3.878   5.727  1.00 82.68           C  
ATOM    477  OD1 ASP    64     -22.435  -4.717   5.103  1.00 82.68           O  
ATOM    478  OD2 ASP    64     -21.715  -3.833   6.975  1.00 82.68           O  
ATOM    479  N   ILE    65     -18.762  -2.064   2.817  1.00 78.77           N  
ATOM    480  CA  ILE    65     -18.083  -0.987   2.104  1.00 78.77           C  
ATOM    481  C   ILE    65     -18.097  -1.273   0.604  1.00 78.77           C  
ATOM    482  O   ILE    65     -18.408  -0.390  -0.199  1.00 78.77           O  
ATOM    483  CB  ILE    65     -16.632  -0.807   2.602  1.00 78.77           C  
ATOM    484  CG1 ILE    65     -16.622  -0.333   4.060  1.00 78.77           C  
ATOM    485  CG2 ILE    65     -15.870   0.172   1.703  1.00 78.77           C  
ATOM    486  CD1 ILE    65     -15.237  -0.301   4.691  1.00 78.77           C  
ATOM    487  N   ALA    66     -17.811  -2.550   0.266  1.00 79.54           N  
ATOM    488  CA  ALA    66     -17.774  -2.950  -1.138  1.00 79.54           C  
ATOM    489  C   ALA    66     -19.149  -2.810  -1.784  1.00 79.54           C  
ATOM    490  O   ALA    66     -19.269  -2.291  -2.897  1.00 79.54           O  
ATOM    491  CB  ALA    66     -17.272  -4.386  -1.270  1.00 79.54           C  
ATOM    492  N   ASN    67     -20.164  -3.139  -1.028  1.00 80.46           N  
ATOM    493  CA  ASN    67     -21.512  -3.066  -1.581  1.00 80.46           C  
ATOM    494  C   ASN    67     -21.960  -1.621  -1.776  1.00 80.46           C  
ATOM    495  O   ASN    67     -22.554  -1.284  -2.803  1.00 80.46           O  
ATOM    496  CB  ASN    67     -22.502  -3.812  -0.684  1.00 80.46           C  
ATOM    497  CG  ASN    67     -22.348  -5.318  -0.771  1.00 80.46           C  
ATOM    498  OD1 ASN    67     -21.750  -5.840  -1.716  1.00 80.46           O  
ATOM    499  ND2 ASN    67     -22.885  -6.027   0.215  1.00 80.46           N  
ATOM    500  N   ASN    68     -21.529  -0.843  -0.791  1.00 79.54           N  
ATOM    501  CA  ASN    68     -21.921   0.560  -0.880  1.00 79.54           C  
ATOM    502  C   ASN    68     -21.182   1.278  -2.006  1.00 79.54           C  
ATOM    503  O   ASN    68     -21.760   2.119  -2.696  1.00 79.54           O  
ATOM    504  CB  ASN    68     -21.679   1.271   0.453  1.00 79.54           C  
ATOM    505  CG  ASN    68     -22.679   0.868   1.520  1.00 79.54           C  
ATOM    506  OD1 ASN    68     -23.774   0.389   1.213  1.00 79.54           O  
ATOM    507  ND2 ASN    68     -22.309   1.059   2.781  1.00 79.54           N  
ATOM    508  N   LEU    69     -19.948   0.834  -2.170  1.00 79.34           N  
ATOM    509  CA  LEU    69     -19.165   1.431  -3.247  1.00 79.34           C  
ATOM    510  C   LEU    69     -19.700   1.002  -4.609  1.00 79.34           C  
ATOM    511  O   LEU    69     -19.832   1.826  -5.517  1.00 79.34           O  
ATOM    512  CB  LEU    69     -17.691   1.040  -3.118  1.00 79.34           C  
ATOM    513  CG  LEU    69     -16.731   1.671  -4.129  1.00 79.34           C  
ATOM    514  CD1 LEU    69     -16.710   3.187  -3.963  1.00 79.34           C  
ATOM    515  CD2 LEU    69     -15.330   1.090  -3.970  1.00 79.34           C  
ATOM    516  N   THR    70     -20.023  -0.239  -4.737  1.00 79.17           N  
ATOM    517  CA  THR    70     -20.552  -0.750  -5.997  1.00 79.17           C  
ATOM    518  C   THR    70     -21.900  -0.111  -6.317  1.00 79.17           C  
ATOM    519  O   THR    70     -22.170   0.238  -7.468  1.00 79.17           O  
ATOM    520  CB  THR    70     -20.703  -2.282  -5.958  1.00 79.17           C  
ATOM    521  OG1 THR    70     -19.443  -2.873  -5.619  1.00 79.17           O  
ATOM    522  CG2 THR    70     -21.158  -2.824  -7.310  1.00 79.17           C  
ATOM    523  N   SER    71     -22.691   0.094  -5.329  1.00 78.41           N  
ATOM    524  CA  SER    71     -23.991   0.731  -5.518  1.00 78.41           C  
ATOM    525  C   SER    71     -23.836   2.182  -5.961  1.00 78.41           C  
ATOM    526  O   SER    71     -24.538   2.639  -6.866  1.00 78.41           O  
ATOM    527  CB  SER    71     -24.812   0.668  -4.230  1.00 78.41           C  
ATOM    528  OG  SER    71     -26.033   1.371  -4.376  1.00 78.41           O  
ATOM    529  N   ALA    72     -22.811   2.810  -5.367  1.00 76.71           N  
ATOM    530  CA  ALA    72     -22.578   4.208  -5.720  1.00 76.71           C  
ATOM    531  C   ALA    72     -22.075   4.336  -7.155  1.00 76.71           C  
ATOM    532  O   ALA    72     -22.514   5.218  -7.896  1.00 76.71           O  
ATOM    533  CB  ALA    72     -21.582   4.841  -4.752  1.00 76.71           C  
ATOM    534  N   ILE    73     -21.246   3.432  -7.549  1.00 77.19           N  
ATOM    535  CA  ILE    73     -20.685   3.459  -8.895  1.00 77.19           C  
ATOM    536  C   ILE    73     -21.782   3.175  -9.918  1.00 77.19           C  
ATOM    537  O   ILE    73     -21.851   3.829 -10.961  1.00 77.19           O  
ATOM    538  CB  ILE    73     -19.533   2.440  -9.047  1.00 77.19           C  
ATOM    539  CG1 ILE    73     -18.313   2.887  -8.233  1.00 77.19           C  
ATOM    540  CG2 ILE    73     -19.169   2.253 -10.523  1.00 77.19           C  
ATOM    541  CD1 ILE    73     -17.214   1.838  -8.138  1.00 77.19           C  
ATOM    542  N   GLY    74     -22.645   2.291  -9.615  1.00 76.18           N  
ATOM    543  CA  GLY    74     -23.742   1.957 -10.509  1.00 76.18           C  
ATOM    544  C   GLY    74     -24.718   3.101 -10.709  1.00 76.18           C  
ATOM    545  O   GLY    74     -25.153   3.364 -11.833  1.00 76.18           O  
ATOM    546  N   GLU    75     -24.995   3.777  -9.657  1.00 73.01           N  
ATOM    547  CA  GLU    75     -25.948   4.879  -9.743  1.00 73.01           C  
ATOM    548  C   GLU    75     -25.365   6.053 -10.525  1.00 73.01           C  
ATOM    549  O   GLU    75     -26.081   6.727 -11.269  1.00 73.01           O  
ATOM    550  CB  GLU    75     -26.369   5.337  -8.344  1.00 73.01           C  
ATOM    551  CG  GLU    75     -27.323   4.378  -7.645  1.00 73.01           C  
ATOM    552  CD  GLU    75     -27.756   4.860  -6.269  1.00 73.01           C  
ATOM    553  OE1 GLU    75     -28.511   4.135  -5.582  1.00 73.01           O  
ATOM    554  OE2 GLU    75     -27.337   5.972  -5.875  1.00 73.01           O  
ATOM    555  N   LEU    76     -24.033   6.205 -10.382  1.00 71.52           N  
ATOM    556  CA  LEU    76     -23.348   7.260 -11.121  1.00 71.52           C  
ATOM    557  C   LEU    76     -23.372   6.977 -12.620  1.00 71.52           C  
ATOM    558  O   LEU    76     -23.543   7.893 -13.426  1.00 71.52           O  
ATOM    559  CB  LEU    76     -21.901   7.400 -10.640  1.00 71.52           C  
ATOM    560  CG  LEU    76     -21.390   8.827 -10.435  1.00 71.52           C  
ATOM    561  CD1 LEU    76     -21.354   9.169  -8.949  1.00 71.52           C  
ATOM    562  CD2 LEU    76     -20.010   8.996 -11.062  1.00 71.52           C  
ATOM    563  N   LYS    77     -23.298   5.742 -12.914  1.00 72.99           N  
ATOM    564  CA  LYS    77     -23.361   5.339 -14.316  1.00 72.99           C  
ATOM    565  C   LYS    77     -24.755   5.570 -14.892  1.00 72.99           C  
ATOM    566  O   LYS    77     -24.896   5.961 -16.052  1.00 72.99           O  
ATOM    567  CB  LYS    77     -22.967   3.869 -14.471  1.00 72.99           C  
ATOM    568  CG  LYS    77     -21.478   3.648 -14.691  1.00 72.99           C  
ATOM    569  CD  LYS    77     -21.156   2.172 -14.891  1.00 72.99           C  
ATOM    570  CE  LYS    77     -19.653   1.926 -14.925  1.00 72.99           C  
ATOM    571  NZ  LYS    77     -19.332   0.480 -15.114  1.00 72.99           N  
ATOM    572  N   ALA    78     -25.721   5.330 -14.029  1.00 72.12           N  
ATOM    573  CA  ALA    78     -27.099   5.525 -14.473  1.00 72.12           C  
ATOM    574  C   ALA    78     -27.381   6.998 -14.754  1.00 72.12           C  
ATOM    575  O   ALA    78     -28.124   7.329 -15.682  1.00 72.12           O  
ATOM    576  CB  ALA    78     -28.076   4.989 -13.429  1.00 72.12           C  
ATOM    577  N   LEU    79     -26.635   7.825 -14.046  1.00 65.23           N  
ATOM    578  CA  LEU    79     -26.735   9.271 -14.208  1.00 65.23           C  
ATOM    579  C   LEU    79     -26.157   9.709 -15.550  1.00 65.23           C  
ATOM    580  O   LEU    79     -26.676  10.631 -16.183  1.00 65.23           O  
ATOM    581  CB  LEU    79     -26.010   9.991 -13.068  1.00 65.23           C  
ATOM    582  CG  LEU    79     -26.754  10.067 -11.733  1.00 65.23           C  
ATOM    583  CD1 LEU    79     -25.805  10.506 -10.623  1.00 65.23           C  
ATOM    584  CD2 LEU    79     -27.942  11.017 -11.836  1.00 65.23           C  
ATOM    585  N   ASN    80     -25.031   9.090 -15.777  1.00 65.04           N  
ATOM    586  CA  ASN    80     -24.366   9.453 -17.024  1.00 65.04           C  
ATOM    587  C   ASN    80     -25.201   9.058 -18.240  1.00 65.04           C  
ATOM    588  O   ASN    80     -25.171   9.739 -19.266  1.00 65.04           O  
ATOM    589  CB  ASN    80     -22.980   8.811 -17.101  1.00 65.04           C  
ATOM    590  CG  ASN    80     -22.122   9.403 -18.201  1.00 65.04           C  
ATOM    591  OD1 ASN    80     -22.242  10.586 -18.530  1.00 65.04           O  
ATOM    592  ND2 ASN    80     -21.248   8.585 -18.777  1.00 65.04           N  
ATOM    593  N   ALA    81     -26.035   8.063 -17.962  1.00 67.99           N  
ATOM    594  CA  ALA    81     -26.777   7.583 -19.125  1.00 67.99           C  
ATOM    595  C   ALA    81     -28.068   8.374 -19.317  1.00 67.99           C  
ATOM    596  O   ALA    81     -28.601   8.444 -20.427  1.00 67.99           O  
ATOM    597  CB  ALA    81     -27.084   6.094 -18.984  1.00 67.99           C  
ATOM    598  N   ALA    82     -28.551   9.009 -18.216  1.00 62.69           N  
ATOM    599  CA  ALA    82     -29.814   9.723 -18.385  1.00 62.69           C  
ATOM    600  C   ALA    82     -29.575  11.154 -18.860  1.00 62.69           C  
ATOM    601  O   ALA    82     -28.606  11.797 -18.450  1.00 62.69           O  
ATOM    602  CB  ALA    82     -30.603   9.725 -17.078  1.00 62.69           C  
ATOM    603  N   ASP    83     -29.693  11.383 -20.158  1.00 58.38           N  
ATOM    604  CA  ASP    83     -29.632  12.707 -20.771  1.00 58.38           C  
ATOM    605  C   ASP    83     -30.494  13.707 -20.004  1.00 58.38           C  
ATOM    606  O   ASP    83     -30.617  14.865 -20.408  1.00 58.38           O  
ATOM    607  CB  ASP    83     -30.075  12.642 -22.234  1.00 58.38           C  
ATOM    608  CG  ASP    83     -29.000  12.093 -23.156  1.00 58.38           C  
ATOM    609  OD1 ASP    83     -27.809  12.104 -22.778  1.00 58.38           O  
ATOM    610  OD2 ASP    83     -29.348  11.648 -24.271  1.00 58.38           O  
ATOM    611  N   THR    84     -31.103  13.244 -18.990  1.00 56.10           N  
ATOM    612  CA  THR    84     -31.982  14.218 -18.350  1.00 56.10           C  
ATOM    613  C   THR    84     -31.449  14.604 -16.974  1.00 56.10           C  
ATOM    614  O   THR    84     -30.918  13.760 -16.248  1.00 56.10           O  
ATOM    615  CB  THR    84     -33.415  13.672 -18.215  1.00 56.10           C  
ATOM    616  OG1 THR    84     -33.367  12.352 -17.660  1.00 56.10           O  
ATOM    617  CG2 THR    84     -34.113  13.617 -19.569  1.00 56.10           C  
ATOM    618  N   PRO    85     -31.179  15.858 -16.761  1.00 51.13           N  
ATOM    619  CA  PRO    85     -30.725  16.299 -15.440  1.00 51.13           C  
ATOM    620  C   PRO    85     -31.709  15.941 -14.328  1.00 51.13           C  
ATOM    621  O   PRO    85     -31.305  15.757 -13.177  1.00 51.13           O  
ATOM    622  CB  PRO    85     -30.608  17.817 -15.597  1.00 51.13           C  
ATOM    623  CG  PRO    85     -31.263  18.118 -16.906  1.00 51.13           C  
ATOM    624  CD  PRO    85     -31.512  16.822 -17.623  1.00 51.13           C  
ATOM    625  N   ILE    86     -33.029  15.801 -14.649  1.00 55.28           N  
ATOM    626  CA  ILE    86     -33.918  15.742 -13.494  1.00 55.28           C  
ATOM    627  C   ILE    86     -33.906  14.333 -12.904  1.00 55.28           C  
ATOM    628  O   ILE    86     -33.932  14.164 -11.683  1.00 55.28           O  
ATOM    629  CB  ILE    86     -35.360  16.153 -13.869  1.00 55.28           C  
ATOM    630  CG1 ILE    86     -35.389  17.602 -14.370  1.00 55.28           C  
ATOM    631  CG2 ILE    86     -36.302  15.968 -12.675  1.00 55.28           C  
ATOM    632  CD1 ILE    86     -36.762  18.071 -14.828  1.00 55.28           C  
ATOM    633  N   PRO    87     -33.893  13.272 -13.711  1.00 54.83           N  
ATOM    634  CA  PRO    87     -33.803  12.106 -12.829  1.00 54.83           C  
ATOM    635  C   PRO    87     -32.540  12.111 -11.972  1.00 54.83           C  
ATOM    636  O   PRO    87     -32.406  11.293 -11.058  1.00 54.83           O  
ATOM    637  CB  PRO    87     -33.797  10.926 -13.804  1.00 54.83           C  
ATOM    638  CG  PRO    87     -33.647  11.547 -15.155  1.00 54.83           C  
ATOM    639  CD  PRO    87     -33.800  13.035 -15.016  1.00 54.83           C  
ATOM    640  N   ALA    88     -31.677  13.023 -12.293  1.00 55.50           N  
ATOM    641  CA  ALA    88     -30.456  13.237 -11.520  1.00 55.50           C  
ATOM    642  C   ALA    88     -30.773  13.456 -10.044  1.00 55.50           C  
ATOM    643  O   ALA    88     -30.119  12.882  -9.170  1.00 55.50           O  
ATOM    644  CB  ALA    88     -29.677  14.427 -12.076  1.00 55.50           C  
ATOM    645  N   LEU    89     -31.775  14.228  -9.879  1.00 57.87           N  
ATOM    646  CA  LEU    89     -32.103  14.606  -8.509  1.00 57.87           C  
ATOM    647  C   LEU    89     -32.899  13.504  -7.817  1.00 57.87           C  
ATOM    648  O   LEU    89     -32.746  13.285  -6.613  1.00 57.87           O  
ATOM    649  CB  LEU    89     -32.897  15.915  -8.489  1.00 57.87           C  
ATOM    650  CG  LEU    89     -32.104  17.193  -8.764  1.00 57.87           C  
ATOM    651  CD1 LEU    89     -33.051  18.368  -8.982  1.00 57.87           C  
ATOM    652  CD2 LEU    89     -31.141  17.482  -7.618  1.00 57.87           C  
ATOM    653  N   ALA    90     -33.619  12.817  -8.656  1.00 61.20           N  
ATOM    654  CA  ALA    90     -34.390  11.753  -8.021  1.00 61.20           C  
ATOM    655  C   ALA    90     -33.480  10.622  -7.549  1.00 61.20           C  
ATOM    656  O   ALA    90     -33.752   9.982  -6.530  1.00 61.20           O  
ATOM    657  CB  ALA    90     -35.447  11.214  -8.982  1.00 61.20           C  
ATOM    658  N   ALA    91     -32.444  10.431  -8.323  1.00 60.38           N  
ATOM    659  CA  ALA    91     -31.570   9.350  -7.874  1.00 60.38           C  
ATOM    660  C   ALA    91     -30.831   9.736  -6.596  1.00 60.38           C  
ATOM    661  O   ALA    91     -30.453   8.870  -5.804  1.00 60.38           O  
ATOM    662  CB  ALA    91     -30.572   8.982  -8.971  1.00 60.38           C  
ATOM    663  N   LEU    92     -30.701  11.017  -6.431  1.00 61.93           N  
ATOM    664  CA  LEU    92     -30.043  11.420  -5.193  1.00 61.93           C  
ATOM    665  C   LEU    92     -31.018  11.382  -4.021  1.00 61.93           C  
ATOM    666  O   LEU    92     -30.607  11.468  -2.862  1.00 61.93           O  
ATOM    667  CB  LEU    92     -29.451  12.825  -5.333  1.00 61.93           C  
ATOM    668  CG  LEU    92     -28.247  12.963  -6.268  1.00 61.93           C  
ATOM    669  CD1 LEU    92     -27.945  14.435  -6.529  1.00 61.93           C  
ATOM    670  CD2 LEU    92     -27.029  12.259  -5.679  1.00 61.93           C  
ATOM    671  N   LYS    93     -32.324  11.478  -4.327  1.00 64.86           N  
ATOM    672  CA  LYS    93     -33.282  11.448  -3.227  1.00 64.86           C  
ATOM    673  C   LYS    93     -33.096  10.199  -2.370  1.00 64.86           C  
ATOM    674  O   LYS    93     -33.387  10.213  -1.172  1.00 64.86           O  
ATOM    675  CB  LYS    93     -34.715  11.509  -3.760  1.00 64.86           C  
ATOM    676  CG  LYS    93     -35.690  12.219  -2.834  1.00 64.86           C  
ATOM    677  CD  LYS    93     -37.097  12.244  -3.418  1.00 64.86           C  
ATOM    678  CE  LYS    93     -38.098  12.848  -2.442  1.00 64.86           C  
ATOM    679  NZ  LYS    93     -39.474  12.899  -3.019  1.00 64.86           N  
ATOM    680  N   ASP    94     -32.549   9.230  -3.049  1.00 64.72           N  
ATOM    681  CA  ASP    94     -32.415   8.016  -2.250  1.00 64.72           C  
ATOM    682  C   ASP    94     -31.025   7.921  -1.624  1.00 64.72           C  
ATOM    683  O   ASP    94     -30.746   6.998  -0.856  1.00 64.72           O  
ATOM    684  CB  ASP    94     -32.692   6.778  -3.105  1.00 64.72           C  
ATOM    685  CG  ASP    94     -34.138   6.681  -3.558  1.00 64.72           C  
ATOM    686  OD1 ASP    94     -35.034   7.193  -2.851  1.00 64.72           O  
ATOM    687  OD2 ASP    94     -34.384   6.085  -4.629  1.00 64.72           O  
ATOM    688  N   VAL    95     -30.197   8.818  -2.158  1.00 66.20           N  
ATOM    689  CA  VAL    95     -28.880   8.803  -1.529  1.00 66.20           C  
ATOM    690  C   VAL    95     -28.924   9.584  -0.217  1.00 66.20           C  
ATOM    691  O   VAL    95     -29.429  10.708  -0.174  1.00 66.20           O  
ATOM    692  CB  VAL    95     -27.798   9.390  -2.463  1.00 66.20           C  
ATOM    693  CG1 VAL    95     -26.449   9.459  -1.750  1.00 66.20           C  
ATOM    694  CG2 VAL    95     -27.689   8.561  -3.741  1.00 66.20           C  
ATOM    695  N   ASP    96     -28.921   8.894   0.824  1.00 68.47           N  
ATOM    696  CA  ASP    96     -28.784   9.509   2.141  1.00 68.47           C  
ATOM    697  C   ASP    96     -27.599  10.471   2.177  1.00 68.47           C  
ATOM    698  O   ASP    96     -26.517  10.114   2.648  1.00 68.47           O  
ATOM    699  CB  ASP    96     -28.624   8.436   3.220  1.00 68.47           C  
ATOM    700  CG  ASP    96     -28.759   8.988   4.629  1.00 68.47           C  
ATOM    701  OD1 ASP    96     -29.007  10.202   4.787  1.00 68.47           O  
ATOM    702  OD2 ASP    96     -28.613   8.201   5.589  1.00 68.47           O  
ATOM    703  N   LEU    97     -27.753  11.580   1.546  1.00 69.49           N  
ATOM    704  CA  LEU    97     -26.711  12.598   1.474  1.00 69.49           C  
ATOM    705  C   LEU    97     -26.273  13.028   2.870  1.00 69.49           C  
ATOM    706  O   LEU    97     -25.094  13.306   3.098  1.00 69.49           O  
ATOM    707  CB  LEU    97     -27.203  13.814   0.684  1.00 69.49           C  
ATOM    708  CG  LEU    97     -27.423  13.604  -0.815  1.00 69.49           C  
ATOM    709  CD1 LEU    97     -28.210  14.770  -1.404  1.00 69.49           C  
ATOM    710  CD2 LEU    97     -26.088  13.437  -1.533  1.00 69.49           C  
ATOM    711  N   ALA    98     -27.299  12.990   3.745  1.00 74.65           N  
ATOM    712  CA  ALA    98     -26.982  13.379   5.116  1.00 74.65           C  
ATOM    713  C   ALA    98     -26.064  12.356   5.778  1.00 74.65           C  
ATOM    714  O   ALA    98     -25.106  12.724   6.463  1.00 74.65           O  
ATOM    715  CB  ALA    98     -28.262  13.546   5.931  1.00 74.65           C  
ATOM    716  N   GLY    99     -26.335  11.114   5.449  1.00 70.20           N  
ATOM    717  CA  GLY    99     -25.482  10.085   6.022  1.00 70.20           C  
ATOM    718  C   GLY    99     -24.076  10.091   5.453  1.00 70.20           C  
ATOM    719  O   GLY    99     -23.102   9.914   6.188  1.00 70.20           O  
ATOM    720  N   LEU   100     -24.070  10.415   4.168  1.00 70.85           N  
ATOM    721  CA  LEU   100     -22.756  10.484   3.538  1.00 70.85           C  
ATOM    722  C   LEU   100     -21.970  11.686   4.051  1.00 70.85           C  
ATOM    723  O   LEU   100     -20.774  11.578   4.330  1.00 70.85           O  
ATOM    724  CB  LEU   100     -22.895  10.562   2.015  1.00 70.85           C  
ATOM    725  CG  LEU   100     -23.196   9.247   1.294  1.00 70.85           C  
ATOM    726  CD1 LEU   100     -23.593   9.516  -0.154  1.00 70.85           C  
ATOM    727  CD2 LEU   100     -21.992   8.314   1.359  1.00 70.85           C  
ATOM    728  N   ALA   101     -22.735  12.756   4.132  1.00 74.32           N  
ATOM    729  CA  ALA   101     -22.091  13.965   4.639  1.00 74.32           C  
ATOM    730  C   ALA   101     -21.586  13.761   6.065  1.00 74.32           C  
ATOM    731  O   ALA   101     -20.473  14.170   6.400  1.00 74.32           O  
ATOM    732  CB  ALA   101     -23.058  15.146   4.585  1.00 74.32           C  
ATOM    733  N   ASN   102     -22.389  13.021   6.820  1.00 72.19           N  
ATOM    734  CA  ASN   102     -21.996  12.751   8.199  1.00 72.19           C  
ATOM    735  C   ASN   102     -20.778  11.835   8.266  1.00 72.19           C  
ATOM    736  O   ASN   102     -19.856  12.077   9.046  1.00 72.19           O  
ATOM    737  CB  ASN   102     -23.163  12.142   8.980  1.00 72.19           C  
ATOM    738  CG  ASN   102     -22.957  12.206  10.480  1.00 72.19           C  
ATOM    739  OD1 ASN   102     -22.512  13.224  11.016  1.00 72.19           O  
ATOM    740  ND2 ASN   102     -23.281  11.118  11.170  1.00 72.19           N  
ATOM    741  N   SER   103     -20.864  10.800   7.426  1.00 71.86           N  
ATOM    742  CA  SER   103     -19.735   9.875   7.408  1.00 71.86           C  
ATOM    743  C   SER   103     -18.460  10.569   6.941  1.00 71.86           C  
ATOM    744  O   SER   103     -17.394  10.384   7.532  1.00 71.86           O  
ATOM    745  CB  SER   103     -20.035   8.679   6.504  1.00 71.86           C  
ATOM    746  OG  SER   103     -21.180   7.978   6.961  1.00 71.86           O  
ATOM    747  N   LEU   104     -18.674  11.412   5.941  1.00 72.53           N  
ATOM    748  CA  LEU   104     -17.533  12.170   5.440  1.00 72.53           C  
ATOM    749  C   LEU   104     -17.020  13.143   6.496  1.00 72.53           C  
ATOM    750  O   LEU   104     -15.809  13.327   6.641  1.00 72.53           O  
ATOM    751  CB  LEU   104     -17.913  12.934   4.168  1.00 72.53           C  
ATOM    752  CG  LEU   104     -16.766  13.608   3.413  1.00 72.53           C  
ATOM    753  CD1 LEU   104     -15.844  12.558   2.804  1.00 72.53           C  
ATOM    754  CD2 LEU   104     -17.310  14.540   2.336  1.00 72.53           C  
ATOM    755  N   ALA   105     -18.031  13.710   7.143  1.00 75.72           N  
ATOM    756  CA  ALA   105     -17.637  14.657   8.183  1.00 75.72           C  
ATOM    757  C   ALA   105     -16.864  13.957   9.297  1.00 75.72           C  
ATOM    758  O   ALA   105     -15.875  14.490   9.804  1.00 75.72           O  
ATOM    759  CB  ALA   105     -18.866  15.362   8.753  1.00 75.72           C  
ATOM    760  N   THR   106     -17.351  12.752   9.590  1.00 74.86           N  
ATOM    761  CA  THR   106     -16.701  12.023  10.673  1.00 74.86           C  
ATOM    762  C   THR   106     -15.296  11.589  10.265  1.00 74.86           C  
ATOM    763  O   THR   106     -14.361  11.660  11.067  1.00 74.86           O  
ATOM    764  CB  THR   106     -17.522  10.788  11.086  1.00 74.86           C  
ATOM    765  OG1 THR   106     -17.745   9.962   9.936  1.00 74.86           O  
ATOM    766  CG2 THR   106     -18.869  11.195  11.674  1.00 74.86           C  
ATOM    767  N   LEU   107     -15.268  11.164   8.986  1.00 72.37           N  
ATOM    768  CA  LEU   107     -13.973  10.717   8.485  1.00 72.37           C  
ATOM    769  C   LEU   107     -13.029  11.898   8.289  1.00 72.37           C  
ATOM    770  O   LEU   107     -11.830  11.791   8.557  1.00 72.37           O  
ATOM    771  CB  LEU   107     -14.142   9.959   7.165  1.00 72.37           C  
ATOM    772  CG  LEU   107     -14.610   8.507   7.273  1.00 72.37           C  
ATOM    773  CD1 LEU   107     -15.013   7.977   5.900  1.00 72.37           C  
ATOM    774  CD2 LEU   107     -13.519   7.637   7.888  1.00 72.37           C  
ATOM    775  N   SER   108     -13.692  12.980   7.882  1.00 73.00           N  
ATOM    776  CA  SER   108     -12.882  14.170   7.640  1.00 73.00           C  
ATOM    777  C   SER   108     -12.351  14.752   8.946  1.00 73.00           C  
ATOM    778  O   SER   108     -11.246  15.297   8.985  1.00 73.00           O  
ATOM    779  CB  SER   108     -13.695  15.229   6.894  1.00 73.00           C  
ATOM    780  OG  SER   108     -14.602  15.877   7.770  1.00 73.00           O  
ATOM    781  N   GLY   109     -13.277  14.664   9.927  1.00 73.56           N  
ATOM    782  CA  GLY   109     -12.785  15.162  11.202  1.00 73.56           C  
ATOM    783  C   GLY   109     -11.570  14.407  11.708  1.00 73.56           C  
ATOM    784  O   GLY   109     -10.612  15.014  12.190  1.00 73.56           O  
ATOM    785  N   GLY   110     -11.671  13.100  11.564  1.00 70.47           N  
ATOM    786  CA  GLY   110     -10.527  12.297  11.964  1.00 70.47           C  
ATOM    787  C   GLY   110      -9.306  12.520  11.091  1.00 70.47           C  
ATOM    788  O   GLY   110      -8.181  12.581  11.591  1.00 70.47           O  
ATOM    789  N   LEU   111      -9.669  12.726   9.866  1.00 69.62           N  
ATOM    790  CA  LEU   111      -8.576  12.922   8.920  1.00 69.62           C  
ATOM    791  C   LEU   111      -7.902  14.272   9.141  1.00 69.62           C  
ATOM    792  O   LEU   111      -6.683  14.393   8.995  1.00 69.62           O  
ATOM    793  CB  LEU   111      -9.089  12.824   7.481  1.00 69.62           C  
ATOM    794  CG  LEU   111      -9.006  11.445   6.825  1.00 69.62           C  
ATOM    795  CD1 LEU   111     -10.168  11.249   5.856  1.00 69.62           C  
ATOM    796  CD2 LEU   111      -7.671  11.273   6.108  1.00 69.62           C  
ATOM    797  N   VAL   112      -8.770  15.176   9.548  1.00 75.02           N  
ATOM    798  CA  VAL   112      -8.229  16.505   9.810  1.00 75.02           C  
ATOM    799  C   VAL   112      -7.286  16.452  11.010  1.00 75.02           C  
ATOM    800  O   VAL   112      -6.243  17.111  11.018  1.00 75.02           O  
ATOM    801  CB  VAL   112      -9.352  17.536  10.060  1.00 75.02           C  
ATOM    802  CG1 VAL   112      -8.767  18.875  10.507  1.00 75.02           C  
ATOM    803  CG2 VAL   112     -10.203  17.713   8.803  1.00 75.02           C  
ATOM    804  N   LYS   113      -7.690  15.584  11.891  1.00 74.69           N  
ATOM    805  CA  LYS   113      -6.866  15.487  13.092  1.00 74.69           C  
ATOM    806  C   LYS   113      -5.551  14.771  12.801  1.00 74.69           C  
ATOM    807  O   LYS   113      -4.533  15.047  13.440  1.00 74.69           O  
ATOM    808  CB  LYS   113      -7.623  14.761  14.205  1.00 74.69           C  
ATOM    809  CG  LYS   113      -8.663  15.619  14.909  1.00 74.69           C  
ATOM    810  CD  LYS   113      -9.336  14.862  16.047  1.00 74.69           C  
ATOM    811  CE  LYS   113     -10.458  15.677  16.675  1.00 74.69           C  
ATOM    812  NZ  LYS   113     -11.190  14.899  17.720  1.00 74.69           N  
ATOM    813  N   ALA   114      -5.640  13.937  11.756  1.00 73.61           N  
ATOM    814  CA  ALA   114      -4.447  13.152  11.448  1.00 73.61           C  
ATOM    815  C   ALA   114      -3.654  13.784  10.308  1.00 73.61           C  
ATOM    816  O   ALA   114      -2.690  13.194   9.812  1.00 73.61           O  
ATOM    817  CB  ALA   114      -4.832  11.717  11.093  1.00 73.61           C  
ATOM    818  N   THR   115      -4.052  15.010   9.948  1.00 76.71           N  
ATOM    819  CA  THR   115      -3.476  15.633   8.762  1.00 76.71           C  
ATOM    820  C   THR   115      -1.982  15.881   8.953  1.00 76.71           C  
ATOM    821  O   THR   115      -1.178  15.566   8.074  1.00 76.71           O  
ATOM    822  CB  THR   115      -4.181  16.962   8.431  1.00 76.71           C  
ATOM    823  OG1 THR   115      -5.572  16.712   8.198  1.00 76.71           O  
ATOM    824  CG2 THR   115      -3.577  17.610   7.189  1.00 76.71           C  
ATOM    825  N   PRO   116      -1.672  16.453  10.179  1.00 82.38           N  
ATOM    826  CA  PRO   116      -0.236  16.719  10.289  1.00 82.38           C  
ATOM    827  C   PRO   116       0.607  15.447  10.226  1.00 82.38           C  
ATOM    828  O   PRO   116       1.677  15.440   9.612  1.00 82.38           O  
ATOM    829  CB  PRO   116      -0.106  17.393  11.657  1.00 82.38           C  
ATOM    830  CG  PRO   116      -1.398  17.101  12.351  1.00 82.38           C  
ATOM    831  CD  PRO   116      -2.437  16.790  11.312  1.00 82.38           C  
ATOM    832  N   ALA   117       0.030  14.368  10.756  1.00 80.07           N  
ATOM    833  CA  ALA   117       0.767  13.108  10.712  1.00 80.07           C  
ATOM    834  C   ALA   117       0.818  12.551   9.292  1.00 80.07           C  
ATOM    835  O   ALA   117       1.867  12.089   8.837  1.00 80.07           O  
ATOM    836  CB  ALA   117       0.136  12.089  11.658  1.00 80.07           C  
ATOM    837  N   LEU   118      -0.258  12.735   8.605  1.00 80.14           N  
ATOM    838  CA  LEU   118      -0.297  12.216   7.243  1.00 80.14           C  
ATOM    839  C   LEU   118       0.616  13.024   6.326  1.00 80.14           C  
ATOM    840  O   LEU   118       1.292  12.460   5.463  1.00 80.14           O  
ATOM    841  CB  LEU   118      -1.729  12.237   6.702  1.00 80.14           C  
ATOM    842  CG  LEU   118      -2.697  11.220   7.308  1.00 80.14           C  
ATOM    843  CD1 LEU   118      -4.126  11.520   6.869  1.00 80.14           C  
ATOM    844  CD2 LEU   118      -2.299   9.801   6.915  1.00 80.14           C  
ATOM    845  N   ASN   119       0.628  14.287   6.632  1.00 82.00           N  
ATOM    846  CA  ASN   119       1.498  15.140   5.829  1.00 82.00           C  
ATOM    847  C   ASN   119       2.971  14.826   6.071  1.00 82.00           C  
ATOM    848  O   ASN   119       3.773  14.832   5.136  1.00 82.00           O  
ATOM    849  CB  ASN   119       1.216  16.616   6.117  1.00 82.00           C  
ATOM    850  CG  ASN   119      -0.030  17.121   5.416  1.00 82.00           C  
ATOM    851  OD1 ASN   119      -0.501  16.516   4.449  1.00 82.00           O  
ATOM    852  ND2 ASN   119      -0.574  18.232   5.898  1.00 82.00           N  
ATOM    853  N   ALA   120       3.194  14.503   7.336  1.00 85.11           N  
ATOM    854  CA  ALA   120       4.583  14.177   7.646  1.00 85.11           C  
ATOM    855  C   ALA   120       5.015  12.892   6.946  1.00 85.11           C  
ATOM    856  O   ALA   120       6.119  12.815   6.401  1.00 85.11           O  
ATOM    857  CB  ALA   120       4.775  14.048   9.155  1.00 85.11           C  
ATOM    858  N   VAL   121       4.138  12.006   6.890  1.00 83.28           N  
ATOM    859  CA  VAL   121       4.426  10.743   6.218  1.00 83.28           C  
ATOM    860  C   VAL   121       4.539  10.972   4.713  1.00 83.28           C  
ATOM    861  O   VAL   121       5.476  10.487   4.073  1.00 83.28           O  
ATOM    862  CB  VAL   121       3.344   9.682   6.516  1.00 83.28           C  
ATOM    863  CG1 VAL   121       3.542   8.447   5.638  1.00 83.28           C  
ATOM    864  CG2 VAL   121       3.365   9.299   7.995  1.00 83.28           C  
ATOM    865  N   LEU   122       3.615  11.787   4.211  1.00 85.57           N  
ATOM    866  CA  LEU   122       3.633  12.027   2.772  1.00 85.57           C  
ATOM    867  C   LEU   122       4.869  12.822   2.368  1.00 85.57           C  
ATOM    868  O   LEU   122       5.459  12.568   1.315  1.00 85.57           O  
ATOM    869  CB  LEU   122       2.368  12.772   2.337  1.00 85.57           C  
ATOM    870  CG  LEU   122       1.071  11.960   2.330  1.00 85.57           C  
ATOM    871  CD1 LEU   122      -0.127  12.877   2.104  1.00 85.57           C  
ATOM    872  CD2 LEU   122       1.127  10.873   1.262  1.00 85.57           C  
ATOM    873  N   ASP   123       5.250  13.671   3.236  1.00 85.19           N  
ATOM    874  CA  ASP   123       6.434  14.477   2.953  1.00 85.19           C  
ATOM    875  C   ASP   123       7.693  13.613   2.925  1.00 85.19           C  
ATOM    876  O   ASP   123       8.552  13.787   2.058  1.00 85.19           O  
ATOM    877  CB  ASP   123       6.585  15.592   3.991  1.00 85.19           C  
ATOM    878  CG  ASP   123       5.743  16.815   3.673  1.00 85.19           C  
ATOM    879  OD1 ASP   123       5.135  16.871   2.583  1.00 85.19           O  
ATOM    880  OD2 ASP   123       5.691  17.734   4.520  1.00 85.19           O  
ATOM    881  N   SER   124       7.649  12.677   3.840  1.00 82.72           N  
ATOM    882  CA  SER   124       8.813  11.799   3.907  1.00 82.72           C  
ATOM    883  C   SER   124       8.870  10.865   2.702  1.00 82.72           C  
ATOM    884  O   SER   124       9.947  10.607   2.160  1.00 82.72           O  
ATOM    885  CB  SER   124       8.793  10.979   5.197  1.00 82.72           C  
ATOM    886  OG  SER   124       7.733  10.038   5.180  1.00 82.72           O  
ATOM    887  N   LEU   125       7.675  10.540   2.197  1.00 81.84           N  
ATOM    888  CA  LEU   125       7.622   9.578   1.101  1.00 81.84           C  
ATOM    889  C   LEU   125       7.816  10.273  -0.242  1.00 81.84           C  
ATOM    890  O   LEU   125       8.169   9.630  -1.233  1.00 81.84           O  
ATOM    891  CB  LEU   125       6.288   8.826   1.112  1.00 81.84           C  
ATOM    892  CG  LEU   125       6.099   7.797   2.228  1.00 81.84           C  
ATOM    893  CD1 LEU   125       4.682   7.235   2.195  1.00 81.84           C  
ATOM    894  CD2 LEU   125       7.127   6.678   2.104  1.00 81.84           C  
ATOM    895  N   THR   126       7.495  11.664  -0.272  1.00 82.95           N  
ATOM    896  CA  THR   126       7.615  12.370  -1.543  1.00 82.95           C  
ATOM    897  C   THR   126       8.981  13.040  -1.662  1.00 82.95           C  
ATOM    898  O   THR   126       9.241  13.763  -2.626  1.00 82.95           O  
ATOM    899  CB  THR   126       6.507  13.427  -1.701  1.00 82.95           C  
ATOM    900  OG1 THR   126       6.544  14.322  -0.583  1.00 82.95           O  
ATOM    901  CG2 THR   126       5.130  12.774  -1.769  1.00 82.95           C  
ATOM    902  N   ASP   127       9.765  12.843  -0.656  1.00 86.36           N  
ATOM    903  CA  ASP   127      11.149  13.296  -0.759  1.00 86.36           C  
ATOM    904  C   ASP   127      11.913  12.492  -1.809  1.00 86.36           C  
ATOM    905  O   ASP   127      11.390  11.517  -2.354  1.00 86.36           O  
ATOM    906  CB  ASP   127      11.851  13.192   0.596  1.00 86.36           C  
ATOM    907  CG  ASP   127      12.789  14.354   0.869  1.00 86.36           C  
ATOM    908  OD1 ASP   127      12.838  15.302   0.056  1.00 86.36           O  
ATOM    909  OD2 ASP   127      13.488  14.321   1.905  1.00 86.36           O  
ATOM    910  N   GLN   128      12.982  13.061  -2.330  1.00 85.81           N  
ATOM    911  CA  GLN   128      13.730  12.436  -3.415  1.00 85.81           C  
ATOM    912  C   GLN   128      14.021  10.969  -3.110  1.00 85.81           C  
ATOM    913  O   GLN   128      13.806  10.099  -3.956  1.00 85.81           O  
ATOM    914  CB  GLN   128      15.038  13.188  -3.670  1.00 85.81           C  
ATOM    915  CG  GLN   128      15.675  12.875  -5.016  1.00 85.81           C  
ATOM    916  CD  GLN   128      16.761  13.864  -5.396  1.00 85.81           C  
ATOM    917  OE1 GLN   128      17.067  14.791  -4.639  1.00 85.81           O  
ATOM    918  NE2 GLN   128      17.350  13.675  -6.572  1.00 85.81           N  
ATOM    919  N   ARG   129      14.285  10.722  -1.853  1.00 84.64           N  
ATOM    920  CA  ARG   129      14.615   9.348  -1.487  1.00 84.64           C  
ATOM    921  C   ARG   129      13.360   8.484  -1.417  1.00 84.64           C  
ATOM    922  O   ARG   129      13.365   7.335  -1.866  1.00 84.64           O  
ATOM    923  CB  ARG   129      15.352   9.310  -0.147  1.00 84.64           C  
ATOM    924  CG  ARG   129      16.767   9.865  -0.207  1.00 84.64           C  
ATOM    925  CD  ARG   129      17.450   9.814   1.152  1.00 84.64           C  
ATOM    926  NE  ARG   129      18.783  10.409   1.108  1.00 84.64           N  
ATOM    927  CZ  ARG   129      19.520  10.697   2.177  1.00 84.64           C  
ATOM    928  NH1 ARG   129      19.067  10.450   3.401  1.00 84.64           N  
ATOM    929  NH2 ARG   129      20.720  11.237   2.022  1.00 84.64           N  
ATOM    930  N   GLY   130      12.319   9.100  -0.952  1.00 85.23           N  
ATOM    931  CA  GLY   130      11.062   8.374  -0.873  1.00 85.23           C  
ATOM    932  C   GLY   130      10.487   8.026  -2.233  1.00 85.23           C  
ATOM    933  O   GLY   130       9.983   6.919  -2.435  1.00 85.23           O  
ATOM    934  N   ALA   131      10.683   8.985  -3.145  1.00 88.56           N  
ATOM    935  CA  ALA   131      10.193   8.747  -4.501  1.00 88.56           C  
ATOM    936  C   ALA   131      10.933   7.583  -5.154  1.00 88.56           C  
ATOM    937  O   ALA   131      10.332   6.784  -5.877  1.00 88.56           O  
ATOM    938  CB  ALA   131      10.339  10.008  -5.349  1.00 88.56           C  
ATOM    939  N   GLU   132      12.178   7.475  -4.836  1.00 89.72           N  
ATOM    940  CA  GLU   132      12.979   6.386  -5.388  1.00 89.72           C  
ATOM    941  C   GLU   132      12.514   5.034  -4.856  1.00 89.72           C  
ATOM    942  O   GLU   132      12.416   4.064  -5.611  1.00 89.72           O  
ATOM    943  CB  GLU   132      14.462   6.594  -5.070  1.00 89.72           C  
ATOM    944  CG  GLU   132      15.109   7.719  -5.864  1.00 89.72           C  
ATOM    945  CD  GLU   132      16.554   7.978  -5.469  1.00 89.72           C  
ATOM    946  OE1 GLU   132      17.161   8.945  -5.985  1.00 89.72           O  
ATOM    947  OE2 GLU   132      17.085   7.208  -4.638  1.00 89.72           O  
ATOM    948  N   VAL   133      12.165   5.059  -3.584  1.00 88.08           N  
ATOM    949  CA  VAL   133      11.710   3.820  -2.963  1.00 88.08           C  
ATOM    950  C   VAL   133      10.356   3.418  -3.542  1.00 88.08           C  
ATOM    951  O   VAL   133      10.147   2.257  -3.903  1.00 88.08           O  
ATOM    952  CB  VAL   133      11.614   3.956  -1.427  1.00 88.08           C  
ATOM    953  CG1 VAL   133      10.939   2.729  -0.817  1.00 88.08           C  
ATOM    954  CG2 VAL   133      13.001   4.164  -0.822  1.00 88.08           C  
ATOM    955  N   LEU   134       9.538   4.437  -3.737  1.00 88.69           N  
ATOM    956  CA  LEU   134       8.210   4.144  -4.265  1.00 88.69           C  
ATOM    957  C   LEU   134       8.293   3.671  -5.713  1.00 88.69           C  
ATOM    958  O   LEU   134       7.573   2.752  -6.112  1.00 88.69           O  
ATOM    959  CB  LEU   134       7.311   5.379  -4.171  1.00 88.69           C  
ATOM    960  CG  LEU   134       6.802   5.742  -2.775  1.00 88.69           C  
ATOM    961  CD1 LEU   134       6.081   7.086  -2.807  1.00 88.69           C  
ATOM    962  CD2 LEU   134       5.884   4.650  -2.240  1.00 88.69           C  
ATOM    963  N   SER   135       9.176   4.297  -6.451  1.00 90.98           N  
ATOM    964  CA  SER   135       9.356   3.904  -7.845  1.00 90.98           C  
ATOM    965  C   SER   135       9.918   2.491  -7.953  1.00 90.98           C  
ATOM    966  O   SER   135       9.446   1.690  -8.763  1.00 90.98           O  
ATOM    967  CB  SER   135      10.281   4.887  -8.564  1.00 90.98           C  
ATOM    968  OG  SER   135      10.445   4.521  -9.923  1.00 90.98           O  
ATOM    969  N   ALA   136      10.829   2.170  -7.084  1.00 90.20           N  
ATOM    970  CA  ALA   136      11.407   0.829  -7.101  1.00 90.20           C  
ATOM    971  C   ALA   136      10.369  -0.220  -6.712  1.00 90.20           C  
ATOM    972  O   ALA   136      10.294  -1.286  -7.328  1.00 90.20           O  
ATOM    973  CB  ALA   136      12.610   0.755  -6.164  1.00 90.20           C  
ATOM    974  N   LEU   137       9.564   0.134  -5.793  1.00 90.59           N  
ATOM    975  CA  LEU   137       8.509  -0.776  -5.360  1.00 90.59           C  
ATOM    976  C   LEU   137       7.480  -0.982  -6.467  1.00 90.59           C  
ATOM    977  O   LEU   137       7.043  -2.108  -6.713  1.00 90.59           O  
ATOM    978  CB  LEU   137       7.823  -0.241  -4.101  1.00 90.59           C  
ATOM    979  CG  LEU   137       6.837  -1.186  -3.412  1.00 90.59           C  
ATOM    980  CD1 LEU   137       7.559  -2.041  -2.377  1.00 90.59           C  
ATOM    981  CD2 LEU   137       5.703  -0.399  -2.766  1.00 90.59           C  
ATOM    982  N   GLY   138       7.115   0.033  -7.135  1.00 92.06           N  
ATOM    983  CA  GLY   138       6.177  -0.066  -8.241  1.00 92.06           C  
ATOM    984  C   GLY   138       6.699  -0.903  -9.394  1.00 92.06           C  
ATOM    985  O   GLY   138       5.981  -1.753  -9.925  1.00 92.06           O  
ATOM    986  N   ASP   139       7.921  -0.710  -9.651  1.00 94.33           N  
ATOM    987  CA  ASP   139       8.534  -1.485 -10.725  1.00 94.33           C  
ATOM    988  C   ASP   139       8.547  -2.974 -10.389  1.00 94.33           C  
ATOM    989  O   ASP   139       8.261  -3.812 -11.247  1.00 94.33           O  
ATOM    990  CB  ASP   139       9.958  -0.994 -10.997  1.00 94.33           C  
ATOM    991  CG  ASP   139       9.997   0.339 -11.722  1.00 94.33           C  
ATOM    992  OD1 ASP   139       8.948   0.789 -12.230  1.00 94.33           O  
ATOM    993  OD2 ASP   139      11.089   0.945 -11.788  1.00 94.33           O  
ATOM    994  N   ALA   140       8.764  -3.179  -9.197  1.00 90.06           N  
ATOM    995  CA  ALA   140       8.833  -4.573  -8.764  1.00 90.06           C  
ATOM    996  C   ALA   140       7.465  -5.243  -8.851  1.00 90.06           C  
ATOM    997  O   ALA   140       7.351  -6.377  -9.321  1.00 90.06           O  
ATOM    998  CB  ALA   140       9.375  -4.660  -7.340  1.00 90.06           C  
ATOM    999  N   LEU   141       6.476  -4.495  -8.561  1.00 93.06           N  
ATOM   1000  CA  LEU   141       5.126  -5.045  -8.584  1.00 93.06           C  
ATOM   1001  C   LEU   141       4.689  -5.357 -10.012  1.00 93.06           C  
ATOM   1002  O   LEU   141       4.112  -6.414 -10.272  1.00 93.06           O  
ATOM   1003  CB  LEU   141       4.138  -4.070  -7.937  1.00 93.06           C  
ATOM   1004  CG  LEU   141       4.221  -3.930  -6.417  1.00 93.06           C  
ATOM   1005  CD1 LEU   141       3.361  -2.762  -5.944  1.00 93.06           C  
ATOM   1006  CD2 LEU   141       3.793  -5.226  -5.736  1.00 93.06           C  
ATOM   1007  N   VAL   142       5.067  -4.503 -10.891  1.00 92.19           N  
ATOM   1008  CA  VAL   142       4.696  -4.673 -12.292  1.00 92.19           C  
ATOM   1009  C   VAL   142       5.468  -5.847 -12.892  1.00 92.19           C  
ATOM   1010  O   VAL   142       4.893  -6.684 -13.590  1.00 92.19           O  
ATOM   1011  CB  VAL   142       4.960  -3.389 -13.109  1.00 92.19           C  
ATOM   1012  CG1 VAL   142       4.760  -3.648 -14.602  1.00 92.19           C  
ATOM   1013  CG2 VAL   142       4.050  -2.258 -12.633  1.00 92.19           C  
ATOM   1014  N   ALA   143       6.688  -5.904 -12.518  1.00 90.85           N  
ATOM   1015  CA  ALA   143       7.527  -6.970 -13.058  1.00 90.85           C  
ATOM   1016  C   ALA   143       7.080  -8.335 -12.542  1.00 90.85           C  
ATOM   1017  O   ALA   143       7.078  -9.317 -13.287  1.00 90.85           O  
ATOM   1018  CB  ALA   143       8.992  -6.725 -12.705  1.00 90.85           C  
ATOM   1019  N   ALA   144       6.720  -8.330 -11.298  1.00 87.24           N  
ATOM   1020  CA  ALA   144       6.289  -9.587 -10.692  1.00 87.24           C  
ATOM   1021  C   ALA   144       5.010 -10.101 -11.345  1.00 87.24           C  
ATOM   1022  O   ALA   144       4.840 -11.309 -11.528  1.00 87.24           O  
ATOM   1023  CB  ALA   144       6.083  -9.411  -9.190  1.00 87.24           C  
ATOM   1024  N   ARG   145       4.165  -9.159 -11.738  1.00 86.38           N  
ATOM   1025  CA  ARG   145       2.910  -9.546 -12.373  1.00 86.38           C  
ATOM   1026  C   ARG   145       3.159 -10.168 -13.743  1.00 86.38           C  
ATOM   1027  O   ARG   145       2.478 -11.119 -14.131  1.00 86.38           O  
ATOM   1028  CB  ARG   145       1.980  -8.338 -12.508  1.00 86.38           C  
ATOM   1029  CG  ARG   145       0.708  -8.623 -13.289  1.00 86.38           C  
ATOM   1030  CD  ARG   145      -0.175  -9.639 -12.577  1.00 86.38           C  
ATOM   1031  NE  ARG   145      -1.338 -10.001 -13.383  1.00 86.38           N  
ATOM   1032  CZ  ARG   145      -2.599  -9.943 -12.964  1.00 86.38           C  
ATOM   1033  NH1 ARG   145      -2.886  -9.533 -11.733  1.00 86.38           N  
ATOM   1034  NH2 ARG   145      -3.580 -10.296 -13.780  1.00 86.38           N  
ATOM   1035  N   THR   146       4.142  -9.768 -14.414  1.00 87.82           N  
ATOM   1036  CA  THR   146       4.350 -10.212 -15.788  1.00 87.82           C  
ATOM   1037  C   THR   146       5.154 -11.508 -15.821  1.00 87.82           C  
ATOM   1038  O   THR   146       5.073 -12.271 -16.786  1.00 87.82           O  
ATOM   1039  CB  THR   146       5.072  -9.135 -16.619  1.00 87.82           C  
ATOM   1040  OG1 THR   146       6.308  -8.795 -15.979  1.00 87.82           O  
ATOM   1041  CG2 THR   146       4.219  -7.878 -16.751  1.00 87.82           C  
ATOM   1042  N   SER   147       5.787 -11.812 -14.668  1.00 83.54           N  
ATOM   1043  CA  SER   147       6.690 -12.959 -14.669  1.00 83.54           C  
ATOM   1044  C   SER   147       6.153 -14.085 -13.792  1.00 83.54           C  
ATOM   1045  O   SER   147       6.859 -15.059 -13.523  1.00 83.54           O  
ATOM   1046  CB  SER   147       8.082 -12.547 -14.189  1.00 83.54           C  
ATOM   1047  OG  SER   147       8.018 -11.973 -12.895  1.00 83.54           O  
ATOM   1048  N   ALA   148       4.905 -13.924 -13.312  1.00 75.83           N  
ATOM   1049  CA  ALA   148       4.526 -14.872 -12.268  1.00 75.83           C  
ATOM   1050  C   ALA   148       4.654 -16.311 -12.761  1.00 75.83           C  
ATOM   1051  O   ALA   148       4.036 -16.689 -13.759  1.00 75.83           O  
ATOM   1052  CB  ALA   148       3.100 -14.601 -11.794  1.00 75.83           C  
ATOM   1053  N   PRO   149       5.426 -17.028 -12.065  1.00 74.86           N  
ATOM   1054  CA  PRO   149       5.520 -18.455 -12.380  1.00 74.86           C  
ATOM   1055  C   PRO   149       4.287 -19.240 -11.937  1.00 74.86           C  
ATOM   1056  O   PRO   149       3.489 -18.743 -11.138  1.00 74.86           O  
ATOM   1057  CB  PRO   149       6.761 -18.906 -11.606  1.00 74.86           C  
ATOM   1058  CG  PRO   149       7.004 -17.820 -10.607  1.00 74.86           C  
ATOM   1059  CD  PRO   149       6.247 -16.597 -11.038  1.00 74.86           C  
ATOM   1060  N   PRO   150       4.065 -20.338 -12.574  1.00 77.15           N  
ATOM   1061  CA  PRO   150       2.990 -21.206 -12.089  1.00 77.15           C  
ATOM   1062  C   PRO   150       3.194 -21.646 -10.641  1.00 77.15           C  
ATOM   1063  O   PRO   150       4.332 -21.723 -10.171  1.00 77.15           O  
ATOM   1064  CB  PRO   150       3.051 -22.406 -13.038  1.00 77.15           C  
ATOM   1065  CG  PRO   150       4.380 -22.294 -13.711  1.00 77.15           C  
ATOM   1066  CD  PRO   150       4.897 -20.897 -13.517  1.00 77.15           C  
ATOM   1067  N   ALA   151       2.150 -21.644  -9.871  1.00 78.33           N  
ATOM   1068  CA  ALA   151       2.158 -22.090  -8.480  1.00 78.33           C  
ATOM   1069  C   ALA   151       2.716 -23.505  -8.360  1.00 78.33           C  
ATOM   1070  O   ALA   151       2.426 -24.366  -9.194  1.00 78.33           O  
ATOM   1071  CB  ALA   151       0.750 -22.025  -7.892  1.00 78.33           C  
ATOM   1072  N   PRO   152       3.624 -23.718  -7.483  1.00 76.47           N  
ATOM   1073  CA  PRO   152       4.134 -25.078  -7.295  1.00 76.47           C  
ATOM   1074  C   PRO   152       3.043 -26.066  -6.887  1.00 76.47           C  
ATOM   1075  O   PRO   152       2.013 -25.663  -6.339  1.00 76.47           O  
ATOM   1076  CB  PRO   152       5.168 -24.916  -6.179  1.00 76.47           C  
ATOM   1077  CG  PRO   152       4.923 -23.549  -5.626  1.00 76.47           C  
ATOM   1078  CD  PRO   152       4.019 -22.808  -6.569  1.00 76.47           C  
ATOM   1079  N   ARG   153       3.068 -27.256  -7.312  1.00 79.54           N  
ATOM   1080  CA  ARG   153       2.121 -28.304  -6.944  1.00 79.54           C  
ATOM   1081  C   ARG   153       2.654 -29.142  -5.787  1.00 79.54           C  
ATOM   1082  O   ARG   153       3.756 -29.688  -5.865  1.00 79.54           O  
ATOM   1083  CB  ARG   153       1.819 -29.201  -8.146  1.00 79.54           C  
ATOM   1084  CG  ARG   153       1.094 -28.492  -9.278  1.00 79.54           C  
ATOM   1085  CD  ARG   153       0.559 -29.475 -10.309  1.00 79.54           C  
ATOM   1086  NE  ARG   153       1.635 -30.065 -11.101  1.00 79.54           N  
ATOM   1087  CZ  ARG   153       1.849 -31.371 -11.234  1.00 79.54           C  
ATOM   1088  NH1 ARG   153       1.062 -32.253 -10.629  1.00 79.54           N  
ATOM   1089  NH2 ARG   153       2.858 -31.799 -11.979  1.00 79.54           N  
ATOM   1090  N   GLY   154       1.945 -29.161  -4.742  1.00 85.20           N  
ATOM   1091  CA  GLY   154       2.244 -30.069  -3.646  1.00 85.20           C  
ATOM   1092  C   GLY   154       3.273 -29.518  -2.678  1.00 85.20           C  
ATOM   1093  O   GLY   154       3.830 -28.441  -2.902  1.00 85.20           O  
ATOM   1094  N   VAL   155       3.544 -30.264  -1.614  1.00 83.66           N  
ATOM   1095  CA  VAL   155       4.430 -29.858  -0.528  1.00 83.66           C  
ATOM   1096  C   VAL   155       5.885 -29.979  -0.975  1.00 83.66           C  
ATOM   1097  O   VAL   155       6.710 -29.117  -0.663  1.00 83.66           O  
ATOM   1098  CB  VAL   155       4.191 -30.701   0.745  1.00 83.66           C  
ATOM   1099  CG1 VAL   155       5.166 -30.298   1.850  1.00 83.66           C  
ATOM   1100  CG2 VAL   155       2.748 -30.551   1.221  1.00 83.66           C  
ATOM   1101  N   ARG   156       6.085 -31.001  -1.845  1.00 84.96           N  
ATOM   1102  CA  ARG   156       7.452 -31.202  -2.316  1.00 84.96           C  
ATOM   1103  C   ARG   156       7.863 -30.102  -3.289  1.00 84.96           C  
ATOM   1104  O   ARG   156       8.990 -29.606  -3.233  1.00 84.96           O  
ATOM   1105  CB  ARG   156       7.596 -32.572  -2.982  1.00 84.96           C  
ATOM   1106  CG  ARG   156       8.157 -33.647  -2.065  1.00 84.96           C  
ATOM   1107  CD  ARG   156       8.498 -34.919  -2.830  1.00 84.96           C  
ATOM   1108  NE  ARG   156       8.985 -35.968  -1.940  1.00 84.96           N  
ATOM   1109  CZ  ARG   156       8.534 -37.220  -1.926  1.00 84.96           C  
ATOM   1110  NH1 ARG   156       7.573 -37.604  -2.758  1.00 84.96           N  
ATOM   1111  NH2 ARG   156       9.049 -38.094  -1.074  1.00 84.96           N  
ATOM   1112  N   GLY   157       6.938 -29.706  -4.175  1.00 86.94           N  
ATOM   1113  CA  GLY   157       7.216 -28.616  -5.097  1.00 86.94           C  
ATOM   1114  C   GLY   157       7.451 -27.290  -4.398  1.00 86.94           C  
ATOM   1115  O   GLY   157       8.325 -26.518  -4.798  1.00 86.94           O  
ATOM   1116  N   MET   158       6.742 -27.084  -3.299  1.00 85.43           N  
ATOM   1117  CA  MET   158       6.879 -25.843  -2.543  1.00 85.43           C  
ATOM   1118  C   MET   158       8.233 -25.778  -1.843  1.00 85.43           C  
ATOM   1119  O   MET   158       8.888 -24.735  -1.846  1.00 85.43           O  
ATOM   1120  CB  MET   158       5.753 -25.711  -1.516  1.00 85.43           C  
ATOM   1121  CG  MET   158       5.828 -24.443  -0.683  1.00 85.43           C  
ATOM   1122  SD  MET   158       5.352 -22.947  -1.634  1.00 85.43           S  
ATOM   1123  CE  MET   158       4.421 -22.044  -0.365  1.00 85.43           C  
ATOM   1124  N   TRP   159       8.654 -26.892  -1.277  1.00 90.53           N  
ATOM   1125  CA  TRP   159       9.952 -26.907  -0.610  1.00 90.53           C  
ATOM   1126  C   TRP   159      11.080 -26.668  -1.608  1.00 90.53           C  
ATOM   1127  O   TRP   159      12.033 -25.943  -1.315  1.00 90.53           O  
ATOM   1128  CB  TRP   159      10.169 -28.238   0.115  1.00 90.53           C  
ATOM   1129  CG  TRP   159      11.395 -28.269   0.977  1.00 90.53           C  
ATOM   1130  CD1 TRP   159      12.623 -28.770   0.644  1.00 90.53           C  
ATOM   1131  CD2 TRP   159      11.509 -27.784   2.318  1.00 90.53           C  
ATOM   1132  NE1 TRP   159      13.495 -28.623   1.698  1.00 90.53           N  
ATOM   1133  CE2 TRP   159      12.837 -28.021   2.737  1.00 90.53           C  
ATOM   1134  CE3 TRP   159      10.617 -27.169   3.206  1.00 90.53           C  
ATOM   1135  CZ2 TRP   159      13.294 -27.665   4.007  1.00 90.53           C  
ATOM   1136  CZ3 TRP   159      11.074 -26.815   4.470  1.00 90.53           C  
ATOM   1137  CH2 TRP   159      12.401 -27.065   4.857  1.00 90.53           C  
ATOM   1138  N   LYS   160      10.875 -27.239  -2.797  1.00 89.26           N  
ATOM   1139  CA  LYS   160      11.869 -27.017  -3.843  1.00 89.26           C  
ATOM   1140  C   LYS   160      11.933 -25.544  -4.238  1.00 89.26           C  
ATOM   1141  O   LYS   160      13.019 -24.995  -4.433  1.00 89.26           O  
ATOM   1142  CB  LYS   160      11.557 -27.875  -5.070  1.00 89.26           C  
ATOM   1143  CG  LYS   160      12.637 -27.838  -6.142  1.00 89.26           C  
ATOM   1144  CD  LYS   160      12.293 -28.749  -7.314  1.00 89.26           C  
ATOM   1145  CE  LYS   160      13.329 -28.648  -8.425  1.00 89.26           C  
ATOM   1146  NZ  LYS   160      13.069 -29.635  -9.516  1.00 89.26           N  
ATOM   1147  N   THR   161      10.782 -24.880  -4.295  1.00 87.11           N  
ATOM   1148  CA  THR   161      10.722 -23.468  -4.656  1.00 87.11           C  
ATOM   1149  C   THR   161      11.332 -22.602  -3.557  1.00 87.11           C  
ATOM   1150  O   THR   161      12.043 -21.637  -3.842  1.00 87.11           O  
ATOM   1151  CB  THR   161       9.273 -23.020  -4.922  1.00 87.11           C  
ATOM   1152  OG1 THR   161       8.461 -23.354  -3.790  1.00 87.11           O  
ATOM   1153  CG2 THR   161       8.704 -23.703  -6.161  1.00 87.11           C  
ATOM   1154  N   LEU   162      11.127 -22.987  -2.333  1.00 89.30           N  
ATOM   1155  CA  LEU   162      11.679 -22.225  -1.219  1.00 89.30           C  
ATOM   1156  C   LEU   162      13.196 -22.377  -1.156  1.00 89.30           C  
ATOM   1157  O   LEU   162      13.912 -21.401  -0.919  1.00 89.30           O  
ATOM   1158  CB  LEU   162      11.054 -22.679   0.103  1.00 89.30           C  
ATOM   1159  CG  LEU   162       9.607 -22.251   0.351  1.00 89.30           C  
ATOM   1160  CD1 LEU   162       9.069 -22.908   1.618  1.00 89.30           C  
ATOM   1161  CD2 LEU   162       9.508 -20.732   0.447  1.00 89.30           C  
ATOM   1162  N   ARG   163      13.629 -23.610  -1.393  1.00 88.99           N  
ATOM   1163  CA  ARG   163      15.070 -23.837  -1.410  1.00 88.99           C  
ATOM   1164  C   ARG   163      15.732 -23.072  -2.550  1.00 88.99           C  
ATOM   1165  O   ARG   163      16.798 -22.479  -2.371  1.00 88.99           O  
ATOM   1166  CB  ARG   163      15.378 -25.331  -1.534  1.00 88.99           C  
ATOM   1167  CG  ARG   163      16.804 -25.700  -1.157  1.00 88.99           C  
ATOM   1168  CD  ARG   163      17.044 -27.200  -1.260  1.00 88.99           C  
ATOM   1169  NE  ARG   163      16.206 -27.945  -0.325  1.00 88.99           N  
ATOM   1170  CZ  ARG   163      15.875 -29.227  -0.461  1.00 88.99           C  
ATOM   1171  NH1 ARG   163      16.308 -29.933  -1.499  1.00 88.99           N  
ATOM   1172  NH2 ARG   163      15.106 -29.807   0.450  1.00 88.99           N  
ATOM   1173  N   ALA   164      15.040 -23.136  -3.645  1.00 89.98           N  
ATOM   1174  CA  ALA   164      15.569 -22.391  -4.785  1.00 89.98           C  
ATOM   1175  C   ALA   164      15.591 -20.892  -4.497  1.00 89.98           C  
ATOM   1176  O   ALA   164      16.544 -20.198  -4.859  1.00 89.98           O  
ATOM   1177  CB  ALA   164      14.745 -22.678  -6.037  1.00 89.98           C  
ATOM   1178  N   ALA   165      14.554 -20.421  -3.828  1.00 88.25           N  
ATOM   1179  CA  ALA   165      14.472 -19.004  -3.480  1.00 88.25           C  
ATOM   1180  C   ALA   165      15.567 -18.619  -2.489  1.00 88.25           C  
ATOM   1181  O   ALA   165      16.120 -17.520  -2.562  1.00 88.25           O  
ATOM   1182  CB  ALA   165      13.097 -18.677  -2.902  1.00 88.25           C  
ATOM   1183  N   ALA   166      15.897 -19.587  -1.636  1.00 87.37           N  
ATOM   1184  CA  ALA   166      16.908 -19.323  -0.616  1.00 87.37           C  
ATOM   1185  C   ALA   166      18.299 -19.221  -1.235  1.00 87.37           C  
ATOM   1186  O   ALA   166      19.182 -18.556  -0.688  1.00 87.37           O  
ATOM   1187  CB  ALA   166      16.883 -20.413   0.453  1.00 87.37           C  
ATOM   1188  N   LYS   167      18.489 -19.880  -2.386  1.00 90.64           N  
ATOM   1189  CA  LYS   167      19.782 -19.870  -3.065  1.00 90.64           C  
ATOM   1190  C   LYS   167      19.888 -18.691  -4.029  1.00 90.64           C  
ATOM   1191  O   LYS   167      20.950 -18.446  -4.603  1.00 90.64           O  
ATOM   1192  CB  LYS   167      20.003 -21.183  -3.817  1.00 90.64           C  
ATOM   1193  CG  LYS   167      20.186 -22.392  -2.912  1.00 90.64           C  
ATOM   1194  CD  LYS   167      20.380 -23.670  -3.718  1.00 90.64           C  
ATOM   1195  CE  LYS   167      20.507 -24.889  -2.813  1.00 90.64           C  
ATOM   1196  NZ  LYS   167      20.672 -26.148  -3.600  1.00 90.64           N  
ATOM   1197  N   ASP   168      18.760 -17.998  -4.194  1.00 91.40           N  
ATOM   1198  CA  ASP   168      18.730 -16.858  -5.105  1.00 91.40           C  
ATOM   1199  C   ASP   168      19.240 -15.593  -4.419  1.00 91.40           C  
ATOM   1200  O   ASP   168      18.634 -15.113  -3.459  1.00 91.40           O  
ATOM   1201  CB  ASP   168      17.312 -16.633  -5.635  1.00 91.40           C  
ATOM   1202  CG  ASP   168      17.252 -15.601  -6.748  1.00 91.40           C  
ATOM   1203  OD1 ASP   168      18.079 -14.664  -6.757  1.00 91.40           O  
ATOM   1204  OD2 ASP   168      16.368 -15.726  -7.624  1.00 91.40           O  
ATOM   1205  N   PRO   169      20.416 -15.088  -4.957  1.00 91.40           N  
ATOM   1206  CA  PRO   169      20.995 -13.905  -4.317  1.00 91.40           C  
ATOM   1207  C   PRO   169      20.029 -12.723  -4.278  1.00 91.40           C  
ATOM   1208  O   PRO   169      20.056 -11.929  -3.334  1.00 91.40           O  
ATOM   1209  CB  PRO   169      22.210 -13.590  -5.192  1.00 91.40           C  
ATOM   1210  CG  PRO   169      21.946 -14.298  -6.482  1.00 91.40           C  
ATOM   1211  CD  PRO   169      21.072 -15.487  -6.203  1.00 91.40           C  
ATOM   1212  N   ASP   170      19.196 -12.641  -5.264  1.00 89.72           N  
ATOM   1213  CA  ASP   170      18.274 -11.511  -5.314  1.00 89.72           C  
ATOM   1214  C   ASP   170      17.208 -11.624  -4.226  1.00 89.72           C  
ATOM   1215  O   ASP   170      16.839 -10.625  -3.605  1.00 89.72           O  
ATOM   1216  CB  ASP   170      17.613 -11.418  -6.690  1.00 89.72           C  
ATOM   1217  CG  ASP   170      18.592 -11.068  -7.796  1.00 89.72           C  
ATOM   1218  OD1 ASP   170      19.578 -10.348  -7.532  1.00 89.72           O  
ATOM   1219  OD2 ASP   170      18.374 -11.514  -8.943  1.00 89.72           O  
ATOM   1220  N   VAL   171      16.751 -12.815  -3.987  1.00 89.92           N  
ATOM   1221  CA  VAL   171      15.767 -13.036  -2.932  1.00 89.92           C  
ATOM   1222  C   VAL   171      16.391 -12.733  -1.572  1.00 89.92           C  
ATOM   1223  O   VAL   171      15.768 -12.085  -0.727  1.00 89.92           O  
ATOM   1224  CB  VAL   171      15.221 -14.481  -2.959  1.00 89.92           C  
ATOM   1225  CG1 VAL   171      14.314 -14.738  -1.757  1.00 89.92           C  
ATOM   1226  CG2 VAL   171      14.471 -14.744  -4.263  1.00 89.92           C  
ATOM   1227  N   GLY   172      17.564 -13.204  -1.395  1.00 91.05           N  
ATOM   1228  CA  GLY   172      18.278 -12.910  -0.163  1.00 91.05           C  
ATOM   1229  C   GLY   172      18.433 -11.424   0.097  1.00 91.05           C  
ATOM   1230  O   GLY   172      18.242 -10.962   1.224  1.00 91.05           O  
ATOM   1231  N   ARG   173      18.721 -10.697  -0.992  1.00 90.22           N  
ATOM   1232  CA  ARG   173      18.864  -9.251  -0.855  1.00 90.22           C  
ATOM   1233  C   ARG   173      17.549  -8.609  -0.427  1.00 90.22           C  
ATOM   1234  O   ARG   173      17.534  -7.723   0.431  1.00 90.22           O  
ATOM   1235  CB  ARG   173      19.346  -8.631  -2.168  1.00 90.22           C  
ATOM   1236  CG  ARG   173      20.812  -8.897  -2.473  1.00 90.22           C  
ATOM   1237  CD  ARG   173      21.252  -8.219  -3.764  1.00 90.22           C  
ATOM   1238  NE  ARG   173      22.537  -8.731  -4.230  1.00 90.22           N  
ATOM   1239  CZ  ARG   173      22.937  -8.732  -5.499  1.00 90.22           C  
ATOM   1240  NH1 ARG   173      22.156  -8.246  -6.457  1.00 90.22           N  
ATOM   1241  NH2 ARG   173      24.128  -9.222  -5.813  1.00 90.22           N  
ATOM   1242  N   GLY   174      16.548  -9.049  -1.003  1.00 88.35           N  
ATOM   1243  CA  GLY   174      15.233  -8.542  -0.645  1.00 88.35           C  
ATOM   1244  C   GLY   174      14.864  -8.810   0.802  1.00 88.35           C  
ATOM   1245  O   GLY   174      14.413  -7.908   1.511  1.00 88.35           O  
ATOM   1246  N   VAL   175      15.158 -10.007   1.215  1.00 90.60           N  
ATOM   1247  CA  VAL   175      14.843 -10.387   2.588  1.00 90.60           C  
ATOM   1248  C   VAL   175      15.706  -9.585   3.559  1.00 90.60           C  
ATOM   1249  O   VAL   175      15.219  -9.112   4.588  1.00 90.60           O  
ATOM   1250  CB  VAL   175      15.047 -11.901   2.819  1.00 90.60           C  
ATOM   1251  CG1 VAL   175      14.923 -12.243   4.303  1.00 90.60           C  
ATOM   1252  CG2 VAL   175      14.043 -12.706   1.996  1.00 90.60           C  
ATOM   1253  N   SER   176      16.945  -9.411   3.210  1.00 92.81           N  
ATOM   1254  CA  SER   176      17.852  -8.621   4.036  1.00 92.81           C  
ATOM   1255  C   SER   176      17.348  -7.191   4.198  1.00 92.81           C  
ATOM   1256  O   SER   176      17.431  -6.617   5.286  1.00 92.81           O  
ATOM   1257  CB  SER   176      19.256  -8.610   3.430  1.00 92.81           C  
ATOM   1258  OG  SER   176      20.144  -7.849   4.232  1.00 92.81           O  
ATOM   1259  N   TYR   177      16.821  -6.648   3.184  1.00 88.98           N  
ATOM   1260  CA  TYR   177      16.262  -5.302   3.243  1.00 88.98           C  
ATOM   1261  C   TYR   177      15.085  -5.243   4.210  1.00 88.98           C  
ATOM   1262  O   TYR   177      14.982  -4.314   5.015  1.00 88.98           O  
ATOM   1263  CB  TYR   177      15.817  -4.843   1.851  1.00 88.98           C  
ATOM   1264  CG  TYR   177      15.265  -3.439   1.822  1.00 88.98           C  
ATOM   1265  CD1 TYR   177      13.893  -3.210   1.753  1.00 88.98           C  
ATOM   1266  CD2 TYR   177      16.114  -2.338   1.864  1.00 88.98           C  
ATOM   1267  CE1 TYR   177      13.380  -1.917   1.724  1.00 88.98           C  
ATOM   1268  CE2 TYR   177      15.613  -1.041   1.835  1.00 88.98           C  
ATOM   1269  CZ  TYR   177      14.246  -0.841   1.766  1.00 88.98           C  
ATOM   1270  OH  TYR   177      13.744   0.441   1.738  1.00 88.98           O  
ATOM   1271  N   LEU   178      14.238  -6.229   4.198  1.00 91.44           N  
ATOM   1272  CA  LEU   178      13.064  -6.232   5.065  1.00 91.44           C  
ATOM   1273  C   LEU   178      13.470  -6.364   6.529  1.00 91.44           C  
ATOM   1274  O   LEU   178      12.864  -5.740   7.404  1.00 91.44           O  
ATOM   1275  CB  LEU   178      12.117  -7.372   4.680  1.00 91.44           C  
ATOM   1276  CG  LEU   178      11.375  -7.218   3.352  1.00 91.44           C  
ATOM   1277  CD1 LEU   178      10.563  -8.473   3.050  1.00 91.44           C  
ATOM   1278  CD2 LEU   178      10.475  -5.988   3.381  1.00 91.44           C  
ATOM   1279  N   ILE   179      14.465  -7.065   6.771  1.00 91.54           N  
ATOM   1280  CA  ILE   179      14.974  -7.224   8.129  1.00 91.54           C  
ATOM   1281  C   ILE   179      15.548  -5.899   8.624  1.00 91.54           C  
ATOM   1282  O   ILE   179      15.336  -5.515   9.777  1.00 91.54           O  
ATOM   1283  CB  ILE   179      16.047  -8.334   8.204  1.00 91.54           C  
ATOM   1284  CG1 ILE   179      15.416  -9.705   7.935  1.00 91.54           C  
ATOM   1285  CG2 ILE   179      16.753  -8.312   9.563  1.00 91.54           C  
ATOM   1286  CD1 ILE   179      16.429 -10.827   7.751  1.00 91.54           C  
ATOM   1287  N   GLU   180      16.194  -5.192   7.718  1.00 94.12           N  
ATOM   1288  CA  GLU   180      16.730  -3.882   8.076  1.00 94.12           C  
ATOM   1289  C   GLU   180      15.611  -2.904   8.422  1.00 94.12           C  
ATOM   1290  O   GLU   180      15.740  -2.111   9.358  1.00 94.12           O  
ATOM   1291  CB  GLU   180      17.584  -3.322   6.936  1.00 94.12           C  
ATOM   1292  CG  GLU   180      18.981  -3.922   6.861  1.00 94.12           C  
ATOM   1293  CD  GLU   180      19.784  -3.735   8.139  1.00 94.12           C  
ATOM   1294  OE1 GLU   180      20.544  -4.654   8.519  1.00 94.12           O  
ATOM   1295  OE2 GLU   180      19.650  -2.660   8.766  1.00 94.12           O  
ATOM   1296  N   VAL   181      14.520  -2.950   7.745  1.00 90.14           N  
ATOM   1297  CA  VAL   181      13.356  -2.117   8.030  1.00 90.14           C  
ATOM   1298  C   VAL   181      12.845  -2.407   9.439  1.00 90.14           C  
ATOM   1299  O   VAL   181      12.582  -1.484  10.213  1.00 90.14           O  
ATOM   1300  CB  VAL   181      12.229  -2.345   6.997  1.00 90.14           C  
ATOM   1301  CG1 VAL   181      10.935  -1.673   7.453  1.00 90.14           C  
ATOM   1302  CG2 VAL   181      12.651  -1.824   5.624  1.00 90.14           C  
ATOM   1303  N   ALA   182      12.806  -3.691   9.763  1.00 92.60           N  
ATOM   1304  CA  ALA   182      12.342  -4.089  11.090  1.00 92.60           C  
ATOM   1305  C   ALA   182      13.293  -3.592  12.175  1.00 92.60           C  
ATOM   1306  O   ALA   182      12.852  -3.108  13.221  1.00 92.60           O  
ATOM   1307  CB  ALA   182      12.197  -5.607  11.170  1.00 92.60           C  
ATOM   1308  N   ARG   183      14.536  -3.634  11.916  1.00 90.17           N  
ATOM   1309  CA  ARG   183      15.539  -3.198  12.882  1.00 90.17           C  
ATOM   1310  C   ARG   183      15.443  -1.697  13.132  1.00 90.17           C  
ATOM   1311  O   ARG   183      15.463  -1.250  14.280  1.00 90.17           O  
ATOM   1312  CB  ARG   183      16.945  -3.560  12.399  1.00 90.17           C  
ATOM   1313  CG  ARG   183      18.050  -3.156  13.361  1.00 90.17           C  
ATOM   1314  CD  ARG   183      19.431  -3.395  12.766  1.00 90.17           C  
ATOM   1315  NE  ARG   183      19.684  -4.816  12.547  1.00 90.17           N  
ATOM   1316  CZ  ARG   183      20.487  -5.306  11.606  1.00 90.17           C  
ATOM   1317  NH1 ARG   183      21.133  -4.496  10.776  1.00 90.17           N  
ATOM   1318  NH2 ARG   183      20.646  -6.617  11.495  1.00 90.17           N  
ATOM   1319  N   VAL   184      15.311  -0.963  12.010  1.00 91.90           N  
ATOM   1320  CA  VAL   184      15.221   0.487  12.145  1.00 91.90           C  
ATOM   1321  C   VAL   184      13.932   0.859  12.875  1.00 91.90           C  
ATOM   1322  O   VAL   184      13.934   1.732  13.746  1.00 91.90           O  
ATOM   1323  CB  VAL   184      15.276   1.190  10.770  1.00 91.90           C  
ATOM   1324  CG1 VAL   184      14.954   2.677  10.911  1.00 91.90           C  
ATOM   1325  CG2 VAL   184      16.649   0.996  10.127  1.00 91.90           C  
ATOM   1326  N   PHE   185      12.906   0.179  12.553  1.00 88.63           N  
ATOM   1327  CA  PHE   185      11.627   0.432  13.208  1.00 88.63           C  
ATOM   1328  C   PHE   185      11.713   0.126  14.698  1.00 88.63           C  
ATOM   1329  O   PHE   185      11.260   0.919  15.527  1.00 88.63           O  
ATOM   1330  CB  PHE   185      10.518  -0.405  12.564  1.00 88.63           C  
ATOM   1331  CG  PHE   185       9.176  -0.249  13.228  1.00 88.63           C  
ATOM   1332  CD1 PHE   185       8.697  -1.223  14.096  1.00 88.63           C  
ATOM   1333  CD2 PHE   185       8.394   0.873  12.985  1.00 88.63           C  
ATOM   1334  CE1 PHE   185       7.456  -1.081  14.713  1.00 88.63           C  
ATOM   1335  CE2 PHE   185       7.152   1.022  13.597  1.00 88.63           C  
ATOM   1336  CZ  PHE   185       6.685   0.043  14.460  1.00 88.63           C  
ATOM   1337  N   GLY   186      12.290  -1.015  15.083  1.00 83.22           N  
ATOM   1338  CA  GLY   186      12.443  -1.393  16.479  1.00 83.22           C  
ATOM   1339  C   GLY   186      13.298  -0.421  17.270  1.00 83.22           C  
ATOM   1340  O   GLY   186      13.056  -0.199  18.459  1.00 83.22           O  
ATOM   1341  N   SER   187      14.193   0.248  16.550  1.00 85.04           N  
ATOM   1342  CA  SER   187      15.064   1.198  17.234  1.00 85.04           C  
ATOM   1343  C   SER   187      14.333   2.503  17.532  1.00 85.04           C  
ATOM   1344  O   SER   187      14.775   3.291  18.371  1.00 85.04           O  
ATOM   1345  CB  SER   187      16.310   1.483  16.395  1.00 85.04           C  
ATOM   1346  OG  SER   187      15.983   2.263  15.257  1.00 85.04           O  
ATOM   1347  N   LYS   188      13.167   2.750  16.837  1.00 84.25           N  
ATOM   1348  CA  LYS   188      12.452   4.012  17.001  1.00 84.25           C  
ATOM   1349  C   LYS   188      11.243   3.845  17.917  1.00 84.25           C  
ATOM   1350  O   LYS   188      10.637   4.831  18.340  1.00 84.25           O  
ATOM   1351  CB  LYS   188      12.010   4.560  15.643  1.00 84.25           C  
ATOM   1352  CG  LYS   188      13.161   4.948  14.727  1.00 84.25           C  
ATOM   1353  CD  LYS   188      12.660   5.591  13.441  1.00 84.25           C  
ATOM   1354  CE  LYS   188      13.812   6.071  12.568  1.00 84.25           C  
ATOM   1355  NZ  LYS   188      13.337   6.542  11.233  1.00 84.25           N  
ATOM   1356  N   VAL   189      10.857   2.554  18.131  1.00 72.64           N  
ATOM   1357  CA  VAL   189       9.687   2.315  18.969  1.00 72.64           C  
ATOM   1358  C   VAL   189      10.124   2.095  20.416  1.00 72.64           C  
ATOM   1359  O   VAL   189       9.488   2.597  21.346  1.00 72.64           O  
ATOM   1360  CB  VAL   189       8.868   1.104  18.470  1.00 72.64           C  
ATOM   1361  CG1 VAL   189       7.712   0.804  19.422  1.00 72.64           C  
ATOM   1362  CG2 VAL   189       8.347   1.359  17.056  1.00 72.64           C  
TER    1363      VAL   189                                                       
END   
