# Supplementary material for: The transformative power of transformers in protein structure prediction
Source: Proc Natl Acad Sci U S A. 2023 Jul 31;120(32):e2303499120. doi: 10.1073/pnas.2303499120 (PMC10410766; doi:10.1073/pnas.2303499120)
Supplement: Supplementary file 2 — Dataset S01 (GZ) [file pnas.2303499120.sd01.gz › SI_Data/predicted_structures/OmegaFold/T1127.pdb]

ATOM      1  N   GLY     1      31.984 -15.130   7.229  1.00 27.66           N  
ATOM      2  CA  GLY     1      31.535 -14.779   8.567  1.00 27.66           C  
ATOM      3  C   GLY     1      30.157 -15.320   8.896  1.00 27.66           C  
ATOM      4  O   GLY     1      29.448 -15.807   8.012  1.00 27.66           O  
ATOM      5  N   PRO     2      29.733 -15.805  10.087  1.00 38.28           N  
ATOM      6  CA  PRO     2      28.367 -16.321  10.205  1.00 38.28           C  
ATOM      7  C   PRO     2      27.354 -15.494   9.416  1.00 38.28           C  
ATOM      8  O   PRO     2      27.624 -14.338   9.078  1.00 38.28           O  
ATOM      9  CB  PRO     2      28.088 -16.238  11.707  1.00 38.28           C  
ATOM     10  CG  PRO     2      29.270 -15.523  12.277  1.00 38.28           C  
ATOM     11  CD  PRO     2      30.263 -15.289  11.175  1.00 38.28           C  
ATOM     12  N   LEU     3      26.909 -15.969   8.227  1.00 49.38           N  
ATOM     13  CA  LEU     3      25.725 -15.501   7.515  1.00 49.38           C  
ATOM     14  C   LEU     3      25.133 -14.271   8.195  1.00 49.38           C  
ATOM     15  O   LEU     3      24.839 -14.299   9.392  1.00 49.38           O  
ATOM     16  CB  LEU     3      24.674 -16.611   7.436  1.00 49.38           C  
ATOM     17  CG  LEU     3      24.695 -17.476   6.174  1.00 49.38           C  
ATOM     18  CD1 LEU     3      24.667 -18.955   6.546  1.00 49.38           C  
ATOM     19  CD2 LEU     3      23.521 -17.125   5.265  1.00 49.38           C  
ATOM     20  N   GLY     4      25.647 -13.084   7.894  1.00 62.41           N  
ATOM     21  CA  GLY     4      25.228 -11.867   8.571  1.00 62.41           C  
ATOM     22  C   GLY     4      23.740 -11.597   8.446  1.00 62.41           C  
ATOM     23  O   GLY     4      23.065 -12.189   7.601  1.00 62.41           O  
ATOM     24  N   SER     5      23.077 -11.674   9.626  1.00 74.81           N  
ATOM     25  CA  SER     5      21.664 -11.391   9.857  1.00 74.81           C  
ATOM     26  C   SER     5      21.322  -9.951   9.490  1.00 74.81           C  
ATOM     27  O   SER     5      22.209  -9.100   9.401  1.00 74.81           O  
ATOM     28  CB  SER     5      21.295 -11.655  11.317  1.00 74.81           C  
ATOM     29  OG  SER     5      22.137 -10.921  12.189  1.00 74.81           O  
ATOM     30  N   MET     6      20.140  -9.688   8.984  1.00 82.59           N  
ATOM     31  CA  MET     6      19.669  -8.321   8.784  1.00 82.59           C  
ATOM     32  C   MET     6      18.575  -7.970   9.786  1.00 82.59           C  
ATOM     33  O   MET     6      17.873  -8.854  10.280  1.00 82.59           O  
ATOM     34  CB  MET     6      19.152  -8.133   7.356  1.00 82.59           C  
ATOM     35  CG  MET     6      20.253  -7.959   6.323  1.00 82.59           C  
ATOM     36  SD  MET     6      19.962  -6.520   5.222  1.00 82.59           S  
ATOM     37  CE  MET     6      19.436  -7.375   3.711  1.00 82.59           C  
ATOM     38  N   PHE     7      18.440  -6.677  10.032  1.00 84.45           N  
ATOM     39  CA  PHE     7      17.419  -6.126  10.915  1.00 84.45           C  
ATOM     40  C   PHE     7      16.366  -5.366  10.116  1.00 84.45           C  
ATOM     41  O   PHE     7      16.671  -4.786   9.071  1.00 84.45           O  
ATOM     42  CB  PHE     7      18.051  -5.203  11.961  1.00 84.45           C  
ATOM     43  CG  PHE     7      19.028  -5.898  12.872  1.00 84.45           C  
ATOM     44  CD1 PHE     7      18.616  -6.408  14.097  1.00 84.45           C  
ATOM     45  CD2 PHE     7      20.359  -6.040  12.502  1.00 84.45           C  
ATOM     46  CE1 PHE     7      19.518  -7.051  14.942  1.00 84.45           C  
ATOM     47  CE2 PHE     7      21.266  -6.682  13.341  1.00 84.45           C  
ATOM     48  CZ  PHE     7      20.844  -7.186  14.561  1.00 84.45           C  
ATOM     49  N   SER     8      15.138  -5.528  10.599  1.00 87.28           N  
ATOM     50  CA  SER     8      14.080  -4.792   9.915  1.00 87.28           C  
ATOM     51  C   SER     8      13.362  -3.843  10.869  1.00 87.28           C  
ATOM     52  O   SER     8      13.404  -4.029  12.087  1.00 87.28           O  
ATOM     53  CB  SER     8      13.074  -5.757   9.288  1.00 87.28           C  
ATOM     54  OG  SER     8      12.388  -6.490  10.290  1.00 87.28           O  
ATOM     55  N   ARG     9      12.813  -2.798  10.392  1.00 88.38           N  
ATOM     56  CA  ARG     9      11.913  -1.909  11.119  1.00 88.38           C  
ATOM     57  C   ARG     9      10.803  -1.390  10.211  1.00 88.38           C  
ATOM     58  O   ARG     9      10.961  -1.354   8.988  1.00 88.38           O  
ATOM     59  CB  ARG     9      12.687  -0.735  11.722  1.00 88.38           C  
ATOM     60  CG  ARG     9      12.957   0.394  10.741  1.00 88.38           C  
ATOM     61  CD  ARG     9      13.603   1.593  11.424  1.00 88.38           C  
ATOM     62  NE  ARG     9      13.931   2.646  10.467  1.00 88.38           N  
ATOM     63  CZ  ARG     9      14.566   3.775  10.771  1.00 88.38           C  
ATOM     64  NH1 ARG     9      14.955   4.021  12.017  1.00 88.38           N  
ATOM     65  NH2 ARG     9      14.813   4.666   9.822  1.00 88.38           N  
ATOM     66  N   ILE    10       9.681  -1.085  10.769  1.00 90.08           N  
ATOM     67  CA  ILE    10       8.597  -0.366  10.108  1.00 90.08           C  
ATOM     68  C   ILE    10       8.430   1.013  10.742  1.00 90.08           C  
ATOM     69  O   ILE    10       8.338   1.133  11.966  1.00 90.08           O  
ATOM     70  CB  ILE    10       7.270  -1.154  10.180  1.00 90.08           C  
ATOM     71  CG1 ILE    10       7.410  -2.503   9.465  1.00 90.08           C  
ATOM     72  CG2 ILE    10       6.123  -0.335   9.583  1.00 90.08           C  
ATOM     73  CD1 ILE    10       6.232  -3.443   9.680  1.00 90.08           C  
ATOM     74  N   ARG    11       8.374   2.011   9.895  1.00 89.32           N  
ATOM     75  CA  ARG    11       8.238   3.373  10.400  1.00 89.32           C  
ATOM     76  C   ARG    11       7.299   4.192   9.521  1.00 89.32           C  
ATOM     77  O   ARG    11       6.994   3.798   8.393  1.00 89.32           O  
ATOM     78  CB  ARG    11       9.606   4.055  10.482  1.00 89.32           C  
ATOM     79  CG  ARG    11      10.267   4.274   9.131  1.00 89.32           C  
ATOM     80  CD  ARG    11      11.416   5.269   9.220  1.00 89.32           C  
ATOM     81  NE  ARG    11      12.093   5.426   7.936  1.00 89.32           N  
ATOM     82  CZ  ARG    11      11.666   6.202   6.944  1.00 89.32           C  
ATOM     83  NH1 ARG    11      10.549   6.908   7.069  1.00 89.32           N  
ATOM     84  NH2 ARG    11      12.360   6.271   5.817  1.00 89.32           N  
ATOM     85  N   LEU    12       6.855   5.300  10.059  1.00 89.08           N  
ATOM     86  CA  LEU    12       6.049   6.247   9.298  1.00 89.08           C  
ATOM     87  C   LEU    12       6.896   6.964   8.251  1.00 89.08           C  
ATOM     88  O   LEU    12       8.024   7.374   8.534  1.00 89.08           O  
ATOM     89  CB  LEU    12       5.398   7.270  10.232  1.00 89.08           C  
ATOM     90  CG  LEU    12       3.872   7.355  10.188  1.00 89.08           C  
ATOM     91  CD1 LEU    12       3.297   7.302  11.599  1.00 89.08           C  
ATOM     92  CD2 LEU    12       3.427   8.624   9.471  1.00 89.08           C  
ATOM     93  N   ALA    13       6.372   7.025   7.084  1.00 91.74           N  
ATOM     94  CA  ALA    13       7.050   7.791   6.042  1.00 91.74           C  
ATOM     95  C   ALA    13       7.039   9.283   6.362  1.00 91.74           C  
ATOM     96  O   ALA    13       6.109   9.781   7.001  1.00 91.74           O  
ATOM     97  CB  ALA    13       6.398   7.537   4.685  1.00 91.74           C  
ATOM     98  N   THR    14       8.055  10.021   5.930  1.00 89.59           N  
ATOM     99  CA  THR    14       8.175  11.473   5.993  1.00 89.59           C  
ATOM    100  C   THR    14       8.270  12.069   4.592  1.00 89.59           C  
ATOM    101  O   THR    14       8.429  11.339   3.611  1.00 89.59           O  
ATOM    102  CB  THR    14       9.404  11.897   6.819  1.00 89.59           C  
ATOM    103  OG1 THR    14      10.594  11.617   6.071  1.00 89.59           O  
ATOM    104  CG2 THR    14       9.462  11.145   8.144  1.00 89.59           C  
ATOM    105  N   PRO    15       8.182  13.366   4.528  1.00 90.95           N  
ATOM    106  CA  PRO    15       8.255  13.998   3.208  1.00 90.95           C  
ATOM    107  C   PRO    15       9.548  13.666   2.467  1.00 90.95           C  
ATOM    108  O   PRO    15       9.559  13.606   1.235  1.00 90.95           O  
ATOM    109  CB  PRO    15       8.177  15.493   3.528  1.00 90.95           C  
ATOM    110  CG  PRO    15       7.308  15.579   4.741  1.00 90.95           C  
ATOM    111  CD  PRO    15       7.634  14.425   5.644  1.00 90.95           C  
ATOM    112  N   THR    16      10.646  13.312   3.108  1.00 93.99           N  
ATOM    113  CA  THR    16      11.923  13.020   2.466  1.00 93.99           C  
ATOM    114  C   THR    16      11.893  11.645   1.805  1.00 93.99           C  
ATOM    115  O   THR    16      12.787  11.305   1.027  1.00 93.99           O  
ATOM    116  CB  THR    16      13.083  13.081   3.477  1.00 93.99           C  
ATOM    117  OG1 THR    16      12.815  12.180   4.558  1.00 93.99           O  
ATOM    118  CG2 THR    16      13.252  14.490   4.035  1.00 93.99           C  
ATOM    119  N   ASP    17      10.851  10.886   2.102  1.00 95.69           N  
ATOM    120  CA  ASP    17      10.749   9.532   1.566  1.00 95.69           C  
ATOM    121  C   ASP    17      10.029   9.527   0.219  1.00 95.69           C  
ATOM    122  O   ASP    17       9.937   8.488  -0.437  1.00 95.69           O  
ATOM    123  CB  ASP    17      10.022   8.618   2.554  1.00 95.69           C  
ATOM    124  CG  ASP    17      10.820   8.359   3.820  1.00 95.69           C  
ATOM    125  OD1 ASP    17      12.013   7.999   3.727  1.00 95.69           O  
ATOM    126  OD2 ASP    17      10.249   8.515   4.922  1.00 95.69           O  
ATOM    127  N   VAL    18       9.535  10.619  -0.257  1.00 96.88           N  
ATOM    128  CA  VAL    18       8.669  10.675  -1.430  1.00 96.88           C  
ATOM    129  C   VAL    18       9.368  10.024  -2.621  1.00 96.88           C  
ATOM    130  O   VAL    18       8.759   9.243  -3.355  1.00 96.88           O  
ATOM    131  CB  VAL    18       8.272  12.128  -1.773  1.00 96.88           C  
ATOM    132  CG1 VAL    18       7.822  12.235  -3.230  1.00 96.88           C  
ATOM    133  CG2 VAL    18       7.172  12.617  -0.833  1.00 96.88           C  
ATOM    134  N   PRO    19      10.621  10.190  -2.776  1.00 97.79           N  
ATOM    135  CA  PRO    19      11.251   9.538  -3.926  1.00 97.79           C  
ATOM    136  C   PRO    19      11.217   8.014  -3.831  1.00 97.79           C  
ATOM    137  O   PRO    19      11.010   7.334  -4.840  1.00 97.79           O  
ATOM    138  CB  PRO    19      12.690  10.056  -3.881  1.00 97.79           C  
ATOM    139  CG  PRO    19      12.591  11.406  -3.247  1.00 97.79           C  
ATOM    140  CD  PRO    19      11.560  11.346  -2.157  1.00 97.79           C  
ATOM    141  N   PHE    20      11.335   7.491  -2.669  1.00 97.99           N  
ATOM    142  CA  PHE    20      11.313   6.044  -2.487  1.00 97.99           C  
ATOM    143  C   PHE    20       9.901   5.498  -2.661  1.00 97.99           C  
ATOM    144  O   PHE    20       9.703   4.468  -3.309  1.00 97.99           O  
ATOM    145  CB  PHE    20      11.856   5.666  -1.106  1.00 97.99           C  
ATOM    146  CG  PHE    20      13.268   6.126  -0.862  1.00 97.99           C  
ATOM    147  CD1 PHE    20      14.335   5.505  -1.499  1.00 97.99           C  
ATOM    148  CD2 PHE    20      13.528   7.179   0.004  1.00 97.99           C  
ATOM    149  CE1 PHE    20      15.644   5.928  -1.275  1.00 97.99           C  
ATOM    150  CE2 PHE    20      14.832   7.608   0.233  1.00 97.99           C  
ATOM    151  CZ  PHE    20      15.889   6.980  -0.407  1.00 97.99           C  
ATOM    152  N   ILE    21       8.946   6.197  -2.132  1.00 98.17           N  
ATOM    153  CA  ILE    21       7.550   5.793  -2.254  1.00 98.17           C  
ATOM    154  C   ILE    21       7.141   5.788  -3.725  1.00 98.17           C  
ATOM    155  O   ILE    21       6.496   4.847  -4.193  1.00 98.17           O  
ATOM    156  CB  ILE    21       6.619   6.722  -1.443  1.00 98.17           C  
ATOM    157  CG1 ILE    21       6.906   6.587   0.058  1.00 98.17           C  
ATOM    158  CG2 ILE    21       5.150   6.418  -1.750  1.00 98.17           C  
ATOM    159  CD1 ILE    21       6.300   7.697   0.906  1.00 98.17           C  
ATOM    160  N   HIS    22       7.567   6.840  -4.417  1.00 98.21           N  
ATOM    161  CA  HIS    22       7.278   6.919  -5.844  1.00 98.21           C  
ATOM    162  C   HIS    22       7.868   5.728  -6.592  1.00 98.21           C  
ATOM    163  O   HIS    22       7.184   5.097  -7.401  1.00 98.21           O  
ATOM    164  CB  HIS    22       7.819   8.226  -6.428  1.00 98.21           C  
ATOM    165  CG  HIS    22       7.521   8.401  -7.883  1.00 98.21           C  
ATOM    166  ND1 HIS    22       8.435   8.102  -8.871  1.00 98.21           N  
ATOM    167  CD2 HIS    22       6.409   8.842  -8.517  1.00 98.21           C  
ATOM    168  CE1 HIS    22       7.896   8.353 -10.052  1.00 98.21           C  
ATOM    169  NE2 HIS    22       6.667   8.803  -9.865  1.00 98.21           N  
ATOM    170  N   LYS    23       9.091   5.367  -6.311  1.00 98.17           N  
ATOM    171  CA  LYS    23       9.744   4.236  -6.966  1.00 98.17           C  
ATOM    172  C   LYS    23       9.026   2.928  -6.647  1.00 98.17           C  
ATOM    173  O   LYS    23       8.842   2.084  -7.528  1.00 98.17           O  
ATOM    174  CB  LYS    23      11.211   4.145  -6.544  1.00 98.17           C  
ATOM    175  CG  LYS    23      12.090   5.246  -7.120  1.00 98.17           C  
ATOM    176  CD  LYS    23      13.544   5.078  -6.699  1.00 98.17           C  
ATOM    177  CE  LYS    23      14.386   6.282  -7.100  1.00 98.17           C  
ATOM    178  NZ  LYS    23      15.067   6.898  -5.922  1.00 98.17           N  
ATOM    179  N   LEU    24       8.594   2.756  -5.420  1.00 98.49           N  
ATOM    180  CA  LEU    24       7.911   1.535  -5.007  1.00 98.49           C  
ATOM    181  C   LEU    24       6.562   1.404  -5.705  1.00 98.49           C  
ATOM    182  O   LEU    24       6.194   0.317  -6.156  1.00 98.49           O  
ATOM    183  CB  LEU    24       7.718   1.516  -3.489  1.00 98.49           C  
ATOM    184  CG  LEU    24       8.973   1.277  -2.648  1.00 98.49           C  
ATOM    185  CD1 LEU    24       8.705   1.618  -1.186  1.00 98.49           C  
ATOM    186  CD2 LEU    24       9.444  -0.167  -2.788  1.00 98.49           C  
ATOM    187  N   ILE    25       5.855   2.527  -5.821  1.00 98.16           N  
ATOM    188  CA  ILE    25       4.565   2.483  -6.502  1.00 98.16           C  
ATOM    189  C   ILE    25       4.772   2.166  -7.981  1.00 98.16           C  
ATOM    190  O   ILE    25       3.994   1.417  -8.577  1.00 98.16           O  
ATOM    191  CB  ILE    25       3.796   3.814  -6.342  1.00 98.16           C  
ATOM    192  CG1 ILE    25       3.399   4.028  -4.877  1.00 98.16           C  
ATOM    193  CG2 ILE    25       2.565   3.839  -7.253  1.00 98.16           C  
ATOM    194  CD1 ILE    25       2.841   5.414  -4.583  1.00 98.16           C  
ATOM    195  N   HIS    26       5.855   2.747  -8.515  1.00 98.01           N  
ATOM    196  CA  HIS    26       6.156   2.434  -9.907  1.00 98.01           C  
ATOM    197  C   HIS    26       6.461   0.951 -10.086  1.00 98.01           C  
ATOM    198  O   HIS    26       5.952   0.315 -11.011  1.00 98.01           O  
ATOM    199  CB  HIS    26       7.334   3.276 -10.403  1.00 98.01           C  
ATOM    200  CG  HIS    26       7.688   3.027 -11.834  1.00 98.01           C  
ATOM    201  ND1 HIS    26       8.666   2.134 -12.215  1.00 98.01           N  
ATOM    202  CD2 HIS    26       7.191   3.555 -12.978  1.00 98.01           C  
ATOM    203  CE1 HIS    26       8.756   2.124 -13.534  1.00 98.01           C  
ATOM    204  NE2 HIS    26       7.872   2.978 -14.021  1.00 98.01           N  
ATOM    205  N   GLN    27       7.328   0.369  -9.190  1.00 97.88           N  
ATOM    206  CA  GLN    27       7.619  -1.057  -9.294  1.00 97.88           C  
ATOM    207  C   GLN    27       6.346  -1.889  -9.169  1.00 97.88           C  
ATOM    208  O   GLN    27       6.187  -2.897  -9.861  1.00 97.88           O  
ATOM    209  CB  GLN    27       8.629  -1.478  -8.226  1.00 97.88           C  
ATOM    210  CG  GLN    27      10.043  -0.974  -8.482  1.00 97.88           C  
ATOM    211  CD  GLN    27      11.058  -1.557  -7.518  1.00 97.88           C  
ATOM    212  OE1 GLN    27      10.695  -2.155  -6.500  1.00 97.88           O  
ATOM    213  NE2 GLN    27      12.338  -1.387  -7.830  1.00 97.88           N  
ATOM    214  N   MET    28       5.483  -1.463  -8.251  1.00 97.79           N  
ATOM    215  CA  MET    28       4.205  -2.150  -8.091  1.00 97.79           C  
ATOM    216  C   MET    28       3.390  -2.091  -9.378  1.00 97.79           C  
ATOM    217  O   MET    28       2.797  -3.090  -9.789  1.00 97.79           O  
ATOM    218  CB  MET    28       3.406  -1.538  -6.938  1.00 97.79           C  
ATOM    219  CG  MET    28       2.069  -2.217  -6.690  1.00 97.79           C  
ATOM    220  SD  MET    28       1.191  -1.529  -5.232  1.00 97.79           S  
ATOM    221  CE  MET    28       0.761   0.117  -5.865  1.00 97.79           C  
ATOM    222  N   ALA    29       3.315  -0.953 -10.070  1.00 97.79           N  
ATOM    223  CA  ALA    29       2.588  -0.799 -11.327  1.00 97.79           C  
ATOM    224  C   ALA    29       3.153  -1.720 -12.404  1.00 97.79           C  
ATOM    225  O   ALA    29       2.403  -2.277 -13.209  1.00 97.79           O  
ATOM    226  CB  ALA    29       2.637   0.654 -11.795  1.00 97.79           C  
ATOM    227  N   VAL    30       4.473  -1.830 -12.425  1.00 97.78           N  
ATOM    228  CA  VAL    30       5.098  -2.749 -13.370  1.00 97.78           C  
ATOM    229  C   VAL    30       4.633  -4.176 -13.088  1.00 97.78           C  
ATOM    230  O   VAL    30       4.213  -4.891 -14.001  1.00 97.78           O  
ATOM    231  CB  VAL    30       6.640  -2.669 -13.305  1.00 97.78           C  
ATOM    232  CG1 VAL    30       7.274  -3.766 -14.158  1.00 97.78           C  
ATOM    233  CG2 VAL    30       7.121  -1.291 -13.757  1.00 97.78           C  
ATOM    234  N   PHE    31       4.678  -4.549 -11.774  1.00 96.90           N  
ATOM    235  CA  PHE    31       4.289  -5.895 -11.369  1.00 96.90           C  
ATOM    236  C   PHE    31       2.838  -6.173 -11.742  1.00 96.90           C  
ATOM    237  O   PHE    31       2.517  -7.251 -12.247  1.00 96.90           O  
ATOM    238  CB  PHE    31       4.490  -6.083  -9.862  1.00 96.90           C  
ATOM    239  CG  PHE    31       3.893  -7.356  -9.325  1.00 96.90           C  
ATOM    240  CD1 PHE    31       2.724  -7.328  -8.574  1.00 96.90           C  
ATOM    241  CD2 PHE    31       4.502  -8.580  -9.570  1.00 96.90           C  
ATOM    242  CE1 PHE    31       2.169  -8.505  -8.076  1.00 96.90           C  
ATOM    243  CE2 PHE    31       3.953  -9.759  -9.075  1.00 96.90           C  
ATOM    244  CZ  PHE    31       2.787  -9.720  -8.327  1.00 96.90           C  
ATOM    245  N   GLU    32       2.020  -5.203 -11.637  1.00 97.02           N  
ATOM    246  CA  GLU    32       0.588  -5.380 -11.856  1.00 97.02           C  
ATOM    247  C   GLU    32       0.223  -5.163 -13.321  1.00 97.02           C  
ATOM    248  O   GLU    32      -0.949  -5.247 -13.694  1.00 97.02           O  
ATOM    249  CB  GLU    32      -0.214  -4.425 -10.967  1.00 97.02           C  
ATOM    250  CG  GLU    32      -0.120  -4.743  -9.482  1.00 97.02           C  
ATOM    251  CD  GLU    32      -0.926  -3.791  -8.613  1.00 97.02           C  
ATOM    252  OE1 GLU    32      -1.101  -4.072  -7.405  1.00 97.02           O  
ATOM    253  OE2 GLU    32      -1.387  -2.756  -9.143  1.00 97.02           O  
ATOM    254  N   ARG    33       1.166  -4.827 -14.115  1.00 97.02           N  
ATOM    255  CA  ARG    33       1.023  -4.566 -15.543  1.00 97.02           C  
ATOM    256  C   ARG    33       0.084  -3.390 -15.794  1.00 97.02           C  
ATOM    257  O   ARG    33      -0.815  -3.475 -16.633  1.00 97.02           O  
ATOM    258  CB  ARG    33       0.508  -5.811 -16.268  1.00 97.02           C  
ATOM    259  CG  ARG    33       1.365  -7.048 -16.053  1.00 97.02           C  
ATOM    260  CD  ARG    33       0.814  -8.253 -16.803  1.00 97.02           C  
ATOM    261  NE  ARG    33       1.525  -9.479 -16.448  1.00 97.02           N  
ATOM    262  CZ  ARG    33       1.245 -10.685 -16.935  1.00 97.02           C  
ATOM    263  NH1 ARG    33       0.259 -10.851 -17.810  1.00 97.02           N  
ATOM    264  NH2 ARG    33       1.955 -11.733 -16.544  1.00 97.02           N  
ATOM    265  N   LEU    34       0.266  -2.348 -14.905  1.00 96.12           N  
ATOM    266  CA  LEU    34      -0.608  -1.183 -14.988  1.00 96.12           C  
ATOM    267  C   LEU    34       0.202   0.092 -15.197  1.00 96.12           C  
ATOM    268  O   LEU    34      -0.185   1.163 -14.726  1.00 96.12           O  
ATOM    269  CB  LEU    34      -1.458  -1.059 -13.721  1.00 96.12           C  
ATOM    270  CG  LEU    34      -2.485  -2.168 -13.482  1.00 96.12           C  
ATOM    271  CD1 LEU    34      -3.104  -2.027 -12.096  1.00 96.12           C  
ATOM    272  CD2 LEU    34      -3.563  -2.140 -14.560  1.00 96.12           C  
ATOM    273  N   THR    35       1.372  -0.030 -15.873  1.00 97.39           N  
ATOM    274  CA  THR    35       2.241   1.129 -16.043  1.00 97.39           C  
ATOM    275  C   THR    35       1.568   2.186 -16.915  1.00 97.39           C  
ATOM    276  O   THR    35       1.850   3.379 -16.782  1.00 97.39           O  
ATOM    277  CB  THR    35       3.591   0.729 -16.667  1.00 97.39           C  
ATOM    278  OG1 THR    35       3.354  -0.062 -17.838  1.00 97.39           O  
ATOM    279  CG2 THR    35       4.434  -0.077 -15.684  1.00 97.39           C  
ATOM    280  N   HIS    36       0.706   1.812 -17.849  1.00 95.31           N  
ATOM    281  CA  HIS    36       0.065   2.780 -18.732  1.00 95.31           C  
ATOM    282  C   HIS    36      -0.876   3.695 -17.956  1.00 95.31           C  
ATOM    283  O   HIS    36      -1.251   4.764 -18.444  1.00 95.31           O  
ATOM    284  CB  HIS    36      -0.699   2.063 -19.847  1.00 95.31           C  
ATOM    285  CG  HIS    36      -1.774   1.151 -19.347  1.00 95.31           C  
ATOM    286  ND1 HIS    36      -1.502  -0.015 -18.666  1.00 95.31           N  
ATOM    287  CD2 HIS    36      -3.122   1.238 -19.429  1.00 95.31           C  
ATOM    288  CE1 HIS    36      -2.641  -0.609 -18.350  1.00 95.31           C  
ATOM    289  NE2 HIS    36      -3.639   0.131 -18.802  1.00 95.31           N  
ATOM    290  N   LEU    37      -1.223   3.343 -16.677  1.00 93.76           N  
ATOM    291  CA  LEU    37      -2.091   4.140 -15.816  1.00 93.76           C  
ATOM    292  C   LEU    37      -1.270   4.961 -14.827  1.00 93.76           C  
ATOM    293  O   LEU    37      -1.819   5.780 -14.088  1.00 93.76           O  
ATOM    294  CB  LEU    37      -3.070   3.238 -15.060  1.00 93.76           C  
ATOM    295  CG  LEU    37      -4.069   2.456 -15.914  1.00 93.76           C  
ATOM    296  CD1 LEU    37      -4.881   1.505 -15.042  1.00 93.76           C  
ATOM    297  CD2 LEU    37      -4.986   3.408 -16.673  1.00 93.76           C  
ATOM    298  N   PHE    38       0.054   4.669 -14.753  1.00 96.34           N  
ATOM    299  CA  PHE    38       0.915   5.312 -13.767  1.00 96.34           C  
ATOM    300  C   PHE    38       1.322   6.705 -14.231  1.00 96.34           C  
ATOM    301  O   PHE    38       2.150   6.847 -15.133  1.00 96.34           O  
ATOM    302  CB  PHE    38       2.161   4.461 -13.502  1.00 96.34           C  
ATOM    303  CG  PHE    38       3.031   4.987 -12.393  1.00 96.34           C  
ATOM    304  CD1 PHE    38       4.205   5.673 -12.677  1.00 96.34           C  
ATOM    305  CD2 PHE    38       2.674   4.795 -11.065  1.00 96.34           C  
ATOM    306  CE1 PHE    38       5.012   6.161 -11.652  1.00 96.34           C  
ATOM    307  CE2 PHE    38       3.475   5.280 -10.035  1.00 96.34           C  
ATOM    308  CZ  PHE    38       4.644   5.962 -10.331  1.00 96.34           C  
ATOM    309  N   VAL    39       0.816   7.785 -13.629  1.00 95.94           N  
ATOM    310  CA  VAL    39       1.108   9.156 -14.034  1.00 95.94           C  
ATOM    311  C   VAL    39       1.652   9.942 -12.843  1.00 95.94           C  
ATOM    312  O   VAL    39       1.960  11.130 -12.963  1.00 95.94           O  
ATOM    313  CB  VAL    39      -0.144   9.858 -14.608  1.00 95.94           C  
ATOM    314  CG1 VAL    39      -0.608   9.170 -15.890  1.00 95.94           C  
ATOM    315  CG2 VAL    39      -1.266   9.877 -13.572  1.00 95.94           C  
ATOM    316  N   ALA    40       1.773   9.221 -11.679  1.00 96.13           N  
ATOM    317  CA  ALA    40       2.182   9.899 -10.451  1.00 96.13           C  
ATOM    318  C   ALA    40       3.564  10.526 -10.605  1.00 96.13           C  
ATOM    319  O   ALA    40       4.463   9.925 -11.198  1.00 96.13           O  
ATOM    320  CB  ALA    40       2.171   8.923  -9.276  1.00 96.13           C  
ATOM    321  N   THR    41       3.775  11.788 -10.145  1.00 97.16           N  
ATOM    322  CA  THR    41       5.062  12.469 -10.056  1.00 97.16           C  
ATOM    323  C   THR    41       5.480  12.647  -8.599  1.00 97.16           C  
ATOM    324  O   THR    41       4.642  12.597  -7.697  1.00 97.16           O  
ATOM    325  CB  THR    41       5.018  13.841 -10.752  1.00 97.16           C  
ATOM    326  OG1 THR    41       4.153  14.716 -10.016  1.00 97.16           O  
ATOM    327  CG2 THR    41       4.499  13.717 -12.181  1.00 97.16           C  
ATOM    328  N   GLU    42       6.743  12.787  -8.384  1.00 97.27           N  
ATOM    329  CA  GLU    42       7.225  13.052  -7.031  1.00 97.27           C  
ATOM    330  C   GLU    42       6.588  14.313  -6.455  1.00 97.27           C  
ATOM    331  O   GLU    42       6.172  14.331  -5.295  1.00 97.27           O  
ATOM    332  CB  GLU    42       8.750  13.180  -7.019  1.00 97.27           C  
ATOM    333  CG  GLU    42       9.480  11.870  -7.278  1.00 97.27           C  
ATOM    334  CD  GLU    42      10.993  12.006  -7.230  1.00 97.27           C  
ATOM    335  OE1 GLU    42      11.699  11.140  -7.796  1.00 97.27           O  
ATOM    336  OE2 GLU    42      11.477  12.986  -6.622  1.00 97.27           O  
ATOM    337  N   SER    43       6.493  15.391  -7.229  1.00 94.76           N  
ATOM    338  CA  SER    43       5.890  16.630  -6.749  1.00 94.76           C  
ATOM    339  C   SER    43       4.425  16.425  -6.380  1.00 94.76           C  
ATOM    340  O   SER    43       3.947  16.973  -5.384  1.00 94.76           O  
ATOM    341  CB  SER    43       6.009  17.730  -7.805  1.00 94.76           C  
ATOM    342  OG  SER    43       5.334  17.359  -8.995  1.00 94.76           O  
ATOM    343  N   GLY    44       3.687  15.587  -7.167  1.00 93.06           N  
ATOM    344  CA  GLY    44       2.303  15.290  -6.834  1.00 93.06           C  
ATOM    345  C   GLY    44       2.151  14.553  -5.518  1.00 93.06           C  
ATOM    346  O   GLY    44       1.307  14.911  -4.693  1.00 93.06           O  
ATOM    347  N   LEU    45       2.987  13.556  -5.334  1.00 93.78           N  
ATOM    348  CA  LEU    45       2.937  12.808  -4.082  1.00 93.78           C  
ATOM    349  C   LEU    45       3.300  13.702  -2.900  1.00 93.78           C  
ATOM    350  O   LEU    45       2.644  13.655  -1.857  1.00 93.78           O  
ATOM    351  CB  LEU    45       3.884  11.606  -4.137  1.00 93.78           C  
ATOM    352  CG  LEU    45       3.490  10.475  -5.088  1.00 93.78           C  
ATOM    353  CD1 LEU    45       4.528   9.359  -5.043  1.00 93.78           C  
ATOM    354  CD2 LEU    45       2.105   9.940  -4.738  1.00 93.78           C  
ATOM    355  N   ALA    46       4.299  14.531  -3.102  1.00 91.64           N  
ATOM    356  CA  ALA    46       4.743  15.420  -2.031  1.00 91.64           C  
ATOM    357  C   ALA    46       3.614  16.341  -1.580  1.00 91.64           C  
ATOM    358  O   ALA    46       3.450  16.593  -0.383  1.00 91.64           O  
ATOM    359  CB  ALA    46       5.947  16.241  -2.485  1.00 91.64           C  
ATOM    360  N   SER    47       2.837  16.734  -2.503  1.00 88.29           N  
ATOM    361  CA  SER    47       1.814  17.725  -2.186  1.00 88.29           C  
ATOM    362  C   SER    47       0.563  17.065  -1.614  1.00 88.29           C  
ATOM    363  O   SER    47      -0.239  17.719  -0.945  1.00 88.29           O  
ATOM    364  CB  SER    47       1.448  18.535  -3.431  1.00 88.29           C  
ATOM    365  OG  SER    47       0.803  17.718  -4.392  1.00 88.29           O  
ATOM    366  N   THR    48       0.469  15.810  -1.792  1.00 89.28           N  
ATOM    367  CA  THR    48      -0.820  15.220  -1.450  1.00 89.28           C  
ATOM    368  C   THR    48      -0.674  14.232  -0.296  1.00 89.28           C  
ATOM    369  O   THR    48      -1.629  13.991   0.447  1.00 89.28           O  
ATOM    370  CB  THR    48      -1.448  14.508  -2.662  1.00 89.28           C  
ATOM    371  OG1 THR    48      -0.513  13.557  -3.187  1.00 89.28           O  
ATOM    372  CG2 THR    48      -1.811  15.504  -3.758  1.00 89.28           C  
ATOM    373  N   LEU    49       0.440  13.541  -0.163  1.00 89.56           N  
ATOM    374  CA  LEU    49       0.588  12.524   0.873  1.00 89.56           C  
ATOM    375  C   LEU    49       0.761  13.167   2.245  1.00 89.56           C  
ATOM    376  O   LEU    49       0.312  12.618   3.253  1.00 89.56           O  
ATOM    377  CB  LEU    49       1.783  11.618   0.567  1.00 89.56           C  
ATOM    378  CG  LEU    49       1.582  10.580  -0.538  1.00 89.56           C  
ATOM    379  CD1 LEU    49       2.839   9.734  -0.706  1.00 89.56           C  
ATOM    380  CD2 LEU    49       0.376   9.699  -0.231  1.00 89.56           C  
ATOM    381  N   PHE    50       1.384  14.231   2.233  1.00 84.23           N  
ATOM    382  CA  PHE    50       1.808  14.774   3.518  1.00 84.23           C  
ATOM    383  C   PHE    50       1.181  16.142   3.761  1.00 84.23           C  
ATOM    384  O   PHE    50       1.586  16.862   4.676  1.00 84.23           O  
ATOM    385  CB  PHE    50       3.335  14.878   3.581  1.00 84.23           C  
ATOM    386  CG  PHE    50       4.040  13.557   3.424  1.00 84.23           C  
ATOM    387  CD1 PHE    50       4.107  12.660   4.483  1.00 84.23           C  
ATOM    388  CD2 PHE    50       4.636  13.214   2.218  1.00 84.23           C  
ATOM    389  CE1 PHE    50       4.759  11.437   4.341  1.00 84.23           C  
ATOM    390  CE2 PHE    50       5.289  11.994   2.068  1.00 84.23           C  
ATOM    391  CZ  PHE    50       5.350  11.108   3.131  1.00 84.23           C  
ATOM    392  N   ASN    51       0.340  16.510   2.882  1.00 73.33           N  
ATOM    393  CA  ASN    51      -0.348  17.766   3.158  1.00 73.33           C  
ATOM    394  C   ASN    51      -1.441  17.589   4.209  1.00 73.33           C  
ATOM    395  O   ASN    51      -1.902  16.471   4.448  1.00 73.33           O  
ATOM    396  CB  ASN    51      -0.938  18.349   1.872  1.00 73.33           C  
ATOM    397  CG  ASN    51      -0.863  19.863   1.829  1.00 73.33           C  
ATOM    398  OD1 ASN    51      -0.638  20.515   2.851  1.00 73.33           O  
ATOM    399  ND2 ASN    51      -1.048  20.432   0.644  1.00 73.33           N  
ATOM    400  N   SER    52      -1.460  18.514   5.156  1.00 61.55           N  
ATOM    401  CA  SER    52      -2.415  18.524   6.259  1.00 61.55           C  
ATOM    402  C   SER    52      -3.837  18.748   5.757  1.00 61.55           C  
ATOM    403  O   SER    52      -4.733  19.073   6.539  1.00 61.55           O  
ATOM    404  CB  SER    52      -2.048  19.606   7.276  1.00 61.55           C  
ATOM    405  OG  SER    52      -1.878  20.860   6.638  1.00 61.55           O  
ATOM    406  N   ARG    53      -3.935  18.710   4.402  1.00 58.57           N  
ATOM    407  CA  ARG    53      -5.341  18.948   4.095  1.00 58.57           C  
ATOM    408  C   ARG    53      -6.232  17.906   4.764  1.00 58.57           C  
ATOM    409  O   ARG    53      -5.789  16.789   5.041  1.00 58.57           O  
ATOM    410  CB  ARG    53      -5.571  18.941   2.583  1.00 58.57           C  
ATOM    411  CG  ARG    53      -5.023  20.167   1.870  1.00 58.57           C  
ATOM    412  CD  ARG    53      -5.636  20.336   0.487  1.00 58.57           C  
ATOM    413  NE  ARG    53      -5.104  21.511  -0.198  1.00 58.57           N  
ATOM    414  CZ  ARG    53      -5.550  21.977  -1.361  1.00 58.57           C  
ATOM    415  NH1 ARG    53      -6.549  21.374  -1.995  1.00 58.57           N  
ATOM    416  NH2 ARG    53      -4.994  23.055  -1.895  1.00 58.57           N  
ATOM    417  N   PRO    54      -7.229  18.314   5.386  1.00 50.18           N  
ATOM    418  CA  PRO    54      -8.140  17.412   6.095  1.00 50.18           C  
ATOM    419  C   PRO    54      -8.588  16.231   5.237  1.00 50.18           C  
ATOM    420  O   PRO    54      -9.051  15.218   5.768  1.00 50.18           O  
ATOM    421  CB  PRO    54      -9.326  18.313   6.446  1.00 50.18           C  
ATOM    422  CG  PRO    54      -8.997  19.635   5.831  1.00 50.18           C  
ATOM    423  CD  PRO    54      -7.662  19.525   5.152  1.00 50.18           C  
ATOM    424  N   PHE    55      -8.666  16.391   3.894  1.00 55.27           N  
ATOM    425  CA  PHE    55      -9.331  15.217   3.343  1.00 55.27           C  
ATOM    426  C   PHE    55      -8.401  14.009   3.361  1.00 55.27           C  
ATOM    427  O   PHE    55      -8.853  12.873   3.520  1.00 55.27           O  
ATOM    428  CB  PHE    55      -9.809  15.489   1.913  1.00 55.27           C  
ATOM    429  CG  PHE    55     -11.276  15.811   1.814  1.00 55.27           C  
ATOM    430  CD1 PHE    55     -12.224  14.796   1.779  1.00 55.27           C  
ATOM    431  CD2 PHE    55     -11.706  17.130   1.756  1.00 55.27           C  
ATOM    432  CE1 PHE    55     -13.582  15.092   1.688  1.00 55.27           C  
ATOM    433  CE2 PHE    55     -13.061  17.433   1.665  1.00 55.27           C  
ATOM    434  CZ  PHE    55     -13.998  16.413   1.630  1.00 55.27           C  
ATOM    435  N   GLN    56      -7.281  13.932   4.150  1.00 62.92           N  
ATOM    436  CA  GLN    56      -6.753  12.600   3.873  1.00 62.92           C  
ATOM    437  C   GLN    56      -5.620  12.247   4.832  1.00 62.92           C  
ATOM    438  O   GLN    56      -4.502  12.748   4.692  1.00 62.92           O  
ATOM    439  CB  GLN    56      -6.265  12.506   2.426  1.00 62.92           C  
ATOM    440  CG  GLN    56      -7.371  12.213   1.422  1.00 62.92           C  
ATOM    441  CD  GLN    56      -6.870  12.177  -0.009  1.00 62.92           C  
ATOM    442  OE1 GLN    56      -5.669  12.308  -0.264  1.00 62.92           O  
ATOM    443  NE2 GLN    56      -7.787  12.000  -0.955  1.00 62.92           N  
ATOM    444  N   ALA    57      -5.982  11.998   6.037  1.00 80.54           N  
ATOM    445  CA  ALA    57      -4.917  11.415   6.848  1.00 80.54           C  
ATOM    446  C   ALA    57      -4.369  10.145   6.204  1.00 80.54           C  
ATOM    447  O   ALA    57      -5.007   9.091   6.253  1.00 80.54           O  
ATOM    448  CB  ALA    57      -5.424  11.116   8.257  1.00 80.54           C  
ATOM    449  N   VAL    58      -3.778  10.270   5.061  1.00 90.48           N  
ATOM    450  CA  VAL    58      -3.096   9.113   4.492  1.00 90.48           C  
ATOM    451  C   VAL    58      -1.869   8.770   5.334  1.00 90.48           C  
ATOM    452  O   VAL    58      -1.137   9.662   5.768  1.00 90.48           O  
ATOM    453  CB  VAL    58      -2.681   9.364   3.025  1.00 90.48           C  
ATOM    454  CG1 VAL    58      -1.976   8.139   2.445  1.00 90.48           C  
ATOM    455  CG2 VAL    58      -3.901   9.731   2.181  1.00 90.48           C  
ATOM    456  N   THR    59      -1.756   7.498   5.592  1.00 90.87           N  
ATOM    457  CA  THR    59      -0.589   7.011   6.318  1.00 90.87           C  
ATOM    458  C   THR    59       0.235   6.066   5.447  1.00 90.87           C  
ATOM    459  O   THR    59      -0.320   5.224   4.739  1.00 90.87           O  
ATOM    460  CB  THR    59      -0.999   6.290   7.616  1.00 90.87           C  
ATOM    461  OG1 THR    59      -1.756   7.188   8.436  1.00 90.87           O  
ATOM    462  CG2 THR    59       0.226   5.819   8.394  1.00 90.87           C  
ATOM    463  N   VAL    60       1.543   6.271   5.482  1.00 94.20           N  
ATOM    464  CA  VAL    60       2.459   5.373   4.787  1.00 94.20           C  
ATOM    465  C   VAL    60       3.481   4.811   5.774  1.00 94.20           C  
ATOM    466  O   VAL    60       4.202   5.568   6.428  1.00 94.20           O  
ATOM    467  CB  VAL    60       3.181   6.088   3.622  1.00 94.20           C  
ATOM    468  CG1 VAL    60       4.067   5.109   2.854  1.00 94.20           C  
ATOM    469  CG2 VAL    60       2.165   6.741   2.687  1.00 94.20           C  
ATOM    470  N   PHE    61       3.491   3.451   5.880  1.00 94.30           N  
ATOM    471  CA  PHE    61       4.562   2.755   6.583  1.00 94.30           C  
ATOM    472  C   PHE    61       5.624   2.267   5.605  1.00 94.30           C  
ATOM    473  O   PHE    61       5.299   1.752   4.534  1.00 94.30           O  
ATOM    474  CB  PHE    61       4.004   1.575   7.385  1.00 94.30           C  
ATOM    475  CG  PHE    61       3.165   1.986   8.565  1.00 94.30           C  
ATOM    476  CD1 PHE    61       3.461   3.142   9.278  1.00 94.30           C  
ATOM    477  CD2 PHE    61       2.080   1.216   8.962  1.00 94.30           C  
ATOM    478  CE1 PHE    61       2.686   3.524  10.371  1.00 94.30           C  
ATOM    479  CE2 PHE    61       1.301   1.592  10.053  1.00 94.30           C  
ATOM    480  CZ  PHE    61       1.607   2.746  10.757  1.00 94.30           C  
ATOM    481  N   LEU    62       6.892   2.503   5.937  1.00 94.89           N  
ATOM    482  CA  LEU    62       7.999   1.932   5.178  1.00 94.89           C  
ATOM    483  C   LEU    62       8.679   0.816   5.964  1.00 94.89           C  
ATOM    484  O   LEU    62       8.899   0.946   7.171  1.00 94.89           O  
ATOM    485  CB  LEU    62       9.020   3.015   4.821  1.00 94.89           C  
ATOM    486  CG  LEU    62       8.518   4.153   3.931  1.00 94.89           C  
ATOM    487  CD1 LEU    62       9.638   5.153   3.666  1.00 94.89           C  
ATOM    488  CD2 LEU    62       7.964   3.603   2.621  1.00 94.89           C  
ATOM    489  N   LEU    63       8.909  -0.266   5.318  1.00 94.42           N  
ATOM    490  CA  LEU    63       9.729  -1.328   5.890  1.00 94.42           C  
ATOM    491  C   LEU    63      11.181  -1.194   5.443  1.00 94.42           C  
ATOM    492  O   LEU    63      11.470  -1.216   4.244  1.00 94.42           O  
ATOM    493  CB  LEU    63       9.184  -2.701   5.490  1.00 94.42           C  
ATOM    494  CG  LEU    63       9.821  -3.910   6.177  1.00 94.42           C  
ATOM    495  CD1 LEU    63       8.783  -5.006   6.392  1.00 94.42           C  
ATOM    496  CD2 LEU    63      10.997  -4.433   5.358  1.00 94.42           C  
ATOM    497  N   GLU    64      12.119  -1.042   6.412  1.00 92.49           N  
ATOM    498  CA  GLU    64      13.552  -0.884   6.185  1.00 92.49           C  
ATOM    499  C   GLU    64      14.327  -2.102   6.681  1.00 92.49           C  
ATOM    500  O   GLU    64      13.911  -2.761   7.637  1.00 92.49           O  
ATOM    501  CB  GLU    64      14.069   0.383   6.870  1.00 92.49           C  
ATOM    502  CG  GLU    64      13.474   1.669   6.313  1.00 92.49           C  
ATOM    503  CD  GLU    64      13.941   2.914   7.050  1.00 92.49           C  
ATOM    504  OE1 GLU    64      14.002   4.000   6.429  1.00 92.49           O  
ATOM    505  OE2 GLU    64      14.251   2.803   8.257  1.00 92.49           O  
ATOM    506  N   ILE    65      15.371  -2.320   5.976  1.00 90.53           N  
ATOM    507  CA  ILE    65      16.282  -3.395   6.350  1.00 90.53           C  
ATOM    508  C   ILE    65      17.700  -2.845   6.493  1.00 90.53           C  
ATOM    509  O   ILE    65      18.112  -1.970   5.728  1.00 90.53           O  
ATOM    510  CB  ILE    65      16.256  -4.544   5.318  1.00 90.53           C  
ATOM    511  CG1 ILE    65      14.822  -5.049   5.117  1.00 90.53           C  
ATOM    512  CG2 ILE    65      17.181  -5.684   5.753  1.00 90.53           C  
ATOM    513  CD1 ILE    65      14.375  -6.072   6.152  1.00 90.53           C  
ATOM    514  N   SER    66      18.369  -3.390   7.468  1.00 87.69           N  
ATOM    515  CA  SER    66      19.728  -2.949   7.766  1.00 87.69           C  
ATOM    516  C   SER    66      20.577  -4.097   8.300  1.00 87.69           C  
ATOM    517  O   SER    66      20.066  -4.994   8.973  1.00 87.69           O  
ATOM    518  CB  SER    66      19.710  -1.803   8.778  1.00 87.69           C  
ATOM    519  OG  SER    66      21.028  -1.406   9.113  1.00 87.69           O  
ATOM    520  N   PRO    67      21.813  -3.968   7.903  1.00 84.60           N  
ATOM    521  CA  PRO    67      22.677  -4.997   8.488  1.00 84.60           C  
ATOM    522  C   PRO    67      22.926  -4.780   9.978  1.00 84.60           C  
ATOM    523  O   PRO    67      23.302  -5.717  10.688  1.00 84.60           O  
ATOM    524  CB  PRO    67      23.977  -4.860   7.691  1.00 84.60           C  
ATOM    525  CG  PRO    67      23.967  -3.456   7.181  1.00 84.60           C  
ATOM    526  CD  PRO    67      22.540  -3.029   6.988  1.00 84.60           C  
ATOM    527  N   SER    68      22.811  -3.551  10.444  1.00 82.36           N  
ATOM    528  CA  SER    68      22.996  -3.207  11.850  1.00 82.36           C  
ATOM    529  C   SER    68      21.665  -2.879  12.518  1.00 82.36           C  
ATOM    530  O   SER    68      20.734  -2.407  11.862  1.00 82.36           O  
ATOM    531  CB  SER    68      23.952  -2.022  11.992  1.00 82.36           C  
ATOM    532  OG  SER    68      25.204  -2.312  11.393  1.00 82.36           O  
ATOM    533  N   PRO    69      21.589  -3.215  13.784  1.00 80.79           N  
ATOM    534  CA  PRO    69      20.350  -2.893  14.494  1.00 80.79           C  
ATOM    535  C   PRO    69      19.980  -1.414  14.395  1.00 80.79           C  
ATOM    536  O   PRO    69      20.864  -0.557  14.311  1.00 80.79           O  
ATOM    537  CB  PRO    69      20.661  -3.282  15.941  1.00 80.79           C  
ATOM    538  CG  PRO    69      21.752  -4.298  15.837  1.00 80.79           C  
ATOM    539  CD  PRO    69      22.585  -3.981  14.628  1.00 80.79           C  
ATOM    540  N   PHE    70      18.742  -1.154  14.352  1.00 80.35           N  
ATOM    541  CA  PHE    70      18.248   0.217  14.347  1.00 80.35           C  
ATOM    542  C   PHE    70      18.321   0.824  15.743  1.00 80.35           C  
ATOM    543  O   PHE    70      18.128   0.126  16.740  1.00 80.35           O  
ATOM    544  CB  PHE    70      16.808   0.269  13.827  1.00 80.35           C  
ATOM    545  CG  PHE    70      16.677  -0.069  12.366  1.00 80.35           C  
ATOM    546  CD1 PHE    70      16.878   0.901  11.393  1.00 80.35           C  
ATOM    547  CD2 PHE    70      16.354  -1.360  11.967  1.00 80.35           C  
ATOM    548  CE1 PHE    70      16.758   0.591  10.040  1.00 80.35           C  
ATOM    549  CE2 PHE    70      16.232  -1.678  10.617  1.00 80.35           C  
ATOM    550  CZ  PHE    70      16.434  -0.701   9.655  1.00 80.35           C  
ATOM    551  N   PRO    71      18.740   2.015  15.842  1.00 75.76           N  
ATOM    552  CA  PRO    71      18.709   2.651  17.161  1.00 75.76           C  
ATOM    553  C   PRO    71      17.305   2.699  17.761  1.00 75.76           C  
ATOM    554  O   PRO    71      16.320   2.809  17.027  1.00 75.76           O  
ATOM    555  CB  PRO    71      19.233   4.062  16.884  1.00 75.76           C  
ATOM    556  CG  PRO    71      19.740   4.013  15.479  1.00 75.76           C  
ATOM    557  CD  PRO    71      19.228   2.758  14.832  1.00 75.76           C  
ATOM    558  N   THR    72      17.181   2.292  18.939  1.00 70.61           N  
ATOM    559  CA  THR    72      15.892   2.423  19.610  1.00 70.61           C  
ATOM    560  C   THR    72      15.760   3.795  20.264  1.00 70.61           C  
ATOM    561  O   THR    72      16.734   4.333  20.795  1.00 70.61           O  
ATOM    562  CB  THR    72      15.702   1.325  20.673  1.00 70.61           C  
ATOM    563  OG1 THR    72      16.809   1.352  21.583  1.00 70.61           O  
ATOM    564  CG2 THR    72      15.622  -0.056  20.030  1.00 70.61           C  
ATOM    565  N   THR    73      14.872   4.587  19.712  1.00 66.36           N  
ATOM    566  CA  THR    73      14.606   5.760  20.537  1.00 66.36           C  
ATOM    567  C   THR    73      13.398   5.525  21.439  1.00 66.36           C  
ATOM    568  O   THR    73      12.390   4.965  21.003  1.00 66.36           O  
ATOM    569  CB  THR    73      14.366   7.010  19.669  1.00 66.36           C  
ATOM    570  OG1 THR    73      13.077   6.913  19.049  1.00 66.36           O  
ATOM    571  CG2 THR    73      15.430   7.139  18.584  1.00 66.36           C  
ATOM    572  N   HIS    74      13.584   5.636  22.698  1.00 63.41           N  
ATOM    573  CA  HIS    74      12.481   5.429  23.629  1.00 63.41           C  
ATOM    574  C   HIS    74      11.714   6.725  23.870  1.00 63.41           C  
ATOM    575  O   HIS    74      10.676   6.722  24.537  1.00 63.41           O  
ATOM    576  CB  HIS    74      12.998   4.870  24.956  1.00 63.41           C  
ATOM    577  CG  HIS    74      13.634   3.523  24.832  1.00 63.41           C  
ATOM    578  ND1 HIS    74      12.910   2.379  24.575  1.00 63.41           N  
ATOM    579  CD2 HIS    74      14.929   3.139  24.928  1.00 63.41           C  
ATOM    580  CE1 HIS    74      13.735   1.346  24.518  1.00 63.41           C  
ATOM    581  NE2 HIS    74      14.966   1.781  24.729  1.00 63.41           N  
ATOM    582  N   ASP    75      12.315   7.780  23.380  1.00 63.87           N  
ATOM    583  CA  ASP    75      11.641   9.065  23.537  1.00 63.87           C  
ATOM    584  C   ASP    75      10.566   9.256  22.470  1.00 63.87           C  
ATOM    585  O   ASP    75      10.878   9.532  21.310  1.00 63.87           O  
ATOM    586  CB  ASP    75      12.652  10.212  23.477  1.00 63.87           C  
ATOM    587  CG  ASP    75      12.019  11.573  23.709  1.00 63.87           C  
ATOM    588  OD1 ASP    75      10.786  11.648  23.895  1.00 63.87           O  
ATOM    589  OD2 ASP    75      12.760  12.579  23.702  1.00 63.87           O  
ATOM    590  N   ALA    76       9.363   8.986  22.836  1.00 64.17           N  
ATOM    591  CA  ALA    76       8.227   9.043  21.920  1.00 64.17           C  
ATOM    592  C   ALA    76       8.129  10.411  21.252  1.00 64.17           C  
ATOM    593  O   ALA    76       7.452  10.564  20.232  1.00 64.17           O  
ATOM    594  CB  ALA    76       6.930   8.721  22.660  1.00 64.17           C  
ATOM    595  N   SER    77       8.746  11.430  21.931  1.00 64.99           N  
ATOM    596  CA  SER    77       8.697  12.770  21.354  1.00 64.99           C  
ATOM    597  C   SER    77       9.792  12.962  20.309  1.00 64.99           C  
ATOM    598  O   SER    77       9.833  13.987  19.627  1.00 64.99           O  
ATOM    599  CB  SER    77       8.832  13.830  22.447  1.00 64.99           C  
ATOM    600  OG  SER    77      10.083  13.718  23.104  1.00 64.99           O  
ATOM    601  N   SER    78      10.749  11.989  20.297  1.00 62.47           N  
ATOM    602  CA  SER    78      11.832  12.098  19.325  1.00 62.47           C  
ATOM    603  C   SER    78      11.311  11.958  17.899  1.00 62.47           C  
ATOM    604  O   SER    78      10.429  11.140  17.632  1.00 62.47           O  
ATOM    605  CB  SER    78      12.901  11.037  19.592  1.00 62.47           C  
ATOM    606  OG  SER    78      13.841  10.992  18.532  1.00 62.47           O  
ATOM    607  N   PRO    79      11.709  12.850  17.108  1.00 54.36           N  
ATOM    608  CA  PRO    79      11.318  12.661  15.709  1.00 54.36           C  
ATOM    609  C   PRO    79      11.747  11.305  15.154  1.00 54.36           C  
ATOM    610  O   PRO    79      11.262  10.882  14.101  1.00 54.36           O  
ATOM    611  CB  PRO    79      12.039  13.800  14.984  1.00 54.36           C  
ATOM    612  CG  PRO    79      12.895  14.438  16.031  1.00 54.36           C  
ATOM    613  CD  PRO    79      12.561  13.822  17.360  1.00 54.36           C  
ATOM    614  N   ASP    80      12.665  10.673  15.828  1.00 58.96           N  
ATOM    615  CA  ASP    80      13.175   9.383  15.373  1.00 58.96           C  
ATOM    616  C   ASP    80      12.383   8.231  15.987  1.00 58.96           C  
ATOM    617  O   ASP    80      12.735   7.064  15.808  1.00 58.96           O  
ATOM    618  CB  ASP    80      14.659   9.242  15.715  1.00 58.96           C  
ATOM    619  CG  ASP    80      15.534  10.246  14.985  1.00 58.96           C  
ATOM    620  OD1 ASP    80      15.219  10.603  13.829  1.00 58.96           O  
ATOM    621  OD2 ASP    80      16.550  10.682  15.569  1.00 58.96           O  
ATOM    622  N   PHE    81      11.432   8.663  16.929  1.00 58.14           N  
ATOM    623  CA  PHE    81      10.657   7.605  17.565  1.00 58.14           C  
ATOM    624  C   PHE    81       9.845   6.833  16.532  1.00 58.14           C  
ATOM    625  O   PHE    81       9.192   7.432  15.675  1.00 58.14           O  
ATOM    626  CB  PHE    81       9.728   8.186  18.636  1.00 58.14           C  
ATOM    627  CG  PHE    81       8.834   7.164  19.283  1.00 58.14           C  
ATOM    628  CD1 PHE    81       7.483   7.100  18.965  1.00 58.14           C  
ATOM    629  CD2 PHE    81       9.344   6.266  20.211  1.00 58.14           C  
ATOM    630  CE1 PHE    81       6.653   6.155  19.563  1.00 58.14           C  
ATOM    631  CE2 PHE    81       8.521   5.319  20.813  1.00 58.14           C  
ATOM    632  CZ  PHE    81       7.176   5.265  20.488  1.00 58.14           C  
ATOM    633  N   THR    82       9.972   5.575  16.460  1.00 56.83           N  
ATOM    634  CA  THR    82       9.193   4.676  15.615  1.00 56.83           C  
ATOM    635  C   THR    82       8.309   3.767  16.464  1.00 56.83           C  
ATOM    636  O   THR    82       8.812   2.920  17.206  1.00 56.83           O  
ATOM    637  CB  THR    82      10.107   3.818  14.720  1.00 56.83           C  
ATOM    638  OG1 THR    82      11.397   3.706  15.334  1.00 56.83           O  
ATOM    639  CG2 THR    82      10.267   4.443  13.338  1.00 56.83           C  
ATOM    640  N   PRO    83       7.112   4.097  16.553  1.00 55.90           N  
ATOM    641  CA  PRO    83       6.336   3.201  17.414  1.00 55.90           C  
ATOM    642  C   PRO    83       6.375   1.749  16.941  1.00 55.90           C  
ATOM    643  O   PRO    83       6.115   0.834  17.726  1.00 55.90           O  
ATOM    644  CB  PRO    83       4.917   3.767  17.323  1.00 55.90           C  
ATOM    645  CG  PRO    83       4.972   4.760  16.208  1.00 55.90           C  
ATOM    646  CD  PRO    83       6.410   4.980  15.835  1.00 55.90           C  
ATOM    647  N   PHE    84       6.771   1.587  15.637  1.00 60.96           N  
ATOM    648  CA  PHE    84       6.697   0.176  15.279  1.00 60.96           C  
ATOM    649  C   PHE    84       8.076  -0.365  14.920  1.00 60.96           C  
ATOM    650  O   PHE    84       8.394  -0.536  13.742  1.00 60.96           O  
ATOM    651  CB  PHE    84       5.731  -0.033  14.108  1.00 60.96           C  
ATOM    652  CG  PHE    84       4.282   0.123  14.483  1.00 60.96           C  
ATOM    653  CD1 PHE    84       3.562  -0.951  14.994  1.00 60.96           C  
ATOM    654  CD2 PHE    84       3.638   1.343  14.323  1.00 60.96           C  
ATOM    655  CE1 PHE    84       2.221  -0.810  15.342  1.00 60.96           C  
ATOM    656  CE2 PHE    84       2.298   1.492  14.668  1.00 60.96           C  
ATOM    657  CZ  PHE    84       1.590   0.414  15.176  1.00 60.96           C  
ATOM    658  N   LEU    85       8.936  -0.319  15.798  1.00 56.24           N  
ATOM    659  CA  LEU    85      10.260  -0.893  15.581  1.00 56.24           C  
ATOM    660  C   LEU    85      10.274  -2.375  15.937  1.00 56.24           C  
ATOM    661  O   LEU    85      10.063  -2.742  17.095  1.00 56.24           O  
ATOM    662  CB  LEU    85      11.310  -0.147  16.409  1.00 56.24           C  
ATOM    663  CG  LEU    85      11.979   1.052  15.734  1.00 56.24           C  
ATOM    664  CD1 LEU    85      12.282   2.137  16.761  1.00 56.24           C  
ATOM    665  CD2 LEU    85      13.252   0.618  15.015  1.00 56.24           C  
ATOM    666  N   GLU    86       9.639  -3.143  15.145  1.00 59.49           N  
ATOM    667  CA  GLU    86       9.891  -4.538  15.493  1.00 59.49           C  
ATOM    668  C   GLU    86      11.107  -5.082  14.749  1.00 59.49           C  
ATOM    669  O   GLU    86      11.323  -4.755  13.580  1.00 59.49           O  
ATOM    670  CB  GLU    86       8.661  -5.399  15.190  1.00 59.49           C  
ATOM    671  CG  GLU    86       7.691  -5.517  16.357  1.00 59.49           C  
ATOM    672  CD  GLU    86       6.537  -6.468  16.084  1.00 59.49           C  
ATOM    673  OE1 GLU    86       5.665  -6.634  16.967  1.00 59.49           O  
ATOM    674  OE2 GLU    86       6.505  -7.053  14.978  1.00 59.49           O  
ATOM    675  N   THR    87      12.043  -5.517  15.478  1.00 62.56           N  
ATOM    676  CA  THR    87      13.271  -6.026  14.877  1.00 62.56           C  
ATOM    677  C   THR    87      13.127  -7.503  14.521  1.00 62.56           C  
ATOM    678  O   THR    87      12.643  -8.298  15.330  1.00 62.56           O  
ATOM    679  CB  THR    87      14.474  -5.838  15.820  1.00 62.56           C  
ATOM    680  OG1 THR    87      14.486  -4.489  16.305  1.00 62.56           O  
ATOM    681  CG2 THR    87      15.787  -6.118  15.097  1.00 62.56           C  
ATOM    682  N   HIS    88      13.156  -7.691  13.282  1.00 66.95           N  
ATOM    683  CA  HIS    88      13.155  -9.078  12.832  1.00 66.95           C  
ATOM    684  C   HIS    88      14.483  -9.446  12.179  1.00 66.95           C  
ATOM    685  O   HIS    88      15.077  -8.632  11.468  1.00 66.95           O  
ATOM    686  CB  HIS    88      12.004  -9.323  11.854  1.00 66.95           C  
ATOM    687  CG  HIS    88      10.660  -9.370  12.510  1.00 66.95           C  
ATOM    688  ND1 HIS    88      10.101 -10.540  12.978  1.00 66.95           N  
ATOM    689  CD2 HIS    88       9.766  -8.389  12.777  1.00 66.95           C  
ATOM    690  CE1 HIS    88       8.917 -10.275  13.505  1.00 66.95           C  
ATOM    691  NE2 HIS    88       8.690  -8.977  13.396  1.00 66.95           N  
ATOM    692  N   LYS    89      14.839 -10.644  12.391  1.00 67.37           N  
ATOM    693  CA  LYS    89      16.104 -11.175  11.892  1.00 67.37           C  
ATOM    694  C   LYS    89      15.894 -11.991  10.619  1.00 67.37           C  
ATOM    695  O   LYS    89      15.024 -12.863  10.571  1.00 67.37           O  
ATOM    696  CB  LYS    89      16.785 -12.034  12.958  1.00 67.37           C  
ATOM    697  CG  LYS    89      17.556 -11.234  13.998  1.00 67.37           C  
ATOM    698  CD  LYS    89      18.267 -12.145  14.990  1.00 67.37           C  
ATOM    699  CE  LYS    89      18.925 -11.349  16.109  1.00 67.37           C  
ATOM    700  NZ  LYS    89      19.617 -12.239  17.088  1.00 67.37           N  
ATOM    701  N   VAL    90      16.544 -11.649   9.629  1.00 72.51           N  
ATOM    702  CA  VAL    90      16.476 -12.475   8.429  1.00 72.51           C  
ATOM    703  C   VAL    90      17.885 -12.870   7.993  1.00 72.51           C  
ATOM    704  O   VAL    90      18.846 -12.137   8.239  1.00 72.51           O  
ATOM    705  CB  VAL    90      15.747 -11.745   7.278  1.00 72.51           C  
ATOM    706  CG1 VAL    90      15.522 -12.688   6.098  1.00 72.51           C  
ATOM    707  CG2 VAL    90      14.419 -11.172   7.768  1.00 72.51           C  
ATOM    708  N   ASP    91      18.022 -13.921   7.237  1.00 71.14           N  
ATOM    709  CA  ASP    91      19.308 -14.477   6.828  1.00 71.14           C  
ATOM    710  C   ASP    91      19.788 -13.847   5.522  1.00 71.14           C  
ATOM    711  O   ASP    91      18.989 -13.598   4.616  1.00 71.14           O  
ATOM    712  CB  ASP    91      19.211 -15.996   6.675  1.00 71.14           C  
ATOM    713  CG  ASP    91      19.037 -16.716   8.001  1.00 71.14           C  
ATOM    714  OD1 ASP    91      19.428 -16.163   9.051  1.00 71.14           O  
ATOM    715  OD2 ASP    91      18.505 -17.847   7.995  1.00 71.14           O  
ATOM    716  N   LEU    92      20.985 -13.622   5.320  1.00 69.93           N  
ATOM    717  CA  LEU    92      21.755 -13.024   4.235  1.00 69.93           C  
ATOM    718  C   LEU    92      22.495 -14.095   3.440  1.00 69.93           C  
ATOM    719  O   LEU    92      22.743 -15.191   3.947  1.00 69.93           O  
ATOM    720  CB  LEU    92      22.752 -12.001   4.785  1.00 69.93           C  
ATOM    721  CG  LEU    92      22.171 -10.655   5.220  1.00 69.93           C  
ATOM    722  CD1 LEU    92      23.277  -9.745   5.746  1.00 69.93           C  
ATOM    723  CD2 LEU    92      21.431  -9.992   4.063  1.00 69.93           C  
ATOM    724  N   PRO    93      23.140 -13.562   2.498  1.00 78.01           N  
ATOM    725  CA  PRO    93      22.852 -12.308   1.798  1.00 78.01           C  
ATOM    726  C   PRO    93      21.593 -12.388   0.938  1.00 78.01           C  
ATOM    727  O   PRO    93      21.179 -13.481   0.542  1.00 78.01           O  
ATOM    728  CB  PRO    93      24.094 -12.097   0.929  1.00 78.01           C  
ATOM    729  CG  PRO    93      24.625 -13.472   0.680  1.00 78.01           C  
ATOM    730  CD  PRO    93      24.234 -14.350   1.834  1.00 78.01           C  
ATOM    731  N   ILE    94      21.064 -11.234   0.664  1.00 83.54           N  
ATOM    732  CA  ILE    94      20.014 -11.115  -0.341  1.00 83.54           C  
ATOM    733  C   ILE    94      20.542 -10.351  -1.553  1.00 83.54           C  
ATOM    734  O   ILE    94      20.984  -9.206  -1.428  1.00 83.54           O  
ATOM    735  CB  ILE    94      18.762 -10.413   0.231  1.00 83.54           C  
ATOM    736  CG1 ILE    94      18.235 -11.173   1.453  1.00 83.54           C  
ATOM    737  CG2 ILE    94      17.677 -10.284  -0.843  1.00 83.54           C  
ATOM    738  CD1 ILE    94      17.103 -10.463   2.183  1.00 83.54           C  
ATOM    739  N   GLU    95      20.566 -10.906  -2.639  1.00 88.32           N  
ATOM    740  CA  GLU    95      20.946 -10.260  -3.892  1.00 88.32           C  
ATOM    741  C   GLU    95      19.861  -9.299  -4.369  1.00 88.32           C  
ATOM    742  O   GLU    95      18.713  -9.701  -4.571  1.00 88.32           O  
ATOM    743  CB  GLU    95      21.233 -11.307  -4.972  1.00 88.32           C  
ATOM    744  CG  GLU    95      22.488 -12.128  -4.713  1.00 88.32           C  
ATOM    745  CD  GLU    95      22.820 -13.089  -5.844  1.00 88.32           C  
ATOM    746  OE1 GLU    95      23.863 -13.778  -5.769  1.00 88.32           O  
ATOM    747  OE2 GLU    95      22.031 -13.152  -6.813  1.00 88.32           O  
ATOM    748  N   ASP    96      20.194  -8.021  -4.459  1.00 92.18           N  
ATOM    749  CA  ASP    96      19.298  -6.926  -4.818  1.00 92.18           C  
ATOM    750  C   ASP    96      19.950  -5.996  -5.839  1.00 92.18           C  
ATOM    751  O   ASP    96      20.734  -5.117  -5.475  1.00 92.18           O  
ATOM    752  CB  ASP    96      18.889  -6.136  -3.573  1.00 92.18           C  
ATOM    753  CG  ASP    96      17.921  -5.007  -3.878  1.00 92.18           C  
ATOM    754  OD1 ASP    96      17.580  -4.799  -5.063  1.00 92.18           O  
ATOM    755  OD2 ASP    96      17.498  -4.316  -2.926  1.00 92.18           O  
ATOM    756  N   PRO    97      19.660  -6.178  -7.051  1.00 93.04           N  
ATOM    757  CA  PRO    97      20.306  -5.391  -8.105  1.00 93.04           C  
ATOM    758  C   PRO    97      19.963  -3.905  -8.025  1.00 93.04           C  
ATOM    759  O   PRO    97      20.683  -3.072  -8.582  1.00 93.04           O  
ATOM    760  CB  PRO    97      19.757  -6.010  -9.393  1.00 93.04           C  
ATOM    761  CG  PRO    97      18.501  -6.707  -8.977  1.00 93.04           C  
ATOM    762  CD  PRO    97      18.652  -7.151  -7.551  1.00 93.04           C  
ATOM    763  N   ASP    98      18.869  -3.568  -7.399  1.00 93.86           N  
ATOM    764  CA  ASP    98      18.448  -2.171  -7.360  1.00 93.86           C  
ATOM    765  C   ASP    98      18.712  -1.556  -5.987  1.00 93.86           C  
ATOM    766  O   ASP    98      18.131  -0.525  -5.641  1.00 93.86           O  
ATOM    767  CB  ASP    98      16.965  -2.046  -7.716  1.00 93.86           C  
ATOM    768  CG  ASP    98      16.666  -2.428  -9.155  1.00 93.86           C  
ATOM    769  OD1 ASP    98      17.433  -2.038 -10.061  1.00 93.86           O  
ATOM    770  OD2 ASP    98      15.653  -3.123  -9.385  1.00 93.86           O  
ATOM    771  N   ARG    99      19.526  -2.219  -5.234  1.00 92.84           N  
ATOM    772  CA  ARG    99      19.774  -1.856  -3.843  1.00 92.84           C  
ATOM    773  C   ARG    99      20.160  -0.385  -3.721  1.00 92.84           C  
ATOM    774  O   ARG    99      19.640   0.329  -2.860  1.00 92.84           O  
ATOM    775  CB  ARG    99      20.873  -2.737  -3.245  1.00 92.84           C  
ATOM    776  CG  ARG    99      21.195  -2.421  -1.793  1.00 92.84           C  
ATOM    777  CD  ARG    99      22.355  -3.260  -1.277  1.00 92.84           C  
ATOM    778  NE  ARG    99      22.481  -3.170   0.175  1.00 92.84           N  
ATOM    779  CZ  ARG    99      23.230  -2.278   0.818  1.00 92.84           C  
ATOM    780  NH1 ARG    99      23.938  -1.378   0.146  1.00 92.84           N  
ATOM    781  NH2 ARG    99      23.271  -2.286   2.142  1.00 92.84           N  
ATOM    782  N   GLU   100      21.033   0.179  -4.522  1.00 94.32           N  
ATOM    783  CA  GLU   100      21.571   1.532  -4.413  1.00 94.32           C  
ATOM    784  C   GLU   100      20.476   2.578  -4.595  1.00 94.32           C  
ATOM    785  O   GLU   100      20.583   3.693  -4.079  1.00 94.32           O  
ATOM    786  CB  GLU   100      22.684   1.752  -5.441  1.00 94.32           C  
ATOM    787  CG  GLU   100      23.946   0.948  -5.163  1.00 94.32           C  
ATOM    788  CD  GLU   100      24.598   1.297  -3.835  1.00 94.32           C  
ATOM    789  OE1 GLU   100      25.206   0.403  -3.204  1.00 94.32           O  
ATOM    790  OE2 GLU   100      24.500   2.474  -3.421  1.00 94.32           O  
ATOM    791  N   LYS   101      19.364   2.190  -5.142  1.00 95.49           N  
ATOM    792  CA  LYS   101      18.287   3.133  -5.429  1.00 95.49           C  
ATOM    793  C   LYS   101      17.387   3.326  -4.212  1.00 95.49           C  
ATOM    794  O   LYS   101      16.603   4.276  -4.158  1.00 95.49           O  
ATOM    795  CB  LYS   101      17.458   2.654  -6.623  1.00 95.49           C  
ATOM    796  CG  LYS   101      18.234   2.594  -7.930  1.00 95.49           C  
ATOM    797  CD  LYS   101      17.362   2.097  -9.076  1.00 95.49           C  
ATOM    798  CE  LYS   101      18.165   1.927 -10.358  1.00 95.49           C  
ATOM    799  NZ  LYS   101      17.338   1.342 -11.456  1.00 95.49           N  
ATOM    800  N   PHE   102      17.592   2.464  -3.265  1.00 95.77           N  
ATOM    801  CA  PHE   102      16.638   2.469  -2.162  1.00 95.77           C  
ATOM    802  C   PHE   102      17.355   2.633  -0.827  1.00 95.77           C  
ATOM    803  O   PHE   102      16.898   2.120   0.197  1.00 95.77           O  
ATOM    804  CB  PHE   102      15.812   1.178  -2.158  1.00 95.77           C  
ATOM    805  CG  PHE   102      14.869   1.059  -3.324  1.00 95.77           C  
ATOM    806  CD1 PHE   102      13.607   1.637  -3.277  1.00 95.77           C  
ATOM    807  CD2 PHE   102      15.245   0.367  -4.468  1.00 95.77           C  
ATOM    808  CE1 PHE   102      12.731   1.528  -4.355  1.00 95.77           C  
ATOM    809  CE2 PHE   102      14.375   0.253  -5.549  1.00 95.77           C  
ATOM    810  CZ  PHE   102      13.119   0.834  -5.490  1.00 95.77           C  
ATOM    811  N   LEU   103      18.621   3.223  -0.867  1.00 94.20           N  
ATOM    812  CA  LEU   103      19.400   3.512   0.331  1.00 94.20           C  
ATOM    813  C   LEU   103      19.203   4.958   0.773  1.00 94.20           C  
ATOM    814  O   LEU   103      19.911   5.855   0.308  1.00 94.20           O  
ATOM    815  CB  LEU   103      20.886   3.240   0.083  1.00 94.20           C  
ATOM    816  CG  LEU   103      21.313   1.772   0.067  1.00 94.20           C  
ATOM    817  CD1 LEU   103      22.744   1.641  -0.445  1.00 94.20           C  
ATOM    818  CD2 LEU   103      21.179   1.160   1.457  1.00 94.20           C  
ATOM    819  N   PRO   104      18.147   5.144   1.620  1.00 89.88           N  
ATOM    820  CA  PRO   104      18.042   6.533   2.073  1.00 89.88           C  
ATOM    821  C   PRO   104      19.248   6.976   2.899  1.00 89.88           C  
ATOM    822  O   PRO   104      19.487   8.177   3.053  1.00 89.88           O  
ATOM    823  CB  PRO   104      16.769   6.532   2.923  1.00 89.88           C  
ATOM    824  CG  PRO   104      16.614   5.116   3.377  1.00 89.88           C  
ATOM    825  CD  PRO   104      17.135   4.210   2.299  1.00 89.88           C  
ATOM    826  N   ASP   105      19.923   5.979   3.559  1.00 85.10           N  
ATOM    827  CA  ASP   105      21.071   6.167   4.441  1.00 85.10           C  
ATOM    828  C   ASP   105      22.240   5.281   4.018  1.00 85.10           C  
ATOM    829  O   ASP   105      22.301   4.107   4.388  1.00 85.10           O  
ATOM    830  CB  ASP   105      20.686   5.872   5.892  1.00 85.10           C  
ATOM    831  CG  ASP   105      21.772   6.252   6.883  1.00 85.10           C  
ATOM    832  OD1 ASP   105      22.936   6.442   6.469  1.00 85.10           O  
ATOM    833  OD2 ASP   105      21.462   6.359   8.089  1.00 85.10           O  
ATOM    834  N   LYS   106      23.045   5.822   3.303  1.00 81.27           N  
ATOM    835  CA  LYS   106      24.166   5.067   2.753  1.00 81.27           C  
ATOM    836  C   LYS   106      25.166   4.693   3.844  1.00 81.27           C  
ATOM    837  O   LYS   106      25.792   3.633   3.783  1.00 81.27           O  
ATOM    838  CB  LYS   106      24.865   5.868   1.654  1.00 81.27           C  
ATOM    839  CG  LYS   106      24.084   5.942   0.349  1.00 81.27           C  
ATOM    840  CD  LYS   106      24.897   6.612  -0.751  1.00 81.27           C  
ATOM    841  CE  LYS   106      24.111   6.700  -2.053  1.00 81.27           C  
ATOM    842  NZ  LYS   106      24.909   7.343  -3.140  1.00 81.27           N  
ATOM    843  N   LEU   107      25.126   5.555   4.833  1.00 81.36           N  
ATOM    844  CA  LEU   107      26.093   5.333   5.902  1.00 81.36           C  
ATOM    845  C   LEU   107      25.724   4.100   6.721  1.00 81.36           C  
ATOM    846  O   LEU   107      26.599   3.324   7.110  1.00 81.36           O  
ATOM    847  CB  LEU   107      26.176   6.560   6.814  1.00 81.36           C  
ATOM    848  CG  LEU   107      27.184   6.484   7.962  1.00 81.36           C  
ATOM    849  CD1 LEU   107      28.602   6.365   7.415  1.00 81.36           C  
ATOM    850  CD2 LEU   107      27.055   7.704   8.868  1.00 81.36           C  
ATOM    851  N   ASN   108      24.463   3.917   6.828  1.00 82.96           N  
ATOM    852  CA  ASN   108      24.025   2.812   7.674  1.00 82.96           C  
ATOM    853  C   ASN   108      23.532   1.631   6.843  1.00 82.96           C  
ATOM    854  O   ASN   108      23.071   0.629   7.392  1.00 82.96           O  
ATOM    855  CB  ASN   108      22.931   3.275   8.639  1.00 82.96           C  
ATOM    856  CG  ASN   108      23.423   4.322   9.620  1.00 82.96           C  
ATOM    857  OD1 ASN   108      24.480   4.165  10.236  1.00 82.96           O  
ATOM    858  ND2 ASN   108      22.659   5.398   9.771  1.00 82.96           N  
ATOM    859  N   ASP   109      23.539   1.819   5.595  1.00 87.64           N  
ATOM    860  CA  ASP   109      23.161   0.768   4.655  1.00 87.64           C  
ATOM    861  C   ASP   109      21.712   0.335   4.869  1.00 87.64           C  
ATOM    862  O   ASP   109      21.416  -0.861   4.913  1.00 87.64           O  
ATOM    863  CB  ASP   109      24.095  -0.436   4.791  1.00 87.64           C  
ATOM    864  CG  ASP   109      25.459  -0.202   4.167  1.00 87.64           C  
ATOM    865  OD1 ASP   109      25.557   0.563   3.183  1.00 87.64           O  
ATOM    866  OD2 ASP   109      26.446  -0.789   4.662  1.00 87.64           O  
ATOM    867  N   VAL   110      20.885   1.272   5.180  1.00 90.51           N  
ATOM    868  CA  VAL   110      19.456   1.035   5.355  1.00 90.51           C  
ATOM    869  C   VAL   110      18.768   0.997   3.992  1.00 90.51           C  
ATOM    870  O   VAL   110      18.870   1.946   3.211  1.00 90.51           O  
ATOM    871  CB  VAL   110      18.808   2.115   6.250  1.00 90.51           C  
ATOM    872  CG1 VAL   110      17.300   1.893   6.358  1.00 90.51           C  
ATOM    873  CG2 VAL   110      19.452   2.117   7.635  1.00 90.51           C  
ATOM    874  N   VAL   111      18.100  -0.017   3.744  1.00 94.30           N  
ATOM    875  CA  VAL   111      17.411  -0.195   2.470  1.00 94.30           C  
ATOM    876  C   VAL   111      15.901  -0.139   2.687  1.00 94.30           C  
ATOM    877  O   VAL   111      15.371  -0.803   3.581  1.00 94.30           O  
ATOM    878  CB  VAL   111      17.804  -1.527   1.793  1.00 94.30           C  
ATOM    879  CG1 VAL   111      17.033  -1.718   0.488  1.00 94.30           C  
ATOM    880  CG2 VAL   111      19.310  -1.572   1.538  1.00 94.30           C  
ATOM    881  N   VAL   112      15.179   0.676   1.937  1.00 95.92           N  
ATOM    882  CA  VAL   112      13.721   0.647   1.905  1.00 95.92           C  
ATOM    883  C   VAL   112      13.247  -0.543   1.072  1.00 95.92           C  
ATOM    884  O   VAL   112      13.348  -0.528  -0.157  1.00 95.92           O  
ATOM    885  CB  VAL   112      13.139   1.961   1.337  1.00 95.92           C  
ATOM    886  CG1 VAL   112      11.612   1.912   1.319  1.00 95.92           C  
ATOM    887  CG2 VAL   112      13.629   3.156   2.151  1.00 95.92           C  
ATOM    888  N   ALA   113      12.643  -1.455   1.690  1.00 95.78           N  
ATOM    889  CA  ALA   113      12.367  -2.744   1.061  1.00 95.78           C  
ATOM    890  C   ALA   113      10.917  -2.827   0.594  1.00 95.78           C  
ATOM    891  O   ALA   113      10.590  -3.611  -0.300  1.00 95.78           O  
ATOM    892  CB  ALA   113      12.678  -3.885   2.027  1.00 95.78           C  
ATOM    893  N   GLY   114      10.014  -2.076   1.244  1.00 97.47           N  
ATOM    894  CA  GLY   114       8.601  -2.126   0.906  1.00 97.47           C  
ATOM    895  C   GLY   114       7.780  -1.066   1.618  1.00 97.47           C  
ATOM    896  O   GLY   114       8.328  -0.229   2.337  1.00 97.47           O  
ATOM    897  N   PHE   115       6.456  -1.106   1.287  1.00 97.47           N  
ATOM    898  CA  PHE   115       5.613  -0.102   1.925  1.00 97.47           C  
ATOM    899  C   PHE   115       4.160  -0.559   1.962  1.00 97.47           C  
ATOM    900  O   PHE   115       3.799  -1.548   1.321  1.00 97.47           O  
ATOM    901  CB  PHE   115       5.724   1.239   1.193  1.00 97.47           C  
ATOM    902  CG  PHE   115       4.890   1.319  -0.057  1.00 97.47           C  
ATOM    903  CD1 PHE   115       5.200   0.544  -1.167  1.00 97.47           C  
ATOM    904  CD2 PHE   115       3.794   2.170  -0.121  1.00 97.47           C  
ATOM    905  CE1 PHE   115       4.430   0.615  -2.325  1.00 97.47           C  
ATOM    906  CE2 PHE   115       3.020   2.247  -1.276  1.00 97.47           C  
ATOM    907  CZ  PHE   115       3.340   1.470  -2.377  1.00 97.47           C  
ATOM    908  N   VAL   116       3.455   0.095   2.840  1.00 97.58           N  
ATOM    909  CA  VAL   116       1.998   0.014   2.838  1.00 97.58           C  
ATOM    910  C   VAL   116       1.403   1.414   2.966  1.00 97.58           C  
ATOM    911  O   VAL   116       1.867   2.221   3.775  1.00 97.58           O  
ATOM    912  CB  VAL   116       1.478  -0.893   3.975  1.00 97.58           C  
ATOM    913  CG1 VAL   116       1.907  -0.350   5.338  1.00 97.58           C  
ATOM    914  CG2 VAL   116      -0.043  -1.019   3.903  1.00 97.58           C  
ATOM    915  N   LEU   117       0.489   1.727   2.090  1.00 96.88           N  
ATOM    916  CA  LEU   117      -0.260   2.979   2.095  1.00 96.88           C  
ATOM    917  C   LEU   117      -1.724   2.735   2.446  1.00 96.88           C  
ATOM    918  O   LEU   117      -2.400   1.939   1.791  1.00 96.88           O  
ATOM    919  CB  LEU   117      -0.158   3.670   0.733  1.00 96.88           C  
ATOM    920  CG  LEU   117      -0.728   5.086   0.647  1.00 96.88           C  
ATOM    921  CD1 LEU   117      -0.070   5.854  -0.496  1.00 96.88           C  
ATOM    922  CD2 LEU   117      -2.243   5.043   0.467  1.00 96.88           C  
ATOM    923  N   PHE   118      -2.239   3.417   3.469  1.00 95.76           N  
ATOM    924  CA  PHE   118      -3.620   3.188   3.880  1.00 95.76           C  
ATOM    925  C   PHE   118      -4.237   4.464   4.440  1.00 95.76           C  
ATOM    926  O   PHE   118      -3.527   5.436   4.711  1.00 95.76           O  
ATOM    927  CB  PHE   118      -3.694   2.068   4.921  1.00 95.76           C  
ATOM    928  CG  PHE   118      -2.904   2.348   6.171  1.00 95.76           C  
ATOM    929  CD1 PHE   118      -1.532   2.133   6.206  1.00 95.76           C  
ATOM    930  CD2 PHE   118      -3.535   2.827   7.312  1.00 95.76           C  
ATOM    931  CE1 PHE   118      -0.799   2.391   7.362  1.00 95.76           C  
ATOM    932  CE2 PHE   118      -2.809   3.087   8.471  1.00 95.76           C  
ATOM    933  CZ  PHE   118      -1.441   2.868   8.494  1.00 95.76           C  
ATOM    934  N   PHE   119      -5.613   4.479   4.619  1.00 93.52           N  
ATOM    935  CA  PHE   119      -6.339   5.656   5.080  1.00 93.52           C  
ATOM    936  C   PHE   119      -7.667   5.260   5.714  1.00 93.52           C  
ATOM    937  O   PHE   119      -8.144   4.140   5.519  1.00 93.52           O  
ATOM    938  CB  PHE   119      -6.579   6.629   3.922  1.00 93.52           C  
ATOM    939  CG  PHE   119      -7.149   5.978   2.691  1.00 93.52           C  
ATOM    940  CD1 PHE   119      -6.312   5.489   1.696  1.00 93.52           C  
ATOM    941  CD2 PHE   119      -8.523   5.855   2.528  1.00 93.52           C  
ATOM    942  CE1 PHE   119      -6.837   4.886   0.555  1.00 93.52           C  
ATOM    943  CE2 PHE   119      -9.054   5.254   1.391  1.00 93.52           C  
ATOM    944  CZ  PHE   119      -8.210   4.771   0.405  1.00 93.52           C  
ATOM    945  N   PRO   120      -8.155   6.189   6.526  1.00 92.25           N  
ATOM    946  CA  PRO   120      -9.439   5.908   7.172  1.00 92.25           C  
ATOM    947  C   PRO   120     -10.594   5.823   6.177  1.00 92.25           C  
ATOM    948  O   PRO   120     -10.586   6.515   5.156  1.00 92.25           O  
ATOM    949  CB  PRO   120      -9.623   7.095   8.122  1.00 92.25           C  
ATOM    950  CG  PRO   120      -8.251   7.663   8.294  1.00 92.25           C  
ATOM    951  CD  PRO   120      -7.472   7.416   7.034  1.00 92.25           C  
ATOM    952  N   ASN   121     -11.445   4.871   6.315  1.00 92.30           N  
ATOM    953  CA  ASN   121     -12.749   4.787   5.667  1.00 92.30           C  
ATOM    954  C   ASN   121     -13.850   4.439   6.665  1.00 92.30           C  
ATOM    955  O   ASN   121     -13.652   4.547   7.877  1.00 92.30           O  
ATOM    956  CB  ASN   121     -12.720   3.763   4.531  1.00 92.30           C  
ATOM    957  CG  ASN   121     -12.764   2.333   5.032  1.00 92.30           C  
ATOM    958  OD1 ASN   121     -12.704   2.084   6.239  1.00 92.30           O  
ATOM    959  ND2 ASN   121     -12.871   1.385   4.109  1.00 92.30           N  
ATOM    960  N   TYR   122     -15.146   4.353   6.305  1.00 93.80           N  
ATOM    961  CA  TYR   122     -16.258   4.087   7.211  1.00 93.80           C  
ATOM    962  C   TYR   122     -17.096   2.915   6.716  1.00 93.80           C  
ATOM    963  O   TYR   122     -17.900   3.065   5.793  1.00 93.80           O  
ATOM    964  CB  TYR   122     -17.138   5.331   7.363  1.00 93.80           C  
ATOM    965  CG  TYR   122     -18.152   5.225   8.476  1.00 93.80           C  
ATOM    966  CD1 TYR   122     -19.411   4.674   8.248  1.00 93.80           C  
ATOM    967  CD2 TYR   122     -17.854   5.677   9.758  1.00 93.80           C  
ATOM    968  CE1 TYR   122     -20.349   4.576   9.270  1.00 93.80           C  
ATOM    969  CE2 TYR   122     -18.785   5.585  10.787  1.00 93.80           C  
ATOM    970  CZ  TYR   122     -20.028   5.033  10.535  1.00 93.80           C  
ATOM    971  OH  TYR   122     -20.953   4.938  11.550  1.00 93.80           O  
ATOM    972  N   PRO   123     -16.954   1.785   7.270  1.00 92.70           N  
ATOM    973  CA  PRO   123     -17.788   0.623   6.955  1.00 92.70           C  
ATOM    974  C   PRO   123     -19.190   0.723   7.552  1.00 92.70           C  
ATOM    975  O   PRO   123     -19.389   0.401   8.726  1.00 92.70           O  
ATOM    976  CB  PRO   123     -17.014  -0.544   7.571  1.00 92.70           C  
ATOM    977  CG  PRO   123     -15.672   0.022   7.906  1.00 92.70           C  
ATOM    978  CD  PRO   123     -15.821   1.498   8.135  1.00 92.70           C  
ATOM    979  N   SER   124     -20.129   1.135   6.760  1.00 95.14           N  
ATOM    980  CA  SER   124     -21.470   1.436   7.251  1.00 95.14           C  
ATOM    981  C   SER   124     -22.142   0.192   7.820  1.00 95.14           C  
ATOM    982  O   SER   124     -22.988   0.290   8.713  1.00 95.14           O  
ATOM    983  CB  SER   124     -22.331   2.023   6.131  1.00 95.14           C  
ATOM    984  OG  SER   124     -22.479   1.095   5.071  1.00 95.14           O  
ATOM    985  N   PHE   125     -21.736  -1.001   7.277  1.00 92.75           N  
ATOM    986  CA  PHE   125     -22.341  -2.217   7.807  1.00 92.75           C  
ATOM    987  C   PHE   125     -21.957  -2.421   9.268  1.00 92.75           C  
ATOM    988  O   PHE   125     -22.716  -3.012  10.039  1.00 92.75           O  
ATOM    989  CB  PHE   125     -21.920  -3.435   6.979  1.00 92.75           C  
ATOM    990  CG  PHE   125     -22.670  -3.576   5.683  1.00 92.75           C  
ATOM    991  CD1 PHE   125     -23.051  -4.829   5.217  1.00 92.75           C  
ATOM    992  CD2 PHE   125     -22.996  -2.456   4.930  1.00 92.75           C  
ATOM    993  CE1 PHE   125     -23.745  -4.963   4.017  1.00 92.75           C  
ATOM    994  CE2 PHE   125     -23.690  -2.582   3.730  1.00 92.75           C  
ATOM    995  CZ  PHE   125     -24.063  -3.836   3.275  1.00 92.75           C  
ATOM    996  N   LEU   126     -20.863  -1.848   9.669  1.00 94.72           N  
ATOM    997  CA  LEU   126     -20.422  -2.016  11.049  1.00 94.72           C  
ATOM    998  C   LEU   126     -20.736  -0.773  11.875  1.00 94.72           C  
ATOM    999  O   LEU   126     -20.644  -0.800  13.104  1.00 94.72           O  
ATOM   1000  CB  LEU   126     -18.921  -2.312  11.100  1.00 94.72           C  
ATOM   1001  CG  LEU   126     -18.463  -3.614  10.441  1.00 94.72           C  
ATOM   1002  CD1 LEU   126     -16.945  -3.741  10.515  1.00 94.72           C  
ATOM   1003  CD2 LEU   126     -19.138  -4.812  11.099  1.00 94.72           C  
ATOM   1004  N   ALA   127     -21.033   0.313  11.152  1.00 94.78           N  
ATOM   1005  CA  ALA   127     -21.152   1.620  11.793  1.00 94.78           C  
ATOM   1006  C   ALA   127     -19.907   1.944  12.614  1.00 94.78           C  
ATOM   1007  O   ALA   127     -20.009   2.331  13.781  1.00 94.78           O  
ATOM   1008  CB  ALA   127     -22.396   1.669  12.676  1.00 94.78           C  
ATOM   1009  N   LYS   128     -18.823   1.584  11.966  1.00 94.40           N  
ATOM   1010  CA  LYS   128     -17.531   1.830  12.600  1.00 94.40           C  
ATOM   1011  C   LYS   128     -16.540   2.438  11.612  1.00 94.40           C  
ATOM   1012  O   LYS   128     -16.690   2.282  10.398  1.00 94.40           O  
ATOM   1013  CB  LYS   128     -16.963   0.534  13.181  1.00 94.40           C  
ATOM   1014  CG  LYS   128     -17.777  -0.036  14.334  1.00 94.40           C  
ATOM   1015  CD  LYS   128     -17.048  -1.186  15.017  1.00 94.40           C  
ATOM   1016  CE  LYS   128     -17.822  -1.702  16.222  1.00 94.40           C  
ATOM   1017  NZ  LYS   128     -17.077  -2.780  16.939  1.00 94.40           N  
ATOM   1018  N   GLN   129     -15.584   3.132  12.172  1.00 93.38           N  
ATOM   1019  CA  GLN   129     -14.450   3.524  11.342  1.00 93.38           C  
ATOM   1020  C   GLN   129     -13.683   2.301  10.846  1.00 93.38           C  
ATOM   1021  O   GLN   129     -13.718   1.242  11.477  1.00 93.38           O  
ATOM   1022  CB  GLN   129     -13.513   4.453  12.115  1.00 93.38           C  
ATOM   1023  CG  GLN   129     -14.130   5.804  12.454  1.00 93.38           C  
ATOM   1024  CD  GLN   129     -13.161   6.729  13.167  1.00 93.38           C  
ATOM   1025  OE1 GLN   129     -12.209   6.276  13.811  1.00 93.38           O  
ATOM   1026  NE2 GLN   129     -13.397   8.032  13.058  1.00 93.38           N  
ATOM   1027  N   GLY   130     -13.109   2.454   9.645  1.00 95.20           N  
ATOM   1028  CA  GLY   130     -12.261   1.428   9.060  1.00 95.20           C  
ATOM   1029  C   GLY   130     -10.978   1.980   8.469  1.00 95.20           C  
ATOM   1030  O   GLY   130     -10.744   3.190   8.499  1.00 95.20           O  
ATOM   1031  N   PHE   131     -10.075   1.030   8.058  1.00 95.97           N  
ATOM   1032  CA  PHE   131      -8.920   1.332   7.220  1.00 95.97           C  
ATOM   1033  C   PHE   131      -9.075   0.708   5.839  1.00 95.97           C  
ATOM   1034  O   PHE   131      -9.529  -0.432   5.714  1.00 95.97           O  
ATOM   1035  CB  PHE   131      -7.631   0.832   7.880  1.00 95.97           C  
ATOM   1036  CG  PHE   131      -7.143   1.710   9.001  1.00 95.97           C  
ATOM   1037  CD1 PHE   131      -7.517   3.047   9.069  1.00 95.97           C  
ATOM   1038  CD2 PHE   131      -6.309   1.198   9.987  1.00 95.97           C  
ATOM   1039  CE1 PHE   131      -7.067   3.862  10.105  1.00 95.97           C  
ATOM   1040  CE2 PHE   131      -5.856   2.007  11.026  1.00 95.97           C  
ATOM   1041  CZ  PHE   131      -6.235   3.338  11.082  1.00 95.97           C  
ATOM   1042  N   TYR   132      -8.772   1.447   4.797  1.00 96.46           N  
ATOM   1043  CA  TYR   132      -8.593   0.902   3.456  1.00 96.46           C  
ATOM   1044  C   TYR   132      -7.122   0.902   3.058  1.00 96.46           C  
ATOM   1045  O   TYR   132      -6.449   1.932   3.147  1.00 96.46           O  
ATOM   1046  CB  TYR   132      -9.410   1.703   2.437  1.00 96.46           C  
ATOM   1047  CG  TYR   132      -9.479   1.059   1.073  1.00 96.46           C  
ATOM   1048  CD1 TYR   132      -8.532   1.352   0.095  1.00 96.46           C  
ATOM   1049  CD2 TYR   132     -10.491   0.158   0.761  1.00 96.46           C  
ATOM   1050  CE1 TYR   132      -8.593   0.762  -1.164  1.00 96.46           C  
ATOM   1051  CE2 TYR   132     -10.561  -0.437  -0.494  1.00 96.46           C  
ATOM   1052  CZ  TYR   132      -9.609  -0.130  -1.448  1.00 96.46           C  
ATOM   1053  OH  TYR   132      -9.674  -0.716  -2.692  1.00 96.46           O  
ATOM   1054  N   ILE   133      -6.581  -0.262   2.793  1.00 97.27           N  
ATOM   1055  CA  ILE   133      -5.213  -0.327   2.291  1.00 97.27           C  
ATOM   1056  C   ILE   133      -5.205  -0.095   0.782  1.00 97.27           C  
ATOM   1057  O   ILE   133      -5.702  -0.925   0.017  1.00 97.27           O  
ATOM   1058  CB  ILE   133      -4.551  -1.683   2.628  1.00 97.27           C  
ATOM   1059  CG1 ILE   133      -4.435  -1.857   4.146  1.00 97.27           C  
ATOM   1060  CG2 ILE   133      -3.179  -1.796   1.956  1.00 97.27           C  
ATOM   1061  CD1 ILE   133      -3.983  -3.246   4.577  1.00 97.27           C  
ATOM   1062  N   GLU   134      -4.587   1.021   0.378  1.00 96.36           N  
ATOM   1063  CA  GLU   134      -4.492   1.347  -1.041  1.00 96.36           C  
ATOM   1064  C   GLU   134      -3.440   0.488  -1.736  1.00 96.36           C  
ATOM   1065  O   GLU   134      -3.704  -0.095  -2.789  1.00 96.36           O  
ATOM   1066  CB  GLU   134      -4.169   2.832  -1.232  1.00 96.36           C  
ATOM   1067  CG  GLU   134      -3.898   3.221  -2.678  1.00 96.36           C  
ATOM   1068  CD  GLU   134      -5.121   3.097  -3.573  1.00 96.36           C  
ATOM   1069  OE1 GLU   134      -4.971   3.137  -4.815  1.00 96.36           O  
ATOM   1070  OE2 GLU   134      -6.239   2.958  -3.027  1.00 96.36           O  
ATOM   1071  N   ASP   135      -2.310   0.528  -1.058  1.00 97.28           N  
ATOM   1072  CA  ASP   135      -1.193  -0.204  -1.648  1.00 97.28           C  
ATOM   1073  C   ASP   135      -0.366  -0.904  -0.572  1.00 97.28           C  
ATOM   1074  O   ASP   135      -0.138  -0.348   0.504  1.00 97.28           O  
ATOM   1075  CB  ASP   135      -0.304   0.739  -2.463  1.00 97.28           C  
ATOM   1076  CG  ASP   135      -1.035   1.381  -3.630  1.00 97.28           C  
ATOM   1077  OD1 ASP   135      -1.764   0.673  -4.357  1.00 97.28           O  
ATOM   1078  OD2 ASP   135      -0.878   2.606  -3.824  1.00 97.28           O  
ATOM   1079  N   ILE   136      -0.013  -2.147  -0.866  1.00 97.70           N  
ATOM   1080  CA  ILE   136       0.985  -2.903  -0.117  1.00 97.70           C  
ATOM   1081  C   ILE   136       1.908  -3.639  -1.086  1.00 97.70           C  
ATOM   1082  O   ILE   136       1.441  -4.291  -2.024  1.00 97.70           O  
ATOM   1083  CB  ILE   136       0.323  -3.903   0.857  1.00 97.70           C  
ATOM   1084  CG1 ILE   136       1.392  -4.653   1.659  1.00 97.70           C  
ATOM   1085  CG2 ILE   136      -0.578  -4.880   0.097  1.00 97.70           C  
ATOM   1086  CD1 ILE   136       0.848  -5.393   2.874  1.00 97.70           C  
ATOM   1087  N   PHE   137       3.157  -3.432  -0.908  1.00 97.94           N  
ATOM   1088  CA  PHE   137       4.087  -3.975  -1.891  1.00 97.94           C  
ATOM   1089  C   PHE   137       5.453  -4.225  -1.264  1.00 97.94           C  
ATOM   1090  O   PHE   137       5.951  -3.397  -0.499  1.00 97.94           O  
ATOM   1091  CB  PHE   137       4.223  -3.027  -3.086  1.00 97.94           C  
ATOM   1092  CG  PHE   137       5.143  -3.534  -4.163  1.00 97.94           C  
ATOM   1093  CD1 PHE   137       6.454  -3.081  -4.247  1.00 97.94           C  
ATOM   1094  CD2 PHE   137       4.698  -4.466  -5.091  1.00 97.94           C  
ATOM   1095  CE1 PHE   137       7.308  -3.549  -5.242  1.00 97.94           C  
ATOM   1096  CE2 PHE   137       5.546  -4.939  -6.088  1.00 97.94           C  
ATOM   1097  CZ  PHE   137       6.850  -4.478  -6.163  1.00 97.94           C  
ATOM   1098  N   MET   138       6.048  -5.401  -1.544  1.00 97.23           N  
ATOM   1099  CA  MET   138       7.435  -5.742  -1.242  1.00 97.23           C  
ATOM   1100  C   MET   138       8.264  -5.830  -2.519  1.00 97.23           C  
ATOM   1101  O   MET   138       7.830  -6.426  -3.506  1.00 97.23           O  
ATOM   1102  CB  MET   138       7.511  -7.065  -0.478  1.00 97.23           C  
ATOM   1103  CG  MET   138       6.939  -6.993   0.929  1.00 97.23           C  
ATOM   1104  SD  MET   138       7.700  -5.656   1.930  1.00 97.23           S  
ATOM   1105  CE  MET   138       9.438  -6.173   1.885  1.00 97.23           C  
ATOM   1106  N   ARG   139       9.412  -5.212  -2.462  1.00 96.90           N  
ATOM   1107  CA  ARG   139      10.346  -5.458  -3.556  1.00 96.90           C  
ATOM   1108  C   ARG   139      10.691  -6.940  -3.658  1.00 96.90           C  
ATOM   1109  O   ARG   139      10.710  -7.650  -2.650  1.00 96.90           O  
ATOM   1110  CB  ARG   139      11.622  -4.635  -3.368  1.00 96.90           C  
ATOM   1111  CG  ARG   139      11.404  -3.133  -3.448  1.00 96.90           C  
ATOM   1112  CD  ARG   139      12.625  -2.359  -2.971  1.00 96.90           C  
ATOM   1113  NE  ARG   139      13.799  -2.644  -3.792  1.00 96.90           N  
ATOM   1114  CZ  ARG   139      15.058  -2.467  -3.401  1.00 96.90           C  
ATOM   1115  NH1 ARG   139      15.333  -1.999  -2.189  1.00 96.90           N  
ATOM   1116  NH2 ARG   139      16.051  -2.760  -4.229  1.00 96.90           N  
ATOM   1117  N   GLU   140      11.010  -7.368  -4.835  1.00 95.93           N  
ATOM   1118  CA  GLU   140      11.063  -8.782  -5.191  1.00 95.93           C  
ATOM   1119  C   GLU   140      12.126  -9.517  -4.379  1.00 95.93           C  
ATOM   1120  O   GLU   140      11.866 -10.592  -3.835  1.00 95.93           O  
ATOM   1121  CB  GLU   140      11.335  -8.951  -6.688  1.00 95.93           C  
ATOM   1122  CG  GLU   140      11.266 -10.393  -7.167  1.00 95.93           C  
ATOM   1123  CD  GLU   140      11.631 -10.556  -8.634  1.00 95.93           C  
ATOM   1124  OE1 GLU   140      11.504 -11.680  -9.170  1.00 95.93           O  
ATOM   1125  OE2 GLU   140      12.048  -9.552  -9.252  1.00 95.93           O  
ATOM   1126  N   PRO   141      13.298  -8.927  -4.144  1.00 94.62           N  
ATOM   1127  CA  PRO   141      14.316  -9.689  -3.418  1.00 94.62           C  
ATOM   1128  C   PRO   141      13.938  -9.937  -1.959  1.00 94.62           C  
ATOM   1129  O   PRO   141      14.523 -10.803  -1.304  1.00 94.62           O  
ATOM   1130  CB  PRO   141      15.559  -8.802  -3.517  1.00 94.62           C  
ATOM   1131  CG  PRO   141      15.353  -7.993  -4.757  1.00 94.62           C  
ATOM   1132  CD  PRO   141      13.891  -7.674  -4.881  1.00 94.62           C  
ATOM   1133  N   TYR   142      12.901  -9.276  -1.511  1.00 93.98           N  
ATOM   1134  CA  TYR   142      12.597  -9.329  -0.086  1.00 93.98           C  
ATOM   1135  C   TYR   142      11.280 -10.055   0.164  1.00 93.98           C  
ATOM   1136  O   TYR   142      10.734 -10.000   1.269  1.00 93.98           O  
ATOM   1137  CB  TYR   142      12.534  -7.917   0.504  1.00 93.98           C  
ATOM   1138  CG  TYR   142      13.802  -7.122   0.311  1.00 93.98           C  
ATOM   1139  CD1 TYR   142      14.889  -7.290   1.165  1.00 93.98           C  
ATOM   1140  CD2 TYR   142      13.916  -6.201  -0.724  1.00 93.98           C  
ATOM   1141  CE1 TYR   142      16.059  -6.559   0.993  1.00 93.98           C  
ATOM   1142  CE2 TYR   142      15.081  -5.464  -0.906  1.00 93.98           C  
ATOM   1143  CZ  TYR   142      16.146  -5.649  -0.044  1.00 93.98           C  
ATOM   1144  OH  TYR   142      17.302  -4.922  -0.219  1.00 93.98           O  
ATOM   1145  N   ARG   143      10.701 -10.681  -0.832  1.00 93.69           N  
ATOM   1146  CA  ARG   143       9.446 -11.412  -0.689  1.00 93.69           C  
ATOM   1147  C   ARG   143       9.679 -12.783  -0.064  1.00 93.69           C  
ATOM   1148  O   ARG   143      10.800 -13.297  -0.081  1.00 93.69           O  
ATOM   1149  CB  ARG   143       8.756 -11.566  -2.047  1.00 93.69           C  
ATOM   1150  CG  ARG   143       8.273 -10.254  -2.644  1.00 93.69           C  
ATOM   1151  CD  ARG   143       7.664 -10.453  -4.025  1.00 93.69           C  
ATOM   1152  NE  ARG   143       7.315  -9.180  -4.649  1.00 93.69           N  
ATOM   1153  CZ  ARG   143       7.093  -9.009  -5.949  1.00 93.69           C  
ATOM   1154  NH1 ARG   143       7.179 -10.032  -6.792  1.00 93.69           N  
ATOM   1155  NH2 ARG   143       6.782  -7.807  -6.411  1.00 93.69           N  
ATOM   1156  N   ARG   144       8.580 -13.351   0.617  1.00 91.12           N  
ATOM   1157  CA  ARG   144       8.496 -14.687   1.196  1.00 91.12           C  
ATOM   1158  C   ARG   144       9.478 -14.845   2.352  1.00 91.12           C  
ATOM   1159  O   ARG   144      10.091 -15.903   2.513  1.00 91.12           O  
ATOM   1160  CB  ARG   144       8.764 -15.753   0.132  1.00 91.12           C  
ATOM   1161  CG  ARG   144       7.832 -15.674  -1.067  1.00 91.12           C  
ATOM   1162  CD  ARG   144       6.373 -15.815  -0.658  1.00 91.12           C  
ATOM   1163  NE  ARG   144       6.091 -17.141  -0.117  1.00 91.12           N  
ATOM   1164  CZ  ARG   144       5.560 -18.144  -0.810  1.00 91.12           C  
ATOM   1165  NH1 ARG   144       5.243 -17.991  -2.090  1.00 91.12           N  
ATOM   1166  NH2 ARG   144       5.345 -19.309  -0.219  1.00 91.12           N  
ATOM   1167  N   LYS   145       9.656 -13.709   3.088  1.00 90.10           N  
ATOM   1168  CA  LYS   145      10.561 -13.747   4.233  1.00 90.10           C  
ATOM   1169  C   LYS   145       9.876 -13.229   5.494  1.00 90.10           C  
ATOM   1170  O   LYS   145      10.542 -12.887   6.473  1.00 90.10           O  
ATOM   1171  CB  LYS   145      11.822 -12.930   3.948  1.00 90.10           C  
ATOM   1172  CG  LYS   145      12.687 -13.495   2.831  1.00 90.10           C  
ATOM   1173  CD  LYS   145      13.893 -12.607   2.554  1.00 90.10           C  
ATOM   1174  CE  LYS   145      14.764 -13.175   1.441  1.00 90.10           C  
ATOM   1175  NZ  LYS   145      13.943 -13.802   0.361  1.00 90.10           N  
ATOM   1176  N   GLY   146       8.609 -12.953   5.248  1.00 89.96           N  
ATOM   1177  CA  GLY   146       7.828 -12.557   6.409  1.00 89.96           C  
ATOM   1178  C   GLY   146       7.599 -11.060   6.492  1.00 89.96           C  
ATOM   1179  O   GLY   146       6.974 -10.573   7.436  1.00 89.96           O  
ATOM   1180  N   PHE   147       8.138 -10.316   5.554  1.00 92.34           N  
ATOM   1181  CA  PHE   147       8.061  -8.863   5.650  1.00 92.34           C  
ATOM   1182  C   PHE   147       6.662  -8.370   5.298  1.00 92.34           C  
ATOM   1183  O   PHE   147       6.203  -7.358   5.831  1.00 92.34           O  
ATOM   1184  CB  PHE   147       9.096  -8.207   4.731  1.00 92.34           C  
ATOM   1185  CG  PHE   147      10.520  -8.442   5.155  1.00 92.34           C  
ATOM   1186  CD1 PHE   147      10.921  -8.192   6.462  1.00 92.34           C  
ATOM   1187  CD2 PHE   147      11.459  -8.913   4.246  1.00 92.34           C  
ATOM   1188  CE1 PHE   147      12.239  -8.408   6.857  1.00 92.34           C  
ATOM   1189  CE2 PHE   147      12.778  -9.131   4.634  1.00 92.34           C  
ATOM   1190  CZ  PHE   147      13.166  -8.878   5.940  1.00 92.34           C  
ATOM   1191  N   GLY   148       6.045  -9.024   4.295  1.00 93.57           N  
ATOM   1192  CA  GLY   148       4.661  -8.660   4.033  1.00 93.57           C  
ATOM   1193  C   GLY   148       3.762  -8.825   5.243  1.00 93.57           C  
ATOM   1194  O   GLY   148       2.920  -7.967   5.519  1.00 93.57           O  
ATOM   1195  N   LYS   149       4.038  -9.870   5.975  1.00 93.97           N  
ATOM   1196  CA  LYS   149       3.303 -10.118   7.212  1.00 93.97           C  
ATOM   1197  C   LYS   149       3.538  -9.000   8.224  1.00 93.97           C  
ATOM   1198  O   LYS   149       2.603  -8.552   8.890  1.00 93.97           O  
ATOM   1199  CB  LYS   149       3.706 -11.464   7.815  1.00 93.97           C  
ATOM   1200  CG  LYS   149       2.947 -11.827   9.083  1.00 93.97           C  
ATOM   1201  CD  LYS   149       3.338 -13.208   9.593  1.00 93.97           C  
ATOM   1202  CE  LYS   149       2.575 -13.574  10.859  1.00 93.97           C  
ATOM   1203  NZ  LYS   149       2.880 -14.965  11.307  1.00 93.97           N  
ATOM   1204  N   LEU   150       4.697  -8.519   8.248  1.00 91.74           N  
ATOM   1205  CA  LEU   150       5.011  -7.451   9.191  1.00 91.74           C  
ATOM   1206  C   LEU   150       4.262  -6.172   8.832  1.00 91.74           C  
ATOM   1207  O   LEU   150       3.722  -5.496   9.710  1.00 91.74           O  
ATOM   1208  CB  LEU   150       6.518  -7.183   9.216  1.00 91.74           C  
ATOM   1209  CG  LEU   150       7.385  -8.250   9.885  1.00 91.74           C  
ATOM   1210  CD1 LEU   150       8.862  -7.887   9.763  1.00 91.74           C  
ATOM   1211  CD2 LEU   150       6.991  -8.419  11.349  1.00 91.74           C  
ATOM   1212  N   LEU   151       4.222  -5.867   7.579  1.00 94.62           N  
ATOM   1213  CA  LEU   151       3.518  -4.665   7.147  1.00 94.62           C  
ATOM   1214  C   LEU   151       2.035  -4.750   7.493  1.00 94.62           C  
ATOM   1215  O   LEU   151       1.468  -3.806   8.048  1.00 94.62           O  
ATOM   1216  CB  LEU   151       3.691  -4.454   5.641  1.00 94.62           C  
ATOM   1217  CG  LEU   151       5.019  -3.843   5.191  1.00 94.62           C  
ATOM   1218  CD1 LEU   151       5.134  -3.887   3.671  1.00 94.62           C  
ATOM   1219  CD2 LEU   151       5.149  -2.412   5.700  1.00 94.62           C  
ATOM   1220  N   LEU   152       1.465  -5.922   7.222  1.00 95.61           N  
ATOM   1221  CA  LEU   152       0.044  -6.083   7.506  1.00 95.61           C  
ATOM   1222  C   LEU   152      -0.218  -6.047   9.008  1.00 95.61           C  
ATOM   1223  O   LEU   152      -1.212  -5.469   9.456  1.00 95.61           O  
ATOM   1224  CB  LEU   152      -0.475  -7.397   6.917  1.00 95.61           C  
ATOM   1225  CG  LEU   152      -0.840  -7.378   5.432  1.00 95.61           C  
ATOM   1226  CD1 LEU   152      -1.184  -8.784   4.952  1.00 95.61           C  
ATOM   1227  CD2 LEU   152      -2.000  -6.421   5.179  1.00 95.61           C  
ATOM   1228  N   THR   153       0.691  -6.632   9.722  1.00 93.50           N  
ATOM   1229  CA  THR   153       0.579  -6.633  11.176  1.00 93.50           C  
ATOM   1230  C   THR   153       0.648  -5.211  11.726  1.00 93.50           C  
ATOM   1231  O   THR   153      -0.107  -4.853  12.631  1.00 93.50           O  
ATOM   1232  CB  THR   153       1.685  -7.490  11.821  1.00 93.50           C  
ATOM   1233  OG1 THR   153       1.537  -8.850  11.395  1.00 93.50           O  
ATOM   1234  CG2 THR   153       1.606  -7.435  13.343  1.00 93.50           C  
ATOM   1235  N   ALA   154       1.517  -4.408  11.161  1.00 92.10           N  
ATOM   1236  CA  ALA   154       1.640  -3.023  11.607  1.00 92.10           C  
ATOM   1237  C   ALA   154       0.337  -2.259  11.391  1.00 92.10           C  
ATOM   1238  O   ALA   154      -0.105  -1.512  12.266  1.00 92.10           O  
ATOM   1239  CB  ALA   154       2.788  -2.329  10.878  1.00 92.10           C  
ATOM   1240  N   VAL   155      -0.296  -2.483  10.259  1.00 94.59           N  
ATOM   1241  CA  VAL   155      -1.571  -1.833   9.977  1.00 94.59           C  
ATOM   1242  C   VAL   155      -2.629  -2.318  10.965  1.00 94.59           C  
ATOM   1243  O   VAL   155      -3.363  -1.513  11.543  1.00 94.59           O  
ATOM   1244  CB  VAL   155      -2.035  -2.098   8.527  1.00 94.59           C  
ATOM   1245  CG1 VAL   155      -3.429  -1.521   8.292  1.00 94.59           C  
ATOM   1246  CG2 VAL   155      -1.035  -1.511   7.532  1.00 94.59           C  
ATOM   1247  N   ALA   156      -2.667  -3.625  11.259  1.00 94.63           N  
ATOM   1248  CA  ALA   156      -3.654  -4.223  12.154  1.00 94.63           C  
ATOM   1249  C   ALA   156      -3.493  -3.696  13.578  1.00 94.63           C  
ATOM   1250  O   ALA   156      -4.480  -3.364  14.238  1.00 94.63           O  
ATOM   1251  CB  ALA   156      -3.535  -5.745  12.137  1.00 94.63           C  
ATOM   1252  N   LYS   157      -2.266  -3.598  13.985  1.00 90.78           N  
ATOM   1253  CA  LYS   157      -2.028  -3.106  15.339  1.00 90.78           C  
ATOM   1254  C   LYS   157      -2.499  -1.662  15.490  1.00 90.78           C  
ATOM   1255  O   LYS   157      -3.099  -1.302  16.505  1.00 90.78           O  
ATOM   1256  CB  LYS   157      -0.545  -3.214  15.697  1.00 90.78           C  
ATOM   1257  CG  LYS   157      -0.080  -4.633  15.987  1.00 90.78           C  
ATOM   1258  CD  LYS   157       1.373  -4.663  16.443  1.00 90.78           C  
ATOM   1259  CE  LYS   157       1.760  -6.029  16.993  1.00 90.78           C  
ATOM   1260  NZ  LYS   157       3.170  -6.050  17.484  1.00 90.78           N  
ATOM   1261  N   GLN   158      -2.233  -0.874  14.441  1.00 90.35           N  
ATOM   1262  CA  GLN   158      -2.739   0.494  14.473  1.00 90.35           C  
ATOM   1263  C   GLN   158      -4.264   0.516  14.498  1.00 90.35           C  
ATOM   1264  O   GLN   158      -4.867   1.307  15.226  1.00 90.35           O  
ATOM   1265  CB  GLN   158      -2.222   1.286  13.270  1.00 90.35           C  
ATOM   1266  CG  GLN   158      -2.681   2.737  13.246  1.00 90.35           C  
ATOM   1267  CD  GLN   158      -1.917   3.610  14.224  1.00 90.35           C  
ATOM   1268  OE1 GLN   158      -0.895   3.195  14.780  1.00 90.35           O  
ATOM   1269  NE2 GLN   158      -2.407   4.826  14.441  1.00 90.35           N  
ATOM   1270  N   ALA   159      -4.841  -0.381  13.746  1.00 93.33           N  
ATOM   1271  CA  ALA   159      -6.298  -0.473  13.706  1.00 93.33           C  
ATOM   1272  C   ALA   159      -6.865  -0.814  15.082  1.00 93.33           C  
ATOM   1273  O   ALA   159      -7.809  -0.171  15.548  1.00 93.33           O  
ATOM   1274  CB  ALA   159      -6.738  -1.514  12.680  1.00 93.33           C  
ATOM   1275  N   VAL   160      -6.236  -1.740  15.734  1.00 92.46           N  
ATOM   1276  CA  VAL   160      -6.714  -2.166  17.045  1.00 92.46           C  
ATOM   1277  C   VAL   160      -6.553  -1.027  18.049  1.00 92.46           C  
ATOM   1278  O   VAL   160      -7.474  -0.731  18.815  1.00 92.46           O  
ATOM   1279  CB  VAL   160      -5.965  -3.423  17.541  1.00 92.46           C  
ATOM   1280  CG1 VAL   160      -6.264  -3.683  19.016  1.00 92.46           C  
ATOM   1281  CG2 VAL   160      -6.342  -4.637  16.694  1.00 92.46           C  
ATOM   1282  N   LYS   161      -5.485  -0.315  17.933  1.00 89.31           N  
ATOM   1283  CA  LYS   161      -5.205   0.784  18.853  1.00 89.31           C  
ATOM   1284  C   LYS   161      -6.240   1.896  18.711  1.00 89.31           C  
ATOM   1285  O   LYS   161      -6.669   2.483  19.707  1.00 89.31           O  
ATOM   1286  CB  LYS   161      -3.801   1.340  18.614  1.00 89.31           C  
ATOM   1287  CG  LYS   161      -3.419   2.478  19.550  1.00 89.31           C  
ATOM   1288  CD  LYS   161      -2.014   2.991  19.261  1.00 89.31           C  
ATOM   1289  CE  LYS   161      -1.652   4.168  20.156  1.00 89.31           C  
ATOM   1290  NZ  LYS   161      -0.272   4.669  19.883  1.00 89.31           N  
ATOM   1291  N   LEU   162      -6.689   2.067  17.478  1.00 90.19           N  
ATOM   1292  CA  LEU   162      -7.570   3.196  17.201  1.00 90.19           C  
ATOM   1293  C   LEU   162      -9.034   2.770  17.259  1.00 90.19           C  
ATOM   1294  O   LEU   162      -9.931   3.587  17.037  1.00 90.19           O  
ATOM   1295  CB  LEU   162      -7.256   3.796  15.828  1.00 90.19           C  
ATOM   1296  CG  LEU   162      -5.911   4.512  15.693  1.00 90.19           C  
ATOM   1297  CD1 LEU   162      -5.659   4.897  14.240  1.00 90.19           C  
ATOM   1298  CD2 LEU   162      -5.867   5.743  16.593  1.00 90.19           C  
ATOM   1299  N   GLY   163      -9.247   1.489  17.456  1.00 92.75           N  
ATOM   1300  CA  GLY   163     -10.607   0.988  17.570  1.00 92.75           C  
ATOM   1301  C   GLY   163     -11.311   0.862  16.232  1.00 92.75           C  
ATOM   1302  O   GLY   163     -12.526   1.051  16.143  1.00 92.75           O  
ATOM   1303  N   VAL   164     -10.493   0.803  15.210  1.00 93.45           N  
ATOM   1304  CA  VAL   164     -11.045   0.618  13.873  1.00 93.45           C  
ATOM   1305  C   VAL   164     -11.619  -0.791  13.740  1.00 93.45           C  
ATOM   1306  O   VAL   164     -10.994  -1.765  14.167  1.00 93.45           O  
ATOM   1307  CB  VAL   164      -9.981   0.865  12.780  1.00 93.45           C  
ATOM   1308  CG1 VAL   164     -10.509   0.450  11.408  1.00 93.45           C  
ATOM   1309  CG2 VAL   164      -9.557   2.333  12.771  1.00 93.45           C  
ATOM   1310  N   GLY   165     -12.767  -0.974  13.207  1.00 94.71           N  
ATOM   1311  CA  GLY   165     -13.516  -2.221  13.204  1.00 94.71           C  
ATOM   1312  C   GLY   165     -13.158  -3.129  12.043  1.00 94.71           C  
ATOM   1313  O   GLY   165     -13.421  -4.333  12.085  1.00 94.71           O  
ATOM   1314  N   ARG   166     -12.619  -2.451  10.935  1.00 95.99           N  
ATOM   1315  CA  ARG   166     -12.334  -3.253   9.750  1.00 95.99           C  
ATOM   1316  C   ARG   166     -11.196  -2.644   8.937  1.00 95.99           C  
ATOM   1317  O   ARG   166     -11.106  -1.421   8.805  1.00 95.99           O  
ATOM   1318  CB  ARG   166     -13.585  -3.389   8.879  1.00 95.99           C  
ATOM   1319  CG  ARG   166     -13.398  -4.290   7.669  1.00 95.99           C  
ATOM   1320  CD  ARG   166     -14.712  -4.533   6.938  1.00 95.99           C  
ATOM   1321  NE  ARG   166     -15.125  -3.363   6.168  1.00 95.99           N  
ATOM   1322  CZ  ARG   166     -16.257  -3.273   5.475  1.00 95.99           C  
ATOM   1323  NH1 ARG   166     -17.115  -4.287   5.442  1.00 95.99           N  
ATOM   1324  NH2 ARG   166     -16.533  -2.162   4.809  1.00 95.99           N  
ATOM   1325  N   VAL   167     -10.301  -3.577   8.513  1.00 96.79           N  
ATOM   1326  CA  VAL   167      -9.297  -3.262   7.502  1.00 96.79           C  
ATOM   1327  C   VAL   167      -9.600  -4.029   6.217  1.00 96.79           C  
ATOM   1328  O   VAL   167      -9.771  -5.250   6.240  1.00 96.79           O  
ATOM   1329  CB  VAL   167      -7.871  -3.593   7.996  1.00 96.79           C  
ATOM   1330  CG1 VAL   167      -6.832  -3.197   6.950  1.00 96.79           C  
ATOM   1331  CG2 VAL   167      -7.591  -2.892   9.325  1.00 96.79           C  
ATOM   1332  N   GLU   168      -9.654  -3.343   5.086  1.00 96.39           N  
ATOM   1333  CA  GLU   168      -9.956  -4.016   3.826  1.00 96.39           C  
ATOM   1334  C   GLU   168      -9.119  -3.448   2.683  1.00 96.39           C  
ATOM   1335  O   GLU   168      -8.540  -2.367   2.808  1.00 96.39           O  
ATOM   1336  CB  GLU   168     -11.446  -3.898   3.497  1.00 96.39           C  
ATOM   1337  CG  GLU   168     -11.935  -2.463   3.368  1.00 96.39           C  
ATOM   1338  CD  GLU   168     -13.444  -2.355   3.214  1.00 96.39           C  
ATOM   1339  OE1 GLU   168     -13.954  -1.231   3.004  1.00 96.39           O  
ATOM   1340  OE2 GLU   168     -14.122  -3.403   3.306  1.00 96.39           O  
ATOM   1341  N   TRP   169      -9.041  -4.256   1.589  1.00 96.72           N  
ATOM   1342  CA  TRP   169      -8.342  -3.834   0.380  1.00 96.72           C  
ATOM   1343  C   TRP   169      -8.739  -4.702  -0.810  1.00 96.72           C  
ATOM   1344  O   TRP   169      -9.426  -5.713  -0.646  1.00 96.72           O  
ATOM   1345  CB  TRP   169      -6.826  -3.891   0.586  1.00 96.72           C  
ATOM   1346  CG  TRP   169      -6.314  -5.247   0.966  1.00 96.72           C  
ATOM   1347  CD1 TRP   169      -5.794  -6.196   0.130  1.00 96.72           C  
ATOM   1348  CD2 TRP   169      -6.277  -5.809   2.281  1.00 96.72           C  
ATOM   1349  NE1 TRP   169      -5.435  -7.314   0.847  1.00 96.72           N  
ATOM   1350  CE2 TRP   169      -5.721  -7.102   2.168  1.00 96.72           C  
ATOM   1351  CE3 TRP   169      -6.660  -5.343   3.546  1.00 96.72           C  
ATOM   1352  CZ2 TRP   169      -5.539  -7.936   3.274  1.00 96.72           C  
ATOM   1353  CZ3 TRP   169      -6.478  -6.174   4.645  1.00 96.72           C  
ATOM   1354  CH2 TRP   169      -5.922  -7.456   4.500  1.00 96.72           C  
ATOM   1355  N   ILE   170      -8.416  -4.268  -2.038  1.00 95.70           N  
ATOM   1356  CA  ILE   170      -8.634  -5.060  -3.243  1.00 95.70           C  
ATOM   1357  C   ILE   170      -7.304  -5.622  -3.740  1.00 95.70           C  
ATOM   1358  O   ILE   170      -6.245  -5.043  -3.486  1.00 95.70           O  
ATOM   1359  CB  ILE   170      -9.311  -4.225  -4.354  1.00 95.70           C  
ATOM   1360  CG1 ILE   170      -8.438  -3.021  -4.724  1.00 95.70           C  
ATOM   1361  CG2 ILE   170     -10.708  -3.775  -3.915  1.00 95.70           C  
ATOM   1362  CD1 ILE   170      -8.926  -2.254  -5.945  1.00 95.70           C  
ATOM   1363  N   VAL   171      -7.351  -6.821  -4.247  1.00 95.48           N  
ATOM   1364  CA  VAL   171      -6.214  -7.502  -4.859  1.00 95.48           C  
ATOM   1365  C   VAL   171      -6.568  -7.920  -6.284  1.00 95.48           C  
ATOM   1366  O   VAL   171      -7.720  -8.255  -6.572  1.00 95.48           O  
ATOM   1367  CB  VAL   171      -5.780  -8.734  -4.034  1.00 95.48           C  
ATOM   1368  CG1 VAL   171      -6.919  -9.747  -3.935  1.00 95.48           C  
ATOM   1369  CG2 VAL   171      -4.540  -9.378  -4.651  1.00 95.48           C  
ATOM   1370  N   ILE   172      -5.572  -7.753  -7.272  1.00 94.39           N  
ATOM   1371  CA  ILE   172      -5.781  -8.135  -8.664  1.00 94.39           C  
ATOM   1372  C   ILE   172      -6.014  -9.642  -8.756  1.00 94.39           C  
ATOM   1373  O   ILE   172      -5.297 -10.426  -8.129  1.00 94.39           O  
ATOM   1374  CB  ILE   172      -4.583  -7.723  -9.549  1.00 94.39           C  
ATOM   1375  CG1 ILE   172      -4.403  -6.201  -9.528  1.00 94.39           C  
ATOM   1376  CG2 ILE   172      -4.770  -8.233 -10.981  1.00 94.39           C  
ATOM   1377  CD1 ILE   172      -3.123  -5.720 -10.198  1.00 94.39           C  
ATOM   1378  N   ASP   173      -6.904 -10.005  -9.576  1.00 93.64           N  
ATOM   1379  CA  ASP   173      -7.446 -11.359  -9.612  1.00 93.64           C  
ATOM   1380  C   ASP   173      -6.348 -12.382  -9.898  1.00 93.64           C  
ATOM   1381  O   ASP   173      -6.348 -13.476  -9.328  1.00 93.64           O  
ATOM   1382  CB  ASP   173      -8.552 -11.467 -10.664  1.00 93.64           C  
ATOM   1383  CG  ASP   173      -9.876 -10.892 -10.193  1.00 93.64           C  
ATOM   1384  OD1 ASP   173     -10.020 -10.603  -8.986  1.00 93.64           O  
ATOM   1385  OD2 ASP   173     -10.784 -10.728 -11.036  1.00 93.64           O  
ATOM   1386  N   TRP   174      -5.426 -11.959 -10.786  1.00 95.06           N  
ATOM   1387  CA  TRP   174      -4.464 -12.968 -11.214  1.00 95.06           C  
ATOM   1388  C   TRP   174      -3.382 -13.171 -10.159  1.00 95.06           C  
ATOM   1389  O   TRP   174      -2.583 -14.106 -10.251  1.00 95.06           O  
ATOM   1390  CB  TRP   174      -3.825 -12.572 -12.548  1.00 95.06           C  
ATOM   1391  CG  TRP   174      -3.164 -11.226 -12.531  1.00 95.06           C  
ATOM   1392  CD1 TRP   174      -3.680 -10.049 -12.996  1.00 95.06           C  
ATOM   1393  CD2 TRP   174      -1.861 -10.922 -12.026  1.00 95.06           C  
ATOM   1394  NE1 TRP   174      -2.775  -9.030 -12.810  1.00 95.06           N  
ATOM   1395  CE2 TRP   174      -1.651  -9.538 -12.217  1.00 95.06           C  
ATOM   1396  CE3 TRP   174      -0.849 -11.685 -11.428  1.00 95.06           C  
ATOM   1397  CZ2 TRP   174      -0.469  -8.902 -11.831  1.00 95.06           C  
ATOM   1398  CZ3 TRP   174       0.326 -11.050 -11.045  1.00 95.06           C  
ATOM   1399  CH2 TRP   174       0.504  -9.672 -11.249  1.00 95.06           C  
ATOM   1400  N   ASN   175      -3.377 -12.327  -9.184  1.00 95.32           N  
ATOM   1401  CA  ASN   175      -2.319 -12.419  -8.183  1.00 95.32           C  
ATOM   1402  C   ASN   175      -2.650 -13.453  -7.111  1.00 95.32           C  
ATOM   1403  O   ASN   175      -2.877 -13.101  -5.952  1.00 95.32           O  
ATOM   1404  CB  ASN   175      -2.065 -11.052  -7.543  1.00 95.32           C  
ATOM   1405  CG  ASN   175      -0.689 -10.948  -6.915  1.00 95.32           C  
ATOM   1406  OD1 ASN   175       0.008 -11.952  -6.749  1.00 95.32           O  
ATOM   1407  ND2 ASN   175      -0.289  -9.732  -6.563  1.00 95.32           N  
ATOM   1408  N   VAL   176      -2.537 -14.670  -7.535  1.00 96.34           N  
ATOM   1409  CA  VAL   176      -2.980 -15.792  -6.714  1.00 96.34           C  
ATOM   1410  C   VAL   176      -2.091 -15.911  -5.478  1.00 96.34           C  
ATOM   1411  O   VAL   176      -2.578 -16.195  -4.381  1.00 96.34           O  
ATOM   1412  CB  VAL   176      -2.967 -17.117  -7.509  1.00 96.34           C  
ATOM   1413  CG1 VAL   176      -3.317 -18.295  -6.602  1.00 96.34           C  
ATOM   1414  CG2 VAL   176      -3.936 -17.041  -8.688  1.00 96.34           C  
ATOM   1415  N   ASN   177      -0.820 -15.612  -5.659  1.00 95.71           N  
ATOM   1416  CA  ASN   177       0.085 -15.716  -4.519  1.00 95.71           C  
ATOM   1417  C   ASN   177      -0.279 -14.719  -3.422  1.00 95.71           C  
ATOM   1418  O   ASN   177      -0.279 -15.064  -2.239  1.00 95.71           O  
ATOM   1419  CB  ASN   177       1.534 -15.510  -4.963  1.00 95.71           C  
ATOM   1420  CG  ASN   177       2.061 -16.667  -5.788  1.00 95.71           C  
ATOM   1421  OD1 ASN   177       1.617 -17.807  -5.636  1.00 95.71           O  
ATOM   1422  ND2 ASN   177       3.013 -16.381  -6.670  1.00 95.71           N  
ATOM   1423  N   ALA   178      -0.645 -13.551  -3.856  1.00 96.34           N  
ATOM   1424  CA  ALA   178      -1.043 -12.553  -2.867  1.00 96.34           C  
ATOM   1425  C   ALA   178      -2.347 -12.950  -2.181  1.00 96.34           C  
ATOM   1426  O   ALA   178      -2.470 -12.844  -0.959  1.00 96.34           O  
ATOM   1427  CB  ALA   178      -1.186 -11.182  -3.523  1.00 96.34           C  
ATOM   1428  N   ILE   179      -3.312 -13.451  -2.938  1.00 97.12           N  
ATOM   1429  CA  ILE   179      -4.605 -13.853  -2.395  1.00 97.12           C  
ATOM   1430  C   ILE   179      -4.409 -14.954  -1.356  1.00 97.12           C  
ATOM   1431  O   ILE   179      -4.972 -14.890  -0.261  1.00 97.12           O  
ATOM   1432  CB  ILE   179      -5.562 -14.331  -3.510  1.00 97.12           C  
ATOM   1433  CG1 ILE   179      -5.973 -13.154  -4.402  1.00 97.12           C  
ATOM   1434  CG2 ILE   179      -6.791 -15.019  -2.908  1.00 97.12           C  
ATOM   1435  CD1 ILE   179      -6.598 -13.571  -5.727  1.00 97.12           C  
ATOM   1436  N   ASN   180      -3.534 -15.889  -1.712  1.00 96.98           N  
ATOM   1437  CA  ASN   180      -3.248 -16.955  -0.758  1.00 96.98           C  
ATOM   1438  C   ASN   180      -2.597 -16.411   0.511  1.00 96.98           C  
ATOM   1439  O   ASN   180      -2.942 -16.828   1.618  1.00 96.98           O  
ATOM   1440  CB  ASN   180      -2.357 -18.023  -1.396  1.00 96.98           C  
ATOM   1441  CG  ASN   180      -3.087 -18.845  -2.439  1.00 96.98           C  
ATOM   1442  OD1 ASN   180      -4.319 -18.913  -2.443  1.00 96.98           O  
ATOM   1443  ND2 ASN   180      -2.333 -19.475  -3.332  1.00 96.98           N  
ATOM   1444  N   PHE   181      -1.708 -15.524   0.297  1.00 96.44           N  
ATOM   1445  CA  PHE   181      -1.035 -14.885   1.421  1.00 96.44           C  
ATOM   1446  C   PHE   181      -2.043 -14.201   2.338  1.00 96.44           C  
ATOM   1447  O   PHE   181      -2.019 -14.402   3.554  1.00 96.44           O  
ATOM   1448  CB  PHE   181      -0.004 -13.867   0.924  1.00 96.44           C  
ATOM   1449  CG  PHE   181       0.423 -12.874   1.970  1.00 96.44           C  
ATOM   1450  CD1 PHE   181       0.108 -11.527   1.840  1.00 96.44           C  
ATOM   1451  CD2 PHE   181       1.140 -13.287   3.085  1.00 96.44           C  
ATOM   1452  CE1 PHE   181       0.502 -10.606   2.807  1.00 96.44           C  
ATOM   1453  CE2 PHE   181       1.537 -12.372   4.056  1.00 96.44           C  
ATOM   1454  CZ  PHE   181       1.218 -11.032   3.914  1.00 96.44           C  
ATOM   1455  N   TYR   182      -2.979 -13.568   1.804  1.00 97.19           N  
ATOM   1456  CA  TYR   182      -3.955 -12.833   2.602  1.00 97.19           C  
ATOM   1457  C   TYR   182      -4.906 -13.787   3.315  1.00 97.19           C  
ATOM   1458  O   TYR   182      -5.268 -13.562   4.472  1.00 97.19           O  
ATOM   1459  CB  TYR   182      -4.750 -11.865   1.720  1.00 97.19           C  
ATOM   1460  CG  TYR   182      -3.915 -10.753   1.133  1.00 97.19           C  
ATOM   1461  CD1 TYR   182      -2.997 -10.057   1.916  1.00 97.19           C  
ATOM   1462  CD2 TYR   182      -4.043 -10.396  -0.205  1.00 97.19           C  
ATOM   1463  CE1 TYR   182      -2.226  -9.031   1.380  1.00 97.19           C  
ATOM   1464  CE2 TYR   182      -3.278  -9.372  -0.752  1.00 97.19           C  
ATOM   1465  CZ  TYR   182      -2.373  -8.696   0.046  1.00 97.19           C  
ATOM   1466  OH  TYR   182      -1.613  -7.681  -0.490  1.00 97.19           O  
ATOM   1467  N   GLU   183      -5.286 -14.804   2.698  1.00 96.89           N  
ATOM   1468  CA  GLU   183      -6.127 -15.811   3.339  1.00 96.89           C  
ATOM   1469  C   GLU   183      -5.423 -16.435   4.541  1.00 96.89           C  
ATOM   1470  O   GLU   183      -6.034 -16.623   5.595  1.00 96.89           O  
ATOM   1471  CB  GLU   183      -6.521 -16.899   2.337  1.00 96.89           C  
ATOM   1472  CG  GLU   183      -7.592 -16.466   1.346  1.00 96.89           C  
ATOM   1473  CD  GLU   183      -7.976 -17.558   0.362  1.00 96.89           C  
ATOM   1474  OE1 GLU   183      -9.151 -17.599  -0.071  1.00 96.89           O  
ATOM   1475  OE2 GLU   183      -7.097 -18.380   0.021  1.00 96.89           O  
ATOM   1476  N   GLN   184      -4.159 -16.626   4.377  1.00 96.50           N  
ATOM   1477  CA  GLN   184      -3.384 -17.207   5.468  1.00 96.50           C  
ATOM   1478  C   GLN   184      -3.308 -16.255   6.657  1.00 96.50           C  
ATOM   1479  O   GLN   184      -3.190 -16.692   7.803  1.00 96.50           O  
ATOM   1480  CB  GLN   184      -1.976 -17.569   4.993  1.00 96.50           C  
ATOM   1481  CG  GLN   184      -1.925 -18.800   4.099  1.00 96.50           C  
ATOM   1482  CD  GLN   184      -0.546 -19.044   3.514  1.00 96.50           C  
ATOM   1483  OE1 GLN   184       0.384 -18.263   3.736  1.00 96.50           O  
ATOM   1484  NE2 GLN   184      -0.405 -20.130   2.762  1.00 96.50           N  
ATOM   1485  N   MET   185      -3.398 -14.959   6.322  1.00 95.22           N  
ATOM   1486  CA  MET   185      -3.352 -13.956   7.383  1.00 95.22           C  
ATOM   1487  C   MET   185      -4.713 -13.814   8.056  1.00 95.22           C  
ATOM   1488  O   MET   185      -4.857 -13.062   9.022  1.00 95.22           O  
ATOM   1489  CB  MET   185      -2.901 -12.604   6.826  1.00 95.22           C  
ATOM   1490  CG  MET   185      -1.418 -12.541   6.497  1.00 95.22           C  
ATOM   1491  SD  MET   185      -0.360 -12.705   7.987  1.00 95.22           S  
ATOM   1492  CE  MET   185      -0.781 -11.165   8.850  1.00 95.22           C  
ATOM   1493  N   GLY   186      -5.757 -14.471   7.503  1.00 96.10           N  
ATOM   1494  CA  GLY   186      -7.073 -14.473   8.122  1.00 96.10           C  
ATOM   1495  C   GLY   186      -8.076 -13.598   7.393  1.00 96.10           C  
ATOM   1496  O   GLY   186      -9.188 -13.383   7.879  1.00 96.10           O  
ATOM   1497  N   ALA   187      -7.608 -13.095   6.190  1.00 96.81           N  
ATOM   1498  CA  ALA   187      -8.540 -12.278   5.417  1.00 96.81           C  
ATOM   1499  C   ALA   187      -9.617 -13.142   4.766  1.00 96.81           C  
ATOM   1500  O   ALA   187      -9.351 -14.275   4.358  1.00 96.81           O  
ATOM   1501  CB  ALA   187      -7.791 -11.477   4.355  1.00 96.81           C  
ATOM   1502  N   GLN   188     -10.753 -12.686   4.821  1.00 95.87           N  
ATOM   1503  CA  GLN   188     -11.833 -13.252   4.019  1.00 95.87           C  
ATOM   1504  C   GLN   188     -11.851 -12.650   2.617  1.00 95.87           C  
ATOM   1505  O   GLN   188     -11.954 -11.432   2.459  1.00 95.87           O  
ATOM   1506  CB  GLN   188     -13.183 -13.028   4.703  1.00 95.87           C  
ATOM   1507  CG  GLN   188     -13.296 -13.686   6.072  1.00 95.87           C  
ATOM   1508  CD  GLN   188     -14.592 -13.345   6.782  1.00 95.87           C  
ATOM   1509  OE1 GLN   188     -15.399 -12.555   6.283  1.00 95.87           O  
ATOM   1510  NE2 GLN   188     -14.799 -13.936   7.954  1.00 95.87           N  
ATOM   1511  N   VAL   189     -11.766 -13.495   1.658  1.00 94.42           N  
ATOM   1512  CA  VAL   189     -11.701 -13.041   0.272  1.00 94.42           C  
ATOM   1513  C   VAL   189     -13.084 -13.140  -0.369  1.00 94.42           C  
ATOM   1514  O   VAL   189     -13.678 -14.219  -0.416  1.00 94.42           O  
ATOM   1515  CB  VAL   189     -10.675 -13.858  -0.545  1.00 94.42           C  
ATOM   1516  CG1 VAL   189     -10.618 -13.363  -1.989  1.00 94.42           C  
ATOM   1517  CG2 VAL   189      -9.295 -13.782   0.104  1.00 94.42           C  
ATOM   1518  N   PHE   190     -13.633 -12.052  -0.807  1.00 92.15           N  
ATOM   1519  CA  PHE   190     -14.955 -11.960  -1.417  1.00 92.15           C  
ATOM   1520  C   PHE   190     -14.844 -11.667  -2.908  1.00 92.15           C  
ATOM   1521  O   PHE   190     -14.160 -10.724  -3.311  1.00 92.15           O  
ATOM   1522  CB  PHE   190     -15.791 -10.876  -0.729  1.00 92.15           C  
ATOM   1523  CG  PHE   190     -16.020 -11.125   0.737  1.00 92.15           C  
ATOM   1524  CD1 PHE   190     -17.130 -11.841   1.169  1.00 92.15           C  
ATOM   1525  CD2 PHE   190     -15.126 -10.643   1.684  1.00 92.15           C  
ATOM   1526  CE1 PHE   190     -17.345 -12.074   2.526  1.00 92.15           C  
ATOM   1527  CE2 PHE   190     -15.334 -10.871   3.041  1.00 92.15           C  
ATOM   1528  CZ  PHE   190     -16.445 -11.586   3.460  1.00 92.15           C  
ATOM   1529  N   LYS   191     -15.436 -12.339  -3.766  1.00 89.02           N  
ATOM   1530  CA  LYS   191     -15.312 -12.191  -5.214  1.00 89.02           C  
ATOM   1531  C   LYS   191     -16.554 -11.532  -5.807  1.00 89.02           C  
ATOM   1532  O   LYS   191     -16.702 -11.461  -7.029  1.00 89.02           O  
ATOM   1533  CB  LYS   191     -15.073 -13.549  -5.874  1.00 89.02           C  
ATOM   1534  CG  LYS   191     -13.771 -14.219  -5.460  1.00 89.02           C  
ATOM   1535  CD  LYS   191     -13.600 -15.574  -6.135  1.00 89.02           C  
ATOM   1536  CE  LYS   191     -12.325 -16.269  -5.678  1.00 89.02           C  
ATOM   1537  NZ  LYS   191     -12.167 -17.611  -6.316  1.00 89.02           N  
ATOM   1538  N   GLU   192     -17.393 -10.932  -4.936  1.00 88.88           N  
ATOM   1539  CA  GLU   192     -18.711 -10.497  -5.388  1.00 88.88           C  
ATOM   1540  C   GLU   192     -18.688  -9.037  -5.833  1.00 88.88           C  
ATOM   1541  O   GLU   192     -19.588  -8.585  -6.544  1.00 88.88           O  
ATOM   1542  CB  GLU   192     -19.751 -10.693  -4.283  1.00 88.88           C  
ATOM   1543  CG  GLU   192     -20.056 -12.153  -3.977  1.00 88.88           C  
ATOM   1544  CD  GLU   192     -19.061 -12.786  -3.018  1.00 88.88           C  
ATOM   1545  OE1 GLU   192     -19.144 -14.012  -2.779  1.00 88.88           O  
ATOM   1546  OE2 GLU   192     -18.191 -12.050  -2.501  1.00 88.88           O  
ATOM   1547  N   TRP   193     -17.610  -8.325  -5.408  1.00 88.08           N  
ATOM   1548  CA  TRP   193     -17.594  -6.887  -5.659  1.00 88.08           C  
ATOM   1549  C   TRP   193     -16.707  -6.554  -6.854  1.00 88.08           C  
ATOM   1550  O   TRP   193     -15.675  -7.195  -7.068  1.00 88.08           O  
ATOM   1551  CB  TRP   193     -17.109  -6.130  -4.420  1.00 88.08           C  
ATOM   1552  CG  TRP   193     -18.027  -6.241  -3.240  1.00 88.08           C  
ATOM   1553  CD1 TRP   193     -19.109  -5.453  -2.962  1.00 88.08           C  
ATOM   1554  CD2 TRP   193     -17.940  -7.194  -2.177  1.00 88.08           C  
ATOM   1555  NE1 TRP   193     -19.701  -5.860  -1.788  1.00 88.08           N  
ATOM   1556  CE2 TRP   193     -19.004  -6.926  -1.287  1.00 88.08           C  
ATOM   1557  CE3 TRP   193     -17.066  -8.251  -1.890  1.00 88.08           C  
ATOM   1558  CZ2 TRP   193     -19.216  -7.677  -0.129  1.00 88.08           C  
ATOM   1559  CZ3 TRP   193     -17.278  -8.997  -0.737  1.00 88.08           C  
ATOM   1560  CH2 TRP   193     -18.346  -8.705   0.128  1.00 88.08           C  
ATOM   1561  N   ARG   194     -17.190  -5.696  -7.642  1.00 91.92           N  
ATOM   1562  CA  ARG   194     -16.413  -5.144  -8.747  1.00 91.92           C  
ATOM   1563  C   ARG   194     -15.956  -3.722  -8.439  1.00 91.92           C  
ATOM   1564  O   ARG   194     -16.695  -2.945  -7.831  1.00 91.92           O  
ATOM   1565  CB  ARG   194     -17.230  -5.163 -10.041  1.00 91.92           C  
ATOM   1566  CG  ARG   194     -17.674  -6.553 -10.469  1.00 91.92           C  
ATOM   1567  CD  ARG   194     -16.655  -7.213 -11.386  1.00 91.92           C  
ATOM   1568  NE  ARG   194     -17.191  -8.421 -12.007  1.00 91.92           N  
ATOM   1569  CZ  ARG   194     -16.529  -9.568 -12.128  1.00 91.92           C  
ATOM   1570  NH1 ARG   194     -15.288  -9.687 -11.671  1.00 91.92           N  
ATOM   1571  NH2 ARG   194     -17.113 -10.606 -12.710  1.00 91.92           N  
ATOM   1572  N   LEU   195     -14.835  -3.422  -8.827  1.00 92.31           N  
ATOM   1573  CA  LEU   195     -14.326  -2.064  -8.670  1.00 92.31           C  
ATOM   1574  C   LEU   195     -14.782  -1.176  -9.823  1.00 92.31           C  
ATOM   1575  O   LEU   195     -14.584  -1.519 -10.991  1.00 92.31           O  
ATOM   1576  CB  LEU   195     -12.797  -2.070  -8.589  1.00 92.31           C  
ATOM   1577  CG  LEU   195     -12.116  -0.703  -8.525  1.00 92.31           C  
ATOM   1578  CD1 LEU   195     -12.480   0.011  -7.227  1.00 92.31           C  
ATOM   1579  CD2 LEU   195     -10.603  -0.852  -8.653  1.00 92.31           C  
ATOM   1580  N   CYS   196     -15.442  -0.159  -9.573  1.00 93.54           N  
ATOM   1581  CA  CYS   196     -15.851   0.823 -10.571  1.00 93.54           C  
ATOM   1582  C   CYS   196     -15.080   2.127 -10.400  1.00 93.54           C  
ATOM   1583  O   CYS   196     -14.929   2.622  -9.282  1.00 93.54           O  
ATOM   1584  CB  CYS   196     -17.353   1.092 -10.474  1.00 93.54           C  
ATOM   1585  SG  CYS   196     -18.372  -0.380 -10.708  1.00 93.54           S  
ATOM   1586  N   ARG   197     -14.631   2.689 -11.516  1.00 91.85           N  
ATOM   1587  CA  ARG   197     -13.767   3.865 -11.479  1.00 91.85           C  
ATOM   1588  C   ARG   197     -14.215   4.906 -12.499  1.00 91.85           C  
ATOM   1589  O   ARG   197     -14.448   4.580 -13.665  1.00 91.85           O  
ATOM   1590  CB  ARG   197     -12.311   3.471 -11.737  1.00 91.85           C  
ATOM   1591  CG  ARG   197     -11.334   4.633 -11.653  1.00 91.85           C  
ATOM   1592  CD  ARG   197      -9.888   4.158 -11.670  1.00 91.85           C  
ATOM   1593  NE  ARG   197      -9.553   3.410 -10.461  1.00 91.85           N  
ATOM   1594  CZ  ARG   197      -8.543   2.551 -10.357  1.00 91.85           C  
ATOM   1595  NH1 ARG   197      -7.746   2.313 -11.393  1.00 91.85           N  
ATOM   1596  NH2 ARG   197      -8.327   1.925  -9.209  1.00 91.85           N  
ATOM   1597  N   LEU   198     -14.285   6.146 -11.983  1.00 92.91           N  
ATOM   1598  CA  LEU   198     -14.409   7.312 -12.851  1.00 92.91           C  
ATOM   1599  C   LEU   198     -13.117   8.122 -12.861  1.00 92.91           C  
ATOM   1600  O   LEU   198     -12.624   8.526 -11.805  1.00 92.91           O  
ATOM   1601  CB  LEU   198     -15.575   8.195 -12.398  1.00 92.91           C  
ATOM   1602  CG  LEU   198     -16.979   7.632 -12.623  1.00 92.91           C  
ATOM   1603  CD1 LEU   198     -18.018   8.507 -11.931  1.00 92.91           C  
ATOM   1604  CD2 LEU   198     -17.277   7.515 -14.114  1.00 92.91           C  
ATOM   1605  N   THR   199     -12.595   8.427 -14.028  1.00 90.14           N  
ATOM   1606  CA  THR   199     -11.374   9.223 -14.068  1.00 90.14           C  
ATOM   1607  C   THR   199     -11.439  10.258 -15.188  1.00 90.14           C  
ATOM   1608  O   THR   199     -12.258  10.141 -16.101  1.00 90.14           O  
ATOM   1609  CB  THR   199     -10.133   8.332 -14.260  1.00 90.14           C  
ATOM   1610  OG1 THR   199     -10.228   7.655 -15.519  1.00 90.14           O  
ATOM   1611  CG2 THR   199     -10.021   7.297 -13.146  1.00 90.14           C  
ATOM   1612  N   GLY   200     -10.742  11.334 -14.982  1.00 88.68           N  
ATOM   1613  CA  GLY   200     -10.440  12.264 -16.059  1.00 88.68           C  
ATOM   1614  C   GLY   200     -11.679  12.878 -16.681  1.00 88.68           C  
ATOM   1615  O   GLY   200     -12.475  13.520 -15.991  1.00 88.68           O  
ATOM   1616  N   ASP   201     -11.851  12.512 -17.994  1.00 93.13           N  
ATOM   1617  CA  ASP   201     -12.876  13.083 -18.862  1.00 93.13           C  
ATOM   1618  C   ASP   201     -14.276  12.719 -18.372  1.00 93.13           C  
ATOM   1619  O   ASP   201     -15.196  13.536 -18.443  1.00 93.13           O  
ATOM   1620  CB  ASP   201     -12.684  12.607 -20.304  1.00 93.13           C  
ATOM   1621  CG  ASP   201     -11.462  13.215 -20.970  1.00 93.13           C  
ATOM   1622  OD1 ASP   201     -10.946  14.242 -20.479  1.00 93.13           O  
ATOM   1623  OD2 ASP   201     -11.012  12.662 -21.998  1.00 93.13           O  
ATOM   1624  N   ALA   202     -14.335  11.493 -17.891  1.00 94.92           N  
ATOM   1625  CA  ALA   202     -15.643  11.065 -17.404  1.00 94.92           C  
ATOM   1626  C   ALA   202     -16.105  11.934 -16.237  1.00 94.92           C  
ATOM   1627  O   ALA   202     -17.276  12.316 -16.165  1.00 94.92           O  
ATOM   1628  CB  ALA   202     -15.602   9.597 -16.986  1.00 94.92           C  
ATOM   1629  N   LEU   203     -15.136  12.316 -15.335  1.00 94.56           N  
ATOM   1630  CA  LEU   203     -15.465  13.192 -14.215  1.00 94.56           C  
ATOM   1631  C   LEU   203     -15.891  14.570 -14.710  1.00 94.56           C  
ATOM   1632  O   LEU   203     -16.893  15.119 -14.247  1.00 94.56           O  
ATOM   1633  CB  LEU   203     -14.270  13.323 -13.268  1.00 94.56           C  
ATOM   1634  CG  LEU   203     -14.025  12.150 -12.318  1.00 94.56           C  
ATOM   1635  CD1 LEU   203     -12.670  12.295 -11.634  1.00 94.56           C  
ATOM   1636  CD2 LEU   203     -15.144  12.055 -11.286  1.00 94.56           C  
ATOM   1637  N   GLN   204     -15.177  14.927 -15.761  1.00 95.33           N  
ATOM   1638  CA  GLN   204     -15.442  16.255 -16.305  1.00 95.33           C  
ATOM   1639  C   GLN   204     -16.798  16.302 -17.004  1.00 95.33           C  
ATOM   1640  O   GLN   204     -17.532  17.284 -16.879  1.00 95.33           O  
ATOM   1641  CB  GLN   204     -14.336  16.668 -17.276  1.00 95.33           C  
ATOM   1642  CG  GLN   204     -12.971  16.832 -16.620  1.00 95.33           C  
ATOM   1643  CD  GLN   204     -12.931  17.977 -15.625  1.00 95.33           C  
ATOM   1644  OE1 GLN   204     -13.648  18.971 -15.774  1.00 95.33           O  
ATOM   1645  NE2 GLN   204     -12.092  17.846 -14.604  1.00 95.33           N  
ATOM   1646  N   ALA   205     -17.127  15.254 -17.664  1.00 96.46           N  
ATOM   1647  CA  ALA   205     -18.391  15.174 -18.393  1.00 96.46           C  
ATOM   1648  C   ALA   205     -19.579  15.235 -17.438  1.00 96.46           C  
ATOM   1649  O   ALA   205     -20.563  15.930 -17.705  1.00 96.46           O  
ATOM   1650  CB  ALA   205     -18.445  13.894 -19.224  1.00 96.46           C  
ATOM   1651  N   ILE   206     -19.390  14.574 -16.324  1.00 94.40           N  
ATOM   1652  CA  ILE   206     -20.462  14.553 -15.335  1.00 94.40           C  
ATOM   1653  C   ILE   206     -20.646  15.948 -14.743  1.00 94.40           C  
ATOM   1654  O   ILE   206     -21.774  16.385 -14.504  1.00 94.40           O  
ATOM   1655  CB  ILE   206     -20.176  13.529 -14.214  1.00 94.40           C  
ATOM   1656  CG1 ILE   206     -20.360  12.099 -14.737  1.00 94.40           C  
ATOM   1657  CG2 ILE   206     -21.077  13.788 -13.002  1.00 94.40           C  
ATOM   1658  CD1 ILE   206     -19.905  11.021 -13.763  1.00 94.40           C  
ATOM   1659  N   ASP   207     -19.504  16.601 -14.601  1.00 92.12           N  
ATOM   1660  CA  ASP   207     -19.539  17.955 -14.055  1.00 92.12           C  
ATOM   1661  C   ASP   207     -20.325  18.894 -14.967  1.00 92.12           C  
ATOM   1662  O   ASP   207     -20.932  19.859 -14.498  1.00 92.12           O  
ATOM   1663  CB  ASP   207     -18.119  18.487 -13.849  1.00 92.12           C  
ATOM   1664  CG  ASP   207     -18.089  19.860 -13.201  1.00 92.12           C  
ATOM   1665  OD1 ASP   207     -18.679  20.035 -12.113  1.00 92.12           O  
ATOM   1666  OD2 ASP   207     -17.473  20.777 -13.786  1.00 92.12           O  
ATOM   1667  N   LYS   208     -20.441  18.530 -16.210  1.00 95.21           N  
ATOM   1668  CA  LYS   208     -21.073  19.403 -17.196  1.00 95.21           C  
ATOM   1669  C   LYS   208     -22.558  19.084 -17.341  1.00 95.21           C  
ATOM   1670  O   LYS   208     -23.280  19.775 -18.062  1.00 95.21           O  
ATOM   1671  CB  LYS   208     -20.375  19.275 -18.551  1.00 95.21           C  
ATOM   1672  CG  LYS   208     -18.961  19.837 -18.575  1.00 95.21           C  
ATOM   1673  CD  LYS   208     -18.315  19.668 -19.944  1.00 95.21           C  
ATOM   1674  CE  LYS   208     -16.896  20.220 -19.966  1.00 95.21           C  
ATOM   1675  NZ  LYS   208     -16.214  19.944 -21.266  1.00 95.21           N  
ATOM   1676  N   LEU   209     -23.030  17.991 -16.774  1.00 94.09           N  
ATOM   1677  CA  LEU   209     -24.434  17.612 -16.888  1.00 94.09           C  
ATOM   1678  C   LEU   209     -25.330  18.629 -16.190  1.00 94.09           C  
ATOM   1679  O   LEU   209     -25.010  19.097 -15.095  1.00 94.09           O  
ATOM   1680  CB  LEU   209     -24.663  16.220 -16.293  1.00 94.09           C  
ATOM   1681  CG  LEU   209     -24.027  15.049 -17.043  1.00 94.09           C  
ATOM   1682  CD1 LEU   209     -24.199  13.756 -16.252  1.00 94.09           C  
ATOM   1683  CD2 LEU   209     -24.633  14.913 -18.435  1.00 94.09           C  
ATOM   1684  N   ASN   210     -26.148  19.462 -16.810  1.00 91.31           N  
ATOM   1685  CA  ASN   210     -27.053  20.466 -16.261  1.00 91.31           C  
ATOM   1686  C   ASN   210     -28.154  19.828 -15.419  1.00 91.31           C  
ATOM   1687  O   ASN   210     -29.338  19.957 -15.737  1.00 91.31           O  
ATOM   1688  CB  ASN   210     -27.664  21.309 -17.383  1.00 91.31           C  
ATOM   1689  CG  ASN   210     -26.673  22.287 -17.984  1.00 91.31           C  
ATOM   1690  OD1 ASN   210     -25.645  22.600 -17.378  1.00 91.31           O  
ATOM   1691  ND2 ASN   210     -26.975  22.776 -19.181  1.00 91.31           N  
ATOM   1692  N   ILE   211     -27.925  18.881 -14.573  1.00 80.35           N  
ATOM   1693  CA  ILE   211     -28.907  18.295 -13.667  1.00 80.35           C  
ATOM   1694  C   ILE   211     -28.903  19.055 -12.342  1.00 80.35           C  
ATOM   1695  O   ILE   211     -29.932  19.142 -11.667  1.00 80.35           O  
ATOM   1696  CB  ILE   211     -28.628  16.795 -13.425  1.00 80.35           C  
ATOM   1697  CG1 ILE   211     -27.232  16.602 -12.819  1.00 80.35           C  
ATOM   1698  CG2 ILE   211     -28.774  16.002 -14.727  1.00 80.35           C  
ATOM   1699  CD1 ILE   211     -26.938  15.172 -12.386  1.00 80.35           C  
TER    1700      ILE   211                                                       
END   
