# Supplementary material for: The transformative power of transformers in protein structure prediction
Source: Proc Natl Acad Sci U S A. 2023 Jul 31;120(32):e2303499120. doi: 10.1073/pnas.2303499120 (PMC10410766; doi:10.1073/pnas.2303499120)
Supplement: Supplementary file 2 — Dataset S01 (GZ) [file pnas.2303499120.sd01.gz › SI_Data/predicted_structures/OmegaFold/T1133.pdb]

ATOM      1  N   MET     1     -14.397  19.113 -15.251  1.00 37.55           N  
ATOM      2  CA  MET     1     -14.997  19.799 -14.111  1.00 37.55           C  
ATOM      3  C   MET     1     -14.482  19.223 -12.796  1.00 37.55           C  
ATOM      4  O   MET     1     -14.474  18.005 -12.608  1.00 37.55           O  
ATOM      5  CB  MET     1     -16.523  19.698 -14.164  1.00 37.55           C  
ATOM      6  CG  MET     1     -17.134  20.306 -15.416  1.00 37.55           C  
ATOM      7  SD  MET     1     -17.193  22.139 -15.350  1.00 37.55           S  
ATOM      8  CE  MET     1     -18.627  22.375 -14.263  1.00 37.55           C  
ATOM      9  N   ALA     2     -13.487  19.763 -12.214  1.00 50.73           N  
ATOM     10  CA  ALA     2     -12.941  19.227 -10.969  1.00 50.73           C  
ATOM     11  C   ALA     2     -14.056  18.883  -9.985  1.00 50.73           C  
ATOM     12  O   ALA     2     -15.050  19.605  -9.887  1.00 50.73           O  
ATOM     13  CB  ALA     2     -11.970  20.223 -10.341  1.00 50.73           C  
ATOM     14  N   PRO     3     -14.002  17.624  -9.467  1.00 62.31           N  
ATOM     15  CA  PRO     3     -15.055  17.288  -8.505  1.00 62.31           C  
ATOM     16  C   PRO     3     -15.104  18.254  -7.324  1.00 62.31           C  
ATOM     17  O   PRO     3     -14.107  18.911  -7.016  1.00 62.31           O  
ATOM     18  CB  PRO     3     -14.674  15.880  -8.044  1.00 62.31           C  
ATOM     19  CG  PRO     3     -13.342  15.619  -8.670  1.00 62.31           C  
ATOM     20  CD  PRO     3     -13.012  16.765  -9.583  1.00 62.31           C  
ATOM     21  N   SER     4     -16.298  18.602  -6.847  1.00 69.68           N  
ATOM     22  CA  SER     4     -16.580  19.611  -5.831  1.00 69.68           C  
ATOM     23  C   SER     4     -16.223  19.106  -4.437  1.00 69.68           C  
ATOM     24  O   SER     4     -15.600  19.823  -3.652  1.00 69.68           O  
ATOM     25  CB  SER     4     -18.054  20.017  -5.873  1.00 69.68           C  
ATOM     26  OG  SER     4     -18.882  18.951  -5.444  1.00 69.68           O  
ATOM     27  N   THR     5     -15.510  17.955  -4.301  1.00 84.74           N  
ATOM     28  CA  THR     5     -14.812  17.612  -3.067  1.00 84.74           C  
ATOM     29  C   THR     5     -14.800  16.101  -2.855  1.00 84.74           C  
ATOM     30  O   THR     5     -15.757  15.411  -3.211  1.00 84.74           O  
ATOM     31  CB  THR     5     -15.458  18.299  -1.850  1.00 84.74           C  
ATOM     32  OG1 THR     5     -16.817  17.862  -1.728  1.00 84.74           O  
ATOM     33  CG2 THR     5     -15.436  19.816  -1.999  1.00 84.74           C  
ATOM     34  N   PRO     6     -13.722  15.580  -2.375  1.00 91.56           N  
ATOM     35  CA  PRO     6     -13.672  14.142  -2.103  1.00 91.56           C  
ATOM     36  C   PRO     6     -14.616  13.720  -0.980  1.00 91.56           C  
ATOM     37  O   PRO     6     -14.881  14.504  -0.064  1.00 91.56           O  
ATOM     38  CB  PRO     6     -12.212  13.908  -1.707  1.00 91.56           C  
ATOM     39  CG  PRO     6     -11.481  15.108  -2.218  1.00 91.56           C  
ATOM     40  CD  PRO     6     -12.437  16.265  -2.265  1.00 91.56           C  
ATOM     41  N   LEU     7     -15.197  12.565  -1.019  1.00 94.45           N  
ATOM     42  CA  LEU     7     -16.026  11.952   0.013  1.00 94.45           C  
ATOM     43  C   LEU     7     -15.162  11.267   1.068  1.00 94.45           C  
ATOM     44  O   LEU     7     -14.041  10.844   0.778  1.00 94.45           O  
ATOM     45  CB  LEU     7     -16.993  10.940  -0.607  1.00 94.45           C  
ATOM     46  CG  LEU     7     -18.001  11.495  -1.614  1.00 94.45           C  
ATOM     47  CD1 LEU     7     -18.711  10.355  -2.336  1.00 94.45           C  
ATOM     48  CD2 LEU     7     -19.008  12.403  -0.917  1.00 94.45           C  
ATOM     49  N   LEU     8     -15.682  11.197   2.225  1.00 96.13           N  
ATOM     50  CA  LEU     8     -15.091  10.462   3.338  1.00 96.13           C  
ATOM     51  C   LEU     8     -15.992   9.309   3.767  1.00 96.13           C  
ATOM     52  O   LEU     8     -17.180   9.507   4.029  1.00 96.13           O  
ATOM     53  CB  LEU     8     -14.840  11.397   4.525  1.00 96.13           C  
ATOM     54  CG  LEU     8     -14.073  10.801   5.706  1.00 96.13           C  
ATOM     55  CD1 LEU     8     -12.608  10.592   5.336  1.00 96.13           C  
ATOM     56  CD2 LEU     8     -14.197  11.700   6.932  1.00 96.13           C  
ATOM     57  N   THR     9     -15.464   8.052   3.767  1.00 96.70           N  
ATOM     58  CA  THR     9     -16.228   6.912   4.260  1.00 96.70           C  
ATOM     59  C   THR     9     -15.886   6.622   5.719  1.00 96.70           C  
ATOM     60  O   THR     9     -14.717   6.652   6.106  1.00 96.70           O  
ATOM     61  CB  THR     9     -15.967   5.655   3.409  1.00 96.70           C  
ATOM     62  OG1 THR     9     -14.573   5.330   3.461  1.00 96.70           O  
ATOM     63  CG2 THR     9     -16.370   5.881   1.956  1.00 96.70           C  
ATOM     64  N   VAL    10     -16.880   6.424   6.473  1.00 96.68           N  
ATOM     65  CA  VAL    10     -16.745   6.106   7.891  1.00 96.68           C  
ATOM     66  C   VAL    10     -17.425   4.771   8.188  1.00 96.68           C  
ATOM     67  O   VAL    10     -18.635   4.627   7.997  1.00 96.68           O  
ATOM     68  CB  VAL    10     -17.342   7.218   8.781  1.00 96.68           C  
ATOM     69  CG1 VAL    10     -17.112   6.909  10.259  1.00 96.68           C  
ATOM     70  CG2 VAL    10     -16.741   8.574   8.416  1.00 96.68           C  
ATOM     71  N   ARG    11     -16.629   3.773   8.597  1.00 96.60           N  
ATOM     72  CA  ARG    11     -17.166   2.459   8.935  1.00 96.60           C  
ATOM     73  C   ARG    11     -16.904   2.120  10.399  1.00 96.60           C  
ATOM     74  O   ARG    11     -15.781   2.267  10.884  1.00 96.60           O  
ATOM     75  CB  ARG    11     -16.559   1.382   8.032  1.00 96.60           C  
ATOM     76  CG  ARG    11     -17.165   0.001   8.228  1.00 96.60           C  
ATOM     77  CD  ARG    11     -16.631  -0.998   7.211  1.00 96.60           C  
ATOM     78  NE  ARG    11     -15.205  -1.248   7.399  1.00 96.60           N  
ATOM     79  CZ  ARG    11     -14.697  -2.162   8.220  1.00 96.60           C  
ATOM     80  NH1 ARG    11     -15.493  -2.935   8.949  1.00 96.60           N  
ATOM     81  NH2 ARG    11     -13.383  -2.305   8.313  1.00 96.60           N  
ATOM     82  N   GLY    12     -17.921   1.715  11.149  1.00 94.44           N  
ATOM     83  CA  GLY    12     -17.834   1.328  12.549  1.00 94.44           C  
ATOM     84  C   GLY    12     -18.988   0.451  12.997  1.00 94.44           C  
ATOM     85  O   GLY    12     -19.594  -0.251  12.185  1.00 94.44           O  
ATOM     86  N   SER    13     -19.223   0.329  14.314  1.00 93.52           N  
ATOM     87  CA  SER    13     -20.285  -0.503  14.870  1.00 93.52           C  
ATOM     88  C   SER    13     -21.662   0.022  14.476  1.00 93.52           C  
ATOM     89  O   SER    13     -22.649  -0.715  14.523  1.00 93.52           O  
ATOM     90  CB  SER    13     -20.173  -0.568  16.394  1.00 93.52           C  
ATOM     91  OG  SER    13     -20.143   0.735  16.952  1.00 93.52           O  
ATOM     92  N   GLU    14     -21.698   1.241  14.027  1.00 90.21           N  
ATOM     93  CA  GLU    14     -22.965   1.846  13.627  1.00 90.21           C  
ATOM     94  C   GLU    14     -23.251   1.601  12.148  1.00 90.21           C  
ATOM     95  O   GLU    14     -24.307   1.985  11.642  1.00 90.21           O  
ATOM     96  CB  GLU    14     -22.960   3.349  13.919  1.00 90.21           C  
ATOM     97  CG  GLU    14     -22.901   3.686  15.402  1.00 90.21           C  
ATOM     98  CD  GLU    14     -22.952   5.180  15.680  1.00 90.21           C  
ATOM     99  OE1 GLU    14     -23.605   5.592  16.666  1.00 90.21           O  
ATOM    100  OE2 GLU    14     -22.336   5.945  14.905  1.00 90.21           O  
ATOM    101  N   GLY    15     -22.353   1.080  11.487  1.00 93.96           N  
ATOM    102  CA  GLY    15     -22.491   0.823  10.063  1.00 93.96           C  
ATOM    103  C   GLY    15     -21.576   1.681   9.210  1.00 93.96           C  
ATOM    104  O   GLY    15     -20.510   2.103   9.665  1.00 93.96           O  
ATOM    105  N   LEU    16     -21.868   1.757   7.954  1.00 96.33           N  
ATOM    106  CA  LEU    16     -21.086   2.501   6.973  1.00 96.33           C  
ATOM    107  C   LEU    16     -21.867   3.704   6.454  1.00 96.33           C  
ATOM    108  O   LEU    16     -23.051   3.588   6.131  1.00 96.33           O  
ATOM    109  CB  LEU    16     -20.688   1.594   5.805  1.00 96.33           C  
ATOM    110  CG  LEU    16     -20.042   2.282   4.602  1.00 96.33           C  
ATOM    111  CD1 LEU    16     -18.646   2.780   4.962  1.00 96.33           C  
ATOM    112  CD2 LEU    16     -19.985   1.333   3.410  1.00 96.33           C  
ATOM    113  N   TYR    17     -21.251   4.853   6.471  1.00 95.72           N  
ATOM    114  CA  TYR    17     -21.845   6.039   5.865  1.00 95.72           C  
ATOM    115  C   TYR    17     -20.774   6.931   5.249  1.00 95.72           C  
ATOM    116  O   TYR    17     -19.578   6.691   5.429  1.00 95.72           O  
ATOM    117  CB  TYR    17     -22.648   6.828   6.903  1.00 95.72           C  
ATOM    118  CG  TYR    17     -21.829   7.283   8.087  1.00 95.72           C  
ATOM    119  CD1 TYR    17     -21.600   6.434   9.168  1.00 95.72           C  
ATOM    120  CD2 TYR    17     -21.283   8.561   8.128  1.00 95.72           C  
ATOM    121  CE1 TYR    17     -20.848   6.849  10.261  1.00 95.72           C  
ATOM    122  CE2 TYR    17     -20.529   8.987   9.216  1.00 95.72           C  
ATOM    123  CZ  TYR    17     -20.317   8.125  10.276  1.00 95.72           C  
ATOM    124  OH  TYR    17     -19.571   8.541  11.357  1.00 95.72           O  
ATOM    125  N   MET    18     -21.200   7.952   4.456  1.00 95.79           N  
ATOM    126  CA  MET    18     -20.282   8.857   3.770  1.00 95.79           C  
ATOM    127  C   MET    18     -20.556  10.306   4.156  1.00 95.79           C  
ATOM    128  O   MET    18     -21.704  10.683   4.394  1.00 95.79           O  
ATOM    129  CB  MET    18     -20.394   8.689   2.253  1.00 95.79           C  
ATOM    130  CG  MET    18     -19.935   7.329   1.751  1.00 95.79           C  
ATOM    131  SD  MET    18     -20.026   7.188  -0.076  1.00 95.79           S  
ATOM    132  CE  MET    18     -19.380   5.507  -0.299  1.00 95.79           C  
ATOM    133  N   VAL    19     -19.549  11.078   4.250  1.00 94.43           N  
ATOM    134  CA  VAL    19     -19.600  12.498   4.583  1.00 94.43           C  
ATOM    135  C   VAL    19     -18.920  13.311   3.484  1.00 94.43           C  
ATOM    136  O   VAL    19     -17.926  12.871   2.902  1.00 94.43           O  
ATOM    137  CB  VAL    19     -18.936  12.785   5.948  1.00 94.43           C  
ATOM    138  CG1 VAL    19     -18.985  14.278   6.269  1.00 94.43           C  
ATOM    139  CG2 VAL    19     -19.614  11.975   7.051  1.00 94.43           C  
ATOM    140  N   ASN    20     -19.459  14.445   3.171  1.00 93.43           N  
ATOM    141  CA  ASN    20     -18.795  15.363   2.252  1.00 93.43           C  
ATOM    142  C   ASN    20     -17.538  15.966   2.872  1.00 93.43           C  
ATOM    143  O   ASN    20     -17.500  16.230   4.075  1.00 93.43           O  
ATOM    144  CB  ASN    20     -19.755  16.471   1.812  1.00 93.43           C  
ATOM    145  CG  ASN    20     -20.915  15.946   0.989  1.00 93.43           C  
ATOM    146  OD1 ASN    20     -20.718  15.254  -0.013  1.00 93.43           O  
ATOM    147  ND2 ASN    20     -22.133  16.271   1.406  1.00 93.43           N  
ATOM    148  N   GLY    21     -16.470  15.986   2.043  1.00 89.00           N  
ATOM    149  CA  GLY    21     -15.221  16.531   2.549  1.00 89.00           C  
ATOM    150  C   GLY    21     -15.273  18.029   2.782  1.00 89.00           C  
ATOM    151  O   GLY    21     -16.352  18.626   2.773  1.00 89.00           O  
ATOM    152  N   PRO    22     -14.289  18.585   3.250  1.00 86.62           N  
ATOM    153  CA  PRO    22     -14.192  20.035   3.434  1.00 86.62           C  
ATOM    154  C   PRO    22     -14.723  20.819   2.235  1.00 86.62           C  
ATOM    155  O   PRO    22     -14.503  20.422   1.088  1.00 86.62           O  
ATOM    156  CB  PRO    22     -12.690  20.268   3.617  1.00 86.62           C  
ATOM    157  CG  PRO    22     -12.130  18.917   3.927  1.00 86.62           C  
ATOM    158  CD  PRO    22     -13.025  17.878   3.318  1.00 86.62           C  
ATOM    159  N   PRO    23     -15.562  21.768   2.520  1.00 83.48           N  
ATOM    160  CA  PRO    23     -15.767  22.404   3.823  1.00 83.48           C  
ATOM    161  C   PRO    23     -17.101  22.024   4.462  1.00 83.48           C  
ATOM    162  O   PRO    23     -17.504  22.625   5.461  1.00 83.48           O  
ATOM    163  CB  PRO    23     -15.724  23.899   3.496  1.00 83.48           C  
ATOM    164  CG  PRO    23     -16.314  24.007   2.127  1.00 83.48           C  
ATOM    165  CD  PRO    23     -15.900  22.802   1.333  1.00 83.48           C  
ATOM    166  N   HIS    24     -17.839  21.092   3.884  1.00 87.71           N  
ATOM    167  CA  HIS    24     -19.240  20.931   4.255  1.00 87.71           C  
ATOM    168  C   HIS    24     -19.397  19.925   5.390  1.00 87.71           C  
ATOM    169  O   HIS    24     -20.051  20.214   6.395  1.00 87.71           O  
ATOM    170  CB  HIS    24     -20.067  20.491   3.045  1.00 87.71           C  
ATOM    171  CG  HIS    24     -19.912  21.383   1.856  1.00 87.71           C  
ATOM    172  ND1 HIS    24     -20.364  22.685   1.838  1.00 87.71           N  
ATOM    173  CD2 HIS    24     -19.351  21.160   0.644  1.00 87.71           C  
ATOM    174  CE1 HIS    24     -20.087  23.225   0.663  1.00 87.71           C  
ATOM    175  NE2 HIS    24     -19.473  22.320  -0.080  1.00 87.71           N  
ATOM    176  N   PHE    25     -18.703  18.860   5.440  1.00 91.57           N  
ATOM    177  CA  PHE    25     -18.706  17.791   6.432  1.00 91.57           C  
ATOM    178  C   PHE    25     -20.131  17.367   6.766  1.00 91.57           C  
ATOM    179  O   PHE    25     -20.486  17.231   7.938  1.00 91.57           O  
ATOM    180  CB  PHE    25     -17.979  18.236   7.705  1.00 91.57           C  
ATOM    181  CG  PHE    25     -16.558  18.674   7.471  1.00 91.57           C  
ATOM    182  CD1 PHE    25     -15.583  17.753   7.107  1.00 91.57           C  
ATOM    183  CD2 PHE    25     -16.198  20.008   7.615  1.00 91.57           C  
ATOM    184  CE1 PHE    25     -14.267  18.156   6.890  1.00 91.57           C  
ATOM    185  CE2 PHE    25     -14.885  20.418   7.399  1.00 91.57           C  
ATOM    186  CZ  PHE    25     -13.921  19.490   7.038  1.00 91.57           C  
ATOM    187  N   THR    26     -21.035  17.396   5.836  1.00 91.54           N  
ATOM    188  CA  THR    26     -22.402  16.905   5.978  1.00 91.54           C  
ATOM    189  C   THR    26     -22.526  15.486   5.432  1.00 91.54           C  
ATOM    190  O   THR    26     -21.708  15.055   4.616  1.00 91.54           O  
ATOM    191  CB  THR    26     -23.403  17.825   5.256  1.00 91.54           C  
ATOM    192  OG1 THR    26     -23.035  17.933   3.875  1.00 91.54           O  
ATOM    193  CG2 THR    26     -23.417  19.218   5.877  1.00 91.54           C  
ATOM    194  N   GLU    27     -23.499  14.757   5.972  1.00 91.77           N  
ATOM    195  CA  GLU    27     -23.724  13.413   5.449  1.00 91.77           C  
ATOM    196  C   GLU    27     -24.060  13.448   3.961  1.00 91.77           C  
ATOM    197  O   GLU    27     -24.892  14.246   3.525  1.00 91.77           O  
ATOM    198  CB  GLU    27     -24.845  12.716   6.225  1.00 91.77           C  
ATOM    199  CG  GLU    27     -24.961  11.227   5.933  1.00 91.77           C  
ATOM    200  CD  GLU    27     -25.829  10.484   6.936  1.00 91.77           C  
ATOM    201  OE1 GLU    27     -26.070   9.270   6.749  1.00 91.77           O  
ATOM    202  OE2 GLU    27     -26.272  11.122   7.917  1.00 91.77           O  
ATOM    203  N   SER    28     -23.404  12.691   3.275  1.00 91.99           N  
ATOM    204  CA  SER    28     -23.569  12.635   1.827  1.00 91.99           C  
ATOM    205  C   SER    28     -24.787  11.802   1.441  1.00 91.99           C  
ATOM    206  O   SER    28     -25.164  10.875   2.160  1.00 91.99           O  
ATOM    207  CB  SER    28     -22.316  12.058   1.166  1.00 91.99           C  
ATOM    208  OG  SER    28     -22.522  11.870  -0.224  1.00 91.99           O  
ATOM    209  N   THR    29     -25.354  12.054   0.241  1.00 89.55           N  
ATOM    210  CA  THR    29     -26.494  11.305  -0.276  1.00 89.55           C  
ATOM    211  C   THR    29     -26.032  10.209  -1.232  1.00 89.55           C  
ATOM    212  O   THR    29     -26.855   9.519  -1.838  1.00 89.55           O  
ATOM    213  CB  THR    29     -27.490  12.232  -0.997  1.00 89.55           C  
ATOM    214  OG1 THR    29     -26.824  12.888  -2.084  1.00 89.55           O  
ATOM    215  CG2 THR    29     -28.047  13.287  -0.046  1.00 89.55           C  
ATOM    216  N   VAL    30     -24.794  10.163  -1.446  1.00 90.82           N  
ATOM    217  CA  VAL    30     -24.251   9.199  -2.397  1.00 90.82           C  
ATOM    218  C   VAL    30     -24.492   7.780  -1.889  1.00 90.82           C  
ATOM    219  O   VAL    30     -24.810   6.880  -2.671  1.00 90.82           O  
ATOM    220  CB  VAL    30     -22.743   9.430  -2.641  1.00 90.82           C  
ATOM    221  CG1 VAL    30     -22.143   8.275  -3.442  1.00 90.82           C  
ATOM    222  CG2 VAL    30     -22.516  10.758  -3.361  1.00 90.82           C  
ATOM    223  N   PHE    31     -24.469   7.623  -0.526  1.00 91.43           N  
ATOM    224  CA  PHE    31     -24.616   6.309   0.089  1.00 91.43           C  
ATOM    225  C   PHE    31     -25.601   6.363   1.251  1.00 91.43           C  
ATOM    226  O   PHE    31     -25.366   7.061   2.239  1.00 91.43           O  
ATOM    227  CB  PHE    31     -23.260   5.787   0.575  1.00 91.43           C  
ATOM    228  CG  PHE    31     -23.298   4.365   1.066  1.00 91.43           C  
ATOM    229  CD1 PHE    31     -23.404   4.086   2.424  1.00 91.43           C  
ATOM    230  CD2 PHE    31     -23.228   3.306   0.170  1.00 91.43           C  
ATOM    231  CE1 PHE    31     -23.440   2.771   2.882  1.00 91.43           C  
ATOM    232  CE2 PHE    31     -23.263   1.989   0.621  1.00 91.43           C  
ATOM    233  CZ  PHE    31     -23.368   1.724   1.977  1.00 91.43           C  
ATOM    234  N   PRO    32     -26.739   5.610   0.967  1.00 85.55           N  
ATOM    235  CA  PRO    32     -27.717   5.612   2.057  1.00 85.55           C  
ATOM    236  C   PRO    32     -27.213   4.889   3.304  1.00 85.55           C  
ATOM    237  O   PRO    32     -26.691   3.774   3.207  1.00 85.55           O  
ATOM    238  CB  PRO    32     -28.921   4.884   1.453  1.00 85.55           C  
ATOM    239  CG  PRO    32     -28.364   4.123   0.294  1.00 85.55           C  
ATOM    240  CD  PRO    32     -27.065   4.757  -0.115  1.00 85.55           C  
ATOM    241  N   ARG    33     -27.496   5.433   4.468  1.00 88.70           N  
ATOM    242  CA  ARG    33     -27.025   4.893   5.739  1.00 88.70           C  
ATOM    243  C   ARG    33     -27.617   3.512   5.999  1.00 88.70           C  
ATOM    244  O   ARG    33     -26.952   2.642   6.566  1.00 88.70           O  
ATOM    245  CB  ARG    33     -27.376   5.839   6.889  1.00 88.70           C  
ATOM    246  CG  ARG    33     -26.765   5.441   8.223  1.00 88.70           C  
ATOM    247  CD  ARG    33     -26.921   6.539   9.265  1.00 88.70           C  
ATOM    248  NE  ARG    33     -25.630   7.099   9.656  1.00 88.70           N  
ATOM    249  CZ  ARG    33     -25.425   7.852  10.733  1.00 88.70           C  
ATOM    250  NH1 ARG    33     -26.427   8.152  11.551  1.00 88.70           N  
ATOM    251  NH2 ARG    33     -24.209   8.309  10.994  1.00 88.70           N  
ATOM    252  N   GLU    34     -28.844   3.298   5.545  1.00 88.06           N  
ATOM    253  CA  GLU    34     -29.532   2.039   5.814  1.00 88.06           C  
ATOM    254  C   GLU    34     -28.836   0.870   5.121  1.00 88.06           C  
ATOM    255  O   GLU    34     -28.845  -0.253   5.628  1.00 88.06           O  
ATOM    256  CB  GLU    34     -30.994   2.119   5.368  1.00 88.06           C  
ATOM    257  CG  GLU    34     -31.818   3.136   6.144  1.00 88.06           C  
ATOM    258  CD  GLU    34     -31.817   2.890   7.644  1.00 88.06           C  
ATOM    259  OE1 GLU    34     -31.876   3.871   8.420  1.00 88.06           O  
ATOM    260  OE2 GLU    34     -31.755   1.707   8.047  1.00 88.06           O  
ATOM    261  N   SER    35     -28.203   1.229   4.048  1.00 88.71           N  
ATOM    262  CA  SER    35     -27.528   0.195   3.270  1.00 88.71           C  
ATOM    263  C   SER    35     -26.237  -0.253   3.949  1.00 88.71           C  
ATOM    264  O   SER    35     -25.738  -1.348   3.683  1.00 88.71           O  
ATOM    265  CB  SER    35     -27.223   0.699   1.859  1.00 88.71           C  
ATOM    266  OG  SER    35     -28.420   0.982   1.156  1.00 88.71           O  
ATOM    267  N   GLY    36     -25.712   0.507   4.821  1.00 90.61           N  
ATOM    268  CA  GLY    36     -24.401   0.279   5.407  1.00 90.61           C  
ATOM    269  C   GLY    36     -24.461  -0.431   6.746  1.00 90.61           C  
ATOM    270  O   GLY    36     -23.463  -0.494   7.467  1.00 90.61           O  
ATOM    271  N   LYS    37     -25.717  -0.928   7.011  1.00 91.69           N  
ATOM    272  CA  LYS    37     -25.822  -1.651   8.276  1.00 91.69           C  
ATOM    273  C   LYS    37     -25.023  -2.950   8.234  1.00 91.69           C  
ATOM    274  O   LYS    37     -25.030  -3.657   7.224  1.00 91.69           O  
ATOM    275  CB  LYS    37     -27.286  -1.945   8.606  1.00 91.69           C  
ATOM    276  CG  LYS    37     -28.092  -0.714   8.994  1.00 91.69           C  
ATOM    277  CD  LYS    37     -29.516  -1.081   9.390  1.00 91.69           C  
ATOM    278  CE  LYS    37     -30.332   0.152   9.755  1.00 91.69           C  
ATOM    279  NZ  LYS    37     -31.741  -0.199  10.102  1.00 91.69           N  
ATOM    280  N   ASN    38     -24.236  -3.229   9.150  1.00 89.68           N  
ATOM    281  CA  ASN    38     -23.458  -4.451   9.325  1.00 89.68           C  
ATOM    282  C   ASN    38     -22.374  -4.584   8.260  1.00 89.68           C  
ATOM    283  O   ASN    38     -22.118  -5.681   7.761  1.00 89.68           O  
ATOM    284  CB  ASN    38     -24.374  -5.677   9.306  1.00 89.68           C  
ATOM    285  CG  ASN    38     -25.356  -5.690  10.460  1.00 89.68           C  
ATOM    286  OD1 ASN    38     -25.017  -5.313  11.585  1.00 89.68           O  
ATOM    287  ND2 ASN    38     -26.582  -6.124  10.191  1.00 89.68           N  
ATOM    288  N   CYS    39     -22.007  -3.451   7.777  1.00 94.52           N  
ATOM    289  CA  CYS    39     -20.943  -3.480   6.780  1.00 94.52           C  
ATOM    290  C   CYS    39     -19.659  -4.051   7.369  1.00 94.52           C  
ATOM    291  O   CYS    39     -19.160  -3.554   8.380  1.00 94.52           O  
ATOM    292  CB  CYS    39     -20.684  -2.077   6.231  1.00 94.52           C  
ATOM    293  SG  CYS    39     -19.361  -2.009   5.003  1.00 94.52           S  
ATOM    294  N   LYS    40     -19.028  -5.005   6.684  1.00 93.30           N  
ATOM    295  CA  LYS    40     -17.815  -5.655   7.173  1.00 93.30           C  
ATOM    296  C   LYS    40     -16.588  -5.180   6.400  1.00 93.30           C  
ATOM    297  O   LYS    40     -15.467  -5.237   6.910  1.00 93.30           O  
ATOM    298  CB  LYS    40     -17.942  -7.175   7.073  1.00 93.30           C  
ATOM    299  CG  LYS    40     -19.109  -7.753   7.860  1.00 93.30           C  
ATOM    300  CD  LYS    40     -18.928  -7.547   9.359  1.00 93.30           C  
ATOM    301  CE  LYS    40     -20.060  -8.186  10.152  1.00 93.30           C  
ATOM    302  NZ  LYS    40     -19.971  -7.858  11.607  1.00 93.30           N  
ATOM    303  N   VAL    41     -16.889  -4.886   5.198  1.00 95.32           N  
ATOM    304  CA  VAL    41     -15.772  -4.463   4.359  1.00 95.32           C  
ATOM    305  C   VAL    41     -16.259  -3.456   3.319  1.00 95.32           C  
ATOM    306  O   VAL    41     -17.406  -3.524   2.871  1.00 95.32           O  
ATOM    307  CB  VAL    41     -15.099  -5.666   3.662  1.00 95.32           C  
ATOM    308  CG1 VAL    41     -16.078  -6.361   2.717  1.00 95.32           C  
ATOM    309  CG2 VAL    41     -13.851  -5.214   2.905  1.00 95.32           C  
ATOM    310  N   CYS    42     -15.451  -2.522   2.998  1.00 96.26           N  
ATOM    311  CA  CYS    42     -15.785  -1.540   1.973  1.00 96.26           C  
ATOM    312  C   CYS    42     -14.527  -0.996   1.307  1.00 96.26           C  
ATOM    313  O   CYS    42     -13.465  -0.939   1.929  1.00 96.26           O  
ATOM    314  CB  CYS    42     -16.593  -0.391   2.575  1.00 96.26           C  
ATOM    315  SG  CYS    42     -15.675   0.587   3.785  1.00 96.26           S  
ATOM    316  N   ILE    43     -14.680  -0.638  -0.029  1.00 96.97           N  
ATOM    317  CA  ILE    43     -13.541  -0.060  -0.733  1.00 96.97           C  
ATOM    318  C   ILE    43     -14.035   0.797  -1.897  1.00 96.97           C  
ATOM    319  O   ILE    43     -15.047   0.479  -2.524  1.00 96.97           O  
ATOM    320  CB  ILE    43     -12.577  -1.154  -1.244  1.00 96.97           C  
ATOM    321  CG1 ILE    43     -11.321  -0.518  -1.852  1.00 96.97           C  
ATOM    322  CG2 ILE    43     -13.279  -2.060  -2.260  1.00 96.97           C  
ATOM    323  CD1 ILE    43     -10.149  -1.479  -1.997  1.00 96.97           C  
ATOM    324  N   PHE    44     -13.258   1.927  -2.198  1.00 97.22           N  
ATOM    325  CA  PHE    44     -13.416   2.672  -3.441  1.00 97.22           C  
ATOM    326  C   PHE    44     -12.591   2.043  -4.558  1.00 97.22           C  
ATOM    327  O   PHE    44     -11.556   1.425  -4.299  1.00 97.22           O  
ATOM    328  CB  PHE    44     -13.009   4.136  -3.248  1.00 97.22           C  
ATOM    329  CG  PHE    44     -14.095   4.995  -2.660  1.00 97.22           C  
ATOM    330  CD1 PHE    44     -15.200   5.360  -3.418  1.00 97.22           C  
ATOM    331  CD2 PHE    44     -14.011   5.439  -1.347  1.00 97.22           C  
ATOM    332  CE1 PHE    44     -16.207   6.155  -2.876  1.00 97.22           C  
ATOM    333  CE2 PHE    44     -15.013   6.234  -0.798  1.00 97.22           C  
ATOM    334  CZ  PHE    44     -16.109   6.591  -1.565  1.00 97.22           C  
ATOM    335  N   SER    45     -13.143   2.235  -5.828  1.00 97.05           N  
ATOM    336  CA  SER    45     -12.251   1.962  -6.950  1.00 97.05           C  
ATOM    337  C   SER    45     -11.050   2.901  -6.942  1.00 97.05           C  
ATOM    338  O   SER    45     -11.039   3.898  -6.217  1.00 97.05           O  
ATOM    339  CB  SER    45     -13.002   2.091  -8.276  1.00 97.05           C  
ATOM    340  OG  SER    45     -13.504   3.406  -8.443  1.00 97.05           O  
ATOM    341  N   LYS    46     -10.013   2.620  -7.691  1.00 94.35           N  
ATOM    342  CA  LYS    46      -8.767   3.380  -7.656  1.00 94.35           C  
ATOM    343  C   LYS    46      -8.998   4.834  -8.060  1.00 94.35           C  
ATOM    344  O   LYS    46      -8.285   5.731  -7.606  1.00 94.35           O  
ATOM    345  CB  LYS    46      -7.722   2.741  -8.571  1.00 94.35           C  
ATOM    346  CG  LYS    46      -7.300   1.342  -8.146  1.00 94.35           C  
ATOM    347  CD  LYS    46      -6.634   1.350  -6.776  1.00 94.35           C  
ATOM    348  CE  LYS    46      -6.182  -0.044  -6.365  1.00 94.35           C  
ATOM    349  NZ  LYS    46      -5.595  -0.054  -4.991  1.00 94.35           N  
ATOM    350  N   ASP    47      -9.971   5.027  -8.962  1.00 93.44           N  
ATOM    351  CA  ASP    47     -10.232   6.396  -9.398  1.00 93.44           C  
ATOM    352  C   ASP    47     -11.379   7.016  -8.604  1.00 93.44           C  
ATOM    353  O   ASP    47     -11.813   8.132  -8.898  1.00 93.44           O  
ATOM    354  CB  ASP    47     -10.547   6.431 -10.895  1.00 93.44           C  
ATOM    355  CG  ASP    47     -11.788   5.634 -11.258  1.00 93.44           C  
ATOM    356  OD1 ASP    47     -12.434   5.066 -10.352  1.00 93.44           O  
ATOM    357  OD2 ASP    47     -12.120   5.571 -12.461  1.00 93.44           O  
ATOM    358  N   GLY    48     -12.000   6.214  -7.715  1.00 94.79           N  
ATOM    359  CA  GLY    48     -13.009   6.741  -6.810  1.00 94.79           C  
ATOM    360  C   GLY    48     -14.397   6.778  -7.420  1.00 94.79           C  
ATOM    361  O   GLY    48     -15.329   7.321  -6.823  1.00 94.79           O  
ATOM    362  N   THR    49     -14.564   6.210  -8.597  1.00 94.80           N  
ATOM    363  CA  THR    49     -15.834   6.333  -9.305  1.00 94.80           C  
ATOM    364  C   THR    49     -16.790   5.216  -8.896  1.00 94.80           C  
ATOM    365  O   THR    49     -18.000   5.319  -9.110  1.00 94.80           O  
ATOM    366  CB  THR    49     -15.627   6.303 -10.831  1.00 94.80           C  
ATOM    367  OG1 THR    49     -14.938   5.099 -11.191  1.00 94.80           O  
ATOM    368  CG2 THR    49     -14.810   7.502 -11.299  1.00 94.80           C  
ATOM    369  N   LEU    50     -16.323   4.096  -8.389  1.00 96.60           N  
ATOM    370  CA  LEU    50     -17.137   2.987  -7.903  1.00 96.60           C  
ATOM    371  C   LEU    50     -16.896   2.748  -6.416  1.00 96.60           C  
ATOM    372  O   LEU    50     -15.827   3.073  -5.896  1.00 96.60           O  
ATOM    373  CB  LEU    50     -16.832   1.712  -8.693  1.00 96.60           C  
ATOM    374  CG  LEU    50     -17.017   1.794 -10.210  1.00 96.60           C  
ATOM    375  CD1 LEU    50     -16.614   0.476 -10.864  1.00 96.60           C  
ATOM    376  CD2 LEU    50     -18.459   2.150 -10.555  1.00 96.60           C  
ATOM    377  N   PHE    51     -17.892   2.267  -5.750  1.00 97.01           N  
ATOM    378  CA  PHE    51     -17.794   1.925  -4.335  1.00 97.01           C  
ATOM    379  C   PHE    51     -18.412   0.559  -4.065  1.00 97.01           C  
ATOM    380  O   PHE    51     -19.546   0.293  -4.470  1.00 97.01           O  
ATOM    381  CB  PHE    51     -18.480   2.991  -3.475  1.00 97.01           C  
ATOM    382  CG  PHE    51     -18.290   2.792  -1.996  1.00 97.01           C  
ATOM    383  CD1 PHE    51     -19.323   2.297  -1.209  1.00 97.01           C  
ATOM    384  CD2 PHE    51     -17.078   3.099  -1.392  1.00 97.01           C  
ATOM    385  CE1 PHE    51     -19.150   2.111   0.161  1.00 97.01           C  
ATOM    386  CE2 PHE    51     -16.897   2.916  -0.023  1.00 97.01           C  
ATOM    387  CZ  PHE    51     -17.935   2.423   0.751  1.00 97.01           C  
ATOM    388  N   ALA    52     -17.569  -0.373  -3.485  1.00 96.80           N  
ATOM    389  CA  ALA    52     -18.024  -1.718  -3.142  1.00 96.80           C  
ATOM    390  C   ALA    52     -18.037  -1.923  -1.630  1.00 96.80           C  
ATOM    391  O   ALA    52     -17.171  -1.407  -0.919  1.00 96.80           O  
ATOM    392  CB  ALA    52     -17.137  -2.766  -3.810  1.00 96.80           C  
ATOM    393  N   TRP    53     -19.076  -2.586  -1.181  1.00 96.21           N  
ATOM    394  CA  TRP    53     -19.123  -2.931   0.236  1.00 96.21           C  
ATOM    395  C   TRP    53     -19.783  -4.290   0.444  1.00 96.21           C  
ATOM    396  O   TRP    53     -20.532  -4.761  -0.415  1.00 96.21           O  
ATOM    397  CB  TRP    53     -19.876  -1.857   1.027  1.00 96.21           C  
ATOM    398  CG  TRP    53     -21.368  -2.005   0.987  1.00 96.21           C  
ATOM    399  CD1 TRP    53     -22.163  -2.593   1.931  1.00 96.21           C  
ATOM    400  CD2 TRP    53     -22.242  -1.562  -0.055  1.00 96.21           C  
ATOM    401  NE1 TRP    53     -23.481  -2.541   1.539  1.00 96.21           N  
ATOM    402  CE2 TRP    53     -23.557  -1.913   0.324  1.00 96.21           C  
ATOM    403  CE3 TRP    53     -22.042  -0.899  -1.274  1.00 96.21           C  
ATOM    404  CZ2 TRP    53     -24.667  -1.624  -0.473  1.00 96.21           C  
ATOM    405  CZ3 TRP    53     -23.148  -0.613  -2.066  1.00 96.21           C  
ATOM    406  CH2 TRP    53     -24.443  -0.975  -1.660  1.00 96.21           C  
ATOM    407  N   GLY    54     -19.446  -4.971   1.555  1.00 94.71           N  
ATOM    408  CA  GLY    54     -19.997  -6.270   1.907  1.00 94.71           C  
ATOM    409  C   GLY    54     -20.542  -6.323   3.322  1.00 94.71           C  
ATOM    410  O   GLY    54     -20.059  -5.611   4.205  1.00 94.71           O  
ATOM    411  N   ASN    55     -21.577  -7.075   3.575  1.00 90.77           N  
ATOM    412  CA  ASN    55     -22.183  -7.223   4.894  1.00 90.77           C  
ATOM    413  C   ASN    55     -22.073  -8.658   5.403  1.00 90.77           C  
ATOM    414  O   ASN    55     -22.834  -9.070   6.280  1.00 90.77           O  
ATOM    415  CB  ASN    55     -23.647  -6.781   4.866  1.00 90.77           C  
ATOM    416  CG  ASN    55     -24.476  -7.567   3.868  1.00 90.77           C  
ATOM    417  OD1 ASN    55     -23.991  -8.523   3.257  1.00 90.77           O  
ATOM    418  ND2 ASN    55     -25.731  -7.171   3.697  1.00 90.77           N  
ATOM    419  N   GLY    56     -21.248  -9.452   4.715  1.00 85.94           N  
ATOM    420  CA  GLY    56     -21.081 -10.843   5.105  1.00 85.94           C  
ATOM    421  C   GLY    56     -21.939 -11.796   4.296  1.00 85.94           C  
ATOM    422  O   GLY    56     -21.748 -13.013   4.352  1.00 85.94           O  
ATOM    423  N   GLU    57     -22.889 -11.203   3.598  1.00 90.03           N  
ATOM    424  CA  GLU    57     -23.770 -12.027   2.776  1.00 90.03           C  
ATOM    425  C   GLU    57     -23.669 -11.642   1.302  1.00 90.03           C  
ATOM    426  O   GLU    57     -23.608 -12.512   0.431  1.00 90.03           O  
ATOM    427  CB  GLU    57     -25.219 -11.908   3.253  1.00 90.03           C  
ATOM    428  CG  GLU    57     -25.445 -12.421   4.668  1.00 90.03           C  
ATOM    429  CD  GLU    57     -26.887 -12.289   5.131  1.00 90.03           C  
ATOM    430  OE1 GLU    57     -27.193 -12.680   6.281  1.00 90.03           O  
ATOM    431  OE2 GLU    57     -27.717 -11.792   4.338  1.00 90.03           O  
ATOM    432  N   LYS    58     -23.630 -10.365   1.113  1.00 92.49           N  
ATOM    433  CA  LYS    58     -23.601  -9.846  -0.251  1.00 92.49           C  
ATOM    434  C   LYS    58     -22.498  -8.805  -0.420  1.00 92.49           C  
ATOM    435  O   LYS    58     -22.087  -8.166   0.551  1.00 92.49           O  
ATOM    436  CB  LYS    58     -24.955  -9.240  -0.624  1.00 92.49           C  
ATOM    437  CG  LYS    58     -26.100 -10.242  -0.635  1.00 92.49           C  
ATOM    438  CD  LYS    58     -27.395  -9.606  -1.122  1.00 92.49           C  
ATOM    439  CE  LYS    58     -28.489 -10.646  -1.325  1.00 92.49           C  
ATOM    440  NZ  LYS    58     -29.727 -10.043  -1.902  1.00 92.49           N  
ATOM    441  N   VAL    59     -22.003  -8.756  -1.539  1.00 95.40           N  
ATOM    442  CA  VAL    59     -21.140  -7.657  -1.958  1.00 95.40           C  
ATOM    443  C   VAL    59     -21.860  -6.800  -2.997  1.00 95.40           C  
ATOM    444  O   VAL    59     -22.386  -7.321  -3.983  1.00 95.40           O  
ATOM    445  CB  VAL    59     -19.800  -8.174  -2.529  1.00 95.40           C  
ATOM    446  CG1 VAL    59     -18.998  -7.029  -3.146  1.00 95.40           C  
ATOM    447  CG2 VAL    59     -18.989  -8.871  -1.439  1.00 95.40           C  
ATOM    448  N   ASN    60     -21.976  -5.580  -2.794  1.00 95.69           N  
ATOM    449  CA  ASN    60     -22.660  -4.609  -3.642  1.00 95.69           C  
ATOM    450  C   ASN    60     -21.678  -3.629  -4.276  1.00 95.69           C  
ATOM    451  O   ASN    60     -20.637  -3.321  -3.693  1.00 95.69           O  
ATOM    452  CB  ASN    60     -23.723  -3.853  -2.842  1.00 95.69           C  
ATOM    453  CG  ASN    60     -24.692  -4.780  -2.135  1.00 95.69           C  
ATOM    454  OD1 ASN    60     -25.604  -5.334  -2.754  1.00 95.69           O  
ATOM    455  ND2 ASN    60     -24.500  -4.957  -0.833  1.00 95.69           N  
ATOM    456  N   ILE    61     -22.028  -3.179  -5.433  1.00 96.03           N  
ATOM    457  CA  ILE    61     -21.252  -2.153  -6.121  1.00 96.03           C  
ATOM    458  C   ILE    61     -22.174  -1.019  -6.563  1.00 96.03           C  
ATOM    459  O   ILE    61     -23.216  -1.262  -7.178  1.00 96.03           O  
ATOM    460  CB  ILE    61     -20.498  -2.736  -7.337  1.00 96.03           C  
ATOM    461  CG1 ILE    61     -19.645  -3.936  -6.911  1.00 96.03           C  
ATOM    462  CG2 ILE    61     -19.636  -1.660  -8.004  1.00 96.03           C  
ATOM    463  CD1 ILE    61     -18.997  -4.679  -8.072  1.00 96.03           C  
ATOM    464  N   ILE    62     -21.768   0.182  -6.234  1.00 95.70           N  
ATOM    465  CA  ILE    62     -22.528   1.332  -6.710  1.00 95.70           C  
ATOM    466  C   ILE    62     -21.616   2.259  -7.509  1.00 95.70           C  
ATOM    467  O   ILE    62     -20.398   2.260  -7.315  1.00 95.70           O  
ATOM    468  CB  ILE    62     -23.183   2.100  -5.540  1.00 95.70           C  
ATOM    469  CG1 ILE    62     -22.107   2.740  -4.653  1.00 95.70           C  
ATOM    470  CG2 ILE    62     -24.086   1.172  -4.722  1.00 95.70           C  
ATOM    471  CD1 ILE    62     -22.641   3.797  -3.697  1.00 95.70           C  
ATOM    472  N   SER    63     -22.243   3.037  -8.502  1.00 95.21           N  
ATOM    473  CA  SER    63     -21.588   4.183  -9.123  1.00 95.21           C  
ATOM    474  C   SER    63     -21.714   5.429  -8.253  1.00 95.21           C  
ATOM    475  O   SER    63     -22.823   5.861  -7.933  1.00 95.21           O  
ATOM    476  CB  SER    63     -22.181   4.456 -10.506  1.00 95.21           C  
ATOM    477  OG  SER    63     -21.673   5.665 -11.041  1.00 95.21           O  
ATOM    478  N   VAL    64     -20.584   5.927  -7.844  1.00 93.63           N  
ATOM    479  CA  VAL    64     -20.573   7.112  -6.994  1.00 93.63           C  
ATOM    480  C   VAL    64     -21.129   8.307  -7.765  1.00 93.63           C  
ATOM    481  O   VAL    64     -21.841   9.141  -7.202  1.00 93.63           O  
ATOM    482  CB  VAL    64     -19.152   7.426  -6.475  1.00 93.63           C  
ATOM    483  CG1 VAL    64     -19.147   8.719  -5.661  1.00 93.63           C  
ATOM    484  CG2 VAL    64     -18.620   6.263  -5.639  1.00 93.63           C  
ATOM    485  N   THR    65     -20.895   8.317  -9.024  1.00 89.17           N  
ATOM    486  CA  THR    65     -21.325   9.441  -9.849  1.00 89.17           C  
ATOM    487  C   THR    65     -22.832   9.391 -10.086  1.00 89.17           C  
ATOM    488  O   THR    65     -23.523  10.401  -9.936  1.00 89.17           O  
ATOM    489  CB  THR    65     -20.590   9.455 -11.202  1.00 89.17           C  
ATOM    490  OG1 THR    65     -20.694   8.162 -11.809  1.00 89.17           O  
ATOM    491  CG2 THR    65     -19.116   9.803 -11.023  1.00 89.17           C  
ATOM    492  N   ASN    66     -23.336   8.196 -10.416  1.00 88.96           N  
ATOM    493  CA  ASN    66     -24.750   8.076 -10.755  1.00 88.96           C  
ATOM    494  C   ASN    66     -25.575   7.607  -9.560  1.00 88.96           C  
ATOM    495  O   ASN    66     -26.804   7.551  -9.632  1.00 88.96           O  
ATOM    496  CB  ASN    66     -24.939   7.123 -11.937  1.00 88.96           C  
ATOM    497  CG  ASN    66     -24.223   7.594 -13.187  1.00 88.96           C  
ATOM    498  OD1 ASN    66     -24.096   8.797 -13.428  1.00 88.96           O  
ATOM    499  ND2 ASN    66     -23.749   6.650 -13.991  1.00 88.96           N  
ATOM    500  N   LYS    67     -24.929   7.301  -8.396  1.00 89.13           N  
ATOM    501  CA  LYS    67     -25.564   6.895  -7.146  1.00 89.13           C  
ATOM    502  C   LYS    67     -26.449   5.669  -7.352  1.00 89.13           C  
ATOM    503  O   LYS    67     -27.393   5.443  -6.591  1.00 89.13           O  
ATOM    504  CB  LYS    67     -26.388   8.044  -6.563  1.00 89.13           C  
ATOM    505  CG  LYS    67     -25.582   9.304  -6.286  1.00 89.13           C  
ATOM    506  CD  LYS    67     -26.442  10.388  -5.646  1.00 89.13           C  
ATOM    507  CE  LYS    67     -25.679  11.698  -5.507  1.00 89.13           C  
ATOM    508  NZ  LYS    67     -26.525  12.770  -4.900  1.00 89.13           N  
ATOM    509  N   GLY    68     -26.266   4.970  -8.424  1.00 88.21           N  
ATOM    510  CA  GLY    68     -27.069   3.797  -8.734  1.00 88.21           C  
ATOM    511  C   GLY    68     -26.365   2.491  -8.418  1.00 88.21           C  
ATOM    512  O   GLY    68     -25.146   2.385  -8.569  1.00 88.21           O  
ATOM    513  N   LEU    69     -27.154   1.518  -7.829  1.00 92.28           N  
ATOM    514  CA  LEU    69     -26.624   0.176  -7.614  1.00 92.28           C  
ATOM    515  C   LEU    69     -26.291  -0.496  -8.941  1.00 92.28           C  
ATOM    516  O   LEU    69     -27.139  -0.573  -9.833  1.00 92.28           O  
ATOM    517  CB  LEU    69     -27.626  -0.678  -6.833  1.00 92.28           C  
ATOM    518  CG  LEU    69     -27.166  -2.086  -6.453  1.00 92.28           C  
ATOM    519  CD1 LEU    69     -26.049  -2.017  -5.417  1.00 92.28           C  
ATOM    520  CD2 LEU    69     -28.337  -2.909  -5.929  1.00 92.28           C  
ATOM    521  N   LEU    70     -25.077  -0.901  -9.097  1.00 94.15           N  
ATOM    522  CA  LEU    70     -24.677  -1.601 -10.313  1.00 94.15           C  
ATOM    523  C   LEU    70     -24.916  -3.101 -10.180  1.00 94.15           C  
ATOM    524  O   LEU    70     -25.562  -3.710 -11.036  1.00 94.15           O  
ATOM    525  CB  LEU    70     -23.202  -1.333 -10.625  1.00 94.15           C  
ATOM    526  CG  LEU    70     -22.836   0.110 -10.978  1.00 94.15           C  
ATOM    527  CD1 LEU    70     -21.333   0.233 -11.210  1.00 94.15           C  
ATOM    528  CD2 LEU    70     -23.612   0.575 -12.206  1.00 94.15           C  
ATOM    529  N   HIS    71     -24.321  -3.702  -9.084  1.00 93.65           N  
ATOM    530  CA  HIS    71     -24.429  -5.143  -8.883  1.00 93.65           C  
ATOM    531  C   HIS    71     -24.577  -5.484  -7.404  1.00 93.65           C  
ATOM    532  O   HIS    71     -24.194  -4.693  -6.539  1.00 93.65           O  
ATOM    533  CB  HIS    71     -23.210  -5.858  -9.468  1.00 93.65           C  
ATOM    534  CG  HIS    71     -23.022  -5.623 -10.933  1.00 93.65           C  
ATOM    535  ND1 HIS    71     -23.925  -6.056 -11.878  1.00 93.65           N  
ATOM    536  CD2 HIS    71     -22.033  -4.996 -11.612  1.00 93.65           C  
ATOM    537  CE1 HIS    71     -23.499  -5.705 -13.080  1.00 93.65           C  
ATOM    538  NE2 HIS    71     -22.353  -5.060 -12.946  1.00 93.65           N  
ATOM    539  N   SER    72     -25.211  -6.659  -7.138  1.00 93.47           N  
ATOM    540  CA  SER    72     -25.260  -7.325  -5.841  1.00 93.47           C  
ATOM    541  C   SER    72     -24.946  -8.812  -5.972  1.00 93.47           C  
ATOM    542  O   SER    72     -25.707  -9.561  -6.589  1.00 93.47           O  
ATOM    543  CB  SER    72     -26.633  -7.140  -5.194  1.00 93.47           C  
ATOM    544  OG  SER    72     -26.636  -7.642  -3.869  1.00 93.47           O  
ATOM    545  N   PHE    73     -23.789  -9.201  -5.456  1.00 90.58           N  
ATOM    546  CA  PHE    73     -23.314 -10.576  -5.549  1.00 90.58           C  
ATOM    547  C   PHE    73     -23.610 -11.340  -4.264  1.00 90.58           C  
ATOM    548  O   PHE    73     -23.480 -10.792  -3.167  1.00 90.58           O  
ATOM    549  CB  PHE    73     -21.811 -10.609  -5.845  1.00 90.58           C  
ATOM    550  CG  PHE    73     -21.398  -9.721  -6.987  1.00 90.58           C  
ATOM    551  CD1 PHE    73     -21.547 -10.142  -8.303  1.00 90.58           C  
ATOM    552  CD2 PHE    73     -20.860  -8.463  -6.745  1.00 90.58           C  
ATOM    553  CE1 PHE    73     -21.165  -9.321  -9.362  1.00 90.58           C  
ATOM    554  CE2 PHE    73     -20.476  -7.638  -7.798  1.00 90.58           C  
ATOM    555  CZ  PHE    73     -20.629  -8.069  -9.106  1.00 90.58           C  
ATOM    556  N   ASP    74     -24.032 -12.584  -4.395  1.00 88.20           N  
ATOM    557  CA  ASP    74     -24.115 -13.460  -3.230  1.00 88.20           C  
ATOM    558  C   ASP    74     -22.750 -14.052  -2.890  1.00 88.20           C  
ATOM    559  O   ASP    74     -22.322 -15.032  -3.504  1.00 88.20           O  
ATOM    560  CB  ASP    74     -25.129 -14.580  -3.472  1.00 88.20           C  
ATOM    561  CG  ASP    74     -26.557 -14.074  -3.580  1.00 88.20           C  
ATOM    562  OD1 ASP    74     -26.938 -13.156  -2.822  1.00 88.20           O  
ATOM    563  OD2 ASP    74     -27.309 -14.600  -4.429  1.00 88.20           O  
ATOM    564  N   LEU    75     -21.915 -13.312  -2.232  1.00 81.21           N  
ATOM    565  CA  LEU    75     -20.602 -13.796  -1.821  1.00 81.21           C  
ATOM    566  C   LEU    75     -20.508 -13.890  -0.302  1.00 81.21           C  
ATOM    567  O   LEU    75     -20.101 -12.932   0.360  1.00 81.21           O  
ATOM    568  CB  LEU    75     -19.500 -12.878  -2.357  1.00 81.21           C  
ATOM    569  CG  LEU    75     -19.276 -12.899  -3.869  1.00 81.21           C  
ATOM    570  CD1 LEU    75     -18.352 -11.759  -4.284  1.00 81.21           C  
ATOM    571  CD2 LEU    75     -18.705 -14.243  -4.307  1.00 81.21           C  
ATOM    572  N   LEU    76     -20.768 -15.077   0.144  1.00 73.55           N  
ATOM    573  CA  LEU    76     -20.817 -15.273   1.589  1.00 73.55           C  
ATOM    574  C   LEU    76     -19.415 -15.255   2.188  1.00 73.55           C  
ATOM    575  O   LEU    76     -18.491 -15.854   1.635  1.00 73.55           O  
ATOM    576  CB  LEU    76     -21.513 -16.593   1.928  1.00 73.55           C  
ATOM    577  CG  LEU    76     -22.997 -16.690   1.570  1.00 73.55           C  
ATOM    578  CD1 LEU    76     -23.478 -18.132   1.686  1.00 73.55           C  
ATOM    579  CD2 LEU    76     -23.823 -15.772   2.465  1.00 73.55           C  
ATOM    580  N   LYS    77     -19.093 -14.281   2.969  1.00 86.18           N  
ATOM    581  CA  LYS    77     -17.947 -14.264   3.873  1.00 86.18           C  
ATOM    582  C   LYS    77     -16.766 -13.525   3.250  1.00 86.18           C  
ATOM    583  O   LYS    77     -15.609 -13.827   3.551  1.00 86.18           O  
ATOM    584  CB  LYS    77     -17.535 -15.689   4.246  1.00 86.18           C  
ATOM    585  CG  LYS    77     -18.596 -16.457   5.021  1.00 86.18           C  
ATOM    586  CD  LYS    77     -18.091 -17.828   5.450  1.00 86.18           C  
ATOM    587  CE  LYS    77     -19.163 -18.611   6.196  1.00 86.18           C  
ATOM    588  NZ  LYS    77     -18.668 -19.953   6.629  1.00 86.18           N  
ATOM    589  N   ALA    78     -17.126 -12.867   2.164  1.00 90.34           N  
ATOM    590  CA  ALA    78     -16.026 -12.079   1.614  1.00 90.34           C  
ATOM    591  C   ALA    78     -15.519 -11.060   2.631  1.00 90.34           C  
ATOM    592  O   ALA    78     -16.308 -10.320   3.223  1.00 90.34           O  
ATOM    593  CB  ALA    78     -16.466 -11.373   0.333  1.00 90.34           C  
ATOM    594  N   VAL    79     -14.260 -11.017   2.766  1.00 92.03           N  
ATOM    595  CA  VAL    79     -13.692 -10.121   3.768  1.00 92.03           C  
ATOM    596  C   VAL    79     -12.721  -9.149   3.101  1.00 92.03           C  
ATOM    597  O   VAL    79     -12.295  -8.169   3.716  1.00 92.03           O  
ATOM    598  CB  VAL    79     -12.975 -10.906   4.889  1.00 92.03           C  
ATOM    599  CG1 VAL    79     -13.986 -11.659   5.752  1.00 92.03           C  
ATOM    600  CG2 VAL    79     -11.952 -11.871   4.293  1.00 92.03           C  
ATOM    601  N   CYS    80     -12.357  -9.486   1.822  1.00 94.02           N  
ATOM    602  CA  CYS    80     -11.449  -8.602   1.099  1.00 94.02           C  
ATOM    603  C   CYS    80     -11.984  -8.291  -0.294  1.00 94.02           C  
ATOM    604  O   CYS    80     -12.501  -9.177  -0.976  1.00 94.02           O  
ATOM    605  CB  CYS    80     -10.060  -9.231   0.994  1.00 94.02           C  
ATOM    606  SG  CYS    80      -9.286  -9.557   2.592  1.00 94.02           S  
ATOM    607  N   LEU    81     -11.860  -7.060  -0.660  1.00 96.31           N  
ATOM    608  CA  LEU    81     -12.262  -6.575  -1.976  1.00 96.31           C  
ATOM    609  C   LEU    81     -11.153  -5.742  -2.610  1.00 96.31           C  
ATOM    610  O   LEU    81     -10.435  -5.022  -1.913  1.00 96.31           O  
ATOM    611  CB  LEU    81     -13.544  -5.744  -1.872  1.00 96.31           C  
ATOM    612  CG  LEU    81     -14.708  -6.386  -1.115  1.00 96.31           C  
ATOM    613  CD1 LEU    81     -15.868  -5.403  -0.994  1.00 96.31           C  
ATOM    614  CD2 LEU    81     -15.157  -7.667  -1.809  1.00 96.31           C  
ATOM    615  N   GLU    82     -10.977  -5.924  -3.908  1.00 96.79           N  
ATOM    616  CA  GLU    82     -10.057  -5.059  -4.641  1.00 96.79           C  
ATOM    617  C   GLU    82     -10.496  -4.891  -6.093  1.00 96.79           C  
ATOM    618  O   GLU    82     -10.732  -5.877  -6.794  1.00 96.79           O  
ATOM    619  CB  GLU    82      -8.632  -5.617  -4.583  1.00 96.79           C  
ATOM    620  CG  GLU    82      -7.612  -4.776  -5.336  1.00 96.79           C  
ATOM    621  CD  GLU    82      -7.079  -3.608  -4.523  1.00 96.79           C  
ATOM    622  OE1 GLU    82      -6.294  -2.798  -5.065  1.00 96.79           O  
ATOM    623  OE2 GLU    82      -7.450  -3.501  -3.333  1.00 96.79           O  
ATOM    624  N   PHE    83     -10.625  -3.584  -6.539  1.00 97.36           N  
ATOM    625  CA  PHE    83     -10.925  -3.304  -7.938  1.00 97.36           C  
ATOM    626  C   PHE    83      -9.657  -3.344  -8.782  1.00 97.36           C  
ATOM    627  O   PHE    83      -8.569  -3.035  -8.292  1.00 97.36           O  
ATOM    628  CB  PHE    83     -11.608  -1.941  -8.081  1.00 97.36           C  
ATOM    629  CG  PHE    83     -13.048  -1.934  -7.643  1.00 97.36           C  
ATOM    630  CD1 PHE    83     -14.051  -2.377  -8.497  1.00 97.36           C  
ATOM    631  CD2 PHE    83     -13.398  -1.485  -6.376  1.00 97.36           C  
ATOM    632  CE1 PHE    83     -15.385  -2.372  -8.094  1.00 97.36           C  
ATOM    633  CE2 PHE    83     -14.729  -1.478  -5.966  1.00 97.36           C  
ATOM    634  CZ  PHE    83     -15.720  -1.920  -6.827  1.00 97.36           C  
ATOM    635  N   SER    84      -9.867  -3.702 -10.016  1.00 96.74           N  
ATOM    636  CA  SER    84      -8.786  -3.488 -10.973  1.00 96.74           C  
ATOM    637  C   SER    84      -8.609  -2.006 -11.284  1.00 96.74           C  
ATOM    638  O   SER    84      -9.522  -1.206 -11.063  1.00 96.74           O  
ATOM    639  CB  SER    84      -9.053  -4.260 -12.266  1.00 96.74           C  
ATOM    640  OG  SER    84     -10.222  -3.779 -12.906  1.00 96.74           O  
ATOM    641  N   PRO    85      -7.418  -1.538 -11.763  1.00 95.69           N  
ATOM    642  CA  PRO    85      -7.133  -0.110 -11.926  1.00 95.69           C  
ATOM    643  C   PRO    85      -8.112   0.583 -12.871  1.00 95.69           C  
ATOM    644  O   PRO    85      -8.396   1.772 -12.709  1.00 95.69           O  
ATOM    645  CB  PRO    85      -5.715  -0.097 -12.504  1.00 95.69           C  
ATOM    646  CG  PRO    85      -5.064  -1.320 -11.943  1.00 95.69           C  
ATOM    647  CD  PRO    85      -6.090  -2.413 -11.863  1.00 95.69           C  
ATOM    648  N   LYS    86      -8.723  -0.208 -13.865  1.00 95.57           N  
ATOM    649  CA  LYS    86      -9.634   0.435 -14.808  1.00 95.57           C  
ATOM    650  C   LYS    86     -11.088   0.113 -14.474  1.00 95.57           C  
ATOM    651  O   LYS    86     -11.982   0.337 -15.292  1.00 95.57           O  
ATOM    652  CB  LYS    86      -9.317   0.005 -16.240  1.00 95.57           C  
ATOM    653  CG  LYS    86      -7.971   0.497 -16.751  1.00 95.57           C  
ATOM    654  CD  LYS    86      -7.976   2.004 -16.978  1.00 95.57           C  
ATOM    655  CE  LYS    86      -6.684   2.476 -17.632  1.00 95.57           C  
ATOM    656  NZ  LYS    86      -6.676   3.955 -17.839  1.00 95.57           N  
ATOM    657  N   ASN    87     -11.265  -0.552 -13.316  1.00 96.51           N  
ATOM    658  CA  ASN    87     -12.593  -0.830 -12.781  1.00 96.51           C  
ATOM    659  C   ASN    87     -13.338  -1.854 -13.634  1.00 96.51           C  
ATOM    660  O   ASN    87     -14.549  -1.741 -13.831  1.00 96.51           O  
ATOM    661  CB  ASN    87     -13.408   0.460 -12.669  1.00 96.51           C  
ATOM    662  CG  ASN    87     -12.735   1.501 -11.797  1.00 96.51           C  
ATOM    663  OD1 ASN    87     -12.032   1.167 -10.840  1.00 96.51           O  
ATOM    664  ND2 ASN    87     -12.946   2.772 -12.120  1.00 96.51           N  
ATOM    665  N   THR    88     -12.554  -2.706 -14.279  1.00 96.70           N  
ATOM    666  CA  THR    88     -13.190  -3.715 -15.118  1.00 96.70           C  
ATOM    667  C   THR    88     -13.437  -4.997 -14.328  1.00 96.70           C  
ATOM    668  O   THR    88     -14.310  -5.793 -14.682  1.00 96.70           O  
ATOM    669  CB  THR    88     -12.335  -4.031 -16.358  1.00 96.70           C  
ATOM    670  OG1 THR    88     -11.035  -4.464 -15.938  1.00 96.70           O  
ATOM    671  CG2 THR    88     -12.185  -2.803 -17.250  1.00 96.70           C  
ATOM    672  N   VAL    89     -12.641  -5.237 -13.271  1.00 97.30           N  
ATOM    673  CA  VAL    89     -12.718  -6.473 -12.499  1.00 97.30           C  
ATOM    674  C   VAL    89     -12.796  -6.148 -11.009  1.00 97.30           C  
ATOM    675  O   VAL    89     -12.150  -5.210 -10.538  1.00 97.30           O  
ATOM    676  CB  VAL    89     -11.511  -7.395 -12.781  1.00 97.30           C  
ATOM    677  CG1 VAL    89     -11.636  -8.703 -12.002  1.00 97.30           C  
ATOM    678  CG2 VAL    89     -11.389  -7.671 -14.279  1.00 97.30           C  
ATOM    679  N   LEU    90     -13.586  -6.851 -10.241  1.00 97.11           N  
ATOM    680  CA  LEU    90     -13.576  -6.848  -8.783  1.00 97.11           C  
ATOM    681  C   LEU    90     -13.109  -8.195  -8.240  1.00 97.11           C  
ATOM    682  O   LEU    90     -13.720  -9.228  -8.523  1.00 97.11           O  
ATOM    683  CB  LEU    90     -14.968  -6.520  -8.238  1.00 97.11           C  
ATOM    684  CG  LEU    90     -15.121  -6.533  -6.715  1.00 97.11           C  
ATOM    685  CD1 LEU    90     -14.358  -5.366  -6.097  1.00 97.11           C  
ATOM    686  CD2 LEU    90     -16.594  -6.482  -6.325  1.00 97.11           C  
ATOM    687  N   ALA    91     -11.957  -8.148  -7.543  1.00 96.72           N  
ATOM    688  CA  ALA    91     -11.471  -9.342  -6.858  1.00 96.72           C  
ATOM    689  C   ALA    91     -12.065  -9.451  -5.456  1.00 96.72           C  
ATOM    690  O   ALA    91     -12.128  -8.461  -4.724  1.00 96.72           O  
ATOM    691  CB  ALA    91      -9.946  -9.332  -6.786  1.00 96.72           C  
ATOM    692  N   THR    92     -12.546 -10.628  -5.159  1.00 95.81           N  
ATOM    693  CA  THR    92     -13.072 -10.916  -3.829  1.00 95.81           C  
ATOM    694  C   THR    92     -12.347 -12.106  -3.206  1.00 95.81           C  
ATOM    695  O   THR    92     -11.895 -13.005  -3.918  1.00 95.81           O  
ATOM    696  CB  THR    92     -14.585 -11.199  -3.875  1.00 95.81           C  
ATOM    697  OG1 THR    92     -14.807 -12.479  -4.479  1.00 95.81           O  
ATOM    698  CG2 THR    92     -15.319 -10.134  -4.683  1.00 95.81           C  
ATOM    699  N   TRP    93     -12.110 -11.964  -1.968  1.00 94.48           N  
ATOM    700  CA  TRP    93     -11.447 -13.059  -1.266  1.00 94.48           C  
ATOM    701  C   TRP    93     -12.198 -13.421   0.011  1.00 94.48           C  
ATOM    702  O   TRP    93     -12.646 -12.539   0.747  1.00 94.48           O  
ATOM    703  CB  TRP    93     -10.000 -12.686  -0.934  1.00 94.48           C  
ATOM    704  CG  TRP    93      -9.225 -13.785  -0.269  1.00 94.48           C  
ATOM    705  CD1 TRP    93      -8.545 -14.801  -0.882  1.00 94.48           C  
ATOM    706  CD2 TRP    93      -9.056 -13.979   1.139  1.00 94.48           C  
ATOM    707  NE1 TRP    93      -7.962 -15.616   0.061  1.00 94.48           N  
ATOM    708  CE2 TRP    93      -8.260 -15.134   1.308  1.00 94.48           C  
ATOM    709  CE3 TRP    93      -9.499 -13.288   2.275  1.00 94.48           C  
ATOM    710  CZ2 TRP    93      -7.898 -15.613   2.570  1.00 94.48           C  
ATOM    711  CZ3 TRP    93      -9.138 -13.766   3.529  1.00 94.48           C  
ATOM    712  CH2 TRP    93      -8.345 -14.918   3.664  1.00 94.48           C  
ATOM    713  N   GLN    94     -12.289 -14.756   0.311  1.00 92.81           N  
ATOM    714  CA  GLN    94     -12.824 -15.336   1.538  1.00 92.81           C  
ATOM    715  C   GLN    94     -11.819 -16.288   2.180  1.00 92.81           C  
ATOM    716  O   GLN    94     -10.999 -16.894   1.487  1.00 92.81           O  
ATOM    717  CB  GLN    94     -14.136 -16.070   1.257  1.00 92.81           C  
ATOM    718  CG  GLN    94     -15.192 -15.206   0.582  1.00 92.81           C  
ATOM    719  CD  GLN    94     -16.357 -16.015   0.045  1.00 92.81           C  
ATOM    720  OE1 GLN    94     -16.180 -17.138  -0.439  1.00 92.81           O  
ATOM    721  NE2 GLN    94     -17.558 -15.452   0.124  1.00 92.81           N  
ATOM    722  N   PRO    95     -11.952 -16.361   3.526  1.00 91.39           N  
ATOM    723  CA  PRO    95     -11.037 -17.293   4.190  1.00 91.39           C  
ATOM    724  C   PRO    95     -11.160 -18.719   3.658  1.00 91.39           C  
ATOM    725  O   PRO    95     -12.267 -19.185   3.378  1.00 91.39           O  
ATOM    726  CB  PRO    95     -11.463 -17.219   5.658  1.00 91.39           C  
ATOM    727  CG  PRO    95     -12.027 -15.845   5.824  1.00 91.39           C  
ATOM    728  CD  PRO    95     -12.758 -15.474   4.566  1.00 91.39           C  
ATOM    729  N   TYR    96     -10.055 -19.341   3.504  1.00 91.44           N  
ATOM    730  CA  TYR    96      -9.924 -20.667   2.911  1.00 91.44           C  
ATOM    731  C   TYR    96     -10.639 -21.715   3.755  1.00 91.44           C  
ATOM    732  O   TYR    96     -10.506 -21.729   4.981  1.00 91.44           O  
ATOM    733  CB  TYR    96      -8.447 -21.042   2.753  1.00 91.44           C  
ATOM    734  CG  TYR    96      -8.228 -22.460   2.284  1.00 91.44           C  
ATOM    735  CD1 TYR    96      -7.840 -23.457   3.177  1.00 91.44           C  
ATOM    736  CD2 TYR    96      -8.407 -22.805   0.949  1.00 91.44           C  
ATOM    737  CE1 TYR    96      -7.635 -24.765   2.749  1.00 91.44           C  
ATOM    738  CE2 TYR    96      -8.205 -24.110   0.510  1.00 91.44           C  
ATOM    739  CZ  TYR    96      -7.820 -25.081   1.416  1.00 91.44           C  
ATOM    740  OH  TYR    96      -7.618 -26.374   0.988  1.00 91.44           O  
ATOM    741  N   THR    97     -11.477 -22.562   3.156  1.00 91.37           N  
ATOM    742  CA  THR    97     -12.125 -23.689   3.817  1.00 91.37           C  
ATOM    743  C   THR    97     -12.095 -24.928   2.927  1.00 91.37           C  
ATOM    744  O   THR    97     -11.752 -24.842   1.746  1.00 91.37           O  
ATOM    745  CB  THR    97     -13.582 -23.357   4.188  1.00 91.37           C  
ATOM    746  OG1 THR    97     -14.326 -23.092   2.992  1.00 91.37           O  
ATOM    747  CG2 THR    97     -13.653 -22.134   5.097  1.00 91.37           C  
ATOM    748  N   THR    98     -12.238 -25.996   3.520  1.00 92.45           N  
ATOM    749  CA  THR    98     -12.318 -27.259   2.794  1.00 92.45           C  
ATOM    750  C   THR    98     -13.751 -27.784   2.780  1.00 92.45           C  
ATOM    751  O   THR    98     -14.606 -27.290   3.518  1.00 92.45           O  
ATOM    752  CB  THR    98     -11.387 -28.318   3.412  1.00 92.45           C  
ATOM    753  OG1 THR    98     -11.758 -28.535   4.779  1.00 92.45           O  
ATOM    754  CG2 THR    98      -9.930 -27.869   3.358  1.00 92.45           C  
ATOM    755  N   SER    99     -14.038 -28.571   1.796  1.00 89.31           N  
ATOM    756  CA  SER    99     -15.353 -29.201   1.734  1.00 89.31           C  
ATOM    757  C   SER    99     -15.686 -29.917   3.039  1.00 89.31           C  
ATOM    758  O   SER    99     -14.827 -30.058   3.912  1.00 89.31           O  
ATOM    759  CB  SER    99     -15.420 -30.190   0.569  1.00 89.31           C  
ATOM    760  OG  SER    99     -14.484 -31.240   0.747  1.00 89.31           O  
ATOM    761  N   LYS   100     -16.882 -30.349   3.244  1.00 86.71           N  
ATOM    762  CA  LYS   100     -17.339 -31.001   4.468  1.00 86.71           C  
ATOM    763  C   LYS   100     -16.498 -32.236   4.780  1.00 86.71           C  
ATOM    764  O   LYS   100     -16.213 -32.521   5.945  1.00 86.71           O  
ATOM    765  CB  LYS   100     -18.814 -31.388   4.352  1.00 86.71           C  
ATOM    766  CG  LYS   100     -19.769 -30.205   4.397  1.00 86.71           C  
ATOM    767  CD  LYS   100     -21.223 -30.659   4.385  1.00 86.71           C  
ATOM    768  CE  LYS   100     -22.180 -29.475   4.342  1.00 86.71           C  
ATOM    769  NZ  LYS   100     -23.606 -29.916   4.295  1.00 86.71           N  
ATOM    770  N   ASP   101     -16.007 -32.857   3.673  1.00 87.31           N  
ATOM    771  CA  ASP   101     -15.197 -34.049   3.905  1.00 87.31           C  
ATOM    772  C   ASP   101     -13.738 -33.680   4.163  1.00 87.31           C  
ATOM    773  O   ASP   101     -12.932 -34.536   4.533  1.00 87.31           O  
ATOM    774  CB  ASP   101     -15.295 -35.005   2.714  1.00 87.31           C  
ATOM    775  CG  ASP   101     -14.976 -34.336   1.389  1.00 87.31           C  
ATOM    776  OD1 ASP   101     -14.975 -33.088   1.320  1.00 87.31           O  
ATOM    777  OD2 ASP   101     -14.725 -35.063   0.403  1.00 87.31           O  
ATOM    778  N   GLY   102     -13.401 -32.411   4.010  1.00 83.38           N  
ATOM    779  CA  GLY   102     -12.074 -31.888   4.293  1.00 83.38           C  
ATOM    780  C   GLY   102     -11.062 -32.210   3.210  1.00 83.38           C  
ATOM    781  O   GLY   102      -9.858 -32.028   3.404  1.00 83.38           O  
ATOM    782  N   THR   103     -11.571 -32.722   2.093  1.00 83.84           N  
ATOM    783  CA  THR   103     -10.596 -33.215   1.126  1.00 83.84           C  
ATOM    784  C   THR   103     -10.357 -32.184   0.026  1.00 83.84           C  
ATOM    785  O   THR   103      -9.233 -32.033  -0.456  1.00 83.84           O  
ATOM    786  CB  THR   103     -11.056 -34.543   0.497  1.00 83.84           C  
ATOM    787  OG1 THR   103     -12.375 -34.381  -0.038  1.00 83.84           O  
ATOM    788  CG2 THR   103     -11.073 -35.664   1.531  1.00 83.84           C  
ATOM    789  N   ALA   104     -11.361 -31.355  -0.269  1.00 87.72           N  
ATOM    790  CA  ALA   104     -11.153 -30.479  -1.420  1.00 87.72           C  
ATOM    791  C   ALA   104     -11.249 -29.011  -1.015  1.00 87.72           C  
ATOM    792  O   ALA   104     -12.133 -28.629  -0.245  1.00 87.72           O  
ATOM    793  CB  ALA   104     -12.168 -30.793  -2.517  1.00 87.72           C  
ATOM    794  N   GLY   105     -10.327 -28.270  -1.396  1.00 89.97           N  
ATOM    795  CA  GLY   105     -10.391 -26.834  -1.178  1.00 89.97           C  
ATOM    796  C   GLY   105     -11.508 -26.161  -1.952  1.00 89.97           C  
ATOM    797  O   GLY   105     -11.761 -26.503  -3.109  1.00 89.97           O  
ATOM    798  N   ILE   106     -12.231 -25.300  -1.355  1.00 90.85           N  
ATOM    799  CA  ILE   106     -13.287 -24.508  -1.976  1.00 90.85           C  
ATOM    800  C   ILE   106     -12.708 -23.197  -2.502  1.00 90.85           C  
ATOM    801  O   ILE   106     -11.999 -22.490  -1.782  1.00 90.85           O  
ATOM    802  CB  ILE   106     -14.438 -24.224  -0.984  1.00 90.85           C  
ATOM    803  CG1 ILE   106     -15.042 -25.539  -0.477  1.00 90.85           C  
ATOM    804  CG2 ILE   106     -15.509 -23.346  -1.636  1.00 90.85           C  
ATOM    805  CD1 ILE   106     -16.048 -25.363   0.652  1.00 90.85           C  
ATOM    806  N   PRO   107     -12.918 -22.951  -3.818  1.00 91.94           N  
ATOM    807  CA  PRO   107     -12.407 -21.683  -4.344  1.00 91.94           C  
ATOM    808  C   PRO   107     -12.815 -20.483  -3.492  1.00 91.94           C  
ATOM    809  O   PRO   107     -13.978 -20.371  -3.095  1.00 91.94           O  
ATOM    810  CB  PRO   107     -13.034 -21.601  -5.738  1.00 91.94           C  
ATOM    811  CG  PRO   107     -13.222 -23.024  -6.156  1.00 91.94           C  
ATOM    812  CD  PRO   107     -13.578 -23.835  -4.943  1.00 91.94           C  
ATOM    813  N   ASN   108     -11.931 -19.569  -3.216  1.00 92.81           N  
ATOM    814  CA  ASN   108     -12.195 -18.475  -2.286  1.00 92.81           C  
ATOM    815  C   ASN   108     -11.692 -17.142  -2.833  1.00 92.81           C  
ATOM    816  O   ASN   108     -11.798 -16.113  -2.164  1.00 92.81           O  
ATOM    817  CB  ASN   108     -11.561 -18.764  -0.924  1.00 92.81           C  
ATOM    818  CG  ASN   108     -10.076 -19.052  -1.020  1.00 92.81           C  
ATOM    819  OD1 ASN   108      -9.596 -19.570  -2.031  1.00 92.81           O  
ATOM    820  ND2 ASN   108      -9.338 -18.717   0.032  1.00 92.81           N  
ATOM    821  N   LEU   109     -10.975 -17.082  -3.937  1.00 95.05           N  
ATOM    822  CA  LEU   109     -10.619 -15.890  -4.700  1.00 95.05           C  
ATOM    823  C   LEU   109     -11.393 -15.833  -6.012  1.00 95.05           C  
ATOM    824  O   LEU   109     -11.117 -16.603  -6.935  1.00 95.05           O  
ATOM    825  CB  LEU   109      -9.114 -15.863  -4.980  1.00 95.05           C  
ATOM    826  CG  LEU   109      -8.613 -14.736  -5.885  1.00 95.05           C  
ATOM    827  CD1 LEU   109      -8.948 -13.378  -5.275  1.00 95.05           C  
ATOM    828  CD2 LEU   109      -7.112 -14.866  -6.121  1.00 95.05           C  
ATOM    829  N   GLN   110     -12.311 -14.965  -6.081  1.00 95.02           N  
ATOM    830  CA  GLN   110     -13.181 -14.869  -7.249  1.00 95.02           C  
ATOM    831  C   GLN   110     -13.026 -13.518  -7.941  1.00 95.02           C  
ATOM    832  O   GLN   110     -12.953 -12.480  -7.279  1.00 95.02           O  
ATOM    833  CB  GLN   110     -14.641 -15.089  -6.850  1.00 95.02           C  
ATOM    834  CG  GLN   110     -14.942 -16.504  -6.374  1.00 95.02           C  
ATOM    835  CD  GLN   110     -16.321 -16.635  -5.757  1.00 95.02           C  
ATOM    836  OE1 GLN   110     -16.827 -15.699  -5.130  1.00 95.02           O  
ATOM    837  NE2 GLN   110     -16.940 -17.799  -5.928  1.00 95.02           N  
ATOM    838  N   LEU   111     -13.026 -13.533  -9.230  1.00 96.27           N  
ATOM    839  CA  LEU   111     -12.886 -12.341 -10.059  1.00 96.27           C  
ATOM    840  C   LEU   111     -14.157 -12.082 -10.859  1.00 96.27           C  
ATOM    841  O   LEU   111     -14.569 -12.918 -11.667  1.00 96.27           O  
ATOM    842  CB  LEU   111     -11.692 -12.484 -11.007  1.00 96.27           C  
ATOM    843  CG  LEU   111     -10.356 -12.859 -10.363  1.00 96.27           C  
ATOM    844  CD1 LEU   111      -9.268 -12.970 -11.426  1.00 96.27           C  
ATOM    845  CD2 LEU   111      -9.970 -11.838  -9.299  1.00 96.27           C  
ATOM    846  N   TYR   112     -14.818 -10.945 -10.675  1.00 96.27           N  
ATOM    847  CA  TYR   112     -16.104 -10.615 -11.279  1.00 96.27           C  
ATOM    848  C   TYR   112     -15.961  -9.471 -12.276  1.00 96.27           C  
ATOM    849  O   TYR   112     -15.224  -8.513 -12.029  1.00 96.27           O  
ATOM    850  CB  TYR   112     -17.125 -10.241 -10.200  1.00 96.27           C  
ATOM    851  CG  TYR   112     -17.656 -11.427  -9.430  1.00 96.27           C  
ATOM    852  CD1 TYR   112     -18.869 -12.019  -9.774  1.00 96.27           C  
ATOM    853  CD2 TYR   112     -16.946 -11.956  -8.358  1.00 96.27           C  
ATOM    854  CE1 TYR   112     -19.362 -13.110  -9.067  1.00 96.27           C  
ATOM    855  CE2 TYR   112     -17.430 -13.047  -7.644  1.00 96.27           C  
ATOM    856  CZ  TYR   112     -18.637 -13.616  -8.005  1.00 96.27           C  
ATOM    857  OH  TYR   112     -19.121 -14.696  -7.301  1.00 96.27           O  
ATOM    858  N   ASP   113     -16.589  -9.616 -13.394  1.00 96.28           N  
ATOM    859  CA  ASP   113     -16.736  -8.510 -14.334  1.00 96.28           C  
ATOM    860  C   ASP   113     -17.693  -7.451 -13.790  1.00 96.28           C  
ATOM    861  O   ASP   113     -18.860  -7.741 -13.520  1.00 96.28           O  
ATOM    862  CB  ASP   113     -17.232  -9.019 -15.689  1.00 96.28           C  
ATOM    863  CG  ASP   113     -17.220  -7.948 -16.766  1.00 96.28           C  
ATOM    864  OD1 ASP   113     -18.134  -7.096 -16.789  1.00 96.28           O  
ATOM    865  OD2 ASP   113     -16.290  -7.958 -17.601  1.00 96.28           O  
ATOM    866  N   VAL   114     -17.192  -6.220 -13.651  1.00 95.88           N  
ATOM    867  CA  VAL   114     -17.963  -5.164 -13.003  1.00 95.88           C  
ATOM    868  C   VAL   114     -19.108  -4.727 -13.914  1.00 95.88           C  
ATOM    869  O   VAL   114     -20.201  -4.408 -13.439  1.00 95.88           O  
ATOM    870  CB  VAL   114     -17.074  -3.952 -12.645  1.00 95.88           C  
ATOM    871  CG1 VAL   114     -17.931  -2.766 -12.205  1.00 95.88           C  
ATOM    872  CG2 VAL   114     -16.075  -4.327 -11.553  1.00 95.88           C  
ATOM    873  N   LYS   115     -18.902  -4.829 -15.193  1.00 94.16           N  
ATOM    874  CA  LYS   115     -19.933  -4.371 -16.120  1.00 94.16           C  
ATOM    875  C   LYS   115     -21.080  -5.373 -16.206  1.00 94.16           C  
ATOM    876  O   LYS   115     -22.248  -5.001 -16.072  1.00 94.16           O  
ATOM    877  CB  LYS   115     -19.338  -4.135 -17.510  1.00 94.16           C  
ATOM    878  CG  LYS   115     -20.322  -3.553 -18.513  1.00 94.16           C  
ATOM    879  CD  LYS   115     -19.650  -3.255 -19.848  1.00 94.16           C  
ATOM    880  CE  LYS   115     -20.640  -2.700 -20.863  1.00 94.16           C  
ATOM    881  NZ  LYS   115     -19.988  -2.419 -22.177  1.00 94.16           N  
ATOM    882  N   THR   116     -20.765  -6.659 -16.337  1.00 95.14           N  
ATOM    883  CA  THR   116     -21.809  -7.649 -16.577  1.00 95.14           C  
ATOM    884  C   THR   116     -22.252  -8.295 -15.267  1.00 95.14           C  
ATOM    885  O   THR   116     -23.328  -8.893 -15.197  1.00 95.14           O  
ATOM    886  CB  THR   116     -21.332  -8.739 -17.554  1.00 95.14           C  
ATOM    887  OG1 THR   116     -20.267  -9.482 -16.949  1.00 95.14           O  
ATOM    888  CG2 THR   116     -20.832  -8.127 -18.859  1.00 95.14           C  
ATOM    889  N   GLY   117     -21.429  -8.285 -14.222  1.00 92.34           N  
ATOM    890  CA  GLY   117     -21.732  -8.911 -12.945  1.00 92.34           C  
ATOM    891  C   GLY   117     -21.468 -10.405 -12.936  1.00 92.34           C  
ATOM    892  O   GLY   117     -21.903 -11.112 -12.025  1.00 92.34           O  
ATOM    893  N   THR   118     -20.812 -10.949 -13.899  1.00 93.94           N  
ATOM    894  CA  THR   118     -20.544 -12.379 -14.007  1.00 93.94           C  
ATOM    895  C   THR   118     -19.170 -12.716 -13.435  1.00 93.94           C  
ATOM    896  O   THR   118     -18.259 -11.886 -13.465  1.00 93.94           O  
ATOM    897  CB  THR   118     -20.625 -12.854 -15.469  1.00 93.94           C  
ATOM    898  OG1 THR   118     -19.644 -12.156 -16.247  1.00 93.94           O  
ATOM    899  CG2 THR   118     -22.007 -12.588 -16.058  1.00 93.94           C  
ATOM    900  N   CYS   119     -19.140 -13.949 -12.838  1.00 94.32           N  
ATOM    901  CA  CYS   119     -17.854 -14.423 -12.341  1.00 94.32           C  
ATOM    902  C   CYS   119     -16.942 -14.833 -13.493  1.00 94.32           C  
ATOM    903  O   CYS   119     -17.311 -15.675 -14.312  1.00 94.32           O  
ATOM    904  CB  CYS   119     -18.048 -15.603 -11.389  1.00 94.32           C  
ATOM    905  SG  CYS   119     -16.510 -16.221 -10.672  1.00 94.32           S  
ATOM    906  N   LEU   120     -15.758 -14.205 -13.655  1.00 95.71           N  
ATOM    907  CA  LEU   120     -14.801 -14.508 -14.712  1.00 95.71           C  
ATOM    908  C   LEU   120     -14.002 -15.764 -14.380  1.00 95.71           C  
ATOM    909  O   LEU   120     -13.773 -16.607 -15.250  1.00 95.71           O  
ATOM    910  CB  LEU   120     -13.850 -13.327 -14.929  1.00 95.71           C  
ATOM    911  CG  LEU   120     -14.495 -12.008 -15.357  1.00 95.71           C  
ATOM    912  CD1 LEU   120     -13.465 -10.883 -15.334  1.00 95.71           C  
ATOM    913  CD2 LEU   120     -15.117 -12.141 -16.743  1.00 95.71           C  
ATOM    914  N   LYS   121     -13.609 -15.844 -13.107  1.00 96.14           N  
ATOM    915  CA  LYS   121     -12.773 -16.974 -12.713  1.00 96.14           C  
ATOM    916  C   LYS   121     -12.778 -17.161 -11.199  1.00 96.14           C  
ATOM    917  O   LYS   121     -12.921 -16.194 -10.449  1.00 96.14           O  
ATOM    918  CB  LYS   121     -11.340 -16.781 -13.212  1.00 96.14           C  
ATOM    919  CG  LYS   121     -10.449 -18.000 -13.022  1.00 96.14           C  
ATOM    920  CD  LYS   121     -10.832 -19.126 -13.973  1.00 96.14           C  
ATOM    921  CE  LYS   121      -9.803 -20.248 -13.956  1.00 96.14           C  
ATOM    922  NZ  LYS   121     -10.189 -21.369 -14.864  1.00 96.14           N  
ATOM    923  N   SER   122     -12.568 -18.453 -10.752  1.00 94.99           N  
ATOM    924  CA  SER   122     -12.412 -18.795  -9.342  1.00 94.99           C  
ATOM    925  C   SER   122     -11.113 -19.557  -9.099  1.00 94.99           C  
ATOM    926  O   SER   122     -10.826 -20.539  -9.787  1.00 94.99           O  
ATOM    927  CB  SER   122     -13.599 -19.627  -8.857  1.00 94.99           C  
ATOM    928  OG  SER   122     -14.810 -18.903  -8.992  1.00 94.99           O  
ATOM    929  N   PHE   123     -10.317 -19.026  -8.236  1.00 94.66           N  
ATOM    930  CA  PHE   123      -9.065 -19.672  -7.859  1.00 94.66           C  
ATOM    931  C   PHE   123      -9.107 -20.127  -6.405  1.00 94.66           C  
ATOM    932  O   PHE   123      -9.934 -19.652  -5.624  1.00 94.66           O  
ATOM    933  CB  PHE   123      -7.882 -18.724  -8.079  1.00 94.66           C  
ATOM    934  CG  PHE   123      -7.719 -18.279  -9.507  1.00 94.66           C  
ATOM    935  CD1 PHE   123      -7.254 -19.160 -10.476  1.00 94.66           C  
ATOM    936  CD2 PHE   123      -8.031 -16.978  -9.881  1.00 94.66           C  
ATOM    937  CE1 PHE   123      -7.101 -18.750 -11.798  1.00 94.66           C  
ATOM    938  CE2 PHE   123      -7.881 -16.562 -11.201  1.00 94.66           C  
ATOM    939  CZ  PHE   123      -7.416 -17.449 -12.158  1.00 94.66           C  
ATOM    940  N   ILE   124      -8.251 -21.044  -6.081  1.00 92.77           N  
ATOM    941  CA  ILE   124      -8.010 -21.407  -4.689  1.00 92.77           C  
ATOM    942  C   ILE   124      -6.767 -20.685  -4.175  1.00 92.77           C  
ATOM    943  O   ILE   124      -5.701 -20.755  -4.791  1.00 92.77           O  
ATOM    944  CB  ILE   124      -7.850 -22.935  -4.522  1.00 92.77           C  
ATOM    945  CG1 ILE   124      -9.160 -23.650  -4.872  1.00 92.77           C  
ATOM    946  CG2 ILE   124      -7.402 -23.278  -3.099  1.00 92.77           C  
ATOM    947  CD1 ILE   124      -9.041 -25.167  -4.928  1.00 92.77           C  
ATOM    948  N   GLN   125      -6.907 -19.956  -3.171  1.00 90.69           N  
ATOM    949  CA  GLN   125      -5.819 -19.265  -2.488  1.00 90.69           C  
ATOM    950  C   GLN   125      -5.789 -19.617  -1.003  1.00 90.69           C  
ATOM    951  O   GLN   125      -6.557 -19.063  -0.213  1.00 90.69           O  
ATOM    952  CB  GLN   125      -5.947 -17.751  -2.666  1.00 90.69           C  
ATOM    953  CG  GLN   125      -4.781 -16.963  -2.085  1.00 90.69           C  
ATOM    954  CD  GLN   125      -3.503 -17.132  -2.884  1.00 90.69           C  
ATOM    955  OE1 GLN   125      -3.524 -17.151  -4.119  1.00 90.69           O  
ATOM    956  NE2 GLN   125      -2.379 -17.256  -2.185  1.00 90.69           N  
ATOM    957  N   LYS   126      -4.849 -20.297  -0.595  1.00 87.03           N  
ATOM    958  CA  LYS   126      -4.825 -20.823   0.767  1.00 87.03           C  
ATOM    959  C   LYS   126      -4.360 -19.760   1.758  1.00 87.03           C  
ATOM    960  O   LYS   126      -4.936 -19.618   2.839  1.00 87.03           O  
ATOM    961  CB  LYS   126      -3.917 -22.051   0.852  1.00 87.03           C  
ATOM    962  CG  LYS   126      -4.443 -23.263   0.097  1.00 87.03           C  
ATOM    963  CD  LYS   126      -3.561 -24.485   0.317  1.00 87.03           C  
ATOM    964  CE  LYS   126      -4.031 -25.672  -0.513  1.00 87.03           C  
ATOM    965  NZ  LYS   126      -3.147 -26.861  -0.328  1.00 87.03           N  
ATOM    966  N   LYS   127      -3.387 -19.036   1.333  1.00 83.20           N  
ATOM    967  CA  LYS   127      -2.816 -18.046   2.242  1.00 83.20           C  
ATOM    968  C   LYS   127      -3.380 -16.655   1.965  1.00 83.20           C  
ATOM    969  O   LYS   127      -3.659 -16.311   0.815  1.00 83.20           O  
ATOM    970  CB  LYS   127      -1.292 -18.027   2.125  1.00 83.20           C  
ATOM    971  CG  LYS   127      -0.625 -19.341   2.504  1.00 83.20           C  
ATOM    972  CD  LYS   127       0.893 -19.242   2.420  1.00 83.20           C  
ATOM    973  CE  LYS   127       1.561 -20.563   2.778  1.00 83.20           C  
ATOM    974  NZ  LYS   127       3.048 -20.478   2.674  1.00 83.20           N  
ATOM    975  N   MET   128      -3.462 -15.950   3.003  1.00 82.73           N  
ATOM    976  CA  MET   128      -3.980 -14.593   2.856  1.00 82.73           C  
ATOM    977  C   MET   128      -2.904 -13.655   2.317  1.00 82.73           C  
ATOM    978  O   MET   128      -3.216 -12.604   1.756  1.00 82.73           O  
ATOM    979  CB  MET   128      -4.507 -14.070   4.193  1.00 82.73           C  
ATOM    980  CG  MET   128      -5.201 -12.721   4.093  1.00 82.73           C  
ATOM    981  SD  MET   128      -4.102 -11.328   4.563  1.00 82.73           S  
ATOM    982  CE  MET   128      -5.269  -9.944   4.438  1.00 82.73           C  
ATOM    983  N   GLN   129      -1.633 -14.022   2.529  1.00 81.55           N  
ATOM    984  CA  GLN   129      -0.538 -13.173   2.073  1.00 81.55           C  
ATOM    985  C   GLN   129      -0.561 -13.012   0.555  1.00 81.55           C  
ATOM    986  O   GLN   129      -0.640 -14.000  -0.178  1.00 81.55           O  
ATOM    987  CB  GLN   129       0.808 -13.747   2.518  1.00 81.55           C  
ATOM    988  CG  GLN   129       1.080 -13.591   4.009  1.00 81.55           C  
ATOM    989  CD  GLN   129       0.401 -14.660   4.844  1.00 81.55           C  
ATOM    990  OE1 GLN   129      -0.150 -15.628   4.309  1.00 81.55           O  
ATOM    991  NE2 GLN   129       0.436 -14.494   6.162  1.00 81.55           N  
ATOM    992  N   ASN   130      -0.583 -11.738   0.060  1.00 82.73           N  
ATOM    993  CA  ASN   130      -0.619 -11.476  -1.375  1.00 82.73           C  
ATOM    994  C   ASN   130      -1.847 -12.104  -2.029  1.00 82.73           C  
ATOM    995  O   ASN   130      -1.736 -12.757  -3.068  1.00 82.73           O  
ATOM    996  CB  ASN   130       0.659 -11.986  -2.046  1.00 82.73           C  
ATOM    997  CG  ASN   130       1.881 -11.173  -1.667  1.00 82.73           C  
ATOM    998  OD1 ASN   130       1.782  -9.978  -1.375  1.00 82.73           O  
ATOM    999  ND2 ASN   130       3.044 -11.815  -1.668  1.00 82.73           N  
ATOM   1000  N   TRP   131      -2.958 -12.084  -1.311  1.00 87.98           N  
ATOM   1001  CA  TRP   131      -4.204 -12.694  -1.764  1.00 87.98           C  
ATOM   1002  C   TRP   131      -4.677 -12.062  -3.068  1.00 87.98           C  
ATOM   1003  O   TRP   131      -5.339 -12.715  -3.878  1.00 87.98           O  
ATOM   1004  CB  TRP   131      -5.290 -12.560  -0.693  1.00 87.98           C  
ATOM   1005  CG  TRP   131      -5.813 -11.165  -0.528  1.00 87.98           C  
ATOM   1006  CD1 TRP   131      -5.341 -10.202   0.321  1.00 87.98           C  
ATOM   1007  CD2 TRP   131      -6.914 -10.577  -1.228  1.00 87.98           C  
ATOM   1008  NE1 TRP   131      -6.083  -9.051   0.190  1.00 87.98           N  
ATOM   1009  CE2 TRP   131      -7.053  -9.254  -0.754  1.00 87.98           C  
ATOM   1010  CE3 TRP   131      -7.797 -11.042  -2.213  1.00 87.98           C  
ATOM   1011  CZ2 TRP   131      -8.042  -8.389  -1.231  1.00 87.98           C  
ATOM   1012  CZ3 TRP   131      -8.780 -10.180  -2.687  1.00 87.98           C  
ATOM   1013  CH2 TRP   131      -8.892  -8.869  -2.194  1.00 87.98           C  
ATOM   1014  N   CYS   132      -4.494 -10.653  -3.230  1.00 90.21           N  
ATOM   1015  CA  CYS   132      -5.101 -10.014  -4.392  1.00 90.21           C  
ATOM   1016  C   CYS   132      -4.180 -10.099  -5.604  1.00 90.21           C  
ATOM   1017  O   CYS   132      -2.961  -9.979  -5.472  1.00 90.21           O  
ATOM   1018  CB  CYS   132      -5.428  -8.552  -4.090  1.00 90.21           C  
ATOM   1019  SG  CYS   132      -3.974  -7.538  -3.741  1.00 90.21           S  
ATOM   1020  N   PRO   133      -4.797 -10.412  -6.768  1.00 93.69           N  
ATOM   1021  CA  PRO   133      -3.991 -10.273  -7.983  1.00 93.69           C  
ATOM   1022  C   PRO   133      -3.417  -8.868  -8.152  1.00 93.69           C  
ATOM   1023  O   PRO   133      -3.978  -7.901  -7.630  1.00 93.69           O  
ATOM   1024  CB  PRO   133      -4.983 -10.596  -9.103  1.00 93.69           C  
ATOM   1025  CG  PRO   133      -6.061 -11.391  -8.440  1.00 93.69           C  
ATOM   1026  CD  PRO   133      -6.193 -10.925  -7.019  1.00 93.69           C  
ATOM   1027  N   SER   134      -2.272  -8.775  -8.704  1.00 95.57           N  
ATOM   1028  CA  SER   134      -1.615  -7.493  -8.932  1.00 95.57           C  
ATOM   1029  C   SER   134      -1.665  -7.099 -10.404  1.00 95.57           C  
ATOM   1030  O   SER   134      -1.182  -7.836 -11.266  1.00 95.57           O  
ATOM   1031  CB  SER   134      -0.161  -7.544  -8.458  1.00 95.57           C  
ATOM   1032  OG  SER   134      -0.095  -7.752  -7.058  1.00 95.57           O  
ATOM   1033  N   TRP   135      -2.262  -5.963 -10.682  1.00 95.70           N  
ATOM   1034  CA  TRP   135      -2.437  -5.493 -12.052  1.00 95.70           C  
ATOM   1035  C   TRP   135      -1.396  -4.434 -12.401  1.00 95.70           C  
ATOM   1036  O   TRP   135      -0.921  -3.709 -11.525  1.00 95.70           O  
ATOM   1037  CB  TRP   135      -3.846  -4.927 -12.251  1.00 95.70           C  
ATOM   1038  CG  TRP   135      -4.910  -5.975 -12.378  1.00 95.70           C  
ATOM   1039  CD1 TRP   135      -5.373  -6.544 -13.531  1.00 95.70           C  
ATOM   1040  CD2 TRP   135      -5.649  -6.575 -11.310  1.00 95.70           C  
ATOM   1041  NE1 TRP   135      -6.355  -7.464 -13.244  1.00 95.70           N  
ATOM   1042  CE2 TRP   135      -6.543  -7.502 -11.889  1.00 95.70           C  
ATOM   1043  CE3 TRP   135      -5.641  -6.420  -9.917  1.00 95.70           C  
ATOM   1044  CZ2 TRP   135      -7.422  -8.271 -11.123  1.00 95.70           C  
ATOM   1045  CZ3 TRP   135      -6.516  -7.186  -9.156  1.00 95.70           C  
ATOM   1046  CH2 TRP   135      -7.394  -8.100  -9.763  1.00 95.70           C  
ATOM   1047  N   SER   136      -1.074  -4.465 -13.672  1.00 95.19           N  
ATOM   1048  CA  SER   136      -0.416  -3.278 -14.210  1.00 95.19           C  
ATOM   1049  C   SER   136      -1.369  -2.088 -14.251  1.00 95.19           C  
ATOM   1050  O   SER   136      -2.589  -2.263 -14.226  1.00 95.19           O  
ATOM   1051  CB  SER   136       0.128  -3.555 -15.612  1.00 95.19           C  
ATOM   1052  OG  SER   136      -0.927  -3.843 -16.513  1.00 95.19           O  
ATOM   1053  N   GLU   137      -0.897  -0.859 -14.263  1.00 92.15           N  
ATOM   1054  CA  GLU   137      -1.713   0.350 -14.211  1.00 92.15           C  
ATOM   1055  C   GLU   137      -2.656   0.431 -15.408  1.00 92.15           C  
ATOM   1056  O   GLU   137      -3.783   0.916 -15.286  1.00 92.15           O  
ATOM   1057  CB  GLU   137      -0.825   1.596 -14.156  1.00 92.15           C  
ATOM   1058  CG  GLU   137      -0.183   1.834 -12.797  1.00 92.15           C  
ATOM   1059  CD  GLU   137       0.610   3.129 -12.726  1.00 92.15           C  
ATOM   1060  OE1 GLU   137       1.150   3.451 -11.644  1.00 92.15           O  
ATOM   1061  OE2 GLU   137       0.691   3.827 -13.761  1.00 92.15           O  
ATOM   1062  N   ASP   138      -2.162  -0.017 -16.597  1.00 92.27           N  
ATOM   1063  CA  ASP   138      -3.010   0.029 -17.783  1.00 92.27           C  
ATOM   1064  C   ASP   138      -3.906  -1.206 -17.866  1.00 92.27           C  
ATOM   1065  O   ASP   138      -4.601  -1.409 -18.863  1.00 92.27           O  
ATOM   1066  CB  ASP   138      -2.158   0.146 -19.049  1.00 92.27           C  
ATOM   1067  CG  ASP   138      -1.176  -1.000 -19.211  1.00 92.27           C  
ATOM   1068  OD1 ASP   138      -1.076  -1.850 -18.300  1.00 92.27           O  
ATOM   1069  OD2 ASP   138      -0.495  -1.053 -20.258  1.00 92.27           O  
ATOM   1070  N   GLU   139      -3.760  -2.123 -16.851  1.00 94.62           N  
ATOM   1071  CA  GLU   139      -4.593  -3.308 -16.670  1.00 94.62           C  
ATOM   1072  C   GLU   139      -4.401  -4.297 -17.817  1.00 94.62           C  
ATOM   1073  O   GLU   139      -5.303  -5.077 -18.129  1.00 94.62           O  
ATOM   1074  CB  GLU   139      -6.068  -2.917 -16.554  1.00 94.62           C  
ATOM   1075  CG  GLU   139      -6.950  -4.011 -15.969  1.00 94.62           C  
ATOM   1076  CD  GLU   139      -8.364  -3.542 -15.665  1.00 94.62           C  
ATOM   1077  OE1 GLU   139      -9.329  -4.138 -16.198  1.00 94.62           O  
ATOM   1078  OE2 GLU   139      -8.510  -2.571 -14.889  1.00 94.62           O  
ATOM   1079  N   THR   140      -3.329  -4.208 -18.535  1.00 94.23           N  
ATOM   1080  CA  THR   140      -3.040  -5.162 -19.599  1.00 94.23           C  
ATOM   1081  C   THR   140      -2.395  -6.424 -19.033  1.00 94.23           C  
ATOM   1082  O   THR   140      -2.390  -7.471 -19.685  1.00 94.23           O  
ATOM   1083  CB  THR   140      -2.117  -4.546 -20.667  1.00 94.23           C  
ATOM   1084  OG1 THR   140      -0.897  -4.120 -20.048  1.00 94.23           O  
ATOM   1085  CG2 THR   140      -2.778  -3.347 -21.339  1.00 94.23           C  
ATOM   1086  N   LEU   141      -1.806  -6.352 -17.866  1.00 95.80           N  
ATOM   1087  CA  LEU   141      -1.148  -7.484 -17.223  1.00 95.80           C  
ATOM   1088  C   LEU   141      -1.685  -7.694 -15.812  1.00 95.80           C  
ATOM   1089  O   LEU   141      -1.919  -6.729 -15.081  1.00 95.80           O  
ATOM   1090  CB  LEU   141       0.367  -7.268 -17.179  1.00 95.80           C  
ATOM   1091  CG  LEU   141       1.211  -8.473 -16.759  1.00 95.80           C  
ATOM   1092  CD1 LEU   141       1.149  -9.561 -17.825  1.00 95.80           C  
ATOM   1093  CD2 LEU   141       2.654  -8.051 -16.501  1.00 95.80           C  
ATOM   1094  N   CYS   142      -1.923  -8.904 -15.441  1.00 96.15           N  
ATOM   1095  CA  CYS   142      -2.313  -9.320 -14.098  1.00 96.15           C  
ATOM   1096  C   CYS   142      -1.475 -10.503 -13.629  1.00 96.15           C  
ATOM   1097  O   CYS   142      -1.303 -11.478 -14.363  1.00 96.15           O  
ATOM   1098  CB  CYS   142      -3.796  -9.687 -14.061  1.00 96.15           C  
ATOM   1099  SG  CYS   142      -4.364 -10.259 -12.444  1.00 96.15           S  
ATOM   1100  N   ALA   143      -0.929 -10.344 -12.419  1.00 96.08           N  
ATOM   1101  CA  ALA   143      -0.070 -11.396 -11.882  1.00 96.08           C  
ATOM   1102  C   ALA   143      -0.608 -11.917 -10.552  1.00 96.08           C  
ATOM   1103  O   ALA   143      -1.159 -11.153  -9.756  1.00 96.08           O  
ATOM   1104  CB  ALA   143       1.357 -10.883 -11.711  1.00 96.08           C  
ATOM   1105  N   ARG   144      -0.521 -13.175 -10.333  1.00 94.56           N  
ATOM   1106  CA  ARG   144      -0.941 -13.828  -9.097  1.00 94.56           C  
ATOM   1107  C   ARG   144       0.151 -14.751  -8.567  1.00 94.56           C  
ATOM   1108  O   ARG   144       0.764 -15.499  -9.331  1.00 94.56           O  
ATOM   1109  CB  ARG   144      -2.233 -14.618  -9.317  1.00 94.56           C  
ATOM   1110  CG  ARG   144      -2.859 -15.145  -8.036  1.00 94.56           C  
ATOM   1111  CD  ARG   144      -4.167 -15.875  -8.307  1.00 94.56           C  
ATOM   1112  NE  ARG   144      -3.954 -17.094  -9.083  1.00 94.56           N  
ATOM   1113  CZ  ARG   144      -3.659 -18.282  -8.563  1.00 94.56           C  
ATOM   1114  NH1 ARG   144      -3.535 -18.435  -7.250  1.00 94.56           N  
ATOM   1115  NH2 ARG   144      -3.485 -19.325  -9.361  1.00 94.56           N  
ATOM   1116  N   ASN   145       0.433 -14.680  -7.266  1.00 90.10           N  
ATOM   1117  CA  ASN   145       1.368 -15.581  -6.601  1.00 90.10           C  
ATOM   1118  C   ASN   145       0.749 -16.956  -6.364  1.00 90.10           C  
ATOM   1119  O   ASN   145      -0.332 -17.063  -5.783  1.00 90.10           O  
ATOM   1120  CB  ASN   145       1.846 -14.979  -5.278  1.00 90.10           C  
ATOM   1121  CG  ASN   145       2.989 -15.759  -4.660  1.00 90.10           C  
ATOM   1122  OD1 ASN   145       3.664 -16.537  -5.340  1.00 90.10           O  
ATOM   1123  ND2 ASN   145       3.216 -15.557  -3.367  1.00 90.10           N  
ATOM   1124  N   VAL   146       1.345 -17.977  -6.930  1.00 86.39           N  
ATOM   1125  CA  VAL   146       0.986 -19.378  -6.737  1.00 86.39           C  
ATOM   1126  C   VAL   146       2.176 -20.141  -6.159  1.00 86.39           C  
ATOM   1127  O   VAL   146       3.326 -19.874  -6.517  1.00 86.39           O  
ATOM   1128  CB  VAL   146       0.523 -20.033  -8.057  1.00 86.39           C  
ATOM   1129  CG1 VAL   146       0.004 -21.447  -7.805  1.00 86.39           C  
ATOM   1130  CG2 VAL   146      -0.550 -19.178  -8.728  1.00 86.39           C  
ATOM   1131  N   ASN   147       1.909 -20.981  -5.138  1.00 79.78           N  
ATOM   1132  CA  ASN   147       2.986 -21.739  -4.511  1.00 79.78           C  
ATOM   1133  C   ASN   147       4.125 -22.009  -5.490  1.00 79.78           C  
ATOM   1134  O   ASN   147       3.974 -22.802  -6.420  1.00 79.78           O  
ATOM   1135  CB  ASN   147       2.455 -23.054  -3.939  1.00 79.78           C  
ATOM   1136  CG  ASN   147       3.403 -23.680  -2.935  1.00 79.78           C  
ATOM   1137  OD1 ASN   147       4.287 -23.010  -2.397  1.00 79.78           O  
ATOM   1138  ND2 ASN   147       3.225 -24.970  -2.676  1.00 79.78           N  
ATOM   1139  N   ASN   148       5.246 -21.353  -5.363  1.00 82.84           N  
ATOM   1140  CA  ASN   148       6.527 -21.506  -6.043  1.00 82.84           C  
ATOM   1141  C   ASN   148       6.492 -20.906  -7.446  1.00 82.84           C  
ATOM   1142  O   ASN   148       7.386 -21.158  -8.256  1.00 82.84           O  
ATOM   1143  CB  ASN   148       6.929 -22.981  -6.106  1.00 82.84           C  
ATOM   1144  CG  ASN   148       7.110 -23.596  -4.732  1.00 82.84           C  
ATOM   1145  OD1 ASN   148       7.596 -22.943  -3.805  1.00 82.84           O  
ATOM   1146  ND2 ASN   148       6.719 -24.857  -4.591  1.00 82.84           N  
ATOM   1147  N   GLU   149       5.432 -20.262  -7.903  1.00 90.39           N  
ATOM   1148  CA  GLU   149       5.334 -19.642  -9.221  1.00 90.39           C  
ATOM   1149  C   GLU   149       4.596 -18.308  -9.150  1.00 90.39           C  
ATOM   1150  O   GLU   149       3.966 -17.995  -8.138  1.00 90.39           O  
ATOM   1151  CB  GLU   149       4.630 -20.581 -10.205  1.00 90.39           C  
ATOM   1152  CG  GLU   149       5.348 -21.907 -10.410  1.00 90.39           C  
ATOM   1153  CD  GLU   149       4.581 -22.873 -11.300  1.00 90.39           C  
ATOM   1154  OE1 GLU   149       5.191 -23.837 -11.815  1.00 90.39           O  
ATOM   1155  OE2 GLU   149       3.362 -22.662 -11.484  1.00 90.39           O  
ATOM   1156  N   VAL   150       4.708 -17.552 -10.185  1.00 93.73           N  
ATOM   1157  CA  VAL   150       3.872 -16.390 -10.462  1.00 93.73           C  
ATOM   1158  C   VAL   150       3.208 -16.545 -11.829  1.00 93.73           C  
ATOM   1159  O   VAL   150       3.892 -16.670 -12.847  1.00 93.73           O  
ATOM   1160  CB  VAL   150       4.687 -15.078 -10.411  1.00 93.73           C  
ATOM   1161  CG1 VAL   150       3.780 -13.869 -10.633  1.00 93.73           C  
ATOM   1162  CG2 VAL   150       5.424 -14.960  -9.079  1.00 93.73           C  
ATOM   1163  N   HIS   151       1.967 -16.637 -11.848  1.00 95.55           N  
ATOM   1164  CA  HIS   151       1.183 -16.735 -13.074  1.00 95.55           C  
ATOM   1165  C   HIS   151       0.845 -15.353 -13.623  1.00 95.55           C  
ATOM   1166  O   HIS   151       0.383 -14.482 -12.883  1.00 95.55           O  
ATOM   1167  CB  HIS   151      -0.100 -17.531 -12.827  1.00 95.55           C  
ATOM   1168  CG  HIS   151       0.141 -18.967 -12.486  1.00 95.55           C  
ATOM   1169  ND1 HIS   151      -0.884 -19.856 -12.244  1.00 95.55           N  
ATOM   1170  CD2 HIS   151       1.291 -19.667 -12.350  1.00 95.55           C  
ATOM   1171  CE1 HIS   151      -0.372 -21.044 -11.972  1.00 95.55           C  
ATOM   1172  NE2 HIS   151       0.946 -20.957 -12.030  1.00 95.55           N  
ATOM   1173  N   PHE   152       1.008 -15.153 -14.930  1.00 96.31           N  
ATOM   1174  CA  PHE   152       0.694 -13.892 -15.591  1.00 96.31           C  
ATOM   1175  C   PHE   152      -0.450 -14.071 -16.583  1.00 96.31           C  
ATOM   1176  O   PHE   152      -0.452 -15.019 -17.371  1.00 96.31           O  
ATOM   1177  CB  PHE   152       1.929 -13.337 -16.308  1.00 96.31           C  
ATOM   1178  CG  PHE   152       3.045 -12.946 -15.378  1.00 96.31           C  
ATOM   1179  CD1 PHE   152       3.183 -11.631 -14.950  1.00 96.31           C  
ATOM   1180  CD2 PHE   152       3.958 -13.893 -14.932  1.00 96.31           C  
ATOM   1181  CE1 PHE   152       4.216 -11.266 -14.089  1.00 96.31           C  
ATOM   1182  CE2 PHE   152       4.992 -13.536 -14.072  1.00 96.31           C  
ATOM   1183  CZ  PHE   152       5.120 -12.221 -13.652  1.00 96.31           C  
ATOM   1184  N   PHE   153      -1.415 -13.223 -16.539  1.00 97.20           N  
ATOM   1185  CA  PHE   153      -2.565 -13.161 -17.433  1.00 97.20           C  
ATOM   1186  C   PHE   153      -2.563 -11.860 -18.227  1.00 97.20           C  
ATOM   1187  O   PHE   153      -2.233 -10.800 -17.691  1.00 97.20           O  
ATOM   1188  CB  PHE   153      -3.870 -13.292 -16.642  1.00 97.20           C  
ATOM   1189  CG  PHE   153      -3.928 -14.512 -15.763  1.00 97.20           C  
ATOM   1190  CD1 PHE   153      -4.375 -15.728 -16.267  1.00 97.20           C  
ATOM   1191  CD2 PHE   153      -3.536 -14.443 -14.433  1.00 97.20           C  
ATOM   1192  CE1 PHE   153      -4.429 -16.859 -15.456  1.00 97.20           C  
ATOM   1193  CE2 PHE   153      -3.587 -15.569 -13.616  1.00 97.20           C  
ATOM   1194  CZ  PHE   153      -4.035 -16.776 -14.129  1.00 97.20           C  
ATOM   1195  N   GLU   154      -2.935 -11.904 -19.469  1.00 95.91           N  
ATOM   1196  CA  GLU   154      -2.992 -10.718 -20.318  1.00 95.91           C  
ATOM   1197  C   GLU   154      -4.431 -10.381 -20.698  1.00 95.91           C  
ATOM   1198  O   GLU   154      -5.229 -11.275 -20.986  1.00 95.91           O  
ATOM   1199  CB  GLU   154      -2.148 -10.918 -21.579  1.00 95.91           C  
ATOM   1200  CG  GLU   154      -0.649 -10.944 -21.318  1.00 95.91           C  
ATOM   1201  CD  GLU   154       0.174 -11.203 -22.570  1.00 95.91           C  
ATOM   1202  OE1 GLU   154       1.419 -11.083 -22.513  1.00 95.91           O  
ATOM   1203  OE2 GLU   154      -0.432 -11.526 -23.616  1.00 95.91           O  
ATOM   1204  N   ASN   155      -4.750  -9.130 -20.512  1.00 94.42           N  
ATOM   1205  CA  ASN   155      -6.027  -8.587 -20.962  1.00 94.42           C  
ATOM   1206  C   ASN   155      -7.200  -9.220 -20.217  1.00 94.42           C  
ATOM   1207  O   ASN   155      -8.201  -9.594 -20.830  1.00 94.42           O  
ATOM   1208  CB  ASN   155      -6.191  -8.780 -22.471  1.00 94.42           C  
ATOM   1209  CG  ASN   155      -5.067  -8.145 -23.266  1.00 94.42           C  
ATOM   1210  OD1 ASN   155      -4.684  -6.999 -23.016  1.00 94.42           O  
ATOM   1211  ND2 ASN   155      -4.531  -8.884 -24.230  1.00 94.42           N  
ATOM   1212  N   ASN   156      -6.844  -9.536 -18.961  1.00 95.53           N  
ATOM   1213  CA  ASN   156      -7.837 -10.069 -18.035  1.00 95.53           C  
ATOM   1214  C   ASN   156      -8.452 -11.365 -18.557  1.00 95.53           C  
ATOM   1215  O   ASN   156      -9.656 -11.586 -18.417  1.00 95.53           O  
ATOM   1216  CB  ASN   156      -8.931  -9.033 -17.767  1.00 95.53           C  
ATOM   1217  CG  ASN   156      -8.443  -7.874 -16.921  1.00 95.53           C  
ATOM   1218  OD1 ASN   156      -7.469  -8.001 -16.174  1.00 95.53           O  
ATOM   1219  ND2 ASN   156      -9.116  -6.734 -17.031  1.00 95.53           N  
ATOM   1220  N   ASN   157      -7.773 -12.059 -19.531  1.00 96.01           N  
ATOM   1221  CA  ASN   157      -8.112 -13.443 -19.842  1.00 96.01           C  
ATOM   1222  C   ASN   157      -7.541 -14.407 -18.806  1.00 96.01           C  
ATOM   1223  O   ASN   157      -6.368 -14.779 -18.878  1.00 96.01           O  
ATOM   1224  CB  ASN   157      -7.618 -13.815 -21.242  1.00 96.01           C  
ATOM   1225  CG  ASN   157      -8.017 -15.220 -21.648  1.00 96.01           C  
ATOM   1226  OD1 ASN   157      -8.720 -15.916 -20.911  1.00 96.01           O  
ATOM   1227  ND2 ASN   157      -7.572 -15.646 -22.824  1.00 96.01           N  
ATOM   1228  N   PHE   158      -8.477 -14.766 -17.869  1.00 96.73           N  
ATOM   1229  CA  PHE   158      -8.016 -15.534 -16.718  1.00 96.73           C  
ATOM   1230  C   PHE   158      -8.139 -17.030 -16.981  1.00 96.73           C  
ATOM   1231  O   PHE   158      -7.853 -17.845 -16.102  1.00 96.73           O  
ATOM   1232  CB  PHE   158      -8.809 -15.154 -15.464  1.00 96.73           C  
ATOM   1233  CG  PHE   158      -8.718 -13.695 -15.107  1.00 96.73           C  
ATOM   1234  CD1 PHE   158      -7.518 -13.146 -14.672  1.00 96.73           C  
ATOM   1235  CD2 PHE   158      -9.832 -12.873 -15.206  1.00 96.73           C  
ATOM   1236  CE1 PHE   158      -7.431 -11.796 -14.340  1.00 96.73           C  
ATOM   1237  CE2 PHE   158      -9.753 -11.523 -14.876  1.00 96.73           C  
ATOM   1238  CZ  PHE   158      -8.551 -10.987 -14.443  1.00 96.73           C  
ATOM   1239  N   ASN   159      -8.530 -17.373 -18.189  1.00 95.01           N  
ATOM   1240  CA  ASN   159      -8.680 -18.784 -18.526  1.00 95.01           C  
ATOM   1241  C   ASN   159      -7.375 -19.377 -19.050  1.00 95.01           C  
ATOM   1242  O   ASN   159      -7.197 -20.597 -19.046  1.00 95.01           O  
ATOM   1243  CB  ASN   159      -9.799 -18.974 -19.553  1.00 95.01           C  
ATOM   1244  CG  ASN   159     -11.169 -18.648 -18.990  1.00 95.01           C  
ATOM   1245  OD1 ASN   159     -11.507 -19.052 -17.875  1.00 95.01           O  
ATOM   1246  ND2 ASN   159     -11.966 -17.915 -19.759  1.00 95.01           N  
ATOM   1247  N   THR   160      -6.526 -18.446 -19.481  1.00 95.60           N  
ATOM   1248  CA  THR   160      -5.260 -18.898 -20.046  1.00 95.60           C  
ATOM   1249  C   THR   160      -4.088 -18.154 -19.411  1.00 95.60           C  
ATOM   1250  O   THR   160      -4.003 -16.928 -19.502  1.00 95.60           O  
ATOM   1251  CB  THR   160      -5.229 -18.702 -21.573  1.00 95.60           C  
ATOM   1252  OG1 THR   160      -6.356 -19.367 -22.158  1.00 95.60           O  
ATOM   1253  CG2 THR   160      -3.948 -19.272 -22.175  1.00 95.60           C  
ATOM   1254  N   ILE   161      -3.188 -18.921 -18.774  1.00 95.92           N  
ATOM   1255  CA  ILE   161      -1.948 -18.339 -18.272  1.00 95.92           C  
ATOM   1256  C   ILE   161      -1.063 -17.920 -19.445  1.00 95.92           C  
ATOM   1257  O   ILE   161      -0.664 -18.756 -20.259  1.00 95.92           O  
ATOM   1258  CB  ILE   161      -1.190 -19.325 -17.355  1.00 95.92           C  
ATOM   1259  CG1 ILE   161      -2.054 -19.700 -16.146  1.00 95.92           C  
ATOM   1260  CG2 ILE   161       0.148 -18.728 -16.909  1.00 95.92           C  
ATOM   1261  CD1 ILE   161      -1.513 -20.873 -15.339  1.00 95.92           C  
ATOM   1262  N   ALA   162      -0.736 -16.724 -19.573  1.00 96.15           N  
ATOM   1263  CA  ALA   162       0.075 -16.198 -20.669  1.00 96.15           C  
ATOM   1264  C   ALA   162       1.548 -16.550 -20.479  1.00 96.15           C  
ATOM   1265  O   ALA   162       2.247 -16.865 -21.445  1.00 96.15           O  
ATOM   1266  CB  ALA   162      -0.097 -14.685 -20.779  1.00 96.15           C  
ATOM   1267  N   ASN   163       2.089 -16.349 -19.259  1.00 95.48           N  
ATOM   1268  CA  ASN   163       3.472 -16.647 -18.905  1.00 95.48           C  
ATOM   1269  C   ASN   163       3.609 -17.003 -17.427  1.00 95.48           C  
ATOM   1270  O   ASN   163       2.724 -16.699 -16.627  1.00 95.48           O  
ATOM   1271  CB  ASN   163       4.382 -15.467 -19.253  1.00 95.48           C  
ATOM   1272  CG  ASN   163       5.812 -15.892 -19.523  1.00 95.48           C  
ATOM   1273  OD1 ASN   163       6.154 -17.072 -19.408  1.00 95.48           O  
ATOM   1274  ND2 ASN   163       6.656 -14.934 -19.887  1.00 95.48           N  
ATOM   1275  N   LYS   164       4.682 -17.705 -17.100  1.00 94.11           N  
ATOM   1276  CA  LYS   164       4.966 -18.102 -15.724  1.00 94.11           C  
ATOM   1277  C   LYS   164       6.413 -17.794 -15.351  1.00 94.11           C  
ATOM   1278  O   LYS   164       7.323 -17.984 -16.161  1.00 94.11           O  
ATOM   1279  CB  LYS   164       4.679 -19.591 -15.525  1.00 94.11           C  
ATOM   1280  CG  LYS   164       3.235 -19.985 -15.798  1.00 94.11           C  
ATOM   1281  CD  LYS   164       3.018 -21.480 -15.604  1.00 94.11           C  
ATOM   1282  CE  LYS   164       1.652 -21.919 -16.115  1.00 94.11           C  
ATOM   1283  NZ  LYS   164       1.424 -23.380 -15.904  1.00 94.11           N  
ATOM   1284  N   LEU   165       6.580 -17.243 -14.226  1.00 93.55           N  
ATOM   1285  CA  LEU   165       7.904 -17.169 -13.618  1.00 93.55           C  
ATOM   1286  C   LEU   165       8.118 -18.319 -12.640  1.00 93.55           C  
ATOM   1287  O   LEU   165       7.491 -18.363 -11.579  1.00 93.55           O  
ATOM   1288  CB  LEU   165       8.089 -15.830 -12.898  1.00 93.55           C  
ATOM   1289  CG  LEU   165       9.429 -15.620 -12.192  1.00 93.55           C  
ATOM   1290  CD1 LEU   165      10.570 -15.633 -13.204  1.00 93.55           C  
ATOM   1291  CD2 LEU   165       9.421 -14.313 -11.406  1.00 93.55           C  
ATOM   1292  N   HIS   166       8.957 -19.249 -13.067  1.00 88.89           N  
ATOM   1293  CA  HIS   166       9.242 -20.423 -12.249  1.00 88.89           C  
ATOM   1294  C   HIS   166      10.509 -20.224 -11.423  1.00 88.89           C  
ATOM   1295  O   HIS   166      11.599 -20.069 -11.978  1.00 88.89           O  
ATOM   1296  CB  HIS   166       9.379 -21.668 -13.128  1.00 88.89           C  
ATOM   1297  CG  HIS   166       9.448 -22.945 -12.352  1.00 88.89           C  
ATOM   1298  ND1 HIS   166       8.336 -23.537 -11.794  1.00 88.89           N  
ATOM   1299  CD2 HIS   166      10.498 -23.743 -12.046  1.00 88.89           C  
ATOM   1300  CE1 HIS   166       8.701 -24.648 -11.175  1.00 88.89           C  
ATOM   1301  NE2 HIS   166      10.007 -24.795 -11.313  1.00 88.89           N  
ATOM   1302  N   LEU   167      10.297 -20.039 -10.148  1.00 86.28           N  
ATOM   1303  CA  LEU   167      11.381 -20.015  -9.172  1.00 86.28           C  
ATOM   1304  C   LEU   167      10.978 -20.742  -7.893  1.00 86.28           C  
ATOM   1305  O   LEU   167       9.877 -20.536  -7.378  1.00 86.28           O  
ATOM   1306  CB  LEU   167      11.780 -18.572  -8.848  1.00 86.28           C  
ATOM   1307  CG  LEU   167      12.612 -17.845  -9.906  1.00 86.28           C  
ATOM   1308  CD1 LEU   167      12.514 -16.336  -9.712  1.00 86.28           C  
ATOM   1309  CD2 LEU   167      14.066 -18.304  -9.851  1.00 86.28           C  
ATOM   1310  N   GLN   168      11.861 -21.578  -7.421  1.00 84.37           N  
ATOM   1311  CA  GLN   168      11.532 -22.356  -6.231  1.00 84.37           C  
ATOM   1312  C   GLN   168      11.399 -21.457  -5.005  1.00 84.37           C  
ATOM   1313  O   GLN   168      12.278 -20.638  -4.731  1.00 84.37           O  
ATOM   1314  CB  GLN   168      12.591 -23.431  -5.982  1.00 84.37           C  
ATOM   1315  CG  GLN   168      12.557 -24.573  -6.988  1.00 84.37           C  
ATOM   1316  CD  GLN   168      13.414 -25.752  -6.566  1.00 84.37           C  
ATOM   1317  OE1 GLN   168      14.252 -25.638  -5.666  1.00 84.37           O  
ATOM   1318  NE2 GLN   168      13.211 -26.895  -7.214  1.00 84.37           N  
ATOM   1319  N   LYS   169      10.291 -21.451  -4.355  1.00 86.38           N  
ATOM   1320  CA  LYS   169      10.020 -20.893  -3.033  1.00 86.38           C  
ATOM   1321  C   LYS   169       9.831 -19.380  -3.103  1.00 86.38           C  
ATOM   1322  O   LYS   169      10.391 -18.641  -2.291  1.00 86.38           O  
ATOM   1323  CB  LYS   169      11.151 -21.235  -2.062  1.00 86.38           C  
ATOM   1324  CG  LYS   169      11.283 -22.722  -1.766  1.00 86.38           C  
ATOM   1325  CD  LYS   169      12.377 -22.992  -0.741  1.00 86.38           C  
ATOM   1326  CE  LYS   169      12.524 -24.481  -0.459  1.00 86.38           C  
ATOM   1327  NZ  LYS   169      13.621 -24.754   0.517  1.00 86.38           N  
ATOM   1328  N   ILE   170       9.321 -18.956  -4.233  1.00 90.55           N  
ATOM   1329  CA  ILE   170       8.995 -17.536  -4.289  1.00 90.55           C  
ATOM   1330  C   ILE   170       8.098 -17.165  -3.110  1.00 90.55           C  
ATOM   1331  O   ILE   170       7.040 -17.767  -2.913  1.00 90.55           O  
ATOM   1332  CB  ILE   170       8.307 -17.166  -5.622  1.00 90.55           C  
ATOM   1333  CG1 ILE   170       9.268 -17.384  -6.797  1.00 90.55           C  
ATOM   1334  CG2 ILE   170       7.805 -15.719  -5.588  1.00 90.55           C  
ATOM   1335  CD1 ILE   170       8.628 -17.184  -8.165  1.00 90.55           C  
ATOM   1336  N   ASN   171       8.477 -16.329  -2.324  1.00 90.36           N  
ATOM   1337  CA  ASN   171       7.740 -15.906  -1.137  1.00 90.36           C  
ATOM   1338  C   ASN   171       6.908 -14.657  -1.411  1.00 90.36           C  
ATOM   1339  O   ASN   171       5.777 -14.542  -0.934  1.00 90.36           O  
ATOM   1340  CB  ASN   171       8.698 -15.661   0.030  1.00 90.36           C  
ATOM   1341  CG  ASN   171       7.973 -15.372   1.330  1.00 90.36           C  
ATOM   1342  OD1 ASN   171       8.144 -14.305   1.926  1.00 90.36           O  
ATOM   1343  ND2 ASN   171       7.158 -16.319   1.777  1.00 90.36           N  
ATOM   1344  N   ASP   172       7.461 -13.684  -2.228  1.00 91.53           N  
ATOM   1345  CA  ASP   172       6.778 -12.430  -2.529  1.00 91.53           C  
ATOM   1346  C   ASP   172       7.200 -11.888  -3.892  1.00 91.53           C  
ATOM   1347  O   ASP   172       8.251 -12.263  -4.417  1.00 91.53           O  
ATOM   1348  CB  ASP   172       7.057 -11.392  -1.440  1.00 91.53           C  
ATOM   1349  CG  ASP   172       6.009 -10.294  -1.385  1.00 91.53           C  
ATOM   1350  OD1 ASP   172       5.003 -10.374  -2.122  1.00 91.53           O  
ATOM   1351  OD2 ASP   172       6.193  -9.340  -0.599  1.00 91.53           O  
ATOM   1352  N   PHE   173       6.288 -11.018  -4.473  1.00 94.33           N  
ATOM   1353  CA  PHE   173       6.622 -10.311  -5.703  1.00 94.33           C  
ATOM   1354  C   PHE   173       5.883  -8.980  -5.781  1.00 94.33           C  
ATOM   1355  O   PHE   173       4.876  -8.783  -5.098  1.00 94.33           O  
ATOM   1356  CB  PHE   173       6.286 -11.170  -6.927  1.00 94.33           C  
ATOM   1357  CG  PHE   173       4.826 -11.165  -7.290  1.00 94.33           C  
ATOM   1358  CD1 PHE   173       3.931 -12.003  -6.637  1.00 94.33           C  
ATOM   1359  CD2 PHE   173       4.348 -10.322  -8.284  1.00 94.33           C  
ATOM   1360  CE1 PHE   173       2.578 -12.001  -6.971  1.00 94.33           C  
ATOM   1361  CE2 PHE   173       2.998 -10.314  -8.623  1.00 94.33           C  
ATOM   1362  CZ  PHE   173       2.115 -11.155  -7.966  1.00 94.33           C  
ATOM   1363  N   VAL   174       6.421  -8.069  -6.524  1.00 95.61           N  
ATOM   1364  CA  VAL   174       5.755  -6.797  -6.784  1.00 95.61           C  
ATOM   1365  C   VAL   174       5.943  -6.405  -8.248  1.00 95.61           C  
ATOM   1366  O   VAL   174       7.061  -6.441  -8.768  1.00 95.61           O  
ATOM   1367  CB  VAL   174       6.286  -5.678  -5.860  1.00 95.61           C  
ATOM   1368  CG1 VAL   174       5.481  -4.394  -6.049  1.00 95.61           C  
ATOM   1369  CG2 VAL   174       6.245  -6.129  -4.401  1.00 95.61           C  
ATOM   1370  N   LEU   175       4.862  -6.016  -8.914  1.00 95.86           N  
ATOM   1371  CA  LEU   175       4.911  -5.533 -10.290  1.00 95.86           C  
ATOM   1372  C   LEU   175       5.300  -4.059 -10.336  1.00 95.86           C  
ATOM   1373  O   LEU   175       4.858  -3.271  -9.497  1.00 95.86           O  
ATOM   1374  CB  LEU   175       3.560  -5.739 -10.979  1.00 95.86           C  
ATOM   1375  CG  LEU   175       3.560  -5.668 -12.507  1.00 95.86           C  
ATOM   1376  CD1 LEU   175       4.301  -6.865 -13.093  1.00 95.86           C  
ATOM   1377  CD2 LEU   175       2.133  -5.604 -13.040  1.00 95.86           C  
ATOM   1378  N   SER   176       6.226  -3.643 -11.272  1.00 95.35           N  
ATOM   1379  CA  SER   176       6.641  -2.250 -11.409  1.00 95.35           C  
ATOM   1380  C   SER   176       5.489  -1.376 -11.893  1.00 95.35           C  
ATOM   1381  O   SER   176       4.592  -1.852 -12.592  1.00 95.35           O  
ATOM   1382  CB  SER   176       7.821  -2.134 -12.375  1.00 95.35           C  
ATOM   1383  OG  SER   176       7.426  -2.467 -13.694  1.00 95.35           O  
ATOM   1384  N   PRO   177       5.390  -0.145 -11.408  1.00 91.43           N  
ATOM   1385  CA  PRO   177       4.442   0.798 -12.006  1.00 91.43           C  
ATOM   1386  C   PRO   177       4.851   1.234 -13.411  1.00 91.43           C  
ATOM   1387  O   PRO   177       5.969   0.952 -13.848  1.00 91.43           O  
ATOM   1388  CB  PRO   177       4.466   1.983 -11.037  1.00 91.43           C  
ATOM   1389  CG  PRO   177       5.827   1.945 -10.420  1.00 91.43           C  
ATOM   1390  CD  PRO   177       6.286   0.517 -10.367  1.00 91.43           C  
ATOM   1391  N   GLY   178       3.809   1.834 -14.258  1.00 78.68           N  
ATOM   1392  CA  GLY   178       4.097   2.494 -15.522  1.00 78.68           C  
ATOM   1393  C   GLY   178       3.746   1.648 -16.731  1.00 78.68           C  
ATOM   1394  O   GLY   178       3.188   0.558 -16.591  1.00 78.68           O  
ATOM   1395  N   PRO   179       3.997   2.324 -17.892  1.00 74.51           N  
ATOM   1396  CA  PRO   179       3.769   1.522 -19.096  1.00 74.51           C  
ATOM   1397  C   PRO   179       4.978   0.669 -19.475  1.00 74.51           C  
ATOM   1398  O   PRO   179       5.984   0.666 -18.760  1.00 74.51           O  
ATOM   1399  CB  PRO   179       3.485   2.574 -20.172  1.00 74.51           C  
ATOM   1400  CG  PRO   179       4.188   3.804 -19.698  1.00 74.51           C  
ATOM   1401  CD  PRO   179       4.331   3.728 -18.205  1.00 74.51           C  
ATOM   1402  N   GLN   180       4.738  -0.398 -20.230  1.00 78.08           N  
ATOM   1403  CA  GLN   180       5.692  -1.341 -20.803  1.00 78.08           C  
ATOM   1404  C   GLN   180       7.054  -0.685 -21.016  1.00 78.08           C  
ATOM   1405  O   GLN   180       7.136   0.517 -21.278  1.00 78.08           O  
ATOM   1406  CB  GLN   180       5.167  -1.900 -22.126  1.00 78.08           C  
ATOM   1407  CG  GLN   180       3.928  -2.772 -21.976  1.00 78.08           C  
ATOM   1408  CD  GLN   180       3.546  -3.477 -23.264  1.00 78.08           C  
ATOM   1409  OE1 GLN   180       4.224  -3.338 -24.288  1.00 78.08           O  
ATOM   1410  NE2 GLN   180       2.459  -4.239 -23.223  1.00 78.08           N  
ATOM   1411  N   PRO   181       8.095  -1.363 -20.799  1.00 89.33           N  
ATOM   1412  CA  PRO   181       8.046  -2.780 -20.432  1.00 89.33           C  
ATOM   1413  C   PRO   181       7.810  -2.995 -18.939  1.00 89.33           C  
ATOM   1414  O   PRO   181       8.304  -2.222 -18.115  1.00 89.33           O  
ATOM   1415  CB  PRO   181       9.425  -3.300 -20.848  1.00 89.33           C  
ATOM   1416  CG  PRO   181      10.328  -2.114 -20.741  1.00 89.33           C  
ATOM   1417  CD  PRO   181       9.539  -0.882 -21.080  1.00 89.33           C  
ATOM   1418  N   TYR   182       7.010  -4.037 -18.586  1.00 93.32           N  
ATOM   1419  CA  TYR   182       6.727  -4.367 -17.194  1.00 93.32           C  
ATOM   1420  C   TYR   182       7.911  -5.080 -16.551  1.00 93.32           C  
ATOM   1421  O   TYR   182       8.577  -5.895 -17.194  1.00 93.32           O  
ATOM   1422  CB  TYR   182       5.474  -5.242 -17.092  1.00 93.32           C  
ATOM   1423  CG  TYR   182       4.258  -4.639 -17.753  1.00 93.32           C  
ATOM   1424  CD1 TYR   182       3.674  -3.478 -17.254  1.00 93.32           C  
ATOM   1425  CD2 TYR   182       3.692  -5.230 -18.878  1.00 93.32           C  
ATOM   1426  CE1 TYR   182       2.552  -2.921 -17.858  1.00 93.32           C  
ATOM   1427  CE2 TYR   182       2.571  -4.682 -19.490  1.00 93.32           C  
ATOM   1428  CZ  TYR   182       2.009  -3.528 -18.975  1.00 93.32           C  
ATOM   1429  OH  TYR   182       0.899  -2.980 -19.577  1.00 93.32           O  
ATOM   1430  N   LYS   183       8.179  -4.757 -15.372  1.00 95.41           N  
ATOM   1431  CA  LYS   183       9.207  -5.433 -14.585  1.00 95.41           C  
ATOM   1432  C   LYS   183       8.618  -6.031 -13.310  1.00 95.41           C  
ATOM   1433  O   LYS   183       7.560  -5.601 -12.848  1.00 95.41           O  
ATOM   1434  CB  LYS   183      10.339  -4.466 -14.236  1.00 95.41           C  
ATOM   1435  CG  LYS   183      11.027  -3.855 -15.447  1.00 95.41           C  
ATOM   1436  CD  LYS   183      11.995  -2.750 -15.043  1.00 95.41           C  
ATOM   1437  CE  LYS   183      12.506  -1.982 -16.254  1.00 95.41           C  
ATOM   1438  NZ  LYS   183      11.585  -0.871 -16.635  1.00 95.41           N  
ATOM   1439  N   VAL   184       9.297  -7.051 -12.853  1.00 95.95           N  
ATOM   1440  CA  VAL   184       8.817  -7.705 -11.641  1.00 95.95           C  
ATOM   1441  C   VAL   184       9.987  -7.961 -10.693  1.00 95.95           C  
ATOM   1442  O   VAL   184      11.053  -8.411 -11.120  1.00 95.95           O  
ATOM   1443  CB  VAL   184       8.091  -9.031 -11.961  1.00 95.95           C  
ATOM   1444  CG1 VAL   184       9.021  -9.990 -12.702  1.00 95.95           C  
ATOM   1445  CG2 VAL   184       7.567  -9.675 -10.679  1.00 95.95           C  
ATOM   1446  N   ALA   185       9.805  -7.502  -9.420  1.00 96.42           N  
ATOM   1447  CA  ALA   185      10.742  -7.839  -8.351  1.00 96.42           C  
ATOM   1448  C   ALA   185      10.288  -9.084  -7.595  1.00 96.42           C  
ATOM   1449  O   ALA   185       9.136  -9.169  -7.163  1.00 96.42           O  
ATOM   1450  CB  ALA   185      10.898  -6.664  -7.390  1.00 96.42           C  
ATOM   1451  N   VAL   186      11.166 -10.031  -7.456  1.00 95.84           N  
ATOM   1452  CA  VAL   186      10.808 -11.290  -6.812  1.00 95.84           C  
ATOM   1453  C   VAL   186      11.747 -11.555  -5.637  1.00 95.84           C  
ATOM   1454  O   VAL   186      12.961 -11.369  -5.751  1.00 95.84           O  
ATOM   1455  CB  VAL   186      10.852 -12.470  -7.808  1.00 95.84           C  
ATOM   1456  CG1 VAL   186      10.450 -13.773  -7.119  1.00 95.84           C  
ATOM   1457  CG2 VAL   186       9.945 -12.192  -9.005  1.00 95.84           C  
ATOM   1458  N   TYR   187      11.184 -11.949  -4.506  1.00 95.37           N  
ATOM   1459  CA  TYR   187      11.962 -12.313  -3.328  1.00 95.37           C  
ATOM   1460  C   TYR   187      11.868 -13.809  -3.053  1.00 95.37           C  
ATOM   1461  O   TYR   187      10.770 -14.370  -3.005  1.00 95.37           O  
ATOM   1462  CB  TYR   187      11.485 -11.526  -2.104  1.00 95.37           C  
ATOM   1463  CG  TYR   187      12.011 -12.062  -0.795  1.00 95.37           C  
ATOM   1464  CD1 TYR   187      11.148 -12.594   0.160  1.00 95.37           C  
ATOM   1465  CD2 TYR   187      13.372 -12.037  -0.510  1.00 95.37           C  
ATOM   1466  CE1 TYR   187      11.628 -13.087   1.369  1.00 95.37           C  
ATOM   1467  CE2 TYR   187      13.863 -12.528   0.696  1.00 95.37           C  
ATOM   1468  CZ  TYR   187      12.985 -13.050   1.627  1.00 95.37           C  
ATOM   1469  OH  TYR   187      13.466 -13.537   2.822  1.00 95.37           O  
ATOM   1470  N   VAL   188      13.043 -14.436  -2.852  1.00 93.46           N  
ATOM   1471  CA  VAL   188      13.165 -15.839  -2.468  1.00 93.46           C  
ATOM   1472  C   VAL   188      13.969 -15.953  -1.176  1.00 93.46           C  
ATOM   1473  O   VAL   188      15.125 -15.526  -1.116  1.00 93.46           O  
ATOM   1474  CB  VAL   188      13.827 -16.677  -3.584  1.00 93.46           C  
ATOM   1475  CG1 VAL   188      14.003 -18.127  -3.138  1.00 93.46           C  
ATOM   1476  CG2 VAL   188      13.000 -16.605  -4.867  1.00 93.46           C  
ATOM   1477  N   PRO   189      13.293 -16.508  -0.153  1.00 91.66           N  
ATOM   1478  CA  PRO   189      14.048 -16.682   1.091  1.00 91.66           C  
ATOM   1479  C   PRO   189      15.184 -17.693   0.955  1.00 91.66           C  
ATOM   1480  O   PRO   189      15.164 -18.532   0.050  1.00 91.66           O  
ATOM   1481  CB  PRO   189      12.990 -17.179   2.079  1.00 91.66           C  
ATOM   1482  CG  PRO   189      11.933 -17.802   1.225  1.00 91.66           C  
ATOM   1483  CD  PRO   189      11.938 -17.122  -0.114  1.00 91.66           C  
ATOM   1484  N   GLY   190      16.179 -17.572   1.836  1.00 89.39           N  
ATOM   1485  CA  GLY   190      17.313 -18.482   1.824  1.00 89.39           C  
ATOM   1486  C   GLY   190      16.984 -19.853   2.384  1.00 89.39           C  
ATOM   1487  O   GLY   190      15.992 -20.016   3.097  1.00 89.39           O  
ATOM   1488  N   SER   191      17.616 -20.834   1.936  1.00 85.28           N  
ATOM   1489  CA  SER   191      17.562 -22.209   2.423  1.00 85.28           C  
ATOM   1490  C   SER   191      18.941 -22.697   2.853  1.00 85.28           C  
ATOM   1491  O   SER   191      19.903 -21.925   2.867  1.00 85.28           O  
ATOM   1492  CB  SER   191      16.997 -23.137   1.347  1.00 85.28           C  
ATOM   1493  OG  SER   191      17.800 -23.102   0.180  1.00 85.28           O  
ATOM   1494  N   LYS   192      18.975 -23.864   3.493  1.00 82.71           N  
ATOM   1495  CA  LYS   192      20.246 -24.417   3.953  1.00 82.71           C  
ATOM   1496  C   LYS   192      21.294 -24.382   2.844  1.00 82.71           C  
ATOM   1497  O   LYS   192      21.181 -25.106   1.853  1.00 82.71           O  
ATOM   1498  CB  LYS   192      20.058 -25.851   4.451  1.00 82.71           C  
ATOM   1499  CG  LYS   192      19.386 -25.950   5.813  1.00 82.71           C  
ATOM   1500  CD  LYS   192      19.329 -27.390   6.305  1.00 82.71           C  
ATOM   1501  CE  LYS   192      18.552 -27.506   7.610  1.00 82.71           C  
ATOM   1502  NZ  LYS   192      18.488 -28.918   8.092  1.00 82.71           N  
ATOM   1503  N   GLY   193      22.205 -23.384   2.849  1.00 81.51           N  
ATOM   1504  CA  GLY   193      23.355 -23.259   1.968  1.00 81.51           C  
ATOM   1505  C   GLY   193      23.157 -22.229   0.871  1.00 81.51           C  
ATOM   1506  O   GLY   193      24.061 -21.988   0.068  1.00 81.51           O  
ATOM   1507  N   ALA   194      21.956 -21.752   0.716  1.00 87.58           N  
ATOM   1508  CA  ALA   194      21.705 -20.726  -0.293  1.00 87.58           C  
ATOM   1509  C   ALA   194      21.184 -19.443   0.347  1.00 87.58           C  
ATOM   1510  O   ALA   194      20.361 -19.489   1.264  1.00 87.58           O  
ATOM   1511  CB  ALA   194      20.713 -21.238  -1.336  1.00 87.58           C  
ATOM   1512  N   PRO   195      21.707 -18.286  -0.085  1.00 92.81           N  
ATOM   1513  CA  PRO   195      21.272 -17.025   0.522  1.00 92.81           C  
ATOM   1514  C   PRO   195      19.894 -16.582   0.038  1.00 92.81           C  
ATOM   1515  O   PRO   195      19.371 -17.130  -0.936  1.00 92.81           O  
ATOM   1516  CB  PRO   195      22.351 -16.032   0.082  1.00 92.81           C  
ATOM   1517  CG  PRO   195      22.785 -16.511  -1.265  1.00 92.81           C  
ATOM   1518  CD  PRO   195      22.762 -18.013  -1.268  1.00 92.81           C  
ATOM   1519  N   SER   196      19.265 -15.705   0.757  1.00 94.38           N  
ATOM   1520  CA  SER   196      18.081 -14.984   0.301  1.00 94.38           C  
ATOM   1521  C   SER   196      18.433 -13.977  -0.790  1.00 94.38           C  
ATOM   1522  O   SER   196      19.539 -13.434  -0.806  1.00 94.38           O  
ATOM   1523  CB  SER   196      17.406 -14.266   1.470  1.00 94.38           C  
ATOM   1524  OG  SER   196      17.207 -15.154   2.558  1.00 94.38           O  
ATOM   1525  N   PHE   197      17.450 -13.763  -1.778  1.00 95.89           N  
ATOM   1526  CA  PHE   197      17.772 -12.790  -2.814  1.00 95.89           C  
ATOM   1527  C   PHE   197      16.513 -12.087  -3.308  1.00 95.89           C  
ATOM   1528  O   PHE   197      15.401 -12.571  -3.092  1.00 95.89           O  
ATOM   1529  CB  PHE   197      18.489 -13.468  -3.987  1.00 95.89           C  
ATOM   1530  CG  PHE   197      17.713 -14.604  -4.596  1.00 95.89           C  
ATOM   1531  CD1 PHE   197      17.994 -15.920  -4.251  1.00 95.89           C  
ATOM   1532  CD2 PHE   197      16.703 -14.355  -5.516  1.00 95.89           C  
ATOM   1533  CE1 PHE   197      17.277 -16.973  -4.814  1.00 95.89           C  
ATOM   1534  CE2 PHE   197      15.983 -15.403  -6.083  1.00 95.89           C  
ATOM   1535  CZ  PHE   197      16.272 -16.711  -5.731  1.00 95.89           C  
ATOM   1536  N   VAL   198      16.739 -10.968  -3.872  1.00 96.69           N  
ATOM   1537  CA  VAL   198      15.753 -10.253  -4.675  1.00 96.69           C  
ATOM   1538  C   VAL   198      16.260 -10.109  -6.108  1.00 96.69           C  
ATOM   1539  O   VAL   198      17.383  -9.650  -6.333  1.00 96.69           O  
ATOM   1540  CB  VAL   198      15.436  -8.862  -4.080  1.00 96.69           C  
ATOM   1541  CG1 VAL   198      14.582  -8.043  -5.046  1.00 96.69           C  
ATOM   1542  CG2 VAL   198      14.734  -9.008  -2.731  1.00 96.69           C  
ATOM   1543  N   ARG   199      15.417 -10.501  -7.070  1.00 96.07           N  
ATOM   1544  CA  ARG   199      15.758 -10.404  -8.486  1.00 96.07           C  
ATOM   1545  C   ARG   199      14.741  -9.553  -9.238  1.00 96.07           C  
ATOM   1546  O   ARG   199      13.548  -9.584  -8.928  1.00 96.07           O  
ATOM   1547  CB  ARG   199      15.844 -11.796  -9.115  1.00 96.07           C  
ATOM   1548  CG  ARG   199      17.058 -12.598  -8.674  1.00 96.07           C  
ATOM   1549  CD  ARG   199      17.065 -13.993  -9.284  1.00 96.07           C  
ATOM   1550  NE  ARG   199      18.188 -14.789  -8.797  1.00 96.07           N  
ATOM   1551  CZ  ARG   199      18.339 -16.093  -9.006  1.00 96.07           C  
ATOM   1552  NH1 ARG   199      17.438 -16.777  -9.701  1.00 96.07           N  
ATOM   1553  NH2 ARG   199      19.400 -16.719  -8.518  1.00 96.07           N  
ATOM   1554  N   LEU   200      15.256  -8.849 -10.189  1.00 96.46           N  
ATOM   1555  CA  LEU   200      14.394  -8.070 -11.072  1.00 96.46           C  
ATOM   1556  C   LEU   200      14.353  -8.680 -12.469  1.00 96.46           C  
ATOM   1557  O   LEU   200      15.393  -9.037 -13.026  1.00 96.46           O  
ATOM   1558  CB  LEU   200      14.878  -6.619 -11.150  1.00 96.46           C  
ATOM   1559  CG  LEU   200      15.132  -5.917  -9.815  1.00 96.46           C  
ATOM   1560  CD1 LEU   200      15.505  -4.457 -10.047  1.00 96.46           C  
ATOM   1561  CD2 LEU   200      13.909  -6.025  -8.911  1.00 96.46           C  
ATOM   1562  N   TYR   201      13.193  -8.892 -13.022  1.00 96.09           N  
ATOM   1563  CA  TYR   201      12.987  -9.432 -14.361  1.00 96.09           C  
ATOM   1564  C   TYR   201      12.193  -8.459 -15.225  1.00 96.09           C  
ATOM   1565  O   TYR   201      11.439  -7.632 -14.707  1.00 96.09           O  
ATOM   1566  CB  TYR   201      12.263 -10.779 -14.292  1.00 96.09           C  
ATOM   1567  CG  TYR   201      13.043 -11.852 -13.571  1.00 96.09           C  
ATOM   1568  CD1 TYR   201      13.968 -12.643 -14.250  1.00 96.09           C  
ATOM   1569  CD2 TYR   201      12.856 -12.077 -12.212  1.00 96.09           C  
ATOM   1570  CE1 TYR   201      14.687 -13.634 -13.590  1.00 96.09           C  
ATOM   1571  CE2 TYR   201      13.570 -13.065 -11.542  1.00 96.09           C  
ATOM   1572  CZ  TYR   201      14.483 -13.837 -12.238  1.00 96.09           C  
ATOM   1573  OH  TYR   201      15.192 -14.816 -11.580  1.00 96.09           O  
ATOM   1574  N   GLN   202      12.356  -8.551 -16.458  1.00 94.83           N  
ATOM   1575  CA  GLN   202      11.516  -7.870 -17.438  1.00 94.83           C  
ATOM   1576  C   GLN   202      10.535  -8.840 -18.090  1.00 94.83           C  
ATOM   1577  O   GLN   202      10.941  -9.863 -18.645  1.00 94.83           O  
ATOM   1578  CB  GLN   202      12.377  -7.195 -18.507  1.00 94.83           C  
ATOM   1579  CG  GLN   202      11.573  -6.429 -19.549  1.00 94.83           C  
ATOM   1580  CD  GLN   202      12.449  -5.622 -20.488  1.00 94.83           C  
ATOM   1581  OE1 GLN   202      13.155  -4.701 -20.063  1.00 94.83           O  
ATOM   1582  NE2 GLN   202      12.410  -5.960 -21.773  1.00 94.83           N  
ATOM   1583  N   TYR   203       9.257  -8.622 -17.825  1.00 94.91           N  
ATOM   1584  CA  TYR   203       8.233  -9.413 -18.498  1.00 94.91           C  
ATOM   1585  C   TYR   203       8.234  -9.145 -19.998  1.00 94.91           C  
ATOM   1586  O   TYR   203       8.333  -7.994 -20.429  1.00 94.91           O  
ATOM   1587  CB  TYR   203       6.850  -9.111 -17.914  1.00 94.91           C  
ATOM   1588  CG  TYR   203       5.728  -9.861 -18.591  1.00 94.91           C  
ATOM   1589  CD1 TYR   203       5.051  -9.309 -19.677  1.00 94.91           C  
ATOM   1590  CD2 TYR   203       5.343 -11.121 -18.147  1.00 94.91           C  
ATOM   1591  CE1 TYR   203       4.015  -9.995 -20.303  1.00 94.91           C  
ATOM   1592  CE2 TYR   203       4.309 -11.817 -18.765  1.00 94.91           C  
ATOM   1593  CZ  TYR   203       3.652 -11.247 -19.841  1.00 94.91           C  
ATOM   1594  OH  TYR   203       2.628 -11.930 -20.456  1.00 94.91           O  
ATOM   1595  N   PRO   204       8.149 -10.247 -20.745  1.00 92.95           N  
ATOM   1596  CA  PRO   204       7.900 -11.629 -20.328  1.00 92.95           C  
ATOM   1597  C   PRO   204       9.176 -12.466 -20.270  1.00 92.95           C  
ATOM   1598  O   PRO   204       9.110 -13.698 -20.258  1.00 92.95           O  
ATOM   1599  CB  PRO   204       6.949 -12.156 -21.406  1.00 92.95           C  
ATOM   1600  CG  PRO   204       7.386 -11.480 -22.665  1.00 92.95           C  
ATOM   1601  CD  PRO   204       7.817 -10.081 -22.330  1.00 92.95           C  
ATOM   1602  N   ASN   205      10.338 -11.729 -20.374  1.00 91.11           N  
ATOM   1603  CA  ASN   205      11.590 -12.467 -20.498  1.00 91.11           C  
ATOM   1604  C   ASN   205      12.040 -13.038 -19.156  1.00 91.11           C  
ATOM   1605  O   ASN   205      12.658 -12.336 -18.354  1.00 91.11           O  
ATOM   1606  CB  ASN   205      12.684 -11.574 -21.088  1.00 91.11           C  
ATOM   1607  CG  ASN   205      12.341 -11.072 -22.477  1.00 91.11           C  
ATOM   1608  OD1 ASN   205      11.570 -11.701 -23.205  1.00 91.11           O  
ATOM   1609  ND2 ASN   205      12.912  -9.934 -22.853  1.00 91.11           N  
ATOM   1610  N   PHE   206      11.692 -14.337 -18.961  1.00 91.52           N  
ATOM   1611  CA  PHE   206      12.074 -14.950 -17.695  1.00 91.52           C  
ATOM   1612  C   PHE   206      13.065 -16.086 -17.920  1.00 91.52           C  
ATOM   1613  O   PHE   206      13.603 -16.646 -16.963  1.00 91.52           O  
ATOM   1614  CB  PHE   206      10.838 -15.471 -16.954  1.00 91.52           C  
ATOM   1615  CG  PHE   206       9.794 -14.418 -16.700  1.00 91.52           C  
ATOM   1616  CD1 PHE   206      10.149 -13.179 -16.179  1.00 91.52           C  
ATOM   1617  CD2 PHE   206       8.457 -14.666 -16.983  1.00 91.52           C  
ATOM   1618  CE1 PHE   206       9.184 -12.202 -15.943  1.00 91.52           C  
ATOM   1619  CE2 PHE   206       7.488 -13.695 -16.749  1.00 91.52           C  
ATOM   1620  CZ  PHE   206       7.853 -12.464 -16.228  1.00 91.52           C  
ATOM   1621  N   ALA   207      13.325 -16.448 -19.207  1.00 84.11           N  
ATOM   1622  CA  ALA   207      14.086 -17.668 -19.465  1.00 84.11           C  
ATOM   1623  C   ALA   207      15.562 -17.355 -19.694  1.00 84.11           C  
ATOM   1624  O   ALA   207      15.901 -16.311 -20.255  1.00 84.11           O  
ATOM   1625  CB  ALA   207      13.509 -18.411 -20.667  1.00 84.11           C  
ATOM   1626  N   GLY   208      16.452 -18.136 -19.174  1.00 79.32           N  
ATOM   1627  CA  GLY   208      17.875 -18.087 -19.469  1.00 79.32           C  
ATOM   1628  C   GLY   208      18.704 -17.545 -18.321  1.00 79.32           C  
ATOM   1629  O   GLY   208      18.161 -16.994 -17.362  1.00 79.32           O  
ATOM   1630  N   PRO   209      19.979 -17.797 -18.425  1.00 76.96           N  
ATOM   1631  CA  PRO   209      20.884 -17.450 -17.327  1.00 76.96           C  
ATOM   1632  C   PRO   209      20.979 -15.944 -17.094  1.00 76.96           C  
ATOM   1633  O   PRO   209      21.243 -15.505 -15.972  1.00 76.96           O  
ATOM   1634  CB  PRO   209      22.230 -18.017 -17.787  1.00 76.96           C  
ATOM   1635  CG  PRO   209      22.050 -18.291 -19.245  1.00 76.96           C  
ATOM   1636  CD  PRO   209      20.579 -18.379 -19.537  1.00 76.96           C  
ATOM   1637  N   HIS   210      20.572 -15.101 -18.073  1.00 78.27           N  
ATOM   1638  CA  HIS   210      20.721 -13.656 -17.943  1.00 78.27           C  
ATOM   1639  C   HIS   210      19.370 -12.953 -18.029  1.00 78.27           C  
ATOM   1640  O   HIS   210      19.290 -11.803 -18.466  1.00 78.27           O  
ATOM   1641  CB  HIS   210      21.663 -13.115 -19.020  1.00 78.27           C  
ATOM   1642  CG  HIS   210      23.012 -13.758 -19.015  1.00 78.27           C  
ATOM   1643  ND1 HIS   210      23.890 -13.638 -17.960  1.00 78.27           N  
ATOM   1644  CD2 HIS   210      23.632 -14.532 -19.938  1.00 78.27           C  
ATOM   1645  CE1 HIS   210      24.995 -14.311 -18.235  1.00 78.27           C  
ATOM   1646  NE2 HIS   210      24.864 -14.862 -19.430  1.00 78.27           N  
ATOM   1647  N   ALA   211      18.362 -13.742 -17.646  1.00 89.57           N  
ATOM   1648  CA  ALA   211      17.024 -13.172 -17.774  1.00 89.57           C  
ATOM   1649  C   ALA   211      16.778 -12.104 -16.712  1.00 89.57           C  
ATOM   1650  O   ALA   211      16.000 -11.173 -16.928  1.00 89.57           O  
ATOM   1651  CB  ALA   211      15.967 -14.270 -17.675  1.00 89.57           C  
ATOM   1652  N   ALA   212      17.576 -12.184 -15.618  1.00 93.58           N  
ATOM   1653  CA  ALA   212      17.351 -11.212 -14.552  1.00 93.58           C  
ATOM   1654  C   ALA   212      18.042  -9.887 -14.863  1.00 93.58           C  
ATOM   1655  O   ALA   212      19.191  -9.869 -15.311  1.00 93.58           O  
ATOM   1656  CB  ALA   212      17.843 -11.764 -13.216  1.00 93.58           C  
ATOM   1657  N   LEU   213      17.407  -8.792 -14.700  1.00 95.08           N  
ATOM   1658  CA  LEU   213      17.982  -7.463 -14.880  1.00 95.08           C  
ATOM   1659  C   LEU   213      18.953  -7.134 -13.752  1.00 95.08           C  
ATOM   1660  O   LEU   213      19.957  -6.453 -13.971  1.00 95.08           O  
ATOM   1661  CB  LEU   213      16.877  -6.405 -14.944  1.00 95.08           C  
ATOM   1662  CG  LEU   213      15.802  -6.611 -16.012  1.00 95.08           C  
ATOM   1663  CD1 LEU   213      14.679  -5.593 -15.837  1.00 95.08           C  
ATOM   1664  CD2 LEU   213      16.408  -6.511 -17.407  1.00 95.08           C  
ATOM   1665  N   ALA   214      18.657  -7.581 -12.588  1.00 95.68           N  
ATOM   1666  CA  ALA   214      19.442  -7.362 -11.376  1.00 95.68           C  
ATOM   1667  C   ALA   214      19.244  -8.502 -10.381  1.00 95.68           C  
ATOM   1668  O   ALA   214      18.176  -9.119 -10.339  1.00 95.68           O  
ATOM   1669  CB  ALA   214      19.070  -6.028 -10.734  1.00 95.68           C  
ATOM   1670  N   ASN   215      20.247  -8.888  -9.693  1.00 94.63           N  
ATOM   1671  CA  ASN   215      20.238  -9.924  -8.666  1.00 94.63           C  
ATOM   1672  C   ASN   215      21.004  -9.486  -7.421  1.00 94.63           C  
ATOM   1673  O   ASN   215      22.233  -9.394  -7.443  1.00 94.63           O  
ATOM   1674  CB  ASN   215      20.819 -11.229  -9.214  1.00 94.63           C  
ATOM   1675  CG  ASN   215      20.738 -12.369  -8.218  1.00 94.63           C  
ATOM   1676  OD1 ASN   215      19.999 -12.297  -7.233  1.00 94.63           O  
ATOM   1677  ND2 ASN   215      21.498 -13.429  -8.467  1.00 94.63           N  
ATOM   1678  N   LYS   216      20.244  -9.202  -6.380  1.00 95.52           N  
ATOM   1679  CA  LYS   216      20.891  -8.851  -5.120  1.00 95.52           C  
ATOM   1680  C   LYS   216      20.685  -9.942  -4.073  1.00 95.52           C  
ATOM   1681  O   LYS   216      19.550 -10.248  -3.704  1.00 95.52           O  
ATOM   1682  CB  LYS   216      20.359  -7.516  -4.597  1.00 95.52           C  
ATOM   1683  CG  LYS   216      20.960  -7.087  -3.267  1.00 95.52           C  
ATOM   1684  CD  LYS   216      22.407  -6.640  -3.426  1.00 95.52           C  
ATOM   1685  CE  LYS   216      22.942  -6.010  -2.147  1.00 95.52           C  
ATOM   1686  NZ  LYS   216      24.366  -5.588  -2.291  1.00 95.52           N  
ATOM   1687  N   SER   217      21.778 -10.519  -3.525  1.00 94.50           N  
ATOM   1688  CA  SER   217      21.740 -11.567  -2.510  1.00 94.50           C  
ATOM   1689  C   SER   217      21.930 -10.989  -1.112  1.00 94.50           C  
ATOM   1690  O   SER   217      22.645 -10.000  -0.935  1.00 94.50           O  
ATOM   1691  CB  SER   217      22.815 -12.619  -2.786  1.00 94.50           C  
ATOM   1692  OG  SER   217      22.578 -13.267  -4.024  1.00 94.50           O  
ATOM   1693  N   PHE   218      21.210 -11.535  -0.167  1.00 90.96           N  
ATOM   1694  CA  PHE   218      21.333 -11.211   1.249  1.00 90.96           C  
ATOM   1695  C   PHE   218      21.830 -12.416   2.039  1.00 90.96           C  
ATOM   1696  O   PHE   218      21.445 -13.552   1.756  1.00 90.96           O  
ATOM   1697  CB  PHE   218      19.990 -10.732   1.811  1.00 90.96           C  
ATOM   1698  CG  PHE   218      19.304  -9.705   0.952  1.00 90.96           C  
ATOM   1699  CD1 PHE   218      19.620  -8.357   1.069  1.00 90.96           C  
ATOM   1700  CD2 PHE   218      18.341 -10.088   0.026  1.00 90.96           C  
ATOM   1701  CE1 PHE   218      18.987  -7.404   0.274  1.00 90.96           C  
ATOM   1702  CE2 PHE   218      17.704  -9.141  -0.771  1.00 90.96           C  
ATOM   1703  CZ  PHE   218      18.027  -7.799  -0.645  1.00 90.96           C  
ATOM   1704  N   PHE   219      22.852 -12.210   2.816  1.00 82.20           N  
ATOM   1705  CA  PHE   219      23.271 -13.360   3.608  1.00 82.20           C  
ATOM   1706  C   PHE   219      22.071 -14.029   4.268  1.00 82.20           C  
ATOM   1707  O   PHE   219      21.905 -15.247   4.178  1.00 82.20           O  
ATOM   1708  CB  PHE   219      24.290 -12.940   4.672  1.00 82.20           C  
ATOM   1709  CG  PHE   219      24.745 -14.070   5.556  1.00 82.20           C  
ATOM   1710  CD1 PHE   219      24.304 -14.163   6.871  1.00 82.20           C  
ATOM   1711  CD2 PHE   219      25.614 -15.039   5.072  1.00 82.20           C  
ATOM   1712  CE1 PHE   219      24.724 -15.207   7.691  1.00 82.20           C  
ATOM   1713  CE2 PHE   219      26.037 -16.086   5.886  1.00 82.20           C  
ATOM   1714  CZ  PHE   219      25.592 -16.167   7.196  1.00 82.20           C  
ATOM   1715  N   LYS   220      21.194 -13.174   4.844  1.00 85.00           N  
ATOM   1716  CA  LYS   220      19.961 -13.660   5.457  1.00 85.00           C  
ATOM   1717  C   LYS   220      18.893 -12.571   5.481  1.00 85.00           C  
ATOM   1718  O   LYS   220      19.151 -11.450   5.925  1.00 85.00           O  
ATOM   1719  CB  LYS   220      20.228 -14.163   6.876  1.00 85.00           C  
ATOM   1720  CG  LYS   220      19.030 -14.834   7.531  1.00 85.00           C  
ATOM   1721  CD  LYS   220      19.390 -15.416   8.892  1.00 85.00           C  
ATOM   1722  CE  LYS   220      18.188 -16.075   9.555  1.00 85.00           C  
ATOM   1723  NZ  LYS   220      18.550 -16.701  10.862  1.00 85.00           N  
ATOM   1724  N   ALA   221      17.814 -12.846   4.983  1.00 90.20           N  
ATOM   1725  CA  ALA   221      16.630 -11.994   5.057  1.00 90.20           C  
ATOM   1726  C   ALA   221      15.362 -12.829   5.205  1.00 90.20           C  
ATOM   1727  O   ALA   221      15.009 -13.599   4.308  1.00 90.20           O  
ATOM   1728  CB  ALA   221      16.536 -11.104   3.820  1.00 90.20           C  
ATOM   1729  N   ASP   222      14.673 -12.671   6.305  1.00 88.36           N  
ATOM   1730  CA  ASP   222      13.463 -13.447   6.556  1.00 88.36           C  
ATOM   1731  C   ASP   222      12.253 -12.814   5.872  1.00 88.36           C  
ATOM   1732  O   ASP   222      11.349 -13.520   5.420  1.00 88.36           O  
ATOM   1733  CB  ASP   222      13.210 -13.577   8.059  1.00 88.36           C  
ATOM   1734  CG  ASP   222      14.295 -14.359   8.778  1.00 88.36           C  
ATOM   1735  OD1 ASP   222      14.694 -15.439   8.290  1.00 88.36           O  
ATOM   1736  OD2 ASP   222      14.754 -13.893   9.843  1.00 88.36           O  
ATOM   1737  N   LYS   223      12.329 -11.526   5.890  1.00 90.28           N  
ATOM   1738  CA  LYS   223      11.268 -10.759   5.243  1.00 90.28           C  
ATOM   1739  C   LYS   223      11.841  -9.577   4.465  1.00 90.28           C  
ATOM   1740  O   LYS   223      12.897  -9.049   4.817  1.00 90.28           O  
ATOM   1741  CB  LYS   223      10.255 -10.265   6.276  1.00 90.28           C  
ATOM   1742  CG  LYS   223       9.599 -11.377   7.082  1.00 90.28           C  
ATOM   1743  CD  LYS   223       8.636 -10.821   8.122  1.00 90.28           C  
ATOM   1744  CE  LYS   223       8.058 -11.925   8.997  1.00 90.28           C  
ATOM   1745  NZ  LYS   223       7.231 -11.372  10.111  1.00 90.28           N  
ATOM   1746  N   VAL   224      11.132  -9.214   3.356  1.00 94.35           N  
ATOM   1747  CA  VAL   224      11.543  -8.021   2.624  1.00 94.35           C  
ATOM   1748  C   VAL   224      10.321  -7.160   2.311  1.00 94.35           C  
ATOM   1749  O   VAL   224       9.202  -7.671   2.217  1.00 94.35           O  
ATOM   1750  CB  VAL   224      12.287  -8.384   1.319  1.00 94.35           C  
ATOM   1751  CG1 VAL   224      13.522  -9.232   1.620  1.00 94.35           C  
ATOM   1752  CG2 VAL   224      11.353  -9.116   0.358  1.00 94.35           C  
ATOM   1753  N   THR   225      10.498  -5.917   2.256  1.00 96.44           N  
ATOM   1754  CA  THR   225       9.574  -4.949   1.677  1.00 96.44           C  
ATOM   1755  C   THR   225      10.180  -4.296   0.438  1.00 96.44           C  
ATOM   1756  O   THR   225      11.292  -3.765   0.491  1.00 96.44           O  
ATOM   1757  CB  THR   225       9.192  -3.861   2.698  1.00 96.44           C  
ATOM   1758  OG1 THR   225       8.642  -4.482   3.866  1.00 96.44           O  
ATOM   1759  CG2 THR   225       8.162  -2.898   2.116  1.00 96.44           C  
ATOM   1760  N   MET   226       9.434  -4.374  -0.670  1.00 96.94           N  
ATOM   1761  CA  MET   226       9.927  -3.870  -1.949  1.00 96.94           C  
ATOM   1762  C   MET   226       9.077  -2.701  -2.436  1.00 96.94           C  
ATOM   1763  O   MET   226       7.873  -2.850  -2.650  1.00 96.94           O  
ATOM   1764  CB  MET   226       9.936  -4.983  -2.998  1.00 96.94           C  
ATOM   1765  CG  MET   226      10.867  -6.136  -2.660  1.00 96.94           C  
ATOM   1766  SD  MET   226      10.703  -7.539  -3.832  1.00 96.94           S  
ATOM   1767  CE  MET   226       9.156  -8.274  -3.236  1.00 96.94           C  
ATOM   1768  N   LEU   227       9.712  -1.593  -2.668  1.00 97.46           N  
ATOM   1769  CA  LEU   227       9.028  -0.361  -3.043  1.00 97.46           C  
ATOM   1770  C   LEU   227       9.562   0.177  -4.367  1.00 97.46           C  
ATOM   1771  O   LEU   227      10.612   0.822  -4.401  1.00 97.46           O  
ATOM   1772  CB  LEU   227       9.188   0.696  -1.947  1.00 97.46           C  
ATOM   1773  CG  LEU   227       8.767   0.280  -0.537  1.00 97.46           C  
ATOM   1774  CD1 LEU   227       9.308   1.267   0.491  1.00 97.46           C  
ATOM   1775  CD2 LEU   227       7.248   0.178  -0.440  1.00 97.46           C  
ATOM   1776  N   TRP   228       8.752   0.031  -5.391  1.00 96.60           N  
ATOM   1777  CA  TRP   228       9.159   0.545  -6.695  1.00 96.60           C  
ATOM   1778  C   TRP   228       9.062   2.067  -6.735  1.00 96.60           C  
ATOM   1779  O   TRP   228       8.179   2.655  -6.106  1.00 96.60           O  
ATOM   1780  CB  TRP   228       8.298  -0.063  -7.805  1.00 96.60           C  
ATOM   1781  CG  TRP   228       8.690  -1.460  -8.183  1.00 96.60           C  
ATOM   1782  CD1 TRP   228       8.135  -2.624  -7.727  1.00 96.60           C  
ATOM   1783  CD2 TRP   228       9.726  -1.839  -9.094  1.00 96.60           C  
ATOM   1784  NE1 TRP   228       8.765  -3.704  -8.300  1.00 96.60           N  
ATOM   1785  CE2 TRP   228       9.744  -3.251  -9.142  1.00 96.60           C  
ATOM   1786  CE3 TRP   228      10.642  -1.122  -9.875  1.00 96.60           C  
ATOM   1787  CZ2 TRP   228      10.644  -3.959  -9.943  1.00 96.60           C  
ATOM   1788  CZ3 TRP   228      11.536  -1.829 -10.671  1.00 96.60           C  
ATOM   1789  CH2 TRP   228      11.529  -3.233 -10.697  1.00 96.60           C  
ATOM   1790  N   ASN   229       9.954   2.678  -7.395  1.00 94.97           N  
ATOM   1791  CA  ASN   229       9.720   4.083  -7.712  1.00 94.97           C  
ATOM   1792  C   ASN   229       8.718   4.242  -8.851  1.00 94.97           C  
ATOM   1793  O   ASN   229       8.451   3.290  -9.586  1.00 94.97           O  
ATOM   1794  CB  ASN   229      11.036   4.781  -8.061  1.00 94.97           C  
ATOM   1795  CG  ASN   229      11.669   4.235  -9.325  1.00 94.97           C  
ATOM   1796  OD1 ASN   229      11.350   3.128  -9.766  1.00 94.97           O  
ATOM   1797  ND2 ASN   229      12.571   5.009  -9.918  1.00 94.97           N  
ATOM   1798  N   LYS   230       8.089   5.360  -9.042  1.00 91.28           N  
ATOM   1799  CA  LYS   230       6.991   5.583  -9.978  1.00 91.28           C  
ATOM   1800  C   LYS   230       7.449   5.384 -11.420  1.00 91.28           C  
ATOM   1801  O   LYS   230       6.658   4.991 -12.280  1.00 91.28           O  
ATOM   1802  CB  LYS   230       6.413   6.988  -9.802  1.00 91.28           C  
ATOM   1803  CG  LYS   230       5.547   7.150  -8.561  1.00 91.28           C  
ATOM   1804  CD  LYS   230       4.803   8.479  -8.567  1.00 91.28           C  
ATOM   1805  CE  LYS   230       3.865   8.601  -7.374  1.00 91.28           C  
ATOM   1806  NZ  LYS   230       3.171   9.924  -7.349  1.00 91.28           N  
ATOM   1807  N   LYS   231       8.731   5.623 -11.662  1.00 91.85           N  
ATOM   1808  CA  LYS   231       9.274   5.518 -13.013  1.00 91.85           C  
ATOM   1809  C   LYS   231       9.653   4.077 -13.343  1.00 91.85           C  
ATOM   1810  O   LYS   231      10.029   3.773 -14.477  1.00 91.85           O  
ATOM   1811  CB  LYS   231      10.490   6.430 -13.176  1.00 91.85           C  
ATOM   1812  CG  LYS   231      10.161   7.915 -13.126  1.00 91.85           C  
ATOM   1813  CD  LYS   231      11.401   8.770 -13.350  1.00 91.85           C  
ATOM   1814  CE  LYS   231      11.070  10.257 -13.321  1.00 91.85           C  
ATOM   1815  NZ  LYS   231      12.290  11.100 -13.488  1.00 91.85           N  
ATOM   1816  N   ALA   232       9.638   3.243 -12.348  1.00 94.47           N  
ATOM   1817  CA  ALA   232       9.944   1.822 -12.491  1.00 94.47           C  
ATOM   1818  C   ALA   232      11.402   1.612 -12.888  1.00 94.47           C  
ATOM   1819  O   ALA   232      11.703   0.794 -13.761  1.00 94.47           O  
ATOM   1820  CB  ALA   232       9.017   1.179 -13.520  1.00 94.47           C  
ATOM   1821  N   THR   233      12.292   2.427 -12.386  1.00 93.83           N  
ATOM   1822  CA  THR   233      13.713   2.346 -12.703  1.00 93.83           C  
ATOM   1823  C   THR   233      14.492   1.731 -11.543  1.00 93.83           C  
ATOM   1824  O   THR   233      15.640   1.314 -11.711  1.00 93.83           O  
ATOM   1825  CB  THR   233      14.292   3.734 -13.034  1.00 93.83           C  
ATOM   1826  OG1 THR   233      14.045   4.622 -11.938  1.00 93.83           O  
ATOM   1827  CG2 THR   233      13.652   4.310 -14.293  1.00 93.83           C  
ATOM   1828  N   ALA   234      13.904   1.751 -10.384  1.00 96.33           N  
ATOM   1829  CA  ALA   234      14.593   1.245  -9.199  1.00 96.33           C  
ATOM   1830  C   ALA   234      13.596   0.776  -8.143  1.00 96.33           C  
ATOM   1831  O   ALA   234      12.438   1.200  -8.142  1.00 96.33           O  
ATOM   1832  CB  ALA   234      15.512   2.318  -8.620  1.00 96.33           C  
ATOM   1833  N   VAL   235      14.039  -0.098  -7.238  1.00 97.08           N  
ATOM   1834  CA  VAL   235      13.257  -0.580  -6.104  1.00 97.08           C  
ATOM   1835  C   VAL   235      14.071  -0.443  -4.820  1.00 97.08           C  
ATOM   1836  O   VAL   235      15.273  -0.720  -4.806  1.00 97.08           O  
ATOM   1837  CB  VAL   235      12.816  -2.047  -6.302  1.00 97.08           C  
ATOM   1838  CG1 VAL   235      14.031  -2.967  -6.404  1.00 97.08           C  
ATOM   1839  CG2 VAL   235      11.902  -2.487  -5.159  1.00 97.08           C  
ATOM   1840  N   LEU   236      13.482   0.149  -3.756  1.00 97.89           N  
ATOM   1841  CA  LEU   236      14.058   0.114  -2.416  1.00 97.89           C  
ATOM   1842  C   LEU   236      13.640  -1.153  -1.678  1.00 97.89           C  
ATOM   1843  O   LEU   236      12.465  -1.527  -1.695  1.00 97.89           O  
ATOM   1844  CB  LEU   236      13.632   1.349  -1.617  1.00 97.89           C  
ATOM   1845  CG  LEU   236      14.137   2.697  -2.132  1.00 97.89           C  
ATOM   1846  CD1 LEU   236      13.397   3.838  -1.444  1.00 97.89           C  
ATOM   1847  CD2 LEU   236      15.641   2.823  -1.917  1.00 97.89           C  
ATOM   1848  N   VAL   237      14.616  -1.841  -1.088  1.00 97.72           N  
ATOM   1849  CA  VAL   237      14.337  -3.100  -0.405  1.00 97.72           C  
ATOM   1850  C   VAL   237      14.753  -2.997   1.060  1.00 97.72           C  
ATOM   1851  O   VAL   237      15.907  -2.686   1.364  1.00 97.72           O  
ATOM   1852  CB  VAL   237      15.061  -4.286  -1.082  1.00 97.72           C  
ATOM   1853  CG1 VAL   237      14.792  -5.586  -0.326  1.00 97.72           C  
ATOM   1854  CG2 VAL   237      14.626  -4.413  -2.541  1.00 97.72           C  
ATOM   1855  N   ILE   238      13.762  -3.198   1.952  1.00 97.01           N  
ATOM   1856  CA  ILE   238      14.077  -3.385   3.364  1.00 97.01           C  
ATOM   1857  C   ILE   238      14.246  -4.873   3.661  1.00 97.01           C  
ATOM   1858  O   ILE   238      13.281  -5.638   3.603  1.00 97.01           O  
ATOM   1859  CB  ILE   238      12.985  -2.778   4.272  1.00 97.01           C  
ATOM   1860  CG1 ILE   238      12.739  -1.310   3.904  1.00 97.01           C  
ATOM   1861  CG2 ILE   238      13.371  -2.914   5.747  1.00 97.01           C  
ATOM   1862  CD1 ILE   238      11.510  -0.703   4.566  1.00 97.01           C  
ATOM   1863  N   ALA   239      15.472  -5.262   3.999  1.00 95.70           N  
ATOM   1864  CA  ALA   239      15.749  -6.647   4.372  1.00 95.70           C  
ATOM   1865  C   ALA   239      15.826  -6.801   5.889  1.00 95.70           C  
ATOM   1866  O   ALA   239      16.643  -6.151   6.545  1.00 95.70           O  
ATOM   1867  CB  ALA   239      17.048  -7.122   3.726  1.00 95.70           C  
ATOM   1868  N   SER   240      14.988  -7.687   6.450  1.00 92.40           N  
ATOM   1869  CA  SER   240      14.873  -7.868   7.893  1.00 92.40           C  
ATOM   1870  C   SER   240      15.243  -9.289   8.303  1.00 92.40           C  
ATOM   1871  O   SER   240      14.865 -10.253   7.633  1.00 92.40           O  
ATOM   1872  CB  SER   240      13.454  -7.546   8.363  1.00 92.40           C  
ATOM   1873  OG  SER   240      13.074  -6.242   7.959  1.00 92.40           O  
ATOM   1874  N   THR   241      16.023  -9.394   9.291  1.00 87.92           N  
ATOM   1875  CA  THR   241      16.310 -10.684   9.907  1.00 87.92           C  
ATOM   1876  C   THR   241      15.684 -10.772  11.296  1.00 87.92           C  
ATOM   1877  O   THR   241      15.633  -9.778  12.024  1.00 87.92           O  
ATOM   1878  CB  THR   241      17.827 -10.930  10.009  1.00 87.92           C  
ATOM   1879  OG1 THR   241      18.431  -9.856  10.741  1.00 87.92           O  
ATOM   1880  CG2 THR   241      18.465 -11.009   8.626  1.00 87.92           C  
ATOM   1881  N   ASP   242      15.027 -11.837  11.549  1.00 77.26           N  
ATOM   1882  CA  ASP   242      14.376 -12.052  12.838  1.00 77.26           C  
ATOM   1883  C   ASP   242      15.405 -12.159  13.961  1.00 77.26           C  
ATOM   1884  O   ASP   242      16.606 -12.260  13.703  1.00 77.26           O  
ATOM   1885  CB  ASP   242      13.508 -13.311  12.797  1.00 77.26           C  
ATOM   1886  CG  ASP   242      12.205 -13.109  12.043  1.00 77.26           C  
ATOM   1887  OD1 ASP   242      11.717 -11.961  11.965  1.00 77.26           O  
ATOM   1888  OD2 ASP   242      11.661 -14.107  11.523  1.00 77.26           O  
ATOM   1889  N   VAL   243      14.975 -12.009  15.114  1.00 70.20           N  
ATOM   1890  CA  VAL   243      15.794 -12.112  16.317  1.00 70.20           C  
ATOM   1891  C   VAL   243      16.394 -13.512  16.415  1.00 70.20           C  
ATOM   1892  O   VAL   243      15.706 -14.508  16.177  1.00 70.20           O  
ATOM   1893  CB  VAL   243      14.977 -11.791  17.589  1.00 70.20           C  
ATOM   1894  CG1 VAL   243      15.890 -11.713  18.811  1.00 70.20           C  
ATOM   1895  CG2 VAL   243      14.205 -10.485  17.411  1.00 70.20           C  
ATOM   1896  N   ASP   244      17.625 -13.551  16.253  1.00 65.78           N  
ATOM   1897  CA  ASP   244      18.209 -14.866  16.497  1.00 65.78           C  
ATOM   1898  C   ASP   244      18.269 -15.172  17.992  1.00 65.78           C  
ATOM   1899  O   ASP   244      18.025 -14.293  18.821  1.00 65.78           O  
ATOM   1900  CB  ASP   244      19.610 -14.953  15.886  1.00 65.78           C  
ATOM   1901  CG  ASP   244      20.604 -14.015  16.548  1.00 65.78           C  
ATOM   1902  OD1 ASP   244      20.283 -13.432  17.606  1.00 65.78           O  
ATOM   1903  OD2 ASP   244      21.719 -13.855  16.005  1.00 65.78           O  
ATOM   1904  N   LYS   245      18.005 -16.391  18.344  1.00 60.83           N  
ATOM   1905  CA  LYS   245      17.983 -16.884  19.718  1.00 60.83           C  
ATOM   1906  C   LYS   245      19.279 -16.540  20.446  1.00 60.83           C  
ATOM   1907  O   LYS   245      19.422 -16.822  21.638  1.00 60.83           O  
ATOM   1908  CB  LYS   245      17.754 -18.396  19.743  1.00 60.83           C  
ATOM   1909  CG  LYS   245      16.400 -18.826  19.199  1.00 60.83           C  
ATOM   1910  CD  LYS   245      16.181 -20.325  19.364  1.00 60.83           C  
ATOM   1911  CE  LYS   245      14.848 -20.764  18.773  1.00 60.83           C  
ATOM   1912  NZ  LYS   245      14.667 -22.245  18.855  1.00 60.83           N  
ATOM   1913  N   THR   246      20.188 -16.003  19.669  1.00 59.64           N  
ATOM   1914  CA  THR   246      21.471 -15.754  20.317  1.00 59.64           C  
ATOM   1915  C   THR   246      21.410 -14.493  21.173  1.00 59.64           C  
ATOM   1916  O   THR   246      22.301 -14.246  21.989  1.00 59.64           O  
ATOM   1917  CB  THR   246      22.603 -15.621  19.281  1.00 59.64           C  
ATOM   1918  OG1 THR   246      22.372 -14.456  18.478  1.00 59.64           O  
ATOM   1919  CG2 THR   246      22.665 -16.846  18.374  1.00 59.64           C  
ATOM   1920  N   GLY   247      20.336 -13.741  20.987  1.00 55.50           N  
ATOM   1921  CA  GLY   247      20.167 -12.496  21.719  1.00 55.50           C  
ATOM   1922  C   GLY   247      20.915 -11.332  21.098  1.00 55.50           C  
ATOM   1923  O   GLY   247      20.873 -10.213  21.615  1.00 55.50           O  
ATOM   1924  N   ALA   248      21.907 -11.628  20.281  1.00 51.77           N  
ATOM   1925  CA  ALA   248      22.680 -10.531  19.705  1.00 51.77           C  
ATOM   1926  C   ALA   248      21.790  -9.608  18.878  1.00 51.77           C  
ATOM   1927  O   ALA   248      22.049  -8.405  18.784  1.00 51.77           O  
ATOM   1928  CB  ALA   248      23.819 -11.076  18.847  1.00 51.77           C  
ATOM   1929  N   SER   249      20.756 -10.224  18.297  1.00 56.02           N  
ATOM   1930  CA  SER   249      19.892  -9.371  17.489  1.00 56.02           C  
ATOM   1931  C   SER   249      18.482  -9.305  18.067  1.00 56.02           C  
ATOM   1932  O   SER   249      17.561  -9.934  17.545  1.00 56.02           O  
ATOM   1933  CB  SER   249      19.836  -9.876  16.047  1.00 56.02           C  
ATOM   1934  OG  SER   249      18.863  -9.165  15.301  1.00 56.02           O  
ATOM   1935  N   TYR   250      18.406  -8.941  19.307  1.00 55.06           N  
ATOM   1936  CA  TYR   250      17.095  -8.891  19.943  1.00 55.06           C  
ATOM   1937  C   TYR   250      16.074  -8.215  19.035  1.00 55.06           C  
ATOM   1938  O   TYR   250      14.932  -8.669  18.928  1.00 55.06           O  
ATOM   1939  CB  TYR   250      17.174  -8.149  21.281  1.00 55.06           C  
ATOM   1940  CG  TYR   250      15.961  -8.346  22.157  1.00 55.06           C  
ATOM   1941  CD1 TYR   250      14.952  -7.388  22.209  1.00 55.06           C  
ATOM   1942  CD2 TYR   250      15.822  -9.490  22.935  1.00 55.06           C  
ATOM   1943  CE1 TYR   250      13.834  -7.564  23.016  1.00 55.06           C  
ATOM   1944  CE2 TYR   250      14.707  -9.677  23.746  1.00 55.06           C  
ATOM   1945  CZ  TYR   250      13.720  -8.710  23.779  1.00 55.06           C  
ATOM   1946  OH  TYR   250      12.615  -8.889  24.580  1.00 55.06           O  
ATOM   1947  N   TYR   251      16.540  -7.244  18.326  1.00 63.67           N  
ATOM   1948  CA  TYR   251      15.538  -6.551  17.524  1.00 63.67           C  
ATOM   1949  C   TYR   251      15.602  -6.995  16.067  1.00 63.67           C  
ATOM   1950  O   TYR   251      14.723  -6.660  15.270  1.00 63.67           O  
ATOM   1951  CB  TYR   251      15.730  -5.034  17.616  1.00 63.67           C  
ATOM   1952  CG  TYR   251      15.452  -4.469  18.988  1.00 63.67           C  
ATOM   1953  CD1 TYR   251      14.146  -4.314  19.447  1.00 63.67           C  
ATOM   1954  CD2 TYR   251      16.494  -4.089  19.827  1.00 63.67           C  
ATOM   1955  CE1 TYR   251      13.885  -3.792  20.710  1.00 63.67           C  
ATOM   1956  CE2 TYR   251      16.245  -3.566  21.092  1.00 63.67           C  
ATOM   1957  CZ  TYR   251      14.939  -3.422  21.523  1.00 63.67           C  
ATOM   1958  OH  TYR   251      14.687  -2.905  22.774  1.00 63.67           O  
ATOM   1959  N   GLY   252      16.525  -7.883  15.792  1.00 73.81           N  
ATOM   1960  CA  GLY   252      16.763  -8.157  14.384  1.00 73.81           C  
ATOM   1961  C   GLY   252      17.475  -7.024  13.668  1.00 73.81           C  
ATOM   1962  O   GLY   252      17.784  -5.996  14.275  1.00 73.81           O  
ATOM   1963  N   GLU   253      18.058  -7.339  12.575  1.00 84.79           N  
ATOM   1964  CA  GLU   253      18.774  -6.339  11.789  1.00 84.79           C  
ATOM   1965  C   GLU   253      18.014  -5.995  10.511  1.00 84.79           C  
ATOM   1966  O   GLU   253      17.436  -6.875   9.869  1.00 84.79           O  
ATOM   1967  CB  GLU   253      20.183  -6.831  11.447  1.00 84.79           C  
ATOM   1968  CG  GLU   253      21.069  -5.768  10.814  1.00 84.79           C  
ATOM   1969  CD  GLU   253      22.474  -6.261  10.510  1.00 84.79           C  
ATOM   1970  OE1 GLU   253      23.276  -5.491   9.936  1.00 84.79           O  
ATOM   1971  OE2 GLU   253      22.775  -7.427  10.849  1.00 84.79           O  
ATOM   1972  N   GLN   254      17.820  -4.674  10.327  1.00 91.99           N  
ATOM   1973  CA  GLN   254      17.230  -4.233   9.068  1.00 91.99           C  
ATOM   1974  C   GLN   254      18.222  -3.406   8.255  1.00 91.99           C  
ATOM   1975  O   GLN   254      18.933  -2.562   8.805  1.00 91.99           O  
ATOM   1976  CB  GLN   254      15.958  -3.422   9.325  1.00 91.99           C  
ATOM   1977  CG  GLN   254      14.841  -4.222   9.980  1.00 91.99           C  
ATOM   1978  CD  GLN   254      13.580  -3.405  10.191  1.00 91.99           C  
ATOM   1979  OE1 GLN   254      13.634  -2.178  10.320  1.00 91.99           O  
ATOM   1980  NE2 GLN   254      12.436  -4.080  10.228  1.00 91.99           N  
ATOM   1981  N   THR   255      18.315  -3.723   7.020  1.00 94.20           N  
ATOM   1982  CA  THR   255      19.144  -2.948   6.104  1.00 94.20           C  
ATOM   1983  C   THR   255      18.319  -2.443   4.924  1.00 94.20           C  
ATOM   1984  O   THR   255      17.310  -3.050   4.560  1.00 94.20           O  
ATOM   1985  CB  THR   255      20.331  -3.781   5.585  1.00 94.20           C  
ATOM   1986  OG1 THR   255      19.834  -4.960   4.940  1.00 94.20           O  
ATOM   1987  CG2 THR   255      21.256  -4.191   6.727  1.00 94.20           C  
ATOM   1988  N   LEU   256      18.627  -1.276   4.400  1.00 97.06           N  
ATOM   1989  CA  LEU   256      17.957  -0.668   3.255  1.00 97.06           C  
ATOM   1990  C   LEU   256      18.840  -0.730   2.013  1.00 97.06           C  
ATOM   1991  O   LEU   256      19.994  -0.296   2.044  1.00 97.06           O  
ATOM   1992  CB  LEU   256      17.587   0.786   3.560  1.00 97.06           C  
ATOM   1993  CG  LEU   256      16.870   1.551   2.446  1.00 97.06           C  
ATOM   1994  CD1 LEU   256      15.556   0.863   2.091  1.00 97.06           C  
ATOM   1995  CD2 LEU   256      16.627   2.998   2.862  1.00 97.06           C  
ATOM   1996  N   HIS   257      18.345  -1.249   0.930  1.00 97.28           N  
ATOM   1997  CA  HIS   257      19.081  -1.433  -0.315  1.00 97.28           C  
ATOM   1998  C   HIS   257      18.401  -0.704  -1.470  1.00 97.28           C  
ATOM   1999  O   HIS   257      17.171  -0.678  -1.554  1.00 97.28           O  
ATOM   2000  CB  HIS   257      19.217  -2.921  -0.642  1.00 97.28           C  
ATOM   2001  CG  HIS   257      19.874  -3.715   0.442  1.00 97.28           C  
ATOM   2002  ND1 HIS   257      21.196  -4.103   0.384  1.00 97.28           N  
ATOM   2003  CD2 HIS   257      19.391  -4.191   1.613  1.00 97.28           C  
ATOM   2004  CE1 HIS   257      21.496  -4.786   1.476  1.00 97.28           C  
ATOM   2005  NE2 HIS   257      20.418  -4.854   2.238  1.00 97.28           N  
ATOM   2006  N   TYR   258      19.170  -0.125  -2.281  1.00 97.52           N  
ATOM   2007  CA  TYR   258      18.782   0.437  -3.570  1.00 97.52           C  
ATOM   2008  C   TYR   258      19.212  -0.474  -4.713  1.00 97.52           C  
ATOM   2009  O   TYR   258      20.393  -0.804  -4.842  1.00 97.52           O  
ATOM   2010  CB  TYR   258      19.392   1.830  -3.754  1.00 97.52           C  
ATOM   2011  CG  TYR   258      19.123   2.435  -5.111  1.00 97.52           C  
ATOM   2012  CD1 TYR   258      20.024   2.269  -6.160  1.00 97.52           C  
ATOM   2013  CD2 TYR   258      17.969   3.175  -5.346  1.00 97.52           C  
ATOM   2014  CE1 TYR   258      19.782   2.827  -7.411  1.00 97.52           C  
ATOM   2015  CE2 TYR   258      17.716   3.737  -6.593  1.00 97.52           C  
ATOM   2016  CZ  TYR   258      18.627   3.557  -7.618  1.00 97.52           C  
ATOM   2017  OH  TYR   258      18.382   4.112  -8.854  1.00 97.52           O  
ATOM   2018  N   ILE   259      18.203  -0.987  -5.446  1.00 97.33           N  
ATOM   2019  CA  ILE   259      18.484  -1.870  -6.572  1.00 97.33           C  
ATOM   2020  C   ILE   259      17.930  -1.260  -7.858  1.00 97.33           C  
ATOM   2021  O   ILE   259      16.714  -1.132  -8.017  1.00 97.33           O  
ATOM   2022  CB  ILE   259      17.890  -3.279  -6.348  1.00 97.33           C  
ATOM   2023  CG1 ILE   259      18.330  -3.833  -4.988  1.00 97.33           C  
ATOM   2024  CG2 ILE   259      18.298  -4.224  -7.482  1.00 97.33           C  
ATOM   2025  CD1 ILE   259      17.654  -5.142  -4.605  1.00 97.33           C  
ATOM   2026  N   ALA   260      18.780  -0.938  -8.763  1.00 96.55           N  
ATOM   2027  CA  ALA   260      18.368  -0.352 -10.036  1.00 96.55           C  
ATOM   2028  C   ALA   260      18.200  -1.427 -11.106  1.00 96.55           C  
ATOM   2029  O   ALA   260      18.847  -2.475 -11.049  1.00 96.55           O  
ATOM   2030  CB  ALA   260      19.381   0.695 -10.492  1.00 96.55           C  
ATOM   2031  N   THR   261      17.332  -1.173 -12.075  1.00 95.39           N  
ATOM   2032  CA  THR   261      17.045  -2.131 -13.137  1.00 95.39           C  
ATOM   2033  C   THR   261      18.249  -2.293 -14.060  1.00 95.39           C  
ATOM   2034  O   THR   261      18.336  -3.266 -14.811  1.00 95.39           O  
ATOM   2035  CB  THR   261      15.817  -1.701 -13.961  1.00 95.39           C  
ATOM   2036  OG1 THR   261      16.005  -0.357 -14.421  1.00 95.39           O  
ATOM   2037  CG2 THR   261      14.543  -1.766 -13.125  1.00 95.39           C  
ATOM   2038  N   ASN   262      19.151  -1.356 -14.043  1.00 94.05           N  
ATOM   2039  CA  ASN   262      20.339  -1.492 -14.879  1.00 94.05           C  
ATOM   2040  C   ASN   262      21.405  -2.348 -14.203  1.00 94.05           C  
ATOM   2041  O   ASN   262      22.524  -2.467 -14.706  1.00 94.05           O  
ATOM   2042  CB  ASN   262      20.907  -0.116 -15.232  1.00 94.05           C  
ATOM   2043  CG  ASN   262      21.398   0.643 -14.015  1.00 94.05           C  
ATOM   2044  OD1 ASN   262      21.369   0.128 -12.894  1.00 94.05           O  
ATOM   2045  ND2 ASN   262      21.853   1.872 -14.226  1.00 94.05           N  
ATOM   2046  N   GLY   263      21.143  -2.907 -13.048  1.00 93.32           N  
ATOM   2047  CA  GLY   263      22.042  -3.831 -12.374  1.00 93.32           C  
ATOM   2048  C   GLY   263      22.782  -3.200 -11.210  1.00 93.32           C  
ATOM   2049  O   GLY   263      23.348  -3.905 -10.371  1.00 93.32           O  
ATOM   2050  N   GLU   264      22.714  -1.877 -11.100  1.00 94.77           N  
ATOM   2051  CA  GLU   264      23.361  -1.174  -9.997  1.00 94.77           C  
ATOM   2052  C   GLU   264      22.628  -1.419  -8.681  1.00 94.77           C  
ATOM   2053  O   GLU   264      21.398  -1.476  -8.651  1.00 94.77           O  
ATOM   2054  CB  GLU   264      23.435   0.328 -10.285  1.00 94.77           C  
ATOM   2055  CG  GLU   264      24.341   0.685 -11.455  1.00 94.77           C  
ATOM   2056  CD  GLU   264      24.401   2.179 -11.733  1.00 94.77           C  
ATOM   2057  OE1 GLU   264      25.091   2.590 -12.692  1.00 94.77           O  
ATOM   2058  OE2 GLU   264      23.753   2.944 -10.984  1.00 94.77           O  
ATOM   2059  N   SER   265      23.430  -1.704  -7.668  1.00 95.23           N  
ATOM   2060  CA  SER   265      22.871  -1.879  -6.332  1.00 95.23           C  
ATOM   2061  C   SER   265      23.770  -1.255  -5.270  1.00 95.23           C  
ATOM   2062  O   SER   265      24.973  -1.095  -5.484  1.00 95.23           O  
ATOM   2063  CB  SER   265      22.663  -3.363  -6.028  1.00 95.23           C  
ATOM   2064  OG  SER   265      23.906  -4.018  -5.844  1.00 95.23           O  
ATOM   2065  N   ALA   266      23.174  -0.729  -4.216  1.00 95.74           N  
ATOM   2066  CA  ALA   266      23.910  -0.104  -3.120  1.00 95.74           C  
ATOM   2067  C   ALA   266      23.169  -0.270  -1.796  1.00 95.74           C  
ATOM   2068  O   ALA   266      21.942  -0.396  -1.776  1.00 95.74           O  
ATOM   2069  CB  ALA   266      24.144   1.376  -3.413  1.00 95.74           C  
ATOM   2070  N   VAL   267      23.920  -0.428  -0.755  1.00 95.76           N  
ATOM   2071  CA  VAL   267      23.349  -0.373   0.587  1.00 95.76           C  
ATOM   2072  C   VAL   267      23.237   1.081   1.041  1.00 95.76           C  
ATOM   2073  O   VAL   267      24.207   1.839   0.962  1.00 95.76           O  
ATOM   2074  CB  VAL   267      24.191  -1.184   1.596  1.00 95.76           C  
ATOM   2075  CG1 VAL   267      23.592  -1.089   2.999  1.00 95.76           C  
ATOM   2076  CG2 VAL   267      24.295  -2.642   1.154  1.00 95.76           C  
ATOM   2077  N   VAL   268      22.112   1.512   1.428  1.00 97.14           N  
ATOM   2078  CA  VAL   268      21.925   2.855   1.968  1.00 97.14           C  
ATOM   2079  C   VAL   268      22.477   2.921   3.390  1.00 97.14           C  
ATOM   2080  O   VAL   268      21.974   2.245   4.290  1.00 97.14           O  
ATOM   2081  CB  VAL   268      20.437   3.270   1.954  1.00 97.14           C  
ATOM   2082  CG1 VAL   268      20.275   4.713   2.428  1.00 97.14           C  
ATOM   2083  CG2 VAL   268      19.848   3.094   0.555  1.00 97.14           C  
ATOM   2084  N   GLN   269      23.492   3.700   3.587  1.00 96.37           N  
ATOM   2085  CA  GLN   269      24.105   3.828   4.905  1.00 96.37           C  
ATOM   2086  C   GLN   269      23.255   4.699   5.825  1.00 96.37           C  
ATOM   2087  O   GLN   269      23.079   5.893   5.571  1.00 96.37           O  
ATOM   2088  CB  GLN   269      25.515   4.410   4.786  1.00 96.37           C  
ATOM   2089  CG  GLN   269      26.445   3.591   3.901  1.00 96.37           C  
ATOM   2090  CD  GLN   269      26.684   2.191   4.436  1.00 96.37           C  
ATOM   2091  OE1 GLN   269      26.884   1.998   5.640  1.00 96.37           O  
ATOM   2092  NE2 GLN   269      26.665   1.205   3.546  1.00 96.37           N  
ATOM   2093  N   LEU   270      22.747   4.052   6.879  1.00 95.60           N  
ATOM   2094  CA  LEU   270      21.972   4.756   7.896  1.00 95.60           C  
ATOM   2095  C   LEU   270      22.824   5.039   9.129  1.00 95.60           C  
ATOM   2096  O   LEU   270      23.312   4.111   9.778  1.00 95.60           O  
ATOM   2097  CB  LEU   270      20.739   3.939   8.290  1.00 95.60           C  
ATOM   2098  CG  LEU   270      19.805   3.529   7.151  1.00 95.60           C  
ATOM   2099  CD1 LEU   270      18.693   2.626   7.675  1.00 95.60           C  
ATOM   2100  CD2 LEU   270      19.222   4.761   6.467  1.00 95.60           C  
ATOM   2101  N   PRO   271      23.051   6.247   9.461  1.00 92.44           N  
ATOM   2102  CA  PRO   271      24.018   6.640  10.488  1.00 92.44           C  
ATOM   2103  C   PRO   271      23.593   6.218  11.893  1.00 92.44           C  
ATOM   2104  O   PRO   271      24.427   6.147  12.799  1.00 92.44           O  
ATOM   2105  CB  PRO   271      24.061   8.166  10.366  1.00 92.44           C  
ATOM   2106  CG  PRO   271      23.489   8.457   9.016  1.00 92.44           C  
ATOM   2107  CD  PRO   271      22.599   7.315   8.619  1.00 92.44           C  
ATOM   2108  N   LYS   272      22.348   6.039  12.059  1.00 92.62           N  
ATOM   2109  CA  LYS   272      21.839   5.658  13.373  1.00 92.62           C  
ATOM   2110  C   LYS   272      21.344   4.215  13.375  1.00 92.62           C  
ATOM   2111  O   LYS   272      20.505   3.840  12.553  1.00 92.62           O  
ATOM   2112  CB  LYS   272      20.714   6.599  13.807  1.00 92.62           C  
ATOM   2113  CG  LYS   272      20.280   6.419  15.254  1.00 92.62           C  
ATOM   2114  CD  LYS   272      19.226   7.444  15.653  1.00 92.62           C  
ATOM   2115  CE  LYS   272      18.782   7.258  17.098  1.00 92.62           C  
ATOM   2116  NZ  LYS   272      17.469   7.917  17.363  1.00 92.62           N  
ATOM   2117  N   ASN   273      21.813   3.434  14.340  1.00 89.86           N  
ATOM   2118  CA  ASN   273      21.463   2.020  14.434  1.00 89.86           C  
ATOM   2119  C   ASN   273      20.022   1.829  14.897  1.00 89.86           C  
ATOM   2120  O   ASN   273      19.507   2.626  15.683  1.00 89.86           O  
ATOM   2121  CB  ASN   273      22.424   1.290  15.374  1.00 89.86           C  
ATOM   2122  CG  ASN   273      23.842   1.244  14.839  1.00 89.86           C  
ATOM   2123  OD1 ASN   273      24.060   1.085  13.636  1.00 89.86           O  
ATOM   2124  ND2 ASN   273      24.817   1.385  15.730  1.00 89.86           N  
ATOM   2125  N   GLY   274      19.408   0.757  14.407  1.00 89.36           N  
ATOM   2126  CA  GLY   274      18.056   0.441  14.838  1.00 89.36           C  
ATOM   2127  C   GLY   274      17.140   0.051  13.693  1.00 89.36           C  
ATOM   2128  O   GLY   274      17.607  -0.240  12.590  1.00 89.36           O  
ATOM   2129  N   PRO   275      15.849   0.018  13.980  1.00 91.32           N  
ATOM   2130  CA  PRO   275      14.859  -0.379  12.976  1.00 91.32           C  
ATOM   2131  C   PRO   275      14.647   0.687  11.903  1.00 91.32           C  
ATOM   2132  O   PRO   275      15.004   1.851  12.105  1.00 91.32           O  
ATOM   2133  CB  PRO   275      13.585  -0.587  13.799  1.00 91.32           C  
ATOM   2134  CG  PRO   275      13.765   0.278  15.005  1.00 91.32           C  
ATOM   2135  CD  PRO   275      15.227   0.328  15.343  1.00 91.32           C  
ATOM   2136  N   ILE   276      14.212   0.239  10.787  1.00 95.95           N  
ATOM   2137  CA  ILE   276      13.675   1.115   9.752  1.00 95.95           C  
ATOM   2138  C   ILE   276      12.151   1.155   9.848  1.00 95.95           C  
ATOM   2139  O   ILE   276      11.480   0.152   9.595  1.00 95.95           O  
ATOM   2140  CB  ILE   276      14.111   0.657   8.342  1.00 95.95           C  
ATOM   2141  CG1 ILE   276      15.640   0.598   8.249  1.00 95.95           C  
ATOM   2142  CG2 ILE   276      13.532   1.585   7.269  1.00 95.95           C  
ATOM   2143  CD1 ILE   276      16.158   0.014   6.941  1.00 95.95           C  
ATOM   2144  N   TYR   277      11.594   2.248  10.166  1.00 95.91           N  
ATOM   2145  CA  TYR   277      10.160   2.350  10.414  1.00 95.91           C  
ATOM   2146  C   TYR   277       9.399   2.596   9.117  1.00 95.91           C  
ATOM   2147  O   TYR   277       8.312   2.048   8.915  1.00 95.91           O  
ATOM   2148  CB  TYR   277       9.866   3.474  11.413  1.00 95.91           C  
ATOM   2149  CG  TYR   277      10.454   3.238  12.782  1.00 95.91           C  
ATOM   2150  CD1 TYR   277       9.863   2.343  13.671  1.00 95.91           C  
ATOM   2151  CD2 TYR   277      11.602   3.909  13.190  1.00 95.91           C  
ATOM   2152  CE1 TYR   277      10.400   2.124  14.935  1.00 95.91           C  
ATOM   2153  CE2 TYR   277      12.148   3.698  14.452  1.00 95.91           C  
ATOM   2154  CZ  TYR   277      11.541   2.805  15.315  1.00 95.91           C  
ATOM   2155  OH  TYR   277      12.078   2.592  16.565  1.00 95.91           O  
ATOM   2156  N   ASP   278      10.003   3.525   8.255  1.00 97.51           N  
ATOM   2157  CA  ASP   278       9.319   3.856   7.009  1.00 97.51           C  
ATOM   2158  C   ASP   278      10.307   4.347   5.953  1.00 97.51           C  
ATOM   2159  O   ASP   278      11.345   4.922   6.287  1.00 97.51           O  
ATOM   2160  CB  ASP   278       8.241   4.914   7.253  1.00 97.51           C  
ATOM   2161  CG  ASP   278       7.140   4.892   6.207  1.00 97.51           C  
ATOM   2162  OD1 ASP   278       7.051   3.912   5.436  1.00 97.51           O  
ATOM   2163  OD2 ASP   278       6.356   5.864   6.152  1.00 97.51           O  
ATOM   2164  N   VAL   279       9.948   4.027   4.650  1.00 97.78           N  
ATOM   2165  CA  VAL   279      10.659   4.513   3.472  1.00 97.78           C  
ATOM   2166  C   VAL   279       9.657   4.913   2.391  1.00 97.78           C  
ATOM   2167  O   VAL   279       8.799   4.114   2.006  1.00 97.78           O  
ATOM   2168  CB  VAL   279      11.640   3.453   2.923  1.00 97.78           C  
ATOM   2169  CG1 VAL   279      12.434   4.011   1.743  1.00 97.78           C  
ATOM   2170  CG2 VAL   279      12.582   2.976   4.027  1.00 97.78           C  
ATOM   2171  N   VAL   280       9.710   6.108   1.943  1.00 97.22           N  
ATOM   2172  CA  VAL   280       8.743   6.571   0.954  1.00 97.22           C  
ATOM   2173  C   VAL   280       9.465   7.327  -0.160  1.00 97.22           C  
ATOM   2174  O   VAL   280      10.380   8.110   0.105  1.00 97.22           O  
ATOM   2175  CB  VAL   280       7.662   7.471   1.594  1.00 97.22           C  
ATOM   2176  CG1 VAL   280       6.781   6.663   2.545  1.00 97.22           C  
ATOM   2177  CG2 VAL   280       8.310   8.643   2.328  1.00 97.22           C  
ATOM   2178  N   TRP   281       9.059   7.022  -1.406  1.00 96.35           N  
ATOM   2179  CA  TRP   281       9.573   7.771  -2.548  1.00 96.35           C  
ATOM   2180  C   TRP   281       8.922   9.147  -2.635  1.00 96.35           C  
ATOM   2181  O   TRP   281       7.768   9.321  -2.236  1.00 96.35           O  
ATOM   2182  CB  TRP   281       9.337   6.997  -3.848  1.00 96.35           C  
ATOM   2183  CG  TRP   281      10.168   5.756  -3.978  1.00 96.35           C  
ATOM   2184  CD1 TRP   281       9.779   4.472  -3.713  1.00 96.35           C  
ATOM   2185  CD2 TRP   281      11.533   5.682  -4.400  1.00 96.35           C  
ATOM   2186  NE1 TRP   281      10.820   3.604  -3.946  1.00 96.35           N  
ATOM   2187  CE2 TRP   281      11.907   4.320  -4.369  1.00 96.35           C  
ATOM   2188  CE3 TRP   281      12.477   6.636  -4.804  1.00 96.35           C  
ATOM   2189  CZ2 TRP   281      13.187   3.889  -4.726  1.00 96.35           C  
ATOM   2190  CZ3 TRP   281      13.750   6.205  -5.160  1.00 96.35           C  
ATOM   2191  CH2 TRP   281      14.091   4.843  -5.117  1.00 96.35           C  
ATOM   2192  N   ASN   282       9.706  10.067  -3.065  1.00 93.81           N  
ATOM   2193  CA  ASN   282       9.050  11.314  -3.441  1.00 93.81           C  
ATOM   2194  C   ASN   282       8.273  11.167  -4.746  1.00 93.81           C  
ATOM   2195  O   ASN   282       8.376  10.143  -5.423  1.00 93.81           O  
ATOM   2196  CB  ASN   282      10.074  12.445  -3.558  1.00 93.81           C  
ATOM   2197  CG  ASN   282      10.984  12.288  -4.760  1.00 93.81           C  
ATOM   2198  OD1 ASN   282      11.276  11.169  -5.191  1.00 93.81           O  
ATOM   2199  ND2 ASN   282      11.438  13.407  -5.311  1.00 93.81           N  
ATOM   2200  N   SER   283       7.411  12.192  -5.174  1.00 88.51           N  
ATOM   2201  CA  SER   283       6.505  12.082  -6.313  1.00 88.51           C  
ATOM   2202  C   SER   283       7.274  12.027  -7.628  1.00 88.51           C  
ATOM   2203  O   SER   283       6.850  11.358  -8.573  1.00 88.51           O  
ATOM   2204  CB  SER   283       5.525  13.256  -6.334  1.00 88.51           C  
ATOM   2205  OG  SER   283       6.219  14.491  -6.302  1.00 88.51           O  
ATOM   2206  N   SER   284       8.449  12.706  -7.660  1.00 89.51           N  
ATOM   2207  CA  SER   284       9.227  12.756  -8.893  1.00 89.51           C  
ATOM   2208  C   SER   284      10.143  11.543  -9.018  1.00 89.51           C  
ATOM   2209  O   SER   284      10.813  11.367 -10.038  1.00 89.51           O  
ATOM   2210  CB  SER   284      10.056  14.039  -8.954  1.00 89.51           C  
ATOM   2211  OG  SER   284      10.919  14.134  -7.834  1.00 89.51           O  
ATOM   2212  N   SER   285      10.258  10.724  -7.939  1.00 90.39           N  
ATOM   2213  CA  SER   285      11.081   9.519  -7.916  1.00 90.39           C  
ATOM   2214  C   SER   285      12.564   9.860  -8.015  1.00 90.39           C  
ATOM   2215  O   SER   285      13.326   9.153  -8.677  1.00 90.39           O  
ATOM   2216  CB  SER   285      10.688   8.580  -9.057  1.00 90.39           C  
ATOM   2217  OG  SER   285       9.389   8.052  -8.849  1.00 90.39           O  
ATOM   2218  N   THR   286      12.960  10.988  -7.522  1.00 92.54           N  
ATOM   2219  CA  THR   286      14.355  11.410  -7.572  1.00 92.54           C  
ATOM   2220  C   THR   286      14.995  11.327  -6.189  1.00 92.54           C  
ATOM   2221  O   THR   286      16.221  11.354  -6.064  1.00 92.54           O  
ATOM   2222  CB  THR   286      14.485  12.845  -8.115  1.00 92.54           C  
ATOM   2223  OG1 THR   286      13.671  13.724  -7.328  1.00 92.54           O  
ATOM   2224  CG2 THR   286      14.038  12.925  -9.571  1.00 92.54           C  
ATOM   2225  N   GLU   287      14.148  11.294  -5.188  1.00 96.05           N  
ATOM   2226  CA  GLU   287      14.581  11.199  -3.797  1.00 96.05           C  
ATOM   2227  C   GLU   287      13.676  10.265  -2.999  1.00 96.05           C  
ATOM   2228  O   GLU   287      12.584   9.915  -3.452  1.00 96.05           O  
ATOM   2229  CB  GLU   287      14.611  12.585  -3.147  1.00 96.05           C  
ATOM   2230  CG  GLU   287      15.547  13.567  -3.836  1.00 96.05           C  
ATOM   2231  CD  GLU   287      15.367  15.001  -3.362  1.00 96.05           C  
ATOM   2232  OE1 GLU   287      16.332  15.794  -3.447  1.00 96.05           O  
ATOM   2233  OE2 GLU   287      14.252  15.333  -2.902  1.00 96.05           O  
ATOM   2234  N   PHE   288      14.137   9.838  -1.902  1.00 97.17           N  
ATOM   2235  CA  PHE   288      13.311   9.065  -0.981  1.00 97.17           C  
ATOM   2236  C   PHE   288      13.651   9.404   0.465  1.00 97.17           C  
ATOM   2237  O   PHE   288      14.761   9.851   0.760  1.00 97.17           O  
ATOM   2238  CB  PHE   288      13.494   7.563  -1.225  1.00 97.17           C  
ATOM   2239  CG  PHE   288      14.917   7.095  -1.086  1.00 97.17           C  
ATOM   2240  CD1 PHE   288      15.780   7.117  -2.175  1.00 97.17           C  
ATOM   2241  CD2 PHE   288      15.392   6.631   0.133  1.00 97.17           C  
ATOM   2242  CE1 PHE   288      17.098   6.684  -2.050  1.00 97.17           C  
ATOM   2243  CE2 PHE   288      16.708   6.196   0.266  1.00 97.17           C  
ATOM   2244  CZ  PHE   288      17.559   6.223  -0.826  1.00 97.17           C  
ATOM   2245  N   CYS   289      12.651   9.322   1.347  1.00 97.55           N  
ATOM   2246  CA  CYS   289      12.792   9.603   2.771  1.00 97.55           C  
ATOM   2247  C   CYS   289      12.765   8.315   3.586  1.00 97.55           C  
ATOM   2248  O   CYS   289      11.931   7.441   3.345  1.00 97.55           O  
ATOM   2249  CB  CYS   289      11.682  10.540   3.246  1.00 97.55           C  
ATOM   2250  SG  CYS   289      11.759  10.925   5.009  1.00 97.55           S  
ATOM   2251  N   ALA   290      13.710   8.222   4.529  1.00 98.20           N  
ATOM   2252  CA  ALA   290      13.736   7.086   5.447  1.00 98.20           C  
ATOM   2253  C   ALA   290      13.621   7.549   6.896  1.00 98.20           C  
ATOM   2254  O   ALA   290      14.271   8.516   7.299  1.00 98.20           O  
ATOM   2255  CB  ALA   290      15.013   6.273   5.251  1.00 98.20           C  
ATOM   2256  N   VAL   291      12.781   6.865   7.681  1.00 97.93           N  
ATOM   2257  CA  VAL   291      12.664   7.021   9.127  1.00 97.93           C  
ATOM   2258  C   VAL   291      13.245   5.796   9.829  1.00 97.93           C  
ATOM   2259  O   VAL   291      12.734   4.684   9.676  1.00 97.93           O  
ATOM   2260  CB  VAL   291      11.195   7.234   9.557  1.00 97.93           C  
ATOM   2261  CG1 VAL   291      11.107   7.521  11.055  1.00 97.93           C  
ATOM   2262  CG2 VAL   291      10.564   8.371   8.754  1.00 97.93           C  
ATOM   2263  N   TYR   292      14.271   6.039  10.641  1.00 96.87           N  
ATOM   2264  CA  TYR   292      15.015   4.880  11.122  1.00 96.87           C  
ATOM   2265  C   TYR   292      15.711   5.189  12.442  1.00 96.87           C  
ATOM   2266  O   TYR   292      15.730   6.339  12.887  1.00 96.87           O  
ATOM   2267  CB  TYR   292      16.044   4.432  10.080  1.00 96.87           C  
ATOM   2268  CG  TYR   292      17.039   5.505   9.709  1.00 96.87           C  
ATOM   2269  CD1 TYR   292      16.764   6.414   8.689  1.00 96.87           C  
ATOM   2270  CD2 TYR   292      18.254   5.612  10.375  1.00 96.87           C  
ATOM   2271  CE1 TYR   292      17.678   7.403   8.342  1.00 96.87           C  
ATOM   2272  CE2 TYR   292      19.176   6.597  10.036  1.00 96.87           C  
ATOM   2273  CZ  TYR   292      18.879   7.487   9.020  1.00 96.87           C  
ATOM   2274  OH  TYR   292      19.787   8.464   8.681  1.00 96.87           O  
ATOM   2275  N   GLY   293      16.229   4.051  13.095  1.00 93.63           N  
ATOM   2276  CA  GLY   293      16.976   4.175  14.337  1.00 93.63           C  
ATOM   2277  C   GLY   293      16.111   4.013  15.572  1.00 93.63           C  
ATOM   2278  O   GLY   293      14.905   4.268  15.531  1.00 93.63           O  
ATOM   2279  N   PHE   294      16.700   3.572  16.630  1.00 91.07           N  
ATOM   2280  CA  PHE   294      15.992   3.443  17.898  1.00 91.07           C  
ATOM   2281  C   PHE   294      15.435   4.789  18.347  1.00 91.07           C  
ATOM   2282  O   PHE   294      16.071   5.827  18.151  1.00 91.07           O  
ATOM   2283  CB  PHE   294      16.918   2.873  18.977  1.00 91.07           C  
ATOM   2284  CG  PHE   294      17.314   1.440  18.742  1.00 91.07           C  
ATOM   2285  CD1 PHE   294      16.377   0.419  18.850  1.00 91.07           C  
ATOM   2286  CD2 PHE   294      18.623   1.114  18.413  1.00 91.07           C  
ATOM   2287  CE1 PHE   294      16.741  -0.909  18.633  1.00 91.07           C  
ATOM   2288  CE2 PHE   294      18.994  -0.210  18.194  1.00 91.07           C  
ATOM   2289  CZ  PHE   294      18.051  -1.220  18.306  1.00 91.07           C  
ATOM   2290  N   MET   295      14.264   4.782  18.869  1.00 90.25           N  
ATOM   2291  CA  MET   295      13.628   6.016  19.320  1.00 90.25           C  
ATOM   2292  C   MET   295      14.474   6.707  20.385  1.00 90.25           C  
ATOM   2293  O   MET   295      15.052   6.045  21.249  1.00 90.25           O  
ATOM   2294  CB  MET   295      12.228   5.733  19.866  1.00 90.25           C  
ATOM   2295  CG  MET   295      11.235   5.285  18.805  1.00 90.25           C  
ATOM   2296  SD  MET   295      10.965   6.559  17.512  1.00 90.25           S  
ATOM   2297  CE  MET   295       9.949   7.743  18.438  1.00 90.25           C  
ATOM   2298  N   PRO   296      14.805   8.055  20.136  1.00 95.05           N  
ATOM   2299  CA  PRO   296      14.121   8.845  19.109  1.00 95.05           C  
ATOM   2300  C   PRO   296      14.675   8.598  17.708  1.00 95.05           C  
ATOM   2301  O   PRO   296      15.894   8.554  17.521  1.00 95.05           O  
ATOM   2302  CB  PRO   296      14.373  10.289  19.550  1.00 95.05           C  
ATOM   2303  CG  PRO   296      15.644  10.233  20.335  1.00 95.05           C  
ATOM   2304  CD  PRO   296      15.740   8.885  20.990  1.00 95.05           C  
ATOM   2305  N   ALA   297      13.789   8.477  16.744  1.00 95.92           N  
ATOM   2306  CA  ALA   297      14.203   8.037  15.414  1.00 95.92           C  
ATOM   2307  C   ALA   297      14.739   9.205  14.591  1.00 95.92           C  
ATOM   2308  O   ALA   297      14.354  10.356  14.812  1.00 95.92           O  
ATOM   2309  CB  ALA   297      13.038   7.368  14.688  1.00 95.92           C  
ATOM   2310  N   LYS   298      15.648   8.967  13.675  1.00 97.47           N  
ATOM   2311  CA  LYS   298      16.168   9.904  12.683  1.00 97.47           C  
ATOM   2312  C   LYS   298      15.357   9.843  11.392  1.00 97.47           C  
ATOM   2313  O   LYS   298      14.827   8.789  11.035  1.00 97.47           O  
ATOM   2314  CB  LYS   298      17.641   9.614  12.391  1.00 97.47           C  
ATOM   2315  CG  LYS   298      18.366  10.748  11.680  1.00 97.47           C  
ATOM   2316  CD  LYS   298      19.874  10.538  11.686  1.00 97.47           C  
ATOM   2317  CE  LYS   298      20.605  11.706  11.040  1.00 97.47           C  
ATOM   2318  NZ  LYS   298      21.997  11.847  11.563  1.00 97.47           N  
ATOM   2319  N   ALA   299      15.173  10.941  10.690  1.00 97.95           N  
ATOM   2320  CA  ALA   299      14.600  11.012   9.349  1.00 97.95           C  
ATOM   2321  C   ALA   299      15.530  11.756   8.394  1.00 97.95           C  
ATOM   2322  O   ALA   299      16.027  12.836   8.718  1.00 97.95           O  
ATOM   2323  CB  ALA   299      13.232  11.690   9.389  1.00 97.95           C  
ATOM   2324  N   THR   300      15.756  11.156   7.246  1.00 97.99           N  
ATOM   2325  CA  THR   300      16.707  11.707   6.287  1.00 97.99           C  
ATOM   2326  C   THR   300      16.192  11.544   4.860  1.00 97.99           C  
ATOM   2327  O   THR   300      15.584  10.525   4.526  1.00 97.99           O  
ATOM   2328  CB  THR   300      18.085  11.032   6.418  1.00 97.99           C  
ATOM   2329  OG1 THR   300      18.520  11.107   7.781  1.00 97.99           O  
ATOM   2330  CG2 THR   300      19.119  11.717   5.529  1.00 97.99           C  
ATOM   2331  N   ILE   301      16.325  12.522   3.997  1.00 97.58           N  
ATOM   2332  CA  ILE   301      16.071  12.412   2.565  1.00 97.58           C  
ATOM   2333  C   ILE   301      17.360  12.034   1.839  1.00 97.58           C  
ATOM   2334  O   ILE   301      18.404  12.655   2.051  1.00 97.58           O  
ATOM   2335  CB  ILE   301      15.498  13.727   1.990  1.00 97.58           C  
ATOM   2336  CG1 ILE   301      14.125  14.024   2.603  1.00 97.58           C  
ATOM   2337  CG2 ILE   301      15.412  13.656   0.462  1.00 97.58           C  
ATOM   2338  CD1 ILE   301      13.525  15.353   2.164  1.00 97.58           C  
ATOM   2339  N   PHE   302      17.305  10.999   1.026  1.00 97.75           N  
ATOM   2340  CA  PHE   302      18.428  10.503   0.239  1.00 97.75           C  
ATOM   2341  C   PHE   302      18.177  10.705  -1.250  1.00 97.75           C  
ATOM   2342  O   PHE   302      17.028  10.694  -1.698  1.00 97.75           O  
ATOM   2343  CB  PHE   302      18.679   9.021   0.533  1.00 97.75           C  
ATOM   2344  CG  PHE   302      19.029   8.738   1.969  1.00 97.75           C  
ATOM   2345  CD1 PHE   302      20.357   8.677   2.376  1.00 97.75           C  
ATOM   2346  CD2 PHE   302      18.031   8.532   2.912  1.00 97.75           C  
ATOM   2347  CE1 PHE   302      20.684   8.415   3.705  1.00 97.75           C  
ATOM   2348  CE2 PHE   302      18.350   8.269   4.242  1.00 97.75           C  
ATOM   2349  CZ  PHE   302      19.677   8.211   4.635  1.00 97.75           C  
ATOM   2350  N   ASN   303      19.229  10.932  -1.991  1.00 96.09           N  
ATOM   2351  CA  ASN   303      19.126  10.918  -3.446  1.00 96.09           C  
ATOM   2352  C   ASN   303      19.363   9.521  -4.012  1.00 96.09           C  
ATOM   2353  O   ASN   303      19.444   8.548  -3.260  1.00 96.09           O  
ATOM   2354  CB  ASN   303      20.108  11.916  -4.063  1.00 96.09           C  
ATOM   2355  CG  ASN   303      21.554  11.570  -3.767  1.00 96.09           C  
ATOM   2356  OD1 ASN   303      21.869  10.442  -3.379  1.00 96.09           O  
ATOM   2357  ND2 ASN   303      22.444  12.539  -3.948  1.00 96.09           N  
ATOM   2358  N   LEU   304      19.427   9.380  -5.352  1.00 94.06           N  
ATOM   2359  CA  LEU   304      19.467   8.062  -5.977  1.00 94.06           C  
ATOM   2360  C   LEU   304      20.860   7.453  -5.872  1.00 94.06           C  
ATOM   2361  O   LEU   304      21.040   6.258  -6.119  1.00 94.06           O  
ATOM   2362  CB  LEU   304      19.045   8.152  -7.446  1.00 94.06           C  
ATOM   2363  CG  LEU   304      17.585   8.519  -7.711  1.00 94.06           C  
ATOM   2364  CD1 LEU   304      17.295   8.493  -9.208  1.00 94.06           C  
ATOM   2365  CD2 LEU   304      16.651   7.573  -6.964  1.00 94.06           C  
ATOM   2366  N   LYS   305      21.812   8.347  -5.445  1.00 95.15           N  
ATOM   2367  CA  LYS   305      23.155   7.831  -5.192  1.00 95.15           C  
ATOM   2368  C   LYS   305      23.314   7.404  -3.736  1.00 95.15           C  
ATOM   2369  O   LYS   305      24.420   7.084  -3.295  1.00 95.15           O  
ATOM   2370  CB  LYS   305      24.209   8.880  -5.549  1.00 95.15           C  
ATOM   2371  CG  LYS   305      24.249   9.240  -7.027  1.00 95.15           C  
ATOM   2372  CD  LYS   305      25.352  10.246  -7.328  1.00 95.15           C  
ATOM   2373  CE  LYS   305      25.392  10.607  -8.807  1.00 95.15           C  
ATOM   2374  NZ  LYS   305      26.453  11.616  -9.102  1.00 95.15           N  
ATOM   2375  N   CYS   306      22.213   7.545  -2.973  1.00 96.36           N  
ATOM   2376  CA  CYS   306      22.105   7.171  -1.567  1.00 96.36           C  
ATOM   2377  C   CYS   306      22.916   8.115  -0.688  1.00 96.36           C  
ATOM   2378  O   CYS   306      23.421   7.713   0.361  1.00 96.36           O  
ATOM   2379  CB  CYS   306      22.578   5.733  -1.358  1.00 96.36           C  
ATOM   2380  SG  CYS   306      21.577   4.504  -2.224  1.00 96.36           S  
ATOM   2381  N   ASP   307      23.224   9.334  -1.158  1.00 95.97           N  
ATOM   2382  CA  ASP   307      23.807  10.394  -0.341  1.00 95.97           C  
ATOM   2383  C   ASP   307      22.723  11.177   0.397  1.00 95.97           C  
ATOM   2384  O   ASP   307      21.674  11.484  -0.173  1.00 95.97           O  
ATOM   2385  CB  ASP   307      24.642  11.341  -1.206  1.00 95.97           C  
ATOM   2386  CG  ASP   307      25.811  10.649  -1.884  1.00 95.97           C  
ATOM   2387  OD1 ASP   307      26.406   9.728  -1.284  1.00 95.97           O  
ATOM   2388  OD2 ASP   307      26.143  11.030  -3.027  1.00 95.97           O  
ATOM   2389  N   PRO   308      22.985  11.394   1.739  1.00 96.99           N  
ATOM   2390  CA  PRO   308      21.988  12.202   2.445  1.00 96.99           C  
ATOM   2391  C   PRO   308      21.855  13.611   1.870  1.00 96.99           C  
ATOM   2392  O   PRO   308      22.864  14.263   1.586  1.00 96.99           O  
ATOM   2393  CB  PRO   308      22.520  12.246   3.880  1.00 96.99           C  
ATOM   2394  CG  PRO   308      23.995  12.040   3.746  1.00 96.99           C  
ATOM   2395  CD  PRO   308      24.251  11.202   2.527  1.00 96.99           C  
ATOM   2396  N   VAL   309      20.629  14.036   1.600  1.00 96.26           N  
ATOM   2397  CA  VAL   309      20.343  15.368   1.078  1.00 96.26           C  
ATOM   2398  C   VAL   309      19.946  16.298   2.223  1.00 96.26           C  
ATOM   2399  O   VAL   309      20.422  17.433   2.303  1.00 96.26           O  
ATOM   2400  CB  VAL   309      19.228  15.332   0.010  1.00 96.26           C  
ATOM   2401  CG1 VAL   309      18.888  16.744  -0.465  1.00 96.26           C  
ATOM   2402  CG2 VAL   309      19.647  14.455  -1.169  1.00 96.26           C  
ATOM   2403  N   PHE   310      19.077  15.827   3.115  1.00 97.14           N  
ATOM   2404  CA  PHE   310      18.647  16.639   4.247  1.00 97.14           C  
ATOM   2405  C   PHE   310      18.352  15.764   5.460  1.00 97.14           C  
ATOM   2406  O   PHE   310      17.624  14.775   5.356  1.00 97.14           O  
ATOM   2407  CB  PHE   310      17.408  17.462   3.880  1.00 97.14           C  
ATOM   2408  CG  PHE   310      17.005  18.455   4.936  1.00 97.14           C  
ATOM   2409  CD1 PHE   310      15.913  18.211   5.759  1.00 97.14           C  
ATOM   2410  CD2 PHE   310      17.718  19.634   5.104  1.00 97.14           C  
ATOM   2411  CE1 PHE   310      15.537  19.129   6.737  1.00 97.14           C  
ATOM   2412  CE2 PHE   310      17.349  20.557   6.079  1.00 97.14           C  
ATOM   2413  CZ  PHE   310      16.258  20.302   6.894  1.00 97.14           C  
ATOM   2414  N   ASP   311      18.871  16.147   6.596  1.00 96.98           N  
ATOM   2415  CA  ASP   311      18.634  15.449   7.856  1.00 96.98           C  
ATOM   2416  C   ASP   311      17.660  16.226   8.739  1.00 96.98           C  
ATOM   2417  O   ASP   311      17.962  17.339   9.176  1.00 96.98           O  
ATOM   2418  CB  ASP   311      19.952  15.223   8.600  1.00 96.98           C  
ATOM   2419  CG  ASP   311      19.797  14.339   9.826  1.00 96.98           C  
ATOM   2420  OD1 ASP   311      18.653  14.125  10.282  1.00 96.98           O  
ATOM   2421  OD2 ASP   311      20.828  13.856  10.341  1.00 96.98           O  
ATOM   2422  N   PHE   312      16.545  15.608   9.103  1.00 96.47           N  
ATOM   2423  CA  PHE   312      15.524  16.278   9.900  1.00 96.47           C  
ATOM   2424  C   PHE   312      15.853  16.191  11.385  1.00 96.47           C  
ATOM   2425  O   PHE   312      15.177  16.804  12.213  1.00 96.47           O  
ATOM   2426  CB  PHE   312      14.144  15.667   9.632  1.00 96.47           C  
ATOM   2427  CG  PHE   312      13.611  15.955   8.254  1.00 96.47           C  
ATOM   2428  CD1 PHE   312      12.897  17.120   7.999  1.00 96.47           C  
ATOM   2429  CD2 PHE   312      13.823  15.059   7.214  1.00 96.47           C  
ATOM   2430  CE1 PHE   312      12.402  17.389   6.725  1.00 96.47           C  
ATOM   2431  CE2 PHE   312      13.331  15.321   5.938  1.00 96.47           C  
ATOM   2432  CZ  PHE   312      12.620  16.486   5.696  1.00 96.47           C  
ATOM   2433  N   GLY   313      16.962  15.401  11.752  1.00 96.26           N  
ATOM   2434  CA  GLY   313      17.294  15.153  13.145  1.00 96.26           C  
ATOM   2435  C   GLY   313      16.506  14.007  13.752  1.00 96.26           C  
ATOM   2436  O   GLY   313      16.086  13.092  13.041  1.00 96.26           O  
ATOM   2437  N   THR   314      16.494  14.014  15.121  1.00 96.33           N  
ATOM   2438  CA  THR   314      15.803  12.946  15.835  1.00 96.33           C  
ATOM   2439  C   THR   314      14.478  13.445  16.405  1.00 96.33           C  
ATOM   2440  O   THR   314      14.305  14.645  16.627  1.00 96.33           O  
ATOM   2441  CB  THR   314      16.673  12.379  16.972  1.00 96.33           C  
ATOM   2442  OG1 THR   314      17.001  13.433  17.885  1.00 96.33           O  
ATOM   2443  CG2 THR   314      17.964  11.774  16.427  1.00 96.33           C  
ATOM   2444  N   GLY   315      13.464  12.579  16.474  1.00 95.24           N  
ATOM   2445  CA  GLY   315      12.171  12.901  17.057  1.00 95.24           C  
ATOM   2446  C   GLY   315      11.290  11.684  17.261  1.00 95.24           C  
ATOM   2447  O   GLY   315      11.688  10.561  16.944  1.00 95.24           O  
ATOM   2448  N   PRO   316      10.087  11.896  17.885  1.00 94.72           N  
ATOM   2449  CA  PRO   316       9.163  10.778  18.091  1.00 94.72           C  
ATOM   2450  C   PRO   316       8.370  10.429  16.833  1.00 94.72           C  
ATOM   2451  O   PRO   316       7.159  10.657  16.779  1.00 94.72           O  
ATOM   2452  CB  PRO   316       8.236  11.286  19.197  1.00 94.72           C  
ATOM   2453  CG  PRO   316       8.160  12.763  18.984  1.00 94.72           C  
ATOM   2454  CD  PRO   316       9.495  13.243  18.490  1.00 94.72           C  
ATOM   2455  N   ARG   317       9.046   9.832  15.840  1.00 96.26           N  
ATOM   2456  CA  ARG   317       8.425   9.557  14.548  1.00 96.26           C  
ATOM   2457  C   ARG   317       8.639   8.104  14.136  1.00 96.26           C  
ATOM   2458  O   ARG   317       9.650   7.495  14.491  1.00 96.26           O  
ATOM   2459  CB  ARG   317       8.982  10.493  13.474  1.00 96.26           C  
ATOM   2460  CG  ARG   317      10.481  10.358  13.255  1.00 96.26           C  
ATOM   2461  CD  ARG   317      11.033  11.498  12.411  1.00 96.26           C  
ATOM   2462  NE  ARG   317      11.289  12.688  13.216  1.00 96.26           N  
ATOM   2463  CZ  ARG   317      11.682  13.862  12.730  1.00 96.26           C  
ATOM   2464  NH1 ARG   317      11.871  14.027  11.426  1.00 96.26           N  
ATOM   2465  NH2 ARG   317      11.886  14.879  13.553  1.00 96.26           N  
ATOM   2466  N   ASN   318       7.677   7.639  13.400  1.00 96.07           N  
ATOM   2467  CA  ASN   318       7.804   6.310  12.810  1.00 96.07           C  
ATOM   2468  C   ASN   318       7.181   6.253  11.418  1.00 96.07           C  
ATOM   2469  O   ASN   318       6.985   5.169  10.866  1.00 96.07           O  
ATOM   2470  CB  ASN   318       7.170   5.256  13.720  1.00 96.07           C  
ATOM   2471  CG  ASN   318       5.690   5.496  13.948  1.00 96.07           C  
ATOM   2472  OD1 ASN   318       5.141   6.516  13.525  1.00 96.07           O  
ATOM   2473  ND2 ASN   318       5.034   4.556  14.618  1.00 96.07           N  
ATOM   2474  N   ALA   319       6.761   7.395  10.930  1.00 97.34           N  
ATOM   2475  CA  ALA   319       6.077   7.395   9.639  1.00 97.34           C  
ATOM   2476  C   ALA   319       6.377   8.671   8.858  1.00 97.34           C  
ATOM   2477  O   ALA   319       6.595   9.731   9.449  1.00 97.34           O  
ATOM   2478  CB  ALA   319       4.571   7.238   9.836  1.00 97.34           C  
ATOM   2479  N   ALA   320       6.429   8.585   7.505  1.00 97.54           N  
ATOM   2480  CA  ALA   320       6.586   9.689   6.561  1.00 97.54           C  
ATOM   2481  C   ALA   320       5.528   9.626   5.464  1.00 97.54           C  
ATOM   2482  O   ALA   320       5.308   8.571   4.865  1.00 97.54           O  
ATOM   2483  CB  ALA   320       7.985   9.672   5.950  1.00 97.54           C  
ATOM   2484  N   TYR   321       4.911  10.751   5.179  1.00 97.13           N  
ATOM   2485  CA  TYR   321       3.853  10.833   4.178  1.00 97.13           C  
ATOM   2486  C   TYR   321       4.072  12.021   3.249  1.00 97.13           C  
ATOM   2487  O   TYR   321       4.015  13.175   3.683  1.00 97.13           O  
ATOM   2488  CB  TYR   321       2.482  10.943   4.853  1.00 97.13           C  
ATOM   2489  CG  TYR   321       2.190   9.822   5.820  1.00 97.13           C  
ATOM   2490  CD1 TYR   321       1.732   8.587   5.367  1.00 97.13           C  
ATOM   2491  CD2 TYR   321       2.369   9.996   7.188  1.00 97.13           C  
ATOM   2492  CE1 TYR   321       1.460   7.551   6.255  1.00 97.13           C  
ATOM   2493  CE2 TYR   321       2.099   8.968   8.085  1.00 97.13           C  
ATOM   2494  CZ  TYR   321       1.646   7.751   7.610  1.00 97.13           C  
ATOM   2495  OH  TYR   321       1.378   6.730   8.493  1.00 97.13           O  
ATOM   2496  N   TYR   322       4.312  11.732   1.927  1.00 96.12           N  
ATOM   2497  CA  TYR   322       4.367  12.828   0.967  1.00 96.12           C  
ATOM   2498  C   TYR   322       2.966  13.269   0.561  1.00 96.12           C  
ATOM   2499  O   TYR   322       2.071  12.438   0.394  1.00 96.12           O  
ATOM   2500  CB  TYR   322       5.164  12.416  -0.275  1.00 96.12           C  
ATOM   2501  CG  TYR   322       6.654  12.614  -0.133  1.00 96.12           C  
ATOM   2502  CD1 TYR   322       7.227  13.875  -0.283  1.00 96.12           C  
ATOM   2503  CD2 TYR   322       7.492  11.540   0.151  1.00 96.12           C  
ATOM   2504  CE1 TYR   322       8.600  14.061  -0.155  1.00 96.12           C  
ATOM   2505  CE2 TYR   322       8.866  11.715   0.282  1.00 96.12           C  
ATOM   2506  CZ  TYR   322       9.410  12.977   0.127  1.00 96.12           C  
ATOM   2507  OH  TYR   322      10.769  13.156   0.255  1.00 96.12           O  
ATOM   2508  N   SER   323       2.800  14.584   0.403  1.00 94.65           N  
ATOM   2509  CA  SER   323       1.536  15.065  -0.145  1.00 94.65           C  
ATOM   2510  C   SER   323       1.348  14.607  -1.587  1.00 94.65           C  
ATOM   2511  O   SER   323       2.319  14.272  -2.269  1.00 94.65           O  
ATOM   2512  CB  SER   323       1.466  16.591  -0.073  1.00 94.65           C  
ATOM   2513  OG  SER   323       2.303  17.179  -1.054  1.00 94.65           O  
ATOM   2514  N   PRO   324       0.155  14.405  -2.073  1.00 92.27           N  
ATOM   2515  CA  PRO   324      -0.073  13.949  -3.446  1.00 92.27           C  
ATOM   2516  C   PRO   324       0.639  14.815  -4.482  1.00 92.27           C  
ATOM   2517  O   PRO   324       0.927  14.351  -5.588  1.00 92.27           O  
ATOM   2518  CB  PRO   324      -1.592  14.048  -3.603  1.00 92.27           C  
ATOM   2519  CG  PRO   324      -2.127  13.964  -2.210  1.00 92.27           C  
ATOM   2520  CD  PRO   324      -1.101  14.530  -1.271  1.00 92.27           C  
ATOM   2521  N   HIS   325       0.996  16.075  -4.118  1.00 89.53           N  
ATOM   2522  CA  HIS   325       1.658  16.958  -5.071  1.00 89.53           C  
ATOM   2523  C   HIS   325       3.172  16.924  -4.892  1.00 89.53           C  
ATOM   2524  O   HIS   325       3.909  17.508  -5.691  1.00 89.53           O  
ATOM   2525  CB  HIS   325       1.144  18.391  -4.920  1.00 89.53           C  
ATOM   2526  CG  HIS   325      -0.342  18.511  -5.041  1.00 89.53           C  
ATOM   2527  ND1 HIS   325      -1.021  18.212  -6.202  1.00 89.53           N  
ATOM   2528  CD2 HIS   325      -1.279  18.894  -4.142  1.00 89.53           C  
ATOM   2529  CE1 HIS   325      -2.315  18.408  -6.012  1.00 89.53           C  
ATOM   2530  NE2 HIS   325      -2.498  18.822  -4.770  1.00 89.53           N  
ATOM   2531  N   GLY   326       3.615  16.266  -3.742  1.00 83.73           N  
ATOM   2532  CA  GLY   326       5.002  15.880  -3.537  1.00 83.73           C  
ATOM   2533  C   GLY   326       5.846  16.985  -2.931  1.00 83.73           C  
ATOM   2534  O   GLY   326       7.072  16.874  -2.867  1.00 83.73           O  
ATOM   2535  N   HIS   327       5.302  18.144  -2.553  1.00 85.48           N  
ATOM   2536  CA  HIS   327       6.120  19.252  -2.075  1.00 85.48           C  
ATOM   2537  C   HIS   327       6.042  19.381  -0.558  1.00 85.48           C  
ATOM   2538  O   HIS   327       6.843  20.095   0.051  1.00 85.48           O  
ATOM   2539  CB  HIS   327       5.687  20.562  -2.736  1.00 85.48           C  
ATOM   2540  CG  HIS   327       5.681  20.507  -4.231  1.00 85.48           C  
ATOM   2541  ND1 HIS   327       6.830  20.341  -4.973  1.00 85.48           N  
ATOM   2542  CD2 HIS   327       4.664  20.592  -5.120  1.00 85.48           C  
ATOM   2543  CE1 HIS   327       6.518  20.328  -6.258  1.00 85.48           C  
ATOM   2544  NE2 HIS   327       5.210  20.478  -6.374  1.00 85.48           N  
ATOM   2545  N   ILE   328       5.142  18.685   0.046  1.00 95.15           N  
ATOM   2546  CA  ILE   328       4.970  18.712   1.495  1.00 95.15           C  
ATOM   2547  C   ILE   328       5.135  17.303   2.061  1.00 95.15           C  
ATOM   2548  O   ILE   328       4.565  16.345   1.534  1.00 95.15           O  
ATOM   2549  CB  ILE   328       3.593  19.291   1.891  1.00 95.15           C  
ATOM   2550  CG1 ILE   328       3.414  20.693   1.298  1.00 95.15           C  
ATOM   2551  CG2 ILE   328       3.435  19.315   3.414  1.00 95.15           C  
ATOM   2552  CD1 ILE   328       2.017  21.270   1.486  1.00 95.15           C  
ATOM   2553  N   LEU   329       5.946  17.187   3.049  1.00 96.76           N  
ATOM   2554  CA  LEU   329       6.199  15.927   3.741  1.00 96.76           C  
ATOM   2555  C   LEU   329       5.782  16.018   5.205  1.00 96.76           C  
ATOM   2556  O   LEU   329       6.118  16.986   5.891  1.00 96.76           O  
ATOM   2557  CB  LEU   329       7.679  15.550   3.642  1.00 96.76           C  
ATOM   2558  CG  LEU   329       8.101  14.267   4.359  1.00 96.76           C  
ATOM   2559  CD1 LEU   329       7.551  13.046   3.629  1.00 96.76           C  
ATOM   2560  CD2 LEU   329       9.620  14.191   4.470  1.00 96.76           C  
ATOM   2561  N   VAL   330       4.987  15.071   5.661  1.00 97.50           N  
ATOM   2562  CA  VAL   330       4.627  14.992   7.073  1.00 97.50           C  
ATOM   2563  C   VAL   330       5.411  13.867   7.744  1.00 97.50           C  
ATOM   2564  O   VAL   330       5.366  12.718   7.298  1.00 97.50           O  
ATOM   2565  CB  VAL   330       3.109  14.769   7.260  1.00 97.50           C  
ATOM   2566  CG1 VAL   330       2.763  14.626   8.741  1.00 97.50           C  
ATOM   2567  CG2 VAL   330       2.320  15.916   6.632  1.00 97.50           C  
ATOM   2568  N   LEU   331       6.148  14.167   8.753  1.00 97.84           N  
ATOM   2569  CA  LEU   331       6.785  13.207   9.648  1.00 97.84           C  
ATOM   2570  C   LEU   331       5.993  13.062  10.943  1.00 97.84           C  
ATOM   2571  O   LEU   331       5.735  14.052  11.631  1.00 97.84           O  
ATOM   2572  CB  LEU   331       8.221  13.635   9.960  1.00 97.84           C  
ATOM   2573  CG  LEU   331       9.166  13.760   8.764  1.00 97.84           C  
ATOM   2574  CD1 LEU   331      10.470  14.430   9.186  1.00 97.84           C  
ATOM   2575  CD2 LEU   331       9.438  12.390   8.151  1.00 97.84           C  
ATOM   2576  N   ALA   332       5.600  11.888  11.224  1.00 97.16           N  
ATOM   2577  CA  ALA   332       4.688  11.729  12.353  1.00 97.16           C  
ATOM   2578  C   ALA   332       5.023  10.476  13.157  1.00 97.16           C  
ATOM   2579  O   ALA   332       5.695   9.571  12.657  1.00 97.16           O  
ATOM   2580  CB  ALA   332       3.242  11.673  11.865  1.00 97.16           C  
ATOM   2581  N   GLY   333       4.636  10.497  14.410  1.00 95.96           N  
ATOM   2582  CA  GLY   333       4.664   9.344  15.296  1.00 95.96           C  
ATOM   2583  C   GLY   333       3.283   8.897  15.738  1.00 95.96           C  
ATOM   2584  O   GLY   333       2.640   9.564  16.551  1.00 95.96           O  
ATOM   2585  N   PHE   334       2.848   7.757  15.231  1.00 93.09           N  
ATOM   2586  CA  PHE   334       1.519   7.261  15.571  1.00 93.09           C  
ATOM   2587  C   PHE   334       1.613   5.983  16.395  1.00 93.09           C  
ATOM   2588  O   PHE   334       2.707   5.457  16.613  1.00 93.09           O  
ATOM   2589  CB  PHE   334       0.697   7.009  14.303  1.00 93.09           C  
ATOM   2590  CG  PHE   334       0.407   8.256  13.511  1.00 93.09           C  
ATOM   2591  CD1 PHE   334      -0.270   9.322  14.089  1.00 93.09           C  
ATOM   2592  CD2 PHE   334       0.812   8.360  12.186  1.00 93.09           C  
ATOM   2593  CE1 PHE   334      -0.540  10.477  13.358  1.00 93.09           C  
ATOM   2594  CE2 PHE   334       0.545   9.511  11.449  1.00 93.09           C  
ATOM   2595  CZ  PHE   334      -0.131  10.567  12.036  1.00 93.09           C  
ATOM   2596  N   GLY   335       0.501   5.508  16.948  1.00 88.57           N  
ATOM   2597  CA  GLY   335       0.430   4.358  17.836  1.00 88.57           C  
ATOM   2598  C   GLY   335       0.752   4.698  19.279  1.00 88.57           C  
ATOM   2599  O   GLY   335       0.056   5.502  19.903  1.00 88.57           O  
ATOM   2600  N   ASN   336       1.847   4.079  19.717  1.00 85.00           N  
ATOM   2601  CA  ASN   336       2.195   4.303  21.116  1.00 85.00           C  
ATOM   2602  C   ASN   336       3.031   5.568  21.290  1.00 85.00           C  
ATOM   2603  O   ASN   336       3.596   5.802  22.360  1.00 85.00           O  
ATOM   2604  CB  ASN   336       2.938   3.093  21.686  1.00 85.00           C  
ATOM   2605  CG  ASN   336       2.032   1.896  21.893  1.00 85.00           C  
ATOM   2606  OD1 ASN   336       0.805   2.018  21.863  1.00 85.00           O  
ATOM   2607  ND2 ASN   336       2.630   0.730  22.106  1.00 85.00           N  
ATOM   2608  N   LEU   337       3.075   6.339  20.245  1.00 89.30           N  
ATOM   2609  CA  LEU   337       3.785   7.612  20.315  1.00 89.30           C  
ATOM   2610  C   LEU   337       2.811   8.767  20.521  1.00 89.30           C  
ATOM   2611  O   LEU   337       1.595   8.562  20.547  1.00 89.30           O  
ATOM   2612  CB  LEU   337       4.604   7.839  19.042  1.00 89.30           C  
ATOM   2613  CG  LEU   337       5.681   6.798  18.733  1.00 89.30           C  
ATOM   2614  CD1 LEU   337       6.308   7.073  17.370  1.00 89.30           C  
ATOM   2615  CD2 LEU   337       6.745   6.789  19.826  1.00 89.30           C  
ATOM   2616  N   ARG   338       3.282   9.916  20.699  1.00 87.87           N  
ATOM   2617  CA  ARG   338       2.497  11.067  21.131  1.00 87.87           C  
ATOM   2618  C   ARG   338       1.655  11.618  19.985  1.00 87.87           C  
ATOM   2619  O   ARG   338       0.723  12.393  20.208  1.00 87.87           O  
ATOM   2620  CB  ARG   338       3.409  12.164  21.685  1.00 87.87           C  
ATOM   2621  CG  ARG   338       4.040  11.822  23.025  1.00 87.87           C  
ATOM   2622  CD  ARG   338       4.789  13.008  23.615  1.00 87.87           C  
ATOM   2623  NE  ARG   338       5.506  12.641  24.833  1.00 87.87           N  
ATOM   2624  CZ  ARG   338       5.250  13.136  26.041  1.00 87.87           C  
ATOM   2625  NH1 ARG   338       4.286  14.033  26.217  1.00 87.87           N  
ATOM   2626  NH2 ARG   338       5.964  12.733  27.082  1.00 87.87           N  
ATOM   2627  N   GLY   339       1.940  11.156  18.770  1.00 91.50           N  
ATOM   2628  CA  GLY   339       1.162  11.598  17.623  1.00 91.50           C  
ATOM   2629  C   GLY   339       1.617  12.937  17.075  1.00 91.50           C  
ATOM   2630  O   GLY   339       0.847  13.637  16.413  1.00 91.50           O  
ATOM   2631  N   GLN   340       2.837  13.361  17.533  1.00 94.44           N  
ATOM   2632  CA  GLN   340       3.382  14.619  17.031  1.00 94.44           C  
ATOM   2633  C   GLN   340       3.637  14.547  15.529  1.00 94.44           C  
ATOM   2634  O   GLN   340       4.309  13.632  15.051  1.00 94.44           O  
ATOM   2635  CB  GLN   340       4.674  14.976  17.767  1.00 94.44           C  
ATOM   2636  CG  GLN   340       5.203  16.366  17.442  1.00 94.44           C  
ATOM   2637  CD  GLN   340       6.436  16.729  18.249  1.00 94.44           C  
ATOM   2638  OE1 GLN   340       6.958  15.909  19.012  1.00 94.44           O  
ATOM   2639  NE2 GLN   340       6.909  17.960  18.087  1.00 94.44           N  
ATOM   2640  N   MET   341       3.083  15.540  14.819  1.00 96.54           N  
ATOM   2641  CA  MET   341       3.336  15.652  13.385  1.00 96.54           C  
ATOM   2642  C   MET   341       4.201  16.870  13.079  1.00 96.54           C  
ATOM   2643  O   MET   341       4.015  17.934  13.672  1.00 96.54           O  
ATOM   2644  CB  MET   341       2.019  15.739  12.612  1.00 96.54           C  
ATOM   2645  CG  MET   341       1.124  14.523  12.787  1.00 96.54           C  
ATOM   2646  SD  MET   341      -0.446  14.664  11.847  1.00 96.54           S  
ATOM   2647  CE  MET   341      -1.085  16.221  12.525  1.00 96.54           C  
ATOM   2648  N   GLU   342       5.129  16.705  12.192  1.00 96.75           N  
ATOM   2649  CA  GLU   342       5.896  17.791  11.590  1.00 96.75           C  
ATOM   2650  C   GLU   342       5.597  17.917  10.099  1.00 96.75           C  
ATOM   2651  O   GLU   342       5.879  17.001   9.324  1.00 96.75           O  
ATOM   2652  CB  GLU   342       7.396  17.576  11.809  1.00 96.75           C  
ATOM   2653  CG  GLU   342       7.799  17.507  13.274  1.00 96.75           C  
ATOM   2654  CD  GLU   342       9.258  17.131  13.478  1.00 96.75           C  
ATOM   2655  OE1 GLU   342       9.707  17.049  14.644  1.00 96.75           O  
ATOM   2656  OE2 GLU   342       9.959  16.917  12.463  1.00 96.75           O  
ATOM   2657  N   VAL   343       5.031  19.021   9.720  1.00 96.72           N  
ATOM   2658  CA  VAL   343       4.715  19.273   8.318  1.00 96.72           C  
ATOM   2659  C   VAL   343       5.794  20.155   7.695  1.00 96.72           C  
ATOM   2660  O   VAL   343       6.015  21.284   8.139  1.00 96.72           O  
ATOM   2661  CB  VAL   343       3.328  19.935   8.159  1.00 96.72           C  
ATOM   2662  CG1 VAL   343       2.934  20.015   6.686  1.00 96.72           C  
ATOM   2663  CG2 VAL   343       2.276  19.167   8.956  1.00 96.72           C  
ATOM   2664  N   TRP   344       6.479  19.637   6.643  1.00 96.68           N  
ATOM   2665  CA  TRP   344       7.648  20.289   6.064  1.00 96.68           C  
ATOM   2666  C   TRP   344       7.389  20.686   4.614  1.00 96.68           C  
ATOM   2667  O   TRP   344       6.752  19.942   3.865  1.00 96.68           O  
ATOM   2668  CB  TRP   344       8.871  19.370   6.143  1.00 96.68           C  
ATOM   2669  CG  TRP   344       9.401  19.180   7.532  1.00 96.68           C  
ATOM   2670  CD1 TRP   344       8.975  18.271   8.460  1.00 96.68           C  
ATOM   2671  CD2 TRP   344      10.455  19.923   8.153  1.00 96.68           C  
ATOM   2672  NE1 TRP   344       9.701  18.403   9.621  1.00 96.68           N  
ATOM   2673  CE2 TRP   344      10.615  19.409   9.459  1.00 96.68           C  
ATOM   2674  CE3 TRP   344      11.281  20.973   7.731  1.00 96.68           C  
ATOM   2675  CZ2 TRP   344      11.570  19.911  10.347  1.00 96.68           C  
ATOM   2676  CZ3 TRP   344      12.229  21.471   8.616  1.00 96.68           C  
ATOM   2677  CH2 TRP   344      12.364  20.938   9.909  1.00 96.68           C  
ATOM   2678  N   ASP   345       7.751  21.854   4.226  1.00 94.47           N  
ATOM   2679  CA  ASP   345       8.007  22.227   2.839  1.00 94.47           C  
ATOM   2680  C   ASP   345       9.373  21.723   2.377  1.00 94.47           C  
ATOM   2681  O   ASP   345      10.405  22.292   2.737  1.00 94.47           O  
ATOM   2682  CB  ASP   345       7.922  23.745   2.667  1.00 94.47           C  
ATOM   2683  CG  ASP   345       8.183  24.196   1.241  1.00 94.47           C  
ATOM   2684  OD1 ASP   345       8.469  23.343   0.373  1.00 94.47           O  
ATOM   2685  OD2 ASP   345       8.106  25.417   0.982  1.00 94.47           O  
ATOM   2686  N   VAL   346       9.398  20.641   1.627  1.00 93.55           N  
ATOM   2687  CA  VAL   346      10.658  19.968   1.332  1.00 93.55           C  
ATOM   2688  C   VAL   346      11.309  20.603   0.105  1.00 93.55           C  
ATOM   2689  O   VAL   346      12.454  20.292  -0.229  1.00 93.55           O  
ATOM   2690  CB  VAL   346      10.454  18.453   1.103  1.00 93.55           C  
ATOM   2691  CG1 VAL   346      10.120  17.749   2.417  1.00 93.55           C  
ATOM   2692  CG2 VAL   346       9.354  18.214   0.071  1.00 93.55           C  
ATOM   2693  N   LYS   347      10.563  21.482  -0.535  1.00 89.82           N  
ATOM   2694  CA  LYS   347      11.217  22.274  -1.572  1.00 89.82           C  
ATOM   2695  C   LYS   347      12.147  23.319  -0.962  1.00 89.82           C  
ATOM   2696  O   LYS   347      13.266  23.518  -1.441  1.00 89.82           O  
ATOM   2697  CB  LYS   347      10.178  22.954  -2.464  1.00 89.82           C  
ATOM   2698  CG  LYS   347      10.771  23.684  -3.660  1.00 89.82           C  
ATOM   2699  CD  LYS   347       9.687  24.324  -4.518  1.00 89.82           C  
ATOM   2700  CE  LYS   347      10.284  25.137  -5.660  1.00 89.82           C  
ATOM   2701  NZ  LYS   347       9.225  25.783  -6.493  1.00 89.82           N  
ATOM   2702  N   ASN   348      11.647  23.883   0.103  1.00 91.57           N  
ATOM   2703  CA  ASN   348      12.422  24.933   0.757  1.00 91.57           C  
ATOM   2704  C   ASN   348      12.990  24.460   2.092  1.00 91.57           C  
ATOM   2705  O   ASN   348      13.653  25.225   2.795  1.00 91.57           O  
ATOM   2706  CB  ASN   348      11.567  26.186   0.958  1.00 91.57           C  
ATOM   2707  CG  ASN   348      11.030  26.741  -0.347  1.00 91.57           C  
ATOM   2708  OD1 ASN   348      11.792  27.031  -1.273  1.00 91.57           O  
ATOM   2709  ND2 ASN   348       9.713  26.891  -0.430  1.00 91.57           N  
ATOM   2710  N   TYR   349      12.649  23.182   2.514  1.00 91.80           N  
ATOM   2711  CA  TYR   349      13.087  22.555   3.756  1.00 91.80           C  
ATOM   2712  C   TYR   349      12.752  23.431   4.957  1.00 91.80           C  
ATOM   2713  O   TYR   349      13.611  23.690   5.803  1.00 91.80           O  
ATOM   2714  CB  TYR   349      14.593  22.278   3.716  1.00 91.80           C  
ATOM   2715  CG  TYR   349      15.000  21.285   2.654  1.00 91.80           C  
ATOM   2716  CD1 TYR   349      14.680  19.935   2.775  1.00 91.80           C  
ATOM   2717  CD2 TYR   349      15.705  21.695   1.527  1.00 91.80           C  
ATOM   2718  CE1 TYR   349      15.054  19.016   1.800  1.00 91.80           C  
ATOM   2719  CE2 TYR   349      16.085  20.786   0.546  1.00 91.80           C  
ATOM   2720  CZ  TYR   349      15.755  19.450   0.690  1.00 91.80           C  
ATOM   2721  OH  TYR   349      16.128  18.545  -0.278  1.00 91.80           O  
ATOM   2722  N   LYS   350      11.544  23.952   4.956  1.00 92.44           N  
ATOM   2723  CA  LYS   350      11.013  24.785   6.031  1.00 92.44           C  
ATOM   2724  C   LYS   350       9.852  24.094   6.740  1.00 92.44           C  
ATOM   2725  O   LYS   350       8.984  23.505   6.092  1.00 92.44           O  
ATOM   2726  CB  LYS   350      10.562  26.141   5.487  1.00 92.44           C  
ATOM   2727  CG  LYS   350      11.705  27.032   5.022  1.00 92.44           C  
ATOM   2728  CD  LYS   350      11.211  28.425   4.648  1.00 92.44           C  
ATOM   2729  CE  LYS   350      12.357  29.324   4.202  1.00 92.44           C  
ATOM   2730  NZ  LYS   350      11.887  30.709   3.897  1.00 92.44           N  
ATOM   2731  N   LEU   351       9.959  24.166   8.077  1.00 94.06           N  
ATOM   2732  CA  LEU   351       8.855  23.622   8.861  1.00 94.06           C  
ATOM   2733  C   LEU   351       7.611  24.492   8.725  1.00 94.06           C  
ATOM   2734  O   LEU   351       7.683  25.714   8.873  1.00 94.06           O  
ATOM   2735  CB  LEU   351       9.252  23.504  10.335  1.00 94.06           C  
ATOM   2736  CG  LEU   351       8.196  22.923  11.277  1.00 94.06           C  
ATOM   2737  CD1 LEU   351       7.943  21.456  10.949  1.00 94.06           C  
ATOM   2738  CD2 LEU   351       8.628  23.085  12.730  1.00 94.06           C  
ATOM   2739  N   ILE   352       6.487  23.914   8.379  1.00 94.54           N  
ATOM   2740  CA  ILE   352       5.232  24.634   8.187  1.00 94.54           C  
ATOM   2741  C   ILE   352       4.445  24.656   9.495  1.00 94.54           C  
ATOM   2742  O   ILE   352       4.023  25.719   9.955  1.00 94.54           O  
ATOM   2743  CB  ILE   352       4.384  24.001   7.061  1.00 94.54           C  
ATOM   2744  CG1 ILE   352       5.118  24.102   5.719  1.00 94.54           C  
ATOM   2745  CG2 ILE   352       3.007  24.667   6.984  1.00 94.54           C  
ATOM   2746  CD1 ILE   352       4.468  23.304   4.597  1.00 94.54           C  
ATOM   2747  N   SER   353       4.238  23.462  10.053  1.00 94.54           N  
ATOM   2748  CA  SER   353       3.459  23.359  11.283  1.00 94.54           C  
ATOM   2749  C   SER   353       3.830  22.105  12.068  1.00 94.54           C  
ATOM   2750  O   SER   353       4.519  21.223  11.551  1.00 94.54           O  
ATOM   2751  CB  SER   353       1.962  23.351  10.972  1.00 94.54           C  
ATOM   2752  OG  SER   353       1.608  22.195  10.233  1.00 94.54           O  
ATOM   2753  N   LYS   354       3.335  22.095  13.410  1.00 94.64           N  
ATOM   2754  CA  LYS   354       3.610  20.960  14.286  1.00 94.64           C  
ATOM   2755  C   LYS   354       2.371  20.574  15.090  1.00 94.64           C  
ATOM   2756  O   LYS   354       2.360  20.688  16.317  1.00 94.64           O  
ATOM   2757  CB  LYS   354       4.769  21.278  15.231  1.00 94.64           C  
ATOM   2758  CG  LYS   354       5.460  20.048  15.800  1.00 94.64           C  
ATOM   2759  CD  LYS   354       6.654  20.427  16.667  1.00 94.64           C  
ATOM   2760  CE  LYS   354       7.279  19.205  17.325  1.00 94.64           C  
ATOM   2761  NZ  LYS   354       8.491  19.563  18.122  1.00 94.64           N  
ATOM   2762  N   PRO   355       1.398  20.116  14.409  1.00 94.55           N  
ATOM   2763  CA  PRO   355       0.200  19.718  15.152  1.00 94.55           C  
ATOM   2764  C   PRO   355       0.385  18.405  15.909  1.00 94.55           C  
ATOM   2765  O   PRO   355       1.326  17.656  15.634  1.00 94.55           O  
ATOM   2766  CB  PRO   355      -0.861  19.572  14.058  1.00 94.55           C  
ATOM   2767  CG  PRO   355      -0.094  19.208  12.828  1.00 94.55           C  
ATOM   2768  CD  PRO   355       1.243  19.891  12.880  1.00 94.55           C  
ATOM   2769  N   VAL   356      -0.391  18.137  16.876  1.00 95.56           N  
ATOM   2770  CA  VAL   356      -0.356  16.906  17.659  1.00 95.56           C  
ATOM   2771  C   VAL   356      -1.684  16.166  17.519  1.00 95.56           C  
ATOM   2772  O   VAL   356      -2.729  16.670  17.938  1.00 95.56           O  
ATOM   2773  CB  VAL   356      -0.057  17.189  19.148  1.00 95.56           C  
ATOM   2774  CG1 VAL   356      -0.073  15.893  19.957  1.00 95.56           C  
ATOM   2775  CG2 VAL   356       1.287  17.899  19.297  1.00 95.56           C  
ATOM   2776  N   ALA   357      -1.659  15.073  16.918  1.00 94.18           N  
ATOM   2777  CA  ALA   357      -2.814  14.183  16.823  1.00 94.18           C  
ATOM   2778  C   ALA   357      -2.720  13.051  17.843  1.00 94.18           C  
ATOM   2779  O   ALA   357      -2.342  11.929  17.500  1.00 94.18           O  
ATOM   2780  CB  ALA   357      -2.934  13.615  15.411  1.00 94.18           C  
ATOM   2781  N   SER   358      -3.171  13.361  19.057  1.00 89.62           N  
ATOM   2782  CA  SER   358      -2.978  12.443  20.175  1.00 89.62           C  
ATOM   2783  C   SER   358      -3.667  11.107  19.919  1.00 89.62           C  
ATOM   2784  O   SER   358      -4.828  11.070  19.508  1.00 89.62           O  
ATOM   2785  CB  SER   358      -3.508  13.059  21.471  1.00 89.62           C  
ATOM   2786  OG  SER   358      -2.834  14.271  21.764  1.00 89.62           O  
ATOM   2787  N   ASP   359      -2.959   9.984  20.027  1.00 88.14           N  
ATOM   2788  CA  ASP   359      -3.430   8.603  20.060  1.00 88.14           C  
ATOM   2789  C   ASP   359      -3.785   8.110  18.659  1.00 88.14           C  
ATOM   2790  O   ASP   359      -4.396   7.050  18.504  1.00 88.14           O  
ATOM   2791  CB  ASP   359      -4.641   8.470  20.987  1.00 88.14           C  
ATOM   2792  CG  ASP   359      -4.341   8.886  22.417  1.00 88.14           C  
ATOM   2793  OD1 ASP   359      -3.281   8.499  22.955  1.00 88.14           O  
ATOM   2794  OD2 ASP   359      -5.174   9.604  23.011  1.00 88.14           O  
ATOM   2795  N   SER   360      -3.517   8.959  17.693  1.00 93.54           N  
ATOM   2796  CA  SER   360      -3.901   8.582  16.337  1.00 93.54           C  
ATOM   2797  C   SER   360      -3.122   7.360  15.861  1.00 93.54           C  
ATOM   2798  O   SER   360      -1.942   7.206  16.182  1.00 93.54           O  
ATOM   2799  CB  SER   360      -3.676   9.747  15.372  1.00 93.54           C  
ATOM   2800  OG  SER   360      -4.593  10.797  15.629  1.00 93.54           O  
ATOM   2801  N   THR   361      -3.792   6.481  15.091  1.00 92.40           N  
ATOM   2802  CA  THR   361      -3.183   5.265  14.564  1.00 92.40           C  
ATOM   2803  C   THR   361      -3.207   5.265  13.038  1.00 92.40           C  
ATOM   2804  O   THR   361      -2.706   4.334  12.404  1.00 92.40           O  
ATOM   2805  CB  THR   361      -3.898   4.007  15.092  1.00 92.40           C  
ATOM   2806  OG1 THR   361      -5.285   4.071  14.740  1.00 92.40           O  
ATOM   2807  CG2 THR   361      -3.774   3.899  16.608  1.00 92.40           C  
ATOM   2808  N   TYR   362      -3.926   6.262  12.547  1.00 95.16           N  
ATOM   2809  CA  TYR   362      -4.099   6.293  11.099  1.00 95.16           C  
ATOM   2810  C   TYR   362      -3.872   7.698  10.553  1.00 95.16           C  
ATOM   2811  O   TYR   362      -4.203   8.687  11.210  1.00 95.16           O  
ATOM   2812  CB  TYR   362      -5.499   5.804  10.714  1.00 95.16           C  
ATOM   2813  CG  TYR   362      -5.749   5.791   9.226  1.00 95.16           C  
ATOM   2814  CD1 TYR   362      -6.473   6.810   8.612  1.00 95.16           C  
ATOM   2815  CD2 TYR   362      -5.262   4.759   8.430  1.00 95.16           C  
ATOM   2816  CE1 TYR   362      -6.708   6.801   7.241  1.00 95.16           C  
ATOM   2817  CE2 TYR   362      -5.491   4.739   7.058  1.00 95.16           C  
ATOM   2818  CZ  TYR   362      -6.213   5.764   6.474  1.00 95.16           C  
ATOM   2819  OH  TYR   362      -6.443   5.750   5.116  1.00 95.16           O  
ATOM   2820  N   PHE   363      -3.286   7.791   9.347  1.00 97.24           N  
ATOM   2821  CA  PHE   363      -3.010   9.034   8.637  1.00 97.24           C  
ATOM   2822  C   PHE   363      -3.322   8.890   7.152  1.00 97.24           C  
ATOM   2823  O   PHE   363      -2.976   7.880   6.535  1.00 97.24           O  
ATOM   2824  CB  PHE   363      -1.549   9.451   8.829  1.00 97.24           C  
ATOM   2825  CG  PHE   363      -1.180  10.719   8.107  1.00 97.24           C  
ATOM   2826  CD1 PHE   363      -0.966  10.716   6.734  1.00 97.24           C  
ATOM   2827  CD2 PHE   363      -1.046  11.914   8.802  1.00 97.24           C  
ATOM   2828  CE1 PHE   363      -0.624  11.888   6.062  1.00 97.24           C  
ATOM   2829  CE2 PHE   363      -0.705  13.089   8.138  1.00 97.24           C  
ATOM   2830  CZ  PHE   363      -0.493  13.074   6.769  1.00 97.24           C  
ATOM   2831  N   ALA   364      -3.944   9.885   6.539  1.00 97.29           N  
ATOM   2832  CA  ALA   364      -4.129   9.907   5.091  1.00 97.29           C  
ATOM   2833  C   ALA   364      -4.238  11.339   4.573  1.00 97.29           C  
ATOM   2834  O   ALA   364      -4.897  12.179   5.190  1.00 97.29           O  
ATOM   2835  CB  ALA   364      -5.369   9.107   4.700  1.00 97.29           C  
ATOM   2836  N   TRP   365      -3.615  11.603   3.408  1.00 96.38           N  
ATOM   2837  CA  TRP   365      -3.799  12.882   2.730  1.00 96.38           C  
ATOM   2838  C   TRP   365      -5.124  12.911   1.975  1.00 96.38           C  
ATOM   2839  O   TRP   365      -5.496  11.933   1.324  1.00 96.38           O  
ATOM   2840  CB  TRP   365      -2.641  13.152   1.766  1.00 96.38           C  
ATOM   2841  CG  TRP   365      -1.395  13.650   2.435  1.00 96.38           C  
ATOM   2842  CD1 TRP   365      -0.290  12.918   2.768  1.00 96.38           C  
ATOM   2843  CD2 TRP   365      -1.130  14.991   2.857  1.00 96.38           C  
ATOM   2844  NE1 TRP   365       0.648  13.724   3.371  1.00 96.38           N  
ATOM   2845  CE2 TRP   365       0.157  14.999   3.438  1.00 96.38           C  
ATOM   2846  CE3 TRP   365      -1.857  16.187   2.799  1.00 96.38           C  
ATOM   2847  CZ2 TRP   365       0.734  16.160   3.959  1.00 96.38           C  
ATOM   2848  CZ3 TRP   365      -1.281  17.341   3.318  1.00 96.38           C  
ATOM   2849  CH2 TRP   365       0.001  17.317   3.890  1.00 96.38           C  
ATOM   2850  N   CYS   366      -5.836  14.096   2.094  1.00 95.05           N  
ATOM   2851  CA  CYS   366      -6.901  14.362   1.133  1.00 95.05           C  
ATOM   2852  C   CYS   366      -6.335  14.559  -0.268  1.00 95.05           C  
ATOM   2853  O   CYS   366      -5.250  15.121  -0.431  1.00 95.05           O  
ATOM   2854  CB  CYS   366      -7.701  15.596   1.548  1.00 95.05           C  
ATOM   2855  SG  CYS   366      -9.113  15.943   0.474  1.00 95.05           S  
ATOM   2856  N   PRO   367      -6.956  13.991  -1.303  1.00 93.77           N  
ATOM   2857  CA  PRO   367      -6.412  14.116  -2.657  1.00 93.77           C  
ATOM   2858  C   PRO   367      -6.175  15.568  -3.065  1.00 93.77           C  
ATOM   2859  O   PRO   367      -5.393  15.836  -3.981  1.00 93.77           O  
ATOM   2860  CB  PRO   367      -7.491  13.472  -3.531  1.00 93.77           C  
ATOM   2861  CG  PRO   367      -8.144  12.458  -2.648  1.00 93.77           C  
ATOM   2862  CD  PRO   367      -8.179  12.998  -1.247  1.00 93.77           C  
ATOM   2863  N   ASP   368      -6.867  16.491  -2.336  1.00 91.48           N  
ATOM   2864  CA  ASP   368      -6.657  17.889  -2.698  1.00 91.48           C  
ATOM   2865  C   ASP   368      -5.285  18.376  -2.237  1.00 91.48           C  
ATOM   2866  O   ASP   368      -4.854  19.471  -2.604  1.00 91.48           O  
ATOM   2867  CB  ASP   368      -7.756  18.769  -2.099  1.00 91.48           C  
ATOM   2868  CG  ASP   368      -7.740  18.787  -0.581  1.00 91.48           C  
ATOM   2869  OD1 ASP   368      -6.816  18.204   0.026  1.00 91.48           O  
ATOM   2870  OD2 ASP   368      -8.662  19.386   0.014  1.00 91.48           O  
ATOM   2871  N   GLY   369      -4.616  17.621  -1.408  1.00 92.24           N  
ATOM   2872  CA  GLY   369      -3.263  17.912  -0.962  1.00 92.24           C  
ATOM   2873  C   GLY   369      -3.204  18.997   0.097  1.00 92.24           C  
ATOM   2874  O   GLY   369      -2.124  19.486   0.433  1.00 92.24           O  
ATOM   2875  N   GLU   370      -4.400  19.374   0.656  1.00 92.75           N  
ATOM   2876  CA  GLU   370      -4.428  20.468   1.621  1.00 92.75           C  
ATOM   2877  C   GLU   370      -4.885  19.983   2.994  1.00 92.75           C  
ATOM   2878  O   GLU   370      -4.580  20.607   4.012  1.00 92.75           O  
ATOM   2879  CB  GLU   370      -5.342  21.594   1.131  1.00 92.75           C  
ATOM   2880  CG  GLU   370      -4.836  22.296  -0.121  1.00 92.75           C  
ATOM   2881  CD  GLU   370      -5.679  23.497  -0.518  1.00 92.75           C  
ATOM   2882  OE1 GLU   370      -5.217  24.648  -0.342  1.00 92.75           O  
ATOM   2883  OE2 GLU   370      -6.811  23.286  -1.008  1.00 92.75           O  
ATOM   2884  N   HIS   371      -5.569  18.894   2.958  1.00 94.63           N  
ATOM   2885  CA  HIS   371      -6.157  18.429   4.209  1.00 94.63           C  
ATOM   2886  C   HIS   371      -5.581  17.078   4.620  1.00 94.63           C  
ATOM   2887  O   HIS   371      -5.133  16.305   3.770  1.00 94.63           O  
ATOM   2888  CB  HIS   371      -7.679  18.334   4.082  1.00 94.63           C  
ATOM   2889  CG  HIS   371      -8.331  19.626   3.705  1.00 94.63           C  
ATOM   2890  ND1 HIS   371      -8.535  20.001   2.395  1.00 94.63           N  
ATOM   2891  CD2 HIS   371      -8.828  20.627   4.468  1.00 94.63           C  
ATOM   2892  CE1 HIS   371      -9.130  21.182   2.369  1.00 94.63           C  
ATOM   2893  NE2 HIS   371      -9.319  21.584   3.615  1.00 94.63           N  
ATOM   2894  N   ILE   372      -5.570  16.848   5.862  1.00 96.66           N  
ATOM   2895  CA  ILE   372      -5.004  15.649   6.471  1.00 96.66           C  
ATOM   2896  C   ILE   372      -6.057  14.967   7.342  1.00 96.66           C  
ATOM   2897  O   ILE   372      -6.733  15.624   8.137  1.00 96.66           O  
ATOM   2898  CB  ILE   372      -3.747  15.979   7.307  1.00 96.66           C  
ATOM   2899  CG1 ILE   372      -2.656  16.582   6.416  1.00 96.66           C  
ATOM   2900  CG2 ILE   372      -3.236  14.729   8.029  1.00 96.66           C  
ATOM   2901  CD1 ILE   372      -1.553  17.296   7.185  1.00 96.66           C  
ATOM   2902  N   LEU   373      -6.222  13.641   7.181  1.00 97.47           N  
ATOM   2903  CA  LEU   373      -7.083  12.807   8.014  1.00 97.47           C  
ATOM   2904  C   LEU   373      -6.262  12.028   9.036  1.00 97.47           C  
ATOM   2905  O   LEU   373      -5.270  11.387   8.682  1.00 97.47           O  
ATOM   2906  CB  LEU   373      -7.893  11.839   7.147  1.00 97.47           C  
ATOM   2907  CG  LEU   373      -8.640  10.729   7.888  1.00 97.47           C  
ATOM   2908  CD1 LEU   373      -9.756  11.321   8.743  1.00 97.47           C  
ATOM   2909  CD2 LEU   373      -9.199   9.709   6.901  1.00 97.47           C  
ATOM   2910  N   THR   374      -6.605  12.209  10.315  1.00 97.46           N  
ATOM   2911  CA  THR   374      -6.085  11.340  11.364  1.00 97.46           C  
ATOM   2912  C   THR   374      -7.223  10.638  12.099  1.00 97.46           C  
ATOM   2913  O   THR   374      -8.311  11.198  12.250  1.00 97.46           O  
ATOM   2914  CB  THR   374      -5.230  12.131  12.372  1.00 97.46           C  
ATOM   2915  OG1 THR   374      -6.031  13.162  12.962  1.00 97.46           O  
ATOM   2916  CG2 THR   374      -4.024  12.768  11.690  1.00 97.46           C  
ATOM   2917  N   ALA   375      -7.015   9.434  12.478  1.00 96.52           N  
ATOM   2918  CA  ALA   375      -8.085   8.692  13.139  1.00 96.52           C  
ATOM   2919  C   ALA   375      -7.528   7.781  14.230  1.00 96.52           C  
ATOM   2920  O   ALA   375      -6.384   7.329  14.145  1.00 96.52           O  
ATOM   2921  CB  ALA   375      -8.874   7.874  12.120  1.00 96.52           C  
ATOM   2922  N   THR   376      -8.352   7.591  15.230  1.00 95.28           N  
ATOM   2923  CA  THR   376      -8.159   6.577  16.260  1.00 95.28           C  
ATOM   2924  C   THR   376      -9.217   5.483  16.147  1.00 95.28           C  
ATOM   2925  O   THR   376     -10.368   5.683  16.541  1.00 95.28           O  
ATOM   2926  CB  THR   376      -8.204   7.195  17.670  1.00 95.28           C  
ATOM   2927  OG1 THR   376      -7.300   8.305  17.727  1.00 95.28           O  
ATOM   2928  CG2 THR   376      -7.807   6.175  18.731  1.00 95.28           C  
ATOM   2929  N   CYS   377      -8.847   4.318  15.561  1.00 92.86           N  
ATOM   2930  CA  CYS   377      -9.800   3.249  15.283  1.00 92.86           C  
ATOM   2931  C   CYS   377      -9.689   2.137  16.319  1.00 92.86           C  
ATOM   2932  O   CYS   377      -8.642   1.971  16.948  1.00 92.86           O  
ATOM   2933  CB  CYS   377      -9.575   2.680  13.883  1.00 92.86           C  
ATOM   2934  SG  CYS   377      -9.738   3.903  12.565  1.00 92.86           S  
ATOM   2935  N   ALA   378     -10.816   1.596  16.766  1.00 89.82           N  
ATOM   2936  CA  ALA   378     -10.812   0.396  17.598  1.00 89.82           C  
ATOM   2937  C   ALA   378      -9.860  -0.657  17.039  1.00 89.82           C  
ATOM   2938  O   ALA   378      -9.642  -0.725  15.826  1.00 89.82           O  
ATOM   2939  CB  ALA   378     -12.223  -0.176  17.714  1.00 89.82           C  
ATOM   2940  N   PRO   379      -9.154  -1.588  17.906  1.00 82.46           N  
ATOM   2941  CA  PRO   379      -9.447  -1.860  19.315  1.00 82.46           C  
ATOM   2942  C   PRO   379      -8.576  -1.043  20.267  1.00 82.46           C  
ATOM   2943  O   PRO   379      -8.347  -1.455  21.407  1.00 82.46           O  
ATOM   2944  CB  PRO   379      -9.154  -3.356  19.454  1.00 82.46           C  
ATOM   2945  CG  PRO   379      -8.037  -3.617  18.497  1.00 82.46           C  
ATOM   2946  CD  PRO   379      -8.181  -2.684  17.330  1.00 82.46           C  
ATOM   2947  N   ARG   380      -8.314   0.188  19.979  1.00 74.60           N  
ATOM   2948  CA  ARG   380      -7.453   0.835  20.963  1.00 74.60           C  
ATOM   2949  C   ARG   380      -8.198   1.069  22.273  1.00 74.60           C  
ATOM   2950  O   ARG   380      -9.176   1.818  22.312  1.00 74.60           O  
ATOM   2951  CB  ARG   380      -6.918   2.162  20.421  1.00 74.60           C  
ATOM   2952  CG  ARG   380      -5.745   2.722  21.209  1.00 74.60           C  
ATOM   2953  CD  ARG   380      -4.684   3.321  20.295  1.00 74.60           C  
ATOM   2954  NE  ARG   380      -3.583   3.903  21.057  1.00 74.60           N  
ATOM   2955  CZ  ARG   380      -2.294   3.735  20.774  1.00 74.60           C  
ATOM   2956  NH1 ARG   380      -1.917   2.995  19.737  1.00 74.60           N  
ATOM   2957  NH2 ARG   380      -1.373   4.311  21.534  1.00 74.60           N  
ATOM   2958  N   LEU   381      -7.732   0.446  23.310  1.00 69.75           N  
ATOM   2959  CA  LEU   381      -8.414   0.443  24.599  1.00 69.75           C  
ATOM   2960  C   LEU   381      -8.202   1.765  25.330  1.00 69.75           C  
ATOM   2961  O   LEU   381      -7.180   2.427  25.139  1.00 69.75           O  
ATOM   2962  CB  LEU   381      -7.918  -0.718  25.465  1.00 69.75           C  
ATOM   2963  CG  LEU   381      -8.124  -2.123  24.898  1.00 69.75           C  
ATOM   2964  CD1 LEU   381      -7.393  -3.153  25.754  1.00 69.75           C  
ATOM   2965  CD2 LEU   381      -9.611  -2.452  24.810  1.00 69.75           C  
ATOM   2966  N   ARG   382      -9.235   2.360  25.978  1.00 72.86           N  
ATOM   2967  CA  ARG   382      -9.183   3.492  26.898  1.00 72.86           C  
ATOM   2968  C   ARG   382      -8.941   4.797  26.147  1.00 72.86           C  
ATOM   2969  O   ARG   382      -8.437   5.765  26.720  1.00 72.86           O  
ATOM   2970  CB  ARG   382      -8.091   3.282  27.948  1.00 72.86           C  
ATOM   2971  CG  ARG   382      -8.300   2.052  28.818  1.00 72.86           C  
ATOM   2972  CD  ARG   382      -7.171   1.874  29.824  1.00 72.86           C  
ATOM   2973  NE  ARG   382      -7.316   0.634  30.582  1.00 72.86           N  
ATOM   2974  CZ  ARG   382      -6.405   0.148  31.421  1.00 72.86           C  
ATOM   2975  NH1 ARG   382      -5.262   0.791  31.628  1.00 72.86           N  
ATOM   2976  NH2 ARG   382      -6.639  -0.990  32.059  1.00 72.86           N  
ATOM   2977  N   VAL   383      -8.868   4.709  24.979  1.00 81.88           N  
ATOM   2978  CA  VAL   383      -8.786   5.908  24.153  1.00 81.88           C  
ATOM   2979  C   VAL   383     -10.064   6.057  23.329  1.00 81.88           C  
ATOM   2980  O   VAL   383     -10.574   5.076  22.781  1.00 81.88           O  
ATOM   2981  CB  VAL   383      -7.553   5.874  23.222  1.00 81.88           C  
ATOM   2982  CG1 VAL   383      -7.416   7.190  22.458  1.00 81.88           C  
ATOM   2983  CG2 VAL   383      -6.287   5.584  24.026  1.00 81.88           C  
ATOM   2984  N   ASN   384     -10.517   7.201  23.364  1.00 87.00           N  
ATOM   2985  CA  ASN   384     -11.754   7.434  22.626  1.00 87.00           C  
ATOM   2986  C   ASN   384     -11.519   7.414  21.118  1.00 87.00           C  
ATOM   2987  O   ASN   384     -10.627   8.099  20.616  1.00 87.00           O  
ATOM   2988  CB  ASN   384     -12.389   8.761  23.047  1.00 87.00           C  
ATOM   2989  CG  ASN   384     -12.984   8.707  24.441  1.00 87.00           C  
ATOM   2990  OD1 ASN   384     -13.318   7.632  24.945  1.00 87.00           O  
ATOM   2991  ND2 ASN   384     -13.119   9.867  25.073  1.00 87.00           N  
ATOM   2992  N   ASN   385     -12.147   6.502  20.347  1.00 92.06           N  
ATOM   2993  CA  ASN   385     -12.132   6.449  18.889  1.00 92.06           C  
ATOM   2994  C   ASN   385     -12.674   7.737  18.275  1.00 92.06           C  
ATOM   2995  O   ASN   385     -13.426   8.469  18.922  1.00 92.06           O  
ATOM   2996  CB  ASN   385     -12.930   5.244  18.386  1.00 92.06           C  
ATOM   2997  CG  ASN   385     -12.333   3.923  18.829  1.00 92.06           C  
ATOM   2998  OD1 ASN   385     -12.941   2.863  18.653  1.00 92.06           O  
ATOM   2999  ND2 ASN   385     -11.139   3.975  19.406  1.00 92.06           N  
ATOM   3000  N   GLY   386     -12.158   8.066  17.187  1.00 95.19           N  
ATOM   3001  CA  GLY   386     -12.615   9.208  16.411  1.00 95.19           C  
ATOM   3002  C   GLY   386     -11.622   9.644  15.350  1.00 95.19           C  
ATOM   3003  O   GLY   386     -10.628   8.958  15.103  1.00 95.19           O  
ATOM   3004  N   TYR   387     -12.015  10.678  14.650  1.00 96.24           N  
ATOM   3005  CA  TYR   387     -11.080  11.173  13.645  1.00 96.24           C  
ATOM   3006  C   TYR   387     -11.096  12.695  13.589  1.00 96.24           C  
ATOM   3007  O   TYR   387     -12.013  13.333  14.112  1.00 96.24           O  
ATOM   3008  CB  TYR   387     -11.417  10.596  12.267  1.00 96.24           C  
ATOM   3009  CG  TYR   387     -12.754  11.048  11.730  1.00 96.24           C  
ATOM   3010  CD1 TYR   387     -13.913  10.322  11.993  1.00 96.24           C  
ATOM   3011  CD2 TYR   387     -12.860  12.200  10.959  1.00 96.24           C  
ATOM   3012  CE1 TYR   387     -15.146  10.733  11.499  1.00 96.24           C  
ATOM   3013  CE2 TYR   387     -14.088  12.621  10.460  1.00 96.24           C  
ATOM   3014  CZ  TYR   387     -15.224  11.882  10.735  1.00 96.24           C  
ATOM   3015  OH  TYR   387     -16.442  12.294  10.243  1.00 96.24           O  
ATOM   3016  N   LYS   388     -10.062  13.234  13.005  1.00 96.79           N  
ATOM   3017  CA  LYS   388      -9.907  14.670  12.791  1.00 96.79           C  
ATOM   3018  C   LYS   388      -9.464  14.968  11.362  1.00 96.79           C  
ATOM   3019  O   LYS   388      -8.764  14.165  10.743  1.00 96.79           O  
ATOM   3020  CB  LYS   388      -8.901  15.255  13.784  1.00 96.79           C  
ATOM   3021  CG  LYS   388      -9.335  15.150  15.239  1.00 96.79           C  
ATOM   3022  CD  LYS   388      -8.268  15.692  16.181  1.00 96.79           C  
ATOM   3023  CE  LYS   388      -8.625  15.435  17.639  1.00 96.79           C  
ATOM   3024  NZ  LYS   388      -7.491  15.765  18.553  1.00 96.79           N  
ATOM   3025  N   ILE   389      -9.897  16.105  10.872  1.00 96.66           N  
ATOM   3026  CA  ILE   389      -9.426  16.639   9.599  1.00 96.66           C  
ATOM   3027  C   ILE   389      -8.689  17.956   9.832  1.00 96.66           C  
ATOM   3028  O   ILE   389      -9.257  18.904  10.380  1.00 96.66           O  
ATOM   3029  CB  ILE   389     -10.593  16.847   8.607  1.00 96.66           C  
ATOM   3030  CG1 ILE   389     -11.390  15.548   8.441  1.00 96.66           C  
ATOM   3031  CG2 ILE   389     -10.071  17.346   7.256  1.00 96.66           C  
ATOM   3032  CD1 ILE   389     -10.616  14.431   7.756  1.00 96.66           C  
ATOM   3033  N   TRP   390      -7.431  18.012   9.420  1.00 96.53           N  
ATOM   3034  CA  TRP   390      -6.537  19.153   9.585  1.00 96.53           C  
ATOM   3035  C   TRP   390      -6.304  19.860   8.254  1.00 96.53           C  
ATOM   3036  O   TRP   390      -6.338  19.229   7.195  1.00 96.53           O  
ATOM   3037  CB  TRP   390      -5.199  18.706  10.181  1.00 96.53           C  
ATOM   3038  CG  TRP   390      -5.333  17.757  11.334  1.00 96.53           C  
ATOM   3039  CD1 TRP   390      -5.752  16.457  11.286  1.00 96.53           C  
ATOM   3040  CD2 TRP   390      -5.049  18.037  12.708  1.00 96.53           C  
ATOM   3041  NE1 TRP   390      -5.746  15.911  12.549  1.00 96.53           N  
ATOM   3042  CE2 TRP   390      -5.319  16.859  13.439  1.00 96.53           C  
ATOM   3043  CE3 TRP   390      -4.592  19.171  13.393  1.00 96.53           C  
ATOM   3044  CZ2 TRP   390      -5.146  16.784  14.823  1.00 96.53           C  
ATOM   3045  CZ3 TRP   390      -4.420  19.093  14.770  1.00 96.53           C  
ATOM   3046  CH2 TRP   390      -4.697  17.907  15.468  1.00 96.53           C  
ATOM   3047  N   HIS   391      -6.216  21.110   8.310  1.00 94.43           N  
ATOM   3048  CA  HIS   391      -5.466  21.784   7.256  1.00 94.43           C  
ATOM   3049  C   HIS   391      -3.963  21.665   7.486  1.00 94.43           C  
ATOM   3050  O   HIS   391      -3.498  21.730   8.626  1.00 94.43           O  
ATOM   3051  CB  HIS   391      -5.868  23.257   7.170  1.00 94.43           C  
ATOM   3052  CG  HIS   391      -5.310  23.963   5.975  1.00 94.43           C  
ATOM   3053  ND1 HIS   391      -4.105  24.631   6.000  1.00 94.43           N  
ATOM   3054  CD2 HIS   391      -5.794  24.101   4.718  1.00 94.43           C  
ATOM   3055  CE1 HIS   391      -3.872  25.152   4.807  1.00 94.43           C  
ATOM   3056  NE2 HIS   391      -4.881  24.845   4.011  1.00 94.43           N  
ATOM   3057  N   TYR   392      -3.227  21.413   6.491  1.00 94.13           N  
ATOM   3058  CA  TYR   392      -1.812  21.113   6.676  1.00 94.13           C  
ATOM   3059  C   TYR   392      -1.115  22.227   7.448  1.00 94.13           C  
ATOM   3060  O   TYR   392      -0.015  22.034   7.971  1.00 94.13           O  
ATOM   3061  CB  TYR   392      -1.125  20.907   5.322  1.00 94.13           C  
ATOM   3062  CG  TYR   392      -1.094  22.147   4.462  1.00 94.13           C  
ATOM   3063  CD1 TYR   392      -1.999  22.316   3.418  1.00 94.13           C  
ATOM   3064  CD2 TYR   392      -0.159  23.150   4.691  1.00 94.13           C  
ATOM   3065  CE1 TYR   392      -1.973  23.456   2.621  1.00 94.13           C  
ATOM   3066  CE2 TYR   392      -0.124  24.294   3.901  1.00 94.13           C  
ATOM   3067  CZ  TYR   392      -1.034  24.438   2.870  1.00 94.13           C  
ATOM   3068  OH  TYR   392      -1.003  25.568   2.085  1.00 94.13           O  
ATOM   3069  N   THR   393      -1.666  23.413   7.545  1.00 93.90           N  
ATOM   3070  CA  THR   393      -1.088  24.508   8.317  1.00 93.90           C  
ATOM   3071  C   THR   393      -1.322  24.300   9.810  1.00 93.90           C  
ATOM   3072  O   THR   393      -0.857  25.091  10.633  1.00 93.90           O  
ATOM   3073  CB  THR   393      -1.675  25.865   7.886  1.00 93.90           C  
ATOM   3074  OG1 THR   393      -3.095  25.848   8.082  1.00 93.90           O  
ATOM   3075  CG2 THR   393      -1.380  26.151   6.417  1.00 93.90           C  
ATOM   3076  N   GLY   394      -2.104  23.331  10.261  1.00 92.59           N  
ATOM   3077  CA  GLY   394      -2.182  22.939  11.659  1.00 92.59           C  
ATOM   3078  C   GLY   394      -3.554  23.164  12.266  1.00 92.59           C  
ATOM   3079  O   GLY   394      -3.818  22.738  13.392  1.00 92.59           O  
ATOM   3080  N   SER   395      -4.428  23.776  11.515  1.00 92.55           N  
ATOM   3081  CA  SER   395      -5.762  24.026  12.050  1.00 92.55           C  
ATOM   3082  C   SER   395      -6.643  22.786  11.938  1.00 92.55           C  
ATOM   3083  O   SER   395      -6.606  22.081  10.928  1.00 92.55           O  
ATOM   3084  CB  SER   395      -6.422  25.197  11.322  1.00 92.55           C  
ATOM   3085  OG  SER   395      -5.634  26.369  11.438  1.00 92.55           O  
ATOM   3086  N   ILE   396      -7.407  22.533  13.017  1.00 94.62           N  
ATOM   3087  CA  ILE   396      -8.401  21.468  12.948  1.00 94.62           C  
ATOM   3088  C   ILE   396      -9.689  22.004  12.327  1.00 94.62           C  
ATOM   3089  O   ILE   396     -10.283  22.956  12.838  1.00 94.62           O  
ATOM   3090  CB  ILE   396      -8.687  20.870  14.343  1.00 94.62           C  
ATOM   3091  CG1 ILE   396      -7.420  20.226  14.919  1.00 94.62           C  
ATOM   3092  CG2 ILE   396      -9.833  19.856  14.272  1.00 94.62           C  
ATOM   3093  CD1 ILE   396      -7.560  19.769  16.364  1.00 94.62           C  
ATOM   3094  N   LEU   397     -10.135  21.393  11.313  1.00 94.14           N  
ATOM   3095  CA  LEU   397     -11.326  21.848  10.606  1.00 94.14           C  
ATOM   3096  C   LEU   397     -12.549  21.037  11.021  1.00 94.14           C  
ATOM   3097  O   LEU   397     -13.679  21.522  10.938  1.00 94.14           O  
ATOM   3098  CB  LEU   397     -11.122  21.747   9.092  1.00 94.14           C  
ATOM   3099  CG  LEU   397      -9.963  22.556   8.508  1.00 94.14           C  
ATOM   3100  CD1 LEU   397      -9.858  22.323   7.005  1.00 94.14           C  
ATOM   3101  CD2 LEU   397     -10.138  24.039   8.814  1.00 94.14           C  
ATOM   3102  N   HIS   398     -12.345  19.835  11.397  1.00 95.69           N  
ATOM   3103  CA  HIS   398     -13.438  18.938  11.757  1.00 95.69           C  
ATOM   3104  C   HIS   398     -12.976  17.879  12.752  1.00 95.69           C  
ATOM   3105  O   HIS   398     -11.864  17.357  12.638  1.00 95.69           O  
ATOM   3106  CB  HIS   398     -14.015  18.270  10.508  1.00 95.69           C  
ATOM   3107  CG  HIS   398     -15.136  17.323  10.798  1.00 95.69           C  
ATOM   3108  ND1 HIS   398     -16.402  17.750  11.135  1.00 95.69           N  
ATOM   3109  CD2 HIS   398     -15.179  15.970  10.797  1.00 95.69           C  
ATOM   3110  CE1 HIS   398     -17.177  16.697  11.331  1.00 95.69           C  
ATOM   3111  NE2 HIS   398     -16.460  15.604  11.132  1.00 95.69           N  
ATOM   3112  N   LYS   399     -13.852  17.656  13.705  1.00 95.50           N  
ATOM   3113  CA  LYS   399     -13.605  16.626  14.711  1.00 95.50           C  
ATOM   3114  C   LYS   399     -14.841  15.758  14.924  1.00 95.50           C  
ATOM   3115  O   LYS   399     -15.955  16.273  15.043  1.00 95.50           O  
ATOM   3116  CB  LYS   399     -13.175  17.261  16.035  1.00 95.50           C  
ATOM   3117  CG  LYS   399     -12.889  16.254  17.139  1.00 95.50           C  
ATOM   3118  CD  LYS   399     -12.433  16.943  18.419  1.00 95.50           C  
ATOM   3119  CE  LYS   399     -12.226  15.944  19.549  1.00 95.50           C  
ATOM   3120  NZ  LYS   399     -11.797  16.617  20.811  1.00 95.50           N  
ATOM   3121  N   TYR   400     -14.607  14.494  14.972  1.00 94.37           N  
ATOM   3122  CA  TYR   400     -15.667  13.530  15.248  1.00 94.37           C  
ATOM   3123  C   TYR   400     -15.255  12.569  16.357  1.00 94.37           C  
ATOM   3124  O   TYR   400     -14.281  11.826  16.214  1.00 94.37           O  
ATOM   3125  CB  TYR   400     -16.021  12.744  13.982  1.00 94.37           C  
ATOM   3126  CG  TYR   400     -17.064  11.675  14.203  1.00 94.37           C  
ATOM   3127  CD1 TYR   400     -16.714  10.327  14.218  1.00 94.37           C  
ATOM   3128  CD2 TYR   400     -18.399  12.011  14.396  1.00 94.37           C  
ATOM   3129  CE1 TYR   400     -17.672   9.338  14.420  1.00 94.37           C  
ATOM   3130  CE2 TYR   400     -19.365  11.030  14.598  1.00 94.37           C  
ATOM   3131  CZ  TYR   400     -18.992   9.699  14.609  1.00 94.37           C  
ATOM   3132  OH  TYR   400     -19.944   8.725  14.809  1.00 94.37           O  
ATOM   3133  N   ASP   401     -16.043  12.485  17.448  1.00 93.63           N  
ATOM   3134  CA  ASP   401     -15.823  11.543  18.541  1.00 93.63           C  
ATOM   3135  C   ASP   401     -16.856  10.418  18.514  1.00 93.63           C  
ATOM   3136  O   ASP   401     -18.061  10.676  18.488  1.00 93.63           O  
ATOM   3137  CB  ASP   401     -15.867  12.265  19.889  1.00 93.63           C  
ATOM   3138  CG  ASP   401     -14.722  13.245  20.074  1.00 93.63           C  
ATOM   3139  OD1 ASP   401     -13.577  12.926  19.689  1.00 93.63           O  
ATOM   3140  OD2 ASP   401     -14.967  14.346  20.613  1.00 93.63           O  
ATOM   3141  N   VAL   402     -16.379   9.208  18.471  1.00 92.71           N  
ATOM   3142  CA  VAL   402     -17.283   8.063  18.499  1.00 92.71           C  
ATOM   3143  C   VAL   402     -17.942   7.958  19.872  1.00 92.71           C  
ATOM   3144  O   VAL   402     -17.273   8.086  20.900  1.00 92.71           O  
ATOM   3145  CB  VAL   402     -16.544   6.748  18.160  1.00 92.71           C  
ATOM   3146  CG1 VAL   402     -17.494   5.556  18.252  1.00 92.71           C  
ATOM   3147  CG2 VAL   402     -15.919   6.831  16.769  1.00 92.71           C  
ATOM   3148  N   PRO   403     -19.234   7.780  19.919  1.00 89.49           N  
ATOM   3149  CA  PRO   403     -19.879   7.581  21.219  1.00 89.49           C  
ATOM   3150  C   PRO   403     -19.266   6.429  22.012  1.00 89.49           C  
ATOM   3151  O   PRO   403     -18.675   5.518  21.427  1.00 89.49           O  
ATOM   3152  CB  PRO   403     -21.333   7.276  20.848  1.00 89.49           C  
ATOM   3153  CG  PRO   403     -21.501   7.834  19.472  1.00 89.49           C  
ATOM   3154  CD  PRO   403     -20.175   7.776  18.768  1.00 89.49           C  
ATOM   3155  N   SER   404     -19.401   6.394  23.330  1.00 85.76           N  
ATOM   3156  CA  SER   404     -18.731   5.483  24.253  1.00 85.76           C  
ATOM   3157  C   SER   404     -19.131   4.035  23.988  1.00 85.76           C  
ATOM   3158  O   SER   404     -18.364   3.112  24.269  1.00 85.76           O  
ATOM   3159  CB  SER   404     -19.054   5.852  25.701  1.00 85.76           C  
ATOM   3160  OG  SER   404     -20.454   5.848  25.921  1.00 85.76           O  
ATOM   3161  N   ASN   405     -20.294   3.839  23.352  1.00 87.62           N  
ATOM   3162  CA  ASN   405     -20.766   2.476  23.137  1.00 87.62           C  
ATOM   3163  C   ASN   405     -20.566   2.035  21.689  1.00 87.62           C  
ATOM   3164  O   ASN   405     -21.151   1.043  21.251  1.00 87.62           O  
ATOM   3165  CB  ASN   405     -22.239   2.349  23.531  1.00 87.62           C  
ATOM   3166  CG  ASN   405     -23.140   3.263  22.724  1.00 87.62           C  
ATOM   3167  OD1 ASN   405     -22.670   4.194  22.063  1.00 87.62           O  
ATOM   3168  ND2 ASN   405     -24.442   3.005  22.770  1.00 87.62           N  
ATOM   3169  N   ALA   406     -19.867   2.885  20.956  1.00 90.49           N  
ATOM   3170  CA  ALA   406     -19.663   2.560  19.547  1.00 90.49           C  
ATOM   3171  C   ALA   406     -18.176   2.463  19.216  1.00 90.49           C  
ATOM   3172  O   ALA   406     -17.326   2.787  20.048  1.00 90.49           O  
ATOM   3173  CB  ALA   406     -20.337   3.602  18.657  1.00 90.49           C  
ATOM   3174  N   GLU   407     -17.878   1.914  18.055  1.00 92.64           N  
ATOM   3175  CA  GLU   407     -16.499   1.728  17.613  1.00 92.64           C  
ATOM   3176  C   GLU   407     -16.286   2.300  16.214  1.00 92.64           C  
ATOM   3177  O   GLU   407     -17.213   2.331  15.403  1.00 92.64           O  
ATOM   3178  CB  GLU   407     -16.121   0.245  17.638  1.00 92.64           C  
ATOM   3179  CG  GLU   407     -16.164  -0.377  19.026  1.00 92.64           C  
ATOM   3180  CD  GLU   407     -15.900  -1.875  19.020  1.00 92.64           C  
ATOM   3181  OE1 GLU   407     -15.651  -2.451  20.104  1.00 92.64           O  
ATOM   3182  OE2 GLU   407     -15.943  -2.477  17.924  1.00 92.64           O  
ATOM   3183  N   LEU   408     -15.152   2.832  15.960  1.00 95.77           N  
ATOM   3184  CA  LEU   408     -14.670   3.220  14.639  1.00 95.77           C  
ATOM   3185  C   LEU   408     -13.673   2.200  14.102  1.00 95.77           C  
ATOM   3186  O   LEU   408     -12.675   1.895  14.760  1.00 95.77           O  
ATOM   3187  CB  LEU   408     -14.022   4.606  14.691  1.00 95.77           C  
ATOM   3188  CG  LEU   408     -13.485   5.154  13.368  1.00 95.77           C  
ATOM   3189  CD1 LEU   408     -14.635   5.453  12.413  1.00 95.77           C  
ATOM   3190  CD2 LEU   408     -12.644   6.403  13.608  1.00 95.77           C  
ATOM   3191  N   TRP   409     -13.854   1.666  12.945  1.00 95.34           N  
ATOM   3192  CA  TRP   409     -13.006   0.608  12.405  1.00 95.34           C  
ATOM   3193  C   TRP   409     -12.182   1.118  11.227  1.00 95.34           C  
ATOM   3194  O   TRP   409     -11.046   0.685  11.023  1.00 95.34           O  
ATOM   3195  CB  TRP   409     -13.853  -0.591  11.971  1.00 95.34           C  
ATOM   3196  CG  TRP   409     -14.607  -1.242  13.092  1.00 95.34           C  
ATOM   3197  CD1 TRP   409     -14.241  -1.297  14.408  1.00 95.34           C  
ATOM   3198  CD2 TRP   409     -15.854  -1.936  12.992  1.00 95.34           C  
ATOM   3199  NE1 TRP   409     -15.187  -1.983  15.133  1.00 95.34           N  
ATOM   3200  CE2 TRP   409     -16.187  -2.385  14.289  1.00 95.34           C  
ATOM   3201  CE3 TRP   409     -16.724  -2.220  11.931  1.00 95.34           C  
ATOM   3202  CZ2 TRP   409     -17.354  -3.105  14.553  1.00 95.34           C  
ATOM   3203  CZ3 TRP   409     -17.886  -2.936  12.196  1.00 95.34           C  
ATOM   3204  CH2 TRP   409     -18.188  -3.370  13.498  1.00 95.34           C  
ATOM   3205  N   GLN   410     -12.800   1.892  10.448  1.00 96.27           N  
ATOM   3206  CA  GLN   410     -12.138   2.370   9.239  1.00 96.27           C  
ATOM   3207  C   GLN   410     -12.672   3.738   8.823  1.00 96.27           C  
ATOM   3208  O   GLN   410     -13.878   3.985   8.888  1.00 96.27           O  
ATOM   3209  CB  GLN   410     -12.315   1.368   8.097  1.00 96.27           C  
ATOM   3210  CG  GLN   410     -11.553   1.737   6.831  1.00 96.27           C  
ATOM   3211  CD  GLN   410     -11.725   0.714   5.723  1.00 96.27           C  
ATOM   3212  OE1 GLN   410     -12.510  -0.231   5.849  1.00 96.27           O  
ATOM   3213  NE2 GLN   410     -10.992   0.895   4.630  1.00 96.27           N  
ATOM   3214  N   VAL   411     -11.789   4.738   8.336  1.00 96.37           N  
ATOM   3215  CA  VAL   411     -12.077   6.005   7.672  1.00 96.37           C  
ATOM   3216  C   VAL   411     -11.154   6.179   6.468  1.00 96.37           C  
ATOM   3217  O   VAL   411      -9.941   5.986   6.575  1.00 96.37           O  
ATOM   3218  CB  VAL   411     -11.924   7.200   8.638  1.00 96.37           C  
ATOM   3219  CG1 VAL   411     -12.464   8.481   8.003  1.00 96.37           C  
ATOM   3220  CG2 VAL   411     -12.637   6.913   9.959  1.00 96.37           C  
ATOM   3221  N   SER   412     -11.739   6.523   5.355  1.00 96.81           N  
ATOM   3222  CA  SER   412     -10.926   6.609   4.146  1.00 96.81           C  
ATOM   3223  C   SER   412     -11.454   7.682   3.200  1.00 96.81           C  
ATOM   3224  O   SER   412     -12.667   7.850   3.059  1.00 96.81           O  
ATOM   3225  CB  SER   412     -10.886   5.260   3.428  1.00 96.81           C  
ATOM   3226  OG  SER   412     -10.309   4.265   4.258  1.00 96.81           O  
ATOM   3227  N   TRP   413     -10.481   8.415   2.581  1.00 96.44           N  
ATOM   3228  CA  TRP   413     -10.848   9.381   1.550  1.00 96.44           C  
ATOM   3229  C   TRP   413     -11.231   8.675   0.254  1.00 96.44           C  
ATOM   3230  O   TRP   413     -10.700   7.607  -0.059  1.00 96.44           O  
ATOM   3231  CB  TRP   413      -9.697  10.358   1.294  1.00 96.44           C  
ATOM   3232  CG  TRP   413      -9.455  11.322   2.416  1.00 96.44           C  
ATOM   3233  CD1 TRP   413      -8.354  11.387   3.224  1.00 96.44           C  
ATOM   3234  CD2 TRP   413     -10.338  12.358   2.857  1.00 96.44           C  
ATOM   3235  NE1 TRP   413      -8.499  12.402   4.141  1.00 96.44           N  
ATOM   3236  CE2 TRP   413      -9.707  13.013   3.938  1.00 96.44           C  
ATOM   3237  CE3 TRP   413     -11.603  12.797   2.443  1.00 96.44           C  
ATOM   3238  CZ2 TRP   413     -10.299  14.085   4.610  1.00 96.44           C  
ATOM   3239  CZ3 TRP   413     -12.190  13.864   3.113  1.00 96.44           C  
ATOM   3240  CH2 TRP   413     -11.536  14.494   4.184  1.00 96.44           C  
ATOM   3241  N   GLN   414     -12.192   9.216  -0.397  1.00 96.40           N  
ATOM   3242  CA  GLN   414     -12.378   8.894  -1.808  1.00 96.40           C  
ATOM   3243  C   GLN   414     -11.128   9.227  -2.618  1.00 96.40           C  
ATOM   3244  O   GLN   414     -10.676  10.373  -2.629  1.00 96.40           O  
ATOM   3245  CB  GLN   414     -13.586   9.643  -2.375  1.00 96.40           C  
ATOM   3246  CG  GLN   414     -13.885   9.313  -3.831  1.00 96.40           C  
ATOM   3247  CD  GLN   414     -14.958  10.206  -4.426  1.00 96.40           C  
ATOM   3248  OE1 GLN   414     -15.376  11.192  -3.811  1.00 96.40           O  
ATOM   3249  NE2 GLN   414     -15.413   9.867  -5.627  1.00 96.40           N  
ATOM   3250  N   PRO   415     -10.508   8.251  -3.328  1.00 95.01           N  
ATOM   3251  CA  PRO   415      -9.327   8.542  -4.144  1.00 95.01           C  
ATOM   3252  C   PRO   415      -9.673   9.252  -5.451  1.00 95.01           C  
ATOM   3253  O   PRO   415     -10.836   9.269  -5.860  1.00 95.01           O  
ATOM   3254  CB  PRO   415      -8.736   7.157  -4.416  1.00 95.01           C  
ATOM   3255  CG  PRO   415      -9.909   6.231  -4.398  1.00 95.01           C  
ATOM   3256  CD  PRO   415     -10.926   6.767  -3.433  1.00 95.01           C  
ATOM   3257  N   PHE   416      -8.706   9.930  -6.035  1.00 92.88           N  
ATOM   3258  CA  PHE   416      -8.774  10.550  -7.353  1.00 92.88           C  
ATOM   3259  C   PHE   416      -7.490  10.301  -8.135  1.00 92.88           C  
ATOM   3260  O   PHE   416      -6.440  10.034  -7.546  1.00 92.88           O  
ATOM   3261  CB  PHE   416      -9.028  12.056  -7.228  1.00 92.88           C  
ATOM   3262  CG  PHE   416     -10.419  12.400  -6.769  1.00 92.88           C  
ATOM   3263  CD1 PHE   416     -11.429  12.645  -7.690  1.00 92.88           C  
ATOM   3264  CD2 PHE   416     -10.716  12.479  -5.415  1.00 92.88           C  
ATOM   3265  CE1 PHE   416     -12.717  12.965  -7.268  1.00 92.88           C  
ATOM   3266  CE2 PHE   416     -12.001  12.798  -4.986  1.00 92.88           C  
ATOM   3267  CZ  PHE   416     -13.000  13.041  -5.914  1.00 92.88           C  
ATOM   3268  N   LEU   417      -7.636  10.257  -9.349  1.00 88.45           N  
ATOM   3269  CA  LEU   417      -6.441  10.157 -10.179  1.00 88.45           C  
ATOM   3270  C   LEU   417      -5.513  11.344  -9.943  1.00 88.45           C  
ATOM   3271  O   LEU   417      -5.970  12.434  -9.589  1.00 88.45           O  
ATOM   3272  CB  LEU   417      -6.822  10.078 -11.660  1.00 88.45           C  
ATOM   3273  CG  LEU   417      -7.622   8.848 -12.090  1.00 88.45           C  
ATOM   3274  CD1 LEU   417      -8.000   8.950 -13.563  1.00 88.45           C  
ATOM   3275  CD2 LEU   417      -6.829   7.573 -11.822  1.00 88.45           C  
ATOM   3276  N   ASP   418      -4.287  11.101 -10.174  1.00 82.61           N  
ATOM   3277  CA  ASP   418      -3.292  12.149  -9.967  1.00 82.61           C  
ATOM   3278  C   ASP   418      -3.561  13.349 -10.872  1.00 82.61           C  
ATOM   3279  O   ASP   418      -3.893  13.184 -12.048  1.00 82.61           O  
ATOM   3280  CB  ASP   418      -1.883  11.607 -10.217  1.00 82.61           C  
ATOM   3281  CG  ASP   418      -1.449  10.583  -9.183  1.00 82.61           C  
ATOM   3282  OD1 ASP   418      -2.059  10.521  -8.093  1.00 82.61           O  
ATOM   3283  OD2 ASP   418      -0.488   9.834  -9.459  1.00 82.61           O  
ATOM   3284  N   GLY   419      -3.523  14.479 -10.325  1.00 82.61           N  
ATOM   3285  CA  GLY   419      -3.552  15.697 -11.119  1.00 82.61           C  
ATOM   3286  C   GLY   419      -4.933  16.319 -11.207  1.00 82.61           C  
ATOM   3287  O   GLY   419      -5.095  17.408 -11.762  1.00 82.61           O  
ATOM   3288  N   ILE   420      -5.857  15.608 -10.625  1.00 87.12           N  
ATOM   3289  CA  ILE   420      -7.213  16.134 -10.737  1.00 87.12           C  
ATOM   3290  C   ILE   420      -7.337  17.419  -9.921  1.00 87.12           C  
ATOM   3291  O   ILE   420      -7.956  18.387 -10.368  1.00 87.12           O  
ATOM   3292  CB  ILE   420      -8.261  15.099 -10.271  1.00 87.12           C  
ATOM   3293  CG1 ILE   420      -8.490  14.044 -11.358  1.00 87.12           C  
ATOM   3294  CG2 ILE   420      -9.574  15.793  -9.895  1.00 87.12           C  
ATOM   3295  CD1 ILE   420      -9.547  13.007 -11.002  1.00 87.12           C  
ATOM   3296  N   PHE   421      -6.685  17.447  -8.829  1.00 88.67           N  
ATOM   3297  CA  PHE   421      -6.669  18.667  -8.031  1.00 88.67           C  
ATOM   3298  C   PHE   421      -5.356  19.419  -8.217  1.00 88.67           C  
ATOM   3299  O   PHE   421      -4.280  18.869  -7.974  1.00 88.67           O  
ATOM   3300  CB  PHE   421      -6.883  18.344  -6.549  1.00 88.67           C  
ATOM   3301  CG  PHE   421      -8.221  17.724  -6.250  1.00 88.67           C  
ATOM   3302  CD1 PHE   421      -9.355  18.515  -6.110  1.00 88.67           C  
ATOM   3303  CD2 PHE   421      -8.346  16.348  -6.108  1.00 88.67           C  
ATOM   3304  CE1 PHE   421     -10.595  17.944  -5.833  1.00 88.67           C  
ATOM   3305  CE2 PHE   421      -9.582  15.769  -5.832  1.00 88.67           C  
ATOM   3306  CZ  PHE   421     -10.705  16.569  -5.694  1.00 88.67           C  
ATOM   3307  N   PRO   422      -5.471  20.629  -8.651  1.00 85.99           N  
ATOM   3308  CA  PRO   422      -4.224  21.373  -8.845  1.00 85.99           C  
ATOM   3309  C   PRO   422      -3.502  21.667  -7.532  1.00 85.99           C  
ATOM   3310  O   PRO   422      -4.139  21.758  -6.480  1.00 85.99           O  
ATOM   3311  CB  PRO   422      -4.688  22.668  -9.516  1.00 85.99           C  
ATOM   3312  CG  PRO   422      -6.093  22.860  -9.046  1.00 85.99           C  
ATOM   3313  CD  PRO   422      -6.721  21.510  -8.854  1.00 85.99           C  
ATOM   3314  N   ALA   423      -2.223  21.776  -7.627  1.00 85.13           N  
ATOM   3315  CA  ALA   423      -1.437  22.151  -6.455  1.00 85.13           C  
ATOM   3316  C   ALA   423      -1.618  23.629  -6.123  1.00 85.13           C  
ATOM   3317  O   ALA   423      -1.630  24.476  -7.020  1.00 85.13           O  
ATOM   3318  CB  ALA   423       0.040  21.836  -6.682  1.00 85.13           C  
ATOM   3319  N   LYS   424      -1.802  23.924  -4.951  1.00 83.80           N  
ATOM   3320  CA  LYS   424      -1.859  25.315  -4.513  1.00 83.80           C  
ATOM   3321  C   LYS   424      -0.530  25.755  -3.906  1.00 83.80           C  
ATOM   3322  O   LYS   424       0.302  24.918  -3.546  1.00 83.80           O  
ATOM   3323  CB  LYS   424      -2.988  25.514  -3.501  1.00 83.80           C  
ATOM   3324  CG  LYS   424      -4.377  25.249  -4.064  1.00 83.80           C  
ATOM   3325  CD  LYS   424      -5.463  25.570  -3.045  1.00 83.80           C  
ATOM   3326  CE  LYS   424      -6.854  25.299  -3.605  1.00 83.80           C  
ATOM   3327  NZ  LYS   424      -7.921  25.591  -2.601  1.00 83.80           N  
ATOM   3328  N   THR   425      -0.317  27.120  -3.922  1.00 85.96           N  
ATOM   3329  CA  THR   425       0.883  27.675  -3.307  1.00 85.96           C  
ATOM   3330  C   THR   425       0.897  27.402  -1.806  1.00 85.96           C  
ATOM   3331  O   THR   425      -0.135  27.513  -1.140  1.00 85.96           O  
ATOM   3332  CB  THR   425       0.990  29.190  -3.557  1.00 85.96           C  
ATOM   3333  OG1 THR   425       0.927  29.442  -4.966  1.00 85.96           O  
ATOM   3334  CG2 THR   425       2.300  29.747  -3.010  1.00 85.96           C  
ATOM   3335  N   ILE   426       1.973  26.962  -1.345  1.00 86.46           N  
ATOM   3336  CA  ILE   426       2.126  26.652   0.072  1.00 86.46           C  
ATOM   3337  C   ILE   426       1.988  27.930   0.897  1.00 86.46           C  
ATOM   3338  O   ILE   426       2.605  28.950   0.582  1.00 86.46           O  
ATOM   3339  CB  ILE   426       3.484  25.973   0.359  1.00 86.46           C  
ATOM   3340  CG1 ILE   426       3.569  24.624  -0.363  1.00 86.46           C  
ATOM   3341  CG2 ILE   426       3.695  25.802   1.866  1.00 86.46           C  
ATOM   3342  CD1 ILE   426       4.932  23.952  -0.261  1.00 86.46           C  
ATOM   3343  N   THR   427       1.253  27.948   1.873  1.00 79.79           N  
ATOM   3344  CA  THR   427       1.041  29.022   2.837  1.00 79.79           C  
ATOM   3345  C   THR   427       1.693  28.684   4.175  1.00 79.79           C  
ATOM   3346  O   THR   427       1.538  27.572   4.683  1.00 79.79           O  
ATOM   3347  CB  THR   427      -0.459  29.295   3.048  1.00 79.79           C  
ATOM   3348  OG1 THR   427      -1.085  29.505   1.776  1.00 79.79           O  
ATOM   3349  CG2 THR   427      -0.677  30.528   3.919  1.00 79.79           C  
ATOM   3350  N   TYR   428       2.509  29.549   4.625  1.00 78.55           N  
ATOM   3351  CA  TYR   428       3.204  29.376   5.896  1.00 78.55           C  
ATOM   3352  C   TYR   428       2.468  30.093   7.021  1.00 78.55           C  
ATOM   3353  O   TYR   428       1.960  31.201   6.833  1.00 78.55           O  
ATOM   3354  CB  TYR   428       4.641  29.895   5.798  1.00 78.55           C  
ATOM   3355  CG  TYR   428       5.463  29.211   4.733  1.00 78.55           C  
ATOM   3356  CD1 TYR   428       6.240  28.095   5.034  1.00 78.55           C  
ATOM   3357  CD2 TYR   428       5.465  29.679   3.423  1.00 78.55           C  
ATOM   3358  CE1 TYR   428       7.000  27.462   4.056  1.00 78.55           C  
ATOM   3359  CE2 TYR   428       6.221  29.054   2.437  1.00 78.55           C  
ATOM   3360  CZ  TYR   428       6.984  27.948   2.762  1.00 78.55           C  
ATOM   3361  OH  TYR   428       7.735  27.326   1.790  1.00 78.55           O  
ATOM   3362  N   GLN   429       2.073  29.422   7.985  1.00 68.53           N  
ATOM   3363  CA  GLN   429       1.629  30.114   9.190  1.00 68.53           C  
ATOM   3364  C   GLN   429       2.816  30.529  10.055  1.00 68.53           C  
ATOM   3365  O   GLN   429       3.873  29.896  10.013  1.00 68.53           O  
ATOM   3366  CB  GLN   429       0.675  29.232   9.997  1.00 68.53           C  
ATOM   3367  CG  GLN   429      -0.723  29.133   9.401  1.00 68.53           C  
ATOM   3368  CD  GLN   429      -1.814  29.194  10.453  1.00 68.53           C  
ATOM   3369  OE1 GLN   429      -1.543  29.101  11.654  1.00 68.53           O  
ATOM   3370  NE2 GLN   429      -3.057  29.350  10.009  1.00 68.53           N  
ATOM   3371  N   ALA   430       2.904  31.784  10.476  1.00 55.50           N  
ATOM   3372  CA  ALA   430       3.952  32.196  11.406  1.00 55.50           C  
ATOM   3373  C   ALA   430       4.067  31.217  12.571  1.00 55.50           C  
ATOM   3374  O   ALA   430       3.059  30.834  13.170  1.00 55.50           O  
ATOM   3375  CB  ALA   430       3.680  33.606  11.925  1.00 55.50           C  
ATOM   3376  N   VAL   431       4.767  30.116  12.395  1.00 55.51           N  
ATOM   3377  CA  VAL   431       5.002  29.255  13.549  1.00 55.51           C  
ATOM   3378  C   VAL   431       5.355  30.106  14.767  1.00 55.51           C  
ATOM   3379  O   VAL   431       6.208  30.993  14.686  1.00 55.51           O  
ATOM   3380  CB  VAL   431       6.125  28.230  13.272  1.00 55.51           C  
ATOM   3381  CG1 VAL   431       6.234  27.226  14.419  1.00 55.51           C  
ATOM   3382  CG2 VAL   431       5.873  27.509  11.949  1.00 55.51           C  
ATOM   3383  N   PRO   432       4.483  30.284  15.713  1.00 45.05           N  
ATOM   3384  CA  PRO   432       5.001  30.988  16.889  1.00 45.05           C  
ATOM   3385  C   PRO   432       6.373  30.479  17.324  1.00 45.05           C  
ATOM   3386  O   PRO   432       6.677  29.295  17.160  1.00 45.05           O  
ATOM   3387  CB  PRO   432       3.948  30.704  17.963  1.00 45.05           C  
ATOM   3388  CG  PRO   432       2.914  29.873  17.274  1.00 45.05           C  
ATOM   3389  CD  PRO   432       3.364  29.627  15.862  1.00 45.05           C  
ATOM   3390  N   SER   433       7.434  31.083  16.880  1.00 43.64           N  
ATOM   3391  CA  SER   433       8.729  30.661  17.405  1.00 43.64           C  
ATOM   3392  C   SER   433       8.668  30.434  18.911  1.00 43.64           C  
ATOM   3393  O   SER   433       9.672  30.081  19.532  1.00 43.64           O  
ATOM   3394  CB  SER   433       9.804  31.699  17.080  1.00 43.64           C  
ATOM   3395  OG  SER   433       9.573  32.281  15.808  1.00 43.64           O  
ATOM   3396  N   GLU   434       7.503  30.066  19.437  1.00 42.46           N  
ATOM   3397  CA  GLU   434       7.760  29.700  20.827  1.00 42.46           C  
ATOM   3398  C   GLU   434       7.399  28.240  21.089  1.00 42.46           C  
ATOM   3399  O   GLU   434       6.276  27.813  20.812  1.00 42.46           O  
ATOM   3400  CB  GLU   434       6.980  30.613  21.777  1.00 42.46           C  
ATOM   3401  CG  GLU   434       7.602  31.991  21.954  1.00 42.46           C  
ATOM   3402  CD  GLU   434       6.985  32.785  23.095  1.00 42.46           C  
ATOM   3403  OE1 GLU   434       7.487  33.889  23.406  1.00 42.46           O  
ATOM   3404  OE2 GLU   434       5.994  32.298  23.683  1.00 42.46           O  
ATOM   3405  N   VAL   435       8.221  27.325  20.643  1.00 45.41           N  
ATOM   3406  CA  VAL   435       8.151  25.966  21.170  1.00 45.41           C  
ATOM   3407  C   VAL   435       8.165  26.002  22.697  1.00 45.41           C  
ATOM   3408  O   VAL   435       9.087  26.552  23.303  1.00 45.41           O  
ATOM   3409  CB  VAL   435       9.315  25.094  20.647  1.00 45.41           C  
ATOM   3410  CG1 VAL   435       9.165  23.651  21.125  1.00 45.41           C  
ATOM   3411  CG2 VAL   435       9.380  25.151  19.122  1.00 45.41           C  
ATOM   3412  N   PRO   436       7.054  26.096  23.413  1.00 39.03           N  
ATOM   3413  CA  PRO   436       7.299  25.747  24.814  1.00 39.03           C  
ATOM   3414  C   PRO   436       8.202  24.526  24.969  1.00 39.03           C  
ATOM   3415  O   PRO   436       8.170  23.619  24.134  1.00 39.03           O  
ATOM   3416  CB  PRO   436       5.896  25.461  25.356  1.00 39.03           C  
ATOM   3417  CG  PRO   436       4.975  25.786  24.224  1.00 39.03           C  
ATOM   3418  CD  PRO   436       5.798  25.995  22.985  1.00 39.03           C  
ATOM   3419  N   ASN   437       9.469  24.683  24.923  1.00 42.09           N  
ATOM   3420  CA  ASN   437      10.244  23.574  25.471  1.00 42.09           C  
ATOM   3421  C   ASN   437       9.421  22.748  26.456  1.00 42.09           C  
ATOM   3422  O   ASN   437       9.145  23.195  27.570  1.00 42.09           O  
ATOM   3423  CB  ASN   437      11.516  24.091  26.146  1.00 42.09           C  
ATOM   3424  CG  ASN   437      12.690  24.178  25.190  1.00 42.09           C  
ATOM   3425  OD1 ASN   437      12.685  23.559  24.123  1.00 42.09           O  
ATOM   3426  ND2 ASN   437      13.704  24.949  25.565  1.00 42.09           N  
ATOM   3427  N   GLU   438       8.151  22.443  26.134  1.00 41.92           N  
ATOM   3428  CA  GLU   438       7.598  21.545  27.143  1.00 41.92           C  
ATOM   3429  C   GLU   438       8.507  20.340  27.367  1.00 41.92           C  
ATOM   3430  O   GLU   438       9.051  19.781  26.412  1.00 41.92           O  
ATOM   3431  CB  GLU   438       6.197  21.080  26.739  1.00 41.92           C  
ATOM   3432  CG  GLU   438       5.094  22.062  27.105  1.00 41.92           C  
ATOM   3433  CD  GLU   438       3.697  21.485  26.938  1.00 41.92           C  
ATOM   3434  OE1 GLU   438       2.712  22.165  27.303  1.00 41.92           O  
ATOM   3435  OE2 GLU   438       3.587  20.343  26.440  1.00 41.92           O  
ATOM   3436  N   GLU   439       9.519  20.499  28.201  1.00 38.71           N  
ATOM   3437  CA  GLU   439      10.180  19.342  28.798  1.00 38.71           C  
ATOM   3438  C   GLU   439       9.322  18.087  28.665  1.00 38.71           C  
ATOM   3439  O   GLU   439       8.093  18.160  28.718  1.00 38.71           O  
ATOM   3440  CB  GLU   439      10.501  19.607  30.271  1.00 38.71           C  
ATOM   3441  CG  GLU   439      11.695  20.526  30.485  1.00 38.71           C  
ATOM   3442  CD  GLU   439      12.094  20.659  31.946  1.00 38.71           C  
ATOM   3443  OE1 GLU   439      13.123  21.312  32.237  1.00 38.71           O  
ATOM   3444  OE2 GLU   439      11.373  20.107  32.807  1.00 38.71           O  
ATOM   3445  N   PRO   440       9.622  17.234  27.715  1.00 39.34           N  
ATOM   3446  CA  PRO   440       8.890  15.965  27.738  1.00 39.34           C  
ATOM   3447  C   PRO   440       8.255  15.675  29.096  1.00 39.34           C  
ATOM   3448  O   PRO   440       8.842  15.985  30.136  1.00 39.34           O  
ATOM   3449  CB  PRO   440       9.968  14.930  27.408  1.00 39.34           C  
ATOM   3450  CG  PRO   440      11.240  15.712  27.336  1.00 39.34           C  
ATOM   3451  CD  PRO   440      10.921  17.163  27.560  1.00 39.34           C  
ATOM   3452  N   LYS   441       7.073  16.114  29.363  1.00 38.84           N  
ATOM   3453  CA  LYS   441       6.463  15.403  30.483  1.00 38.84           C  
ATOM   3454  C   LYS   441       6.862  13.930  30.482  1.00 38.84           C  
ATOM   3455  O   LYS   441       6.740  13.249  29.462  1.00 38.84           O  
ATOM   3456  CB  LYS   441       4.940  15.533  30.436  1.00 38.84           C  
ATOM   3457  CG  LYS   441       4.415  16.854  30.978  1.00 38.84           C  
ATOM   3458  CD  LYS   441       2.892  16.889  30.987  1.00 38.84           C  
ATOM   3459  CE  LYS   441       2.365  18.232  31.473  1.00 38.84           C  
ATOM   3460  NZ  LYS   441       0.872  18.277  31.468  1.00 38.84           N  
ATOM   3461  N   VAL   442       8.100  13.612  30.767  1.00 34.00           N  
ATOM   3462  CA  VAL   442       8.309  12.217  31.141  1.00 34.00           C  
ATOM   3463  C   VAL   442       6.978  11.584  31.540  1.00 34.00           C  
ATOM   3464  O   VAL   442       6.198  12.182  32.285  1.00 34.00           O  
ATOM   3465  CB  VAL   442       9.329  12.085  32.294  1.00 34.00           C  
ATOM   3466  CG1 VAL   442       9.692  10.620  32.528  1.00 34.00           C  
ATOM   3467  CG2 VAL   442      10.581  12.907  31.995  1.00 34.00           C  
ATOM   3468  N   ALA   443       6.112  11.251  30.588  1.00 38.40           N  
ATOM   3469  CA  ALA   443       5.132  10.279  31.066  1.00 38.40           C  
ATOM   3470  C   ALA   443       5.388   9.915  32.525  1.00 38.40           C  
ATOM   3471  O   ALA   443       6.539   9.758  32.940  1.00 38.40           O  
ATOM   3472  CB  ALA   443       5.159   9.025  30.195  1.00 38.40           C  
ATOM   3473  N   THR   444       5.061  10.796  33.458  1.00 37.79           N  
ATOM   3474  CA  THR   444       4.989  10.270  34.817  1.00 37.79           C  
ATOM   3475  C   THR   444       5.307   8.778  34.836  1.00 37.79           C  
ATOM   3476  O   THR   444       4.764   8.011  34.038  1.00 37.79           O  
ATOM   3477  CB  THR   444       3.599  10.509  35.436  1.00 37.79           C  
ATOM   3478  OG1 THR   444       2.591  10.068  34.518  1.00 37.79           O  
ATOM   3479  CG2 THR   444       3.380  11.988  35.740  1.00 37.79           C  
ATOM   3480  N   ALA   445       6.558   8.431  34.649  1.00 38.22           N  
ATOM   3481  CA  ALA   445       6.861   7.079  35.110  1.00 38.22           C  
ATOM   3482  C   ALA   445       5.710   6.509  35.933  1.00 38.22           C  
ATOM   3483  O   ALA   445       5.113   7.214  36.750  1.00 38.22           O  
ATOM   3484  CB  ALA   445       8.151   7.072  35.928  1.00 38.22           C  
ATOM   3485  N   TYR   446       4.624   5.932  35.288  1.00 42.04           N  
ATOM   3486  CA  TYR   446       3.680   5.082  36.006  1.00 42.04           C  
ATOM   3487  C   TYR   446       4.037   4.999  37.485  1.00 42.04           C  
ATOM   3488  O   TYR   446       5.192   4.752  37.839  1.00 42.04           O  
ATOM   3489  CB  TYR   446       3.651   3.677  35.396  1.00 42.04           C  
ATOM   3490  CG  TYR   446       2.659   2.750  36.056  1.00 42.04           C  
ATOM   3491  CD1 TYR   446       3.074   1.807  36.994  1.00 42.04           C  
ATOM   3492  CD2 TYR   446       1.306   2.814  35.741  1.00 42.04           C  
ATOM   3493  CE1 TYR   446       2.163   0.950  37.603  1.00 42.04           C  
ATOM   3494  CE2 TYR   446       0.386   1.961  36.344  1.00 42.04           C  
ATOM   3495  CZ  TYR   446       0.824   1.034  37.272  1.00 42.04           C  
ATOM   3496  OH  TYR   446      -0.082   0.187  37.872  1.00 42.04           O  
ATOM   3497  N   ARG   447       3.224   5.514  38.271  1.00 48.55           N  
ATOM   3498  CA  ARG   447       3.219   5.406  39.726  1.00 48.55           C  
ATOM   3499  C   ARG   447       2.365   4.229  40.185  1.00 48.55           C  
ATOM   3500  O   ARG   447       1.138   4.264  40.069  1.00 48.55           O  
ATOM   3501  CB  ARG   447       2.709   6.702  40.360  1.00 48.55           C  
ATOM   3502  CG  ARG   447       3.700   7.854  40.289  1.00 48.55           C  
ATOM   3503  CD  ARG   447       3.176   9.093  41.002  1.00 48.55           C  
ATOM   3504  NE  ARG   447       4.175  10.157  41.037  1.00 48.55           N  
ATOM   3505  CZ  ARG   447       3.922  11.424  41.353  1.00 48.55           C  
ATOM   3506  NH1 ARG   447       2.691  11.812  41.670  1.00 48.55           N  
ATOM   3507  NH2 ARG   447       4.906  12.312  41.354  1.00 48.55           N  
ATOM   3508  N   PRO   448       3.061   3.164  40.671  1.00 47.38           N  
ATOM   3509  CA  PRO   448       2.297   2.035  41.205  1.00 47.38           C  
ATOM   3510  C   PRO   448       1.471   2.410  42.433  1.00 47.38           C  
ATOM   3511  O   PRO   448       1.857   3.302  43.193  1.00 47.38           O  
ATOM   3512  CB  PRO   448       3.380   1.015  41.566  1.00 47.38           C  
ATOM   3513  CG  PRO   448       4.671   1.712  41.279  1.00 47.38           C  
ATOM   3514  CD  PRO   448       4.368   3.111  40.826  1.00 47.38           C  
ATOM   3515  N   PRO   449       0.222   2.178  42.299  1.00 50.34           N  
ATOM   3516  CA  PRO   449      -0.791   2.513  43.303  1.00 50.34           C  
ATOM   3517  C   PRO   449      -0.241   2.488  44.727  1.00 50.34           C  
ATOM   3518  O   PRO   449      -0.729   3.217  45.594  1.00 50.34           O  
ATOM   3519  CB  PRO   449      -1.852   1.427  43.108  1.00 50.34           C  
ATOM   3520  CG  PRO   449      -1.701   0.996  41.685  1.00 50.34           C  
ATOM   3521  CD  PRO   449      -0.266   1.180  41.280  1.00 50.34           C  
ATOM   3522  N   ALA   450       0.972   1.871  44.840  1.00 50.77           N  
ATOM   3523  CA  ALA   450       1.298   1.752  46.259  1.00 50.77           C  
ATOM   3524  C   ALA   450       2.041   2.989  46.756  1.00 50.77           C  
ATOM   3525  O   ALA   450       2.238   3.158  47.962  1.00 50.77           O  
ATOM   3526  CB  ALA   450       2.132   0.498  46.509  1.00 50.77           C  
ATOM   3527  N   LEU   451       2.117   3.995  46.028  1.00 48.04           N  
ATOM   3528  CA  LEU   451       2.910   5.078  46.599  1.00 48.04           C  
ATOM   3529  C   LEU   451       2.150   6.399  46.541  1.00 48.04           C  
ATOM   3530  O   LEU   451       2.755   7.471  46.609  1.00 48.04           O  
ATOM   3531  CB  LEU   451       4.245   5.211  45.862  1.00 48.04           C  
ATOM   3532  CG  LEU   451       5.261   4.091  46.091  1.00 48.04           C  
ATOM   3533  CD1 LEU   451       6.337   4.121  45.010  1.00 48.04           C  
ATOM   3534  CD2 LEU   451       5.886   4.211  47.477  1.00 48.04           C  
ATOM   3535  N   ARG   452       0.803   6.322  46.440  1.00 49.71           N  
ATOM   3536  CA  ARG   452       0.008   7.533  46.264  1.00 49.71           C  
ATOM   3537  C   ARG   452      -0.154   8.279  47.584  1.00 49.71           C  
ATOM   3538  O   ARG   452      -0.307   9.502  47.597  1.00 49.71           O  
ATOM   3539  CB  ARG   452      -1.366   7.194  45.682  1.00 49.71           C  
ATOM   3540  CG  ARG   452      -1.463   7.389  44.177  1.00 49.71           C  
ATOM   3541  CD  ARG   452      -2.831   6.986  43.643  1.00 49.71           C  
ATOM   3542  NE  ARG   452      -2.931   7.200  42.202  1.00 49.71           N  
ATOM   3543  CZ  ARG   452      -3.982   6.869  41.458  1.00 49.71           C  
ATOM   3544  NH1 ARG   452      -5.049   6.300  42.007  1.00 49.71           N  
ATOM   3545  NH2 ARG   452      -3.968   7.109  40.155  1.00 49.71           N  
ATOM   3546  N   ASN   453       0.104   7.533  48.662  1.00 48.64           N  
ATOM   3547  CA  ASN   453      -0.200   8.402  49.794  1.00 48.64           C  
ATOM   3548  C   ASN   453       1.070   8.884  50.488  1.00 48.64           C  
ATOM   3549  O   ASN   453       1.018   9.370  51.620  1.00 48.64           O  
ATOM   3550  CB  ASN   453      -1.112   7.685  50.792  1.00 48.64           C  
ATOM   3551  CG  ASN   453      -2.518   7.489  50.262  1.00 48.64           C  
ATOM   3552  OD1 ASN   453      -2.944   8.174  49.330  1.00 48.64           O  
ATOM   3553  ND2 ASN   453      -3.249   6.551  50.853  1.00 48.64           N  
ATOM   3554  N   LYS   454       2.155   8.823  49.814  1.00 44.14           N  
ATOM   3555  CA  LYS   454       3.281   9.313  50.603  1.00 44.14           C  
ATOM   3556  C   LYS   454       3.687  10.718  50.168  1.00 44.14           C  
ATOM   3557  O   LYS   454       3.687  11.029  48.975  1.00 44.14           O  
ATOM   3558  CB  LYS   454       4.474   8.363  50.484  1.00 44.14           C  
ATOM   3559  CG  LYS   454       4.402   7.160  51.414  1.00 44.14           C  
ATOM   3560  CD  LYS   454       5.619   6.258  51.256  1.00 44.14           C  
ATOM   3561  CE  LYS   454       5.692   5.216  52.364  1.00 44.14           C  
ATOM   3562  NZ  LYS   454       6.813   4.253  52.147  1.00 44.14           N  
ATOM   3563  N   PRO   455       3.643  11.710  51.134  1.00 41.53           N  
ATOM   3564  CA  PRO   455       4.071  13.085  50.863  1.00 41.53           C  
ATOM   3565  C   PRO   455       5.490  13.161  50.304  1.00 41.53           C  
ATOM   3566  O   PRO   455       6.301  12.262  50.544  1.00 41.53           O  
ATOM   3567  CB  PRO   455       3.988  13.757  52.235  1.00 41.53           C  
ATOM   3568  CG  PRO   455       3.662  12.649  53.184  1.00 41.53           C  
ATOM   3569  CD  PRO   455       3.471  11.386  52.395  1.00 41.53           C  
ATOM   3570  N   ILE   456       5.613  13.802  49.169  1.00 48.97           N  
ATOM   3571  CA  ILE   456       6.774  14.296  48.436  1.00 48.97           C  
ATOM   3572  C   ILE   456       7.753  14.956  49.404  1.00 48.97           C  
ATOM   3573  O   ILE   456       7.437  15.980  50.014  1.00 48.97           O  
ATOM   3574  CB  ILE   456       6.361  15.291  47.329  1.00 48.97           C  
ATOM   3575  CG1 ILE   456       5.410  14.618  46.333  1.00 48.97           C  
ATOM   3576  CG2 ILE   456       7.597  15.848  46.616  1.00 48.97           C  
ATOM   3577  CD1 ILE   456       4.719  15.588  45.384  1.00 48.97           C  
ATOM   3578  N   THR   457       8.610  14.205  50.060  1.00 34.51           N  
ATOM   3579  CA  THR   457       9.631  15.067  50.644  1.00 34.51           C  
ATOM   3580  C   THR   457      10.572  15.598  49.565  1.00 34.51           C  
ATOM   3581  O   THR   457      11.068  14.832  48.736  1.00 34.51           O  
ATOM   3582  CB  THR   457      10.445  14.322  51.718  1.00 34.51           C  
ATOM   3583  OG1 THR   457       9.547  13.646  52.606  1.00 34.51           O  
ATOM   3584  CG2 THR   457      11.308  15.288  52.523  1.00 34.51           C  
ATOM   3585  N   ASN   458      10.227  16.595  48.859  1.00 31.98           N  
ATOM   3586  CA  ASN   458      11.247  17.352  48.143  1.00 31.98           C  
ATOM   3587  C   ASN   458      12.574  17.360  48.897  1.00 31.98           C  
ATOM   3588  O   ASN   458      12.711  18.043  49.913  1.00 31.98           O  
ATOM   3589  CB  ASN   458      10.773  18.785  47.888  1.00 31.98           C  
ATOM   3590  CG  ASN   458       9.744  18.871  46.779  1.00 31.98           C  
ATOM   3591  OD1 ASN   458       9.651  17.980  45.931  1.00 31.98           O  
ATOM   3592  ND2 ASN   458       8.962  19.944  46.777  1.00 31.98           N  
ATOM   3593  N   SER   459      13.182  16.227  49.136  1.00 25.77           N  
ATOM   3594  CA  SER   459      14.490  16.497  49.725  1.00 25.77           C  
ATOM   3595  C   SER   459      15.545  16.723  48.647  1.00 25.77           C  
ATOM   3596  O   SER   459      15.662  15.931  47.710  1.00 25.77           O  
ATOM   3597  CB  SER   459      14.917  15.344  50.635  1.00 25.77           C  
ATOM   3598  OG  SER   459      16.167  15.620  51.242  1.00 25.77           O  
ATOM   3599  N   LYS   460      15.614  17.862  48.151  1.00 26.54           N  
ATOM   3600  CA  LYS   460      16.846  18.550  47.780  1.00 26.54           C  
ATOM   3601  C   LYS   460      18.024  17.582  47.731  1.00 26.54           C  
ATOM   3602  O   LYS   460      18.237  16.808  48.667  1.00 26.54           O  
ATOM   3603  CB  LYS   460      17.143  19.687  48.759  1.00 26.54           C  
ATOM   3604  CG  LYS   460      16.358  20.962  48.484  1.00 26.54           C  
ATOM   3605  CD  LYS   460      16.823  22.107  49.374  1.00 26.54           C  
ATOM   3606  CE  LYS   460      15.985  23.360  49.157  1.00 26.54           C  
ATOM   3607  NZ  LYS   460      16.464  24.499  49.996  1.00 26.54           N  
ATOM   3608  N   LEU   461      18.267  17.041  46.645  1.00 25.59           N  
ATOM   3609  CA  LEU   461      19.525  16.642  46.024  1.00 25.59           C  
ATOM   3610  C   LEU   461      20.660  17.566  46.452  1.00 25.59           C  
ATOM   3611  O   LEU   461      20.549  18.789  46.333  1.00 25.59           O  
ATOM   3612  CB  LEU   461      19.395  16.647  44.499  1.00 25.59           C  
ATOM   3613  CG  LEU   461      18.751  15.411  43.869  1.00 25.59           C  
ATOM   3614  CD1 LEU   461      18.057  15.783  42.563  1.00 25.59           C  
ATOM   3615  CD2 LEU   461      19.795  14.325  43.635  1.00 25.59           C  
ATOM   3616  N   HIS   462      21.133  17.496  47.760  1.00 21.40           N  
ATOM   3617  CA  HIS   462      22.556  17.599  48.066  1.00 21.40           C  
ATOM   3618  C   HIS   462      22.825  17.306  49.538  1.00 21.40           C  
ATOM   3619  O   HIS   462      22.168  17.868  50.418  1.00 21.40           O  
ATOM   3620  CB  HIS   462      23.083  18.988  47.702  1.00 21.40           C  
ATOM   3621  CG  HIS   462      23.388  19.152  46.247  1.00 21.40           C  
ATOM   3622  ND1 HIS   462      24.484  18.571  45.647  1.00 21.40           N  
ATOM   3623  CD2 HIS   462      22.736  19.830  45.273  1.00 21.40           C  
ATOM   3624  CE1 HIS   462      24.493  18.886  44.362  1.00 21.40           C  
ATOM   3625  NE2 HIS   462      23.443  19.650  44.110  1.00 21.40           N  
ATOM   3626  N   GLU   463      23.109  15.965  49.871  1.00 28.41           N  
ATOM   3627  CA  GLU   463      24.109  15.855  50.929  1.00 28.41           C  
ATOM   3628  C   GLU   463      24.780  14.485  50.915  1.00 28.41           C  
ATOM   3629  O   GLU   463      24.102  13.457  50.859  1.00 28.41           O  
ATOM   3630  CB  GLU   463      23.475  16.116  52.297  1.00 28.41           C  
ATOM   3631  CG  GLU   463      23.432  17.588  52.685  1.00 28.41           C  
ATOM   3632  CD  GLU   463      22.931  17.821  54.101  1.00 28.41           C  
ATOM   3633  OE1 GLU   463      22.946  18.983  54.567  1.00 28.41           O  
ATOM   3634  OE2 GLU   463      22.521  16.833  54.751  1.00 28.41           O  
ATOM   3635  N   GLU   464      25.850  14.285  50.307  1.00 23.97           N  
ATOM   3636  CA  GLU   464      27.024  13.484  50.642  1.00 23.97           C  
ATOM   3637  C   GLU   464      27.301  13.512  52.143  1.00 23.97           C  
ATOM   3638  O   GLU   464      27.446  14.585  52.732  1.00 23.97           O  
ATOM   3639  CB  GLU   464      28.250  13.977  49.871  1.00 23.97           C  
ATOM   3640  CG  GLU   464      28.309  13.488  48.431  1.00 23.97           C  
ATOM   3641  CD  GLU   464      29.634  13.791  47.748  1.00 23.97           C  
ATOM   3642  OE1 GLU   464      29.839  13.344  46.597  1.00 23.97           O  
ATOM   3643  OE2 GLU   464      30.473  14.479  48.370  1.00 23.97           O  
ATOM   3644  N   GLU   465      26.670  12.586  52.929  1.00 27.68           N  
ATOM   3645  CA  GLU   465      27.331  12.264  54.191  1.00 27.68           C  
ATOM   3646  C   GLU   465      27.683  10.781  54.267  1.00 27.68           C  
ATOM   3647  O   GLU   465      26.863   9.925  53.927  1.00 27.68           O  
ATOM   3648  CB  GLU   465      26.447  12.657  55.377  1.00 27.68           C  
ATOM   3649  CG  GLU   465      26.958  13.863  56.152  1.00 27.68           C  
ATOM   3650  CD  GLU   465      26.658  13.791  57.640  1.00 27.68           C  
ATOM   3651  OE1 GLU   465      27.448  14.333  58.446  1.00 27.68           O  
ATOM   3652  OE2 GLU   465      25.624  13.188  58.004  1.00 27.68           O  
ATOM   3653  N   PRO   466      28.943  10.424  54.492  1.00 23.98           N  
ATOM   3654  CA  PRO   466      29.753   9.210  54.613  1.00 23.98           C  
ATOM   3655  C   PRO   466      29.112   8.160  55.518  1.00 23.98           C  
ATOM   3656  O   PRO   466      28.311   8.500  56.392  1.00 23.98           O  
ATOM   3657  CB  PRO   466      31.065   9.721  55.214  1.00 23.98           C  
ATOM   3658  CG  PRO   466      30.769  11.121  55.643  1.00 23.98           C  
ATOM   3659  CD  PRO   466      29.323  11.412  55.360  1.00 23.98           C  
ATOM   3660  N   PRO   467      29.265   6.838  55.176  1.00 27.65           N  
ATOM   3661  CA  PRO   467      28.571   5.642  55.660  1.00 27.65           C  
ATOM   3662  C   PRO   467      28.861   5.345  57.129  1.00 27.65           C  
ATOM   3663  O   PRO   467      30.004   5.478  57.576  1.00 27.65           O  
ATOM   3664  CB  PRO   467      29.116   4.530  54.760  1.00 27.65           C  
ATOM   3665  CG  PRO   467      30.195   5.182  53.958  1.00 27.65           C  
ATOM   3666  CD  PRO   467      30.276   6.628  54.353  1.00 27.65           C  
ATOM   3667  N   GLN   468      28.010   5.619  58.088  1.00 28.14           N  
ATOM   3668  CA  GLN   468      28.154   5.052  59.425  1.00 28.14           C  
ATOM   3669  C   GLN   468      27.521   3.666  59.507  1.00 28.14           C  
ATOM   3670  O   GLN   468      26.327   3.508  59.247  1.00 28.14           O  
ATOM   3671  CB  GLN   468      27.530   5.977  60.471  1.00 28.14           C  
ATOM   3672  CG  GLN   468      28.083   5.779  61.876  1.00 28.14           C  
ATOM   3673  CD  GLN   468      28.101   7.061  62.686  1.00 28.14           C  
ATOM   3674  OE1 GLN   468      27.769   8.137  62.178  1.00 28.14           O  
ATOM   3675  NE2 GLN   468      28.491   6.957  63.952  1.00 28.14           N  
ATOM   3676  N   ASN   469      28.308   2.549  59.352  1.00 22.10           N  
ATOM   3677  CA  ASN   469      28.610   1.234  59.906  1.00 22.10           C  
ATOM   3678  C   ASN   469      27.702   0.902  61.087  1.00 22.10           C  
ATOM   3679  O   ASN   469      27.756   1.565  62.124  1.00 22.10           O  
ATOM   3680  CB  ASN   469      30.078   1.153  60.327  1.00 22.10           C  
ATOM   3681  CG  ASN   469      30.646  -0.247  60.199  1.00 22.10           C  
ATOM   3682  OD1 ASN   469      30.116  -1.080  59.459  1.00 22.10           O  
ATOM   3683  ND2 ASN   469      31.729  -0.516  60.919  1.00 22.10           N  
ATOM   3684  N   MET   470      26.572   0.098  60.840  1.00 25.68           N  
ATOM   3685  CA  MET   470      26.048  -0.750  61.908  1.00 25.68           C  
ATOM   3686  C   MET   470      25.721  -2.144  61.384  1.00 25.68           C  
ATOM   3687  O   MET   470      25.152  -2.288  60.301  1.00 25.68           O  
ATOM   3688  CB  MET   470      24.801  -0.120  62.532  1.00 25.68           C  
ATOM   3689  CG  MET   470      25.101   1.059  63.443  1.00 25.68           C  
ATOM   3690  SD  MET   470      23.674   1.508  64.505  1.00 25.68           S  
ATOM   3691  CE  MET   470      24.029   3.264  64.793  1.00 25.68           C  
ATOM   3692  N   LYS   471      26.437  -3.180  61.755  1.00 23.46           N  
ATOM   3693  CA  LYS   471      26.416  -4.510  62.357  1.00 23.46           C  
ATOM   3694  C   LYS   471      25.143  -5.263  61.982  1.00 23.46           C  
ATOM   3695  O   LYS   471      24.038  -4.741  62.140  1.00 23.46           O  
ATOM   3696  CB  LYS   471      26.539  -4.413  63.878  1.00 23.46           C  
ATOM   3697  CG  LYS   471      27.860  -4.931  64.427  1.00 23.46           C  
ATOM   3698  CD  LYS   471      27.925  -4.803  65.944  1.00 23.46           C  
ATOM   3699  CE  LYS   471      29.271  -5.261  66.488  1.00 23.46           C  
ATOM   3700  NZ  LYS   471      29.377  -5.041  67.961  1.00 23.46           N  
ATOM   3701  N   PRO   472      25.144  -6.429  61.437  1.00 22.50           N  
ATOM   3702  CA  PRO   472      24.076  -7.320  60.976  1.00 22.50           C  
ATOM   3703  C   PRO   472      23.438  -8.115  62.113  1.00 22.50           C  
ATOM   3704  O   PRO   472      24.147  -8.655  62.967  1.00 22.50           O  
ATOM   3705  CB  PRO   472      24.793  -8.250  59.994  1.00 22.50           C  
ATOM   3706  CG  PRO   472      26.245  -7.933  60.158  1.00 22.50           C  
ATOM   3707  CD  PRO   472      26.380  -6.820  61.158  1.00 22.50           C  
ATOM   3708  N   GLN   473      22.154  -7.810  62.450  1.00 27.77           N  
ATOM   3709  CA  GLN   473      21.446  -8.792  63.265  1.00 27.77           C  
ATOM   3710  C   GLN   473      20.588  -9.709  62.399  1.00 27.77           C  
ATOM   3711  O   GLN   473      19.790  -9.237  61.586  1.00 27.77           O  
ATOM   3712  CB  GLN   473      20.577  -8.094  64.312  1.00 27.77           C  
ATOM   3713  CG  GLN   473      20.894  -8.501  65.745  1.00 27.77           C  
ATOM   3714  CD  GLN   473      20.101  -7.710  66.768  1.00 27.77           C  
ATOM   3715  OE1 GLN   473      19.277  -6.860  66.415  1.00 27.77           O  
ATOM   3716  NE2 GLN   473      20.344  -7.982  68.046  1.00 27.77           N  
ATOM   3717  N   SER   474      21.006 -10.935  62.089  1.00 24.70           N  
ATOM   3718  CA  SER   474      20.746 -12.348  62.344  1.00 24.70           C  
ATOM   3719  C   SER   474      19.255 -12.613  62.520  1.00 24.70           C  
ATOM   3720  O   SER   474      18.574 -11.898  63.258  1.00 24.70           O  
ATOM   3721  CB  SER   474      21.506 -12.817  63.586  1.00 24.70           C  
ATOM   3722  OG  SER   474      21.262 -14.190  63.836  1.00 24.70           O  
ATOM   3723  N   GLY   475      18.539 -13.223  61.523  1.00 27.71           N  
ATOM   3724  CA  GLY   475      17.739 -14.419  61.314  1.00 27.71           C  
ATOM   3725  C   GLY   475      16.460 -14.432  62.129  1.00 27.71           C  
ATOM   3726  O   GLY   475      16.501 -14.546  63.355  1.00 27.71           O  
ATOM   3727  N   ASN   476      15.381 -13.678  61.585  1.00 33.30           N  
ATOM   3728  CA  ASN   476      14.097 -14.227  62.009  1.00 33.30           C  
ATOM   3729  C   ASN   476      13.448 -15.052  60.901  1.00 33.30           C  
ATOM   3730  O   ASN   476      13.301 -14.578  59.773  1.00 33.30           O  
ATOM   3731  CB  ASN   476      13.156 -13.108  62.458  1.00 33.30           C  
ATOM   3732  CG  ASN   476      12.969 -13.071  63.963  1.00 33.30           C  
ATOM   3733  OD1 ASN   476      13.518 -13.903  64.689  1.00 33.30           O  
ATOM   3734  ND2 ASN   476      12.192 -12.106  64.440  1.00 33.30           N  
ATOM   3735  N   ASP   477      13.691 -16.346  60.706  1.00 33.49           N  
ATOM   3736  CA  ASP   477      12.845 -17.454  60.274  1.00 33.49           C  
ATOM   3737  C   ASP   477      11.368 -17.067  60.317  1.00 33.49           C  
ATOM   3738  O   ASP   477      10.752 -17.068  61.385  1.00 33.49           O  
ATOM   3739  CB  ASP   477      13.091 -18.688  61.144  1.00 33.49           C  
ATOM   3740  CG  ASP   477      14.416 -19.369  60.848  1.00 33.49           C  
ATOM   3741  OD1 ASP   477      14.958 -19.190  59.735  1.00 33.49           O  
ATOM   3742  OD2 ASP   477      14.921 -20.092  61.733  1.00 33.49           O  
ATOM   3743  N   LYS   478      10.920 -16.054  59.584  1.00 45.90           N  
ATOM   3744  CA  LYS   478       9.485 -15.857  59.403  1.00 45.90           C  
ATOM   3745  C   LYS   478       8.834 -17.093  58.788  1.00 45.90           C  
ATOM   3746  O   LYS   478       9.401 -17.719  57.891  1.00 45.90           O  
ATOM   3747  CB  LYS   478       9.217 -14.633  58.526  1.00 45.90           C  
ATOM   3748  CG  LYS   478       9.267 -13.311  59.277  1.00 45.90           C  
ATOM   3749  CD  LYS   478       8.848 -12.147  58.389  1.00 45.90           C  
ATOM   3750  CE  LYS   478       8.956 -10.816  59.121  1.00 45.90           C  
ATOM   3751  NZ  LYS   478       8.527  -9.674  58.260  1.00 45.90           N  
ATOM   3752  N   PRO   479       8.021 -17.799  59.518  1.00 45.46           N  
ATOM   3753  CA  PRO   479       7.103 -18.735  58.866  1.00 45.46           C  
ATOM   3754  C   PRO   479       6.549 -18.199  57.548  1.00 45.46           C  
ATOM   3755  O   PRO   479       6.506 -16.983  57.341  1.00 45.46           O  
ATOM   3756  CB  PRO   479       5.985 -18.909  59.897  1.00 45.46           C  
ATOM   3757  CG  PRO   479       6.226 -17.833  60.906  1.00 45.46           C  
ATOM   3758  CD  PRO   479       7.566 -17.214  60.632  1.00 45.46           C  
ATOM   3759  N   LEU   480       6.766 -18.951  56.467  1.00 48.70           N  
ATOM   3760  CA  LEU   480       6.296 -18.774  55.097  1.00 48.70           C  
ATOM   3761  C   LEU   480       4.857 -18.269  55.077  1.00 48.70           C  
ATOM   3762  O   LEU   480       4.040 -18.677  55.906  1.00 48.70           O  
ATOM   3763  CB  LEU   480       6.397 -20.090  54.321  1.00 48.70           C  
ATOM   3764  CG  LEU   480       7.808 -20.554  53.955  1.00 48.70           C  
ATOM   3765  CD1 LEU   480       7.860 -22.075  53.864  1.00 48.70           C  
ATOM   3766  CD2 LEU   480       8.256 -19.920  52.642  1.00 48.70           C  
ATOM   3767  N   SER   481       4.607 -17.117  54.469  1.00 53.92           N  
ATOM   3768  CA  SER   481       3.343 -16.472  54.130  1.00 53.92           C  
ATOM   3769  C   SER   481       2.424 -17.422  53.370  1.00 53.92           C  
ATOM   3770  O   SER   481       2.870 -18.452  52.862  1.00 53.92           O  
ATOM   3771  CB  SER   481       3.591 -15.213  53.297  1.00 53.92           C  
ATOM   3772  OG  SER   481       3.807 -15.545  51.936  1.00 53.92           O  
ATOM   3773  N   LYS   482       1.130 -17.414  53.684  1.00 61.19           N  
ATOM   3774  CA  LYS   482       0.051 -18.168  53.052  1.00 61.19           C  
ATOM   3775  C   LYS   482       0.237 -18.231  51.539  1.00 61.19           C  
ATOM   3776  O   LYS   482      -0.013 -19.268  50.920  1.00 61.19           O  
ATOM   3777  CB  LYS   482      -1.306 -17.548  53.388  1.00 61.19           C  
ATOM   3778  CG  LYS   482      -1.806 -17.874  54.787  1.00 61.19           C  
ATOM   3779  CD  LYS   482      -3.243 -17.411  54.989  1.00 61.19           C  
ATOM   3780  CE  LYS   482      -3.731 -17.696  56.404  1.00 61.19           C  
ATOM   3781  NZ  LYS   482      -5.035 -17.025  56.686  1.00 61.19           N  
ATOM   3782  N   THR   483       0.853 -17.184  51.041  1.00 53.75           N  
ATOM   3783  CA  THR   483       0.983 -17.180  49.588  1.00 53.75           C  
ATOM   3784  C   THR   483       2.130 -18.084  49.145  1.00 53.75           C  
ATOM   3785  O   THR   483       2.011 -18.807  48.154  1.00 53.75           O  
ATOM   3786  CB  THR   483       1.213 -15.755  49.052  1.00 53.75           C  
ATOM   3787  OG1 THR   483       0.081 -14.940  49.378  1.00 53.75           O  
ATOM   3788  CG2 THR   483       1.401 -15.760  47.538  1.00 53.75           C  
ATOM   3789  N   ALA   484       3.167 -18.110  49.956  1.00 61.68           N  
ATOM   3790  CA  ALA   484       4.315 -18.940  49.601  1.00 61.68           C  
ATOM   3791  C   ALA   484       3.992 -20.423  49.763  1.00 61.68           C  
ATOM   3792  O   ALA   484       4.469 -21.257  48.990  1.00 61.68           O  
ATOM   3793  CB  ALA   484       5.526 -18.567  50.453  1.00 61.68           C  
ATOM   3794  N   LEU   485       2.967 -20.755  50.570  1.00 60.06           N  
ATOM   3795  CA  LEU   485       2.577 -22.150  50.743  1.00 60.06           C  
ATOM   3796  C   LEU   485       1.714 -22.622  49.578  1.00 60.06           C  
ATOM   3797  O   LEU   485       1.833 -23.766  49.135  1.00 60.06           O  
ATOM   3798  CB  LEU   485       1.821 -22.335  52.061  1.00 60.06           C  
ATOM   3799  CG  LEU   485       1.745 -23.763  52.604  1.00 60.06           C  
ATOM   3800  CD1 LEU   485       3.089 -24.177  53.197  1.00 60.06           C  
ATOM   3801  CD2 LEU   485       0.637 -23.882  53.645  1.00 60.06           C  
ATOM   3802  N   LYS   486       0.959 -21.652  49.006  1.00 67.99           N  
ATOM   3803  CA  LYS   486       0.132 -21.998  47.853  1.00 67.99           C  
ATOM   3804  C   LYS   486       0.992 -22.291  46.627  1.00 67.99           C  
ATOM   3805  O   LYS   486       0.746 -23.261  45.907  1.00 67.99           O  
ATOM   3806  CB  LYS   486      -0.855 -20.872  47.544  1.00 67.99           C  
ATOM   3807  CG  LYS   486      -1.928 -21.249  46.532  1.00 67.99           C  
ATOM   3808  CD  LYS   486      -2.921 -20.114  46.320  1.00 67.99           C  
ATOM   3809  CE  LYS   486      -3.911 -20.436  45.209  1.00 67.99           C  
ATOM   3810  NZ  LYS   486      -4.909 -19.341  45.021  1.00 67.99           N  
ATOM   3811  N   ASN   487       2.101 -21.503  46.453  1.00 66.78           N  
ATOM   3812  CA  ASN   487       2.953 -21.726  45.290  1.00 66.78           C  
ATOM   3813  C   ASN   487       3.778 -23.002  45.435  1.00 66.78           C  
ATOM   3814  O   ASN   487       4.002 -23.716  44.457  1.00 66.78           O  
ATOM   3815  CB  ASN   487       3.870 -20.524  45.057  1.00 66.78           C  
ATOM   3816  CG  ASN   487       3.121 -19.308  44.550  1.00 66.78           C  
ATOM   3817  OD1 ASN   487       1.954 -19.400  44.159  1.00 66.78           O  
ATOM   3818  ND2 ASN   487       3.786 -18.158  44.552  1.00 66.78           N  
ATOM   3819  N   GLN   488       4.149 -23.314  46.693  1.00 70.49           N  
ATOM   3820  CA  GLN   488       4.906 -24.534  46.951  1.00 70.49           C  
ATOM   3821  C   GLN   488       4.064 -25.775  46.667  1.00 70.49           C  
ATOM   3822  O   GLN   488       4.551 -26.740  46.076  1.00 70.49           O  
ATOM   3823  CB  GLN   488       5.408 -24.560  48.395  1.00 70.49           C  
ATOM   3824  CG  GLN   488       6.338 -25.726  48.703  1.00 70.49           C  
ATOM   3825  CD  GLN   488       6.893 -25.678  50.114  1.00 70.49           C  
ATOM   3826  OE1 GLN   488       6.512 -24.819  50.916  1.00 70.49           O  
ATOM   3827  NE2 GLN   488       7.798 -26.598  50.427  1.00 70.49           N  
ATOM   3828  N   ARG   489       2.653 -25.735  46.863  1.00 74.75           N  
ATOM   3829  CA  ARG   489       1.762 -26.862  46.611  1.00 74.75           C  
ATOM   3830  C   ARG   489       1.539 -27.060  45.115  1.00 74.75           C  
ATOM   3831  O   ARG   489       1.482 -28.194  44.635  1.00 74.75           O  
ATOM   3832  CB  ARG   489       0.420 -26.656  47.318  1.00 74.75           C  
ATOM   3833  CG  ARG   489       0.428 -27.061  48.783  1.00 74.75           C  
ATOM   3834  CD  ARG   489      -0.953 -26.935  49.410  1.00 74.75           C  
ATOM   3835  NE  ARG   489      -0.891 -26.992  50.868  1.00 74.75           N  
ATOM   3836  CZ  ARG   489      -1.919 -26.763  51.680  1.00 74.75           C  
ATOM   3837  NH1 ARG   489      -3.115 -26.455  51.190  1.00 74.75           N  
ATOM   3838  NH2 ARG   489      -1.751 -26.842  52.992  1.00 74.75           N  
ATOM   3839  N   LYS   490       1.561 -25.899  44.367  1.00 79.09           N  
ATOM   3840  CA  LYS   490       1.354 -26.007  42.926  1.00 79.09           C  
ATOM   3841  C   LYS   490       2.558 -26.651  42.244  1.00 79.09           C  
ATOM   3842  O   LYS   490       2.400 -27.497  41.362  1.00 79.09           O  
ATOM   3843  CB  LYS   490       1.082 -24.631  42.318  1.00 79.09           C  
ATOM   3844  CG  LYS   490      -0.377 -24.392  41.954  1.00 79.09           C  
ATOM   3845  CD  LYS   490      -0.561 -23.067  41.226  1.00 79.09           C  
ATOM   3846  CE  LYS   490      -2.024 -22.817  40.882  1.00 79.09           C  
ATOM   3847  NZ  LYS   490      -2.217 -21.494  40.217  1.00 79.09           N  
ATOM   3848  N   HIS   491       3.773 -26.280  42.817  1.00 68.98           N  
ATOM   3849  CA  HIS   491       4.986 -26.807  42.203  1.00 68.98           C  
ATOM   3850  C   HIS   491       5.158 -28.291  42.508  1.00 68.98           C  
ATOM   3851  O   HIS   491       5.552 -29.067  41.634  1.00 68.98           O  
ATOM   3852  CB  HIS   491       6.212 -26.027  42.682  1.00 68.98           C  
ATOM   3853  CG  HIS   491       7.162 -25.669  41.584  1.00 68.98           C  
ATOM   3854  ND1 HIS   491       6.975 -24.576  40.766  1.00 68.98           N  
ATOM   3855  CD2 HIS   491       8.309 -26.259  41.173  1.00 68.98           C  
ATOM   3856  CE1 HIS   491       7.969 -24.510  39.896  1.00 68.98           C  
ATOM   3857  NE2 HIS   491       8.791 -25.519  40.122  1.00 68.98           N  
ATOM   3858  N   GLU   492       4.647 -28.723  43.729  1.00 71.27           N  
ATOM   3859  CA  GLU   492       4.784 -30.126  44.107  1.00 71.27           C  
ATOM   3860  C   GLU   492       3.803 -31.004  43.336  1.00 71.27           C  
ATOM   3861  O   GLU   492       4.127 -32.138  42.975  1.00 71.27           O  
ATOM   3862  CB  GLU   492       4.575 -30.301  45.613  1.00 71.27           C  
ATOM   3863  CG  GLU   492       5.831 -30.067  46.440  1.00 71.27           C  
ATOM   3864  CD  GLU   492       5.601 -30.210  47.935  1.00 71.27           C  
ATOM   3865  OE1 GLU   492       6.574 -30.088  48.714  1.00 71.27           O  
ATOM   3866  OE2 GLU   492       4.438 -30.447  48.332  1.00 71.27           O  
ATOM   3867  N   ALA   493       2.658 -30.382  42.926  1.00 75.10           N  
ATOM   3868  CA  ALA   493       1.665 -31.134  42.163  1.00 75.10           C  
ATOM   3869  C   ALA   493       2.126 -31.349  40.724  1.00 75.10           C  
ATOM   3870  O   ALA   493       1.900 -32.415  40.146  1.00 75.10           O  
ATOM   3871  CB  ALA   493       0.319 -30.414  42.185  1.00 75.10           C  
ATOM   3872  N   LYS   494       2.858 -30.313  40.176  1.00 71.47           N  
ATOM   3873  CA  LYS   494       3.318 -30.433  38.796  1.00 71.47           C  
ATOM   3874  C   LYS   494       4.421 -31.481  38.674  1.00 71.47           C  
ATOM   3875  O   LYS   494       4.447 -32.254  37.713  1.00 71.47           O  
ATOM   3876  CB  LYS   494       3.818 -29.084  38.277  1.00 71.47           C  
ATOM   3877  CG  LYS   494       3.475 -28.816  36.819  1.00 71.47           C  
ATOM   3878  CD  LYS   494       3.931 -27.430  36.383  1.00 71.47           C  
ATOM   3879  CE  LYS   494       3.589 -27.160  34.924  1.00 71.47           C  
ATOM   3880  NZ  LYS   494       4.109 -25.837  34.468  1.00 71.47           N  
ATOM   3881  N   LYS   495       5.255 -31.534  39.755  1.00 64.51           N  
ATOM   3882  CA  LYS   495       6.347 -32.503  39.735  1.00 64.51           C  
ATOM   3883  C   LYS   495       5.820 -33.928  39.881  1.00 64.51           C  
ATOM   3884  O   LYS   495       6.343 -34.855  39.259  1.00 64.51           O  
ATOM   3885  CB  LYS   495       7.353 -32.201  40.846  1.00 64.51           C  
ATOM   3886  CG  LYS   495       8.494 -31.291  40.416  1.00 64.51           C  
ATOM   3887  CD  LYS   495       9.558 -31.177  41.501  1.00 64.51           C  
ATOM   3888  CE  LYS   495      10.896 -30.729  40.929  1.00 64.51           C  
ATOM   3889  NZ  LYS   495      11.951 -30.650  41.983  1.00 64.51           N  
ATOM   3890  N   ALA   496       4.664 -33.981  40.612  1.00 60.45           N  
ATOM   3891  CA  ALA   496       4.079 -35.303  40.817  1.00 60.45           C  
ATOM   3892  C   ALA   496       3.393 -35.802  39.549  1.00 60.45           C  
ATOM   3893  O   ALA   496       3.469 -36.988  39.219  1.00 60.45           O  
ATOM   3894  CB  ALA   496       3.087 -35.272  41.978  1.00 60.45           C  
ATOM   3895  N   ALA   497       2.826 -34.847  38.750  1.00 63.92           N  
ATOM   3896  CA  ALA   497       2.129 -35.223  37.523  1.00 63.92           C  
ATOM   3897  C   ALA   497       3.115 -35.657  36.442  1.00 63.92           C  
ATOM   3898  O   ALA   497       2.825 -36.560  35.654  1.00 63.92           O  
ATOM   3899  CB  ALA   497       1.272 -34.063  37.021  1.00 63.92           C  
ATOM   3900  N   LYS   498       4.299 -35.035  36.499  1.00 56.82           N  
ATOM   3901  CA  LYS   498       5.291 -35.382  35.485  1.00 56.82           C  
ATOM   3902  C   LYS   498       5.865 -36.774  35.732  1.00 56.82           C  
ATOM   3903  O   LYS   498       6.155 -37.509  34.786  1.00 56.82           O  
ATOM   3904  CB  LYS   498       6.417 -34.348  35.460  1.00 56.82           C  
ATOM   3905  CG  LYS   498       7.229 -34.349  34.173  1.00 56.82           C  
ATOM   3906  CD  LYS   498       8.012 -33.053  34.005  1.00 56.82           C  
ATOM   3907  CE  LYS   498       9.077 -33.179  32.924  1.00 56.82           C  
ATOM   3908  NZ  LYS   498       9.724 -31.866  32.628  1.00 56.82           N  
ATOM   3909  N   GLN   499       5.778 -37.140  37.032  1.00 53.53           N  
ATOM   3910  CA  GLN   499       6.358 -38.449  37.318  1.00 53.53           C  
ATOM   3911  C   GLN   499       5.386 -39.570  36.964  1.00 53.53           C  
ATOM   3912  O   GLN   499       5.805 -40.660  36.568  1.00 53.53           O  
ATOM   3913  CB  GLN   499       6.760 -38.547  38.791  1.00 53.53           C  
ATOM   3914  CG  GLN   499       8.109 -37.914  39.104  1.00 53.53           C  
ATOM   3915  CD  GLN   499       8.585 -38.214  40.512  1.00 53.53           C  
ATOM   3916  OE1 GLN   499       7.923 -38.935  41.265  1.00 53.53           O  
ATOM   3917  NE2 GLN   499       9.737 -37.662  40.879  1.00 53.53           N  
ATOM   3918  N   GLU   500       4.089 -39.170  37.014  1.00 56.57           N  
ATOM   3919  CA  GLU   500       3.095 -40.194  36.704  1.00 56.57           C  
ATOM   3920  C   GLU   500       2.993 -40.426  35.199  1.00 56.57           C  
ATOM   3921  O   GLU   500       2.667 -41.530  34.757  1.00 56.57           O  
ATOM   3922  CB  GLU   500       1.727 -39.804  37.270  1.00 56.57           C  
ATOM   3923  CG  GLU   500       1.548 -40.152  38.740  1.00 56.57           C  
ATOM   3924  CD  GLU   500       0.155 -39.846  39.264  1.00 56.57           C  
ATOM   3925  OE1 GLU   500      -0.124 -40.131  40.451  1.00 56.57           O  
ATOM   3926  OE2 GLU   500      -0.665 -39.317  38.482  1.00 56.57           O  
ATOM   3927  N   ALA   501       3.400 -39.382  34.437  1.00 56.70           N  
ATOM   3928  CA  ALA   501       3.281 -39.536  32.989  1.00 56.70           C  
ATOM   3929  C   ALA   501       4.397 -40.418  32.438  1.00 56.70           C  
ATOM   3930  O   ALA   501       4.230 -41.068  31.403  1.00 56.70           O  
ATOM   3931  CB  ALA   501       3.299 -38.171  32.305  1.00 56.70           C  
ATOM   3932  N   ARG   502       5.376 -40.715  33.258  1.00 49.01           N  
ATOM   3933  CA  ARG   502       6.462 -41.547  32.751  1.00 49.01           C  
ATOM   3934  C   ARG   502       6.184 -43.025  33.003  1.00 49.01           C  
ATOM   3935  O   ARG   502       6.733 -43.891  32.318  1.00 49.01           O  
ATOM   3936  CB  ARG   502       7.792 -41.147  33.394  1.00 49.01           C  
ATOM   3937  CG  ARG   502       8.405 -39.885  32.807  1.00 49.01           C  
ATOM   3938  CD  ARG   502       9.759 -39.575  33.429  1.00 49.01           C  
ATOM   3939  NE  ARG   502      10.370 -38.391  32.828  1.00 49.01           N  
ATOM   3940  CZ  ARG   502      11.556 -37.895  33.168  1.00 49.01           C  
ATOM   3941  NH1 ARG   502      12.286 -38.472  34.116  1.00 49.01           N  
ATOM   3942  NH2 ARG   502      12.016 -36.813  32.557  1.00 49.01           N  
ATOM   3943  N   SER   503       5.136 -43.292  33.781  1.00 44.46           N  
ATOM   3944  CA  SER   503       5.022 -44.726  34.028  1.00 44.46           C  
ATOM   3945  C   SER   503       3.903 -45.343  33.196  1.00 44.46           C  
ATOM   3946  O   SER   503       3.685 -46.555  33.241  1.00 44.46           O  
ATOM   3947  CB  SER   503       4.772 -44.995  35.513  1.00 44.46           C  
ATOM   3948  OG  SER   503       3.549 -44.412  35.931  1.00 44.46           O  
ATOM   3949  N   ASP   504       3.471 -44.668  32.119  1.00 44.37           N  
ATOM   3950  CA  ASP   504       2.552 -45.484  31.331  1.00 44.37           C  
ATOM   3951  C   ASP   504       3.133 -45.787  29.952  1.00 44.37           C  
ATOM   3952  O   ASP   504       2.439 -46.325  29.086  1.00 44.37           O  
ATOM   3953  CB  ASP   504       1.199 -44.785  31.191  1.00 44.37           C  
ATOM   3954  CG  ASP   504       0.146 -45.335  32.136  1.00 44.37           C  
ATOM   3955  OD1 ASP   504       0.357 -46.420  32.721  1.00 44.37           O  
ATOM   3956  OD2 ASP   504      -0.907 -44.680  32.297  1.00 44.37           O  
ATOM   3957  N   LYS   505       4.359 -46.239  29.870  1.00 42.57           N  
ATOM   3958  CA  LYS   505       4.706 -46.803  28.568  1.00 42.57           C  
ATOM   3959  C   LYS   505       4.760 -48.327  28.626  1.00 42.57           C  
ATOM   3960  O   LYS   505       5.492 -48.897  29.438  1.00 42.57           O  
ATOM   3961  CB  LYS   505       6.046 -46.249  28.083  1.00 42.57           C  
ATOM   3962  CG  LYS   505       5.950 -44.876  27.433  1.00 42.57           C  
ATOM   3963  CD  LYS   505       7.258 -44.484  26.758  1.00 42.57           C  
ATOM   3964  CE  LYS   505       7.184 -43.084  26.164  1.00 42.57           C  
ATOM   3965  NZ  LYS   505       8.454 -42.707  25.474  1.00 42.57           N  
ATOM   3966  N   SER   506       3.677 -48.949  28.585  1.00 37.62           N  
ATOM   3967  CA  SER   506       3.447 -50.334  28.188  1.00 37.62           C  
ATOM   3968  C   SER   506       4.401 -50.755  27.074  1.00 37.62           C  
ATOM   3969  O   SER   506       4.555 -50.043  26.080  1.00 37.62           O  
ATOM   3970  CB  SER   506       2.001 -50.528  27.731  1.00 37.62           C  
ATOM   3971  OG  SER   506       1.700 -51.905  27.586  1.00 37.62           O  
ATOM   3972  N   PRO   507       5.363 -51.672  27.265  1.00 39.93           N  
ATOM   3973  CA  PRO   507       6.212 -52.302  26.251  1.00 39.93           C  
ATOM   3974  C   PRO   507       5.410 -53.085  25.213  1.00 39.93           C  
ATOM   3975  O   PRO   507       4.565 -53.908  25.573  1.00 39.93           O  
ATOM   3976  CB  PRO   507       7.104 -53.238  27.070  1.00 39.93           C  
ATOM   3977  CG  PRO   507       6.554 -53.172  28.458  1.00 39.93           C  
ATOM   3978  CD  PRO   507       5.431 -52.175  28.480  1.00 39.93           C  
ATOM   3979  N   ASP   508       4.920 -52.535  24.097  1.00 37.46           N  
ATOM   3980  CA  ASP   508       4.677 -53.452  22.987  1.00 37.46           C  
ATOM   3981  C   ASP   508       5.797 -53.370  21.952  1.00 37.46           C  
ATOM   3982  O   ASP   508       6.065 -52.299  21.404  1.00 37.46           O  
ATOM   3983  CB  ASP   508       3.329 -53.153  22.329  1.00 37.46           C  
ATOM   3984  CG  ASP   508       2.209 -54.044  22.839  1.00 37.46           C  
ATOM   3985  OD1 ASP   508       2.496 -55.087  23.465  1.00 37.46           O  
ATOM   3986  OD2 ASP   508       1.029 -53.700  22.611  1.00 37.46           O  
ATOM   3987  N   LEU   509       6.783 -54.213  21.962  1.00 33.47           N  
ATOM   3988  CA  LEU   509       7.788 -54.904  21.163  1.00 33.47           C  
ATOM   3989  C   LEU   509       7.327 -55.048  19.716  1.00 33.47           C  
ATOM   3990  O   LEU   509       6.246 -55.579  19.455  1.00 33.47           O  
ATOM   3991  CB  LEU   509       8.088 -56.284  21.755  1.00 33.47           C  
ATOM   3992  CG  LEU   509       8.937 -56.306  23.027  1.00 33.47           C  
ATOM   3993  CD1 LEU   509       8.761 -57.633  23.758  1.00 33.47           C  
ATOM   3994  CD2 LEU   509      10.405 -56.062  22.695  1.00 33.47           C  
ATOM   3995  N   ALA   510       8.034 -54.451  18.761  1.00 37.65           N  
ATOM   3996  CA  ALA   510       8.411 -54.987  17.456  1.00 37.65           C  
ATOM   3997  C   ALA   510       9.829 -54.568  17.079  1.00 37.65           C  
ATOM   3998  O   ALA   510      10.229 -53.426  17.317  1.00 37.65           O  
ATOM   3999  CB  ALA   510       7.421 -54.529  16.387  1.00 37.65           C  
ATOM   4000  N   PRO   511      10.785 -55.512  16.849  1.00 37.03           N  
ATOM   4001  CA  PRO   511      12.176 -55.302  16.439  1.00 37.03           C  
ATOM   4002  C   PRO   511      12.294 -54.553  15.114  1.00 37.03           C  
ATOM   4003  O   PRO   511      11.571 -54.858  14.162  1.00 37.03           O  
ATOM   4004  CB  PRO   511      12.725 -56.725  16.312  1.00 37.03           C  
ATOM   4005  CG  PRO   511      11.528 -57.610  16.444  1.00 37.03           C  
ATOM   4006  CD  PRO   511      10.342 -56.758  16.796  1.00 37.03           C  
ATOM   4007  N   THR   512      12.593 -53.280  15.114  1.00 35.39           N  
ATOM   4008  CA  THR   512      13.029 -52.634  13.881  1.00 35.39           C  
ATOM   4009  C   THR   512      14.544 -52.728  13.728  1.00 35.39           C  
ATOM   4010  O   THR   512      15.285 -52.516  14.691  1.00 35.39           O  
ATOM   4011  CB  THR   512      12.597 -51.157  13.841  1.00 35.39           C  
ATOM   4012  OG1 THR   512      11.470 -50.971  14.706  1.00 35.39           O  
ATOM   4013  CG2 THR   512      12.213 -50.734  12.427  1.00 35.39           C  
ATOM   4014  N   PRO   513      15.092 -53.343  12.677  1.00 34.81           N  
ATOM   4015  CA  PRO   513      16.505 -53.350  12.293  1.00 34.81           C  
ATOM   4016  C   PRO   513      17.068 -51.946  12.086  1.00 34.81           C  
ATOM   4017  O   PRO   513      16.399 -51.089  11.502  1.00 34.81           O  
ATOM   4018  CB  PRO   513      16.511 -54.139  10.982  1.00 34.81           C  
ATOM   4019  CG  PRO   513      15.069 -54.386  10.678  1.00 34.81           C  
ATOM   4020  CD  PRO   513      14.241 -53.783  11.776  1.00 34.81           C  
ATOM   4021  N   ALA   514      18.003 -51.539  12.951  1.00 34.62           N  
ATOM   4022  CA  ALA   514      18.918 -50.467  13.333  1.00 34.62           C  
ATOM   4023  C   ALA   514      19.682 -49.939  12.122  1.00 34.62           C  
ATOM   4024  O   ALA   514      20.275 -50.715  11.368  1.00 34.62           O  
ATOM   4025  CB  ALA   514      19.893 -50.955  14.402  1.00 34.62           C  
ATOM   4026  N   PRO   515      19.645 -48.677  11.816  1.00 38.55           N  
ATOM   4027  CA  PRO   515      20.827 -48.168  11.117  1.00 38.55           C  
ATOM   4028  C   PRO   515      21.771 -47.397  12.037  1.00 38.55           C  
ATOM   4029  O   PRO   515      21.317 -46.641  12.901  1.00 38.55           O  
ATOM   4030  CB  PRO   515      20.235 -47.247  10.047  1.00 38.55           C  
ATOM   4031  CG  PRO   515      18.784 -47.147  10.390  1.00 38.55           C  
ATOM   4032  CD  PRO   515      18.499 -48.078  11.534  1.00 38.55           C  
ATOM   4033  N   GLN   516      22.937 -47.977  12.429  1.00 35.66           N  
ATOM   4034  CA  GLN   516      24.217 -47.537  12.972  1.00 35.66           C  
ATOM   4035  C   GLN   516      24.648 -46.208  12.357  1.00 35.66           C  
ATOM   4036  O   GLN   516      24.840 -46.113  11.143  1.00 35.66           O  
ATOM   4037  CB  GLN   516      25.294 -48.598  12.737  1.00 35.66           C  
ATOM   4038  CG  GLN   516      25.244 -49.754  13.726  1.00 35.66           C  
ATOM   4039  CD  GLN   516      26.346 -50.771  13.496  1.00 35.66           C  
ATOM   4040  OE1 GLN   516      27.047 -50.727  12.480  1.00 35.66           O  
ATOM   4041  NE2 GLN   516      26.506 -51.695  14.438  1.00 35.66           N  
ATOM   4042  N   SER   517      24.365 -45.037  13.023  1.00 36.20           N  
ATOM   4043  CA  SER   517      25.283 -43.911  12.880  1.00 36.20           C  
ATOM   4044  C   SER   517      25.691 -43.354  14.239  1.00 36.20           C  
ATOM   4045  O   SER   517      24.865 -43.258  15.150  1.00 36.20           O  
ATOM   4046  CB  SER   517      24.648 -42.806  12.035  1.00 36.20           C  
ATOM   4047  OG  SER   517      23.545 -42.227  12.711  1.00 36.20           O  
ATOM   4048  N   THR   518      26.892 -43.605  14.627  1.00 32.21           N  
ATOM   4049  CA  THR   518      27.610 -43.121  15.800  1.00 32.21           C  
ATOM   4050  C   THR   518      28.159 -41.718  15.557  1.00 32.21           C  
ATOM   4051  O   THR   518      28.614 -41.406  14.454  1.00 32.21           O  
ATOM   4052  CB  THR   518      28.764 -44.068  16.179  1.00 32.21           C  
ATOM   4053  OG1 THR   518      29.590 -44.290  15.029  1.00 32.21           O  
ATOM   4054  CG2 THR   518      28.234 -45.410  16.675  1.00 32.21           C  
ATOM   4055  N   PRO   519      28.641 -41.049  16.642  1.00 36.07           N  
ATOM   4056  CA  PRO   519      28.290 -40.069  17.672  1.00 36.07           C  
ATOM   4057  C   PRO   519      28.772 -38.660  17.334  1.00 36.07           C  
ATOM   4058  O   PRO   519      29.731 -38.497  16.576  1.00 36.07           O  
ATOM   4059  CB  PRO   519      28.995 -40.602  18.921  1.00 36.07           C  
ATOM   4060  CG  PRO   519      30.042 -41.533  18.401  1.00 36.07           C  
ATOM   4061  CD  PRO   519      30.221 -41.276  16.932  1.00 36.07           C  
ATOM   4062  N   ARG   520      28.227 -37.624  18.002  1.00 34.03           N  
ATOM   4063  CA  ARG   520      28.284 -36.375  18.753  1.00 34.03           C  
ATOM   4064  C   ARG   520      29.728 -35.955  19.009  1.00 34.03           C  
ATOM   4065  O   ARG   520      30.501 -36.707  19.606  1.00 34.03           O  
ATOM   4066  CB  ARG   520      27.535 -36.511  20.081  1.00 34.03           C  
ATOM   4067  CG  ARG   520      26.299 -35.630  20.184  1.00 34.03           C  
ATOM   4068  CD  ARG   520      25.601 -35.793  21.527  1.00 34.03           C  
ATOM   4069  NE  ARG   520      24.185 -35.447  21.443  1.00 34.03           N  
ATOM   4070  CZ  ARG   520      23.340 -35.459  22.471  1.00 34.03           C  
ATOM   4071  NH1 ARG   520      23.754 -35.801  23.686  1.00 34.03           N  
ATOM   4072  NH2 ARG   520      22.071 -35.126  22.282  1.00 34.03           N  
ATOM   4073  N   ASN   521      30.103 -34.747  18.389  1.00 36.89           N  
ATOM   4074  CA  ASN   521      31.065 -33.854  19.024  1.00 36.89           C  
ATOM   4075  C   ASN   521      31.045 -32.466  18.391  1.00 36.89           C  
ATOM   4076  O   ASN   521      31.530 -32.282  17.273  1.00 36.89           O  
ATOM   4077  CB  ASN   521      32.474 -34.448  18.958  1.00 36.89           C  
ATOM   4078  CG  ASN   521      32.770 -35.380  20.117  1.00 36.89           C  
ATOM   4079  OD1 ASN   521      32.028 -35.422  21.101  1.00 36.89           O  
ATOM   4080  ND2 ASN   521      33.857 -36.135  20.007  1.00 36.89           N  
ATOM   4081  N   THR   522      30.085 -31.635  18.656  1.00 41.28           N  
ATOM   4082  CA  THR   522      30.229 -30.247  18.231  1.00 41.28           C  
ATOM   4083  C   THR   522      31.217 -29.507  19.127  1.00 41.28           C  
ATOM   4084  O   THR   522      31.040 -29.457  20.346  1.00 41.28           O  
ATOM   4085  CB  THR   522      28.874 -29.516  18.242  1.00 41.28           C  
ATOM   4086  OG1 THR   522      27.875 -30.365  17.663  1.00 41.28           O  
ATOM   4087  CG2 THR   522      28.943 -28.216  17.448  1.00 41.28           C  
ATOM   4088  N   VAL   523      32.456 -29.764  19.078  1.00 42.64           N  
ATOM   4089  CA  VAL   523      33.527 -28.909  19.578  1.00 42.64           C  
ATOM   4090  C   VAL   523      33.053 -27.458  19.621  1.00 42.64           C  
ATOM   4091  O   VAL   523      32.608 -26.913  18.608  1.00 42.64           O  
ATOM   4092  CB  VAL   523      34.800 -29.028  18.709  1.00 42.64           C  
ATOM   4093  CG1 VAL   523      35.828 -27.972  19.111  1.00 42.64           C  
ATOM   4094  CG2 VAL   523      35.395 -30.430  18.826  1.00 42.64           C  
ATOM   4095  N   SER   524      32.267 -27.107  20.538  1.00 46.58           N  
ATOM   4096  CA  SER   524      31.991 -25.740  20.965  1.00 46.58           C  
ATOM   4097  C   SER   524      33.121 -24.797  20.565  1.00 46.58           C  
ATOM   4098  O   SER   524      34.284 -25.038  20.896  1.00 46.58           O  
ATOM   4099  CB  SER   524      31.780 -25.683  22.479  1.00 46.58           C  
ATOM   4100  OG  SER   524      31.268 -26.913  22.962  1.00 46.58           O  
ATOM   4101  N   GLN   525      33.212 -24.475  19.325  1.00 50.03           N  
ATOM   4102  CA  GLN   525      33.966 -23.409  18.676  1.00 50.03           C  
ATOM   4103  C   GLN   525      34.379 -22.337  19.680  1.00 50.03           C  
ATOM   4104  O   GLN   525      33.543 -21.823  20.426  1.00 50.03           O  
ATOM   4105  CB  GLN   525      33.147 -22.782  17.546  1.00 50.03           C  
ATOM   4106  CG  GLN   525      33.116 -23.617  16.273  1.00 50.03           C  
ATOM   4107  CD  GLN   525      32.349 -22.945  15.149  1.00 50.03           C  
ATOM   4108  OE1 GLN   525      31.710 -21.906  15.350  1.00 50.03           O  
ATOM   4109  NE2 GLN   525      32.406 -23.532  13.958  1.00 50.03           N  
ATOM   4110  N   SER   526      35.509 -22.435  20.271  1.00 56.80           N  
ATOM   4111  CA  SER   526      36.144 -21.356  21.020  1.00 56.80           C  
ATOM   4112  C   SER   526      36.146 -20.055  20.224  1.00 56.80           C  
ATOM   4113  O   SER   526      36.334 -20.068  19.005  1.00 56.80           O  
ATOM   4114  CB  SER   526      37.578 -21.735  21.396  1.00 56.80           C  
ATOM   4115  OG  SER   526      38.378 -21.885  20.236  1.00 56.80           O  
ATOM   4116  N   ILE   527      35.552 -19.013  20.708  1.00 65.12           N  
ATOM   4117  CA  ILE   527      35.354 -17.679  20.153  1.00 65.12           C  
ATOM   4118  C   ILE   527      36.702 -17.075  19.766  1.00 65.12           C  
ATOM   4119  O   ILE   527      36.871 -16.587  18.646  1.00 65.12           O  
ATOM   4120  CB  ILE   527      34.620 -16.755  21.151  1.00 65.12           C  
ATOM   4121  CG1 ILE   527      33.205 -17.279  21.423  1.00 65.12           C  
ATOM   4122  CG2 ILE   527      34.581 -15.317  20.627  1.00 65.12           C  
ATOM   4123  CD1 ILE   527      32.580 -16.740  22.702  1.00 65.12           C  
ATOM   4124  N   SER   528      37.758 -17.235  20.550  1.00 68.66           N  
ATOM   4125  CA  SER   528      38.977 -16.479  20.285  1.00 68.66           C  
ATOM   4126  C   SER   528      40.173 -17.407  20.100  1.00 68.66           C  
ATOM   4127  O   SER   528      41.220 -16.987  19.601  1.00 68.66           O  
ATOM   4128  CB  SER   528      39.256 -15.494  21.421  1.00 68.66           C  
ATOM   4129  OG  SER   528      39.611 -16.182  22.607  1.00 68.66           O  
ATOM   4130  N   GLY   529      40.072 -18.721  20.422  1.00 72.43           N  
ATOM   4131  CA  GLY   529      41.187 -19.654  20.396  1.00 72.43           C  
ATOM   4132  C   GLY   529      42.106 -19.519  21.596  1.00 72.43           C  
ATOM   4133  O   GLY   529      43.053 -20.293  21.748  1.00 72.43           O  
ATOM   4134  N   ASP   530      42.115 -18.384  22.284  1.00 78.98           N  
ATOM   4135  CA  ASP   530      42.869 -18.248  23.526  1.00 78.98           C  
ATOM   4136  C   ASP   530      41.980 -18.508  24.740  1.00 78.98           C  
ATOM   4137  O   ASP   530      41.039 -17.756  24.999  1.00 78.98           O  
ATOM   4138  CB  ASP   530      43.497 -16.856  23.623  1.00 78.98           C  
ATOM   4139  CG  ASP   530      44.508 -16.738  24.750  1.00 78.98           C  
ATOM   4140  OD1 ASP   530      44.457 -17.547  25.701  1.00 78.98           O  
ATOM   4141  OD2 ASP   530      45.361 -15.827  24.687  1.00 78.98           O  
ATOM   4142  N   PRO   531      42.281 -19.664  25.459  1.00 82.01           N  
ATOM   4143  CA  PRO   531      41.436 -20.052  26.591  1.00 82.01           C  
ATOM   4144  C   PRO   531      41.345 -18.964  27.658  1.00 82.01           C  
ATOM   4145  O   PRO   531      40.337 -18.870  28.364  1.00 82.01           O  
ATOM   4146  CB  PRO   531      42.133 -21.299  27.141  1.00 82.01           C  
ATOM   4147  CG  PRO   531      43.306 -21.510  26.238  1.00 82.01           C  
ATOM   4148  CD  PRO   531      43.337 -20.400  25.228  1.00 82.01           C  
ATOM   4149  N   GLU   532      42.404 -18.060  27.705  1.00 84.75           N  
ATOM   4150  CA  GLU   532      42.383 -17.015  28.724  1.00 84.75           C  
ATOM   4151  C   GLU   532      41.418 -15.895  28.347  1.00 84.75           C  
ATOM   4152  O   GLU   532      40.676 -15.395  29.195  1.00 84.75           O  
ATOM   4153  CB  GLU   532      43.788 -16.447  28.941  1.00 84.75           C  
ATOM   4154  CG  GLU   532      44.661 -17.298  29.853  1.00 84.75           C  
ATOM   4155  CD  GLU   532      46.128 -16.900  29.823  1.00 84.75           C  
ATOM   4156  OE1 GLU   532      46.946 -17.541  30.521  1.00 84.75           O  
ATOM   4157  OE2 GLU   532      46.462 -15.938  29.095  1.00 84.75           O  
ATOM   4158  N   ILE   533      41.345 -15.558  27.097  1.00 86.47           N  
ATOM   4159  CA  ILE   533      40.471 -14.495  26.614  1.00 86.47           C  
ATOM   4160  C   ILE   533      39.018 -14.962  26.657  1.00 86.47           C  
ATOM   4161  O   ILE   533      38.127 -14.202  27.045  1.00 86.47           O  
ATOM   4162  CB  ILE   533      40.851 -14.057  25.181  1.00 86.47           C  
ATOM   4163  CG1 ILE   533      42.274 -13.486  25.157  1.00 86.47           C  
ATOM   4164  CG2 ILE   533      39.842 -13.039  24.642  1.00 86.47           C  
ATOM   4165  CD1 ILE   533      42.340 -12.005  24.809  1.00 86.47           C  
ATOM   4166  N   ASP   534      38.835 -16.283  26.385  1.00 85.42           N  
ATOM   4167  CA  ASP   534      37.490 -16.850  26.431  1.00 85.42           C  
ATOM   4168  C   ASP   534      36.939 -16.840  27.855  1.00 85.42           C  
ATOM   4169  O   ASP   534      35.764 -16.532  28.069  1.00 85.42           O  
ATOM   4170  CB  ASP   534      37.490 -18.277  25.877  1.00 85.42           C  
ATOM   4171  CG  ASP   534      37.653 -18.327  24.368  1.00 85.42           C  
ATOM   4172  OD1 ASP   534      37.490 -17.282  23.701  1.00 85.42           O  
ATOM   4173  OD2 ASP   534      37.944 -19.422  23.840  1.00 85.42           O  
ATOM   4174  N   LYS   535      37.855 -17.200  28.859  1.00 88.33           N  
ATOM   4175  CA  LYS   535      37.447 -17.173  30.260  1.00 88.33           C  
ATOM   4176  C   LYS   535      37.050 -15.764  30.691  1.00 88.33           C  
ATOM   4177  O   LYS   535      36.041 -15.579  31.375  1.00 88.33           O  
ATOM   4178  CB  LYS   535      38.569 -17.699  31.157  1.00 88.33           C  
ATOM   4179  CG  LYS   535      38.136 -17.988  32.586  1.00 88.33           C  
ATOM   4180  CD  LYS   535      39.243 -18.670  33.379  1.00 88.33           C  
ATOM   4181  CE  LYS   535      38.831 -18.908  34.825  1.00 88.33           C  
ATOM   4182  NZ  LYS   535      39.868 -19.676  35.577  1.00 88.33           N  
ATOM   4183  N   LYS   536      37.792 -14.755  30.165  1.00 89.95           N  
ATOM   4184  CA  LYS   536      37.497 -13.369  30.520  1.00 89.95           C  
ATOM   4185  C   LYS   536      36.168 -12.919  29.920  1.00 89.95           C  
ATOM   4186  O   LYS   536      35.375 -12.251  30.587  1.00 89.95           O  
ATOM   4187  CB  LYS   536      38.622 -12.445  30.053  1.00 89.95           C  
ATOM   4188  CG  LYS   536      39.801 -12.370  31.013  1.00 89.95           C  
ATOM   4189  CD  LYS   536      40.791 -11.289  30.599  1.00 89.95           C  
ATOM   4190  CE  LYS   536      42.027 -11.292  31.489  1.00 89.95           C  
ATOM   4191  NZ  LYS   536      43.062 -10.331  31.003  1.00 89.95           N  
ATOM   4192  N   ILE   537      35.879 -13.300  28.659  1.00 89.84           N  
ATOM   4193  CA  ILE   537      34.641 -12.939  27.978  1.00 89.84           C  
ATOM   4194  C   ILE   537      33.456 -13.600  28.679  1.00 89.84           C  
ATOM   4195  O   ILE   537      32.436 -12.954  28.930  1.00 89.84           O  
ATOM   4196  CB  ILE   537      34.676 -13.345  26.488  1.00 89.84           C  
ATOM   4197  CG1 ILE   537      35.658 -12.455  25.716  1.00 89.84           C  
ATOM   4198  CG2 ILE   537      33.275 -13.273  25.875  1.00 89.84           C  
ATOM   4199  CD1 ILE   537      35.874 -12.881  24.271  1.00 89.84           C  
ATOM   4200  N   LYS   538      33.653 -14.887  29.122  1.00 89.74           N  
ATOM   4201  CA  LYS   538      32.608 -15.611  29.840  1.00 89.74           C  
ATOM   4202  C   LYS   538      32.302 -14.949  31.180  1.00 89.74           C  
ATOM   4203  O   LYS   538      31.136 -14.790  31.549  1.00 89.74           O  
ATOM   4204  CB  LYS   538      33.016 -17.069  30.057  1.00 89.74           C  
ATOM   4205  CG  LYS   538      31.854 -17.993  30.392  1.00 89.74           C  
ATOM   4206  CD  LYS   538      32.311 -19.441  30.517  1.00 89.74           C  
ATOM   4207  CE  LYS   538      31.173 -20.350  30.963  1.00 89.74           C  
ATOM   4208  NZ  LYS   538      31.576 -21.789  30.948  1.00 89.74           N  
ATOM   4209  N   ASN   539      33.361 -14.521  31.851  1.00 91.99           N  
ATOM   4210  CA  ASN   539      33.203 -13.879  33.152  1.00 91.99           C  
ATOM   4211  C   ASN   539      32.498 -12.531  33.030  1.00 91.99           C  
ATOM   4212  O   ASN   539      31.615 -12.213  33.828  1.00 91.99           O  
ATOM   4213  CB  ASN   539      34.562 -13.708  33.835  1.00 91.99           C  
ATOM   4214  CG  ASN   539      35.023 -14.968  34.542  1.00 91.99           C  
ATOM   4215  OD1 ASN   539      34.265 -15.932  34.675  1.00 91.99           O  
ATOM   4216  ND2 ASN   539      36.269 -14.968  34.999  1.00 91.99           N  
ATOM   4217  N   LEU   540      32.838 -11.832  31.983  1.00 92.56           N  
ATOM   4218  CA  LEU   540      32.218 -10.528  31.779  1.00 92.56           C  
ATOM   4219  C   LEU   540      30.735 -10.676  31.453  1.00 92.56           C  
ATOM   4220  O   LEU   540      29.902  -9.937  31.981  1.00 92.56           O  
ATOM   4221  CB  LEU   540      32.926  -9.767  30.655  1.00 92.56           C  
ATOM   4222  CG  LEU   540      34.246  -9.087  31.024  1.00 92.56           C  
ATOM   4223  CD1 LEU   540      34.997  -8.670  29.764  1.00 92.56           C  
ATOM   4224  CD2 LEU   540      33.994  -7.884  31.926  1.00 92.56           C  
ATOM   4225  N   LYS   541      30.388 -11.703  30.720  1.00 91.39           N  
ATOM   4226  CA  LYS   541      28.995 -11.941  30.353  1.00 91.39           C  
ATOM   4227  C   LYS   541      28.174 -12.372  31.565  1.00 91.39           C  
ATOM   4228  O   LYS   541      27.015 -11.975  31.709  1.00 91.39           O  
ATOM   4229  CB  LYS   541      28.903 -13.001  29.254  1.00 91.39           C  
ATOM   4230  CG  LYS   541      29.301 -12.498  27.874  1.00 91.39           C  
ATOM   4231  CD  LYS   541      29.106 -13.571  26.811  1.00 91.39           C  
ATOM   4232  CE  LYS   541      29.506 -13.069  25.430  1.00 91.39           C  
ATOM   4233  NZ  LYS   541      29.346 -14.127  24.388  1.00 91.39           N  
ATOM   4234  N   LYS   542      28.824 -13.146  32.431  1.00 93.80           N  
ATOM   4235  CA  LYS   542      28.163 -13.570  33.662  1.00 93.80           C  
ATOM   4236  C   LYS   542      27.860 -12.376  34.563  1.00 93.80           C  
ATOM   4237  O   LYS   542      26.762 -12.269  35.113  1.00 93.80           O  
ATOM   4238  CB  LYS   542      29.024 -14.587  34.411  1.00 93.80           C  
ATOM   4239  CG  LYS   542      28.288 -15.324  35.520  1.00 93.80           C  
ATOM   4240  CD  LYS   542      29.170 -16.384  36.169  1.00 93.80           C  
ATOM   4241  CE  LYS   542      28.480 -17.035  37.360  1.00 93.80           C  
ATOM   4242  NZ  LYS   542      29.318 -18.114  37.964  1.00 93.80           N  
ATOM   4243  N   LYS   543      28.826 -11.451  34.656  1.00 92.30           N  
ATOM   4244  CA  LYS   543      28.633 -10.246  35.458  1.00 92.30           C  
ATOM   4245  C   LYS   543      27.533  -9.366  34.872  1.00 92.30           C  
ATOM   4246  O   LYS   543      26.707  -8.823  35.608  1.00 92.30           O  
ATOM   4247  CB  LYS   543      29.938  -9.455  35.563  1.00 92.30           C  
ATOM   4248  CG  LYS   543      30.985 -10.104  36.455  1.00 92.30           C  
ATOM   4249  CD  LYS   543      32.246  -9.255  36.547  1.00 92.30           C  
ATOM   4250  CE  LYS   543      33.301  -9.912  37.426  1.00 92.30           C  
ATOM   4251  NZ  LYS   543      34.549  -9.094  37.499  1.00 92.30           N  
ATOM   4252  N   LEU   544      27.436  -9.337  33.528  1.00 94.05           N  
ATOM   4253  CA  LEU   544      26.446  -8.494  32.865  1.00 94.05           C  
ATOM   4254  C   LEU   544      25.045  -9.076  33.021  1.00 94.05           C  
ATOM   4255  O   LEU   544      24.071  -8.332  33.154  1.00 94.05           O  
ATOM   4256  CB  LEU   544      26.784  -8.337  31.381  1.00 94.05           C  
ATOM   4257  CG  LEU   544      27.887  -7.334  31.039  1.00 94.05           C  
ATOM   4258  CD1 LEU   544      28.368  -7.542  29.607  1.00 94.05           C  
ATOM   4259  CD2 LEU   544      27.393  -5.906  31.240  1.00 94.05           C  
ATOM   4260  N   LYS   545      25.026 -10.438  33.078  1.00 94.17           N  
ATOM   4261  CA  LYS   545      23.745 -11.098  33.313  1.00 94.17           C  
ATOM   4262  C   LYS   545      23.234 -10.822  34.724  1.00 94.17           C  
ATOM   4263  O   LYS   545      22.042 -10.576  34.921  1.00 94.17           O  
ATOM   4264  CB  LYS   545      23.868 -12.606  33.086  1.00 94.17           C  
ATOM   4265  CG  LYS   545      22.533 -13.320  32.937  1.00 94.17           C  
ATOM   4266  CD  LYS   545      22.722 -14.798  32.618  1.00 94.17           C  
ATOM   4267  CE  LYS   545      21.391 -15.537  32.579  1.00 94.17           C  
ATOM   4268  NZ  LYS   545      21.563 -16.967  32.184  1.00 94.17           N  
ATOM   4269  N   ALA   546      24.179 -10.824  35.629  1.00 92.91           N  
ATOM   4270  CA  ALA   546      23.822 -10.524  37.014  1.00 92.91           C  
ATOM   4271  C   ALA   546      23.305  -9.095  37.150  1.00 92.91           C  
ATOM   4272  O   ALA   546      22.324  -8.848  37.855  1.00 92.91           O  
ATOM   4273  CB  ALA   546      25.023 -10.742  37.932  1.00 92.91           C  
ATOM   4274  N   ILE   547      23.947  -8.210  36.409  1.00 94.31           N  
ATOM   4275  CA  ILE   547      23.546  -6.808  36.459  1.00 94.31           C  
ATOM   4276  C   ILE   547      22.162  -6.644  35.835  1.00 94.31           C  
ATOM   4277  O   ILE   547      21.323  -5.905  36.355  1.00 94.31           O  
ATOM   4278  CB  ILE   547      24.570  -5.902  35.740  1.00 94.31           C  
ATOM   4279  CG1 ILE   547      25.884  -5.851  36.528  1.00 94.31           C  
ATOM   4280  CG2 ILE   547      23.998  -4.496  35.537  1.00 94.31           C  
ATOM   4281  CD1 ILE   547      26.999  -5.091  35.822  1.00 94.31           C  
ATOM   4282  N   GLU   548      21.898  -7.455  34.816  1.00 92.92           N  
ATOM   4283  CA  GLU   548      20.590  -7.412  34.169  1.00 92.92           C  
ATOM   4284  C   GLU   548      19.494  -7.912  35.105  1.00 92.92           C  
ATOM   4285  O   GLU   548      18.399  -7.347  35.146  1.00 92.92           O  
ATOM   4286  CB  GLU   548      20.600  -8.239  32.880  1.00 92.92           C  
ATOM   4287  CG  GLU   548      19.432  -7.943  31.951  1.00 92.92           C  
ATOM   4288  CD  GLU   548      19.467  -8.755  30.666  1.00 92.92           C  
ATOM   4289  OE1 GLU   548      18.570  -8.579  29.811  1.00 92.92           O  
ATOM   4290  OE2 GLU   548      20.400  -9.575  30.512  1.00 92.92           O  
ATOM   4291  N   GLN   549      19.785  -8.958  35.841  1.00 93.65           N  
ATOM   4292  CA  GLN   549      18.838  -9.490  36.815  1.00 93.65           C  
ATOM   4293  C   GLN   549      18.556  -8.475  37.919  1.00 93.65           C  
ATOM   4294  O   GLN   549      17.411  -8.321  38.350  1.00 93.65           O  
ATOM   4295  CB  GLN   549      19.365 -10.792  37.421  1.00 93.65           C  
ATOM   4296  CG  GLN   549      19.275 -11.988  36.483  1.00 93.65           C  
ATOM   4297  CD  GLN   549      19.851 -13.254  37.089  1.00 93.65           C  
ATOM   4298  OE1 GLN   549      20.413 -13.232  38.189  1.00 93.65           O  
ATOM   4299  NE2 GLN   549      19.717 -14.367  36.375  1.00 93.65           N  
ATOM   4300  N   LEU   550      19.586  -7.763  38.217  1.00 92.62           N  
ATOM   4301  CA  LEU   550      19.424  -6.741  39.246  1.00 92.62           C  
ATOM   4302  C   LEU   550      18.564  -5.589  38.737  1.00 92.62           C  
ATOM   4303  O   LEU   550      17.710  -5.078  39.465  1.00 92.62           O  
ATOM   4304  CB  LEU   550      20.789  -6.214  39.697  1.00 92.62           C  
ATOM   4305  CG  LEU   550      21.625  -7.155  40.567  1.00 92.62           C  
ATOM   4306  CD1 LEU   550      23.020  -6.576  40.783  1.00 92.62           C  
ATOM   4307  CD2 LEU   550      20.932  -7.406  41.902  1.00 92.62           C  
ATOM   4308  N   LYS   551      18.748  -5.299  37.492  1.00 92.32           N  
ATOM   4309  CA  LYS   551      17.957  -4.223  36.903  1.00 92.32           C  
ATOM   4310  C   LYS   551      16.486  -4.614  36.797  1.00 92.32           C  
ATOM   4311  O   LYS   551      15.601  -3.782  37.003  1.00 92.32           O  
ATOM   4312  CB  LYS   551      18.501  -3.852  35.522  1.00 92.32           C  
ATOM   4313  CG  LYS   551      19.785  -3.036  35.561  1.00 92.32           C  
ATOM   4314  CD  LYS   551      20.252  -2.661  34.160  1.00 92.32           C  
ATOM   4315  CE  LYS   551      19.512  -1.440  33.631  1.00 92.32           C  
ATOM   4316  NZ  LYS   551      19.986  -1.052  32.269  1.00 92.32           N  
ATOM   4317  N   GLU   552      16.312  -5.912  36.428  1.00 92.46           N  
ATOM   4318  CA  GLU   552      14.947  -6.425  36.369  1.00 92.46           C  
ATOM   4319  C   GLU   552      14.289  -6.403  37.746  1.00 92.46           C  
ATOM   4320  O   GLU   552      13.113  -6.055  37.872  1.00 92.46           O  
ATOM   4321  CB  GLU   552      14.930  -7.847  35.801  1.00 92.46           C  
ATOM   4322  CG  GLU   552      13.534  -8.372  35.498  1.00 92.46           C  
ATOM   4323  CD  GLU   552      13.522  -9.472  34.449  1.00 92.46           C  
ATOM   4324  OE1 GLU   552      12.425  -9.845  33.974  1.00 92.46           O  
ATOM   4325  OE2 GLU   552      14.617  -9.967  34.101  1.00 92.46           O  
ATOM   4326  N   GLN   553      15.076  -6.815  38.698  1.00 88.64           N  
ATOM   4327  CA  GLN   553      14.588  -6.765  40.072  1.00 88.64           C  
ATOM   4328  C   GLN   553      14.249  -5.336  40.484  1.00 88.64           C  
ATOM   4329  O   GLN   553      13.242  -5.100  41.155  1.00 88.64           O  
ATOM   4330  CB  GLN   553      15.622  -7.357  41.031  1.00 88.64           C  
ATOM   4331  CG  GLN   553      15.645  -8.880  41.047  1.00 88.64           C  
ATOM   4332  CD  GLN   553      16.666  -9.441  42.019  1.00 88.64           C  
ATOM   4333  OE1 GLN   553      17.414  -8.692  42.656  1.00 88.64           O  
ATOM   4334  NE2 GLN   553      16.706 -10.763  42.140  1.00 88.64           N  
ATOM   4335  N   ALA   554      15.108  -4.483  40.007  1.00 88.52           N  
ATOM   4336  CA  ALA   554      14.864  -3.076  40.312  1.00 88.52           C  
ATOM   4337  C   ALA   554      13.614  -2.569  39.598  1.00 88.52           C  
ATOM   4338  O   ALA   554      12.863  -1.760  40.147  1.00 88.52           O  
ATOM   4339  CB  ALA   554      16.074  -2.229  39.925  1.00 88.52           C  
ATOM   4340  N   ALA   555      13.334  -3.165  38.419  1.00 88.30           N  
ATOM   4341  CA  ALA   555      12.179  -2.753  37.626  1.00 88.30           C  
ATOM   4342  C   ALA   555      10.883  -3.297  38.222  1.00 88.30           C  
ATOM   4343  O   ALA   555       9.808  -2.734  38.004  1.00 88.30           O  
ATOM   4344  CB  ALA   555      12.332  -3.218  36.180  1.00 88.30           C  
ATOM   4345  N   THR   556      10.937  -4.434  38.895  1.00 88.20           N  
ATOM   4346  CA  THR   556       9.762  -4.985  39.561  1.00 88.20           C  
ATOM   4347  C   THR   556       9.494  -4.256  40.875  1.00 88.20           C  
ATOM   4348  O   THR   556       8.518  -4.553  41.567  1.00 88.20           O  
ATOM   4349  CB  THR   556       9.928  -6.492  39.832  1.00 88.20           C  
ATOM   4350  OG1 THR   556      10.547  -7.110  38.697  1.00 88.20           O  
ATOM   4351  CG2 THR   556       8.580  -7.157  40.086  1.00 88.20           C  
ATOM   4352  N   GLY   557      10.420  -3.286  41.228  1.00 86.15           N  
ATOM   4353  CA  GLY   557      10.188  -2.451  42.396  1.00 86.15           C  
ATOM   4354  C   GLY   557      10.964  -2.905  43.618  1.00 86.15           C  
ATOM   4355  O   GLY   557      10.728  -2.419  44.726  1.00 86.15           O  
ATOM   4356  N   LYS   558      11.682  -3.960  43.472  1.00 84.53           N  
ATOM   4357  CA  LYS   558      12.550  -4.381  44.569  1.00 84.53           C  
ATOM   4358  C   LYS   558      13.645  -3.351  44.829  1.00 84.53           C  
ATOM   4359  O   LYS   558      14.207  -2.783  43.890  1.00 84.53           O  
ATOM   4360  CB  LYS   558      13.174  -5.744  44.266  1.00 84.53           C  
ATOM   4361  CG  LYS   558      13.590  -6.523  45.506  1.00 84.53           C  
ATOM   4362  CD  LYS   558      14.151  -7.892  45.144  1.00 84.53           C  
ATOM   4363  CE  LYS   558      14.697  -8.615  46.367  1.00 84.53           C  
ATOM   4364  NZ  LYS   558      15.230  -9.966  46.020  1.00 84.53           N  
ATOM   4365  N   GLN   559      13.726  -2.850  46.006  1.00 87.18           N  
ATOM   4366  CA  GLN   559      14.775  -1.919  46.409  1.00 87.18           C  
ATOM   4367  C   GLN   559      16.136  -2.608  46.452  1.00 87.18           C  
ATOM   4368  O   GLN   559      16.309  -3.609  47.150  1.00 87.18           O  
ATOM   4369  CB  GLN   559      14.454  -1.305  47.773  1.00 87.18           C  
ATOM   4370  CG  GLN   559      13.910   0.115  47.696  1.00 87.18           C  
ATOM   4371  CD  GLN   559      13.532   0.673  49.055  1.00 87.18           C  
ATOM   4372  OE1 GLN   559      13.632  -0.017  50.074  1.00 87.18           O  
ATOM   4373  NE2 GLN   559      13.094   1.928  49.079  1.00 87.18           N  
ATOM   4374  N   LEU   560      17.022  -2.103  45.716  1.00 87.37           N  
ATOM   4375  CA  LEU   560      18.356  -2.687  45.627  1.00 87.37           C  
ATOM   4376  C   LEU   560      19.279  -2.099  46.689  1.00 87.37           C  
ATOM   4377  O   LEU   560      19.124  -0.939  47.078  1.00 87.37           O  
ATOM   4378  CB  LEU   560      18.949  -2.458  44.235  1.00 87.37           C  
ATOM   4379  CG  LEU   560      18.194  -3.090  43.064  1.00 87.37           C  
ATOM   4380  CD1 LEU   560      18.839  -2.691  41.741  1.00 87.37           C  
ATOM   4381  CD2 LEU   560      18.155  -4.607  43.209  1.00 87.37           C  
ATOM   4382  N   GLU   561      20.096  -2.900  47.306  1.00 90.84           N  
ATOM   4383  CA  GLU   561      21.090  -2.460  48.280  1.00 90.84           C  
ATOM   4384  C   GLU   561      22.202  -1.657  47.610  1.00 90.84           C  
ATOM   4385  O   GLU   561      22.342  -1.685  46.385  1.00 90.84           O  
ATOM   4386  CB  GLU   561      21.683  -3.659  49.024  1.00 90.84           C  
ATOM   4387  CG  GLU   561      20.665  -4.439  49.844  1.00 90.84           C  
ATOM   4388  CD  GLU   561      21.239  -5.699  50.472  1.00 90.84           C  
ATOM   4389  OE1 GLU   561      20.493  -6.423  51.170  1.00 90.84           O  
ATOM   4390  OE2 GLU   561      22.445  -5.963  50.266  1.00 90.84           O  
ATOM   4391  N   LYS   562      22.872  -0.832  48.274  1.00 91.29           N  
ATOM   4392  CA  LYS   562      23.928   0.057  47.799  1.00 91.29           C  
ATOM   4393  C   LYS   562      24.980  -0.713  47.006  1.00 91.29           C  
ATOM   4394  O   LYS   562      25.451  -0.242  45.969  1.00 91.29           O  
ATOM   4395  CB  LYS   562      24.586   0.785  48.973  1.00 91.29           C  
ATOM   4396  CG  LYS   562      25.439   1.977  48.563  1.00 91.29           C  
ATOM   4397  CD  LYS   562      25.983   2.719  49.777  1.00 91.29           C  
ATOM   4398  CE  LYS   562      26.935   3.835  49.370  1.00 91.29           C  
ATOM   4399  NZ  LYS   562      27.406   4.620  50.551  1.00 91.29           N  
ATOM   4400  N   ASN   563      25.258  -1.891  47.415  1.00 89.96           N  
ATOM   4401  CA  ASN   563      26.262  -2.698  46.731  1.00 89.96           C  
ATOM   4402  C   ASN   563      25.767  -3.170  45.366  1.00 89.96           C  
ATOM   4403  O   ASN   563      26.530  -3.193  44.399  1.00 89.96           O  
ATOM   4404  CB  ASN   563      26.665  -3.897  47.592  1.00 89.96           C  
ATOM   4405  CG  ASN   563      27.902  -4.601  47.071  1.00 89.96           C  
ATOM   4406  OD1 ASN   563      28.192  -4.567  45.872  1.00 89.96           O  
ATOM   4407  ND2 ASN   563      28.641  -5.243  47.968  1.00 89.96           N  
ATOM   4408  N   GLN   564      24.508  -3.416  45.237  1.00 89.45           N  
ATOM   4409  CA  GLN   564      23.907  -3.852  43.981  1.00 89.45           C  
ATOM   4410  C   GLN   564      23.848  -2.709  42.973  1.00 89.45           C  
ATOM   4411  O   GLN   564      24.141  -2.900  41.791  1.00 89.45           O  
ATOM   4412  CB  GLN   564      22.504  -4.412  44.223  1.00 89.45           C  
ATOM   4413  CG  GLN   564      22.491  -5.734  44.978  1.00 89.45           C  
ATOM   4414  CD  GLN   564      21.087  -6.229  45.271  1.00 89.45           C  
ATOM   4415  OE1 GLN   564      20.154  -5.435  45.426  1.00 89.45           O  
ATOM   4416  NE2 GLN   564      20.926  -7.545  45.350  1.00 89.45           N  
ATOM   4417  N   LEU   565      23.556  -1.537  43.489  1.00 91.36           N  
ATOM   4418  CA  LEU   565      23.503  -0.376  42.607  1.00 91.36           C  
ATOM   4419  C   LEU   565      24.881  -0.066  42.033  1.00 91.36           C  
ATOM   4420  O   LEU   565      25.003   0.292  40.859  1.00 91.36           O  
ATOM   4421  CB  LEU   565      22.965   0.845  43.359  1.00 91.36           C  
ATOM   4422  CG  LEU   565      21.667   1.452  42.826  1.00 91.36           C  
ATOM   4423  CD1 LEU   565      20.467   0.641  43.303  1.00 91.36           C  
ATOM   4424  CD2 LEU   565      21.540   2.909  43.258  1.00 91.36           C  
ATOM   4425  N   GLU   566      25.894  -0.272  42.869  1.00 91.61           N  
ATOM   4426  CA  GLU   566      27.259  -0.047  42.405  1.00 91.61           C  
ATOM   4427  C   GLU   566      27.637  -1.032  41.303  1.00 91.61           C  
ATOM   4428  O   GLU   566      28.342  -0.674  40.357  1.00 91.61           O  
ATOM   4429  CB  GLU   566      28.248  -0.155  43.569  1.00 91.61           C  
ATOM   4430  CG  GLU   566      28.375   1.121  44.388  1.00 91.61           C  
ATOM   4431  CD  GLU   566      29.304   0.976  45.584  1.00 91.61           C  
ATOM   4432  OE1 GLU   566      29.407   1.927  46.391  1.00 91.61           O  
ATOM   4433  OE2 GLU   566      29.934  -0.096  45.713  1.00 91.61           O  
ATOM   4434  N   LYS   567      27.049  -2.195  41.389  1.00 89.48           N  
ATOM   4435  CA  LYS   567      27.291  -3.195  40.354  1.00 89.48           C  
ATOM   4436  C   LYS   567      26.646  -2.786  39.033  1.00 89.48           C  
ATOM   4437  O   LYS   567      27.229  -2.982  37.964  1.00 89.48           O  
ATOM   4438  CB  LYS   567      26.764  -4.562  40.793  1.00 89.48           C  
ATOM   4439  CG  LYS   567      27.669  -5.288  41.776  1.00 89.48           C  
ATOM   4440  CD  LYS   567      27.163  -6.695  42.069  1.00 89.48           C  
ATOM   4441  CE  LYS   567      28.047  -7.408  43.083  1.00 89.48           C  
ATOM   4442  NZ  LYS   567      27.539  -8.779  43.393  1.00 89.48           N  
ATOM   4443  N   ILE   568      25.469  -2.173  39.236  1.00 92.20           N  
ATOM   4444  CA  ILE   568      24.736  -1.744  38.050  1.00 92.20           C  
ATOM   4445  C   ILE   568      25.482  -0.600  37.367  1.00 92.20           C  
ATOM   4446  O   ILE   568      25.511  -0.517  36.136  1.00 92.20           O  
ATOM   4447  CB  ILE   568      23.296  -1.310  38.402  1.00 92.20           C  
ATOM   4448  CG1 ILE   568      22.475  -2.515  38.875  1.00 92.20           C  
ATOM   4449  CG2 ILE   568      22.628  -0.629  37.203  1.00 92.20           C  
ATOM   4450  CD1 ILE   568      21.059  -2.166  39.313  1.00 92.20           C  
ATOM   4451  N   GLN   569      26.189   0.164  38.189  1.00 91.87           N  
ATOM   4452  CA  GLN   569      26.917   1.311  37.656  1.00 91.87           C  
ATOM   4453  C   GLN   569      28.151   0.865  36.877  1.00 91.87           C  
ATOM   4454  O   GLN   569      28.665   1.609  36.039  1.00 91.87           O  
ATOM   4455  CB  GLN   569      27.324   2.260  38.784  1.00 91.87           C  
ATOM   4456  CG  GLN   569      26.163   3.056  39.366  1.00 91.87           C  
ATOM   4457  CD  GLN   569      26.610   4.080  40.392  1.00 91.87           C  
ATOM   4458  OE1 GLN   569      27.794   4.158  40.737  1.00 91.87           O  
ATOM   4459  NE2 GLN   569      25.667   4.873  40.889  1.00 91.87           N  
ATOM   4460  N   LYS   570      28.654  -0.365  37.085  1.00 91.59           N  
ATOM   4461  CA  LYS   570      29.838  -0.887  36.408  1.00 91.59           C  
ATOM   4462  C   LYS   570      29.474  -1.500  35.058  1.00 91.59           C  
ATOM   4463  O   LYS   570      30.335  -2.048  34.367  1.00 91.59           O  
ATOM   4464  CB  LYS   570      30.542  -1.926  37.282  1.00 91.59           C  
ATOM   4465  CG  LYS   570      31.235  -1.340  38.503  1.00 91.59           C  
ATOM   4466  CD  LYS   570      32.009  -2.404  39.270  1.00 91.59           C  
ATOM   4467  CE  LYS   570      32.684  -1.823  40.506  1.00 91.59           C  
ATOM   4468  NZ  LYS   570      33.386  -2.875  41.300  1.00 91.59           N  
ATOM   4469  N   GLU   571      28.180  -1.335  34.727  1.00 92.39           N  
ATOM   4470  CA  GLU   571      27.685  -1.972  33.510  1.00 92.39           C  
ATOM   4471  C   GLU   571      28.360  -1.395  32.270  1.00 92.39           C  
ATOM   4472  O   GLU   571      28.820  -2.142  31.403  1.00 92.39           O  
ATOM   4473  CB  GLU   571      26.165  -1.817  33.402  1.00 92.39           C  
ATOM   4474  CG  GLU   571      25.568  -2.462  32.160  1.00 92.39           C  
ATOM   4475  CD  GLU   571      24.076  -2.210  32.011  1.00 92.39           C  
ATOM   4476  OE1 GLU   571      23.418  -2.917  31.215  1.00 92.39           O  
ATOM   4477  OE2 GLU   571      23.562  -1.297  32.695  1.00 92.39           O  
ATOM   4478  N   THR   572      28.484  -0.041  32.218  1.00 93.54           N  
ATOM   4479  CA  THR   572      29.058   0.599  31.040  1.00 93.54           C  
ATOM   4480  C   THR   572      30.527   0.220  30.880  1.00 93.54           C  
ATOM   4481  O   THR   572      30.985  -0.059  29.769  1.00 93.54           O  
ATOM   4482  CB  THR   572      28.926   2.131  31.116  1.00 93.54           C  
ATOM   4483  OG1 THR   572      27.560   2.474  31.382  1.00 93.54           O  
ATOM   4484  CG2 THR   572      29.357   2.787  29.809  1.00 93.54           C  
ATOM   4485  N   ALA   573      31.248   0.104  32.002  1.00 94.73           N  
ATOM   4486  CA  ALA   573      32.660  -0.270  31.969  1.00 94.73           C  
ATOM   4487  C   ALA   573      32.835  -1.712  31.502  1.00 94.73           C  
ATOM   4488  O   ALA   573      33.742  -2.013  30.721  1.00 94.73           O  
ATOM   4489  CB  ALA   573      33.293  -0.078  33.345  1.00 94.73           C  
ATOM   4490  N   LEU   574      31.882  -2.568  31.889  1.00 93.43           N  
ATOM   4491  CA  LEU   574      31.963  -3.971  31.500  1.00 93.43           C  
ATOM   4492  C   LEU   574      31.659  -4.143  30.016  1.00 93.43           C  
ATOM   4493  O   LEU   574      32.334  -4.908  29.324  1.00 93.43           O  
ATOM   4494  CB  LEU   574      30.993  -4.815  32.332  1.00 93.43           C  
ATOM   4495  CG  LEU   574      31.325  -4.961  33.819  1.00 93.43           C  
ATOM   4496  CD1 LEU   574      30.187  -5.667  34.548  1.00 93.43           C  
ATOM   4497  CD2 LEU   574      32.636  -5.717  34.003  1.00 93.43           C  
ATOM   4498  N   LEU   575      30.700  -3.323  29.559  1.00 93.15           N  
ATOM   4499  CA  LEU   575      30.344  -3.403  28.146  1.00 93.15           C  
ATOM   4500  C   LEU   575      31.483  -2.894  27.269  1.00 93.15           C  
ATOM   4501  O   LEU   575      31.760  -3.465  26.212  1.00 93.15           O  
ATOM   4502  CB  LEU   575      29.072  -2.599  27.868  1.00 93.15           C  
ATOM   4503  CG  LEU   575      27.754  -3.244  28.299  1.00 93.15           C  
ATOM   4504  CD1 LEU   575      26.611  -2.241  28.188  1.00 93.15           C  
ATOM   4505  CD2 LEU   575      27.466  -4.485  27.462  1.00 93.15           C  
ATOM   4506  N   GLN   576      32.156  -1.865  27.749  1.00 94.04           N  
ATOM   4507  CA  GLN   576      33.290  -1.322  27.009  1.00 94.04           C  
ATOM   4508  C   GLN   576      34.448  -2.316  26.971  1.00 94.04           C  
ATOM   4509  O   GLN   576      35.072  -2.510  25.926  1.00 94.04           O  
ATOM   4510  CB  GLN   576      33.752  -0.001  27.625  1.00 94.04           C  
ATOM   4511  CG  GLN   576      34.851   0.696  26.835  1.00 94.04           C  
ATOM   4512  CD  GLN   576      34.373   1.204  25.488  1.00 94.04           C  
ATOM   4513  OE1 GLN   576      33.227   1.641  25.345  1.00 94.04           O  
ATOM   4514  NE2 GLN   576      35.248   1.148  24.489  1.00 94.04           N  
ATOM   4515  N   GLU   577      34.679  -2.978  28.088  1.00 91.93           N  
ATOM   4516  CA  GLU   577      35.738  -3.982  28.143  1.00 91.93           C  
ATOM   4517  C   GLU   577      35.417  -5.174  27.247  1.00 91.93           C  
ATOM   4518  O   GLU   577      36.299  -5.702  26.567  1.00 91.93           O  
ATOM   4519  CB  GLU   577      35.960  -4.451  29.583  1.00 91.93           C  
ATOM   4520  CG  GLU   577      37.223  -5.278  29.773  1.00 91.93           C  
ATOM   4521  CD  GLU   577      37.494  -5.634  31.226  1.00 91.93           C  
ATOM   4522  OE1 GLU   577      38.483  -6.351  31.501  1.00 91.93           O  
ATOM   4523  OE2 GLU   577      36.711  -5.193  32.097  1.00 91.93           O  
ATOM   4524  N   LEU   578      34.155  -5.601  27.267  1.00 90.48           N  
ATOM   4525  CA  LEU   578      33.725  -6.722  26.439  1.00 90.48           C  
ATOM   4526  C   LEU   578      33.869  -6.389  24.957  1.00 90.48           C  
ATOM   4527  O   LEU   578      34.334  -7.219  24.173  1.00 90.48           O  
ATOM   4528  CB  LEU   578      32.274  -7.094  26.751  1.00 90.48           C  
ATOM   4529  CG  LEU   578      31.724  -8.333  26.043  1.00 90.48           C  
ATOM   4530  CD1 LEU   578      32.483  -9.579  26.489  1.00 90.48           C  
ATOM   4531  CD2 LEU   578      30.231  -8.486  26.313  1.00 90.48           C  
ATOM   4532  N   GLU   579      33.574  -5.124  24.599  1.00 91.05           N  
ATOM   4533  CA  GLU   579      33.709  -4.674  23.217  1.00 91.05           C  
ATOM   4534  C   GLU   579      35.172  -4.645  22.785  1.00 91.05           C  
ATOM   4535  O   GLU   579      35.509  -5.083  21.683  1.00 91.05           O  
ATOM   4536  CB  GLU   579      33.080  -3.289  23.039  1.00 91.05           C  
ATOM   4537  CG  GLU   579      33.035  -2.816  21.594  1.00 91.05           C  
ATOM   4538  CD  GLU   579      32.282  -1.507  21.414  1.00 91.05           C  
ATOM   4539  OE1 GLU   579      32.016  -1.113  20.256  1.00 91.05           O  
ATOM   4540  OE2 GLU   579      31.956  -0.870  22.441  1.00 91.05           O  
ATOM   4541  N   ASP   580      36.066  -4.134  23.635  1.00 89.51           N  
ATOM   4542  CA  ASP   580      37.490  -4.045  23.326  1.00 89.51           C  
ATOM   4543  C   ASP   580      38.091  -5.431  23.103  1.00 89.51           C  
ATOM   4544  O   ASP   580      38.933  -5.614  22.221  1.00 89.51           O  
ATOM   4545  CB  ASP   580      38.238  -3.321  24.446  1.00 89.51           C  
ATOM   4546  CG  ASP   580      37.945  -1.831  24.488  1.00 89.51           C  
ATOM   4547  OD1 ASP   580      37.403  -1.288  23.502  1.00 89.51           O  
ATOM   4548  OD2 ASP   580      38.262  -1.194  25.516  1.00 89.51           O  
ATOM   4549  N   LEU   581      37.524  -6.420  23.801  1.00 85.40           N  
ATOM   4550  CA  LEU   581      38.052  -7.775  23.689  1.00 85.40           C  
ATOM   4551  C   LEU   581      37.557  -8.448  22.414  1.00 85.40           C  
ATOM   4552  O   LEU   581      38.312  -9.164  21.752  1.00 85.40           O  
ATOM   4553  CB  LEU   581      37.650  -8.609  24.909  1.00 85.40           C  
ATOM   4554  CG  LEU   581      38.478  -8.398  26.177  1.00 85.40           C  
ATOM   4555  CD1 LEU   581      37.739  -8.951  27.391  1.00 85.40           C  
ATOM   4556  CD2 LEU   581      39.849  -9.050  26.036  1.00 85.40           C  
ATOM   4557  N   GLU   582      36.310  -8.067  22.012  1.00 82.31           N  
ATOM   4558  CA  GLU   582      35.721  -8.710  20.841  1.00 82.31           C  
ATOM   4559  C   GLU   582      36.288  -8.129  19.549  1.00 82.31           C  
ATOM   4560  O   GLU   582      36.444  -8.844  18.557  1.00 82.31           O  
ATOM   4561  CB  GLU   582      34.197  -8.566  20.858  1.00 82.31           C  
ATOM   4562  CG  GLU   582      33.504  -9.475  21.862  1.00 82.31           C  
ATOM   4563  CD  GLU   582      31.988  -9.391  21.803  1.00 82.31           C  
ATOM   4564  OE1 GLU   582      31.308 -10.296  22.336  1.00 82.31           O  
ATOM   4565  OE2 GLU   582      31.475  -8.411  21.216  1.00 82.31           O  
ATOM   4566  N   LEU   583      36.634  -6.836  19.641  1.00 77.52           N  
ATOM   4567  CA  LEU   583      37.212  -6.207  18.458  1.00 77.52           C  
ATOM   4568  C   LEU   583      38.631  -6.710  18.213  1.00 77.52           C  
ATOM   4569  O   LEU   583      39.103  -6.719  17.074  1.00 77.52           O  
ATOM   4570  CB  LEU   583      37.218  -4.684  18.610  1.00 77.52           C  
ATOM   4571  CG  LEU   583      35.872  -3.980  18.430  1.00 77.52           C  
ATOM   4572  CD1 LEU   583      35.958  -2.538  18.920  1.00 77.52           C  
ATOM   4573  CD2 LEU   583      35.433  -4.028  16.970  1.00 77.52           C  
ATOM   4574  N   GLY   584      39.359  -6.961  19.250  1.00 68.18           N  
ATOM   4575  CA  GLY   584      40.715  -7.471  19.122  1.00 68.18           C  
ATOM   4576  C   GLY   584      40.772  -8.883  18.570  1.00 68.18           C  
ATOM   4577  O   GLY   584      41.777  -9.284  17.980  1.00 68.18           O  
ATOM   4578  N   ILE   585      39.632  -9.517  18.639  1.00 65.74           N  
ATOM   4579  CA  ILE   585      39.554 -10.859  18.071  1.00 65.74           C  
ATOM   4580  C   ILE   585      39.322 -10.767  16.564  1.00 65.74           C  
ATOM   4581  O   ILE   585      39.890 -11.546  15.794  1.00 65.74           O  
ATOM   4582  CB  ILE   585      38.434 -11.690  18.736  1.00 65.74           C  
ATOM   4583  CG1 ILE   585      38.692 -11.825  20.241  1.00 65.74           C  
ATOM   4584  CG2 ILE   585      38.317 -13.066  18.074  1.00 65.74           C  
ATOM   4585  CD1 ILE   585      37.497 -12.344  21.029  1.00 65.74           C  
TER    4586      ILE   585                                                       
END   
