# Supplementary material for: The transformative power of transformers in protein structure prediction
Source: Proc Natl Acad Sci U S A. 2023 Jul 31;120(32):e2303499120. doi: 10.1073/pnas.2303499120 (PMC10410766; doi:10.1073/pnas.2303499120)
Supplement: Supplementary file 2 — Dataset S01 (GZ) [file pnas.2303499120.sd01.gz › SI_Data/predicted_structures/OmegaFold/T1154.pdb]

ATOM      1  N   MET     1      -2.751  28.057   6.136  1.00 16.60           N  
ATOM      2  CA  MET     1      -2.690  26.607   6.293  1.00 16.60           C  
ATOM      3  C   MET     1      -3.271  26.180   7.637  1.00 16.60           C  
ATOM      4  O   MET     1      -3.728  25.046   7.789  1.00 16.60           O  
ATOM      5  CB  MET     1      -1.248  26.112   6.166  1.00 16.60           C  
ATOM      6  CG  MET     1      -0.827  25.812   4.737  1.00 16.60           C  
ATOM      7  SD  MET     1       0.608  24.670   4.652  1.00 16.60           S  
ATOM      8  CE  MET     1       1.946  25.803   5.121  1.00 16.60           C  
ATOM      9  N   ASN     2      -3.262  26.913   8.736  1.00 21.69           N  
ATOM     10  CA  ASN     2      -4.237  26.643   9.788  1.00 21.69           C  
ATOM     11  C   ASN     2      -5.660  26.614   9.240  1.00 21.69           C  
ATOM     12  O   ASN     2      -6.494  25.837   9.708  1.00 21.69           O  
ATOM     13  CB  ASN     2      -4.120  27.681  10.906  1.00 21.69           C  
ATOM     14  CG  ASN     2      -2.953  27.410  11.835  1.00 21.69           C  
ATOM     15  OD1 ASN     2      -2.443  26.289  11.900  1.00 21.69           O  
ATOM     16  ND2 ASN     2      -2.522  28.436  12.561  1.00 21.69           N  
ATOM     17  N   LYS     3      -5.753  27.056   7.978  1.00 25.85           N  
ATOM     18  CA  LYS     3      -7.112  27.037   7.443  1.00 25.85           C  
ATOM     19  C   LYS     3      -7.373  25.759   6.651  1.00 25.85           C  
ATOM     20  O   LYS     3      -8.480  25.218   6.684  1.00 25.85           O  
ATOM     21  CB  LYS     3      -7.357  28.261   6.559  1.00 25.85           C  
ATOM     22  CG  LYS     3      -7.603  29.547   7.336  1.00 25.85           C  
ATOM     23  CD  LYS     3      -8.080  30.669   6.423  1.00 25.85           C  
ATOM     24  CE  LYS     3      -8.234  31.980   7.181  1.00 25.85           C  
ATOM     25  NZ  LYS     3      -8.712  33.081   6.292  1.00 25.85           N  
ATOM     26  N   LEU     4      -6.345  25.142   6.026  1.00 26.63           N  
ATOM     27  CA  LEU     4      -6.594  23.879   5.340  1.00 26.63           C  
ATOM     28  C   LEU     4      -6.778  22.744   6.341  1.00 26.63           C  
ATOM     29  O   LEU     4      -7.644  21.885   6.161  1.00 26.63           O  
ATOM     30  CB  LEU     4      -5.443  23.552   4.385  1.00 26.63           C  
ATOM     31  CG  LEU     4      -5.744  22.533   3.285  1.00 26.63           C  
ATOM     32  CD1 LEU     4      -6.292  23.235   2.047  1.00 26.63           C  
ATOM     33  CD2 LEU     4      -4.493  21.731   2.942  1.00 26.63           C  
ATOM     34  N   VAL     5      -6.128  22.756   7.401  1.00 24.08           N  
ATOM     35  CA  VAL     5      -6.307  21.673   8.363  1.00 24.08           C  
ATOM     36  C   VAL     5      -7.685  21.781   9.013  1.00 24.08           C  
ATOM     37  O   VAL     5      -8.365  20.772   9.212  1.00 24.08           O  
ATOM     38  CB  VAL     5      -5.205  21.688   9.446  1.00 24.08           C  
ATOM     39  CG1 VAL     5      -5.492  20.643  10.523  1.00 24.08           C  
ATOM     40  CG2 VAL     5      -3.835  21.447   8.815  1.00 24.08           C  
ATOM     41  N   GLY     6      -8.067  23.069   9.256  1.00 31.65           N  
ATOM     42  CA  GLY     6      -9.402  23.197   9.819  1.00 31.65           C  
ATOM     43  C   GLY     6     -10.496  22.756   8.866  1.00 31.65           C  
ATOM     44  O   GLY     6     -11.468  22.120   9.280  1.00 31.65           O  
ATOM     45  N   LEU     7     -10.182  22.969   7.563  1.00 34.04           N  
ATOM     46  CA  LEU     7     -11.164  22.521   6.582  1.00 34.04           C  
ATOM     47  C   LEU     7     -11.209  20.998   6.514  1.00 34.04           C  
ATOM     48  O   LEU     7     -12.288  20.409   6.420  1.00 34.04           O  
ATOM     49  CB  LEU     7     -10.842  23.096   5.200  1.00 34.04           C  
ATOM     50  CG  LEU     7     -11.914  22.916   4.125  1.00 34.04           C  
ATOM     51  CD1 LEU     7     -13.024  23.947   4.304  1.00 34.04           C  
ATOM     52  CD2 LEU     7     -11.299  23.022   2.733  1.00 34.04           C  
ATOM     53  N   LEU     8     -10.027  20.340   6.568  1.00 29.23           N  
ATOM     54  CA  LEU     8     -10.043  18.885   6.460  1.00 29.23           C  
ATOM     55  C   LEU     8     -10.722  18.257   7.672  1.00 29.23           C  
ATOM     56  O   LEU     8     -11.526  17.333   7.529  1.00 29.23           O  
ATOM     57  CB  LEU     8      -8.618  18.343   6.319  1.00 29.23           C  
ATOM     58  CG  LEU     8      -8.272  17.684   4.983  1.00 29.23           C  
ATOM     59  CD1 LEU     8      -6.907  18.159   4.497  1.00 29.23           C  
ATOM     60  CD2 LEU     8      -8.301  16.166   5.111  1.00 29.23           C  
ATOM     61  N   VAL     9     -10.503  18.870   8.829  1.00 31.24           N  
ATOM     62  CA  VAL     9     -11.118  18.297  10.022  1.00 31.24           C  
ATOM     63  C   VAL     9     -12.630  18.504   9.974  1.00 31.24           C  
ATOM     64  O   VAL     9     -13.398  17.599  10.310  1.00 31.24           O  
ATOM     65  CB  VAL     9     -10.536  18.916  11.313  1.00 31.24           C  
ATOM     66  CG1 VAL     9     -11.314  18.439  12.538  1.00 31.24           C  
ATOM     67  CG2 VAL     9      -9.055  18.570  11.449  1.00 31.24           C  
ATOM     68  N   SER    10     -13.049  19.655   9.370  1.00 34.48           N  
ATOM     69  CA  SER    10     -14.486  19.902   9.325  1.00 34.48           C  
ATOM     70  C   SER    10     -15.169  19.003   8.299  1.00 34.48           C  
ATOM     71  O   SER    10     -16.258  18.481   8.550  1.00 34.48           O  
ATOM     72  CB  SER    10     -14.769  21.369   8.998  1.00 34.48           C  
ATOM     73  OG  SER    10     -14.568  21.624   7.618  1.00 34.48           O  
ATOM     74  N   SER    11     -14.436  18.779   7.135  1.00 33.78           N  
ATOM     75  CA  SER    11     -15.042  17.902   6.139  1.00 33.78           C  
ATOM     76  C   SER    11     -15.059  16.453   6.615  1.00 33.78           C  
ATOM     77  O   SER    11     -16.041  15.737   6.407  1.00 33.78           O  
ATOM     78  CB  SER    11     -14.294  18.002   4.809  1.00 33.78           C  
ATOM     79  OG  SER    11     -12.939  17.613   4.964  1.00 33.78           O  
ATOM     80  N   LEU    12     -13.906  16.108   7.281  1.00 34.51           N  
ATOM     81  CA  LEU    12     -13.885  14.753   7.820  1.00 34.51           C  
ATOM     82  C   LEU    12     -14.981  14.565   8.864  1.00 34.51           C  
ATOM     83  O   LEU    12     -15.636  13.522   8.902  1.00 34.51           O  
ATOM     84  CB  LEU    12     -12.518  14.442   8.435  1.00 34.51           C  
ATOM     85  CG  LEU    12     -11.578  13.576   7.596  1.00 34.51           C  
ATOM     86  CD1 LEU    12     -10.242  14.284   7.396  1.00 34.51           C  
ATOM     87  CD2 LEU    12     -11.374  12.215   8.254  1.00 34.51           C  
ATOM     88  N   PHE    13     -15.198  15.701   9.639  1.00 35.92           N  
ATOM     89  CA  PHE    13     -16.234  15.712  10.666  1.00 35.92           C  
ATOM     90  C   PHE    13     -17.621  15.671  10.035  1.00 35.92           C  
ATOM     91  O   PHE    13     -18.484  14.906  10.470  1.00 35.92           O  
ATOM     92  CB  PHE    13     -16.098  16.951  11.556  1.00 35.92           C  
ATOM     93  CG  PHE    13     -17.046  16.966  12.725  1.00 35.92           C  
ATOM     94  CD1 PHE    13     -18.202  17.736  12.690  1.00 35.92           C  
ATOM     95  CD2 PHE    13     -16.779  16.210  13.859  1.00 35.92           C  
ATOM     96  CE1 PHE    13     -19.082  17.751  13.771  1.00 35.92           C  
ATOM     97  CE2 PHE    13     -17.653  16.220  14.943  1.00 35.92           C  
ATOM     98  CZ  PHE    13     -18.803  16.992  14.897  1.00 35.92           C  
ATOM     99  N   LEU    14     -17.787  16.395   8.993  1.00 39.00           N  
ATOM    100  CA  LEU    14     -19.099  16.400   8.356  1.00 39.00           C  
ATOM    101  C   LEU    14     -19.346  15.094   7.610  1.00 39.00           C  
ATOM    102  O   LEU    14     -20.465  14.575   7.611  1.00 39.00           O  
ATOM    103  CB  LEU    14     -19.223  17.583   7.392  1.00 39.00           C  
ATOM    104  CG  LEU    14     -19.530  18.943   8.022  1.00 39.00           C  
ATOM    105  CD1 LEU    14     -19.330  20.058   7.001  1.00 39.00           C  
ATOM    106  CD2 LEU    14     -20.950  18.966   8.577  1.00 39.00           C  
ATOM    107  N   ALA    15     -18.219  14.480   7.003  1.00 31.93           N  
ATOM    108  CA  ALA    15     -18.399  13.215   6.296  1.00 31.93           C  
ATOM    109  C   ALA    15     -18.614  12.065   7.276  1.00 31.93           C  
ATOM    110  O   ALA    15     -19.466  11.201   7.052  1.00 31.93           O  
ATOM    111  CB  ALA    15     -17.196  12.929   5.401  1.00 31.93           C  
ATOM    112  N   SER    16     -17.684  12.004   8.292  1.00 31.51           N  
ATOM    113  CA  SER    16     -17.901  10.934   9.261  1.00 31.51           C  
ATOM    114  C   SER    16     -19.288  11.029   9.887  1.00 31.51           C  
ATOM    115  O   SER    16     -19.932  10.008  10.139  1.00 31.51           O  
ATOM    116  CB  SER    16     -16.834  10.978  10.356  1.00 31.51           C  
ATOM    117  OG  SER    16     -17.178  11.922  11.356  1.00 31.51           O  
ATOM    118  N   ILE    17     -19.812  12.294   9.907  1.00 33.39           N  
ATOM    119  CA  ILE    17     -21.124  12.617  10.459  1.00 33.39           C  
ATOM    120  C   ILE    17     -22.217  12.121   9.515  1.00 33.39           C  
ATOM    121  O   ILE    17     -23.229  11.575   9.961  1.00 33.39           O  
ATOM    122  CB  ILE    17     -21.275  14.135  10.703  1.00 33.39           C  
ATOM    123  CG1 ILE    17     -21.601  14.409  12.176  1.00 33.39           C  
ATOM    124  CG2 ILE    17     -22.350  14.725   9.786  1.00 33.39           C  
ATOM    125  CD1 ILE    17     -21.858  13.152  12.997  1.00 33.39           C  
ATOM    126  N   LEU    18     -21.945  12.290   8.218  1.00 32.86           N  
ATOM    127  CA  LEU    18     -22.977  11.888   7.268  1.00 32.86           C  
ATOM    128  C   LEU    18     -22.943  10.381   7.035  1.00 32.86           C  
ATOM    129  O   LEU    18     -23.984   9.760   6.807  1.00 32.86           O  
ATOM    130  CB  LEU    18     -22.798  12.626   5.939  1.00 32.86           C  
ATOM    131  CG  LEU    18     -23.316  14.064   5.887  1.00 32.86           C  
ATOM    132  CD1 LEU    18     -22.571  14.857   4.818  1.00 32.86           C  
ATOM    133  CD2 LEU    18     -24.818  14.083   5.625  1.00 32.86           C  
ATOM    134  N   ILE    19     -21.699   9.759   7.214  1.00 26.27           N  
ATOM    135  CA  ILE    19     -21.687   8.331   6.917  1.00 26.27           C  
ATOM    136  C   ILE    19     -22.130   7.544   8.148  1.00 26.27           C  
ATOM    137  O   ILE    19     -22.768   6.495   8.025  1.00 26.27           O  
ATOM    138  CB  ILE    19     -20.289   7.862   6.455  1.00 26.27           C  
ATOM    139  CG1 ILE    19     -19.847   8.644   5.213  1.00 26.27           C  
ATOM    140  CG2 ILE    19     -20.288   6.355   6.182  1.00 26.27           C  
ATOM    141  CD1 ILE    19     -18.405   8.383   4.799  1.00 26.27           C  
ATOM    142  N   GLY    20     -21.777   8.005   9.381  1.00 26.95           N  
ATOM    143  CA  GLY    20     -22.271   7.228  10.507  1.00 26.95           C  
ATOM    144  C   GLY    20     -23.766   7.368  10.718  1.00 26.95           C  
ATOM    145  O   GLY    20     -24.415   6.453  11.229  1.00 26.95           O  
ATOM    146  N   ILE    21     -24.361   8.378   9.986  1.00 26.43           N  
ATOM    147  CA  ILE    21     -25.777   8.563  10.284  1.00 26.43           C  
ATOM    148  C   ILE    21     -26.615   8.179   9.068  1.00 26.43           C  
ATOM    149  O   ILE    21     -27.825   8.418   9.038  1.00 26.43           O  
ATOM    150  CB  ILE    21     -26.080  10.019  10.706  1.00 26.43           C  
ATOM    151  CG1 ILE    21     -24.776  10.798  10.912  1.00 26.43           C  
ATOM    152  CG2 ILE    21     -26.941  10.046  11.973  1.00 26.43           C  
ATOM    153  CD1 ILE    21     -24.973  12.295  11.108  1.00 26.43           C  
ATOM    154  N   ALA    22     -26.039   7.798   7.912  1.00 22.87           N  
ATOM    155  CA  ALA    22     -26.903   7.555   6.759  1.00 22.87           C  
ATOM    156  C   ALA    22     -27.835   6.373   7.011  1.00 22.87           C  
ATOM    157  O   ALA    22     -28.991   6.383   6.581  1.00 22.87           O  
ATOM    158  CB  ALA    22     -26.064   7.310   5.508  1.00 22.87           C  
ATOM    159  N   PRO    23     -27.566   5.338   7.845  1.00 21.72           N  
ATOM    160  CA  PRO    23     -28.850   4.634   7.874  1.00 21.72           C  
ATOM    161  C   PRO    23     -29.788   5.163   8.956  1.00 21.72           C  
ATOM    162  O   PRO    23     -30.984   4.859   8.944  1.00 21.72           O  
ATOM    163  CB  PRO    23     -28.450   3.184   8.159  1.00 21.72           C  
ATOM    164  CG  PRO    23     -26.964   3.220   8.312  1.00 21.72           C  
ATOM    165  CD  PRO    23     -26.502   4.639   8.147  1.00 21.72           C  
ATOM    166  N   ALA    24     -29.403   6.163   9.777  1.00 22.58           N  
ATOM    167  CA  ALA    24     -30.423   6.572  10.739  1.00 22.58           C  
ATOM    168  C   ALA    24     -31.199   7.785  10.234  1.00 22.58           C  
ATOM    169  O   ALA    24     -31.980   8.384  10.977  1.00 22.58           O  
ATOM    170  CB  ALA    24     -29.786   6.877  12.093  1.00 22.58           C  
ATOM    171  N   ILE    25     -30.885   8.264   9.041  1.00 20.69           N  
ATOM    172  CA  ILE    25     -31.679   9.355   8.487  1.00 20.69           C  
ATOM    173  C   ILE    25     -32.959   8.799   7.869  1.00 20.69           C  
ATOM    174  O   ILE    25     -32.932   8.233   6.773  1.00 20.69           O  
ATOM    175  CB  ILE    25     -30.881  10.158   7.436  1.00 20.69           C  
ATOM    176  CG1 ILE    25     -29.603  10.732   8.060  1.00 20.69           C  
ATOM    177  CG2 ILE    25     -31.745  11.272   6.837  1.00 20.69           C  
ATOM    178  CD1 ILE    25     -28.702  11.456   7.069  1.00 20.69           C  
ATOM    179  N   THR    26     -33.570   7.763   8.456  1.00 19.98           N  
ATOM    180  CA  THR    26     -34.944   7.598   7.995  1.00 19.98           C  
ATOM    181  C   THR    26     -35.769   8.846   8.294  1.00 19.98           C  
ATOM    182  O   THR    26     -35.447   9.605   9.211  1.00 19.98           O  
ATOM    183  CB  THR    26     -35.609   6.372   8.647  1.00 19.98           C  
ATOM    184  OG1 THR    26     -35.487   6.471  10.071  1.00 19.98           O  
ATOM    185  CG2 THR    26     -34.951   5.077   8.181  1.00 19.98           C  
ATOM    186  N   THR    27     -35.877   9.818   7.339  1.00 21.89           N  
ATOM    187  CA  THR    27     -36.700  11.006   7.140  1.00 21.89           C  
ATOM    188  C   THR    27     -37.737  11.138   8.252  1.00 21.89           C  
ATOM    189  O   THR    27     -38.432  12.152   8.342  1.00 21.89           O  
ATOM    190  CB  THR    27     -37.411  10.970   5.774  1.00 21.89           C  
ATOM    191  OG1 THR    27     -38.189   9.771   5.677  1.00 21.89           O  
ATOM    192  CG2 THR    27     -36.404  11.003   4.629  1.00 21.89           C  
ATOM    193  N   THR    28     -37.939  10.240   9.255  1.00 21.49           N  
ATOM    194  CA  THR    28     -38.959  10.658  10.210  1.00 21.49           C  
ATOM    195  C   THR    28     -38.345  11.513  11.316  1.00 21.49           C  
ATOM    196  O   THR    28     -39.017  12.376  11.886  1.00 21.49           O  
ATOM    197  CB  THR    28     -39.672   9.444  10.833  1.00 21.49           C  
ATOM    198  OG1 THR    28     -39.743   8.390   9.865  1.00 21.49           O  
ATOM    199  CG2 THR    28     -41.085   9.805  11.279  1.00 21.49           C  
ATOM    200  N   ALA    29     -37.071  11.562  11.478  1.00 23.77           N  
ATOM    201  CA  ALA    29     -36.610  12.349  12.619  1.00 23.77           C  
ATOM    202  C   ALA    29     -36.271  13.776  12.198  1.00 23.77           C  
ATOM    203  O   ALA    29     -35.591  14.501  12.929  1.00 23.77           O  
ATOM    204  CB  ALA    29     -35.396  11.687  13.267  1.00 23.77           C  
ATOM    205  N   LEU    30     -36.573  14.165  11.008  1.00 23.40           N  
ATOM    206  CA  LEU    30     -36.419  15.582  10.700  1.00 23.40           C  
ATOM    207  C   LEU    30     -37.667  16.364  11.098  1.00 23.40           C  
ATOM    208  O   LEU    30     -38.755  16.110  10.578  1.00 23.40           O  
ATOM    209  CB  LEU    30     -36.133  15.779   9.209  1.00 23.40           C  
ATOM    210  CG  LEU    30     -34.757  15.328   8.717  1.00 23.40           C  
ATOM    211  CD1 LEU    30     -34.783  15.094   7.210  1.00 23.40           C  
ATOM    212  CD2 LEU    30     -33.694  16.357   9.085  1.00 23.40           C  
ATOM    213  N   THR    31     -38.000  16.562  12.397  1.00 24.79           N  
ATOM    214  CA  THR    31     -39.009  17.606  12.534  1.00 24.79           C  
ATOM    215  C   THR    31     -38.687  18.792  11.629  1.00 24.79           C  
ATOM    216  O   THR    31     -37.517  19.122  11.422  1.00 24.79           O  
ATOM    217  CB  THR    31     -39.123  18.086  13.993  1.00 24.79           C  
ATOM    218  OG1 THR    31     -38.022  17.564  14.748  1.00 24.79           O  
ATOM    219  CG2 THR    31     -40.428  17.616  14.627  1.00 24.79           C  
ATOM    220  N   PRO    32     -39.484  19.025  10.546  1.00 24.05           N  
ATOM    221  CA  PRO    32     -39.315  20.191   9.675  1.00 24.05           C  
ATOM    222  C   PRO    32     -38.697  21.384  10.401  1.00 24.05           C  
ATOM    223  O   PRO    32     -38.925  21.569  11.599  1.00 24.05           O  
ATOM    224  CB  PRO    32     -40.744  20.506   9.226  1.00 24.05           C  
ATOM    225  CG  PRO    32     -41.601  19.529   9.965  1.00 24.05           C  
ATOM    226  CD  PRO    32     -40.712  18.642  10.788  1.00 24.05           C  
ATOM    227  N   PRO    33     -37.581  21.928   9.875  1.00 29.11           N  
ATOM    228  CA  PRO    33     -36.936  23.129  10.409  1.00 29.11           C  
ATOM    229  C   PRO    33     -37.937  24.223  10.775  1.00 29.11           C  
ATOM    230  O   PRO    33     -38.981  24.351  10.130  1.00 29.11           O  
ATOM    231  CB  PRO    33     -36.028  23.581   9.262  1.00 29.11           C  
ATOM    232  CG  PRO    33     -36.427  22.729   8.101  1.00 29.11           C  
ATOM    233  CD  PRO    33     -37.388  21.682   8.585  1.00 29.11           C  
ATOM    234  N   VAL    34     -38.136  24.504  12.039  1.00 27.32           N  
ATOM    235  CA  VAL    34     -38.784  25.763  12.391  1.00 27.32           C  
ATOM    236  C   VAL    34     -38.162  26.906  11.592  1.00 27.32           C  
ATOM    237  O   VAL    34     -36.937  27.038  11.537  1.00 27.32           O  
ATOM    238  CB  VAL    34     -38.679  26.052  13.905  1.00 27.32           C  
ATOM    239  CG1 VAL    34     -39.847  26.919  14.372  1.00 27.32           C  
ATOM    240  CG2 VAL    34     -38.631  24.746  14.695  1.00 27.32           C  
ATOM    241  N   SER    35     -38.446  27.005  10.278  1.00 27.20           N  
ATOM    242  CA  SER    35     -38.089  28.135   9.427  1.00 27.20           C  
ATOM    243  C   SER    35     -38.551  29.454  10.037  1.00 27.20           C  
ATOM    244  O   SER    35     -39.751  29.732  10.093  1.00 27.20           O  
ATOM    245  CB  SER    35     -38.694  27.969   8.033  1.00 27.20           C  
ATOM    246  OG  SER    35     -40.095  28.181   8.064  1.00 27.20           O  
ATOM    247  N   ALA    36     -38.113  29.833  11.235  1.00 28.88           N  
ATOM    248  CA  ALA    36     -38.449  31.228  11.508  1.00 28.88           C  
ATOM    249  C   ALA    36     -37.325  32.160  11.064  1.00 28.88           C  
ATOM    250  O   ALA    36     -36.145  31.843  11.232  1.00 28.88           O  
ATOM    251  CB  ALA    36     -38.743  31.424  12.993  1.00 28.88           C  
ATOM    252  N   GLY    37     -37.464  32.904   9.893  1.00 31.03           N  
ATOM    253  CA  GLY    37     -36.768  34.090   9.421  1.00 31.03           C  
ATOM    254  C   GLY    37     -35.340  33.811   8.989  1.00 31.03           C  
ATOM    255  O   GLY    37     -34.467  34.671   9.122  1.00 31.03           O  
ATOM    256  N   GLY    38     -35.062  32.772   8.105  1.00 31.14           N  
ATOM    257  CA  GLY    38     -33.761  32.528   7.502  1.00 31.14           C  
ATOM    258  C   GLY    38     -32.880  31.614   8.332  1.00 31.14           C  
ATOM    259  O   GLY    38     -31.715  31.391   7.995  1.00 31.14           O  
ATOM    260  N   ILE    39     -33.268  31.188   9.502  1.00 30.02           N  
ATOM    261  CA  ILE    39     -32.524  30.278  10.366  1.00 30.02           C  
ATOM    262  C   ILE    39     -33.088  28.865  10.236  1.00 30.02           C  
ATOM    263  O   ILE    39     -34.288  28.650  10.418  1.00 30.02           O  
ATOM    264  CB  ILE    39     -32.566  30.738  11.841  1.00 30.02           C  
ATOM    265  CG1 ILE    39     -32.015  32.162  11.972  1.00 30.02           C  
ATOM    266  CG2 ILE    39     -31.789  29.765  12.732  1.00 30.02           C  
ATOM    267  CD1 ILE    39     -32.241  32.789  13.341  1.00 30.02           C  
ATOM    268  N   GLN    40     -32.335  27.910   9.763  1.00 33.79           N  
ATOM    269  CA  GLN    40     -32.770  26.518   9.722  1.00 33.79           C  
ATOM    270  C   GLN    40     -32.035  25.680  10.764  1.00 33.79           C  
ATOM    271  O   GLN    40     -30.817  25.795  10.914  1.00 33.79           O  
ATOM    272  CB  GLN    40     -32.554  25.928   8.327  1.00 33.79           C  
ATOM    273  CG  GLN    40     -33.504  26.479   7.272  1.00 33.79           C  
ATOM    274  CD  GLN    40     -33.257  25.891   5.895  1.00 33.79           C  
ATOM    275  OE1 GLN    40     -32.326  25.102   5.701  1.00 33.79           O  
ATOM    276  NE2 GLN    40     -34.088  26.271   4.930  1.00 33.79           N  
ATOM    277  N   ALA    41     -32.736  25.060  11.676  1.00 31.86           N  
ATOM    278  CA  ALA    41     -32.090  24.230  12.689  1.00 31.86           C  
ATOM    279  C   ALA    41     -32.299  22.747  12.399  1.00 31.86           C  
ATOM    280  O   ALA    41     -33.405  22.326  12.050  1.00 31.86           O  
ATOM    281  CB  ALA    41     -32.620  24.577  14.078  1.00 31.86           C  
ATOM    282  N   TYR    42     -31.249  21.895  12.449  1.00 34.17           N  
ATOM    283  CA  TYR    42     -31.367  20.458  12.227  1.00 34.17           C  
ATOM    284  C   TYR    42     -30.906  19.677  13.451  1.00 34.17           C  
ATOM    285  O   TYR    42     -29.812  19.911  13.970  1.00 34.17           O  
ATOM    286  CB  TYR    42     -30.552  20.035  11.001  1.00 34.17           C  
ATOM    287  CG  TYR    42     -30.962  20.735   9.728  1.00 34.17           C  
ATOM    288  CD1 TYR    42     -31.980  20.224   8.926  1.00 34.17           C  
ATOM    289  CD2 TYR    42     -30.334  21.908   9.324  1.00 34.17           C  
ATOM    290  CE1 TYR    42     -32.361  20.864   7.751  1.00 34.17           C  
ATOM    291  CE2 TYR    42     -30.706  22.557   8.151  1.00 34.17           C  
ATOM    292  CZ  TYR    42     -31.720  22.029   7.373  1.00 34.17           C  
ATOM    293  OH  TYR    42     -32.092  22.667   6.210  1.00 34.17           O  
ATOM    294  N   LEU    43     -31.710  18.745  14.047  1.00 34.65           N  
ATOM    295  CA  LEU    43     -31.298  17.910  15.170  1.00 34.65           C  
ATOM    296  C   LEU    43     -30.530  16.686  14.685  1.00 34.65           C  
ATOM    297  O   LEU    43     -30.963  16.005  13.753  1.00 34.65           O  
ATOM    298  CB  LEU    43     -32.516  17.472  15.988  1.00 34.65           C  
ATOM    299  CG  LEU    43     -33.097  18.510  16.949  1.00 34.65           C  
ATOM    300  CD1 LEU    43     -34.548  18.174  17.278  1.00 34.65           C  
ATOM    301  CD2 LEU    43     -32.260  18.589  18.221  1.00 34.65           C  
ATOM    302  N   LEU    44     -29.288  16.462  15.152  1.00 32.80           N  
ATOM    303  CA  LEU    44     -28.483  15.338  14.685  1.00 32.80           C  
ATOM    304  C   LEU    44     -28.643  14.134  15.608  1.00 32.80           C  
ATOM    305  O   LEU    44     -28.195  14.164  16.757  1.00 32.80           O  
ATOM    306  CB  LEU    44     -27.008  15.736  14.596  1.00 32.80           C  
ATOM    307  CG  LEU    44     -26.649  16.778  13.536  1.00 32.80           C  
ATOM    308  CD1 LEU    44     -25.386  17.531  13.940  1.00 32.80           C  
ATOM    309  CD2 LEU    44     -26.471  16.116  12.174  1.00 32.80           C  
ATOM    310  N   THR    45     -29.833  13.394  15.586  1.00 28.06           N  
ATOM    311  CA  THR    45     -29.954  12.320  16.566  1.00 28.06           C  
ATOM    312  C   THR    45     -29.498  10.991  15.972  1.00 28.06           C  
ATOM    313  O   THR    45     -29.726  10.722  14.790  1.00 28.06           O  
ATOM    314  CB  THR    45     -31.401  12.188  17.075  1.00 28.06           C  
ATOM    315  OG1 THR    45     -32.300  12.686  16.076  1.00 28.06           O  
ATOM    316  CG2 THR    45     -31.606  12.977  18.364  1.00 28.06           C  
ATOM    317  N   GLY    46     -28.487  10.347  16.518  1.00 25.56           N  
ATOM    318  CA  GLY    46     -28.204   8.933  16.334  1.00 25.56           C  
ATOM    319  C   GLY    46     -29.113   8.031  17.148  1.00 25.56           C  
ATOM    320  O   GLY    46     -29.579   8.418  18.222  1.00 25.56           O  
ATOM    321  N   SER    47     -30.178   7.488  16.608  1.00 22.50           N  
ATOM    322  CA  SER    47     -31.172   6.691  17.318  1.00 22.50           C  
ATOM    323  C   SER    47     -30.513   5.758  18.329  1.00 22.50           C  
ATOM    324  O   SER    47     -31.193   5.161  19.166  1.00 22.50           O  
ATOM    325  CB  SER    47     -32.011   5.877  16.332  1.00 22.50           C  
ATOM    326  OG  SER    47     -31.200   4.956  15.622  1.00 22.50           O  
ATOM    327  N   GLY    48     -29.300   6.035  18.876  1.00 20.83           N  
ATOM    328  CA  GLY    48     -29.096   5.216  20.060  1.00 20.83           C  
ATOM    329  C   GLY    48     -28.239   5.892  21.114  1.00 20.83           C  
ATOM    330  O   GLY    48     -28.110   5.391  22.233  1.00 20.83           O  
ATOM    331  N   ALA    49     -27.896   7.212  20.941  1.00 20.95           N  
ATOM    332  CA  ALA    49     -27.273   7.928  22.051  1.00 20.95           C  
ATOM    333  C   ALA    49     -28.248   8.919  22.681  1.00 20.95           C  
ATOM    334  O   ALA    49     -28.939   9.655  21.972  1.00 20.95           O  
ATOM    335  CB  ALA    49     -26.015   8.652  21.578  1.00 20.95           C  
ATOM    336  N   PRO    50     -29.092   8.559  23.662  1.00 23.34           N  
ATOM    337  CA  PRO    50     -30.015   9.549  24.223  1.00 23.34           C  
ATOM    338  C   PRO    50     -29.364  10.915  24.424  1.00 23.34           C  
ATOM    339  O   PRO    50     -28.161  10.997  24.687  1.00 23.34           O  
ATOM    340  CB  PRO    50     -30.419   8.933  25.565  1.00 23.34           C  
ATOM    341  CG  PRO    50     -29.595   7.691  25.679  1.00 23.34           C  
ATOM    342  CD  PRO    50     -28.777   7.544  24.429  1.00 23.34           C  
ATOM    343  N   ALA    51     -29.658  11.899  23.526  1.00 24.74           N  
ATOM    344  CA  ALA    51     -30.011  13.271  23.171  1.00 24.74           C  
ATOM    345  C   ALA    51     -29.042  14.268  23.800  1.00 24.74           C  
ATOM    346  O   ALA    51     -29.428  15.057  24.665  1.00 24.74           O  
ATOM    347  CB  ALA    51     -31.442  13.581  23.602  1.00 24.74           C  
ATOM    348  N   SER    52     -27.760  14.016  24.086  1.00 26.50           N  
ATOM    349  CA  SER    52     -26.762  15.039  23.793  1.00 26.50           C  
ATOM    350  C   SER    52     -26.762  15.403  22.312  1.00 26.50           C  
ATOM    351  O   SER    52     -26.284  14.632  21.477  1.00 26.50           O  
ATOM    352  CB  SER    52     -25.369  14.564  24.209  1.00 26.50           C  
ATOM    353  OG  SER    52     -25.076  13.302  23.635  1.00 26.50           O  
ATOM    354  N   GLY    53     -27.826  15.745  21.661  1.00 28.42           N  
ATOM    355  CA  GLY    53     -27.950  15.929  20.224  1.00 28.42           C  
ATOM    356  C   GLY    53     -27.422  17.268  19.746  1.00 28.42           C  
ATOM    357  O   GLY    53     -27.279  18.203  20.536  1.00 28.42           O  
ATOM    358  N   LEU    54     -26.214  17.222  19.202  1.00 34.64           N  
ATOM    359  CA  LEU    54     -25.669  18.311  18.398  1.00 34.64           C  
ATOM    360  C   LEU    54     -26.741  18.906  17.491  1.00 34.64           C  
ATOM    361  O   LEU    54     -27.535  18.173  16.898  1.00 34.64           O  
ATOM    362  CB  LEU    54     -24.489  17.817  17.556  1.00 34.64           C  
ATOM    363  CG  LEU    54     -23.229  17.417  18.325  1.00 34.64           C  
ATOM    364  CD1 LEU    54     -22.298  16.604  17.431  1.00 34.64           C  
ATOM    365  CD2 LEU    54     -22.516  18.652  18.864  1.00 34.64           C  
ATOM    366  N   VAL    55     -27.041  20.185  17.698  1.00 38.08           N  
ATOM    367  CA  VAL    55     -27.926  20.892  16.778  1.00 38.08           C  
ATOM    368  C   VAL    55     -27.098  21.698  15.780  1.00 38.08           C  
ATOM    369  O   VAL    55     -26.122  22.350  16.158  1.00 38.08           O  
ATOM    370  CB  VAL    55     -28.904  21.821  17.533  1.00 38.08           C  
ATOM    371  CG1 VAL    55     -29.859  22.505  16.557  1.00 38.08           C  
ATOM    372  CG2 VAL    55     -29.683  21.033  18.584  1.00 38.08           C  
ATOM    373  N   LEU    56     -27.401  21.631  14.492  1.00 41.95           N  
ATOM    374  CA  LEU    56     -26.825  22.438  13.422  1.00 41.95           C  
ATOM    375  C   LEU    56     -27.777  23.557  13.012  1.00 41.95           C  
ATOM    376  O   LEU    56     -28.930  23.298  12.661  1.00 41.95           O  
ATOM    377  CB  LEU    56     -26.493  21.564  12.210  1.00 41.95           C  
ATOM    378  CG  LEU    56     -26.020  22.298  10.954  1.00 41.95           C  
ATOM    379  CD1 LEU    56     -24.588  22.791  11.135  1.00 41.95           C  
ATOM    380  CD2 LEU    56     -26.129  21.392   9.732  1.00 41.95           C  
ATOM    381  N   PHE    57     -27.338  24.740  13.128  1.00 45.77           N  
ATOM    382  CA  PHE    57     -28.071  25.902  12.639  1.00 45.77           C  
ATOM    383  C   PHE    57     -27.511  26.371  11.301  1.00 45.77           C  
ATOM    384  O   PHE    57     -26.294  26.473  11.133  1.00 45.77           O  
ATOM    385  CB  PHE    57     -28.015  27.043  13.660  1.00 45.77           C  
ATOM    386  CG  PHE    57     -28.721  26.735  14.953  1.00 45.77           C  
ATOM    387  CD1 PHE    57     -30.087  26.951  15.083  1.00 45.77           C  
ATOM    388  CD2 PHE    57     -28.018  26.231  16.038  1.00 45.77           C  
ATOM    389  CE1 PHE    57     -30.743  26.667  16.278  1.00 45.77           C  
ATOM    390  CE2 PHE    57     -28.667  25.945  17.236  1.00 45.77           C  
ATOM    391  CZ  PHE    57     -30.029  26.165  17.354  1.00 45.77           C  
ATOM    392  N   VAL    58     -28.297  26.560  10.280  1.00 43.26           N  
ATOM    393  CA  VAL    58     -27.931  27.181   9.011  1.00 43.26           C  
ATOM    394  C   VAL    58     -28.601  28.548   8.892  1.00 43.26           C  
ATOM    395  O   VAL    58     -29.829  28.640   8.816  1.00 43.26           O  
ATOM    396  CB  VAL    58     -28.319  26.290   7.810  1.00 43.26           C  
ATOM    397  CG1 VAL    58     -27.848  26.916   6.499  1.00 43.26           C  
ATOM    398  CG2 VAL    58     -27.737  24.888   7.977  1.00 43.26           C  
ATOM    399  N   VAL    59     -27.890  29.617   8.955  1.00 45.82           N  
ATOM    400  CA  VAL    59     -28.418  30.977   8.988  1.00 45.82           C  
ATOM    401  C   VAL    59     -28.059  31.703   7.694  1.00 45.82           C  
ATOM    402  O   VAL    59     -26.886  31.773   7.319  1.00 45.82           O  
ATOM    403  CB  VAL    59     -27.885  31.763  10.206  1.00 45.82           C  
ATOM    404  CG1 VAL    59     -28.532  33.145  10.282  1.00 45.82           C  
ATOM    405  CG2 VAL    59     -28.133  30.982  11.495  1.00 45.82           C  
ATOM    406  N   ASN    60     -29.019  32.133   6.881  1.00 47.44           N  
ATOM    407  CA  ASN    60     -28.840  32.981   5.708  1.00 47.44           C  
ATOM    408  C   ASN    60     -28.493  34.415   6.100  1.00 47.44           C  
ATOM    409  O   ASN    60     -29.286  35.092   6.758  1.00 47.44           O  
ATOM    410  CB  ASN    60     -30.094  32.959   4.832  1.00 47.44           C  
ATOM    411  CG  ASN    60     -29.850  33.524   3.447  1.00 47.44           C  
ATOM    412  OD1 ASN    60     -28.921  34.308   3.238  1.00 47.44           O  
ATOM    413  ND2 ASN    60     -30.682  33.129   2.490  1.00 47.44           N  
ATOM    414  N   VAL    61     -27.258  34.890   5.799  1.00 48.68           N  
ATOM    415  CA  VAL    61     -26.818  36.234   6.157  1.00 48.68           C  
ATOM    416  C   VAL    61     -26.696  37.090   4.899  1.00 48.68           C  
ATOM    417  O   VAL    61     -25.767  37.892   4.773  1.00 48.68           O  
ATOM    418  CB  VAL    61     -25.472  36.207   6.916  1.00 48.68           C  
ATOM    419  CG1 VAL    61     -25.696  35.929   8.402  1.00 48.68           C  
ATOM    420  CG2 VAL    61     -24.538  35.162   6.308  1.00 48.68           C  
ATOM    421  N   SER    62     -27.493  36.971   3.804  1.00 51.26           N  
ATOM    422  CA  SER    62     -27.390  37.658   2.521  1.00 51.26           C  
ATOM    423  C   SER    62     -27.523  39.168   2.690  1.00 51.26           C  
ATOM    424  O   SER    62     -26.993  39.937   1.886  1.00 51.26           O  
ATOM    425  CB  SER    62     -28.459  37.149   1.553  1.00 51.26           C  
ATOM    426  OG  SER    62     -28.432  35.735   1.471  1.00 51.26           O  
ATOM    427  N   ASN    63     -28.213  39.607   3.777  1.00 50.28           N  
ATOM    428  CA  ASN    63     -28.352  41.051   3.937  1.00 50.28           C  
ATOM    429  C   ASN    63     -27.262  41.623   4.839  1.00 50.28           C  
ATOM    430  O   ASN    63     -27.302  42.801   5.197  1.00 50.28           O  
ATOM    431  CB  ASN    63     -29.736  41.398   4.490  1.00 50.28           C  
ATOM    432  CG  ASN    63     -30.861  40.886   3.613  1.00 50.28           C  
ATOM    433  OD1 ASN    63     -30.674  40.651   2.416  1.00 50.28           O  
ATOM    434  ND2 ASN    63     -32.038  40.709   4.202  1.00 50.28           N  
ATOM    435  N   ILE    64     -26.387  40.785   5.472  1.00 48.30           N  
ATOM    436  CA  ILE    64     -25.308  41.294   6.311  1.00 48.30           C  
ATOM    437  C   ILE    64     -24.027  41.415   5.488  1.00 48.30           C  
ATOM    438  O   ILE    64     -23.673  40.499   4.742  1.00 48.30           O  
ATOM    439  CB  ILE    64     -25.072  40.386   7.539  1.00 48.30           C  
ATOM    440  CG1 ILE    64     -26.366  40.232   8.346  1.00 48.30           C  
ATOM    441  CG2 ILE    64     -23.945  40.944   8.414  1.00 48.30           C  
ATOM    442  CD1 ILE    64     -26.279  39.206   9.467  1.00 48.30           C  
ATOM    443  N   GLN    65     -23.466  42.641   5.201  1.00 48.46           N  
ATOM    444  CA  GLN    65     -22.166  42.782   4.552  1.00 48.46           C  
ATOM    445  C   GLN    65     -21.070  42.096   5.361  1.00 48.46           C  
ATOM    446  O   GLN    65     -20.813  42.466   6.508  1.00 48.46           O  
ATOM    447  CB  GLN    65     -21.824  44.259   4.350  1.00 48.46           C  
ATOM    448  CG  GLN    65     -22.478  44.880   3.123  1.00 48.46           C  
ATOM    449  CD  GLN    65     -21.691  46.053   2.569  1.00 48.46           C  
ATOM    450  OE1 GLN    65     -20.801  46.591   3.235  1.00 48.46           O  
ATOM    451  NE2 GLN    65     -22.014  46.459   1.345  1.00 48.46           N  
ATOM    452  N   VAL    66     -20.696  40.941   4.914  1.00 47.82           N  
ATOM    453  CA  VAL    66     -19.654  40.165   5.578  1.00 47.82           C  
ATOM    454  C   VAL    66     -18.312  40.406   4.891  1.00 47.82           C  
ATOM    455  O   VAL    66     -18.200  40.271   3.670  1.00 47.82           O  
ATOM    456  CB  VAL    66     -19.987  38.656   5.583  1.00 47.82           C  
ATOM    457  CG1 VAL    66     -18.959  37.879   6.405  1.00 47.82           C  
ATOM    458  CG2 VAL    66     -21.396  38.422   6.125  1.00 47.82           C  
ATOM    459  N   SER    67     -17.392  41.050   5.549  1.00 56.53           N  
ATOM    460  CA  SER    67     -15.990  41.162   5.160  1.00 56.53           C  
ATOM    461  C   SER    67     -15.106  40.258   6.013  1.00 56.53           C  
ATOM    462  O   SER    67     -15.578  39.648   6.975  1.00 56.53           O  
ATOM    463  CB  SER    67     -15.514  42.610   5.275  1.00 56.53           C  
ATOM    464  OG  SER    67     -15.322  42.970   6.633  1.00 56.53           O  
ATOM    465  N   SER    68     -13.976  39.907   5.432  1.00 43.05           N  
ATOM    466  CA  SER    68     -13.043  39.045   6.150  1.00 43.05           C  
ATOM    467  C   SER    68     -12.689  39.628   7.514  1.00 43.05           C  
ATOM    468  O   SER    68     -12.368  38.888   8.447  1.00 43.05           O  
ATOM    469  CB  SER    68     -11.770  38.833   5.331  1.00 43.05           C  
ATOM    470  OG  SER    68     -11.107  40.066   5.103  1.00 43.05           O  
ATOM    471  N   SER    69     -12.725  40.962   7.671  1.00 48.17           N  
ATOM    472  CA  SER    69     -12.342  41.512   8.968  1.00 48.17           C  
ATOM    473  C   SER    69     -13.485  41.409   9.971  1.00 48.17           C  
ATOM    474  O   SER    69     -13.258  41.429  11.183  1.00 48.17           O  
ATOM    475  CB  SER    69     -11.908  42.972   8.824  1.00 48.17           C  
ATOM    476  OG  SER    69     -13.032  43.814   8.633  1.00 48.17           O  
ATOM    477  N   ASN    70     -14.751  41.187   9.458  1.00 52.43           N  
ATOM    478  CA  ASN    70     -15.844  41.280  10.420  1.00 52.43           C  
ATOM    479  C   ASN    70     -16.611  39.965  10.525  1.00 52.43           C  
ATOM    480  O   ASN    70     -17.748  39.941  10.997  1.00 52.43           O  
ATOM    481  CB  ASN    70     -16.794  42.420  10.044  1.00 52.43           C  
ATOM    482  CG  ASN    70     -18.016  41.936   9.289  1.00 52.43           C  
ATOM    483  OD1 ASN    70     -18.143  40.747   8.984  1.00 52.43           O  
ATOM    484  ND2 ASN    70     -18.926  42.854   8.984  1.00 52.43           N  
ATOM    485  N   VAL    71     -16.128  38.903   9.875  1.00 44.29           N  
ATOM    486  CA  VAL    71     -16.803  37.610   9.864  1.00 44.29           C  
ATOM    487  C   VAL    71     -17.085  37.161  11.296  1.00 44.29           C  
ATOM    488  O   VAL    71     -18.192  36.716  11.608  1.00 44.29           O  
ATOM    489  CB  VAL    71     -15.968  36.540   9.125  1.00 44.29           C  
ATOM    490  CG1 VAL    71     -16.624  35.165   9.245  1.00 44.29           C  
ATOM    491  CG2 VAL    71     -15.789  36.924   7.657  1.00 44.29           C  
ATOM    492  N   THR    72     -16.083  37.364  12.180  1.00 47.29           N  
ATOM    493  CA  THR    72     -16.251  36.957  13.570  1.00 47.29           C  
ATOM    494  C   THR    72     -17.383  37.739  14.230  1.00 47.29           C  
ATOM    495  O   THR    72     -18.197  37.168  14.959  1.00 47.29           O  
ATOM    496  CB  THR    72     -14.951  37.154  14.372  1.00 47.29           C  
ATOM    497  OG1 THR    72     -13.879  36.475  13.707  1.00 47.29           O  
ATOM    498  CG2 THR    72     -15.088  36.601  15.787  1.00 47.29           C  
ATOM    499  N   ASN    73     -17.443  39.042  13.916  1.00 48.04           N  
ATOM    500  CA  ASN    73     -18.508  39.858  14.487  1.00 48.04           C  
ATOM    501  C   ASN    73     -19.879  39.436  13.965  1.00 48.04           C  
ATOM    502  O   ASN    73     -20.851  39.400  14.720  1.00 48.04           O  
ATOM    503  CB  ASN    73     -18.263  41.341  14.197  1.00 48.04           C  
ATOM    504  CG  ASN    73     -17.248  41.960  15.138  1.00 48.04           C  
ATOM    505  OD1 ASN    73     -16.846  41.345  16.129  1.00 48.04           O  
ATOM    506  ND2 ASN    73     -16.825  43.181  14.833  1.00 48.04           N  
ATOM    507  N   VAL    74     -19.902  39.029  12.730  1.00 45.25           N  
ATOM    508  CA  VAL    74     -21.168  38.612  12.135  1.00 45.25           C  
ATOM    509  C   VAL    74     -21.609  37.281  12.740  1.00 45.25           C  
ATOM    510  O   VAL    74     -22.769  37.123  13.129  1.00 45.25           O  
ATOM    511  CB  VAL    74     -21.059  38.489  10.598  1.00 45.25           C  
ATOM    512  CG1 VAL    74     -22.328  37.869  10.015  1.00 45.25           C  
ATOM    513  CG2 VAL    74     -20.792  39.856   9.972  1.00 45.25           C  
ATOM    514  N   ILE    75     -20.667  36.312  12.980  1.00 43.55           N  
ATOM    515  CA  ILE    75     -20.972  35.008  13.558  1.00 43.55           C  
ATOM    516  C   ILE    75     -21.446  35.181  14.999  1.00 43.55           C  
ATOM    517  O   ILE    75     -22.448  34.588  15.405  1.00 43.55           O  
ATOM    518  CB  ILE    75     -19.747  34.066  13.507  1.00 43.55           C  
ATOM    519  CG1 ILE    75     -19.455  33.649  12.060  1.00 43.55           C  
ATOM    520  CG2 ILE    75     -19.971  32.840  14.396  1.00 43.55           C  
ATOM    521  CD1 ILE    75     -18.248  32.733  11.912  1.00 43.55           C  
ATOM    522  N   SER    76     -20.715  36.064  15.759  1.00 47.73           N  
ATOM    523  CA  SER    76     -21.093  36.315  17.146  1.00 47.73           C  
ATOM    524  C   SER    76     -22.483  36.934  17.237  1.00 47.73           C  
ATOM    525  O   SER    76     -23.270  36.580  18.117  1.00 47.73           O  
ATOM    526  CB  SER    76     -20.072  37.231  17.822  1.00 47.73           C  
ATOM    527  OG  SER    76     -20.519  37.617  19.111  1.00 47.73           O  
ATOM    528  N   THR    77     -22.780  37.890  16.301  1.00 48.05           N  
ATOM    529  CA  THR    77     -24.097  38.516  16.273  1.00 48.05           C  
ATOM    530  C   THR    77     -25.175  37.492  15.932  1.00 48.05           C  
ATOM    531  O   THR    77     -26.234  37.464  16.562  1.00 48.05           O  
ATOM    532  CB  THR    77     -24.144  39.674  15.259  1.00 48.05           C  
ATOM    533  OG1 THR    77     -22.909  40.398  15.311  1.00 48.05           O  
ATOM    534  CG2 THR    77     -25.293  40.628  15.567  1.00 48.05           C  
ATOM    535  N   VAL    78     -24.869  36.594  15.002  1.00 44.54           N  
ATOM    536  CA  VAL    78     -25.845  35.588  14.598  1.00 44.54           C  
ATOM    537  C   VAL    78     -26.042  34.576  15.724  1.00 44.54           C  
ATOM    538  O   VAL    78     -27.176  34.232  16.067  1.00 44.54           O  
ATOM    539  CB  VAL    78     -25.412  34.866  13.302  1.00 44.54           C  
ATOM    540  CG1 VAL    78     -26.331  33.682  13.011  1.00 44.54           C  
ATOM    541  CG2 VAL    78     -25.401  35.840  12.126  1.00 44.54           C  
ATOM    542  N   VAL    79     -24.975  34.124  16.389  1.00 44.39           N  
ATOM    543  CA  VAL    79     -25.062  33.124  17.449  1.00 44.39           C  
ATOM    544  C   VAL    79     -25.782  33.715  18.659  1.00 44.39           C  
ATOM    545  O   VAL    79     -26.596  33.041  19.295  1.00 44.39           O  
ATOM    546  CB  VAL    79     -23.664  32.610  17.860  1.00 44.39           C  
ATOM    547  CG1 VAL    79     -23.760  31.705  19.086  1.00 44.39           C  
ATOM    548  CG2 VAL    79     -23.005  31.870  16.697  1.00 44.39           C  
ATOM    549  N   SER    80     -25.428  35.014  18.998  1.00 43.46           N  
ATOM    550  CA  SER    80     -26.052  35.660  20.148  1.00 43.46           C  
ATOM    551  C   SER    80     -27.557  35.802  19.954  1.00 43.46           C  
ATOM    552  O   SER    80     -28.307  35.904  20.927  1.00 43.46           O  
ATOM    553  CB  SER    80     -25.429  37.035  20.393  1.00 43.46           C  
ATOM    554  OG  SER    80     -25.792  37.942  19.366  1.00 43.46           O  
ATOM    555  N   ASN    81     -27.992  35.772  18.682  1.00 42.04           N  
ATOM    556  CA  ASN    81     -29.423  35.961  18.470  1.00 42.04           C  
ATOM    557  C   ASN    81     -30.157  34.626  18.377  1.00 42.04           C  
ATOM    558  O   ASN    81     -31.367  34.592  18.144  1.00 42.04           O  
ATOM    559  CB  ASN    81     -29.674  36.793  17.210  1.00 42.04           C  
ATOM    560  CG  ASN    81     -29.364  38.263  17.410  1.00 42.04           C  
ATOM    561  OD1 ASN    81     -29.459  38.784  18.524  1.00 42.04           O  
ATOM    562  ND2 ASN    81     -28.990  38.942  16.332  1.00 42.04           N  
ATOM    563  N   ILE    82     -29.486  33.457  18.397  1.00 39.14           N  
ATOM    564  CA  ILE    82     -30.150  32.162  18.312  1.00 39.14           C  
ATOM    565  C   ILE    82     -30.776  31.813  19.660  1.00 39.14           C  
ATOM    566  O   ILE    82     -30.085  31.774  20.681  1.00 39.14           O  
ATOM    567  CB  ILE    82     -29.170  31.051  17.872  1.00 39.14           C  
ATOM    568  CG1 ILE    82     -28.649  31.327  16.457  1.00 39.14           C  
ATOM    569  CG2 ILE    82     -29.840  29.677  17.951  1.00 39.14           C  
ATOM    570  CD1 ILE    82     -27.533  30.392  16.015  1.00 39.14           C  
ATOM    571  N   GLN    83     -32.084  31.932  19.798  1.00 36.66           N  
ATOM    572  CA  GLN    83     -32.857  31.560  20.979  1.00 36.66           C  
ATOM    573  C   GLN    83     -33.655  30.283  20.734  1.00 36.66           C  
ATOM    574  O   GLN    83     -34.272  30.123  19.678  1.00 36.66           O  
ATOM    575  CB  GLN    83     -33.796  32.696  21.387  1.00 36.66           C  
ATOM    576  CG  GLN    83     -33.075  33.972  21.802  1.00 36.66           C  
ATOM    577  CD  GLN    83     -34.025  35.057  22.272  1.00 36.66           C  
ATOM    578  OE1 GLN    83     -35.157  34.776  22.678  1.00 36.66           O  
ATOM    579  NE2 GLN    83     -33.573  36.306  22.219  1.00 36.66           N  
ATOM    580  N   ILE    84     -33.361  29.244  21.439  1.00 32.03           N  
ATOM    581  CA  ILE    84     -34.181  28.049  21.272  1.00 32.03           C  
ATOM    582  C   ILE    84     -35.243  27.995  22.367  1.00 32.03           C  
ATOM    583  O   ILE    84     -34.931  28.137  23.552  1.00 32.03           O  
ATOM    584  CB  ILE    84     -33.320  26.766  21.296  1.00 32.03           C  
ATOM    585  CG1 ILE    84     -32.241  26.827  20.210  1.00 32.03           C  
ATOM    586  CG2 ILE    84     -34.199  25.523  21.126  1.00 32.03           C  
ATOM    587  CD1 ILE    84     -31.273  25.651  20.233  1.00 32.03           C  
ATOM    588  N   ASN    85     -36.494  27.990  21.971  1.00 27.85           N  
ATOM    589  CA  ASN    85     -37.565  27.704  22.919  1.00 27.85           C  
ATOM    590  C   ASN    85     -37.818  26.204  23.043  1.00 27.85           C  
ATOM    591  O   ASN    85     -38.252  25.562  22.085  1.00 27.85           O  
ATOM    592  CB  ASN    85     -38.851  28.427  22.511  1.00 27.85           C  
ATOM    593  CG  ASN    85     -38.782  29.922  22.751  1.00 27.85           C  
ATOM    594  OD1 ASN    85     -37.964  30.398  23.541  1.00 27.85           O  
ATOM    595  ND2 ASN    85     -39.639  30.672  22.070  1.00 27.85           N  
ATOM    596  N   ALA    86     -36.957  25.458  23.672  1.00 27.34           N  
ATOM    597  CA  ALA    86     -37.192  24.019  23.762  1.00 27.34           C  
ATOM    598  C   ALA    86     -38.412  23.716  24.627  1.00 27.34           C  
ATOM    599  O   ALA    86     -38.597  24.324  25.684  1.00 27.34           O  
ATOM    600  CB  ALA    86     -35.959  23.311  24.318  1.00 27.34           C  
ATOM    601  N   LYS    87     -39.433  23.208  24.033  1.00 28.04           N  
ATOM    602  CA  LYS    87     -40.640  22.701  24.680  1.00 28.04           C  
ATOM    603  C   LYS    87     -40.351  21.416  25.451  1.00 28.04           C  
ATOM    604  O   LYS    87     -39.694  20.510  24.935  1.00 28.04           O  
ATOM    605  CB  LYS    87     -41.740  22.455  23.646  1.00 28.04           C  
ATOM    606  CG  LYS    87     -42.384  23.726  23.113  1.00 28.04           C  
ATOM    607  CD  LYS    87     -43.572  23.416  22.212  1.00 28.04           C  
ATOM    608  CE  LYS    87     -44.143  24.680  21.584  1.00 28.04           C  
ATOM    609  NZ  LYS    87     -45.297  24.379  20.684  1.00 28.04           N  
ATOM    610  N   THR    88     -40.012  21.460  26.708  1.00 27.91           N  
ATOM    611  CA  THR    88     -39.866  20.230  27.477  1.00 27.91           C  
ATOM    612  C   THR    88     -41.173  19.443  27.493  1.00 27.91           C  
ATOM    613  O   THR    88     -42.242  20.011  27.730  1.00 27.91           O  
ATOM    614  CB  THR    88     -39.422  20.523  28.923  1.00 27.91           C  
ATOM    615  OG1 THR    88     -40.208  21.600  29.448  1.00 27.91           O  
ATOM    616  CG2 THR    88     -37.948  20.910  28.978  1.00 27.91           C  
ATOM    617  N   GLU    89     -41.438  18.592  26.608  1.00 24.41           N  
ATOM    618  CA  GLU    89     -42.574  17.684  26.742  1.00 24.41           C  
ATOM    619  C   GLU    89     -42.253  16.536  27.694  1.00 24.41           C  
ATOM    620  O   GLU    89     -41.161  15.964  27.641  1.00 24.41           O  
ATOM    621  CB  GLU    89     -42.987  17.134  25.375  1.00 24.41           C  
ATOM    622  CG  GLU    89     -43.830  18.098  24.553  1.00 24.41           C  
ATOM    623  CD  GLU    89     -44.291  17.512  23.228  1.00 24.41           C  
ATOM    624  OE1 GLU    89     -45.053  18.187  22.499  1.00 24.41           O  
ATOM    625  OE2 GLU    89     -43.889  16.369  22.917  1.00 24.41           O  
ATOM    626  N   ASN    90     -42.719  16.566  28.934  1.00 25.06           N  
ATOM    627  CA  ASN    90     -42.863  15.333  29.700  1.00 25.06           C  
ATOM    628  C   ASN    90     -43.380  14.189  28.832  1.00 25.06           C  
ATOM    629  O   ASN    90     -44.386  14.338  28.137  1.00 25.06           O  
ATOM    630  CB  ASN    90     -43.791  15.550  30.898  1.00 25.06           C  
ATOM    631  CG  ASN    90     -43.032  15.829  32.181  1.00 25.06           C  
ATOM    632  OD1 ASN    90     -42.005  15.204  32.457  1.00 25.06           O  
ATOM    633  ND2 ASN    90     -43.532  16.771  32.972  1.00 25.06           N  
ATOM    634  N   ALA    91     -42.558  13.195  28.490  1.00 23.81           N  
ATOM    635  CA  ALA    91     -42.923  11.992  27.746  1.00 23.81           C  
ATOM    636  C   ALA    91     -44.136  11.308  28.370  1.00 23.81           C  
ATOM    637  O   ALA    91     -44.946  10.703  27.664  1.00 23.81           O  
ATOM    638  CB  ALA    91     -41.743  11.025  27.687  1.00 23.81           C  
ATOM    639  N   GLN    92     -44.464  11.513  29.651  1.00 23.49           N  
ATOM    640  CA  GLN    92     -45.523  10.610  30.090  1.00 23.49           C  
ATOM    641  C   GLN    92     -46.889  11.285  30.013  1.00 23.49           C  
ATOM    642  O   GLN    92     -47.875  10.660  29.618  1.00 23.49           O  
ATOM    643  CB  GLN    92     -45.257  10.123  31.515  1.00 23.49           C  
ATOM    644  CG  GLN    92     -45.579   8.651  31.732  1.00 23.49           C  
ATOM    645  CD  GLN    92     -45.206   8.167  33.121  1.00 23.49           C  
ATOM    646  OE1 GLN    92     -44.457   8.832  33.845  1.00 23.49           O  
ATOM    647  NE2 GLN    92     -45.724   7.004  33.503  1.00 23.49           N  
ATOM    648  N   THR    93     -46.968  12.696  30.023  1.00 26.06           N  
ATOM    649  CA  THR    93     -48.357  13.139  30.085  1.00 26.06           C  
ATOM    650  C   THR    93     -48.635  14.197  29.021  1.00 26.06           C  
ATOM    651  O   THR    93     -49.792  14.524  28.752  1.00 26.06           O  
ATOM    652  CB  THR    93     -48.702  13.702  31.476  1.00 26.06           C  
ATOM    653  OG1 THR    93     -47.790  14.761  31.796  1.00 26.06           O  
ATOM    654  CG2 THR    93     -48.603  12.620  32.547  1.00 26.06           C  
ATOM    655  N   GLY    94     -47.690  14.425  28.016  1.00 25.06           N  
ATOM    656  CA  GLY    94     -47.934  15.385  26.951  1.00 25.06           C  
ATOM    657  C   GLY    94     -48.049  16.813  27.449  1.00 25.06           C  
ATOM    658  O   GLY    94     -48.322  17.728  26.669  1.00 25.06           O  
ATOM    659  N   ALA    95     -48.012  17.074  28.755  1.00 23.87           N  
ATOM    660  CA  ALA    95     -48.141  18.425  29.294  1.00 23.87           C  
ATOM    661  C   ALA    95     -46.820  19.182  29.199  1.00 23.87           C  
ATOM    662  O   ALA    95     -45.750  18.605  29.407  1.00 23.87           O  
ATOM    663  CB  ALA    95     -48.620  18.376  30.743  1.00 23.87           C  
ATOM    664  N   THR    96     -46.834  20.338  28.481  1.00 24.91           N  
ATOM    665  CA  THR    96     -45.816  21.343  28.193  1.00 24.91           C  
ATOM    666  C   THR    96     -45.348  22.022  29.477  1.00 24.91           C  
ATOM    667  O   THR    96     -46.160  22.551  30.238  1.00 24.91           O  
ATOM    668  CB  THR    96     -46.342  22.405  27.210  1.00 24.91           C  
ATOM    669  OG1 THR    96     -47.739  22.619  27.449  1.00 24.91           O  
ATOM    670  CG2 THR    96     -46.148  21.960  25.764  1.00 24.91           C  
ATOM    671  N   THR    97     -44.365  21.534  30.179  1.00 26.51           N  
ATOM    672  CA  THR    97     -43.894  22.328  31.308  1.00 26.51           C  
ATOM    673  C   THR    97     -42.728  23.220  30.892  1.00 26.51           C  
ATOM    674  O   THR    97     -41.928  22.844  30.033  1.00 26.51           O  
ATOM    675  CB  THR    97     -43.465  21.430  32.482  1.00 26.51           C  
ATOM    676  OG1 THR    97     -42.777  20.281  31.971  1.00 26.51           O  
ATOM    677  CG2 THR    97     -44.672  20.968  33.291  1.00 26.51           C  
ATOM    678  N   GLY    98     -42.989  24.510  30.572  1.00 25.31           N  
ATOM    679  CA  GLY    98     -42.179  25.716  30.615  1.00 25.31           C  
ATOM    680  C   GLY    98     -41.124  25.766  29.525  1.00 25.31           C  
ATOM    681  O   GLY    98     -40.795  24.741  28.925  1.00 25.31           O  
ATOM    682  N   SER    99     -41.252  26.646  28.532  1.00 23.92           N  
ATOM    683  CA  SER    99     -40.295  27.026  27.498  1.00 23.92           C  
ATOM    684  C   SER    99     -39.026  27.611  28.109  1.00 23.92           C  
ATOM    685  O   SER    99     -39.093  28.417  29.039  1.00 23.92           O  
ATOM    686  CB  SER    99     -40.919  28.035  26.534  1.00 23.92           C  
ATOM    687  OG  SER    99     -39.922  28.661  25.746  1.00 23.92           O  
ATOM    688  N   VAL   100     -38.031  26.819  28.402  1.00 21.65           N  
ATOM    689  CA  VAL   100     -36.742  27.401  28.760  1.00 21.65           C  
ATOM    690  C   VAL   100     -36.097  28.029  27.526  1.00 21.65           C  
ATOM    691  O   VAL   100     -36.072  27.420  26.454  1.00 21.65           O  
ATOM    692  CB  VAL   100     -35.795  26.348  29.379  1.00 21.65           C  
ATOM    693  CG1 VAL   100     -34.389  26.919  29.549  1.00 21.65           C  
ATOM    694  CG2 VAL   100     -36.344  25.860  30.719  1.00 21.65           C  
ATOM    695  N   THR   101     -35.956  29.396  27.487  1.00 24.24           N  
ATOM    696  CA  THR   101     -35.148  30.148  26.532  1.00 24.24           C  
ATOM    697  C   THR   101     -33.670  30.084  26.906  1.00 24.24           C  
ATOM    698  O   THR   101     -33.299  30.378  28.044  1.00 24.24           O  
ATOM    699  CB  THR   101     -35.598  31.618  26.456  1.00 24.24           C  
ATOM    700  OG1 THR   101     -37.029  31.671  26.391  1.00 24.24           O  
ATOM    701  CG2 THR   101     -35.019  32.307  25.225  1.00 24.24           C  
ATOM    702  N   VAL   102     -32.925  29.191  26.346  1.00 26.06           N  
ATOM    703  CA  VAL   102     -31.482  29.190  26.565  1.00 26.06           C  
ATOM    704  C   VAL   102     -30.804  30.101  25.544  1.00 26.06           C  
ATOM    705  O   VAL   102     -31.095  30.029  24.348  1.00 26.06           O  
ATOM    706  CB  VAL   102     -30.896  27.763  26.478  1.00 26.06           C  
ATOM    707  CG1 VAL   102     -29.381  27.789  26.674  1.00 26.06           C  
ATOM    708  CG2 VAL   102     -31.556  26.852  27.510  1.00 26.06           C  
ATOM    709  N   ARG   103     -30.201  31.204  25.987  1.00 26.51           N  
ATOM    710  CA  ARG   103     -29.326  32.100  25.239  1.00 26.51           C  
ATOM    711  C   ARG   103     -27.881  31.612  25.274  1.00 26.51           C  
ATOM    712  O   ARG   103     -27.386  31.198  26.325  1.00 26.51           O  
ATOM    713  CB  ARG   103     -29.411  33.523  25.794  1.00 26.51           C  
ATOM    714  CG  ARG   103     -28.711  34.564  24.934  1.00 26.51           C  
ATOM    715  CD  ARG   103     -28.867  35.966  25.506  1.00 26.51           C  
ATOM    716  NE  ARG   103     -30.231  36.464  25.348  1.00 26.51           N  
ATOM    717  CZ  ARG   103     -30.574  37.513  24.606  1.00 26.51           C  
ATOM    718  NH1 ARG   103     -29.654  38.200  23.937  1.00 26.51           N  
ATOM    719  NH2 ARG   103     -31.845  37.880  24.533  1.00 26.51           N  
ATOM    720  N   PHE   104     -27.198  31.551  24.071  1.00 30.59           N  
ATOM    721  CA  PHE   104     -25.933  30.854  23.870  1.00 30.59           C  
ATOM    722  C   PHE   104     -24.757  31.743  24.255  1.00 30.59           C  
ATOM    723  O   PHE   104     -24.726  32.925  23.906  1.00 30.59           O  
ATOM    724  CB  PHE   104     -25.794  30.401  22.413  1.00 30.59           C  
ATOM    725  CG  PHE   104     -26.746  29.302  22.025  1.00 30.59           C  
ATOM    726  CD1 PHE   104     -26.484  27.982  22.371  1.00 30.59           C  
ATOM    727  CD2 PHE   104     -27.904  29.590  21.315  1.00 30.59           C  
ATOM    728  CE1 PHE   104     -27.364  26.963  22.013  1.00 30.59           C  
ATOM    729  CE2 PHE   104     -28.788  28.577  20.954  1.00 30.59           C  
ATOM    730  CZ  PHE   104     -28.516  27.264  21.303  1.00 30.59           C  
ATOM    731  N   PRO   105     -23.999  31.455  25.232  1.00 29.42           N  
ATOM    732  CA  PRO   105     -22.794  32.251  25.480  1.00 29.42           C  
ATOM    733  C   PRO   105     -21.796  32.185  24.326  1.00 29.42           C  
ATOM    734  O   PRO   105     -21.952  31.367  23.416  1.00 29.42           O  
ATOM    735  CB  PRO   105     -22.208  31.619  26.745  1.00 29.42           C  
ATOM    736  CG  PRO   105     -23.001  30.369  26.950  1.00 29.42           C  
ATOM    737  CD  PRO   105     -24.133  30.354  25.962  1.00 29.42           C  
ATOM    738  N   THR   106     -21.117  33.308  24.037  1.00 29.73           N  
ATOM    739  CA  THR   106     -20.062  33.513  23.051  1.00 29.73           C  
ATOM    740  C   THR   106     -19.067  32.356  23.075  1.00 29.73           C  
ATOM    741  O   THR   106     -18.360  32.118  22.094  1.00 29.73           O  
ATOM    742  CB  THR   106     -19.318  34.838  23.296  1.00 29.73           C  
ATOM    743  OG1 THR   106     -19.069  34.988  24.700  1.00 29.73           O  
ATOM    744  CG2 THR   106     -20.138  36.028  22.808  1.00 29.73           C  
ATOM    745  N   SER   107     -19.091  31.419  24.028  1.00 31.15           N  
ATOM    746  CA  SER   107     -18.089  30.363  23.940  1.00 31.15           C  
ATOM    747  C   SER   107     -18.735  28.982  23.975  1.00 31.15           C  
ATOM    748  O   SER   107     -19.890  28.842  24.383  1.00 31.15           O  
ATOM    749  CB  SER   107     -17.075  30.489  25.077  1.00 31.15           C  
ATOM    750  OG  SER   107     -17.699  30.284  26.333  1.00 31.15           O  
ATOM    751  N   GLY   108     -18.505  28.086  22.950  1.00 36.11           N  
ATOM    752  CA  GLY   108     -18.834  26.671  22.874  1.00 36.11           C  
ATOM    753  C   GLY   108     -19.497  26.282  21.567  1.00 36.11           C  
ATOM    754  O   GLY   108     -20.249  25.306  21.512  1.00 36.11           O  
ATOM    755  N   TYR   109     -19.455  27.209  20.507  1.00 39.38           N  
ATOM    756  CA  TYR   109     -19.961  26.800  19.201  1.00 39.38           C  
ATOM    757  C   TYR   109     -18.833  26.726  18.178  1.00 39.38           C  
ATOM    758  O   TYR   109     -17.743  27.256  18.407  1.00 39.38           O  
ATOM    759  CB  TYR   109     -21.042  27.770  18.715  1.00 39.38           C  
ATOM    760  CG  TYR   109     -20.539  29.173  18.481  1.00 39.38           C  
ATOM    761  CD1 TYR   109     -20.579  30.127  19.495  1.00 39.38           C  
ATOM    762  CD2 TYR   109     -20.023  29.548  17.245  1.00 39.38           C  
ATOM    763  CE1 TYR   109     -20.118  31.423  19.283  1.00 39.38           C  
ATOM    764  CE2 TYR   109     -19.559  30.841  17.021  1.00 39.38           C  
ATOM    765  CZ  TYR   109     -19.610  31.769  18.045  1.00 39.38           C  
ATOM    766  OH  TYR   109     -19.153  33.050  17.829  1.00 39.38           O  
ATOM    767  N   ASN   110     -19.030  25.907  17.139  1.00 39.55           N  
ATOM    768  CA  ASN   110     -18.268  25.951  15.896  1.00 39.55           C  
ATOM    769  C   ASN   110     -19.114  26.473  14.738  1.00 39.55           C  
ATOM    770  O   ASN   110     -20.247  26.029  14.541  1.00 39.55           O  
ATOM    771  CB  ASN   110     -17.707  24.567  15.561  1.00 39.55           C  
ATOM    772  CG  ASN   110     -16.353  24.317  16.197  1.00 39.55           C  
ATOM    773  OD1 ASN   110     -15.838  25.156  16.940  1.00 39.55           O  
ATOM    774  ND2 ASN   110     -15.768  23.160  15.910  1.00 39.55           N  
ATOM    775  N   ALA   111     -18.770  27.621  14.215  1.00 40.11           N  
ATOM    776  CA  ALA   111     -19.556  28.198  13.128  1.00 40.11           C  
ATOM    777  C   ALA   111     -18.709  28.372  11.871  1.00 40.11           C  
ATOM    778  O   ALA   111     -17.490  28.544  11.954  1.00 40.11           O  
ATOM    779  CB  ALA   111     -20.149  29.539  13.555  1.00 40.11           C  
ATOM    780  N   TYR   112     -19.200  28.199  10.772  1.00 48.99           N  
ATOM    781  CA  TYR   112     -18.598  28.360   9.453  1.00 48.99           C  
ATOM    782  C   TYR   112     -19.431  29.294   8.584  1.00 48.99           C  
ATOM    783  O   TYR   112     -20.657  29.168   8.526  1.00 48.99           O  
ATOM    784  CB  TYR   112     -18.444  27.002   8.763  1.00 48.99           C  
ATOM    785  CG  TYR   112     -17.933  27.096   7.345  1.00 48.99           C  
ATOM    786  CD1 TYR   112     -18.799  26.961   6.262  1.00 48.99           C  
ATOM    787  CD2 TYR   112     -16.585  27.320   7.086  1.00 48.99           C  
ATOM    788  CE1 TYR   112     -18.333  27.045   4.954  1.00 48.99           C  
ATOM    789  CE2 TYR   112     -16.108  27.406   5.782  1.00 48.99           C  
ATOM    790  CZ  TYR   112     -16.988  27.268   4.724  1.00 48.99           C  
ATOM    791  OH  TYR   112     -16.521  27.353   3.431  1.00 48.99           O  
ATOM    792  N   TYR   113     -18.802  30.216   7.896  1.00 47.38           N  
ATOM    793  CA  TYR   113     -19.452  31.117   6.951  1.00 47.38           C  
ATOM    794  C   TYR   113     -19.139  30.719   5.514  1.00 47.38           C  
ATOM    795  O   TYR   113     -17.974  30.536   5.154  1.00 47.38           O  
ATOM    796  CB  TYR   113     -19.015  32.563   7.200  1.00 47.38           C  
ATOM    797  CG  TYR   113     -19.553  33.543   6.185  1.00 47.38           C  
ATOM    798  CD1 TYR   113     -18.705  34.166   5.272  1.00 47.38           C  
ATOM    799  CD2 TYR   113     -20.908  33.848   6.138  1.00 47.38           C  
ATOM    800  CE1 TYR   113     -19.196  35.071   4.336  1.00 47.38           C  
ATOM    801  CE2 TYR   113     -21.410  34.751   5.206  1.00 47.38           C  
ATOM    802  CZ  TYR   113     -20.548  35.356   4.311  1.00 47.38           C  
ATOM    803  OH  TYR   113     -21.039  36.251   3.387  1.00 47.38           O  
ATOM    804  N   ASP   114     -20.148  30.445   4.747  1.00 44.69           N  
ATOM    805  CA  ASP   114     -20.091  30.221   3.306  1.00 44.69           C  
ATOM    806  C   ASP   114     -20.278  31.529   2.540  1.00 44.69           C  
ATOM    807  O   ASP   114     -21.393  32.048   2.449  1.00 44.69           O  
ATOM    808  CB  ASP   114     -21.152  29.205   2.878  1.00 44.69           C  
ATOM    809  CG  ASP   114     -21.006  28.768   1.431  1.00 44.69           C  
ATOM    810  OD1 ASP   114     -20.136  29.310   0.716  1.00 44.69           O  
ATOM    811  OD2 ASP   114     -21.769  27.876   1.002  1.00 44.69           O  
ATOM    812  N   SER   115     -19.177  32.082   2.073  1.00 46.52           N  
ATOM    813  CA  SER   115     -19.260  33.406   1.464  1.00 46.52           C  
ATOM    814  C   SER   115     -20.010  33.358   0.137  1.00 46.52           C  
ATOM    815  O   SER   115     -20.530  34.375  -0.325  1.00 46.52           O  
ATOM    816  CB  SER   115     -17.862  33.986   1.248  1.00 46.52           C  
ATOM    817  OG  SER   115     -17.099  33.154   0.391  1.00 46.52           O  
ATOM    818  N   VAL   116     -19.967  32.121  -0.582  1.00 42.60           N  
ATOM    819  CA  VAL   116     -20.667  32.077  -1.862  1.00 42.60           C  
ATOM    820  C   VAL   116     -22.175  32.070  -1.626  1.00 42.60           C  
ATOM    821  O   VAL   116     -22.908  32.854  -2.233  1.00 42.60           O  
ATOM    822  CB  VAL   116     -20.251  30.844  -2.695  1.00 42.60           C  
ATOM    823  CG1 VAL   116     -21.063  30.766  -3.986  1.00 42.60           C  
ATOM    824  CG2 VAL   116     -18.756  30.887  -3.001  1.00 42.60           C  
ATOM    825  N   ASP   117     -22.597  31.235  -0.648  1.00 44.69           N  
ATOM    826  CA  ASP   117     -24.038  31.201  -0.418  1.00 44.69           C  
ATOM    827  C   ASP   117     -24.443  32.194   0.669  1.00 44.69           C  
ATOM    828  O   ASP   117     -25.633  32.401   0.916  1.00 44.69           O  
ATOM    829  CB  ASP   117     -24.488  29.790  -0.035  1.00 44.69           C  
ATOM    830  CG  ASP   117     -24.281  28.779  -1.149  1.00 44.69           C  
ATOM    831  OD1 ASP   117     -24.436  29.140  -2.336  1.00 44.69           O  
ATOM    832  OD2 ASP   117     -23.964  27.611  -0.838  1.00 44.69           O  
ATOM    833  N   LYS   118     -23.454  32.920   1.387  1.00 49.62           N  
ATOM    834  CA  LYS   118     -23.708  33.860   2.475  1.00 49.62           C  
ATOM    835  C   LYS   118     -24.547  33.214   3.574  1.00 49.62           C  
ATOM    836  O   LYS   118     -25.564  33.770   3.995  1.00 49.62           O  
ATOM    837  CB  LYS   118     -24.410  35.113   1.949  1.00 49.62           C  
ATOM    838  CG  LYS   118     -23.543  35.971   1.040  1.00 49.62           C  
ATOM    839  CD  LYS   118     -24.159  37.347   0.816  1.00 49.62           C  
ATOM    840  CE  LYS   118     -23.273  38.221  -0.061  1.00 49.62           C  
ATOM    841  NZ  LYS   118     -23.901  39.549  -0.334  1.00 49.62           N  
ATOM    842  N   VAL   119     -24.253  32.034   3.980  1.00 42.05           N  
ATOM    843  CA  VAL   119     -24.865  31.218   5.022  1.00 42.05           C  
ATOM    844  C   VAL   119     -23.841  30.921   6.115  1.00 42.05           C  
ATOM    845  O   VAL   119     -22.652  30.754   5.832  1.00 42.05           O  
ATOM    846  CB  VAL   119     -25.433  29.899   4.451  1.00 42.05           C  
ATOM    847  CG1 VAL   119     -26.208  29.136   5.523  1.00 42.05           C  
ATOM    848  CG2 VAL   119     -26.324  30.182   3.243  1.00 42.05           C  
ATOM    849  N   VAL   120     -24.177  31.080   7.349  1.00 46.50           N  
ATOM    850  CA  VAL   120     -23.406  30.704   8.530  1.00 46.50           C  
ATOM    851  C   VAL   120     -23.947  29.398   9.107  1.00 46.50           C  
ATOM    852  O   VAL   120     -25.158  29.245   9.283  1.00 46.50           O  
ATOM    853  CB  VAL   120     -23.436  31.815   9.604  1.00 46.50           C  
ATOM    854  CG1 VAL   120     -22.701  31.366  10.865  1.00 46.50           C  
ATOM    855  CG2 VAL   120     -22.825  33.103   9.055  1.00 46.50           C  
ATOM    856  N   PHE   121     -23.104  28.390   9.259  1.00 48.43           N  
ATOM    857  CA  PHE   121     -23.403  27.115   9.901  1.00 48.43           C  
ATOM    858  C   PHE   121     -22.936  27.117  11.352  1.00 48.43           C  
ATOM    859  O   PHE   121     -21.758  27.353  11.630  1.00 48.43           O  
ATOM    860  CB  PHE   121     -22.744  25.960   9.139  1.00 48.43           C  
ATOM    861  CG  PHE   121     -23.224  25.817   7.721  1.00 48.43           C  
ATOM    862  CD1 PHE   121     -24.362  25.075   7.429  1.00 48.43           C  
ATOM    863  CD2 PHE   121     -22.537  26.424   6.678  1.00 48.43           C  
ATOM    864  CE1 PHE   121     -24.809  24.940   6.117  1.00 48.43           C  
ATOM    865  CE2 PHE   121     -22.977  26.294   5.364  1.00 48.43           C  
ATOM    866  CZ  PHE   121     -24.113  25.551   5.085  1.00 48.43           C  
ATOM    867  N   VAL   122     -23.773  26.944  12.300  1.00 45.98           N  
ATOM    868  CA  VAL   122     -23.433  26.931  13.719  1.00 45.98           C  
ATOM    869  C   VAL   122     -23.792  25.576  14.324  1.00 45.98           C  
ATOM    870  O   VAL   122     -24.918  25.099  14.170  1.00 45.98           O  
ATOM    871  CB  VAL   122     -24.152  28.064  14.485  1.00 45.98           C  
ATOM    872  CG1 VAL   122     -23.753  28.058  15.959  1.00 45.98           C  
ATOM    873  CG2 VAL   122     -23.841  29.418  13.850  1.00 45.98           C  
ATOM    874  N   VAL   123     -22.861  24.792  14.831  1.00 38.50           N  
ATOM    875  CA  VAL   123     -23.110  23.524  15.509  1.00 38.50           C  
ATOM    876  C   VAL   123     -23.004  23.717  17.020  1.00 38.50           C  
ATOM    877  O   VAL   123     -21.980  24.188  17.521  1.00 38.50           O  
ATOM    878  CB  VAL   123     -22.128  22.427  15.041  1.00 38.50           C  
ATOM    879  CG1 VAL   123     -22.414  21.107  15.754  1.00 38.50           C  
ATOM    880  CG2 VAL   123     -22.211  22.249  13.526  1.00 38.50           C  
ATOM    881  N   VAL   124     -23.996  23.434  17.800  1.00 38.08           N  
ATOM    882  CA  VAL   124     -24.072  23.665  19.239  1.00 38.08           C  
ATOM    883  C   VAL   124     -24.266  22.337  19.966  1.00 38.08           C  
ATOM    884  O   VAL   124     -25.023  21.476  19.510  1.00 38.08           O  
ATOM    885  CB  VAL   124     -25.215  24.641  19.597  1.00 38.08           C  
ATOM    886  CG1 VAL   124     -25.175  24.998  21.082  1.00 38.08           C  
ATOM    887  CG2 VAL   124     -25.129  25.902  18.739  1.00 38.08           C  
ATOM    888  N   SER   125     -23.484  21.991  20.970  1.00 34.39           N  
ATOM    889  CA  SER   125     -23.596  20.792  21.793  1.00 34.39           C  
ATOM    890  C   SER   125     -24.543  21.015  22.968  1.00 34.39           C  
ATOM    891  O   SER   125     -24.446  22.026  23.667  1.00 34.39           O  
ATOM    892  CB  SER   125     -22.222  20.365  22.309  1.00 34.39           C  
ATOM    893  OG  SER   125     -21.325  20.150  21.233  1.00 34.39           O  
ATOM    894  N   PHE   126     -25.595  20.220  23.189  1.00 31.51           N  
ATOM    895  CA  PHE   126     -26.421  20.307  24.388  1.00 31.51           C  
ATOM    896  C   PHE   126     -26.012  19.248  25.405  1.00 31.51           C  
ATOM    897  O   PHE   126     -25.703  18.113  25.037  1.00 31.51           O  
ATOM    898  CB  PHE   126     -27.903  20.150  24.033  1.00 31.51           C  
ATOM    899  CG  PHE   126     -28.494  21.352  23.347  1.00 31.51           C  
ATOM    900  CD1 PHE   126     -28.996  22.415  24.087  1.00 31.51           C  
ATOM    901  CD2 PHE   126     -28.546  21.418  21.961  1.00 31.51           C  
ATOM    902  CE1 PHE   126     -29.544  23.529  23.455  1.00 31.51           C  
ATOM    903  CE2 PHE   126     -29.092  22.528  21.322  1.00 31.51           C  
ATOM    904  CZ  PHE   126     -29.591  23.581  22.071  1.00 31.51           C  
ATOM    905  N   LEU   127     -25.568  19.529  26.602  1.00 24.99           N  
ATOM    906  CA  LEU   127     -25.677  18.450  27.578  1.00 24.99           C  
ATOM    907  C   LEU   127     -27.055  18.443  28.230  1.00 24.99           C  
ATOM    908  O   LEU   127     -27.451  19.423  28.866  1.00 24.99           O  
ATOM    909  CB  LEU   127     -24.592  18.586  28.650  1.00 24.99           C  
ATOM    910  CG  LEU   127     -23.177  18.175  28.239  1.00 24.99           C  
ATOM    911  CD1 LEU   127     -22.149  18.828  29.157  1.00 24.99           C  
ATOM    912  CD2 LEU   127     -23.033  16.657  28.261  1.00 24.99           C  
ATOM    913  N   TYR   128     -28.063  18.061  27.462  1.00 23.80           N  
ATOM    914  CA  TYR   128     -29.393  17.966  28.052  1.00 23.80           C  
ATOM    915  C   TYR   128     -29.363  17.148  29.337  1.00 23.80           C  
ATOM    916  O   TYR   128     -28.843  16.031  29.357  1.00 23.80           O  
ATOM    917  CB  TYR   128     -30.378  17.342  27.058  1.00 23.80           C  
ATOM    918  CG  TYR   128     -31.803  17.804  27.244  1.00 23.80           C  
ATOM    919  CD1 TYR   128     -32.727  17.018  27.928  1.00 23.80           C  
ATOM    920  CD2 TYR   128     -32.227  19.027  26.736  1.00 23.80           C  
ATOM    921  CE1 TYR   128     -34.042  17.439  28.100  1.00 23.80           C  
ATOM    922  CE2 TYR   128     -33.539  19.458  26.902  1.00 23.80           C  
ATOM    923  CZ  TYR   128     -34.437  18.659  27.585  1.00 23.80           C  
ATOM    924  OH  TYR   128     -35.737  19.081  27.752  1.00 23.80           O  
ATOM    925  N   PRO   129     -29.653  17.695  30.536  1.00 22.05           N  
ATOM    926  CA  PRO   129     -29.810  16.875  31.739  1.00 22.05           C  
ATOM    927  C   PRO   129     -30.953  15.869  31.623  1.00 22.05           C  
ATOM    928  O   PRO   129     -31.981  16.166  31.009  1.00 22.05           O  
ATOM    929  CB  PRO   129     -30.098  17.906  32.833  1.00 22.05           C  
ATOM    930  CG  PRO   129     -30.401  19.170  32.096  1.00 22.05           C  
ATOM    931  CD  PRO   129     -30.039  18.978  30.651  1.00 22.05           C  
ATOM    932  N   TYR   130     -30.619  14.616  31.239  1.00 18.36           N  
ATOM    933  CA  TYR   130     -31.235  13.339  31.585  1.00 18.36           C  
ATOM    934  C   TYR   130     -32.598  13.549  32.234  1.00 18.36           C  
ATOM    935  O   TYR   130     -32.756  14.420  33.093  1.00 18.36           O  
ATOM    936  CB  TYR   130     -30.327  12.541  32.524  1.00 18.36           C  
ATOM    937  CG  TYR   130     -29.182  11.852  31.821  1.00 18.36           C  
ATOM    938  CD1 TYR   130     -29.334  10.575  31.286  1.00 18.36           C  
ATOM    939  CD2 TYR   130     -27.946  12.477  31.693  1.00 18.36           C  
ATOM    940  CE1 TYR   130     -28.282   9.936  30.639  1.00 18.36           C  
ATOM    941  CE2 TYR   130     -26.886  11.847  31.048  1.00 18.36           C  
ATOM    942  CZ  TYR   130     -27.063  10.579  30.525  1.00 18.36           C  
ATOM    943  OH  TYR   130     -26.018   9.952  29.886  1.00 18.36           O  
ATOM    944  N   THR   131     -33.695  13.524  31.510  1.00 20.33           N  
ATOM    945  CA  THR   131     -35.069  13.227  31.901  1.00 20.33           C  
ATOM    946  C   THR   131     -35.112  12.056  32.879  1.00 20.33           C  
ATOM    947  O   THR   131     -34.209  11.217  32.891  1.00 20.33           O  
ATOM    948  CB  THR   131     -35.941  12.906  30.673  1.00 20.33           C  
ATOM    949  OG1 THR   131     -35.118  12.348  29.642  1.00 20.33           O  
ATOM    950  CG2 THR   131     -36.622  14.163  30.140  1.00 20.33           C  
ATOM    951  N   THR   132     -35.287  12.350  34.287  1.00 19.91           N  
ATOM    952  CA  THR   132     -35.947  12.004  35.541  1.00 19.91           C  
ATOM    953  C   THR   132     -35.045  11.123  36.401  1.00 19.91           C  
ATOM    954  O   THR   132     -35.448  10.676  37.477  1.00 19.91           O  
ATOM    955  CB  THR   132     -37.284  11.283  35.289  1.00 19.91           C  
ATOM    956  OG1 THR   132     -37.048  10.117  34.490  1.00 19.91           O  
ATOM    957  CG2 THR   132     -38.270  12.191  34.562  1.00 19.91           C  
ATOM    958  N   THR   133     -33.776  10.913  36.205  1.00 18.02           N  
ATOM    959  CA  THR   133     -33.050  10.518  37.407  1.00 18.02           C  
ATOM    960  C   THR   133     -32.013  11.572  37.784  1.00 18.02           C  
ATOM    961  O   THR   133     -31.420  12.207  36.909  1.00 18.02           O  
ATOM    962  CB  THR   133     -32.357   9.156  37.218  1.00 18.02           C  
ATOM    963  OG1 THR   133     -31.573   9.187  36.019  1.00 18.02           O  
ATOM    964  CG2 THR   133     -33.379   8.028  37.115  1.00 18.02           C  
ATOM    965  N   SER   134     -32.450  12.807  38.294  1.00 19.69           N  
ATOM    966  CA  SER   134     -31.626  13.774  39.011  1.00 19.69           C  
ATOM    967  C   SER   134     -30.204  13.257  39.199  1.00 19.69           C  
ATOM    968  O   SER   134     -29.966  12.358  40.009  1.00 19.69           O  
ATOM    969  CB  SER   134     -32.242  14.100  40.372  1.00 19.69           C  
ATOM    970  OG  SER   134     -32.240  12.958  41.212  1.00 19.69           O  
ATOM    971  N   VAL   135     -29.461  12.825  38.229  1.00 15.65           N  
ATOM    972  CA  VAL   135     -28.022  12.828  38.476  1.00 15.65           C  
ATOM    973  C   VAL   135     -27.522  14.265  38.599  1.00 15.65           C  
ATOM    974  O   VAL   135     -27.832  15.112  37.757  1.00 15.65           O  
ATOM    975  CB  VAL   135     -27.253  12.090  37.358  1.00 15.65           C  
ATOM    976  CG1 VAL   135     -25.766  11.996  37.696  1.00 15.65           C  
ATOM    977  CG2 VAL   135     -27.842  10.698  37.134  1.00 15.65           C  
ATOM    978  N   ASN   136     -27.511  14.798  39.837  1.00 17.21           N  
ATOM    979  CA  ASN   136     -26.774  15.860  40.513  1.00 17.21           C  
ATOM    980  C   ASN   136     -25.449  16.155  39.816  1.00 17.21           C  
ATOM    981  O   ASN   136     -24.511  15.361  39.896  1.00 17.21           O  
ATOM    982  CB  ASN   136     -26.533  15.496  41.980  1.00 17.21           C  
ATOM    983  CG  ASN   136     -26.786  16.659  42.919  1.00 17.21           C  
ATOM    984  OD1 ASN   136     -26.972  17.797  42.481  1.00 17.21           O  
ATOM    985  ND2 ASN   136     -26.796  16.381  44.218  1.00 17.21           N  
ATOM    986  N   ILE   137     -25.444  16.724  38.606  1.00 17.82           N  
ATOM    987  CA  ILE   137     -24.129  17.192  38.181  1.00 17.82           C  
ATOM    988  C   ILE   137     -23.719  18.404  39.015  1.00 17.82           C  
ATOM    989  O   ILE   137     -24.417  19.420  39.030  1.00 17.82           O  
ATOM    990  CB  ILE   137     -24.114  17.546  36.677  1.00 17.82           C  
ATOM    991  CG1 ILE   137     -24.621  16.362  35.845  1.00 17.82           C  
ATOM    992  CG2 ILE   137     -22.708  17.963  36.235  1.00 17.82           C  
ATOM    993  CD1 ILE   137     -24.724  16.653  34.354  1.00 17.82           C  
ATOM    994  N   PRO   138     -22.873  18.230  40.044  1.00 18.46           N  
ATOM    995  CA  PRO   138     -22.385  19.363  40.834  1.00 18.46           C  
ATOM    996  C   PRO   138     -22.052  20.581  39.976  1.00 18.46           C  
ATOM    997  O   PRO   138     -21.505  20.437  38.879  1.00 18.46           O  
ATOM    998  CB  PRO   138     -21.126  18.808  41.506  1.00 18.46           C  
ATOM    999  CG  PRO   138     -20.950  17.444  40.920  1.00 18.46           C  
ATOM   1000  CD  PRO   138     -22.106  17.166  40.002  1.00 18.46           C  
ATOM   1001  N   LEU   139     -22.782  21.669  40.047  1.00 19.19           N  
ATOM   1002  CA  LEU   139     -22.419  22.953  39.456  1.00 19.19           C  
ATOM   1003  C   LEU   139     -20.905  23.137  39.443  1.00 19.19           C  
ATOM   1004  O   LEU   139     -20.368  23.831  38.577  1.00 19.19           O  
ATOM   1005  CB  LEU   139     -23.078  24.101  40.225  1.00 19.19           C  
ATOM   1006  CG  LEU   139     -24.552  24.367  39.915  1.00 19.19           C  
ATOM   1007  CD1 LEU   139     -25.197  25.157  41.049  1.00 19.19           C  
ATOM   1008  CD2 LEU   139     -24.695  25.108  38.591  1.00 19.19           C  
ATOM   1009  N   SER   140     -20.192  22.665  40.476  1.00 21.67           N  
ATOM   1010  CA  SER   140     -18.740  22.742  40.360  1.00 21.67           C  
ATOM   1011  C   SER   140     -18.242  21.984  39.134  1.00 21.67           C  
ATOM   1012  O   SER   140     -17.216  22.340  38.552  1.00 21.67           O  
ATOM   1013  CB  SER   140     -18.071  22.189  41.618  1.00 21.67           C  
ATOM   1014  OG  SER   140     -18.432  20.834  41.826  1.00 21.67           O  
ATOM   1015  N   TYR   141     -19.008  20.947  38.722  1.00 18.13           N  
ATOM   1016  CA  TYR   141     -18.640  20.260  37.488  1.00 18.13           C  
ATOM   1017  C   TYR   141     -18.788  21.184  36.285  1.00 18.13           C  
ATOM   1018  O   TYR   141     -17.957  21.163  35.374  1.00 18.13           O  
ATOM   1019  CB  TYR   141     -19.500  19.007  37.293  1.00 18.13           C  
ATOM   1020  CG  TYR   141     -18.858  17.961  36.416  1.00 18.13           C  
ATOM   1021  CD1 TYR   141     -19.157  17.884  35.058  1.00 18.13           C  
ATOM   1022  CD2 TYR   141     -17.952  17.047  36.942  1.00 18.13           C  
ATOM   1023  CE1 TYR   141     -18.569  16.920  34.246  1.00 18.13           C  
ATOM   1024  CE2 TYR   141     -17.358  16.079  36.140  1.00 18.13           C  
ATOM   1025  CZ  TYR   141     -17.672  16.024  34.794  1.00 18.13           C  
ATOM   1026  OH  TYR   141     -17.087  15.068  33.995  1.00 18.13           O  
ATOM   1027  N   LEU   142     -19.805  22.137  36.327  1.00 18.35           N  
ATOM   1028  CA  LEU   142     -20.041  23.003  35.177  1.00 18.35           C  
ATOM   1029  C   LEU   142     -19.057  24.167  35.161  1.00 18.35           C  
ATOM   1030  O   LEU   142     -18.686  24.657  34.092  1.00 18.35           O  
ATOM   1031  CB  LEU   142     -21.477  23.533  35.192  1.00 18.35           C  
ATOM   1032  CG  LEU   142     -22.565  22.560  34.733  1.00 18.35           C  
ATOM   1033  CD1 LEU   142     -23.917  22.968  35.307  1.00 18.35           C  
ATOM   1034  CD2 LEU   142     -22.620  22.499  33.210  1.00 18.35           C  
ATOM   1035  N   SER   143     -18.662  24.643  36.340  1.00 16.93           N  
ATOM   1036  CA  SER   143     -17.783  25.807  36.315  1.00 16.93           C  
ATOM   1037  C   SER   143     -16.402  25.446  35.778  1.00 16.93           C  
ATOM   1038  O   SER   143     -15.664  26.317  35.312  1.00 16.93           O  
ATOM   1039  CB  SER   143     -17.653  26.411  37.714  1.00 16.93           C  
ATOM   1040  OG  SER   143     -17.071  25.481  38.611  1.00 16.93           O  
ATOM   1041  N   LYS   144     -16.018  24.172  35.886  1.00 17.24           N  
ATOM   1042  CA  LYS   144     -14.687  23.900  35.352  1.00 17.24           C  
ATOM   1043  C   LYS   144     -14.648  24.108  33.840  1.00 17.24           C  
ATOM   1044  O   LYS   144     -13.632  24.546  33.295  1.00 17.24           O  
ATOM   1045  CB  LYS   144     -14.251  22.475  35.696  1.00 17.24           C  
ATOM   1046  CG  LYS   144     -13.352  22.382  36.920  1.00 17.24           C  
ATOM   1047  CD  LYS   144     -12.899  20.949  37.173  1.00 17.24           C  
ATOM   1048  CE  LYS   144     -12.095  20.835  38.461  1.00 17.24           C  
ATOM   1049  NZ  LYS   144     -11.601  19.443  38.684  1.00 17.24           N  
ATOM   1050  N   TYR   145     -15.763  23.930  33.125  1.00 18.57           N  
ATOM   1051  CA  TYR   145     -15.551  24.025  31.685  1.00 18.57           C  
ATOM   1052  C   TYR   145     -16.200  25.283  31.120  1.00 18.57           C  
ATOM   1053  O   TYR   145     -15.874  25.713  30.011  1.00 18.57           O  
ATOM   1054  CB  TYR   145     -16.109  22.787  30.976  1.00 18.57           C  
ATOM   1055  CG  TYR   145     -15.330  21.525  31.254  1.00 18.57           C  
ATOM   1056  CD1 TYR   145     -14.142  21.254  30.579  1.00 18.57           C  
ATOM   1057  CD2 TYR   145     -15.779  20.601  32.192  1.00 18.57           C  
ATOM   1058  CE1 TYR   145     -13.421  20.091  30.831  1.00 18.57           C  
ATOM   1059  CE2 TYR   145     -15.066  19.435  32.451  1.00 18.57           C  
ATOM   1060  CZ  TYR   145     -13.890  19.190  31.767  1.00 18.57           C  
ATOM   1061  OH  TYR   145     -13.180  18.037  32.021  1.00 18.57           O  
ATOM   1062  N   LEU   146     -16.910  26.091  32.010  1.00 18.05           N  
ATOM   1063  CA  LEU   146     -17.403  27.257  31.284  1.00 18.05           C  
ATOM   1064  C   LEU   146     -17.278  28.518  32.132  1.00 18.05           C  
ATOM   1065  O   LEU   146     -18.227  28.907  32.817  1.00 18.05           O  
ATOM   1066  CB  LEU   146     -18.862  27.050  30.867  1.00 18.05           C  
ATOM   1067  CG  LEU   146     -19.113  26.016  29.768  1.00 18.05           C  
ATOM   1068  CD1 LEU   146     -20.601  25.701  29.667  1.00 18.05           C  
ATOM   1069  CD2 LEU   146     -18.575  26.515  28.431  1.00 18.05           C  
ATOM   1070  N   PRO   147     -16.106  28.959  32.530  1.00 16.98           N  
ATOM   1071  CA  PRO   147     -15.872  30.051  33.478  1.00 16.98           C  
ATOM   1072  C   PRO   147     -16.717  31.287  33.175  1.00 16.98           C  
ATOM   1073  O   PRO   147     -17.007  32.077  34.077  1.00 16.98           O  
ATOM   1074  CB  PRO   147     -14.382  30.354  33.307  1.00 16.98           C  
ATOM   1075  CG  PRO   147     -13.970  29.575  32.100  1.00 16.98           C  
ATOM   1076  CD  PRO   147     -15.092  28.652  31.722  1.00 16.98           C  
ATOM   1077  N   GLY   148     -17.438  31.306  32.053  1.00 18.38           N  
ATOM   1078  CA  GLY   148     -17.986  32.613  31.726  1.00 18.38           C  
ATOM   1079  C   GLY   148     -19.449  32.757  32.098  1.00 18.38           C  
ATOM   1080  O   GLY   148     -20.010  33.852  32.023  1.00 18.38           O  
ATOM   1081  N   LEU   149     -19.981  31.636  32.558  1.00 17.85           N  
ATOM   1082  CA  LEU   149     -21.414  31.705  32.822  1.00 17.85           C  
ATOM   1083  C   LEU   149     -21.690  32.408  34.147  1.00 17.85           C  
ATOM   1084  O   LEU   149     -22.734  33.044  34.311  1.00 17.85           O  
ATOM   1085  CB  LEU   149     -22.025  30.301  32.838  1.00 17.85           C  
ATOM   1086  CG  LEU   149     -22.574  29.785  31.508  1.00 17.85           C  
ATOM   1087  CD1 LEU   149     -22.521  28.261  31.468  1.00 17.85           C  
ATOM   1088  CD2 LEU   149     -23.998  30.282  31.288  1.00 17.85           C  
ATOM   1089  N   LEU   150     -20.713  32.579  35.002  1.00 17.37           N  
ATOM   1090  CA  LEU   150     -21.226  33.341  36.135  1.00 17.37           C  
ATOM   1091  C   LEU   150     -20.903  34.824  35.984  1.00 17.37           C  
ATOM   1092  O   LEU   150     -21.315  35.641  36.811  1.00 17.37           O  
ATOM   1093  CB  LEU   150     -20.639  32.811  37.446  1.00 17.37           C  
ATOM   1094  CG  LEU   150     -21.119  31.429  37.893  1.00 17.37           C  
ATOM   1095  CD1 LEU   150     -20.162  30.845  38.927  1.00 17.37           C  
ATOM   1096  CD2 LEU   150     -22.535  31.509  38.453  1.00 17.37           C  
ATOM   1097  N   THR   151     -20.235  35.251  34.977  1.00 17.20           N  
ATOM   1098  CA  THR   151     -20.257  36.709  35.021  1.00 17.20           C  
ATOM   1099  C   THR   151     -21.291  37.264  34.045  1.00 17.20           C  
ATOM   1100  O   THR   151     -21.291  38.460  33.747  1.00 17.20           O  
ATOM   1101  CB  THR   151     -18.872  37.298  34.695  1.00 17.20           C  
ATOM   1102  OG1 THR   151     -18.451  36.830  33.407  1.00 17.20           O  
ATOM   1103  CG2 THR   151     -17.838  36.882  35.736  1.00 17.20           C  
ATOM   1104  N   ALA   152     -21.977  36.535  33.251  1.00 16.91           N  
ATOM   1105  CA  ALA   152     -22.962  37.185  32.392  1.00 16.91           C  
ATOM   1106  C   ALA   152     -24.131  37.728  33.210  1.00 16.91           C  
ATOM   1107  O   ALA   152     -24.872  36.962  33.829  1.00 16.91           O  
ATOM   1108  CB  ALA   152     -23.468  36.212  31.330  1.00 16.91           C  
ATOM   1109  N   GLN   153     -23.835  38.729  34.105  1.00 17.42           N  
ATOM   1110  CA  GLN   153     -24.661  39.738  34.761  1.00 17.42           C  
ATOM   1111  C   GLN   153     -25.914  40.039  33.944  1.00 17.42           C  
ATOM   1112  O   GLN   153     -25.822  40.439  32.781  1.00 17.42           O  
ATOM   1113  CB  GLN   153     -23.861  41.022  34.989  1.00 17.42           C  
ATOM   1114  CG  GLN   153     -22.875  40.934  36.146  1.00 17.42           C  
ATOM   1115  CD  GLN   153     -22.354  42.293  36.577  1.00 17.42           C  
ATOM   1116  OE1 GLN   153     -22.476  43.280  35.845  1.00 17.42           O  
ATOM   1117  NE2 GLN   153     -21.769  42.353  37.769  1.00 17.42           N  
ATOM   1118  N   PRO   154     -27.002  39.326  34.073  1.00 19.94           N  
ATOM   1119  CA  PRO   154     -28.198  39.721  33.325  1.00 19.94           C  
ATOM   1120  C   PRO   154     -28.428  41.231  33.335  1.00 19.94           C  
ATOM   1121  O   PRO   154     -28.098  41.903  34.316  1.00 19.94           O  
ATOM   1122  CB  PRO   154     -29.328  38.992  34.056  1.00 19.94           C  
ATOM   1123  CG  PRO   154     -28.694  38.454  35.299  1.00 19.94           C  
ATOM   1124  CD  PRO   154     -27.211  38.679  35.215  1.00 19.94           C  
ATOM   1125  N   TYR   155     -28.148  41.936  32.275  1.00 16.22           N  
ATOM   1126  CA  TYR   155     -28.678  43.262  31.980  1.00 16.22           C  
ATOM   1127  C   TYR   155     -30.187  43.306  32.185  1.00 16.22           C  
ATOM   1128  O   TYR   155     -30.914  42.450  31.676  1.00 16.22           O  
ATOM   1129  CB  TYR   155     -28.335  43.670  30.544  1.00 16.22           C  
ATOM   1130  CG  TYR   155     -26.919  44.164  30.375  1.00 16.22           C  
ATOM   1131  CD1 TYR   155     -26.591  45.495  30.617  1.00 16.22           C  
ATOM   1132  CD2 TYR   155     -25.906  43.300  29.971  1.00 16.22           C  
ATOM   1133  CE1 TYR   155     -25.287  45.955  30.461  1.00 16.22           C  
ATOM   1134  CE2 TYR   155     -24.600  43.749  29.811  1.00 16.22           C  
ATOM   1135  CZ  TYR   155     -24.300  45.076  30.059  1.00 16.22           C  
ATOM   1136  OH  TYR   155     -23.008  45.526  29.902  1.00 16.22           O  
ATOM   1137  N   ASP   156     -30.635  43.425  33.418  1.00 19.88           N  
ATOM   1138  CA  ASP   156     -32.048  43.790  33.456  1.00 19.88           C  
ATOM   1139  C   ASP   156     -32.305  45.072  32.668  1.00 19.88           C  
ATOM   1140  O   ASP   156     -31.365  45.780  32.300  1.00 19.88           O  
ATOM   1141  CB  ASP   156     -32.520  43.958  34.902  1.00 19.88           C  
ATOM   1142  CG  ASP   156     -32.176  45.317  35.484  1.00 19.88           C  
ATOM   1143  OD1 ASP   156     -31.580  46.152  34.771  1.00 19.88           O  
ATOM   1144  OD2 ASP   156     -32.502  45.554  36.668  1.00 19.88           O  
ATOM   1145  N   GLU   157     -33.362  45.035  31.869  1.00 20.43           N  
ATOM   1146  CA  GLU   157     -33.922  46.092  31.032  1.00 20.43           C  
ATOM   1147  C   GLU   157     -33.884  47.440  31.747  1.00 20.43           C  
ATOM   1148  O   GLU   157     -34.156  48.478  31.141  1.00 20.43           O  
ATOM   1149  CB  GLU   157     -35.358  45.753  30.626  1.00 20.43           C  
ATOM   1150  CG  GLU   157     -36.273  45.441  31.801  1.00 20.43           C  
ATOM   1151  CD  GLU   157     -36.603  43.963  31.929  1.00 20.43           C  
ATOM   1152  OE1 GLU   157     -37.551  43.614  32.668  1.00 20.43           O  
ATOM   1153  OE2 GLU   157     -35.907  43.146  31.285  1.00 20.43           O  
ATOM   1154  N   THR   158     -33.583  47.477  33.032  1.00 22.59           N  
ATOM   1155  CA  THR   158     -33.628  48.866  33.476  1.00 22.59           C  
ATOM   1156  C   THR   158     -32.220  49.441  33.599  1.00 22.59           C  
ATOM   1157  O   THR   158     -32.051  50.625  33.898  1.00 22.59           O  
ATOM   1158  CB  THR   158     -34.359  48.998  34.825  1.00 22.59           C  
ATOM   1159  OG1 THR   158     -33.688  48.196  35.805  1.00 22.59           O  
ATOM   1160  CG2 THR   158     -35.808  48.536  34.712  1.00 22.59           C  
ATOM   1161  N   GLY   159     -31.183  48.896  32.836  1.00 19.37           N  
ATOM   1162  CA  GLY   159     -29.842  49.434  32.672  1.00 19.37           C  
ATOM   1163  C   GLY   159     -29.114  49.634  33.988  1.00 19.37           C  
ATOM   1164  O   GLY   159     -28.013  50.188  34.017  1.00 19.37           O  
ATOM   1165  N   ALA   160     -29.616  49.019  35.085  1.00 18.53           N  
ATOM   1166  CA  ALA   160     -28.867  49.136  36.333  1.00 18.53           C  
ATOM   1167  C   ALA   160     -27.890  47.975  36.498  1.00 18.53           C  
ATOM   1168  O   ALA   160     -28.234  46.823  36.226  1.00 18.53           O  
ATOM   1169  CB  ALA   160     -29.822  49.196  37.523  1.00 18.53           C  
ATOM   1170  N   GLN   161     -26.593  48.142  36.271  1.00 18.11           N  
ATOM   1171  CA  GLN   161     -25.466  47.269  36.583  1.00 18.11           C  
ATOM   1172  C   GLN   161     -25.355  47.030  38.086  1.00 18.11           C  
ATOM   1173  O   GLN   161     -25.230  47.978  38.863  1.00 18.11           O  
ATOM   1174  CB  GLN   161     -24.162  47.862  36.048  1.00 18.11           C  
ATOM   1175  CG  GLN   161     -24.119  47.985  34.531  1.00 18.11           C  
ATOM   1176  CD  GLN   161     -23.517  46.764  33.860  1.00 18.11           C  
ATOM   1177  OE1 GLN   161     -22.815  45.972  34.497  1.00 18.11           O  
ATOM   1178  NE2 GLN   161     -23.786  46.604  32.569  1.00 18.11           N  
ATOM   1179  N   VAL   162     -26.180  46.101  38.595  1.00 15.15           N  
ATOM   1180  CA  VAL   162     -26.030  45.684  39.986  1.00 15.15           C  
ATOM   1181  C   VAL   162     -24.589  45.246  40.241  1.00 15.15           C  
ATOM   1182  O   VAL   162     -24.074  44.356  39.561  1.00 15.15           O  
ATOM   1183  CB  VAL   162     -27.006  44.541  40.344  1.00 15.15           C  
ATOM   1184  CG1 VAL   162     -26.905  44.190  41.827  1.00 15.15           C  
ATOM   1185  CG2 VAL   162     -28.437  44.928  39.979  1.00 15.15           C  
ATOM   1186  N   THR   163     -23.701  46.063  40.715  1.00 17.03           N  
ATOM   1187  CA  THR   163     -22.372  45.998  41.313  1.00 17.03           C  
ATOM   1188  C   THR   163     -22.420  45.289  42.663  1.00 17.03           C  
ATOM   1189  O   THR   163     -23.350  45.494  43.445  1.00 17.03           O  
ATOM   1190  CB  THR   163     -21.770  47.405  41.491  1.00 17.03           C  
ATOM   1191  OG1 THR   163     -22.522  48.342  40.710  1.00 17.03           O  
ATOM   1192  CG2 THR   163     -20.313  47.440  41.042  1.00 17.03           C  
ATOM   1193  N   SER   164     -22.187  43.947  42.697  1.00 16.52           N  
ATOM   1194  CA  SER   164     -21.484  43.056  43.615  1.00 16.52           C  
ATOM   1195  C   SER   164     -22.362  41.876  44.020  1.00 16.52           C  
ATOM   1196  O   SER   164     -23.404  42.059  44.653  1.00 16.52           O  
ATOM   1197  CB  SER   164     -21.033  43.819  44.862  1.00 16.52           C  
ATOM   1198  OG  SER   164     -22.151  44.265  45.610  1.00 16.52           O  
ATOM   1199  N   VAL   165     -22.737  40.983  43.104  1.00 14.98           N  
ATOM   1200  CA  VAL   165     -23.165  39.694  43.636  1.00 14.98           C  
ATOM   1201  C   VAL   165     -21.999  39.015  44.350  1.00 14.98           C  
ATOM   1202  O   VAL   165     -20.953  38.765  43.745  1.00 14.98           O  
ATOM   1203  CB  VAL   165     -23.716  38.775  42.522  1.00 14.98           C  
ATOM   1204  CG1 VAL   165     -24.443  37.574  43.123  1.00 14.98           C  
ATOM   1205  CG2 VAL   165     -24.645  39.558  41.596  1.00 14.98           C  
ATOM   1206  N   SER   166     -21.537  39.483  45.417  1.00 16.26           N  
ATOM   1207  CA  SER   166     -20.865  38.607  46.371  1.00 16.26           C  
ATOM   1208  C   SER   166     -21.543  37.243  46.442  1.00 16.26           C  
ATOM   1209  O   SER   166     -22.748  37.130  46.205  1.00 16.26           O  
ATOM   1210  CB  SER   166     -20.841  39.246  47.760  1.00 16.26           C  
ATOM   1211  OG  SER   166     -22.143  39.290  48.317  1.00 16.26           O  
ATOM   1212  N   SER   167     -21.251  36.306  45.488  1.00 17.03           N  
ATOM   1213  CA  SER   167     -21.472  34.865  45.443  1.00 17.03           C  
ATOM   1214  C   SER   167     -22.087  34.359  46.744  1.00 17.03           C  
ATOM   1215  O   SER   167     -21.981  33.174  47.067  1.00 17.03           O  
ATOM   1216  CB  SER   167     -20.160  34.129  45.169  1.00 17.03           C  
ATOM   1217  OG  SER   167     -19.228  34.357  46.212  1.00 17.03           O  
ATOM   1218  N   THR   168     -22.971  35.020  47.437  1.00 15.62           N  
ATOM   1219  CA  THR   168     -23.899  34.320  48.318  1.00 15.62           C  
ATOM   1220  C   THR   168     -24.995  33.630  47.511  1.00 15.62           C  
ATOM   1221  O   THR   168     -25.700  34.275  46.732  1.00 15.62           O  
ATOM   1222  CB  THR   168     -24.537  35.284  49.336  1.00 15.62           C  
ATOM   1223  OG1 THR   168     -23.839  36.534  49.304  1.00 15.62           O  
ATOM   1224  CG2 THR   168     -24.471  34.714  50.749  1.00 15.62           C  
ATOM   1225  N   PRO   169     -24.722  32.477  46.844  1.00 17.41           N  
ATOM   1226  CA  PRO   169     -25.781  32.082  45.912  1.00 17.41           C  
ATOM   1227  C   PRO   169     -27.158  32.030  46.572  1.00 17.41           C  
ATOM   1228  O   PRO   169     -28.179  32.042  45.879  1.00 17.41           O  
ATOM   1229  CB  PRO   169     -25.344  30.689  45.452  1.00 17.41           C  
ATOM   1230  CG  PRO   169     -24.156  30.362  46.299  1.00 17.41           C  
ATOM   1231  CD  PRO   169     -23.840  31.553  47.157  1.00 17.41           C  
ATOM   1232  N   PHE   170     -27.526  32.984  47.405  1.00 16.34           N  
ATOM   1233  CA  PHE   170     -28.952  33.002  47.709  1.00 16.34           C  
ATOM   1234  C   PHE   170     -29.449  34.431  47.889  1.00 16.34           C  
ATOM   1235  O   PHE   170     -29.133  35.083  48.886  1.00 16.34           O  
ATOM   1236  CB  PHE   170     -29.245  32.182  48.970  1.00 16.34           C  
ATOM   1237  CG  PHE   170     -29.253  30.695  48.738  1.00 16.34           C  
ATOM   1238  CD1 PHE   170     -30.376  30.065  48.216  1.00 16.34           C  
ATOM   1239  CD2 PHE   170     -28.137  29.927  49.044  1.00 16.34           C  
ATOM   1240  CE1 PHE   170     -30.387  28.689  48.000  1.00 16.34           C  
ATOM   1241  CE2 PHE   170     -28.140  28.551  48.831  1.00 16.34           C  
ATOM   1242  CZ  PHE   170     -29.266  27.934  48.310  1.00 16.34           C  
ATOM   1243  N   GLY   171     -29.355  35.331  46.925  1.00 17.61           N  
ATOM   1244  CA  GLY   171     -30.093  36.584  46.903  1.00 17.61           C  
ATOM   1245  C   GLY   171     -31.437  36.497  47.600  1.00 17.61           C  
ATOM   1246  O   GLY   171     -32.117  35.472  47.524  1.00 17.61           O  
ATOM   1247  N   SER   172     -31.490  36.696  48.909  1.00 18.96           N  
ATOM   1248  CA  SER   172     -32.503  37.244  49.805  1.00 18.96           C  
ATOM   1249  C   SER   172     -33.823  37.470  49.075  1.00 18.96           C  
ATOM   1250  O   SER   172     -33.837  37.968  47.948  1.00 18.96           O  
ATOM   1251  CB  SER   172     -32.021  38.558  50.421  1.00 18.96           C  
ATOM   1252  OG  SER   172     -31.788  39.529  49.416  1.00 18.96           O  
ATOM   1253  N   LEU   173     -34.595  36.422  48.765  1.00 20.27           N  
ATOM   1254  CA  LEU   173     -35.983  36.380  48.320  1.00 20.27           C  
ATOM   1255  C   LEU   173     -36.766  37.568  48.870  1.00 20.27           C  
ATOM   1256  O   LEU   173     -36.721  37.844  50.071  1.00 20.27           O  
ATOM   1257  CB  LEU   173     -36.646  35.071  48.756  1.00 20.27           C  
ATOM   1258  CG  LEU   173     -36.178  33.803  48.041  1.00 20.27           C  
ATOM   1259  CD1 LEU   173     -36.623  32.565  48.812  1.00 20.27           C  
ATOM   1260  CD2 LEU   173     -36.707  33.768  46.612  1.00 20.27           C  
ATOM   1261  N   ILE   174     -36.916  38.682  48.153  1.00 18.77           N  
ATOM   1262  CA  ILE   174     -37.871  39.735  48.479  1.00 18.77           C  
ATOM   1263  C   ILE   174     -39.289  39.260  48.167  1.00 18.77           C  
ATOM   1264  O   ILE   174     -39.552  38.743  47.079  1.00 18.77           O  
ATOM   1265  CB  ILE   174     -37.561  41.038  47.708  1.00 18.77           C  
ATOM   1266  CG1 ILE   174     -36.116  41.479  47.965  1.00 18.77           C  
ATOM   1267  CG2 ILE   174     -38.548  42.142  48.095  1.00 18.77           C  
ATOM   1268  CD1 ILE   174     -35.654  42.630  47.083  1.00 18.77           C  
ATOM   1269  N   ASP   175     -39.921  38.705  49.118  1.00 22.49           N  
ATOM   1270  CA  ASP   175     -41.373  38.633  48.994  1.00 22.49           C  
ATOM   1271  C   ASP   175     -41.939  39.923  48.404  1.00 22.49           C  
ATOM   1272  O   ASP   175     -41.806  40.994  49.000  1.00 22.49           O  
ATOM   1273  CB  ASP   175     -42.015  38.351  50.354  1.00 22.49           C  
ATOM   1274  CG  ASP   175     -43.515  38.129  50.268  1.00 22.49           C  
ATOM   1275  OD1 ASP   175     -44.113  38.413  49.208  1.00 22.49           O  
ATOM   1276  OD2 ASP   175     -44.104  37.668  51.270  1.00 22.49           O  
ATOM   1277  N   THR   176     -42.235  40.026  47.102  1.00 23.68           N  
ATOM   1278  CA  THR   176     -42.803  41.240  46.527  1.00 23.68           C  
ATOM   1279  C   THR   176     -44.175  41.533  47.130  1.00 23.68           C  
ATOM   1280  O   THR   176     -44.729  42.616  46.927  1.00 23.68           O  
ATOM   1281  CB  THR   176     -42.926  41.129  44.996  1.00 23.68           C  
ATOM   1282  OG1 THR   176     -43.707  39.973  44.668  1.00 23.68           O  
ATOM   1283  CG2 THR   176     -41.553  41.003  44.343  1.00 23.68           C  
ATOM   1284  N   SER   177     -44.876  40.595  47.740  1.00 25.59           N  
ATOM   1285  CA  SER   177     -46.196  41.041  48.172  1.00 25.59           C  
ATOM   1286  C   SER   177     -46.101  41.950  49.393  1.00 25.59           C  
ATOM   1287  O   SER   177     -46.861  42.913  49.517  1.00 25.59           O  
ATOM   1288  CB  SER   177     -47.091  39.842  48.487  1.00 25.59           C  
ATOM   1289  OG  SER   177     -46.695  39.223  49.698  1.00 25.59           O  
ATOM   1290  N   THR   178     -45.031  41.800  50.235  1.00 26.96           N  
ATOM   1291  CA  THR   178     -45.041  42.690  51.390  1.00 26.96           C  
ATOM   1292  C   THR   178     -43.788  43.560  51.414  1.00 26.96           C  
ATOM   1293  O   THR   178     -43.699  44.508  52.198  1.00 26.96           O  
ATOM   1294  CB  THR   178     -45.144  41.896  52.706  1.00 26.96           C  
ATOM   1295  OG1 THR   178     -44.034  40.993  52.800  1.00 26.96           O  
ATOM   1296  CG2 THR   178     -46.441  41.097  52.767  1.00 26.96           C  
ATOM   1297  N   GLY   179     -42.898  43.499  50.320  1.00 24.16           N  
ATOM   1298  CA  GLY   179     -41.667  44.269  50.245  1.00 24.16           C  
ATOM   1299  C   GLY   179     -40.672  43.910  51.332  1.00 24.16           C  
ATOM   1300  O   GLY   179     -39.640  44.568  51.478  1.00 24.16           O  
ATOM   1301  N   GLN   180     -40.881  42.868  52.152  1.00 20.15           N  
ATOM   1302  CA  GLN   180     -39.968  42.623  53.264  1.00 20.15           C  
ATOM   1303  C   GLN   180     -38.958  41.534  52.916  1.00 20.15           C  
ATOM   1304  O   GLN   180     -39.298  40.552  52.253  1.00 20.15           O  
ATOM   1305  CB  GLN   180     -40.746  42.234  54.522  1.00 20.15           C  
ATOM   1306  CG  GLN   180     -41.607  43.358  55.084  1.00 20.15           C  
ATOM   1307  CD  GLN   180     -41.576  43.419  56.600  1.00 20.15           C  
ATOM   1308  OE1 GLN   180     -41.150  42.469  57.264  1.00 20.15           O  
ATOM   1309  NE2 GLN   180     -42.028  44.537  57.158  1.00 20.15           N  
ATOM   1310  N   GLN   181     -37.695  41.806  53.177  1.00 17.85           N  
ATOM   1311  CA  GLN   181     -36.426  41.086  53.143  1.00 17.85           C  
ATOM   1312  C   GLN   181     -36.358  40.039  54.251  1.00 17.85           C  
ATOM   1313  O   GLN   181     -36.621  40.343  55.416  1.00 17.85           O  
ATOM   1314  CB  GLN   181     -35.252  42.059  53.267  1.00 17.85           C  
ATOM   1315  CG  GLN   181     -34.408  42.168  52.004  1.00 17.85           C  
ATOM   1316  CD  GLN   181     -33.156  43.001  52.205  1.00 17.85           C  
ATOM   1317  OE1 GLN   181     -32.909  43.519  53.299  1.00 17.85           O  
ATOM   1318  NE2 GLN   181     -32.358  43.136  51.151  1.00 17.85           N  
ATOM   1319  N   ILE   182     -36.626  38.708  54.016  1.00 18.23           N  
ATOM   1320  CA  ILE   182     -36.400  37.743  55.086  1.00 18.23           C  
ATOM   1321  C   ILE   182     -34.915  37.395  55.161  1.00 18.23           C  
ATOM   1322  O   ILE   182     -34.344  36.870  54.202  1.00 18.23           O  
ATOM   1323  CB  ILE   182     -37.240  36.463  54.879  1.00 18.23           C  
ATOM   1324  CG1 ILE   182     -38.719  36.820  54.690  1.00 18.23           C  
ATOM   1325  CG2 ILE   182     -37.055  35.499  56.055  1.00 18.23           C  
ATOM   1326  CD1 ILE   182     -39.619  35.617  54.444  1.00 18.23           C  
ATOM   1327  N   LEU   183     -34.147  38.216  55.786  1.00 17.78           N  
ATOM   1328  CA  LEU   183     -32.821  38.058  56.375  1.00 17.78           C  
ATOM   1329  C   LEU   183     -32.733  36.762  57.175  1.00 17.78           C  
ATOM   1330  O   LEU   183     -33.565  36.510  58.050  1.00 17.78           O  
ATOM   1331  CB  LEU   183     -32.488  39.251  57.275  1.00 17.78           C  
ATOM   1332  CG  LEU   183     -31.048  39.338  57.780  1.00 17.78           C  
ATOM   1333  CD1 LEU   183     -30.091  39.572  56.616  1.00 17.78           C  
ATOM   1334  CD2 LEU   183     -30.912  40.444  58.822  1.00 17.78           C  
ATOM   1335  N   GLY   184     -32.175  35.706  56.595  1.00 19.45           N  
ATOM   1336  CA  GLY   184     -31.738  34.450  57.182  1.00 19.45           C  
ATOM   1337  C   GLY   184     -31.002  34.630  58.497  1.00 19.45           C  
ATOM   1338  O   GLY   184     -29.838  35.037  58.513  1.00 19.45           O  
ATOM   1339  N   THR   185     -31.551  35.185  59.593  1.00 16.27           N  
ATOM   1340  CA  THR   185     -30.967  34.803  60.874  1.00 16.27           C  
ATOM   1341  C   THR   185     -31.107  33.302  61.106  1.00 16.27           C  
ATOM   1342  O   THR   185     -32.107  32.698  60.712  1.00 16.27           O  
ATOM   1343  CB  THR   185     -31.624  35.569  62.038  1.00 16.27           C  
ATOM   1344  OG1 THR   185     -33.043  35.370  61.992  1.00 16.27           O  
ATOM   1345  CG2 THR   185     -31.329  37.062  61.950  1.00 16.27           C  
ATOM   1346  N   ASN   186     -30.044  32.592  60.941  1.00 15.67           N  
ATOM   1347  CA  ASN   186     -29.479  31.486  61.707  1.00 15.67           C  
ATOM   1348  C   ASN   186     -30.248  31.252  63.004  1.00 15.67           C  
ATOM   1349  O   ASN   186     -30.080  31.995  63.973  1.00 15.67           O  
ATOM   1350  CB  ASN   186     -28.000  31.740  62.005  1.00 15.67           C  
ATOM   1351  CG  ASN   186     -27.090  31.277  60.884  1.00 15.67           C  
ATOM   1352  OD1 ASN   186     -27.369  30.279  60.214  1.00 15.67           O  
ATOM   1353  ND2 ASN   186     -25.997  32.000  60.670  1.00 15.67           N  
ATOM   1354  N   PRO   187     -31.430  30.580  63.105  1.00 15.48           N  
ATOM   1355  CA  PRO   187     -31.645  30.235  64.513  1.00 15.48           C  
ATOM   1356  C   PRO   187     -31.121  28.845  64.866  1.00 15.48           C  
ATOM   1357  O   PRO   187     -31.293  27.901  64.091  1.00 15.48           O  
ATOM   1358  CB  PRO   187     -33.167  30.299  64.663  1.00 15.48           C  
ATOM   1359  CG  PRO   187     -33.687  30.357  63.263  1.00 15.48           C  
ATOM   1360  CD  PRO   187     -32.527  30.564  62.332  1.00 15.48           C  
ATOM   1361  N   VAL   188     -29.948  28.694  65.476  1.00 14.08           N  
ATOM   1362  CA  VAL   188     -29.575  27.652  66.427  1.00 14.08           C  
ATOM   1363  C   VAL   188     -30.580  27.618  67.576  1.00 14.08           C  
ATOM   1364  O   VAL   188     -30.644  28.550  68.381  1.00 14.08           O  
ATOM   1365  CB  VAL   188     -28.147  27.867  66.974  1.00 14.08           C  
ATOM   1366  CG1 VAL   188     -27.664  26.627  67.725  1.00 14.08           C  
ATOM   1367  CG2 VAL   188     -27.187  28.215  65.837  1.00 14.08           C  
ATOM   1368  N   LEU   189     -31.833  27.190  67.385  1.00 13.19           N  
ATOM   1369  CA  LEU   189     -32.643  26.849  68.550  1.00 13.19           C  
ATOM   1370  C   LEU   189     -32.110  25.594  69.234  1.00 13.19           C  
ATOM   1371  O   LEU   189     -31.955  24.552  68.595  1.00 13.19           O  
ATOM   1372  CB  LEU   189     -34.105  26.641  68.144  1.00 13.19           C  
ATOM   1373  CG  LEU   189     -34.875  27.893  67.720  1.00 13.19           C  
ATOM   1374  CD1 LEU   189     -36.222  27.507  67.119  1.00 13.19           C  
ATOM   1375  CD2 LEU   189     -35.061  28.834  68.905  1.00 13.19           C  
ATOM   1376  N   THR   190     -31.280  25.679  70.203  1.00 13.99           N  
ATOM   1377  CA  THR   190     -31.182  24.988  71.484  1.00 13.99           C  
ATOM   1378  C   THR   190     -32.562  24.812  72.111  1.00 13.99           C  
ATOM   1379  O   THR   190     -33.415  25.695  72.003  1.00 13.99           O  
ATOM   1380  CB  THR   190     -30.264  25.747  72.460  1.00 13.99           C  
ATOM   1381  OG1 THR   190     -30.726  27.098  72.587  1.00 13.99           O  
ATOM   1382  CG2 THR   190     -28.823  25.760  71.963  1.00 13.99           C  
ATOM   1383  N   SER   191     -33.182  23.658  71.902  1.00 13.70           N  
ATOM   1384  CA  SER   191     -33.961  22.944  72.908  1.00 13.70           C  
ATOM   1385  C   SER   191     -34.627  21.707  72.316  1.00 13.70           C  
ATOM   1386  O   SER   191     -35.209  21.768  71.230  1.00 13.70           O  
ATOM   1387  CB  SER   191     -35.021  23.862  73.516  1.00 13.70           C  
ATOM   1388  OG  SER   191     -35.980  24.237  72.543  1.00 13.70           O  
ATOM   1389  N   TYR   192     -33.868  20.654  72.058  1.00 12.00           N  
ATOM   1390  CA  TYR   192     -34.291  19.258  72.087  1.00 12.00           C  
ATOM   1391  C   TYR   192     -35.310  19.020  73.195  1.00 12.00           C  
ATOM   1392  O   TYR   192     -35.810  17.905  73.358  1.00 12.00           O  
ATOM   1393  CB  TYR   192     -33.085  18.335  72.279  1.00 12.00           C  
ATOM   1394  CG  TYR   192     -33.314  16.926  71.788  1.00 12.00           C  
ATOM   1395  CD1 TYR   192     -33.703  15.916  72.665  1.00 12.00           C  
ATOM   1396  CD2 TYR   192     -33.142  16.602  70.446  1.00 12.00           C  
ATOM   1397  CE1 TYR   192     -33.914  14.616  72.217  1.00 12.00           C  
ATOM   1398  CE2 TYR   192     -33.350  15.305  69.987  1.00 12.00           C  
ATOM   1399  CZ  TYR   192     -33.736  14.321  70.878  1.00 12.00           C  
ATOM   1400  OH  TYR   192     -33.943  13.035  70.429  1.00 12.00           O  
ATOM   1401  N   ASN   193     -36.271  19.923  73.491  1.00 13.38           N  
ATOM   1402  CA  ASN   193     -37.301  19.302  74.317  1.00 13.38           C  
ATOM   1403  C   ASN   193     -38.699  19.569  73.765  1.00 13.38           C  
ATOM   1404  O   ASN   193     -38.981  20.667  73.282  1.00 13.38           O  
ATOM   1405  CB  ASN   193     -37.198  19.793  75.762  1.00 13.38           C  
ATOM   1406  CG  ASN   193     -36.146  19.048  76.559  1.00 13.38           C  
ATOM   1407  OD1 ASN   193     -35.773  17.922  76.218  1.00 13.38           O  
ATOM   1408  ND2 ASN   193     -35.658  19.670  77.626  1.00 13.38           N  
ATOM   1409  N   SER   194     -39.306  18.469  73.154  1.00 13.27           N  
ATOM   1410  CA  SER   194     -40.625  17.850  73.094  1.00 13.27           C  
ATOM   1411  C   SER   194     -41.343  18.205  71.796  1.00 13.27           C  
ATOM   1412  O   SER   194     -41.718  19.360  71.583  1.00 13.27           O  
ATOM   1413  CB  SER   194     -41.475  18.280  74.290  1.00 13.27           C  
ATOM   1414  OG  SER   194     -41.750  19.669  74.238  1.00 13.27           O  
ATOM   1415  N   TYR   195     -40.978  17.578  70.630  1.00 13.65           N  
ATOM   1416  CA  TYR   195     -42.158  17.225  69.849  1.00 13.65           C  
ATOM   1417  C   TYR   195     -42.269  15.714  69.682  1.00 13.65           C  
ATOM   1418  O   TYR   195     -41.460  15.100  68.983  1.00 13.65           O  
ATOM   1419  CB  TYR   195     -42.116  17.901  68.475  1.00 13.65           C  
ATOM   1420  CG  TYR   195     -42.468  19.368  68.510  1.00 13.65           C  
ATOM   1421  CD1 TYR   195     -43.795  19.788  68.448  1.00 13.65           C  
ATOM   1422  CD2 TYR   195     -41.475  20.338  68.604  1.00 13.65           C  
ATOM   1423  CE1 TYR   195     -44.125  21.139  68.477  1.00 13.65           C  
ATOM   1424  CE2 TYR   195     -41.793  21.692  68.634  1.00 13.65           C  
ATOM   1425  CZ  TYR   195     -43.119  22.082  68.571  1.00 13.65           C  
ATOM   1426  OH  TYR   195     -43.439  23.421  68.600  1.00 13.65           O  
ATOM   1427  N   THR   196     -42.300  14.886  70.653  1.00 14.04           N  
ATOM   1428  CA  THR   196     -42.968  13.596  70.528  1.00 14.04           C  
ATOM   1429  C   THR   196     -44.415  13.777  70.076  1.00 14.04           C  
ATOM   1430  O   THR   196     -45.174  14.528  70.692  1.00 14.04           O  
ATOM   1431  CB  THR   196     -42.937  12.819  71.858  1.00 14.04           C  
ATOM   1432  OG1 THR   196     -43.228  13.717  72.936  1.00 14.04           O  
ATOM   1433  CG2 THR   196     -41.569  12.186  72.093  1.00 14.04           C  
ATOM   1434  N   THR   197     -44.637  13.552  68.767  1.00 14.38           N  
ATOM   1435  CA  THR   197     -45.862  12.874  68.357  1.00 14.38           C  
ATOM   1436  C   THR   197     -45.599  11.957  67.166  1.00 14.38           C  
ATOM   1437  O   THR   197     -44.808  12.291  66.281  1.00 14.38           O  
ATOM   1438  CB  THR   197     -46.966  13.885  67.995  1.00 14.38           C  
ATOM   1439  OG1 THR   197     -46.487  14.760  66.967  1.00 14.38           O  
ATOM   1440  CG2 THR   197     -47.368  14.717  69.208  1.00 14.38           C  
ATOM   1441  N   GLN   198     -45.374  10.717  67.292  1.00 13.62           N  
ATOM   1442  CA  GLN   198     -46.122   9.614  66.697  1.00 13.62           C  
ATOM   1443  C   GLN   198     -46.780  10.040  65.388  1.00 13.62           C  
ATOM   1444  O   GLN   198     -47.279  11.162  65.274  1.00 13.62           O  
ATOM   1445  CB  GLN   198     -47.179   9.094  67.671  1.00 13.62           C  
ATOM   1446  CG  GLN   198     -46.662   8.026  68.627  1.00 13.62           C  
ATOM   1447  CD  GLN   198     -47.769   7.380  69.439  1.00 13.62           C  
ATOM   1448  OE1 GLN   198     -48.956   7.626  69.202  1.00 13.62           O  
ATOM   1449  NE2 GLN   198     -47.388   6.549  70.404  1.00 13.62           N  
ATOM   1450  N   ALA   199     -46.179   9.615  64.207  1.00 12.85           N  
ATOM   1451  CA  ALA   199     -46.688   9.187  62.906  1.00 12.85           C  
ATOM   1452  C   ALA   199     -46.084  10.020  61.779  1.00 12.85           C  
ATOM   1453  O   ALA   199     -46.407  11.201  61.629  1.00 12.85           O  
ATOM   1454  CB  ALA   199     -48.212   9.281  62.875  1.00 12.85           C  
ATOM   1455  N   ASN   200     -44.798   9.969  61.518  1.00 14.96           N  
ATOM   1456  CA  ASN   200     -43.794   9.897  60.462  1.00 14.96           C  
ATOM   1457  C   ASN   200     -44.438   9.817  59.081  1.00 14.96           C  
ATOM   1458  O   ASN   200     -44.111   8.932  58.288  1.00 14.96           O  
ATOM   1459  CB  ASN   200     -42.865   8.701  60.684  1.00 14.96           C  
ATOM   1460  CG  ASN   200     -41.824   8.962  61.754  1.00 14.96           C  
ATOM   1461  OD1 ASN   200     -41.499  10.114  62.055  1.00 14.96           O  
ATOM   1462  ND2 ASN   200     -41.293   7.894  62.339  1.00 14.96           N  
ATOM   1463  N   THR   201     -45.455  10.514  58.701  1.00 14.46           N  
ATOM   1464  CA  THR   201     -45.506  10.715  57.257  1.00 14.46           C  
ATOM   1465  C   THR   201     -45.808  12.174  56.925  1.00 14.46           C  
ATOM   1466  O   THR   201     -45.554  12.626  55.807  1.00 14.46           O  
ATOM   1467  CB  THR   201     -46.564   9.807  56.604  1.00 14.46           C  
ATOM   1468  OG1 THR   201     -47.542   9.440  57.585  1.00 14.46           O  
ATOM   1469  CG2 THR   201     -45.928   8.541  56.038  1.00 14.46           C  
ATOM   1470  N   ASN   202     -45.222  13.143  57.625  1.00 14.06           N  
ATOM   1471  CA  ASN   202     -45.291  14.381  56.856  1.00 14.06           C  
ATOM   1472  C   ASN   202     -44.225  15.378  57.302  1.00 14.06           C  
ATOM   1473  O   ASN   202     -44.540  16.521  57.637  1.00 14.06           O  
ATOM   1474  CB  ASN   202     -46.683  15.006  56.967  1.00 14.06           C  
ATOM   1475  CG  ASN   202     -47.692  14.352  56.045  1.00 14.06           C  
ATOM   1476  OD1 ASN   202     -47.324  13.641  55.106  1.00 14.06           O  
ATOM   1477  ND2 ASN   202     -48.973  14.586  56.306  1.00 14.06           N  
ATOM   1478  N   MET   203     -43.072  14.973  57.750  1.00 12.81           N  
ATOM   1479  CA  MET   203     -41.981  15.943  57.688  1.00 12.81           C  
ATOM   1480  C   MET   203     -41.608  16.249  56.241  1.00 12.81           C  
ATOM   1481  O   MET   203     -40.960  15.438  55.578  1.00 12.81           O  
ATOM   1482  CB  MET   203     -40.757  15.425  58.445  1.00 12.81           C  
ATOM   1483  CG  MET   203     -40.914  15.456  59.957  1.00 12.81           C  
ATOM   1484  SD  MET   203     -39.421  16.102  60.806  1.00 12.81           S  
ATOM   1485  CE  MET   203     -39.686  15.435  62.472  1.00 12.81           C  
ATOM   1486  N   GLN   204     -42.582  16.590  55.412  1.00 13.82           N  
ATOM   1487  CA  GLN   204     -42.573  17.417  54.210  1.00 13.82           C  
ATOM   1488  C   GLN   204     -41.430  18.427  54.245  1.00 13.82           C  
ATOM   1489  O   GLN   204     -41.308  19.202  55.196  1.00 13.82           O  
ATOM   1490  CB  GLN   204     -43.910  18.143  54.047  1.00 13.82           C  
ATOM   1491  CG  GLN   204     -44.986  17.305  53.369  1.00 13.82           C  
ATOM   1492  CD  GLN   204     -46.293  18.056  53.197  1.00 13.82           C  
ATOM   1493  OE1 GLN   204     -46.510  19.102  53.818  1.00 13.82           O  
ATOM   1494  NE2 GLN   204     -47.174  17.529  52.355  1.00 13.82           N  
ATOM   1495  N   GLU   205     -40.191  17.985  54.103  1.00 14.11           N  
ATOM   1496  CA  GLU   205     -39.181  18.598  53.246  1.00 14.11           C  
ATOM   1497  C   GLU   205     -39.579  20.018  52.852  1.00 14.11           C  
ATOM   1498  O   GLU   205     -40.685  20.243  52.355  1.00 14.11           O  
ATOM   1499  CB  GLU   205     -38.951  17.749  51.993  1.00 14.11           C  
ATOM   1500  CG  GLU   205     -38.004  16.578  52.209  1.00 14.11           C  
ATOM   1501  CD  GLU   205     -37.733  15.783  50.941  1.00 14.11           C  
ATOM   1502  OE1 GLU   205     -36.921  14.831  50.983  1.00 14.11           O  
ATOM   1503  OE2 GLU   205     -38.337  16.116  49.897  1.00 14.11           O  
ATOM   1504  N   GLY   206     -39.559  20.984  53.762  1.00 16.20           N  
ATOM   1505  CA  GLY   206     -39.561  22.433  53.641  1.00 16.20           C  
ATOM   1506  C   GLY   206     -39.897  22.914  52.242  1.00 16.20           C  
ATOM   1507  O   GLY   206     -39.053  22.870  51.345  1.00 16.20           O  
ATOM   1508  N   VAL   207     -40.932  22.461  51.658  1.00 14.02           N  
ATOM   1509  CA  VAL   207     -41.682  23.026  50.541  1.00 14.02           C  
ATOM   1510  C   VAL   207     -41.900  24.520  50.769  1.00 14.02           C  
ATOM   1511  O   VAL   207     -42.531  24.920  51.750  1.00 14.02           O  
ATOM   1512  CB  VAL   207     -43.040  22.313  50.350  1.00 14.02           C  
ATOM   1513  CG1 VAL   207     -43.803  22.912  49.170  1.00 14.02           C  
ATOM   1514  CG2 VAL   207     -42.830  20.813  50.149  1.00 14.02           C  
ATOM   1515  N   VAL   208     -40.961  25.407  50.755  1.00 14.06           N  
ATOM   1516  CA  VAL   208     -41.373  26.797  50.588  1.00 14.06           C  
ATOM   1517  C   VAL   208     -42.126  26.958  49.270  1.00 14.06           C  
ATOM   1518  O   VAL   208     -41.570  26.711  48.196  1.00 14.06           O  
ATOM   1519  CB  VAL   208     -40.163  27.757  50.632  1.00 14.06           C  
ATOM   1520  CG1 VAL   208     -40.618  29.207  50.477  1.00 14.06           C  
ATOM   1521  CG2 VAL   208     -39.384  27.574  51.934  1.00 14.06           C  
ATOM   1522  N   SER   209     -43.337  26.505  49.149  1.00 15.59           N  
ATOM   1523  CA  SER   209     -44.412  26.771  48.199  1.00 15.59           C  
ATOM   1524  C   SER   209     -44.509  28.258  47.876  1.00 15.59           C  
ATOM   1525  O   SER   209     -44.832  29.068  48.747  1.00 15.59           O  
ATOM   1526  CB  SER   209     -45.749  26.272  48.748  1.00 15.59           C  
ATOM   1527  OG  SER   209     -46.787  26.474  47.805  1.00 15.59           O  
ATOM   1528  N   GLY   210     -43.585  28.960  47.225  1.00 18.12           N  
ATOM   1529  CA  GLY   210     -43.980  30.279  46.757  1.00 18.12           C  
ATOM   1530  C   GLY   210     -44.820  30.238  45.495  1.00 18.12           C  
ATOM   1531  O   GLY   210     -44.597  29.397  44.622  1.00 18.12           O  
ATOM   1532  N   THR   211     -46.164  30.328  45.609  1.00 17.94           N  
ATOM   1533  CA  THR   211     -47.243  30.481  44.639  1.00 17.94           C  
ATOM   1534  C   THR   211     -46.939  31.618  43.668  1.00 17.94           C  
ATOM   1535  O   THR   211     -46.631  32.735  44.088  1.00 17.94           O  
ATOM   1536  CB  THR   211     -48.589  30.745  45.339  1.00 17.94           C  
ATOM   1537  OG1 THR   211     -48.420  31.784  46.312  1.00 17.94           O  
ATOM   1538  CG2 THR   211     -49.102  29.490  46.036  1.00 17.94           C  
ATOM   1539  N   LEU   212     -46.153  31.467  42.631  1.00 18.39           N  
ATOM   1540  CA  LEU   212     -46.051  32.598  41.715  1.00 18.39           C  
ATOM   1541  C   LEU   212     -47.333  32.758  40.905  1.00 18.39           C  
ATOM   1542  O   LEU   212     -47.824  31.793  40.315  1.00 18.39           O  
ATOM   1543  CB  LEU   212     -44.857  32.420  40.773  1.00 18.39           C  
ATOM   1544  CG  LEU   212     -43.470  32.553  41.405  1.00 18.39           C  
ATOM   1545  CD1 LEU   212     -42.393  32.129  40.412  1.00 18.39           C  
ATOM   1546  CD2 LEU   212     -43.234  33.983  41.880  1.00 18.39           C  
ATOM   1547  N   THR   213     -48.008  33.914  41.039  1.00 20.03           N  
ATOM   1548  CA  THR   213     -49.318  34.226  40.476  1.00 20.03           C  
ATOM   1549  C   THR   213     -49.179  34.809  39.073  1.00 20.03           C  
ATOM   1550  O   THR   213     -50.066  34.639  38.234  1.00 20.03           O  
ATOM   1551  CB  THR   213     -50.089  35.214  41.371  1.00 20.03           C  
ATOM   1552  OG1 THR   213     -49.235  36.316  41.702  1.00 20.03           O  
ATOM   1553  CG2 THR   213     -50.554  34.541  42.659  1.00 20.03           C  
ATOM   1554  N   SER   214     -48.029  35.002  38.489  1.00 21.35           N  
ATOM   1555  CA  SER   214     -48.167  35.454  37.108  1.00 21.35           C  
ATOM   1556  C   SER   214     -46.865  35.271  36.335  1.00 21.35           C  
ATOM   1557  O   SER   214     -45.778  35.465  36.883  1.00 21.35           O  
ATOM   1558  CB  SER   214     -48.593  36.922  37.064  1.00 21.35           C  
ATOM   1559  OG  SER   214     -47.520  37.769  37.437  1.00 21.35           O  
ATOM   1560  N   PHE   215     -46.827  34.447  35.254  1.00 21.12           N  
ATOM   1561  CA  PHE   215     -45.659  34.540  34.386  1.00 21.12           C  
ATOM   1562  C   PHE   215     -46.068  34.915  32.966  1.00 21.12           C  
ATOM   1563  O   PHE   215     -47.221  34.723  32.576  1.00 21.12           O  
ATOM   1564  CB  PHE   215     -44.886  33.217  34.378  1.00 21.12           C  
ATOM   1565  CG  PHE   215     -45.695  32.045  33.890  1.00 21.12           C  
ATOM   1566  CD1 PHE   215     -46.437  31.277  34.779  1.00 21.12           C  
ATOM   1567  CD2 PHE   215     -45.712  31.712  32.542  1.00 21.12           C  
ATOM   1568  CE1 PHE   215     -47.187  30.191  34.330  1.00 21.12           C  
ATOM   1569  CE2 PHE   215     -46.458  30.628  32.086  1.00 21.12           C  
ATOM   1570  CZ  PHE   215     -47.194  29.869  32.982  1.00 21.12           C  
ATOM   1571  N   THR   216     -45.293  35.745  32.212  1.00 19.94           N  
ATOM   1572  CA  THR   216     -45.466  36.236  30.849  1.00 19.94           C  
ATOM   1573  C   THR   216     -44.717  35.352  29.857  1.00 19.94           C  
ATOM   1574  O   THR   216     -43.514  35.125  30.004  1.00 19.94           O  
ATOM   1575  CB  THR   216     -44.981  37.691  30.713  1.00 19.94           C  
ATOM   1576  OG1 THR   216     -45.552  38.479  31.765  1.00 19.94           O  
ATOM   1577  CG2 THR   216     -45.391  38.284  29.370  1.00 19.94           C  
ATOM   1578  N   LEU   217     -45.438  34.533  29.100  1.00 18.15           N  
ATOM   1579  CA  LEU   217     -44.893  33.728  28.012  1.00 18.15           C  
ATOM   1580  C   LEU   217     -45.133  34.401  26.665  1.00 18.15           C  
ATOM   1581  O   LEU   217     -46.278  34.672  26.296  1.00 18.15           O  
ATOM   1582  CB  LEU   217     -45.517  32.330  28.015  1.00 18.15           C  
ATOM   1583  CG  LEU   217     -44.713  31.230  28.710  1.00 18.15           C  
ATOM   1584  CD1 LEU   217     -45.651  30.218  29.360  1.00 18.15           C  
ATOM   1585  CD2 LEU   217     -43.779  30.542  27.718  1.00 18.15           C  
ATOM   1586  N   GLY   218     -44.096  34.718  25.806  1.00 23.56           N  
ATOM   1587  CA  GLY   218     -44.161  35.174  24.427  1.00 23.56           C  
ATOM   1588  C   GLY   218     -45.178  36.279  24.211  1.00 23.56           C  
ATOM   1589  O   GLY   218     -45.710  36.434  23.110  1.00 23.56           O  
ATOM   1590  N   GLY   219     -45.498  37.188  25.181  1.00 21.67           N  
ATOM   1591  CA  GLY   219     -46.420  38.312  25.145  1.00 21.67           C  
ATOM   1592  C   GLY   219     -47.835  37.937  25.543  1.00 21.67           C  
ATOM   1593  O   GLY   219     -48.705  38.803  25.655  1.00 21.67           O  
ATOM   1594  N   GLN   220     -48.141  36.681  25.929  1.00 18.42           N  
ATOM   1595  CA  GLN   220     -49.449  36.387  26.507  1.00 18.42           C  
ATOM   1596  C   GLN   220     -49.322  35.961  27.966  1.00 18.42           C  
ATOM   1597  O   GLN   220     -48.406  35.217  28.324  1.00 18.42           O  
ATOM   1598  CB  GLN   220     -50.160  35.299  25.701  1.00 18.42           C  
ATOM   1599  CG  GLN   220     -51.028  35.837  24.572  1.00 18.42           C  
ATOM   1600  CD  GLN   220     -51.743  34.739  23.807  1.00 18.42           C  
ATOM   1601  OE1 GLN   220     -51.571  33.550  24.095  1.00 18.42           O  
ATOM   1602  NE2 GLN   220     -52.549  35.129  22.825  1.00 18.42           N  
ATOM   1603  N   SER   221     -50.020  36.697  28.933  1.00 21.33           N  
ATOM   1604  CA  SER   221     -50.241  36.604  30.372  1.00 21.33           C  
ATOM   1605  C   SER   221     -51.226  35.489  30.709  1.00 21.33           C  
ATOM   1606  O   SER   221     -52.199  35.273  29.984  1.00 21.33           O  
ATOM   1607  CB  SER   221     -50.755  37.934  30.924  1.00 21.33           C  
ATOM   1608  OG  SER   221     -52.043  38.227  30.411  1.00 21.33           O  
ATOM   1609  N   PHE   222     -50.733  34.325  31.091  1.00 18.53           N  
ATOM   1610  CA  PHE   222     -51.647  33.278  31.532  1.00 18.53           C  
ATOM   1611  C   PHE   222     -51.892  33.371  33.034  1.00 18.53           C  
ATOM   1612  O   PHE   222     -50.945  33.405  33.822  1.00 18.53           O  
ATOM   1613  CB  PHE   222     -51.094  31.895  31.175  1.00 18.53           C  
ATOM   1614  CG  PHE   222     -51.058  31.619  29.696  1.00 18.53           C  
ATOM   1615  CD1 PHE   222     -52.144  31.033  29.058  1.00 18.53           C  
ATOM   1616  CD2 PHE   222     -49.938  31.946  28.944  1.00 18.53           C  
ATOM   1617  CE1 PHE   222     -52.114  30.777  27.689  1.00 18.53           C  
ATOM   1618  CE2 PHE   222     -49.900  31.693  27.576  1.00 18.53           C  
ATOM   1619  CZ  PHE   222     -50.989  31.107  26.951  1.00 18.53           C  
ATOM   1620  N   SER   223     -53.146  33.898  33.437  1.00 23.61           N  
ATOM   1621  CA  SER   223     -53.686  33.920  34.792  1.00 23.61           C  
ATOM   1622  C   SER   223     -54.415  32.621  35.118  1.00 23.61           C  
ATOM   1623  O   SER   223     -55.108  32.062  34.265  1.00 23.61           O  
ATOM   1624  CB  SER   223     -54.635  35.106  34.972  1.00 23.61           C  
ATOM   1625  OG  SER   223     -55.361  34.990  36.184  1.00 23.61           O  
ATOM   1626  N   GLY   224     -53.984  31.850  36.105  1.00 25.28           N  
ATOM   1627  CA  GLY   224     -54.788  30.951  36.918  1.00 25.28           C  
ATOM   1628  C   GLY   224     -54.413  29.491  36.742  1.00 25.28           C  
ATOM   1629  O   GLY   224     -55.063  28.606  37.302  1.00 25.28           O  
ATOM   1630  N   SER   225     -53.273  29.117  36.152  1.00 20.72           N  
ATOM   1631  CA  SER   225     -52.924  27.724  36.413  1.00 20.72           C  
ATOM   1632  C   SER   225     -51.726  27.620  37.350  1.00 20.72           C  
ATOM   1633  O   SER   225     -50.836  28.473  37.325  1.00 20.72           O  
ATOM   1634  CB  SER   225     -52.624  26.993  35.104  1.00 20.72           C  
ATOM   1635  OG  SER   225     -53.003  27.781  33.989  1.00 20.72           O  
ATOM   1636  N   THR   226     -51.908  27.132  38.601  1.00 19.74           N  
ATOM   1637  CA  THR   226     -51.127  26.707  39.757  1.00 19.74           C  
ATOM   1638  C   THR   226     -50.063  25.693  39.348  1.00 19.74           C  
ATOM   1639  O   THR   226     -50.387  24.611  38.854  1.00 19.74           O  
ATOM   1640  CB  THR   226     -52.028  26.099  40.847  1.00 19.74           C  
ATOM   1641  OG1 THR   226     -52.966  25.204  40.239  1.00 19.74           O  
ATOM   1642  CG2 THR   226     -52.791  27.184  41.599  1.00 19.74           C  
ATOM   1643  N   VAL   227     -48.884  26.085  38.906  1.00 16.57           N  
ATOM   1644  CA  VAL   227     -47.916  24.994  38.877  1.00 16.57           C  
ATOM   1645  C   VAL   227     -46.975  25.105  40.074  1.00 16.57           C  
ATOM   1646  O   VAL   227     -46.424  26.176  40.341  1.00 16.57           O  
ATOM   1647  CB  VAL   227     -47.106  24.989  37.561  1.00 16.57           C  
ATOM   1648  CG1 VAL   227     -46.458  23.625  37.330  1.00 16.57           C  
ATOM   1649  CG2 VAL   227     -48.002  25.365  36.382  1.00 16.57           C  
ATOM   1650  N   PRO   228     -46.902  24.151  40.971  1.00 17.70           N  
ATOM   1651  CA  PRO   228     -45.982  23.996  42.101  1.00 17.70           C  
ATOM   1652  C   PRO   228     -44.522  23.908  41.664  1.00 17.70           C  
ATOM   1653  O   PRO   228     -44.200  23.190  40.713  1.00 17.70           O  
ATOM   1654  CB  PRO   228     -46.438  22.687  42.750  1.00 17.70           C  
ATOM   1655  CG  PRO   228     -47.390  22.085  41.768  1.00 17.70           C  
ATOM   1656  CD  PRO   228     -47.665  23.093  40.690  1.00 17.70           C  
ATOM   1657  N   VAL   229     -43.713  24.895  41.899  1.00 15.19           N  
ATOM   1658  CA  VAL   229     -42.294  24.668  41.648  1.00 15.19           C  
ATOM   1659  C   VAL   229     -41.600  24.250  42.942  1.00 15.19           C  
ATOM   1660  O   VAL   229     -41.755  24.905  43.976  1.00 15.19           O  
ATOM   1661  CB  VAL   229     -41.613  25.924  41.060  1.00 15.19           C  
ATOM   1662  CG1 VAL   229     -40.148  25.642  40.733  1.00 15.19           C  
ATOM   1663  CG2 VAL   229     -42.359  26.401  39.815  1.00 15.19           C  
ATOM   1664  N   ILE   230     -41.200  23.014  43.065  1.00 13.59           N  
ATOM   1665  CA  ILE   230     -40.367  22.328  44.047  1.00 13.59           C  
ATOM   1666  C   ILE   230     -38.894  22.617  43.766  1.00 13.59           C  
ATOM   1667  O   ILE   230     -38.403  22.359  42.665  1.00 13.59           O  
ATOM   1668  CB  ILE   230     -40.625  20.805  44.041  1.00 13.59           C  
ATOM   1669  CG1 ILE   230     -42.113  20.514  44.270  1.00 13.59           C  
ATOM   1670  CG2 ILE   230     -39.762  20.107  45.096  1.00 13.59           C  
ATOM   1671  CD1 ILE   230     -42.479  19.040  44.164  1.00 13.59           C  
ATOM   1672  N   LEU   231     -38.198  23.395  44.530  1.00 13.40           N  
ATOM   1673  CA  LEU   231     -36.773  23.683  44.401  1.00 13.40           C  
ATOM   1674  C   LEU   231     -35.953  22.803  45.338  1.00 13.40           C  
ATOM   1675  O   LEU   231     -36.225  22.746  46.540  1.00 13.40           O  
ATOM   1676  CB  LEU   231     -36.497  25.160  44.696  1.00 13.40           C  
ATOM   1677  CG  LEU   231     -36.989  26.164  43.653  1.00 13.40           C  
ATOM   1678  CD1 LEU   231     -37.070  27.561  44.259  1.00 13.40           C  
ATOM   1679  CD2 LEU   231     -36.077  26.157  42.431  1.00 13.40           C  
ATOM   1680  N   TYR   232     -35.306  21.739  44.803  1.00 12.23           N  
ATOM   1681  CA  TYR   232     -34.333  20.853  45.433  1.00 12.23           C  
ATOM   1682  C   TYR   232     -32.946  21.484  45.442  1.00 12.23           C  
ATOM   1683  O   TYR   232     -32.395  21.802  44.386  1.00 12.23           O  
ATOM   1684  CB  TYR   232     -34.288  19.503  44.710  1.00 12.23           C  
ATOM   1685  CG  TYR   232     -34.619  18.328  45.597  1.00 12.23           C  
ATOM   1686  CD1 TYR   232     -33.614  17.612  46.242  1.00 12.23           C  
ATOM   1687  CD2 TYR   232     -35.937  17.930  45.791  1.00 12.23           C  
ATOM   1688  CE1 TYR   232     -33.914  16.527  47.059  1.00 12.23           C  
ATOM   1689  CE2 TYR   232     -36.249  16.847  46.605  1.00 12.23           C  
ATOM   1690  CZ  TYR   232     -35.232  16.153  47.234  1.00 12.23           C  
ATOM   1691  OH  TYR   232     -35.535  15.080  48.042  1.00 12.23           O  
ATOM   1692  N   ALA   233     -32.525  22.070  46.549  1.00 12.93           N  
ATOM   1693  CA  ALA   233     -31.191  22.656  46.651  1.00 12.93           C  
ATOM   1694  C   ALA   233     -30.201  21.666  47.257  1.00 12.93           C  
ATOM   1695  O   ALA   233     -30.441  21.122  48.338  1.00 12.93           O  
ATOM   1696  CB  ALA   233     -31.234  23.937  47.481  1.00 12.93           C  
ATOM   1697  N   PRO   234     -29.248  21.182  46.508  1.00 13.34           N  
ATOM   1698  CA  PRO   234     -28.182  20.346  47.066  1.00 13.34           C  
ATOM   1699  C   PRO   234     -27.087  21.163  47.747  1.00 13.34           C  
ATOM   1700  O   PRO   234     -26.818  22.298  47.346  1.00 13.34           O  
ATOM   1701  CB  PRO   234     -27.633  19.611  45.840  1.00 13.34           C  
ATOM   1702  CG  PRO   234     -28.190  20.354  44.668  1.00 13.34           C  
ATOM   1703  CD  PRO   234     -29.269  21.276  45.157  1.00 13.34           C  
ATOM   1704  N   PHE   235     -26.691  20.714  48.949  1.00 13.43           N  
ATOM   1705  CA  PHE   235     -25.614  20.947  49.903  1.00 13.43           C  
ATOM   1706  C   PHE   235     -24.258  20.665  49.267  1.00 13.43           C  
ATOM   1707  O   PHE   235     -24.034  19.580  48.725  1.00 13.43           O  
ATOM   1708  CB  PHE   235     -25.800  20.077  51.150  1.00 13.43           C  
ATOM   1709  CG  PHE   235     -26.996  20.457  51.981  1.00 13.43           C  
ATOM   1710  CD1 PHE   235     -26.914  21.485  52.913  1.00 13.43           C  
ATOM   1711  CD2 PHE   235     -28.202  19.785  51.831  1.00 13.43           C  
ATOM   1712  CE1 PHE   235     -28.020  21.839  53.684  1.00 13.43           C  
ATOM   1713  CE2 PHE   235     -29.311  20.133  52.598  1.00 13.43           C  
ATOM   1714  CZ  PHE   235     -29.217  21.159  53.525  1.00 13.43           C  
ATOM   1715  N   ILE   236     -23.676  21.589  48.612  1.00 12.89           N  
ATOM   1716  CA  ILE   236     -22.276  21.532  48.204  1.00 12.89           C  
ATOM   1717  C   ILE   236     -21.376  21.651  49.432  1.00 12.89           C  
ATOM   1718  O   ILE   236     -21.525  22.578  50.231  1.00 12.89           O  
ATOM   1719  CB  ILE   236     -21.939  22.641  47.183  1.00 12.89           C  
ATOM   1720  CG1 ILE   236     -22.844  22.525  45.951  1.00 12.89           C  
ATOM   1721  CG2 ILE   236     -20.461  22.577  46.785  1.00 12.89           C  
ATOM   1722  CD1 ILE   236     -22.645  23.637  44.930  1.00 12.89           C  
ATOM   1723  N   PHE   237     -20.521  20.659  49.691  1.00 12.69           N  
ATOM   1724  CA  PHE   237     -19.344  20.540  50.544  1.00 12.69           C  
ATOM   1725  C   PHE   237     -18.123  21.155  49.871  1.00 12.69           C  
ATOM   1726  O   PHE   237     -17.714  20.714  48.794  1.00 12.69           O  
ATOM   1727  CB  PHE   237     -19.073  19.072  50.886  1.00 12.69           C  
ATOM   1728  CG  PHE   237     -20.192  18.407  51.640  1.00 12.69           C  
ATOM   1729  CD1 PHE   237     -20.294  18.538  53.020  1.00 12.69           C  
ATOM   1730  CD2 PHE   237     -21.144  17.651  50.969  1.00 12.69           C  
ATOM   1731  CE1 PHE   237     -21.329  17.924  53.720  1.00 12.69           C  
ATOM   1732  CE2 PHE   237     -22.181  17.034  51.663  1.00 12.69           C  
ATOM   1733  CZ  PHE   237     -22.271  17.171  53.038  1.00 12.69           C  
ATOM   1734  N   SER   238     -17.997  22.418  49.671  1.00 14.01           N  
ATOM   1735  CA  SER   238     -16.675  22.959  49.371  1.00 14.01           C  
ATOM   1736  C   SER   238     -15.629  22.438  50.350  1.00 14.01           C  
ATOM   1737  O   SER   238     -15.945  22.139  51.504  1.00 14.01           O  
ATOM   1738  CB  SER   238     -16.701  24.488  49.407  1.00 14.01           C  
ATOM   1739  OG  SER   238     -16.861  24.958  50.734  1.00 14.01           O  
ATOM   1740  N   ASN   239     -14.792  21.531  49.997  1.00 13.82           N  
ATOM   1741  CA  ASN   239     -13.485  21.141  50.516  1.00 13.82           C  
ATOM   1742  C   ASN   239     -12.768  22.317  51.172  1.00 13.82           C  
ATOM   1743  O   ASN   239     -11.736  22.774  50.677  1.00 13.82           O  
ATOM   1744  CB  ASN   239     -12.621  20.546  49.402  1.00 13.82           C  
ATOM   1745  CG  ASN   239     -13.224  19.291  48.802  1.00 13.82           C  
ATOM   1746  OD1 ASN   239     -14.005  18.590  49.452  1.00 13.82           O  
ATOM   1747  ND2 ASN   239     -12.867  18.998  47.557  1.00 13.82           N  
ATOM   1748  N   SER   240     -13.518  23.195  51.897  1.00 13.81           N  
ATOM   1749  CA  SER   240     -12.756  24.044  52.807  1.00 13.81           C  
ATOM   1750  C   SER   240     -11.943  23.210  53.791  1.00 13.81           C  
ATOM   1751  O   SER   240     -12.393  22.152  54.236  1.00 13.81           O  
ATOM   1752  CB  SER   240     -13.689  24.984  53.571  1.00 13.81           C  
ATOM   1753  OG  SER   240     -14.368  25.853  52.681  1.00 13.81           O  
ATOM   1754  N   PRO   241     -10.661  23.197  53.825  1.00 15.25           N  
ATOM   1755  CA  PRO   241      -9.816  22.683  54.905  1.00 15.25           C  
ATOM   1756  C   PRO   241     -10.436  22.886  56.286  1.00 15.25           C  
ATOM   1757  O   PRO   241     -10.868  23.994  56.616  1.00 15.25           O  
ATOM   1758  CB  PRO   241      -8.526  23.493  54.761  1.00 15.25           C  
ATOM   1759  CG  PRO   241      -8.882  24.618  53.843  1.00 15.25           C  
ATOM   1760  CD  PRO   241     -10.228  24.333  53.239  1.00 15.25           C  
ATOM   1761  N   TYR   242     -11.408  22.084  56.703  1.00 14.45           N  
ATOM   1762  CA  TYR   242     -11.723  21.794  58.097  1.00 14.45           C  
ATOM   1763  C   TYR   242     -10.669  22.379  59.028  1.00 14.45           C  
ATOM   1764  O   TYR   242      -9.483  22.060  58.912  1.00 14.45           O  
ATOM   1765  CB  TYR   242     -11.836  20.283  58.320  1.00 14.45           C  
ATOM   1766  CG  TYR   242     -13.110  19.682  57.777  1.00 14.45           C  
ATOM   1767  CD1 TYR   242     -14.291  19.719  58.517  1.00 14.45           C  
ATOM   1768  CD2 TYR   242     -13.136  19.077  56.525  1.00 14.45           C  
ATOM   1769  CE1 TYR   242     -15.467  19.165  58.022  1.00 14.45           C  
ATOM   1770  CE2 TYR   242     -14.307  18.520  56.020  1.00 14.45           C  
ATOM   1771  CZ  TYR   242     -15.465  18.569  56.774  1.00 14.45           C  
ATOM   1772  OH  TYR   242     -16.627  18.019  56.279  1.00 14.45           O  
ATOM   1773  N   GLN   243     -10.631  23.588  59.306  1.00 13.79           N  
ATOM   1774  CA  GLN   243     -10.285  24.054  60.644  1.00 13.79           C  
ATOM   1775  C   GLN   243     -10.807  23.096  61.712  1.00 13.79           C  
ATOM   1776  O   GLN   243     -12.018  22.915  61.852  1.00 13.79           O  
ATOM   1777  CB  GLN   243     -10.839  25.459  60.884  1.00 13.79           C  
ATOM   1778  CG  GLN   243     -10.128  26.219  61.996  1.00 13.79           C  
ATOM   1779  CD  GLN   243     -10.582  27.662  62.103  1.00 13.79           C  
ATOM   1780  OE1 GLN   243     -11.554  28.071  61.461  1.00 13.79           O  
ATOM   1781  NE2 GLN   243      -9.880  28.446  62.916  1.00 13.79           N  
ATOM   1782  N   ALA   244     -10.321  21.892  61.765  1.00 13.51           N  
ATOM   1783  CA  ALA   244     -10.440  20.986  62.905  1.00 13.51           C  
ATOM   1784  C   ALA   244     -10.490  21.761  64.218  1.00 13.51           C  
ATOM   1785  O   ALA   244      -9.472  22.289  64.674  1.00 13.51           O  
ATOM   1786  CB  ALA   244      -9.279  19.994  62.920  1.00 13.51           C  
ATOM   1787  N   GLY   245     -11.282  22.810  64.380  1.00 13.36           N  
ATOM   1788  CA  GLY   245     -11.480  23.101  65.791  1.00 13.36           C  
ATOM   1789  C   GLY   245     -12.943  23.156  66.189  1.00 13.36           C  
ATOM   1790  O   GLY   245     -13.788  23.595  65.407  1.00 13.36           O  
ATOM   1791  N   LEU   246     -13.559  22.010  66.718  1.00 12.16           N  
ATOM   1792  CA  LEU   246     -14.344  21.849  67.937  1.00 12.16           C  
ATOM   1793  C   LEU   246     -15.175  20.572  67.883  1.00 12.16           C  
ATOM   1794  O   LEU   246     -16.203  20.523  67.204  1.00 12.16           O  
ATOM   1795  CB  LEU   246     -15.258  23.058  68.150  1.00 12.16           C  
ATOM   1796  CG  LEU   246     -14.577  24.355  68.590  1.00 12.16           C  
ATOM   1797  CD1 LEU   246     -15.487  25.549  68.324  1.00 12.16           C  
ATOM   1798  CD2 LEU   246     -14.196  24.285  70.066  1.00 12.16           C  
ATOM   1799  N   TYR   247     -14.571  19.504  67.619  1.00 12.33           N  
ATOM   1800  CA  TYR   247     -15.147  18.266  68.131  1.00 12.33           C  
ATOM   1801  C   TYR   247     -15.099  18.231  69.654  1.00 12.33           C  
ATOM   1802  O   TYR   247     -14.019  18.183  70.246  1.00 12.33           O  
ATOM   1803  CB  TYR   247     -14.410  17.052  67.558  1.00 12.33           C  
ATOM   1804  CG  TYR   247     -15.166  16.345  66.459  1.00 12.33           C  
ATOM   1805  CD1 TYR   247     -16.054  15.312  66.752  1.00 12.33           C  
ATOM   1806  CD2 TYR   247     -14.995  16.707  65.128  1.00 12.33           C  
ATOM   1807  CE1 TYR   247     -16.752  14.656  65.743  1.00 12.33           C  
ATOM   1808  CE2 TYR   247     -15.687  16.059  64.111  1.00 12.33           C  
ATOM   1809  CZ  TYR   247     -16.563  15.036  64.428  1.00 12.33           C  
ATOM   1810  OH  TYR   247     -17.251  14.391  63.425  1.00 12.33           O  
ATOM   1811  N   ASN   248     -16.064  18.724  70.353  1.00 12.98           N  
ATOM   1812  CA  ASN   248     -16.572  18.200  71.616  1.00 12.98           C  
ATOM   1813  C   ASN   248     -17.193  16.817  71.440  1.00 12.98           C  
ATOM   1814  O   ASN   248     -18.111  16.641  70.637  1.00 12.98           O  
ATOM   1815  CB  ASN   248     -17.591  19.165  72.227  1.00 12.98           C  
ATOM   1816  CG  ASN   248     -17.071  19.850  73.475  1.00 12.98           C  
ATOM   1817  OD1 ASN   248     -16.050  19.447  74.039  1.00 12.98           O  
ATOM   1818  ND2 ASN   248     -17.767  20.891  73.915  1.00 12.98           N  
ATOM   1819  N   PRO   249     -16.579  15.694  71.835  1.00 13.43           N  
ATOM   1820  CA  PRO   249     -17.184  14.376  72.038  1.00 13.43           C  
ATOM   1821  C   PRO   249     -18.521  14.448  72.773  1.00 13.43           C  
ATOM   1822  O   PRO   249     -18.571  14.873  73.930  1.00 13.43           O  
ATOM   1823  CB  PRO   249     -16.139  13.633  72.874  1.00 13.43           C  
ATOM   1824  CG  PRO   249     -15.186  14.693  73.324  1.00 13.43           C  
ATOM   1825  CD  PRO   249     -15.498  15.962  72.582  1.00 13.43           C  
ATOM   1826  N   MET   250     -19.590  14.887  72.124  1.00 12.13           N  
ATOM   1827  CA  MET   250     -20.766  14.411  72.846  1.00 12.13           C  
ATOM   1828  C   MET   250     -21.126  12.990  72.425  1.00 12.13           C  
ATOM   1829  O   MET   250     -21.124  12.672  71.234  1.00 12.13           O  
ATOM   1830  CB  MET   250     -21.956  15.343  72.611  1.00 12.13           C  
ATOM   1831  CG  MET   250     -21.997  16.535  73.554  1.00 12.13           C  
ATOM   1832  SD  MET   250     -23.531  17.524  73.371  1.00 12.13           S  
ATOM   1833  CE  MET   250     -23.728  17.480  71.568  1.00 12.13           C  
ATOM   1834  N   GLN   251     -20.736  12.027  73.226  1.00 14.11           N  
ATOM   1835  CA  GLN   251     -21.196  10.755  73.773  1.00 14.11           C  
ATOM   1836  C   GLN   251     -22.501  10.314  73.116  1.00 14.11           C  
ATOM   1837  O   GLN   251     -23.553  10.914  73.348  1.00 14.11           O  
ATOM   1838  CB  GLN   251     -21.379  10.856  75.288  1.00 14.11           C  
ATOM   1839  CG  GLN   251     -20.074  11.018  76.055  1.00 14.11           C  
ATOM   1840  CD  GLN   251     -20.267  10.964  77.559  1.00 14.11           C  
ATOM   1841  OE1 GLN   251     -21.386  11.112  78.061  1.00 14.11           O  
ATOM   1842  NE2 GLN   251     -19.178  10.751  78.290  1.00 14.11           N  
ATOM   1843  N   VAL   252     -22.480  10.028  71.875  1.00 13.26           N  
ATOM   1844  CA  VAL   252     -23.468   9.099  71.336  1.00 13.26           C  
ATOM   1845  C   VAL   252     -23.265   7.715  71.949  1.00 13.26           C  
ATOM   1846  O   VAL   252     -22.188   7.128  71.830  1.00 13.26           O  
ATOM   1847  CB  VAL   252     -23.389   9.016  69.795  1.00 13.26           C  
ATOM   1848  CG1 VAL   252     -24.499   8.123  69.244  1.00 13.26           C  
ATOM   1849  CG2 VAL   252     -23.468  10.413  69.181  1.00 13.26           C  
ATOM   1850  N   ASN   253     -23.720   7.475  73.116  1.00 14.16           N  
ATOM   1851  CA  ASN   253     -24.080   6.205  73.737  1.00 14.16           C  
ATOM   1852  C   ASN   253     -24.898   5.330  72.792  1.00 14.16           C  
ATOM   1853  O   ASN   253     -25.890   5.785  72.220  1.00 14.16           O  
ATOM   1854  CB  ASN   253     -24.849   6.444  75.039  1.00 14.16           C  
ATOM   1855  CG  ASN   253     -24.295   5.641  76.199  1.00 14.16           C  
ATOM   1856  OD1 ASN   253     -23.193   5.093  76.121  1.00 14.16           O  
ATOM   1857  ND2 ASN   253     -25.056   5.566  77.285  1.00 14.16           N  
ATOM   1858  N   GLY   254     -24.197   4.357  72.053  1.00 13.28           N  
ATOM   1859  CA  GLY   254     -24.385   2.932  71.826  1.00 13.28           C  
ATOM   1860  C   GLY   254     -24.275   2.542  70.364  1.00 13.28           C  
ATOM   1861  O   GLY   254     -24.678   3.301  69.481  1.00 13.28           O  
ATOM   1862  N   ASN   255     -23.013   2.145  69.914  1.00 13.63           N  
ATOM   1863  CA  ASN   255     -22.747   0.969  69.092  1.00 13.63           C  
ATOM   1864  C   ASN   255     -22.324   1.357  67.678  1.00 13.63           C  
ATOM   1865  O   ASN   255     -23.165   1.696  66.845  1.00 13.63           O  
ATOM   1866  CB  ASN   255     -23.975   0.057  69.047  1.00 13.63           C  
ATOM   1867  CG  ASN   255     -24.023  -0.917  70.207  1.00 13.63           C  
ATOM   1868  OD1 ASN   255     -23.045  -1.071  70.945  1.00 13.63           O  
ATOM   1869  ND2 ASN   255     -25.160  -1.581  70.379  1.00 13.63           N  
ATOM   1870  N   LEU   256     -21.286   2.161  67.552  1.00 15.30           N  
ATOM   1871  CA  LEU   256     -20.683   2.105  66.225  1.00 15.30           C  
ATOM   1872  C   LEU   256     -19.359   1.348  66.262  1.00 15.30           C  
ATOM   1873  O   LEU   256     -18.350   1.877  66.733  1.00 15.30           O  
ATOM   1874  CB  LEU   256     -20.462   3.517  65.677  1.00 15.30           C  
ATOM   1875  CG  LEU   256     -21.676   4.194  65.038  1.00 15.30           C  
ATOM   1876  CD1 LEU   256     -21.655   5.693  65.319  1.00 15.30           C  
ATOM   1877  CD2 LEU   256     -21.710   3.927  63.537  1.00 15.30           C  
ATOM   1878  N   GLY   257     -19.326   0.154  66.852  1.00 14.33           N  
ATOM   1879  CA  GLY   257     -18.214  -0.753  66.616  1.00 14.33           C  
ATOM   1880  C   GLY   257     -18.215  -1.350  65.222  1.00 14.33           C  
ATOM   1881  O   GLY   257     -19.266  -1.743  64.710  1.00 14.33           O  
ATOM   1882  N   SER   258     -17.694  -0.592  64.229  1.00 13.46           N  
ATOM   1883  CA  SER   258     -16.684  -1.135  63.327  1.00 13.46           C  
ATOM   1884  C   SER   258     -16.614  -0.336  62.030  1.00 13.46           C  
ATOM   1885  O   SER   258     -17.456  -0.503  61.145  1.00 13.46           O  
ATOM   1886  CB  SER   258     -16.977  -2.603  63.016  1.00 13.46           C  
ATOM   1887  OG  SER   258     -18.146  -2.726  62.223  1.00 13.46           O  
ATOM   1888  N   LEU   259     -16.328   0.907  62.077  1.00 15.01           N  
ATOM   1889  CA  LEU   259     -15.558   1.412  60.946  1.00 15.01           C  
ATOM   1890  C   LEU   259     -14.151   1.809  61.380  1.00 15.01           C  
ATOM   1891  O   LEU   259     -13.977   2.773  62.128  1.00 15.01           O  
ATOM   1892  CB  LEU   259     -16.265   2.610  60.308  1.00 15.01           C  
ATOM   1893  CG  LEU   259     -17.429   2.289  59.368  1.00 15.01           C  
ATOM   1894  CD1 LEU   259     -18.430   3.440  59.352  1.00 15.01           C  
ATOM   1895  CD2 LEU   259     -16.917   1.999  57.961  1.00 15.01           C  
ATOM   1896  N   SER   260     -13.305   0.888  61.830  1.00 13.52           N  
ATOM   1897  CA  SER   260     -11.851   0.893  61.703  1.00 13.52           C  
ATOM   1898  C   SER   260     -11.417   1.396  60.330  1.00 13.52           C  
ATOM   1899  O   SER   260     -11.644   0.728  59.319  1.00 13.52           O  
ATOM   1900  CB  SER   260     -11.287  -0.509  61.943  1.00 13.52           C  
ATOM   1901  OG  SER   260     -10.893  -1.109  60.721  1.00 13.52           O  
ATOM   1902  N   SER   261     -11.844   2.542  59.811  1.00 15.36           N  
ATOM   1903  CA  SER   261     -11.094   3.313  58.824  1.00 15.36           C  
ATOM   1904  C   SER   261      -9.640   3.488  59.249  1.00 15.36           C  
ATOM   1905  O   SER   261      -9.343   4.270  60.154  1.00 15.36           O  
ATOM   1906  CB  SER   261     -11.741   4.682  58.609  1.00 15.36           C  
ATOM   1907  OG  SER   261     -11.617   5.484  59.771  1.00 15.36           O  
ATOM   1908  N   GLU   262      -8.850   2.463  59.531  1.00 12.68           N  
ATOM   1909  CA  GLU   262      -7.398   2.455  59.379  1.00 12.68           C  
ATOM   1910  C   GLU   262      -6.981   3.027  58.027  1.00 12.68           C  
ATOM   1911  O   GLU   262      -7.044   2.336  57.008  1.00 12.68           O  
ATOM   1912  CB  GLU   262      -6.847   1.036  59.541  1.00 12.68           C  
ATOM   1913  CG  GLU   262      -6.773   0.567  60.987  1.00 12.68           C  
ATOM   1914  CD  GLU   262      -6.777  -0.947  61.128  1.00 12.68           C  
ATOM   1915  OE1 GLU   262      -6.629  -1.451  62.264  1.00 12.68           O  
ATOM   1916  OE2 GLU   262      -6.928  -1.634  60.093  1.00 12.68           O  
ATOM   1917  N   ALA   263      -7.540   4.075  57.517  1.00 12.49           N  
ATOM   1918  CA  ALA   263      -6.975   5.025  56.562  1.00 12.49           C  
ATOM   1919  C   ALA   263      -5.834   5.820  57.189  1.00 12.49           C  
ATOM   1920  O   ALA   263      -6.069   6.762  57.948  1.00 12.49           O  
ATOM   1921  CB  ALA   263      -8.058   5.970  56.047  1.00 12.49           C  
ATOM   1922  N   TYR   264      -4.751   5.134  57.707  1.00 11.02           N  
ATOM   1923  CA  TYR   264      -3.407   5.699  57.749  1.00 11.02           C  
ATOM   1924  C   TYR   264      -2.930   6.076  56.352  1.00 11.02           C  
ATOM   1925  O   TYR   264      -2.862   5.225  55.461  1.00 11.02           O  
ATOM   1926  CB  TYR   264      -2.427   4.709  58.386  1.00 11.02           C  
ATOM   1927  CG  TYR   264      -2.603   4.554  59.877  1.00 11.02           C  
ATOM   1928  CD1 TYR   264      -2.027   5.461  60.764  1.00 11.02           C  
ATOM   1929  CD2 TYR   264      -3.345   3.502  60.402  1.00 11.02           C  
ATOM   1930  CE1 TYR   264      -2.185   5.322  62.139  1.00 11.02           C  
ATOM   1931  CE2 TYR   264      -3.510   3.352  61.775  1.00 11.02           C  
ATOM   1932  CZ  TYR   264      -2.927   4.266  62.635  1.00 11.02           C  
ATOM   1933  OH  TYR   264      -3.087   4.123  63.995  1.00 11.02           O  
ATOM   1934  N   TYR   265      -3.276   7.179  55.799  1.00 11.18           N  
ATOM   1935  CA  TYR   265      -2.481   7.957  54.856  1.00 11.18           C  
ATOM   1936  C   TYR   265      -1.192   8.449  55.503  1.00 11.18           C  
ATOM   1937  O   TYR   265      -1.211   9.388  56.302  1.00 11.18           O  
ATOM   1938  CB  TYR   265      -3.287   9.147  54.327  1.00 11.18           C  
ATOM   1939  CG  TYR   265      -3.929   8.898  52.984  1.00 11.18           C  
ATOM   1940  CD1 TYR   265      -3.251   9.189  51.803  1.00 11.18           C  
ATOM   1941  CD2 TYR   265      -5.213   8.372  52.894  1.00 11.18           C  
ATOM   1942  CE1 TYR   265      -3.839   8.963  50.563  1.00 11.18           C  
ATOM   1943  CE2 TYR   265      -5.810   8.142  51.659  1.00 11.18           C  
ATOM   1944  CZ  TYR   265      -5.116   8.440  50.501  1.00 11.18           C  
ATOM   1945  OH  TYR   265      -5.703   8.214  49.276  1.00 11.18           O  
ATOM   1946  N   HIS   266      -0.156   7.698  55.670  1.00 11.21           N  
ATOM   1947  CA  HIS   266       1.186   8.269  55.652  1.00 11.21           C  
ATOM   1948  C   HIS   266       1.915   7.921  54.358  1.00 11.21           C  
ATOM   1949  O   HIS   266       1.842   6.784  53.886  1.00 11.21           O  
ATOM   1950  CB  HIS   266       1.992   7.780  56.856  1.00 11.21           C  
ATOM   1951  CG  HIS   266       1.515   8.333  58.162  1.00 11.21           C  
ATOM   1952  ND1 HIS   266       1.700   9.650  58.524  1.00 11.21           N  
ATOM   1953  CD2 HIS   266       0.857   7.746  59.189  1.00 11.21           C  
ATOM   1954  CE1 HIS   266       1.175   9.849  59.722  1.00 11.21           C  
ATOM   1955  NE2 HIS   266       0.657   8.709  60.148  1.00 11.21           N  
ATOM   1956  N   PRO   267       2.476   8.870  53.579  1.00 12.14           N  
ATOM   1957  CA  PRO   267       3.533   8.448  52.657  1.00 12.14           C  
ATOM   1958  C   PRO   267       4.867   8.207  53.361  1.00 12.14           C  
ATOM   1959  O   PRO   267       5.374   9.094  54.052  1.00 12.14           O  
ATOM   1960  CB  PRO   267       3.636   9.619  51.678  1.00 12.14           C  
ATOM   1961  CG  PRO   267       2.850  10.720  52.314  1.00 12.14           C  
ATOM   1962  CD  PRO   267       2.102  10.154  53.488  1.00 12.14           C  
ATOM   1963  N   VAL   268       5.166   7.173  54.165  1.00 10.51           N  
ATOM   1964  CA  VAL   268       6.554   6.992  54.578  1.00 10.51           C  
ATOM   1965  C   VAL   268       7.315   6.213  53.508  1.00 10.51           C  
ATOM   1966  O   VAL   268       6.865   5.153  53.066  1.00 10.51           O  
ATOM   1967  CB  VAL   268       6.651   6.265  55.938  1.00 10.51           C  
ATOM   1968  CG1 VAL   268       8.111   6.033  56.322  1.00 10.51           C  
ATOM   1969  CG2 VAL   268       5.930   7.064  57.022  1.00 10.51           C  
ATOM   1970  N   ILE   269       8.492   6.765  52.969  1.00 10.07           N  
ATOM   1971  CA  ILE   269       9.780   6.615  52.301  1.00 10.07           C  
ATOM   1972  C   ILE   269      10.601   5.533  52.999  1.00 10.07           C  
ATOM   1973  O   ILE   269      10.726   5.536  54.227  1.00 10.07           O  
ATOM   1974  CB  ILE   269      10.562   7.947  52.274  1.00 10.07           C  
ATOM   1975  CG1 ILE   269      11.645   7.909  51.190  1.00 10.07           C  
ATOM   1976  CG2 ILE   269      11.172   8.243  53.647  1.00 10.07           C  
ATOM   1977  CD1 ILE   269      12.767   8.916  51.400  1.00 10.07           C  
ATOM   1978  N   TRP   270      10.827   4.313  52.532  1.00  9.67           N  
ATOM   1979  CA  TRP   270      11.908   3.397  52.885  1.00  9.67           C  
ATOM   1980  C   TRP   270      12.930   3.301  51.757  1.00  9.67           C  
ATOM   1981  O   TRP   270      12.586   2.940  50.629  1.00  9.67           O  
ATOM   1982  CB  TRP   270      11.352   2.008  53.208  1.00  9.67           C  
ATOM   1983  CG  TRP   270      10.543   1.953  54.469  1.00  9.67           C  
ATOM   1984  CD1 TRP   270       9.181   1.984  54.576  1.00  9.67           C  
ATOM   1985  CD2 TRP   270      11.049   1.863  55.804  1.00  9.67           C  
ATOM   1986  NE1 TRP   270       8.809   1.918  55.899  1.00  9.67           N  
ATOM   1987  CE2 TRP   270       9.935   1.842  56.672  1.00  9.67           C  
ATOM   1988  CE3 TRP   270      12.337   1.796  56.350  1.00  9.67           C  
ATOM   1989  CZ2 TRP   270      10.072   1.758  58.059  1.00  9.67           C  
ATOM   1990  CZ3 TRP   270      12.470   1.712  57.731  1.00  9.67           C  
ATOM   1991  CH2 TRP   270      11.343   1.694  58.568  1.00  9.67           C  
ATOM   1992  N   GLY   271      14.216   3.762  51.951  1.00 10.60           N  
ATOM   1993  CA  GLY   271      15.664   3.637  51.904  1.00 10.60           C  
ATOM   1994  C   GLY   271      16.144   2.204  52.042  1.00 10.60           C  
ATOM   1995  O   GLY   271      15.456   1.368  52.632  1.00 10.60           O  
ATOM   1996  N   ARG   272      17.076   1.729  51.205  1.00 10.76           N  
ATOM   1997  CA  ARG   272      18.310   1.023  51.535  1.00 10.76           C  
ATOM   1998  C   ARG   272      18.752   0.126  50.384  1.00 10.76           C  
ATOM   1999  O   ARG   272      17.944  -0.618  49.824  1.00 10.76           O  
ATOM   2000  CB  ARG   272      18.131   0.193  52.808  1.00 10.76           C  
ATOM   2001  CG  ARG   272      17.084   0.746  53.762  1.00 10.76           C  
ATOM   2002  CD  ARG   272      17.336   0.299  55.196  1.00 10.76           C  
ATOM   2003  NE  ARG   272      16.345  -0.679  55.637  1.00 10.76           N  
ATOM   2004  CZ  ARG   272      16.221  -1.121  56.886  1.00 10.76           C  
ATOM   2005  NH1 ARG   272      17.027  -0.679  57.845  1.00 10.76           N  
ATOM   2006  NH2 ARG   272      15.285  -2.012  57.178  1.00 10.76           N  
ATOM   2007  N   ALA   273      20.152   0.036  50.164  1.00 10.39           N  
ATOM   2008  CA  ALA   273      21.178  -0.950  50.491  1.00 10.39           C  
ATOM   2009  C   ALA   273      22.211  -1.059  49.373  1.00 10.39           C  
ATOM   2010  O   ALA   273      21.862  -1.328  48.221  1.00 10.39           O  
ATOM   2011  CB  ALA   273      20.541  -2.312  50.757  1.00 10.39           C  
ATOM   2012  N   LEU   274      23.515  -0.532  49.599  1.00 10.87           N  
ATOM   2013  CA  LEU   274      24.962  -0.718  49.558  1.00 10.87           C  
ATOM   2014  C   LEU   274      25.315  -2.161  49.216  1.00 10.87           C  
ATOM   2015  O   LEU   274      24.782  -3.095  49.819  1.00 10.87           O  
ATOM   2016  CB  LEU   274      25.589  -0.331  50.900  1.00 10.87           C  
ATOM   2017  CG  LEU   274      25.705   1.167  51.188  1.00 10.87           C  
ATOM   2018  CD1 LEU   274      25.741   1.416  52.692  1.00 10.87           C  
ATOM   2019  CD2 LEU   274      26.944   1.747  50.515  1.00 10.87           C  
ATOM   2020  N   ILE   275      26.061  -2.403  48.093  1.00 11.11           N  
ATOM   2021  CA  ILE   275      26.896  -3.592  47.954  1.00 11.11           C  
ATOM   2022  C   ILE   275      28.019  -3.320  46.955  1.00 11.11           C  
ATOM   2023  O   ILE   275      27.762  -3.080  45.774  1.00 11.11           O  
ATOM   2024  CB  ILE   275      26.066  -4.816  47.508  1.00 11.11           C  
ATOM   2025  CG1 ILE   275      24.945  -5.097  48.516  1.00 11.11           C  
ATOM   2026  CG2 ILE   275      26.965  -6.043  47.333  1.00 11.11           C  
ATOM   2027  CD1 ILE   275      24.041  -6.259  48.127  1.00 11.11           C  
ATOM   2028  N   ASN   276      29.207  -2.889  47.551  1.00 10.51           N  
ATOM   2029  CA  ASN   276      30.663  -2.931  47.629  1.00 10.51           C  
ATOM   2030  C   ASN   276      31.239  -4.050  46.766  1.00 10.51           C  
ATOM   2031  O   ASN   276      30.983  -5.228  47.017  1.00 10.51           O  
ATOM   2032  CB  ASN   276      31.118  -3.093  49.081  1.00 10.51           C  
ATOM   2033  CG  ASN   276      32.466  -2.452  49.346  1.00 10.51           C  
ATOM   2034  OD1 ASN   276      33.069  -1.853  48.452  1.00 10.51           O  
ATOM   2035  ND2 ASN   276      32.948  -2.572  50.577  1.00 10.51           N  
ATOM   2036  N   THR   277      31.631  -3.832  45.534  1.00 12.65           N  
ATOM   2037  CA  THR   277      32.673  -4.773  45.138  1.00 12.65           C  
ATOM   2038  C   THR   277      33.539  -4.185  44.028  1.00 12.65           C  
ATOM   2039  O   THR   277      33.071  -3.991  42.904  1.00 12.65           O  
ATOM   2040  CB  THR   277      32.068  -6.109  44.667  1.00 12.65           C  
ATOM   2041  OG1 THR   277      30.846  -5.853  43.964  1.00 12.65           O  
ATOM   2042  CG2 THR   277      31.779  -7.028  45.849  1.00 12.65           C  
ATOM   2043  N   THR   278      34.602  -3.429  44.367  1.00 12.03           N  
ATOM   2044  CA  THR   278      35.912  -2.970  43.917  1.00 12.03           C  
ATOM   2045  C   THR   278      36.700  -4.117  43.290  1.00 12.03           C  
ATOM   2046  O   THR   278      36.946  -5.136  43.939  1.00 12.03           O  
ATOM   2047  CB  THR   278      36.720  -2.363  45.078  1.00 12.03           C  
ATOM   2048  OG1 THR   278      35.954  -2.456  46.286  1.00 12.03           O  
ATOM   2049  CG2 THR   278      37.051  -0.899  44.812  1.00 12.03           C  
ATOM   2050  N   LEU   279      36.854  -4.173  41.977  1.00 12.16           N  
ATOM   2051  CA  LEU   279      38.135  -4.647  41.464  1.00 12.16           C  
ATOM   2052  C   LEU   279      38.616  -3.774  40.310  1.00 12.16           C  
ATOM   2053  O   LEU   279      37.930  -3.648  39.294  1.00 12.16           O  
ATOM   2054  CB  LEU   279      38.022  -6.104  41.005  1.00 12.16           C  
ATOM   2055  CG  LEU   279      38.101  -7.168  42.101  1.00 12.16           C  
ATOM   2056  CD1 LEU   279      37.574  -8.502  41.583  1.00 12.16           C  
ATOM   2057  CD2 LEU   279      39.533  -7.312  42.604  1.00 12.16           C  
ATOM   2058  N   ILE   280      39.435  -2.822  40.643  1.00 12.14           N  
ATOM   2059  CA  ILE   280      40.556  -2.030  40.151  1.00 12.14           C  
ATOM   2060  C   ILE   280      41.172  -2.710  38.931  1.00 12.14           C  
ATOM   2061  O   ILE   280      41.633  -3.850  39.015  1.00 12.14           O  
ATOM   2062  CB  ILE   280      41.626  -1.823  41.247  1.00 12.14           C  
ATOM   2063  CG1 ILE   280      42.631  -0.748  40.815  1.00 12.14           C  
ATOM   2064  CG2 ILE   280      42.337  -3.142  41.563  1.00 12.14           C  
ATOM   2065  CD1 ILE   280      44.019  -0.923  41.415  1.00 12.14           C  
ATOM   2066  N   ASP   281      40.890  -2.250  37.818  1.00 11.94           N  
ATOM   2067  CA  ASP   281      41.413  -2.182  36.457  1.00 11.94           C  
ATOM   2068  C   ASP   281      42.753  -1.450  36.419  1.00 11.94           C  
ATOM   2069  O   ASP   281      42.810  -0.236  36.626  1.00 11.94           O  
ATOM   2070  CB  ASP   281      40.410  -1.490  35.531  1.00 11.94           C  
ATOM   2071  CG  ASP   281      40.262  -2.188  34.190  1.00 11.94           C  
ATOM   2072  OD1 ASP   281      41.107  -3.043  33.852  1.00 11.94           O  
ATOM   2073  OD2 ASP   281      39.292  -1.877  33.465  1.00 11.94           O  
ATOM   2074  N   THR   282      43.879  -2.089  36.621  1.00 13.11           N  
ATOM   2075  CA  THR   282      45.039  -1.430  36.031  1.00 13.11           C  
ATOM   2076  C   THR   282      45.577  -2.234  34.851  1.00 13.11           C  
ATOM   2077  O   THR   282      45.583  -3.466  34.884  1.00 13.11           O  
ATOM   2078  CB  THR   282      46.157  -1.230  37.071  1.00 13.11           C  
ATOM   2079  OG1 THR   282      46.331  -2.442  37.816  1.00 13.11           O  
ATOM   2080  CG2 THR   282      45.815  -0.100  38.036  1.00 13.11           C  
ATOM   2081  N   TYR   283      45.782  -1.632  33.730  1.00 12.44           N  
ATOM   2082  CA  TYR   283      47.041  -1.727  32.999  1.00 12.44           C  
ATOM   2083  C   TYR   283      46.951  -1.001  31.662  1.00 12.44           C  
ATOM   2084  O   TYR   283      46.002  -1.204  30.901  1.00 12.44           O  
ATOM   2085  CB  TYR   283      47.422  -3.193  32.773  1.00 12.44           C  
ATOM   2086  CG  TYR   283      48.515  -3.684  33.690  1.00 12.44           C  
ATOM   2087  CD1 TYR   283      49.857  -3.479  33.377  1.00 12.44           C  
ATOM   2088  CD2 TYR   283      48.209  -4.356  34.869  1.00 12.44           C  
ATOM   2089  CE1 TYR   283      50.869  -3.932  34.218  1.00 12.44           C  
ATOM   2090  CE2 TYR   283      49.212  -4.813  35.717  1.00 12.44           C  
ATOM   2091  CZ  TYR   283      50.537  -4.596  35.384  1.00 12.44           C  
ATOM   2092  OH  TYR   283      51.534  -5.047  36.220  1.00 12.44           O  
ATOM   2093  N   ALA   284      47.975  -0.075  31.535  1.00 14.52           N  
ATOM   2094  CA  ALA   284      48.829   0.707  30.645  1.00 14.52           C  
ATOM   2095  C   ALA   284      49.257  -0.115  29.433  1.00 14.52           C  
ATOM   2096  O   ALA   284      49.687  -1.263  29.574  1.00 14.52           O  
ATOM   2097  CB  ALA   284      50.055   1.217  31.398  1.00 14.52           C  
ATOM   2098  N   SER   285      48.716   0.038  28.302  1.00 16.50           N  
ATOM   2099  CA  SER   285      48.937   0.047  26.859  1.00 16.50           C  
ATOM   2100  C   SER   285      50.382  -0.302  26.519  1.00 16.50           C  
ATOM   2101  O   SER   285      51.297   0.474  26.803  1.00 16.50           O  
ATOM   2102  CB  SER   285      48.582   1.413  26.271  1.00 16.50           C  
ATOM   2103  OG  SER   285      49.604   2.358  26.541  1.00 16.50           O  
ATOM   2104  N   GLY   286      50.775  -1.597  26.557  1.00 18.26           N  
ATOM   2105  CA  GLY   286      51.665  -2.152  25.550  1.00 18.26           C  
ATOM   2106  C   GLY   286      51.173  -3.469  24.979  1.00 18.26           C  
ATOM   2107  O   GLY   286      50.766  -4.361  25.726  1.00 18.26           O  
ATOM   2108  N   SER   287      50.243  -3.463  24.084  1.00 16.80           N  
ATOM   2109  CA  SER   287      49.714  -4.434  23.132  1.00 16.80           C  
ATOM   2110  C   SER   287      50.750  -5.503  22.799  1.00 16.80           C  
ATOM   2111  O   SER   287      51.664  -5.263  22.007  1.00 16.80           O  
ATOM   2112  CB  SER   287      49.260  -3.735  21.850  1.00 16.80           C  
ATOM   2113  OG  SER   287      50.367  -3.180  21.161  1.00 16.80           O  
ATOM   2114  N   VAL   288      51.334  -6.219  23.748  1.00 14.27           N  
ATOM   2115  CA  VAL   288      51.964  -7.428  23.229  1.00 14.27           C  
ATOM   2116  C   VAL   288      50.892  -8.438  22.827  1.00 14.27           C  
ATOM   2117  O   VAL   288      49.944  -8.680  23.579  1.00 14.27           O  
ATOM   2118  CB  VAL   288      52.926  -8.056  24.263  1.00 14.27           C  
ATOM   2119  CG1 VAL   288      53.792  -9.131  23.611  1.00 14.27           C  
ATOM   2120  CG2 VAL   288      53.798  -6.978  24.903  1.00 14.27           C  
ATOM   2121  N   PRO   289      50.703  -8.774  21.575  1.00 15.24           N  
ATOM   2122  CA  PRO   289      49.929  -9.924  21.101  1.00 15.24           C  
ATOM   2123  C   PRO   289      50.298 -11.220  21.820  1.00 15.24           C  
ATOM   2124  O   PRO   289      51.471 -11.605  21.844  1.00 15.24           O  
ATOM   2125  CB  PRO   289      50.288 -10.002  19.615  1.00 15.24           C  
ATOM   2126  CG  PRO   289      51.410  -9.030  19.441  1.00 15.24           C  
ATOM   2127  CD  PRO   289      51.590  -8.275  20.727  1.00 15.24           C  
ATOM   2128  N   PHE   290      50.149 -11.362  23.141  1.00 13.19           N  
ATOM   2129  CA  PHE   290      50.532 -12.662  23.677  1.00 13.19           C  
ATOM   2130  C   PHE   290      49.677 -13.770  23.073  1.00 13.19           C  
ATOM   2131  O   PHE   290      48.467 -13.605  22.904  1.00 13.19           O  
ATOM   2132  CB  PHE   290      50.404 -12.675  25.204  1.00 13.19           C  
ATOM   2133  CG  PHE   290      49.005 -12.932  25.694  1.00 13.19           C  
ATOM   2134  CD1 PHE   290      48.182 -11.879  26.073  1.00 13.19           C  
ATOM   2135  CD2 PHE   290      48.513 -14.228  25.776  1.00 13.19           C  
ATOM   2136  CE1 PHE   290      46.886 -12.115  26.527  1.00 13.19           C  
ATOM   2137  CE2 PHE   290      47.220 -14.471  26.229  1.00 13.19           C  
ATOM   2138  CZ  PHE   290      46.408 -13.413  26.605  1.00 13.19           C  
ATOM   2139  N   THR   291      50.183 -14.673  22.215  1.00 13.76           N  
ATOM   2140  CA  THR   291      49.890 -15.962  21.599  1.00 13.76           C  
ATOM   2141  C   THR   291      49.792 -17.057  22.657  1.00 13.76           C  
ATOM   2142  O   THR   291      50.606 -17.109  23.582  1.00 13.76           O  
ATOM   2143  CB  THR   291      50.962 -16.342  20.561  1.00 13.76           C  
ATOM   2144  OG1 THR   291      52.261 -16.172  21.140  1.00 13.76           O  
ATOM   2145  CG2 THR   291      50.855 -15.469  19.315  1.00 13.76           C  
ATOM   2146  N   PHE   292      48.597 -17.547  23.024  1.00 13.58           N  
ATOM   2147  CA  PHE   292      48.501 -18.728  23.873  1.00 13.58           C  
ATOM   2148  C   PHE   292      48.950 -19.974  23.119  1.00 13.58           C  
ATOM   2149  O   PHE   292      48.414 -20.289  22.055  1.00 13.58           O  
ATOM   2150  CB  PHE   292      47.068 -18.911  24.383  1.00 13.58           C  
ATOM   2151  CG  PHE   292      46.685 -17.949  25.474  1.00 13.58           C  
ATOM   2152  CD1 PHE   292      46.958 -18.241  26.805  1.00 13.58           C  
ATOM   2153  CD2 PHE   292      46.052 -16.751  25.169  1.00 13.58           C  
ATOM   2154  CE1 PHE   292      46.604 -17.352  27.817  1.00 13.58           C  
ATOM   2155  CE2 PHE   292      45.695 -15.858  26.175  1.00 13.58           C  
ATOM   2156  CZ  PHE   292      45.971 -16.161  27.498  1.00 13.58           C  
ATOM   2157  N   GLN   293      50.148 -20.310  23.047  1.00 13.60           N  
ATOM   2158  CA  GLN   293      50.597 -21.666  22.747  1.00 13.60           C  
ATOM   2159  C   GLN   293      50.359 -22.599  23.930  1.00 13.60           C  
ATOM   2160  O   GLN   293      50.839 -22.342  25.036  1.00 13.60           O  
ATOM   2161  CB  GLN   293      52.078 -21.669  22.364  1.00 13.60           C  
ATOM   2162  CG  GLN   293      52.353 -21.138  20.964  1.00 13.60           C  
ATOM   2163  CD  GLN   293      53.809 -21.270  20.561  1.00 13.60           C  
ATOM   2164  OE1 GLN   293      54.649 -21.710  21.354  1.00 13.60           O  
ATOM   2165  NE2 GLN   293      54.121 -20.889  19.327  1.00 13.60           N  
ATOM   2166  N   LEU   294      49.180 -23.043  24.144  1.00 13.65           N  
ATOM   2167  CA  LEU   294      49.033 -24.061  25.179  1.00 13.65           C  
ATOM   2168  C   LEU   294      49.813 -25.320  24.817  1.00 13.65           C  
ATOM   2169  O   LEU   294      49.590 -25.911  23.757  1.00 13.65           O  
ATOM   2170  CB  LEU   294      47.555 -24.404  25.388  1.00 13.65           C  
ATOM   2171  CG  LEU   294      46.732 -23.393  26.187  1.00 13.65           C  
ATOM   2172  CD1 LEU   294      45.250 -23.536  25.854  1.00 13.65           C  
ATOM   2173  CD2 LEU   294      46.968 -23.574  27.682  1.00 13.65           C  
ATOM   2174  N   ASN   295      51.065 -25.341  25.015  1.00 15.29           N  
ATOM   2175  CA  ASN   295      51.874 -26.552  25.110  1.00 15.29           C  
ATOM   2176  C   ASN   295      51.410 -27.447  26.256  1.00 15.29           C  
ATOM   2177  O   ASN   295      51.693 -27.165  27.422  1.00 15.29           O  
ATOM   2178  CB  ASN   295      53.353 -26.197  25.278  1.00 15.29           C  
ATOM   2179  CG  ASN   295      54.274 -27.226  24.653  1.00 15.29           C  
ATOM   2180  OD1 ASN   295      53.819 -28.184  24.023  1.00 15.29           O  
ATOM   2181  ND2 ASN   295      55.577 -27.034  24.820  1.00 15.29           N  
ATOM   2182  N   TYR   296      50.258 -28.020  26.159  1.00 14.21           N  
ATOM   2183  CA  TYR   296      50.076 -28.953  27.265  1.00 14.21           C  
ATOM   2184  C   TYR   296      50.113 -30.395  26.774  1.00 14.21           C  
ATOM   2185  O   TYR   296      49.408 -30.754  25.828  1.00 14.21           O  
ATOM   2186  CB  TYR   296      48.751 -28.681  27.985  1.00 14.21           C  
ATOM   2187  CG  TYR   296      48.772 -29.039  29.451  1.00 14.21           C  
ATOM   2188  CD1 TYR   296      48.209 -30.230  29.905  1.00 14.21           C  
ATOM   2189  CD2 TYR   296      49.354 -28.189  30.385  1.00 14.21           C  
ATOM   2190  CE1 TYR   296      48.224 -30.563  31.255  1.00 14.21           C  
ATOM   2191  CE2 TYR   296      49.375 -28.512  31.737  1.00 14.21           C  
ATOM   2192  CZ  TYR   296      48.809 -29.700  32.162  1.00 14.21           C  
ATOM   2193  OH  TYR   296      48.827 -30.025  33.500  1.00 14.21           O  
ATOM   2194  N   SER   297      51.214 -31.066  26.673  1.00 16.11           N  
ATOM   2195  CA  SER   297      51.464 -32.490  26.474  1.00 16.11           C  
ATOM   2196  C   SER   297      51.138 -33.290  27.730  1.00 16.11           C  
ATOM   2197  O   SER   297      51.854 -33.204  28.730  1.00 16.11           O  
ATOM   2198  CB  SER   297      52.920 -32.728  26.071  1.00 16.11           C  
ATOM   2199  OG  SER   297      53.804 -32.158  27.021  1.00 16.11           O  
ATOM   2200  N   VAL   298      49.871 -33.557  28.077  1.00 14.00           N  
ATOM   2201  CA  VAL   298      49.753 -34.774  28.874  1.00 14.00           C  
ATOM   2202  C   VAL   298      49.107 -35.878  28.041  1.00 14.00           C  
ATOM   2203  O   VAL   298      48.190 -35.617  27.258  1.00 14.00           O  
ATOM   2204  CB  VAL   298      48.935 -34.531  30.162  1.00 14.00           C  
ATOM   2205  CG1 VAL   298      48.992 -35.753  31.077  1.00 14.00           C  
ATOM   2206  CG2 VAL   298      49.446 -33.290  30.892  1.00 14.00           C  
ATOM   2207  N   PRO   299      49.664 -37.012  28.030  1.00 17.71           N  
ATOM   2208  CA  PRO   299      49.052 -38.257  27.558  1.00 17.71           C  
ATOM   2209  C   PRO   299      47.790 -38.626  28.333  1.00 17.71           C  
ATOM   2210  O   PRO   299      47.859 -38.921  29.529  1.00 17.71           O  
ATOM   2211  CB  PRO   299      50.153 -39.297  27.780  1.00 17.71           C  
ATOM   2212  CG  PRO   299      51.263 -38.543  28.441  1.00 17.71           C  
ATOM   2213  CD  PRO   299      50.840 -37.111  28.596  1.00 17.71           C  
ATOM   2214  N   GLY   300      46.764 -37.715  28.387  1.00 18.85           N  
ATOM   2215  CA  GLY   300      45.470 -38.182  28.859  1.00 18.85           C  
ATOM   2216  C   GLY   300      44.306 -37.401  28.278  1.00 18.85           C  
ATOM   2217  O   GLY   300      44.507 -36.451  27.519  1.00 18.85           O  
ATOM   2218  N   PRO   301      43.087 -37.954  28.204  1.00 19.95           N  
ATOM   2219  CA  PRO   301      41.887 -37.254  27.738  1.00 19.95           C  
ATOM   2220  C   PRO   301      41.638 -35.947  28.488  1.00 19.95           C  
ATOM   2221  O   PRO   301      41.747 -35.906  29.717  1.00 19.95           O  
ATOM   2222  CB  PRO   301      40.766 -38.260  28.007  1.00 19.95           C  
ATOM   2223  CG  PRO   301      41.402 -39.330  28.834  1.00 19.95           C  
ATOM   2224  CD  PRO   301      42.882 -39.077  28.885  1.00 19.95           C  
ATOM   2225  N   LEU   302      42.109 -34.790  28.050  1.00 19.06           N  
ATOM   2226  CA  LEU   302      42.036 -33.415  28.530  1.00 19.06           C  
ATOM   2227  C   LEU   302      40.652 -33.107  29.091  1.00 19.06           C  
ATOM   2228  O   LEU   302      39.639 -33.490  28.500  1.00 19.06           O  
ATOM   2229  CB  LEU   302      42.372 -32.435  27.403  1.00 19.06           C  
ATOM   2230  CG  LEU   302      43.856 -32.266  27.071  1.00 19.06           C  
ATOM   2231  CD1 LEU   302      44.026 -31.781  25.635  1.00 19.06           C  
ATOM   2232  CD2 LEU   302      44.516 -31.300  28.050  1.00 19.06           C  
ATOM   2233  N   THR   303      40.534 -32.697  30.355  1.00 17.98           N  
ATOM   2234  CA  THR   303      39.466 -32.040  31.100  1.00 17.98           C  
ATOM   2235  C   THR   303      39.523 -30.527  30.906  1.00 17.98           C  
ATOM   2236  O   THR   303      40.515 -29.887  31.260  1.00 17.98           O  
ATOM   2237  CB  THR   303      39.548 -32.371  32.602  1.00 17.98           C  
ATOM   2238  OG1 THR   303      39.776 -33.776  32.763  1.00 17.98           O  
ATOM   2239  CG2 THR   303      38.257 -31.991  33.320  1.00 17.98           C  
ATOM   2240  N   ILE   304      39.080 -29.975  29.791  1.00 17.69           N  
ATOM   2241  CA  ILE   304      38.992 -28.519  29.779  1.00 17.69           C  
ATOM   2242  C   ILE   304      37.762 -28.069  30.564  1.00 17.69           C  
ATOM   2243  O   ILE   304      36.654 -28.555  30.325  1.00 17.69           O  
ATOM   2244  CB  ILE   304      38.938 -27.968  28.336  1.00 17.69           C  
ATOM   2245  CG1 ILE   304      40.150 -28.453  27.533  1.00 17.69           C  
ATOM   2246  CG2 ILE   304      38.863 -26.438  28.345  1.00 17.69           C  
ATOM   2247  CD1 ILE   304      40.102 -28.085  26.056  1.00 17.69           C  
ATOM   2248  N   ASN   305      37.873 -27.297  31.667  1.00 18.79           N  
ATOM   2249  CA  ASN   305      36.891 -26.536  32.433  1.00 18.79           C  
ATOM   2250  C   ASN   305      36.375 -25.335  31.646  1.00 18.79           C  
ATOM   2251  O   ASN   305      37.160 -24.599  31.044  1.00 18.79           O  
ATOM   2252  CB  ASN   305      37.484 -26.082  33.768  1.00 18.79           C  
ATOM   2253  CG  ASN   305      36.423 -25.664  34.767  1.00 18.79           C  
ATOM   2254  OD1 ASN   305      35.254 -25.489  34.413  1.00 18.79           O  
ATOM   2255  ND2 ASN   305      36.822 -25.503  36.023  1.00 18.79           N  
ATOM   2256  N   MET   306      35.130 -25.345  31.247  1.00 17.09           N  
ATOM   2257  CA  MET   306      34.465 -24.324  30.442  1.00 17.09           C  
ATOM   2258  C   MET   306      34.600 -22.949  31.089  1.00 17.09           C  
ATOM   2259  O   MET   306      34.512 -21.926  30.407  1.00 17.09           O  
ATOM   2260  CB  MET   306      32.987 -24.668  30.249  1.00 17.09           C  
ATOM   2261  CG  MET   306      32.749 -25.851  29.326  1.00 17.09           C  
ATOM   2262  SD  MET   306      32.519 -25.344  27.578  1.00 17.09           S  
ATOM   2263  CE  MET   306      30.949 -24.446  27.709  1.00 17.09           C  
ATOM   2264  N   ALA   307      34.619 -22.813  32.389  1.00 17.24           N  
ATOM   2265  CA  ALA   307      34.754 -21.428  32.831  1.00 17.24           C  
ATOM   2266  C   ALA   307      35.957 -20.757  32.175  1.00 17.24           C  
ATOM   2267  O   ALA   307      35.914 -19.566  31.855  1.00 17.24           O  
ATOM   2268  CB  ALA   307      34.878 -21.365  34.352  1.00 17.24           C  
ATOM   2269  N   GLN   308      36.943 -21.575  31.732  1.00 17.99           N  
ATOM   2270  CA  GLN   308      38.072 -20.933  31.068  1.00 17.99           C  
ATOM   2271  C   GLN   308      37.753 -20.633  29.606  1.00 17.99           C  
ATOM   2272  O   GLN   308      38.211 -19.628  29.058  1.00 17.99           O  
ATOM   2273  CB  GLN   308      39.322 -21.810  31.164  1.00 17.99           C  
ATOM   2274  CG  GLN   308      40.150 -21.565  32.418  1.00 17.99           C  
ATOM   2275  CD  GLN   308      41.410 -22.408  32.462  1.00 17.99           C  
ATOM   2276  OE1 GLN   308      41.631 -23.264  31.599  1.00 17.99           O  
ATOM   2277  NE2 GLN   308      42.246 -22.173  33.469  1.00 17.99           N  
ATOM   2278  N   LEU   309      36.735 -21.423  29.020  1.00 18.30           N  
ATOM   2279  CA  LEU   309      36.335 -21.080  27.660  1.00 18.30           C  
ATOM   2280  C   LEU   309      35.466 -19.826  27.648  1.00 18.30           C  
ATOM   2281  O   LEU   309      35.560 -19.009  26.729  1.00 18.30           O  
ATOM   2282  CB  LEU   309      35.581 -22.244  27.013  1.00 18.30           C  
ATOM   2283  CG  LEU   309      36.056 -22.671  25.623  1.00 18.30           C  
ATOM   2284  CD1 LEU   309      36.742 -24.031  25.692  1.00 18.30           C  
ATOM   2285  CD2 LEU   309      34.886 -22.705  24.645  1.00 18.30           C  
ATOM   2286  N   ALA   310      34.497 -19.762  28.526  1.00 19.04           N  
ATOM   2287  CA  ALA   310      33.713 -18.530  28.538  1.00 19.04           C  
ATOM   2288  C   ALA   310      34.612 -17.309  28.717  1.00 19.04           C  
ATOM   2289  O   ALA   310      34.377 -16.263  28.108  1.00 19.04           O  
ATOM   2290  CB  ALA   310      32.661 -18.579  29.644  1.00 19.04           C  
ATOM   2291  N   TRP   311      35.714 -17.435  29.587  1.00 18.91           N  
ATOM   2292  CA  TRP   311      36.636 -16.320  29.780  1.00 18.91           C  
ATOM   2293  C   TRP   311      37.434 -16.048  28.510  1.00 18.91           C  
ATOM   2294  O   TRP   311      37.665 -14.891  28.150  1.00 18.91           O  
ATOM   2295  CB  TRP   311      37.588 -16.605  30.945  1.00 18.91           C  
ATOM   2296  CG  TRP   311      38.478 -15.452  31.300  1.00 18.91           C  
ATOM   2297  CD1 TRP   311      38.108 -14.278  31.894  1.00 18.91           C  
ATOM   2298  CD2 TRP   311      39.888 -15.362  31.076  1.00 18.91           C  
ATOM   2299  NE1 TRP   311      39.204 -13.463  32.055  1.00 18.91           N  
ATOM   2300  CE2 TRP   311      40.309 -14.104  31.562  1.00 18.91           C  
ATOM   2301  CE3 TRP   311      40.838 -16.224  30.513  1.00 18.91           C  
ATOM   2302  CZ2 TRP   311      41.641 -13.688  31.500  1.00 18.91           C  
ATOM   2303  CZ3 TRP   311      42.163 -15.808  30.453  1.00 18.91           C  
ATOM   2304  CH2 TRP   311      42.550 -14.550  30.944  1.00 18.91           C  
ATOM   2305  N   ILE   312      37.758 -17.117  27.637  1.00 22.42           N  
ATOM   2306  CA  ILE   312      38.485 -16.803  26.412  1.00 22.42           C  
ATOM   2307  C   ILE   312      37.531 -16.191  25.389  1.00 22.42           C  
ATOM   2308  O   ILE   312      37.901 -15.266  24.661  1.00 22.42           O  
ATOM   2309  CB  ILE   312      39.168 -18.058  25.823  1.00 22.42           C  
ATOM   2310  CG1 ILE   312      39.813 -17.731  24.472  1.00 22.42           C  
ATOM   2311  CG2 ILE   312      38.164 -19.206  25.687  1.00 22.42           C  
ATOM   2312  CD1 ILE   312      39.751 -18.871  23.464  1.00 22.42           C  
ATOM   2313  N   ALA   313      36.246 -16.607  25.369  1.00 19.22           N  
ATOM   2314  CA  ALA   313      35.333 -15.960  24.430  1.00 19.22           C  
ATOM   2315  C   ALA   313      35.079 -14.508  24.824  1.00 19.22           C  
ATOM   2316  O   ALA   313      34.964 -13.635  23.961  1.00 19.22           O  
ATOM   2317  CB  ALA   313      34.015 -16.727  24.355  1.00 19.22           C  
ATOM   2318  N   SER   314      34.901 -14.224  26.177  1.00 22.16           N  
ATOM   2319  CA  SER   314      34.599 -12.840  26.529  1.00 22.16           C  
ATOM   2320  C   SER   314      35.814 -11.941  26.330  1.00 22.16           C  
ATOM   2321  O   SER   314      35.676 -10.777  25.950  1.00 22.16           O  
ATOM   2322  CB  SER   314      34.117 -12.748  27.977  1.00 22.16           C  
ATOM   2323  OG  SER   314      35.214 -12.766  28.874  1.00 22.16           O  
ATOM   2324  N   ILE   315      37.020 -12.538  26.490  1.00 23.73           N  
ATOM   2325  CA  ILE   315      38.165 -11.656  26.288  1.00 23.73           C  
ATOM   2326  C   ILE   315      38.358 -11.396  24.796  1.00 23.73           C  
ATOM   2327  O   ILE   315      38.752 -10.297  24.397  1.00 23.73           O  
ATOM   2328  CB  ILE   315      39.452 -12.253  26.899  1.00 23.73           C  
ATOM   2329  CG1 ILE   315      40.624 -11.278  26.733  1.00 23.73           C  
ATOM   2330  CG2 ILE   315      39.773 -13.609  26.264  1.00 23.73           C  
ATOM   2331  CD1 ILE   315      41.979 -11.957  26.591  1.00 23.73           C  
ATOM   2332  N   ASN   316      37.872 -12.320  23.908  1.00 23.53           N  
ATOM   2333  CA  ASN   316      38.191 -11.935  22.537  1.00 23.53           C  
ATOM   2334  C   ASN   316      36.929 -11.724  21.706  1.00 23.53           C  
ATOM   2335  O   ASN   316      37.008 -11.490  20.499  1.00 23.53           O  
ATOM   2336  CB  ASN   316      39.090 -12.985  21.881  1.00 23.53           C  
ATOM   2337  CG  ASN   316      40.478 -13.030  22.491  1.00 23.53           C  
ATOM   2338  OD1 ASN   316      40.962 -12.035  23.035  1.00 23.53           O  
ATOM   2339  ND2 ASN   316      41.126 -14.186  22.406  1.00 23.53           N  
ATOM   2340  N   ASN   317      35.827 -11.187  22.179  1.00 22.41           N  
ATOM   2341  CA  ASN   317      34.601 -10.698  21.557  1.00 22.41           C  
ATOM   2342  C   ASN   317      34.144 -11.613  20.424  1.00 22.41           C  
ATOM   2343  O   ASN   317      33.754 -11.137  19.356  1.00 22.41           O  
ATOM   2344  CB  ASN   317      34.792  -9.270  21.043  1.00 22.41           C  
ATOM   2345  CG  ASN   317      34.747  -8.239  22.153  1.00 22.41           C  
ATOM   2346  OD1 ASN   317      34.204  -8.493  23.231  1.00 22.41           O  
ATOM   2347  ND2 ASN   317      35.319  -7.068  21.898  1.00 22.41           N  
ATOM   2348  N   LEU   318      34.359 -12.919  20.421  1.00 21.86           N  
ATOM   2349  CA  LEU   318      33.836 -13.757  19.348  1.00 21.86           C  
ATOM   2350  C   LEU   318      32.385 -14.141  19.616  1.00 21.86           C  
ATOM   2351  O   LEU   318      31.969 -14.245  20.772  1.00 21.86           O  
ATOM   2352  CB  LEU   318      34.689 -15.019  19.190  1.00 21.86           C  
ATOM   2353  CG  LEU   318      36.111 -14.814  18.665  1.00 21.86           C  
ATOM   2354  CD1 LEU   318      36.949 -16.067  18.902  1.00 21.86           C  
ATOM   2355  CD2 LEU   318      36.088 -14.452  17.184  1.00 21.86           C  
ATOM   2356  N   PRO   319      31.464 -13.987  18.617  1.00 21.81           N  
ATOM   2357  CA  PRO   319      30.048 -14.344  18.732  1.00 21.81           C  
ATOM   2358  C   PRO   319      29.836 -15.740  19.313  1.00 21.81           C  
ATOM   2359  O   PRO   319      30.633 -16.646  19.056  1.00 21.81           O  
ATOM   2360  CB  PRO   319      29.548 -14.272  17.287  1.00 21.81           C  
ATOM   2361  CG  PRO   319      30.774 -14.020  16.470  1.00 21.81           C  
ATOM   2362  CD  PRO   319      31.941 -13.856  17.401  1.00 21.81           C  
ATOM   2363  N   THR   320      29.349 -15.889  20.555  1.00 21.20           N  
ATOM   2364  CA  THR   320      29.018 -17.071  21.343  1.00 21.20           C  
ATOM   2365  C   THR   320      28.129 -18.021  20.546  1.00 21.20           C  
ATOM   2366  O   THR   320      27.914 -19.166  20.951  1.00 21.20           O  
ATOM   2367  CB  THR   320      28.315 -16.687  22.658  1.00 21.20           C  
ATOM   2368  OG1 THR   320      27.404 -15.609  22.409  1.00 21.20           O  
ATOM   2369  CG2 THR   320      29.324 -16.251  23.715  1.00 21.20           C  
ATOM   2370  N   SER   321      27.956 -17.916  19.230  1.00 19.85           N  
ATOM   2371  CA  SER   321      27.277 -19.077  18.665  1.00 19.85           C  
ATOM   2372  C   SER   321      28.033 -19.627  17.460  1.00 19.85           C  
ATOM   2373  O   SER   321      28.416 -18.872  16.563  1.00 19.85           O  
ATOM   2374  CB  SER   321      25.847 -18.718  18.259  1.00 19.85           C  
ATOM   2375  OG  SER   321      25.842 -17.647  17.330  1.00 19.85           O  
ATOM   2376  N   PHE   322      29.280 -20.040  17.585  1.00 17.11           N  
ATOM   2377  CA  PHE   322      29.874 -20.886  16.556  1.00 17.11           C  
ATOM   2378  C   PHE   322      31.395 -20.866  16.650  1.00 17.11           C  
ATOM   2379  O   PHE   322      32.034 -19.891  16.250  1.00 17.11           O  
ATOM   2380  CB  PHE   322      29.428 -20.433  15.162  1.00 17.11           C  
ATOM   2381  CG  PHE   322      28.265 -21.214  14.613  1.00 17.11           C  
ATOM   2382  CD1 PHE   322      28.475 -22.341  13.828  1.00 17.11           C  
ATOM   2383  CD2 PHE   322      26.960 -20.821  14.883  1.00 17.11           C  
ATOM   2384  CE1 PHE   322      27.400 -23.066  13.319  1.00 17.11           C  
ATOM   2385  CE2 PHE   322      25.881 -21.540  14.377  1.00 17.11           C  
ATOM   2386  CZ  PHE   322      26.102 -22.662  13.594  1.00 17.11           C  
ATOM   2387  N   THR   323      32.112 -21.369  17.719  1.00 16.41           N  
ATOM   2388  CA  THR   323      33.567 -21.383  17.612  1.00 16.41           C  
ATOM   2389  C   THR   323      34.052 -22.699  17.011  1.00 16.41           C  
ATOM   2390  O   THR   323      33.600 -23.774  17.411  1.00 16.41           O  
ATOM   2391  CB  THR   323      34.230 -21.167  18.985  1.00 16.41           C  
ATOM   2392  OG1 THR   323      33.636 -20.029  19.622  1.00 16.41           O  
ATOM   2393  CG2 THR   323      35.729 -20.928  18.839  1.00 16.41           C  
ATOM   2394  N   TYR   324      34.761 -22.660  15.796  1.00 17.50           N  
ATOM   2395  CA  TYR   324      35.565 -23.514  14.929  1.00 17.50           C  
ATOM   2396  C   TYR   324      36.875 -23.900  15.606  1.00 17.50           C  
ATOM   2397  O   TYR   324      37.655 -23.032  16.003  1.00 17.50           O  
ATOM   2398  CB  TYR   324      35.853 -22.811  13.599  1.00 17.50           C  
ATOM   2399  CG  TYR   324      34.640 -22.671  12.711  1.00 17.50           C  
ATOM   2400  CD1 TYR   324      34.244 -23.710  11.872  1.00 17.50           C  
ATOM   2401  CD2 TYR   324      33.889 -21.501  12.709  1.00 17.50           C  
ATOM   2402  CE1 TYR   324      33.128 -23.585  11.051  1.00 17.50           C  
ATOM   2403  CE2 TYR   324      32.772 -21.365  11.892  1.00 17.50           C  
ATOM   2404  CZ  TYR   324      32.400 -22.411  11.068  1.00 17.50           C  
ATOM   2405  OH  TYR   324      31.295 -22.282  10.257  1.00 17.50           O  
ATOM   2406  N   LEU   325      37.055 -25.083  16.235  1.00 17.15           N  
ATOM   2407  CA  LEU   325      38.479 -25.339  16.420  1.00 17.15           C  
ATOM   2408  C   LEU   325      38.953 -26.464  15.506  1.00 17.15           C  
ATOM   2409  O   LEU   325      38.232 -27.441  15.293  1.00 17.15           O  
ATOM   2410  CB  LEU   325      38.775 -25.692  17.880  1.00 17.15           C  
ATOM   2411  CG  LEU   325      38.768 -24.530  18.874  1.00 17.15           C  
ATOM   2412  CD1 LEU   325      38.581 -25.049  20.296  1.00 17.15           C  
ATOM   2413  CD2 LEU   325      40.056 -23.720  18.759  1.00 17.15           C  
ATOM   2414  N   SER   326      39.922 -26.184  14.627  1.00 19.89           N  
ATOM   2415  CA  SER   326      40.660 -27.082  13.744  1.00 19.89           C  
ATOM   2416  C   SER   326      41.842 -27.718  14.467  1.00 19.89           C  
ATOM   2417  O   SER   326      42.468 -27.087  15.320  1.00 19.89           O  
ATOM   2418  CB  SER   326      41.152 -26.331  12.506  1.00 19.89           C  
ATOM   2419  OG  SER   326      42.168 -25.405  12.850  1.00 19.89           O  
ATOM   2420  N   TYR   327      41.825 -29.010  14.724  1.00 17.46           N  
ATOM   2421  CA  TYR   327      42.982 -29.714  15.266  1.00 17.46           C  
ATOM   2422  C   TYR   327      43.905 -30.186  14.150  1.00 17.46           C  
ATOM   2423  O   TYR   327      43.441 -30.627  13.096  1.00 17.46           O  
ATOM   2424  CB  TYR   327      42.536 -30.908  16.115  1.00 17.46           C  
ATOM   2425  CG  TYR   327      42.537 -30.632  17.600  1.00 17.46           C  
ATOM   2426  CD1 TYR   327      43.682 -30.844  18.366  1.00 17.46           C  
ATOM   2427  CD2 TYR   327      41.396 -30.161  18.239  1.00 17.46           C  
ATOM   2428  CE1 TYR   327      43.688 -30.594  19.734  1.00 17.46           C  
ATOM   2429  CE2 TYR   327      41.390 -29.907  19.607  1.00 17.46           C  
ATOM   2430  CZ  TYR   327      42.539 -30.125  20.345  1.00 17.46           C  
ATOM   2431  OH  TYR   327      42.539 -29.875  21.699  1.00 17.46           O  
ATOM   2432  N   LYS   328      45.198 -29.838  14.103  1.00 18.61           N  
ATOM   2433  CA  LYS   328      46.284 -30.374  13.288  1.00 18.61           C  
ATOM   2434  C   LYS   328      47.008 -31.505  14.013  1.00 18.61           C  
ATOM   2435  O   LYS   328      47.536 -31.309  15.109  1.00 18.61           O  
ATOM   2436  CB  LYS   328      47.275 -29.268  12.921  1.00 18.61           C  
ATOM   2437  CG  LYS   328      48.287 -29.672  11.858  1.00 18.61           C  
ATOM   2438  CD  LYS   328      49.196 -28.510  11.482  1.00 18.61           C  
ATOM   2439  CE  LYS   328      50.221 -28.918  10.432  1.00 18.61           C  
ATOM   2440  NZ  LYS   328      51.120 -27.783  10.065  1.00 18.61           N  
ATOM   2441  N   PHE   329      46.719 -32.754  13.702  1.00 18.59           N  
ATOM   2442  CA  PHE   329      47.502 -33.853  14.256  1.00 18.59           C  
ATOM   2443  C   PHE   329      48.930 -33.823  13.724  1.00 18.59           C  
ATOM   2444  O   PHE   329      49.207 -33.178  12.711  1.00 18.59           O  
ATOM   2445  CB  PHE   329      46.848 -35.199  13.927  1.00 18.59           C  
ATOM   2446  CG  PHE   329      45.507 -35.398  14.582  1.00 18.59           C  
ATOM   2447  CD1 PHE   329      45.419 -35.789  15.912  1.00 18.59           C  
ATOM   2448  CD2 PHE   329      44.335 -35.195  13.865  1.00 18.59           C  
ATOM   2449  CE1 PHE   329      44.180 -35.974  16.521  1.00 18.59           C  
ATOM   2450  CE2 PHE   329      43.093 -35.379  14.466  1.00 18.59           C  
ATOM   2451  CZ  PHE   329      43.018 -35.769  15.794  1.00 18.59           C  
ATOM   2452  N   SER   330      49.956 -34.087  14.461  1.00 23.09           N  
ATOM   2453  CA  SER   330      51.356 -34.196  14.064  1.00 23.09           C  
ATOM   2454  C   SER   330      51.496 -34.901  12.719  1.00 23.09           C  
ATOM   2455  O   SER   330      52.442 -34.641  11.972  1.00 23.09           O  
ATOM   2456  CB  SER   330      52.157 -34.948  15.128  1.00 23.09           C  
ATOM   2457  OG  SER   330      51.567 -36.205  15.408  1.00 23.09           O  
ATOM   2458  N   ASN   331      50.573 -35.827  12.323  1.00 22.67           N  
ATOM   2459  CA  ASN   331      50.815 -36.444  11.023  1.00 22.67           C  
ATOM   2460  C   ASN   331      50.195 -35.628   9.892  1.00 22.67           C  
ATOM   2461  O   ASN   331      50.210 -36.052   8.735  1.00 22.67           O  
ATOM   2462  CB  ASN   331      50.278 -37.876  11.000  1.00 22.67           C  
ATOM   2463  CG  ASN   331      50.422 -38.575  12.338  1.00 22.67           C  
ATOM   2464  OD1 ASN   331      51.089 -38.072  13.246  1.00 22.67           O  
ATOM   2465  ND2 ASN   331      49.797 -39.739  12.470  1.00 22.67           N  
ATOM   2466  N   GLY   332      49.792 -34.421  10.103  1.00 23.88           N  
ATOM   2467  CA  GLY   332      49.386 -33.485   9.067  1.00 23.88           C  
ATOM   2468  C   GLY   332      47.898 -33.527   8.775  1.00 23.88           C  
ATOM   2469  O   GLY   332      47.408 -32.793   7.914  1.00 23.88           O  
ATOM   2470  N   TYR   333      47.044 -34.349   9.437  1.00 18.08           N  
ATOM   2471  CA  TYR   333      45.608 -34.428   9.194  1.00 18.08           C  
ATOM   2472  C   TYR   333      44.856 -33.395  10.025  1.00 18.08           C  
ATOM   2473  O   TYR   333      45.168 -33.188  11.200  1.00 18.08           O  
ATOM   2474  CB  TYR   333      45.085 -35.833   9.512  1.00 18.08           C  
ATOM   2475  CG  TYR   333      45.416 -36.857   8.453  1.00 18.08           C  
ATOM   2476  CD1 TYR   333      44.635 -36.978   7.306  1.00 18.08           C  
ATOM   2477  CD2 TYR   333      46.508 -37.706   8.598  1.00 18.08           C  
ATOM   2478  CE1 TYR   333      44.934 -37.921   6.328  1.00 18.08           C  
ATOM   2479  CE2 TYR   333      46.817 -38.653   7.627  1.00 18.08           C  
ATOM   2480  CZ  TYR   333      46.025 -38.753   6.497  1.00 18.08           C  
ATOM   2481  OH  TYR   333      46.326 -39.688   5.532  1.00 18.08           O  
ATOM   2482  N   GLU   334      44.240 -32.409   9.390  1.00 18.47           N  
ATOM   2483  CA  GLU   334      43.371 -31.375   9.944  1.00 18.47           C  
ATOM   2484  C   GLU   334      41.972 -31.918  10.218  1.00 18.47           C  
ATOM   2485  O   GLU   334      41.352 -32.522   9.341  1.00 18.47           O  
ATOM   2486  CB  GLU   334      43.293 -30.174   8.997  1.00 18.47           C  
ATOM   2487  CG  GLU   334      44.550 -29.316   8.987  1.00 18.47           C  
ATOM   2488  CD  GLU   334      44.426 -28.081   8.109  1.00 18.47           C  
ATOM   2489  OE1 GLU   334      45.353 -27.239   8.112  1.00 18.47           O  
ATOM   2490  OE2 GLU   334      43.394 -27.954   7.413  1.00 18.47           O  
ATOM   2491  N   SER   335      41.694 -32.451  11.364  1.00 19.57           N  
ATOM   2492  CA  SER   335      40.271 -32.698  11.578  1.00 19.57           C  
ATOM   2493  C   SER   335      39.594 -31.499  12.232  1.00 19.57           C  
ATOM   2494  O   SER   335      40.209 -30.791  13.032  1.00 19.57           O  
ATOM   2495  CB  SER   335      40.068 -33.943  12.443  1.00 19.57           C  
ATOM   2496  OG  SER   335      39.399 -33.614  13.649  1.00 19.57           O  
ATOM   2497  N   PHE   336      38.502 -31.012  11.598  1.00 18.21           N  
ATOM   2498  CA  PHE   336      37.573 -29.897  11.741  1.00 18.21           C  
ATOM   2499  C   PHE   336      36.520 -30.203  12.799  1.00 18.21           C  
ATOM   2500  O   PHE   336      35.805 -31.203  12.700  1.00 18.21           O  
ATOM   2501  CB  PHE   336      36.898 -29.584  10.402  1.00 18.21           C  
ATOM   2502  CG  PHE   336      37.391 -28.318   9.755  1.00 18.21           C  
ATOM   2503  CD1 PHE   336      36.741 -27.110   9.973  1.00 18.21           C  
ATOM   2504  CD2 PHE   336      38.507 -28.336   8.928  1.00 18.21           C  
ATOM   2505  CE1 PHE   336      37.195 -25.937   9.375  1.00 18.21           C  
ATOM   2506  CE2 PHE   336      38.967 -27.168   8.327  1.00 18.21           C  
ATOM   2507  CZ  PHE   336      38.309 -25.970   8.551  1.00 18.21           C  
ATOM   2508  N   LEU   337      36.486 -29.642  14.073  1.00 19.70           N  
ATOM   2509  CA  LEU   337      35.351 -29.987  14.921  1.00 19.70           C  
ATOM   2510  C   LEU   337      34.501 -28.756  15.219  1.00 19.70           C  
ATOM   2511  O   LEU   337      35.034 -27.696  15.556  1.00 19.70           O  
ATOM   2512  CB  LEU   337      35.832 -30.619  16.230  1.00 19.70           C  
ATOM   2513  CG  LEU   337      36.202 -32.102  16.171  1.00 19.70           C  
ATOM   2514  CD1 LEU   337      37.251 -32.429  17.229  1.00 19.70           C  
ATOM   2515  CD2 LEU   337      34.962 -32.971  16.354  1.00 19.70           C  
ATOM   2516  N   GLY   338      33.220 -28.784  14.993  1.00 19.72           N  
ATOM   2517  CA  GLY   338      32.196 -27.800  15.305  1.00 19.72           C  
ATOM   2518  C   GLY   338      31.442 -28.107  16.585  1.00 19.72           C  
ATOM   2519  O   GLY   338      31.068 -29.256  16.830  1.00 19.72           O  
ATOM   2520  N   ILE   339      31.525 -27.332  17.724  1.00 18.72           N  
ATOM   2521  CA  ILE   339      30.728 -27.625  18.910  1.00 18.72           C  
ATOM   2522  C   ILE   339      29.421 -26.838  18.861  1.00 18.72           C  
ATOM   2523  O   ILE   339      29.399 -25.686  18.422  1.00 18.72           O  
ATOM   2524  CB  ILE   339      31.503 -27.297  20.207  1.00 18.72           C  
ATOM   2525  CG1 ILE   339      32.770 -28.155  20.303  1.00 18.72           C  
ATOM   2526  CG2 ILE   339      30.611 -27.499  21.435  1.00 18.72           C  
ATOM   2527  CD1 ILE   339      32.542 -29.529  20.918  1.00 18.72           C  
ATOM   2528  N   ILE   340      28.296 -27.422  18.975  1.00 18.74           N  
ATOM   2529  CA  ILE   340      26.957 -26.858  19.106  1.00 18.74           C  
ATOM   2530  C   ILE   340      26.666 -26.555  20.574  1.00 18.74           C  
ATOM   2531  O   ILE   340      26.823 -27.423  21.437  1.00 18.74           O  
ATOM   2532  CB  ILE   340      25.884 -27.811  18.533  1.00 18.74           C  
ATOM   2533  CG1 ILE   340      26.105 -28.022  17.031  1.00 18.74           C  
ATOM   2534  CG2 ILE   340      24.478 -27.269  18.808  1.00 18.74           C  
ATOM   2535  CD1 ILE   340      25.567 -26.895  16.161  1.00 18.74           C  
ATOM   2536  N   SER   341      27.055 -25.450  21.139  1.00 20.02           N  
ATOM   2537  CA  SER   341      26.606 -25.247  22.513  1.00 20.02           C  
ATOM   2538  C   SER   341      25.129 -24.871  22.561  1.00 20.02           C  
ATOM   2539  O   SER   341      24.723 -23.853  21.996  1.00 20.02           O  
ATOM   2540  CB  SER   341      27.439 -24.162  23.195  1.00 20.02           C  
ATOM   2541  OG  SER   341      27.020 -22.872  22.784  1.00 20.02           O  
ATOM   2542  N   ASN   342      24.145 -25.737  22.472  1.00 19.66           N  
ATOM   2543  CA  ASN   342      22.950 -25.372  23.226  1.00 19.66           C  
ATOM   2544  C   ASN   342      23.006 -25.902  24.656  1.00 19.66           C  
ATOM   2545  O   ASN   342      23.578 -26.964  24.907  1.00 19.66           O  
ATOM   2546  CB  ASN   342      21.693 -25.883  22.519  1.00 19.66           C  
ATOM   2547  CG  ASN   342      21.495 -25.256  21.153  1.00 19.66           C  
ATOM   2548  OD1 ASN   342      21.971 -24.148  20.890  1.00 19.66           O  
ATOM   2549  ND2 ASN   342      20.792 -25.959  20.274  1.00 19.66           N  
ATOM   2550  N   SER   343      23.647 -25.082  25.624  1.00 19.71           N  
ATOM   2551  CA  SER   343      23.917 -24.997  27.055  1.00 19.71           C  
ATOM   2552  C   SER   343      23.325 -26.189  27.800  1.00 19.71           C  
ATOM   2553  O   SER   343      23.228 -26.173  29.029  1.00 19.71           O  
ATOM   2554  CB  SER   343      23.356 -23.696  27.631  1.00 19.71           C  
ATOM   2555  OG  SER   343      21.945 -23.658  27.505  1.00 19.71           O  
ATOM   2556  N   THR   344      23.281 -27.464  27.270  1.00 19.72           N  
ATOM   2557  CA  THR   344      23.221 -28.522  28.273  1.00 19.72           C  
ATOM   2558  C   THR   344      24.623 -29.012  28.626  1.00 19.72           C  
ATOM   2559  O   THR   344      25.489 -29.113  27.755  1.00 19.72           O  
ATOM   2560  CB  THR   344      22.369 -29.708  27.784  1.00 19.72           C  
ATOM   2561  OG1 THR   344      22.843 -30.132  26.500  1.00 19.72           O  
ATOM   2562  CG2 THR   344      20.899 -29.317  27.667  1.00 19.72           C  
ATOM   2563  N   GLN   345      25.325 -28.403  29.534  1.00 19.91           N  
ATOM   2564  CA  GLN   345      26.359 -28.916  30.427  1.00 19.91           C  
ATOM   2565  C   GLN   345      26.902 -30.253  29.929  1.00 19.91           C  
ATOM   2566  O   GLN   345      26.213 -31.272  29.997  1.00 19.91           O  
ATOM   2567  CB  GLN   345      25.816 -29.067  31.849  1.00 19.91           C  
ATOM   2568  CG  GLN   345      26.486 -28.149  32.863  1.00 19.91           C  
ATOM   2569  CD  GLN   345      26.051 -28.434  34.288  1.00 19.91           C  
ATOM   2570  OE1 GLN   345      25.214 -29.308  34.533  1.00 19.91           O  
ATOM   2571  NE2 GLN   345      26.614 -27.696  35.238  1.00 19.91           N  
ATOM   2572  N   LEU   346      27.565 -30.316  28.773  1.00 20.24           N  
ATOM   2573  CA  LEU   346      28.434 -31.387  28.297  1.00 20.24           C  
ATOM   2574  C   LEU   346      29.419 -31.810  29.382  1.00 20.24           C  
ATOM   2575  O   LEU   346      30.116 -30.970  29.956  1.00 20.24           O  
ATOM   2576  CB  LEU   346      29.196 -30.943  27.045  1.00 20.24           C  
ATOM   2577  CG  LEU   346      28.404 -30.939  25.737  1.00 20.24           C  
ATOM   2578  CD1 LEU   346      29.072 -30.023  24.716  1.00 20.24           C  
ATOM   2579  CD2 LEU   346      28.274 -32.355  25.186  1.00 20.24           C  
ATOM   2580  N   THR   347      29.171 -32.809  30.154  1.00 19.24           N  
ATOM   2581  CA  THR   347      30.054 -33.541  31.056  1.00 19.24           C  
ATOM   2582  C   THR   347      31.215 -34.165  30.287  1.00 19.24           C  
ATOM   2583  O   THR   347      31.012 -34.793  29.246  1.00 19.24           O  
ATOM   2584  CB  THR   347      29.288 -34.640  31.816  1.00 19.24           C  
ATOM   2585  OG1 THR   347      27.926 -34.231  31.991  1.00 19.24           O  
ATOM   2586  CG2 THR   347      29.910 -34.896  33.185  1.00 19.24           C  
ATOM   2587  N   ALA   348      32.316 -33.479  30.093  1.00 17.74           N  
ATOM   2588  CA  ALA   348      33.694 -33.738  29.683  1.00 17.74           C  
ATOM   2589  C   ALA   348      34.079 -35.191  29.942  1.00 17.74           C  
ATOM   2590  O   ALA   348      35.187 -35.616  29.605  1.00 17.74           O  
ATOM   2591  CB  ALA   348      34.651 -32.799  30.413  1.00 17.74           C  
ATOM   2592  N   GLY   349      33.301 -36.256  29.615  1.00 18.97           N  
ATOM   2593  CA  GLY   349      33.805 -37.613  29.471  1.00 18.97           C  
ATOM   2594  C   GLY   349      33.004 -38.445  28.488  1.00 18.97           C  
ATOM   2595  O   GLY   349      33.396 -39.564  28.149  1.00 18.97           O  
ATOM   2596  N   ALA   350      32.050 -37.821  27.773  1.00 18.25           N  
ATOM   2597  CA  ALA   350      31.294 -38.743  26.929  1.00 18.25           C  
ATOM   2598  C   ALA   350      31.711 -38.616  25.467  1.00 18.25           C  
ATOM   2599  O   ALA   350      31.150 -39.283  24.595  1.00 18.25           O  
ATOM   2600  CB  ALA   350      29.795 -38.491  27.076  1.00 18.25           C  
ATOM   2601  N   LEU   351      32.851 -37.964  25.177  1.00 20.48           N  
ATOM   2602  CA  LEU   351      33.221 -38.036  23.768  1.00 20.48           C  
ATOM   2603  C   LEU   351      34.513 -38.827  23.585  1.00 20.48           C  
ATOM   2604  O   LEU   351      35.550 -38.468  24.147  1.00 20.48           O  
ATOM   2605  CB  LEU   351      33.383 -36.631  23.183  1.00 20.48           C  
ATOM   2606  CG  LEU   351      32.091 -35.887  22.840  1.00 20.48           C  
ATOM   2607  CD1 LEU   351      32.330 -34.381  22.843  1.00 20.48           C  
ATOM   2608  CD2 LEU   351      31.553 -36.345  21.488  1.00 20.48           C  
ATOM   2609  N   THR   352      34.522 -40.173  23.393  1.00 20.50           N  
ATOM   2610  CA  THR   352      35.720 -40.903  22.995  1.00 20.50           C  
ATOM   2611  C   THR   352      35.858 -40.929  21.475  1.00 20.50           C  
ATOM   2612  O   THR   352      34.867 -41.087  20.759  1.00 20.50           O  
ATOM   2613  CB  THR   352      35.702 -42.345  23.536  1.00 20.50           C  
ATOM   2614  OG1 THR   352      34.354 -42.829  23.544  1.00 20.50           O  
ATOM   2615  CG2 THR   352      36.261 -42.407  24.953  1.00 20.50           C  
ATOM   2616  N   ILE   353      36.792 -40.203  20.865  1.00 19.56           N  
ATOM   2617  CA  ILE   353      37.317 -40.217  19.504  1.00 19.56           C  
ATOM   2618  C   ILE   353      37.948 -41.576  19.208  1.00 19.56           C  
ATOM   2619  O   ILE   353      38.883 -41.996  19.896  1.00 19.56           O  
ATOM   2620  CB  ILE   353      38.348 -39.088  19.284  1.00 19.56           C  
ATOM   2621  CG1 ILE   353      38.495 -38.783  17.789  1.00 19.56           C  
ATOM   2622  CG2 ILE   353      39.698 -39.461  19.903  1.00 19.56           C  
ATOM   2623  CD1 ILE   353      39.704 -39.441  17.139  1.00 19.56           C  
ATOM   2624  N   ASN   354      37.409 -42.343  18.260  1.00 20.94           N  
ATOM   2625  CA  ASN   354      38.111 -43.430  17.585  1.00 20.94           C  
ATOM   2626  C   ASN   354      38.382 -43.098  16.121  1.00 20.94           C  
ATOM   2627  O   ASN   354      37.551 -42.476  15.456  1.00 20.94           O  
ATOM   2628  CB  ASN   354      37.316 -44.733  17.696  1.00 20.94           C  
ATOM   2629  CG  ASN   354      38.019 -45.903  17.035  1.00 20.94           C  
ATOM   2630  OD1 ASN   354      39.076 -45.742  16.419  1.00 20.94           O  
ATOM   2631  ND2 ASN   354      37.438 -47.091  17.160  1.00 20.94           N  
ATOM   2632  N   PRO   355      39.597 -42.977  15.741  1.00 21.14           N  
ATOM   2633  CA  PRO   355      40.050 -42.705  14.375  1.00 21.14           C  
ATOM   2634  C   PRO   355      39.177 -43.379  13.319  1.00 21.14           C  
ATOM   2635  O   PRO   355      39.250 -43.030  12.137  1.00 21.14           O  
ATOM   2636  CB  PRO   355      41.471 -43.276  14.354  1.00 21.14           C  
ATOM   2637  CG  PRO   355      41.630 -43.952  15.677  1.00 21.14           C  
ATOM   2638  CD  PRO   355      40.416 -43.661  16.511  1.00 21.14           C  
ATOM   2639  N   SER   356      38.317 -44.321  13.659  1.00 24.64           N  
ATOM   2640  CA  SER   356      37.505 -44.743  12.522  1.00 24.64           C  
ATOM   2641  C   SER   356      36.270 -43.862  12.367  1.00 24.64           C  
ATOM   2642  O   SER   356      35.473 -44.058  11.447  1.00 24.64           O  
ATOM   2643  CB  SER   356      37.084 -46.205  12.676  1.00 24.64           C  
ATOM   2644  OG  SER   356      38.218 -47.053  12.726  1.00 24.64           O  
ATOM   2645  N   GLY   357      36.309 -42.520  12.590  1.00 26.54           N  
ATOM   2646  CA  GLY   357      35.355 -41.481  12.233  1.00 26.54           C  
ATOM   2647  C   GLY   357      33.953 -41.758  12.743  1.00 26.54           C  
ATOM   2648  O   GLY   357      32.985 -41.162  12.266  1.00 26.54           O  
ATOM   2649  N   ASN   358      33.718 -42.564  13.734  1.00 26.77           N  
ATOM   2650  CA  ASN   358      32.415 -42.827  14.336  1.00 26.77           C  
ATOM   2651  C   ASN   358      32.222 -42.031  15.623  1.00 26.77           C  
ATOM   2652  O   ASN   358      33.161 -41.870  16.406  1.00 26.77           O  
ATOM   2653  CB  ASN   358      32.240 -44.323  14.606  1.00 26.77           C  
ATOM   2654  CG  ASN   358      32.912 -45.188  13.557  1.00 26.77           C  
ATOM   2655  OD1 ASN   358      33.615 -44.685  12.676  1.00 26.77           O  
ATOM   2656  ND2 ASN   358      32.701 -46.496  13.644  1.00 26.77           N  
ATOM   2657  N   PHE   359      31.123 -41.235  15.808  1.00 25.56           N  
ATOM   2658  CA  PHE   359      30.838 -40.683  17.127  1.00 25.56           C  
ATOM   2659  C   PHE   359      29.603 -41.340  17.734  1.00 25.56           C  
ATOM   2660  O   PHE   359      28.654 -41.669  17.019  1.00 25.56           O  
ATOM   2661  CB  PHE   359      30.638 -39.166  17.045  1.00 25.56           C  
ATOM   2662  CG  PHE   359      31.856 -38.419  16.573  1.00 25.56           C  
ATOM   2663  CD1 PHE   359      32.830 -38.009  17.475  1.00 25.56           C  
ATOM   2664  CD2 PHE   359      32.026 -38.126  15.226  1.00 25.56           C  
ATOM   2665  CE1 PHE   359      33.958 -37.317  17.041  1.00 25.56           C  
ATOM   2666  CE2 PHE   359      33.151 -37.435  14.785  1.00 25.56           C  
ATOM   2667  CZ  PHE   359      34.115 -37.030  15.694  1.00 25.56           C  
ATOM   2668  N   THR   360      29.619 -41.805  18.950  1.00 27.31           N  
ATOM   2669  CA  THR   360      28.391 -42.219  19.620  1.00 27.31           C  
ATOM   2670  C   THR   360      27.959 -41.178  20.649  1.00 27.31           C  
ATOM   2671  O   THR   360      28.773 -40.712  21.448  1.00 27.31           O  
ATOM   2672  CB  THR   360      28.564 -43.585  20.310  1.00 27.31           C  
ATOM   2673  OG1 THR   360      29.428 -44.408  19.517  1.00 27.31           O  
ATOM   2674  CG2 THR   360      27.222 -44.290  20.478  1.00 27.31           C  
ATOM   2675  N   ILE   361      26.798 -40.524  20.491  1.00 24.83           N  
ATOM   2676  CA  ILE   361      26.152 -39.637  21.452  1.00 24.83           C  
ATOM   2677  C   ILE   361      24.815 -40.233  21.887  1.00 24.83           C  
ATOM   2678  O   ILE   361      23.913 -40.413  21.066  1.00 24.83           O  
ATOM   2679  CB  ILE   361      25.943 -38.223  20.866  1.00 24.83           C  
ATOM   2680  CG1 ILE   361      25.433 -37.266  21.949  1.00 24.83           C  
ATOM   2681  CG2 ILE   361      24.980 -38.269  19.677  1.00 24.83           C  
ATOM   2682  CD1 ILE   361      23.944 -36.961  21.854  1.00 24.83           C  
ATOM   2683  N   ASN   362      24.627 -40.529  23.189  1.00 29.34           N  
ATOM   2684  CA  ASN   362      23.430 -41.073  23.821  1.00 29.34           C  
ATOM   2685  C   ASN   362      22.965 -42.352  23.132  1.00 29.34           C  
ATOM   2686  O   ASN   362      21.769 -42.536  22.895  1.00 29.34           O  
ATOM   2687  CB  ASN   362      22.307 -40.034  23.826  1.00 29.34           C  
ATOM   2688  CG  ASN   362      22.254 -39.237  25.114  1.00 29.34           C  
ATOM   2689  OD1 ASN   362      23.062 -39.448  26.022  1.00 29.34           O  
ATOM   2690  ND2 ASN   362      21.304 -38.314  25.202  1.00 29.34           N  
ATOM   2691  N   GLY   363      23.816 -43.162  22.572  1.00 30.21           N  
ATOM   2692  CA  GLY   363      23.556 -44.431  21.911  1.00 30.21           C  
ATOM   2693  C   GLY   363      23.318 -44.290  20.420  1.00 30.21           C  
ATOM   2694  O   GLY   363      23.018 -45.272  19.737  1.00 30.21           O  
ATOM   2695  N   LYS   364      23.352 -43.091  19.840  1.00 25.26           N  
ATOM   2696  CA  LYS   364      23.203 -42.776  18.422  1.00 25.26           C  
ATOM   2697  C   LYS   364      24.555 -42.476  17.781  1.00 25.26           C  
ATOM   2698  O   LYS   364      25.417 -41.851  18.401  1.00 25.26           O  
ATOM   2699  CB  LYS   364      22.258 -41.589  18.231  1.00 25.26           C  
ATOM   2700  CG  LYS   364      20.809 -41.888  18.589  1.00 25.26           C  
ATOM   2701  CD  LYS   364      19.864 -40.843  18.010  1.00 25.26           C  
ATOM   2702  CE  LYS   364      18.439 -41.038  18.511  1.00 25.26           C  
ATOM   2703  NZ  LYS   364      17.499 -40.046  17.908  1.00 25.26           N  
ATOM   2704  N   LYS   365      24.864 -43.138  16.592  1.00 25.91           N  
ATOM   2705  CA  LYS   365      26.123 -43.026  15.860  1.00 25.91           C  
ATOM   2706  C   LYS   365      26.045 -41.936  14.795  1.00 25.91           C  
ATOM   2707  O   LYS   365      25.031 -41.806  14.105  1.00 25.91           O  
ATOM   2708  CB  LYS   365      26.490 -44.363  15.215  1.00 25.91           C  
ATOM   2709  CG  LYS   365      27.004 -45.405  16.198  1.00 25.91           C  
ATOM   2710  CD  LYS   365      27.477 -46.664  15.482  1.00 25.91           C  
ATOM   2711  CE  LYS   365      27.910 -47.740  16.468  1.00 25.91           C  
ATOM   2712  NZ  LYS   365      28.386 -48.972  15.771  1.00 25.91           N  
ATOM   2713  N   PHE   366      26.851 -40.928  14.837  1.00 23.89           N  
ATOM   2714  CA  PHE   366      27.002 -39.816  13.906  1.00 23.89           C  
ATOM   2715  C   PHE   366      28.213 -40.026  13.005  1.00 23.89           C  
ATOM   2716  O   PHE   366      29.284 -40.413  13.475  1.00 23.89           O  
ATOM   2717  CB  PHE   366      27.136 -38.493  14.665  1.00 23.89           C  
ATOM   2718  CG  PHE   366      25.932 -38.145  15.497  1.00 23.89           C  
ATOM   2719  CD1 PHE   366      24.909 -37.364  14.973  1.00 23.89           C  
ATOM   2720  CD2 PHE   366      25.822 -38.600  16.805  1.00 23.89           C  
ATOM   2721  CE1 PHE   366      23.793 -37.041  15.740  1.00 23.89           C  
ATOM   2722  CE2 PHE   366      24.710 -38.281  17.578  1.00 23.89           C  
ATOM   2723  CZ  PHE   366      23.697 -37.501  17.044  1.00 23.89           C  
ATOM   2724  N   TYR   367      28.030 -40.144  11.713  1.00 21.44           N  
ATOM   2725  CA  TYR   367      29.128 -40.317  10.768  1.00 21.44           C  
ATOM   2726  C   TYR   367      29.460 -39.003  10.071  1.00 21.44           C  
ATOM   2727  O   TYR   367      28.562 -38.236   9.717  1.00 21.44           O  
ATOM   2728  CB  TYR   367      28.778 -41.386   9.728  1.00 21.44           C  
ATOM   2729  CG  TYR   367      28.552 -42.756  10.318  1.00 21.44           C  
ATOM   2730  CD1 TYR   367      29.618 -43.625  10.541  1.00 21.44           C  
ATOM   2731  CD2 TYR   367      27.272 -43.186  10.653  1.00 21.44           C  
ATOM   2732  CE1 TYR   367      29.414 -44.890  11.083  1.00 21.44           C  
ATOM   2733  CE2 TYR   367      27.056 -44.448  11.195  1.00 21.44           C  
ATOM   2734  CZ  TYR   367      28.132 -45.292  11.407  1.00 21.44           C  
ATOM   2735  OH  TYR   367      27.924 -46.543  11.943  1.00 21.44           O  
ATOM   2736  N   VAL   368      30.618 -38.482  10.219  1.00 19.56           N  
ATOM   2737  CA  VAL   368      31.146 -37.314   9.523  1.00 19.56           C  
ATOM   2738  C   VAL   368      31.820 -37.747   8.223  1.00 19.56           C  
ATOM   2739  O   VAL   368      32.711 -38.600   8.232  1.00 19.56           O  
ATOM   2740  CB  VAL   368      32.144 -36.531  10.406  1.00 19.56           C  
ATOM   2741  CG1 VAL   368      32.678 -35.308   9.663  1.00 19.56           C  
ATOM   2742  CG2 VAL   368      31.483 -36.116  11.719  1.00 19.56           C  
ATOM   2743  N   TYR   369      31.330 -37.497   7.006  1.00 18.23           N  
ATOM   2744  CA  TYR   369      31.942 -37.952   5.763  1.00 18.23           C  
ATOM   2745  C   TYR   369      32.800 -36.855   5.144  1.00 18.23           C  
ATOM   2746  O   TYR   369      32.420 -35.681   5.152  1.00 18.23           O  
ATOM   2747  CB  TYR   369      30.869 -38.399   4.766  1.00 18.23           C  
ATOM   2748  CG  TYR   369      30.140 -39.654   5.182  1.00 18.23           C  
ATOM   2749  CD1 TYR   369      30.678 -40.913   4.924  1.00 18.23           C  
ATOM   2750  CD2 TYR   369      28.912 -39.584   5.831  1.00 18.23           C  
ATOM   2751  CE1 TYR   369      30.009 -42.072   5.303  1.00 18.23           C  
ATOM   2752  CE2 TYR   369      28.234 -40.736   6.215  1.00 18.23           C  
ATOM   2753  CZ  TYR   369      28.790 -41.974   5.947  1.00 18.23           C  
ATOM   2754  OH  TYR   369      28.124 -43.118   6.325  1.00 18.23           O  
ATOM   2755  N   LEU   370      33.962 -37.112   4.715  1.00 17.23           N  
ATOM   2756  CA  LEU   370      34.912 -36.374   3.891  1.00 17.23           C  
ATOM   2757  C   LEU   370      34.668 -36.639   2.409  1.00 17.23           C  
ATOM   2758  O   LEU   370      34.731 -37.786   1.961  1.00 17.23           O  
ATOM   2759  CB  LEU   370      36.349 -36.753   4.259  1.00 17.23           C  
ATOM   2760  CG  LEU   370      37.058 -35.836   5.257  1.00 17.23           C  
ATOM   2761  CD1 LEU   370      37.656 -36.655   6.396  1.00 17.23           C  
ATOM   2762  CD2 LEU   370      38.136 -35.016   4.558  1.00 17.23           C  
ATOM   2763  N   LEU   371      33.729 -36.075   1.743  1.00 16.28           N  
ATOM   2764  CA  LEU   371      33.752 -36.172   0.287  1.00 16.28           C  
ATOM   2765  C   LEU   371      34.952 -35.426  -0.288  1.00 16.28           C  
ATOM   2766  O   LEU   371      35.137 -34.237  -0.017  1.00 16.28           O  
ATOM   2767  CB  LEU   371      32.457 -35.615  -0.308  1.00 16.28           C  
ATOM   2768  CG  LEU   371      32.367 -35.593  -1.835  1.00 16.28           C  
ATOM   2769  CD1 LEU   371      32.123 -37.000  -2.373  1.00 16.28           C  
ATOM   2770  CD2 LEU   371      31.267 -34.641  -2.293  1.00 16.28           C  
ATOM   2771  N   VAL   372      36.042 -36.114  -0.577  1.00 17.26           N  
ATOM   2772  CA  VAL   372      37.210 -35.629  -1.304  1.00 17.26           C  
ATOM   2773  C   VAL   372      36.814 -35.263  -2.733  1.00 17.26           C  
ATOM   2774  O   VAL   372      36.321 -36.108  -3.483  1.00 17.26           O  
ATOM   2775  CB  VAL   372      38.346 -36.677  -1.318  1.00 17.26           C  
ATOM   2776  CG1 VAL   372      39.588 -36.118  -2.010  1.00 17.26           C  
ATOM   2777  CG2 VAL   372      38.678 -37.122   0.105  1.00 17.26           C  
ATOM   2778  N   VAL   373      36.317 -34.129  -3.045  1.00 18.15           N  
ATOM   2779  CA  VAL   373      36.160 -33.768  -4.450  1.00 18.15           C  
ATOM   2780  C   VAL   373      37.512 -33.362  -5.033  1.00 18.15           C  
ATOM   2781  O   VAL   373      38.174 -32.461  -4.514  1.00 18.15           O  
ATOM   2782  CB  VAL   373      35.137 -32.625  -4.631  1.00 18.15           C  
ATOM   2783  CG1 VAL   373      34.329 -32.823  -5.913  1.00 18.15           C  
ATOM   2784  CG2 VAL   373      34.210 -32.542  -3.419  1.00 18.15           C  
ATOM   2785  N   GLY   374      38.330 -34.236  -5.496  1.00 20.04           N  
ATOM   2786  CA  GLY   374      39.425 -33.923  -6.400  1.00 20.04           C  
ATOM   2787  C   GLY   374      40.360 -35.095  -6.634  1.00 20.04           C  
ATOM   2788  O   GLY   374      40.270 -36.114  -5.946  1.00 20.04           O  
ATOM   2789  N   SER   375      40.507 -35.487  -7.901  1.00 23.09           N  
ATOM   2790  CA  SER   375      41.440 -36.503  -8.379  1.00 23.09           C  
ATOM   2791  C   SER   375      42.798 -36.371  -7.698  1.00 23.09           C  
ATOM   2792  O   SER   375      43.133 -35.309  -7.169  1.00 23.09           O  
ATOM   2793  CB  SER   375      41.610 -36.404  -9.896  1.00 23.09           C  
ATOM   2794  OG  SER   375      42.341 -35.241 -10.245  1.00 23.09           O  
ATOM   2795  N   THR   376      43.162 -37.246  -6.775  1.00 25.88           N  
ATOM   2796  CA  THR   376      44.479 -37.436  -6.177  1.00 25.88           C  
ATOM   2797  C   THR   376      45.575 -36.928  -7.109  1.00 25.88           C  
ATOM   2798  O   THR   376      46.622 -36.466  -6.651  1.00 25.88           O  
ATOM   2799  CB  THR   376      44.732 -38.918  -5.842  1.00 25.88           C  
ATOM   2800  OG1 THR   376      44.380 -39.724  -6.973  1.00 25.88           O  
ATOM   2801  CG2 THR   376      43.903 -39.359  -4.640  1.00 25.88           C  
ATOM   2802  N   ASN   377      45.376 -36.658  -8.426  1.00 25.17           N  
ATOM   2803  CA  ASN   377      46.661 -36.282  -9.005  1.00 25.17           C  
ATOM   2804  C   ASN   377      46.617 -34.879  -9.605  1.00 25.17           C  
ATOM   2805  O   ASN   377      47.607 -34.408 -10.166  1.00 25.17           O  
ATOM   2806  CB  ASN   377      47.091 -37.299 -10.065  1.00 25.17           C  
ATOM   2807  CG  ASN   377      47.133 -38.716  -9.530  1.00 25.17           C  
ATOM   2808  OD1 ASN   377      47.004 -38.942  -8.325  1.00 25.17           O  
ATOM   2809  ND2 ASN   377      47.312 -39.682 -10.424  1.00 25.17           N  
ATOM   2810  N   SER   378      45.842 -34.036  -9.153  1.00 25.77           N  
ATOM   2811  CA  SER   378      46.150 -32.713  -9.687  1.00 25.77           C  
ATOM   2812  C   SER   378      46.197 -31.667  -8.579  1.00 25.77           C  
ATOM   2813  O   SER   378      45.729 -31.913  -7.465  1.00 25.77           O  
ATOM   2814  CB  SER   378      45.118 -32.306 -10.740  1.00 25.77           C  
ATOM   2815  OG  SER   378      43.831 -32.182 -10.161  1.00 25.77           O  
ATOM   2816  N   THR   379      47.380 -31.039  -8.304  1.00 27.87           N  
ATOM   2817  CA  THR   379      47.809 -29.883  -7.525  1.00 27.87           C  
ATOM   2818  C   THR   379      46.644 -28.928  -7.288  1.00 27.87           C  
ATOM   2819  O   THR   379      46.840 -27.807  -6.813  1.00 27.87           O  
ATOM   2820  CB  THR   379      48.957 -29.133  -8.225  1.00 27.87           C  
ATOM   2821  OG1 THR   379      48.562 -28.808  -9.563  1.00 27.87           O  
ATOM   2822  CG2 THR   379      50.222 -29.984  -8.274  1.00 27.87           C  
ATOM   2823  N   THR   380      45.435 -29.340  -7.582  1.00 22.92           N  
ATOM   2824  CA  THR   380      44.346 -28.455  -7.184  1.00 22.92           C  
ATOM   2825  C   THR   380      43.892 -28.763  -5.760  1.00 22.92           C  
ATOM   2826  O   THR   380      43.787 -29.929  -5.375  1.00 22.92           O  
ATOM   2827  CB  THR   380      43.148 -28.576  -8.144  1.00 22.92           C  
ATOM   2828  OG1 THR   380      43.629 -28.637  -9.493  1.00 22.92           O  
ATOM   2829  CG2 THR   380      42.208 -27.383  -8.005  1.00 22.92           C  
ATOM   2830  N   PRO   381      43.943 -27.845  -4.823  1.00 22.61           N  
ATOM   2831  CA  PRO   381      43.474 -27.970  -3.441  1.00 22.61           C  
ATOM   2832  C   PRO   381      42.164 -28.747  -3.331  1.00 22.61           C  
ATOM   2833  O   PRO   381      41.276 -28.589  -4.172  1.00 22.61           O  
ATOM   2834  CB  PRO   381      43.285 -26.516  -3.000  1.00 22.61           C  
ATOM   2835  CG  PRO   381      43.613 -25.704  -4.211  1.00 22.61           C  
ATOM   2836  CD  PRO   381      43.997 -26.638  -5.323  1.00 22.61           C  
ATOM   2837  N   VAL   382      42.221 -30.034  -2.967  1.00 21.12           N  
ATOM   2838  CA  VAL   382      41.227 -30.986  -2.482  1.00 21.12           C  
ATOM   2839  C   VAL   382      40.207 -30.265  -1.603  1.00 21.12           C  
ATOM   2840  O   VAL   382      40.578 -29.565  -0.658  1.00 21.12           O  
ATOM   2841  CB  VAL   382      41.884 -32.143  -1.697  1.00 21.12           C  
ATOM   2842  CG1 VAL   382      40.886 -33.275  -1.467  1.00 21.12           C  
ATOM   2843  CG2 VAL   382      43.118 -32.656  -2.437  1.00 21.12           C  
ATOM   2844  N   GLU   383      39.204 -29.691  -2.165  1.00 17.48           N  
ATOM   2845  CA  GLU   383      38.113 -29.159  -1.355  1.00 17.48           C  
ATOM   2846  C   GLU   383      37.277 -30.283  -0.748  1.00 17.48           C  
ATOM   2847  O   GLU   383      36.895 -31.225  -1.445  1.00 17.48           O  
ATOM   2848  CB  GLU   383      37.224 -28.235  -2.191  1.00 17.48           C  
ATOM   2849  CG  GLU   383      37.204 -26.794  -1.703  1.00 17.48           C  
ATOM   2850  CD  GLU   383      36.251 -25.907  -2.488  1.00 17.48           C  
ATOM   2851  OE1 GLU   383      36.092 -24.719  -2.129  1.00 17.48           O  
ATOM   2852  OE2 GLU   383      35.657 -26.406  -3.470  1.00 17.48           O  
ATOM   2853  N   TYR   384      37.300 -30.462   0.616  1.00 19.16           N  
ATOM   2854  CA  TYR   384      36.627 -31.436   1.469  1.00 19.16           C  
ATOM   2855  C   TYR   384      35.230 -30.959   1.844  1.00 19.16           C  
ATOM   2856  O   TYR   384      35.057 -29.833   2.318  1.00 19.16           O  
ATOM   2857  CB  TYR   384      37.447 -31.699   2.736  1.00 19.16           C  
ATOM   2858  CG  TYR   384      38.760 -32.395   2.475  1.00 19.16           C  
ATOM   2859  CD1 TYR   384      38.831 -33.785   2.395  1.00 19.16           C  
ATOM   2860  CD2 TYR   384      39.934 -31.667   2.310  1.00 19.16           C  
ATOM   2861  CE1 TYR   384      40.039 -34.431   2.158  1.00 19.16           C  
ATOM   2862  CE2 TYR   384      41.148 -32.303   2.072  1.00 19.16           C  
ATOM   2863  CZ  TYR   384      41.190 -33.683   1.997  1.00 19.16           C  
ATOM   2864  OH  TYR   384      42.389 -34.318   1.762  1.00 19.16           O  
ATOM   2865  N   VAL   385      34.202 -31.341   1.117  1.00 16.66           N  
ATOM   2866  CA  VAL   385      32.849 -31.059   1.584  1.00 16.66           C  
ATOM   2867  C   VAL   385      32.437 -32.092   2.631  1.00 16.66           C  
ATOM   2868  O   VAL   385      32.569 -33.298   2.407  1.00 16.66           O  
ATOM   2869  CB  VAL   385      31.836 -31.049   0.418  1.00 16.66           C  
ATOM   2870  CG1 VAL   385      30.441 -30.672   0.916  1.00 16.66           C  
ATOM   2871  CG2 VAL   385      32.293 -30.088  -0.678  1.00 16.66           C  
ATOM   2872  N   THR   386      32.482 -31.777   3.939  1.00 18.69           N  
ATOM   2873  CA  THR   386      32.006 -32.639   5.016  1.00 18.69           C  
ATOM   2874  C   THR   386      30.483 -32.604   5.103  1.00 18.69           C  
ATOM   2875  O   THR   386      29.877 -31.532   5.042  1.00 18.69           O  
ATOM   2876  CB  THR   386      32.610 -32.226   6.371  1.00 18.69           C  
ATOM   2877  OG1 THR   386      32.283 -30.856   6.635  1.00 18.69           O  
ATOM   2878  CG2 THR   386      34.127 -32.383   6.368  1.00 18.69           C  
ATOM   2879  N   LYS   387      29.784 -33.543   4.501  1.00 17.05           N  
ATOM   2880  CA  LYS   387      28.367 -33.651   4.837  1.00 17.05           C  
ATOM   2881  C   LYS   387      28.144 -34.650   5.969  1.00 17.05           C  
ATOM   2882  O   LYS   387      28.748 -35.725   5.983  1.00 17.05           O  
ATOM   2883  CB  LYS   387      27.554 -34.062   3.608  1.00 17.05           C  
ATOM   2884  CG  LYS   387      26.051 -33.895   3.777  1.00 17.05           C  
ATOM   2885  CD  LYS   387      25.300 -34.284   2.510  1.00 17.05           C  
ATOM   2886  CE  LYS   387      23.792 -34.208   2.707  1.00 17.05           C  
ATOM   2887  NZ  LYS   387      23.052 -34.505   1.444  1.00 17.05           N  
ATOM   2888  N   LEU   388      27.613 -34.176   7.137  1.00 18.16           N  
ATOM   2889  CA  LEU   388      27.141 -34.925   8.297  1.00 18.16           C  
ATOM   2890  C   LEU   388      25.904 -35.746   7.947  1.00 18.16           C  
ATOM   2891  O   LEU   388      24.894 -35.195   7.503  1.00 18.16           O  
ATOM   2892  CB  LEU   388      26.827 -33.976   9.456  1.00 18.16           C  
ATOM   2893  CG  LEU   388      26.393 -34.630  10.769  1.00 18.16           C  
ATOM   2894  CD1 LEU   388      27.608 -35.158  11.525  1.00 18.16           C  
ATOM   2895  CD2 LEU   388      25.612 -33.640  11.627  1.00 18.16           C  
ATOM   2896  N   VAL   389      26.009 -37.053   7.804  1.00 18.89           N  
ATOM   2897  CA  VAL   389      24.813 -37.869   7.620  1.00 18.89           C  
ATOM   2898  C   VAL   389      24.491 -38.612   8.915  1.00 18.89           C  
ATOM   2899  O   VAL   389      25.383 -39.176   9.553  1.00 18.89           O  
ATOM   2900  CB  VAL   389      24.984 -38.872   6.458  1.00 18.89           C  
ATOM   2901  CG1 VAL   389      23.715 -39.703   6.272  1.00 18.89           C  
ATOM   2902  CG2 VAL   389      25.339 -38.137   5.167  1.00 18.89           C  
ATOM   2903  N   VAL   390      23.380 -38.315   9.485  1.00 19.48           N  
ATOM   2904  CA  VAL   390      22.767 -38.837  10.702  1.00 19.48           C  
ATOM   2905  C   VAL   390      22.122 -40.191  10.416  1.00 19.48           C  
ATOM   2906  O   VAL   390      21.389 -40.342   9.436  1.00 19.48           O  
ATOM   2907  CB  VAL   390      21.719 -37.857  11.275  1.00 19.48           C  
ATOM   2908  CG1 VAL   390      21.192 -38.356  12.620  1.00 19.48           C  
ATOM   2909  CG2 VAL   390      22.317 -36.459  11.417  1.00 19.48           C  
ATOM   2910  N   GLU   391      22.736 -41.289  10.860  1.00 21.28           N  
ATOM   2911  CA  GLU   391      21.957 -42.520  10.771  1.00 21.28           C  
ATOM   2912  C   GLU   391      20.812 -42.523  11.780  1.00 21.28           C  
ATOM   2913  O   GLU   391      20.986 -42.104  12.926  1.00 21.28           O  
ATOM   2914  CB  GLU   391      22.853 -43.742  10.989  1.00 21.28           C  
ATOM   2915  CG  GLU   391      22.535 -44.910  10.068  1.00 21.28           C  
ATOM   2916  CD  GLU   391      23.380 -46.143  10.349  1.00 21.28           C  
ATOM   2917  OE1 GLU   391      23.130 -47.203   9.732  1.00 21.28           O  
ATOM   2918  OE2 GLU   391      24.298 -46.048  11.194  1.00 21.28           O  
ATOM   2919  N   TYR   392      19.658 -42.812  11.240  1.00 19.01           N  
ATOM   2920  CA  TYR   392      18.440 -43.140  11.971  1.00 19.01           C  
ATOM   2921  C   TYR   392      18.405 -44.619  12.338  1.00 19.01           C  
ATOM   2922  O   TYR   392      18.897 -45.463  11.586  1.00 19.01           O  
ATOM   2923  CB  TYR   392      17.202 -42.779  11.143  1.00 19.01           C  
ATOM   2924  CG  TYR   392      16.815 -41.323  11.234  1.00 19.01           C  
ATOM   2925  CD1 TYR   392      15.999 -40.862  12.265  1.00 19.01           C  
ATOM   2926  CD2 TYR   392      17.262 -40.406  10.288  1.00 19.01           C  
ATOM   2927  CE1 TYR   392      15.638 -39.522  12.352  1.00 19.01           C  
ATOM   2928  CE2 TYR   392      16.907 -39.063  10.365  1.00 19.01           C  
ATOM   2929  CZ  TYR   392      16.096 -38.631  11.399  1.00 19.01           C  
ATOM   2930  OH  TYR   392      15.742 -37.303  11.480  1.00 19.01           O  
ATOM   2931  N   PRO   393      18.685 -45.090  13.527  1.00 20.88           N  
ATOM   2932  CA  PRO   393      18.650 -46.538  13.742  1.00 20.88           C  
ATOM   2933  C   PRO   393      17.372 -47.183  13.211  1.00 20.88           C  
ATOM   2934  O   PRO   393      16.272 -46.830  13.644  1.00 20.88           O  
ATOM   2935  CB  PRO   393      18.738 -46.671  15.265  1.00 20.88           C  
ATOM   2936  CG  PRO   393      18.635 -45.271  15.777  1.00 20.88           C  
ATOM   2937  CD  PRO   393      18.624 -44.334  14.603  1.00 20.88           C  
ATOM   2938  N   SER   394      17.253 -47.403  11.902  1.00 20.79           N  
ATOM   2939  CA  SER   394      16.565 -48.652  11.592  1.00 20.79           C  
ATOM   2940  C   SER   394      17.308 -49.441  10.520  1.00 20.79           C  
ATOM   2941  O   SER   394      17.930 -48.857   9.630  1.00 20.79           O  
ATOM   2942  CB  SER   394      15.133 -48.376  11.132  1.00 20.79           C  
ATOM   2943  OG  SER   394      15.126 -47.664   9.907  1.00 20.79           O  
ATOM   2944  N   SER   395      18.374 -50.153  10.877  1.00 21.24           N  
ATOM   2945  CA  SER   395      19.128 -51.159  10.135  1.00 21.24           C  
ATOM   2946  C   SER   395      18.455 -51.484   8.806  1.00 21.24           C  
ATOM   2947  O   SER   395      18.930 -52.342   8.058  1.00 21.24           O  
ATOM   2948  CB  SER   395      19.280 -52.435  10.965  1.00 21.24           C  
ATOM   2949  OG  SER   395      18.013 -53.001  11.253  1.00 21.24           O  
ATOM   2950  N   THR   396      18.133 -50.584   7.918  1.00 21.35           N  
ATOM   2951  CA  THR   396      17.997 -50.900   6.500  1.00 21.35           C  
ATOM   2952  C   THR   396      18.382 -49.700   5.640  1.00 21.35           C  
ATOM   2953  O   THR   396      18.001 -48.566   5.939  1.00 21.35           O  
ATOM   2954  CB  THR   396      16.560 -51.338   6.161  1.00 21.35           C  
ATOM   2955  OG1 THR   396      15.641 -50.341   6.623  1.00 21.35           O  
ATOM   2956  CG2 THR   396      16.221 -52.670   6.822  1.00 21.35           C  
ATOM   2957  N   ASN   397      19.639 -49.616   5.190  1.00 24.88           N  
ATOM   2958  CA  ASN   397      20.154 -49.465   3.833  1.00 24.88           C  
ATOM   2959  C   ASN   397      19.182 -48.690   2.948  1.00 24.88           C  
ATOM   2960  O   ASN   397      17.967 -48.762   3.141  1.00 24.88           O  
ATOM   2961  CB  ASN   397      20.457 -50.833   3.218  1.00 24.88           C  
ATOM   2962  CG  ASN   397      21.706 -51.469   3.796  1.00 24.88           C  
ATOM   2963  OD1 ASN   397      22.542 -50.790   4.398  1.00 24.88           O  
ATOM   2964  ND2 ASN   397      21.841 -52.778   3.618  1.00 24.88           N  
ATOM   2965  N   PHE   398      19.440 -47.427   2.736  1.00 23.38           N  
ATOM   2966  CA  PHE   398      19.019 -46.291   1.924  1.00 23.38           C  
ATOM   2967  C   PHE   398      18.165 -46.752   0.750  1.00 23.38           C  
ATOM   2968  O   PHE   398      17.884 -45.973  -0.164  1.00 23.38           O  
ATOM   2969  CB  PHE   398      20.236 -45.512   1.415  1.00 23.38           C  
ATOM   2970  CG  PHE   398      20.672 -44.400   2.330  1.00 23.38           C  
ATOM   2971  CD1 PHE   398      20.158 -43.117   2.182  1.00 23.38           C  
ATOM   2972  CD2 PHE   398      21.596 -44.637   3.339  1.00 23.38           C  
ATOM   2973  CE1 PHE   398      20.559 -42.086   3.027  1.00 23.38           C  
ATOM   2974  CE2 PHE   398      22.002 -43.611   4.188  1.00 23.38           C  
ATOM   2975  CZ  PHE   398      21.483 -42.336   4.030  1.00 23.38           C  
ATOM   2976  N   LEU   399      17.795 -48.081   0.624  1.00 24.89           N  
ATOM   2977  CA  LEU   399      16.910 -48.368  -0.500  1.00 24.89           C  
ATOM   2978  C   LEU   399      15.448 -48.278  -0.077  1.00 24.89           C  
ATOM   2979  O   LEU   399      15.117 -48.519   1.086  1.00 24.89           O  
ATOM   2980  CB  LEU   399      17.203 -49.758  -1.071  1.00 24.89           C  
ATOM   2981  CG  LEU   399      18.510 -49.909  -1.852  1.00 24.89           C  
ATOM   2982  CD1 LEU   399      18.903 -51.379  -1.949  1.00 24.89           C  
ATOM   2983  CD2 LEU   399      18.377 -49.293  -3.241  1.00 24.89           C  
ATOM   2984  N   PRO   400      14.694 -47.418  -0.720  1.00 25.51           N  
ATOM   2985  CA  PRO   400      13.259 -47.439  -0.427  1.00 25.51           C  
ATOM   2986  C   PRO   400      12.723 -48.852  -0.205  1.00 25.51           C  
ATOM   2987  O   PRO   400      13.318 -49.823  -0.679  1.00 25.51           O  
ATOM   2988  CB  PRO   400      12.635 -46.808  -1.674  1.00 25.51           C  
ATOM   2989  CG  PRO   400      13.790 -46.535  -2.583  1.00 25.51           C  
ATOM   2990  CD  PRO   400      15.052 -46.966  -1.893  1.00 25.51           C  
ATOM   2991  N   GLN   401      12.049 -49.102   0.860  1.00 26.70           N  
ATOM   2992  CA  GLN   401      11.361 -50.329   1.245  1.00 26.70           C  
ATOM   2993  C   GLN   401      10.929 -51.126   0.018  1.00 26.70           C  
ATOM   2994  O   GLN   401      10.309 -50.579  -0.897  1.00 26.70           O  
ATOM   2995  CB  GLN   401      10.147 -50.013   2.120  1.00 26.70           C  
ATOM   2996  CG  GLN   401       9.683 -51.184   2.976  1.00 26.70           C  
ATOM   2997  CD  GLN   401       8.546 -50.815   3.910  1.00 26.70           C  
ATOM   2998  OE1 GLN   401       8.106 -49.662   3.948  1.00 26.70           O  
ATOM   2999  NE2 GLN   401       8.063 -51.792   4.670  1.00 26.70           N  
ATOM   3000  N   GLY   402      11.292 -52.425  -0.068  1.00 29.26           N  
ATOM   3001  CA  GLY   402      10.812 -53.409  -1.025  1.00 29.26           C  
ATOM   3002  C   GLY   402      11.766 -53.629  -2.184  1.00 29.26           C  
ATOM   3003  O   GLY   402      11.395 -54.229  -3.195  1.00 29.26           O  
ATOM   3004  N   VAL   403      12.922 -52.961  -2.218  1.00 28.18           N  
ATOM   3005  CA  VAL   403      13.934 -53.195  -3.243  1.00 28.18           C  
ATOM   3006  C   VAL   403      14.859 -54.329  -2.806  1.00 28.18           C  
ATOM   3007  O   VAL   403      15.317 -54.359  -1.662  1.00 28.18           O  
ATOM   3008  CB  VAL   403      14.756 -51.918  -3.531  1.00 28.18           C  
ATOM   3009  CG1 VAL   403      15.912 -52.222  -4.481  1.00 28.18           C  
ATOM   3010  CG2 VAL   403      13.858 -50.826  -4.108  1.00 28.18           C  
ATOM   3011  N   THR   404      14.987 -55.391  -3.625  1.00 34.90           N  
ATOM   3012  CA  THR   404      15.918 -56.506  -3.493  1.00 34.90           C  
ATOM   3013  C   THR   404      17.056 -56.383  -4.503  1.00 34.90           C  
ATOM   3014  O   THR   404      16.821 -56.114  -5.682  1.00 34.90           O  
ATOM   3015  CB  THR   404      15.203 -57.856  -3.685  1.00 34.90           C  
ATOM   3016  OG1 THR   404      13.997 -57.865  -2.912  1.00 34.90           O  
ATOM   3017  CG2 THR   404      16.088 -59.015  -3.237  1.00 34.90           C  
ATOM   3018  N   VAL   405      18.180 -56.117  -4.086  1.00 33.79           N  
ATOM   3019  CA  VAL   405      19.407 -56.085  -4.873  1.00 33.79           C  
ATOM   3020  C   VAL   405      19.939 -57.504  -5.060  1.00 33.79           C  
ATOM   3021  O   VAL   405      20.129 -58.236  -4.086  1.00 33.79           O  
ATOM   3022  CB  VAL   405      20.484 -55.195  -4.211  1.00 33.79           C  
ATOM   3023  CG1 VAL   405      21.747 -55.148  -5.068  1.00 33.79           C  
ATOM   3024  CG2 VAL   405      19.941 -53.787  -3.976  1.00 33.79           C  
ATOM   3025  N   THR   406      19.991 -58.045  -6.188  1.00 38.96           N  
ATOM   3026  CA  THR   406      20.627 -59.327  -6.471  1.00 38.96           C  
ATOM   3027  C   THR   406      21.846 -59.139  -7.370  1.00 38.96           C  
ATOM   3028  O   THR   406      21.805 -58.362  -8.325  1.00 38.96           O  
ATOM   3029  CB  THR   406      19.641 -60.305  -7.137  1.00 38.96           C  
ATOM   3030  OG1 THR   406      18.648 -59.560  -7.853  1.00 38.96           O  
ATOM   3031  CG2 THR   406      18.950 -61.181  -6.097  1.00 38.96           C  
ATOM   3032  N   THR   407      23.009 -59.374  -6.906  1.00 38.04           N  
ATOM   3033  CA  THR   407      24.250 -59.370  -7.672  1.00 38.04           C  
ATOM   3034  C   THR   407      24.512 -60.743  -8.284  1.00 38.04           C  
ATOM   3035  O   THR   407      23.903 -61.736  -7.880  1.00 38.04           O  
ATOM   3036  CB  THR   407      25.447 -58.960  -6.794  1.00 38.04           C  
ATOM   3037  OG1 THR   407      25.586 -59.895  -5.718  1.00 38.04           O  
ATOM   3038  CG2 THR   407      25.251 -57.563  -6.216  1.00 38.04           C  
ATOM   3039  N   SER   408      25.016 -60.952  -9.487  1.00 45.35           N  
ATOM   3040  CA  SER   408      25.327 -62.247 -10.083  1.00 45.35           C  
ATOM   3041  C   SER   408      26.313 -63.029  -9.222  1.00 45.35           C  
ATOM   3042  O   SER   408      26.356 -64.260  -9.280  1.00 45.35           O  
ATOM   3043  CB  SER   408      25.897 -62.067 -11.491  1.00 45.35           C  
ATOM   3044  OG  SER   408      27.075 -61.279 -11.459  1.00 45.35           O  
ATOM   3045  N   SER   409      27.117 -62.486  -8.384  1.00 37.75           N  
ATOM   3046  CA  SER   409      27.934 -63.323  -7.512  1.00 37.75           C  
ATOM   3047  C   SER   409      27.385 -63.342  -6.090  1.00 37.75           C  
ATOM   3048  O   SER   409      26.789 -62.363  -5.636  1.00 37.75           O  
ATOM   3049  CB  SER   409      29.383 -62.832  -7.502  1.00 37.75           C  
ATOM   3050  OG  SER   409      29.505 -61.642  -6.742  1.00 37.75           O  
ATOM   3051  N   ASN   410      26.372 -64.101  -5.738  1.00 29.71           N  
ATOM   3052  CA  ASN   410      25.842 -64.529  -4.448  1.00 29.71           C  
ATOM   3053  C   ASN   410      26.243 -63.571  -3.330  1.00 29.71           C  
ATOM   3054  O   ASN   410      27.231 -62.845  -3.454  1.00 29.71           O  
ATOM   3055  CB  ASN   410      26.307 -65.950  -4.121  1.00 29.71           C  
ATOM   3056  CG  ASN   410      25.658 -66.995  -5.007  1.00 29.71           C  
ATOM   3057  OD1 ASN   410      24.625 -66.742  -5.634  1.00 29.71           O  
ATOM   3058  ND2 ASN   410      26.259 -68.178  -5.068  1.00 29.71           N  
ATOM   3059  N   LYS   411      25.262 -63.053  -2.519  1.00 21.33           N  
ATOM   3060  CA  LYS   411      24.716 -62.527  -1.271  1.00 21.33           C  
ATOM   3061  C   LYS   411      25.661 -61.505  -0.645  1.00 21.33           C  
ATOM   3062  O   LYS   411      26.342 -61.803   0.339  1.00 21.33           O  
ATOM   3063  CB  LYS   411      24.443 -63.663  -0.284  1.00 21.33           C  
ATOM   3064  CG  LYS   411      23.118 -64.375  -0.511  1.00 21.33           C  
ATOM   3065  CD  LYS   411      22.764 -65.284   0.659  1.00 21.33           C  
ATOM   3066  CE  LYS   411      21.446 -66.011   0.425  1.00 21.33           C  
ATOM   3067  NZ  LYS   411      21.090 -66.896   1.574  1.00 21.33           N  
ATOM   3068  N   TYR   412      26.294 -60.536  -1.335  1.00 20.77           N  
ATOM   3069  CA  TYR   412      26.817 -59.437  -0.531  1.00 20.77           C  
ATOM   3070  C   TYR   412      25.734 -58.403  -0.250  1.00 20.77           C  
ATOM   3071  O   TYR   412      24.836 -58.197  -1.070  1.00 20.77           O  
ATOM   3072  CB  TYR   412      28.003 -58.772  -1.236  1.00 20.77           C  
ATOM   3073  CG  TYR   412      29.268 -59.595  -1.204  1.00 20.77           C  
ATOM   3074  CD1 TYR   412      30.138 -59.529  -0.118  1.00 20.77           C  
ATOM   3075  CD2 TYR   412      29.596 -60.439  -2.260  1.00 20.77           C  
ATOM   3076  CE1 TYR   412      31.305 -60.284  -0.085  1.00 20.77           C  
ATOM   3077  CE2 TYR   412      30.761 -61.199  -2.237  1.00 20.77           C  
ATOM   3078  CZ  TYR   412      31.608 -61.115  -1.147  1.00 20.77           C  
ATOM   3079  OH  TYR   412      32.762 -61.865  -1.119  1.00 20.77           O  
ATOM   3080  N   THR   413      25.086 -58.426   0.857  1.00 21.98           N  
ATOM   3081  CA  THR   413      24.464 -57.283   1.515  1.00 21.98           C  
ATOM   3082  C   THR   413      25.297 -56.021   1.308  1.00 21.98           C  
ATOM   3083  O   THR   413      26.412 -55.916   1.822  1.00 21.98           O  
ATOM   3084  CB  THR   413      24.281 -57.538   3.023  1.00 21.98           C  
ATOM   3085  OG1 THR   413      24.063 -58.937   3.242  1.00 21.98           O  
ATOM   3086  CG2 THR   413      23.090 -56.758   3.572  1.00 21.98           C  
ATOM   3087  N   LEU   414      25.488 -55.602   0.054  1.00 19.98           N  
ATOM   3088  CA  LEU   414      26.375 -54.485  -0.253  1.00 19.98           C  
ATOM   3089  C   LEU   414      25.866 -53.195   0.381  1.00 19.98           C  
ATOM   3090  O   LEU   414      24.697 -52.839   0.221  1.00 19.98           O  
ATOM   3091  CB  LEU   414      26.506 -54.306  -1.768  1.00 19.98           C  
ATOM   3092  CG  LEU   414      27.815 -54.784  -2.397  1.00 19.98           C  
ATOM   3093  CD1 LEU   414      27.537 -55.838  -3.464  1.00 19.98           C  
ATOM   3094  CD2 LEU   414      28.585 -53.608  -2.988  1.00 19.98           C  
ATOM   3095  N   PRO   415      26.392 -52.757   1.486  1.00 22.57           N  
ATOM   3096  CA  PRO   415      26.165 -51.392   1.966  1.00 22.57           C  
ATOM   3097  C   PRO   415      26.474 -50.335   0.907  1.00 22.57           C  
ATOM   3098  O   PRO   415      27.350 -50.541   0.063  1.00 22.57           O  
ATOM   3099  CB  PRO   415      27.122 -51.271   3.154  1.00 22.57           C  
ATOM   3100  CG  PRO   415      27.979 -52.494   3.080  1.00 22.57           C  
ATOM   3101  CD  PRO   415      27.437 -53.391   2.005  1.00 22.57           C  
ATOM   3102  N   VAL   416      25.404 -49.946   0.107  1.00 22.90           N  
ATOM   3103  CA  VAL   416      25.289 -48.961  -0.963  1.00 22.90           C  
ATOM   3104  C   VAL   416      26.629 -48.259  -1.165  1.00 22.90           C  
ATOM   3105  O   VAL   416      26.951 -47.829  -2.275  1.00 22.90           O  
ATOM   3106  CB  VAL   416      24.184 -47.924  -0.662  1.00 22.90           C  
ATOM   3107  CG1 VAL   416      24.124 -46.865  -1.762  1.00 22.90           C  
ATOM   3108  CG2 VAL   416      22.830 -48.616  -0.509  1.00 22.90           C  
ATOM   3109  N   TYR   417      27.620 -48.452  -0.239  1.00 19.72           N  
ATOM   3110  CA  TYR   417      28.810 -47.609  -0.274  1.00 19.72           C  
ATOM   3111  C   TYR   417      29.845 -48.166  -1.244  1.00 19.72           C  
ATOM   3112  O   TYR   417      30.593 -47.409  -1.867  1.00 19.72           O  
ATOM   3113  CB  TYR   417      29.421 -47.481   1.124  1.00 19.72           C  
ATOM   3114  CG  TYR   417      28.558 -46.713   2.096  1.00 19.72           C  
ATOM   3115  CD1 TYR   417      28.558 -45.321   2.107  1.00 19.72           C  
ATOM   3116  CD2 TYR   417      27.742 -47.378   3.005  1.00 19.72           C  
ATOM   3117  CE1 TYR   417      27.766 -44.609   3.002  1.00 19.72           C  
ATOM   3118  CE2 TYR   417      26.946 -46.677   3.904  1.00 19.72           C  
ATOM   3119  CZ  TYR   417      26.964 -45.294   3.895  1.00 19.72           C  
ATOM   3120  OH  TYR   417      26.178 -44.595   4.783  1.00 19.72           O  
ATOM   3121  N   GLU   418      29.768 -49.523  -1.493  1.00 20.26           N  
ATOM   3122  CA  GLU   418      30.819 -49.974  -2.400  1.00 20.26           C  
ATOM   3123  C   GLU   418      30.237 -50.441  -3.732  1.00 20.26           C  
ATOM   3124  O   GLU   418      29.604 -51.496  -3.802  1.00 20.26           O  
ATOM   3125  CB  GLU   418      31.637 -51.098  -1.760  1.00 20.26           C  
ATOM   3126  CG  GLU   418      33.053 -50.690  -1.380  1.00 20.26           C  
ATOM   3127  CD  GLU   418      33.889 -51.844  -0.851  1.00 20.26           C  
ATOM   3128  OE1 GLU   418      35.117 -51.676  -0.680  1.00 20.26           O  
ATOM   3129  OE2 GLU   418      33.311 -52.926  -0.606  1.00 20.26           O  
ATOM   3130  N   ILE   419      29.316 -49.759  -4.367  1.00 23.83           N  
ATOM   3131  CA  ILE   419      28.977 -50.238  -5.703  1.00 23.83           C  
ATOM   3132  C   ILE   419      30.255 -50.559  -6.475  1.00 23.83           C  
ATOM   3133  O   ILE   419      30.680 -49.783  -7.334  1.00 23.83           O  
ATOM   3134  CB  ILE   419      28.128 -49.205  -6.476  1.00 23.83           C  
ATOM   3135  CG1 ILE   419      26.877 -48.832  -5.673  1.00 23.83           C  
ATOM   3136  CG2 ILE   419      27.751 -49.743  -7.859  1.00 23.83           C  
ATOM   3137  CD1 ILE   419      26.044 -47.725  -6.303  1.00 23.83           C  
ATOM   3138  N   GLY   420      31.427 -50.586  -5.803  1.00 25.11           N  
ATOM   3139  CA  GLY   420      32.616 -50.994  -6.535  1.00 25.11           C  
ATOM   3140  C   GLY   420      32.731 -52.498  -6.695  1.00 25.11           C  
ATOM   3141  O   GLY   420      33.025 -53.209  -5.733  1.00 25.11           O  
ATOM   3142  N   GLY   421      31.667 -53.232  -6.945  1.00 28.16           N  
ATOM   3143  CA  GLY   421      31.929 -54.640  -7.198  1.00 28.16           C  
ATOM   3144  C   GLY   421      33.006 -54.868  -8.243  1.00 28.16           C  
ATOM   3145  O   GLY   421      33.542 -53.912  -8.808  1.00 28.16           O  
ATOM   3146  N   PRO   422      33.851 -55.961  -8.160  1.00 33.10           N  
ATOM   3147  CA  PRO   422      34.776 -56.227  -9.264  1.00 33.10           C  
ATOM   3148  C   PRO   422      34.132 -56.027 -10.635  1.00 33.10           C  
ATOM   3149  O   PRO   422      32.904 -56.038 -10.751  1.00 33.10           O  
ATOM   3150  CB  PRO   422      35.166 -57.692  -9.053  1.00 33.10           C  
ATOM   3151  CG  PRO   422      34.305 -58.157  -7.922  1.00 33.10           C  
ATOM   3152  CD  PRO   422      33.500 -56.992  -7.425  1.00 33.10           C  
ATOM   3153  N   ALA   423      34.721 -55.182 -11.549  1.00 34.01           N  
ATOM   3154  CA  ALA   423      34.408 -55.105 -12.973  1.00 34.01           C  
ATOM   3155  C   ALA   423      33.623 -56.332 -13.429  1.00 34.01           C  
ATOM   3156  O   ALA   423      33.978 -57.464 -13.094  1.00 34.01           O  
ATOM   3157  CB  ALA   423      35.688 -54.962 -13.792  1.00 34.01           C  
ATOM   3158  N   GLY   424      32.402 -56.155 -13.915  1.00 39.89           N  
ATOM   3159  CA  GLY   424      31.572 -57.186 -14.517  1.00 39.89           C  
ATOM   3160  C   GLY   424      30.399 -57.593 -13.644  1.00 39.89           C  
ATOM   3161  O   GLY   424      29.609 -58.460 -14.021  1.00 39.89           O  
ATOM   3162  N   THR   425      30.319 -57.150 -12.388  1.00 39.33           N  
ATOM   3163  CA  THR   425      29.184 -57.517 -11.549  1.00 39.33           C  
ATOM   3164  C   THR   425      27.919 -56.796 -12.005  1.00 39.33           C  
ATOM   3165  O   THR   425      27.952 -55.601 -12.304  1.00 39.33           O  
ATOM   3166  CB  THR   425      29.457 -57.193 -10.068  1.00 39.33           C  
ATOM   3167  OG1 THR   425      30.844 -57.416  -9.784  1.00 39.33           O  
ATOM   3168  CG2 THR   425      28.614 -58.071  -9.149  1.00 39.33           C  
ATOM   3169  N   THR   426      26.939 -57.555 -12.458  1.00 40.82           N  
ATOM   3170  CA  THR   426      25.622 -57.023 -12.789  1.00 40.82           C  
ATOM   3171  C   THR   426      24.755 -56.908 -11.539  1.00 40.82           C  
ATOM   3172  O   THR   426      24.636 -57.864 -10.769  1.00 40.82           O  
ATOM   3173  CB  THR   426      24.909 -57.904 -13.832  1.00 40.82           C  
ATOM   3174  OG1 THR   426      25.720 -57.991 -15.010  1.00 40.82           O  
ATOM   3175  CG2 THR   426      23.549 -57.324 -14.206  1.00 40.82           C  
ATOM   3176  N   ILE   427      24.468 -55.705 -11.056  1.00 38.79           N  
ATOM   3177  CA  ILE   427      23.531 -55.454  -9.966  1.00 38.79           C  
ATOM   3178  C   ILE   427      22.118 -55.309 -10.525  1.00 38.79           C  
ATOM   3179  O   ILE   427      21.889 -54.537 -11.459  1.00 38.79           O  
ATOM   3180  CB  ILE   427      23.923 -54.194  -9.163  1.00 38.79           C  
ATOM   3181  CG1 ILE   427      25.376 -54.293  -8.687  1.00 38.79           C  
ATOM   3182  CG2 ILE   427      22.972 -53.990  -7.980  1.00 38.79           C  
ATOM   3183  CD1 ILE   427      25.921 -53.004  -8.089  1.00 38.79           C  
ATOM   3184  N   THR   428      21.199 -56.116 -10.127  1.00 43.03           N  
ATOM   3185  CA  THR   428      19.793 -56.039 -10.506  1.00 43.03           C  
ATOM   3186  C   THR   428      18.953 -55.488  -9.357  1.00 43.03           C  
ATOM   3187  O   THR   428      18.985 -56.021  -8.246  1.00 43.03           O  
ATOM   3188  CB  THR   428      19.251 -57.418 -10.927  1.00 43.03           C  
ATOM   3189  OG1 THR   428      20.104 -57.972 -11.936  1.00 43.03           O  
ATOM   3190  CG2 THR   428      17.834 -57.307 -11.480  1.00 43.03           C  
ATOM   3191  N   LEU   429      18.514 -54.309  -9.396  1.00 38.09           N  
ATOM   3192  CA  LEU   429      17.593 -53.696  -8.445  1.00 38.09           C  
ATOM   3193  C   LEU   429      16.149 -54.050  -8.782  1.00 38.09           C  
ATOM   3194  O   LEU   429      15.697 -53.828  -9.908  1.00 38.09           O  
ATOM   3195  CB  LEU   429      17.768 -52.175  -8.434  1.00 38.09           C  
ATOM   3196  CG  LEU   429      19.156 -51.655  -8.053  1.00 38.09           C  
ATOM   3197  CD1 LEU   429      19.346 -50.231  -8.563  1.00 38.09           C  
ATOM   3198  CD2 LEU   429      19.354 -51.719  -6.543  1.00 38.09           C  
ATOM   3199  N   THR   430      15.517 -54.864  -7.966  1.00 40.05           N  
ATOM   3200  CA  THR   430      14.116 -55.179  -8.224  1.00 40.05           C  
ATOM   3201  C   THR   430      13.221 -54.595  -7.136  1.00 40.05           C  
ATOM   3202  O   THR   430      13.505 -54.742  -5.945  1.00 40.05           O  
ATOM   3203  CB  THR   430      13.893 -56.700  -8.314  1.00 40.05           C  
ATOM   3204  OG1 THR   430      14.894 -57.275  -9.163  1.00 40.05           O  
ATOM   3205  CG2 THR   430      12.515 -57.022  -8.882  1.00 40.05           C  
ATOM   3206  N   GLY   431      12.287 -53.722  -7.515  1.00 35.69           N  
ATOM   3207  CA  GLY   431      11.370 -53.284  -6.475  1.00 35.69           C  
ATOM   3208  C   GLY   431      10.030 -52.823  -7.017  1.00 35.69           C  
ATOM   3209  O   GLY   431       9.689 -53.106  -8.168  1.00 35.69           O  
ATOM   3210  N   ASN   432       9.141 -52.408  -6.183  1.00 35.18           N  
ATOM   3211  CA  ASN   432       7.870 -51.772  -6.510  1.00 35.18           C  
ATOM   3212  C   ASN   432       7.874 -50.290  -6.144  1.00 35.18           C  
ATOM   3213  O   ASN   432       8.351 -49.912  -5.073  1.00 35.18           O  
ATOM   3214  CB  ASN   432       6.714 -52.489  -5.809  1.00 35.18           C  
ATOM   3215  CG  ASN   432       6.509 -53.902  -6.318  1.00 35.18           C  
ATOM   3216  OD1 ASN   432       6.770 -54.198  -7.487  1.00 35.18           O  
ATOM   3217  ND2 ASN   432       6.041 -54.785  -5.444  1.00 35.18           N  
ATOM   3218  N   TRP   433       7.957 -49.387  -7.058  1.00 25.61           N  
ATOM   3219  CA  TRP   433       7.575 -48.015  -6.741  1.00 25.61           C  
ATOM   3220  C   TRP   433       6.063 -47.836  -6.832  1.00 25.61           C  
ATOM   3221  O   TRP   433       5.493 -47.868  -7.925  1.00 25.61           O  
ATOM   3222  CB  TRP   433       8.276 -47.030  -7.682  1.00 25.61           C  
ATOM   3223  CG  TRP   433       8.509 -45.676  -7.082  1.00 25.61           C  
ATOM   3224  CD1 TRP   433       7.759 -44.550  -7.276  1.00 25.61           C  
ATOM   3225  CD2 TRP   433       9.568 -45.306  -6.195  1.00 25.61           C  
ATOM   3226  NE1 TRP   433       8.288 -43.501  -6.560  1.00 25.61           N  
ATOM   3227  CE2 TRP   433       9.398 -43.938  -5.889  1.00 25.61           C  
ATOM   3228  CE3 TRP   433      10.646 -46.000  -5.628  1.00 25.61           C  
ATOM   3229  CZ2 TRP   433      10.267 -43.249  -5.040  1.00 25.61           C  
ATOM   3230  CZ3 TRP   433      11.509 -45.312  -4.783  1.00 25.61           C  
ATOM   3231  CH2 TRP   433      11.313 -43.951  -4.498  1.00 25.61           C  
ATOM   3232  N   TYR   434       5.253 -47.742  -5.801  1.00 25.55           N  
ATOM   3233  CA  TYR   434       3.826 -47.666  -5.513  1.00 25.55           C  
ATOM   3234  C   TYR   434       3.028 -48.535  -6.478  1.00 25.55           C  
ATOM   3235  O   TYR   434       2.042 -48.080  -7.063  1.00 25.55           O  
ATOM   3236  CB  TYR   434       3.337 -46.217  -5.590  1.00 25.55           C  
ATOM   3237  CG  TYR   434       3.821 -45.351  -4.452  1.00 25.55           C  
ATOM   3238  CD1 TYR   434       3.222 -45.420  -3.196  1.00 25.55           C  
ATOM   3239  CD2 TYR   434       4.876 -44.464  -4.629  1.00 25.55           C  
ATOM   3240  CE1 TYR   434       3.663 -44.624  -2.144  1.00 25.55           C  
ATOM   3241  CE2 TYR   434       5.326 -43.662  -3.585  1.00 25.55           C  
ATOM   3242  CZ  TYR   434       4.714 -43.749  -2.348  1.00 25.55           C  
ATOM   3243  OH  TYR   434       5.155 -42.958  -1.310  1.00 25.55           O  
ATOM   3244  N   SER   435       3.352 -49.816  -6.830  1.00 27.68           N  
ATOM   3245  CA  SER   435       2.797 -50.996  -7.485  1.00 27.68           C  
ATOM   3246  C   SER   435       3.431 -51.218  -8.854  1.00 27.68           C  
ATOM   3247  O   SER   435       3.053 -52.143  -9.577  1.00 27.68           O  
ATOM   3248  CB  SER   435       1.280 -50.864  -7.632  1.00 27.68           C  
ATOM   3249  OG  SER   435       0.947 -49.724  -8.405  1.00 27.68           O  
ATOM   3250  N   THR   436       4.054 -50.268  -9.458  1.00 27.42           N  
ATOM   3251  CA  THR   436       4.719 -50.597 -10.715  1.00 27.42           C  
ATOM   3252  C   THR   436       6.078 -51.241 -10.455  1.00 27.42           C  
ATOM   3253  O   THR   436       6.949 -50.634  -9.829  1.00 27.42           O  
ATOM   3254  CB  THR   436       4.901 -49.346 -11.594  1.00 27.42           C  
ATOM   3255  OG1 THR   436       3.659 -48.634 -11.665  1.00 27.42           O  
ATOM   3256  CG2 THR   436       5.337 -49.725 -13.006  1.00 27.42           C  
ATOM   3257  N   PRO   437       6.137 -52.573 -10.707  1.00 34.01           N  
ATOM   3258  CA  PRO   437       7.404 -53.299 -10.597  1.00 34.01           C  
ATOM   3259  C   PRO   437       8.497 -52.717 -11.490  1.00 34.01           C  
ATOM   3260  O   PRO   437       8.211 -52.236 -12.589  1.00 34.01           O  
ATOM   3261  CB  PRO   437       7.036 -54.718 -11.038  1.00 34.01           C  
ATOM   3262  CG  PRO   437       5.637 -54.608 -11.553  1.00 34.01           C  
ATOM   3263  CD  PRO   437       5.132 -53.223 -11.267  1.00 34.01           C  
ATOM   3264  N   TYR   438       9.703 -52.459 -10.992  1.00 36.29           N  
ATOM   3265  CA  TYR   438      10.819 -52.106 -11.861  1.00 36.29           C  
ATOM   3266  C   TYR   438      12.008 -53.029 -11.624  1.00 36.29           C  
ATOM   3267  O   TYR   438      12.135 -53.625 -10.552  1.00 36.29           O  
ATOM   3268  CB  TYR   438      11.237 -50.649 -11.636  1.00 36.29           C  
ATOM   3269  CG  TYR   438      11.906 -50.409 -10.304  1.00 36.29           C  
ATOM   3270  CD1 TYR   438      11.160 -50.057  -9.181  1.00 36.29           C  
ATOM   3271  CD2 TYR   438      13.284 -50.532 -10.166  1.00 36.29           C  
ATOM   3272  CE1 TYR   438      11.772 -49.832  -7.952  1.00 36.29           C  
ATOM   3273  CE2 TYR   438      13.907 -50.310  -8.942  1.00 36.29           C  
ATOM   3274  CZ  TYR   438      13.144 -49.962  -7.843  1.00 36.29           C  
ATOM   3275  OH  TYR   438      13.755 -49.741  -6.629  1.00 36.29           O  
ATOM   3276  N   THR   439      12.792 -53.283 -12.684  1.00 35.31           N  
ATOM   3277  CA  THR   439      14.087 -53.953 -12.655  1.00 35.31           C  
ATOM   3278  C   THR   439      15.148 -53.109 -13.355  1.00 35.31           C  
ATOM   3279  O   THR   439      14.958 -52.683 -14.496  1.00 35.31           O  
ATOM   3280  CB  THR   439      14.013 -55.341 -13.317  1.00 35.31           C  
ATOM   3281  OG1 THR   439      12.730 -55.501 -13.935  1.00 35.31           O  
ATOM   3282  CG2 THR   439      14.211 -56.452 -12.291  1.00 35.31           C  
ATOM   3283  N   VAL   440      16.126 -52.662 -12.672  1.00 35.28           N  
ATOM   3284  CA  VAL   440      17.263 -51.982 -13.284  1.00 35.28           C  
ATOM   3285  C   VAL   440      18.508 -52.860 -13.178  1.00 35.28           C  
ATOM   3286  O   VAL   440      18.813 -53.388 -12.106  1.00 35.28           O  
ATOM   3287  CB  VAL   440      17.522 -50.607 -12.629  1.00 35.28           C  
ATOM   3288  CG1 VAL   440      18.729 -49.923 -13.269  1.00 35.28           C  
ATOM   3289  CG2 VAL   440      16.282 -49.722 -12.738  1.00 35.28           C  
ATOM   3290  N   GLN   441      19.079 -53.160 -14.301  1.00 37.38           N  
ATOM   3291  CA  GLN   441      20.337 -53.897 -14.338  1.00 37.38           C  
ATOM   3292  C   GLN   441      21.519 -52.957 -14.556  1.00 37.38           C  
ATOM   3293  O   GLN   441      21.530 -52.175 -15.509  1.00 37.38           O  
ATOM   3294  CB  GLN   441      20.305 -54.962 -15.435  1.00 37.38           C  
ATOM   3295  CG  GLN   441      19.370 -56.126 -15.135  1.00 37.38           C  
ATOM   3296  CD  GLN   441      19.554 -57.289 -16.093  1.00 37.38           C  
ATOM   3297  OE1 GLN   441      20.203 -57.155 -17.135  1.00 37.38           O  
ATOM   3298  NE2 GLN   441      18.983 -58.438 -15.747  1.00 37.38           N  
ATOM   3299  N   ILE   442      22.448 -52.880 -13.665  1.00 35.63           N  
ATOM   3300  CA  ILE   442      23.648 -52.062 -13.800  1.00 35.63           C  
ATOM   3301  C   ILE   442      24.876 -52.963 -13.917  1.00 35.63           C  
ATOM   3302  O   ILE   442      25.095 -53.836 -13.074  1.00 35.63           O  
ATOM   3303  CB  ILE   442      23.808 -51.092 -12.608  1.00 35.63           C  
ATOM   3304  CG1 ILE   442      22.520 -50.287 -12.399  1.00 35.63           C  
ATOM   3305  CG2 ILE   442      25.005 -50.162 -12.826  1.00 35.63           C  
ATOM   3306  CD1 ILE   442      22.442 -49.584 -11.051  1.00 35.63           C  
ATOM   3307  N   THR   443      25.598 -52.931 -15.054  1.00 38.98           N  
ATOM   3308  CA  THR   443      26.828 -53.696 -15.227  1.00 38.98           C  
ATOM   3309  C   THR   443      28.050 -52.795 -15.075  1.00 38.98           C  
ATOM   3310  O   THR   443      28.138 -51.745 -15.715  1.00 38.98           O  
ATOM   3311  CB  THR   443      26.865 -54.389 -16.602  1.00 38.98           C  
ATOM   3312  OG1 THR   443      25.628 -55.079 -16.816  1.00 38.98           O  
ATOM   3313  CG2 THR   443      28.012 -55.390 -16.681  1.00 38.98           C  
ATOM   3314  N   VAL   444      28.901 -53.026 -14.116  1.00 30.31           N  
ATOM   3315  CA  VAL   444      30.116 -52.286 -13.792  1.00 30.31           C  
ATOM   3316  C   VAL   444      31.192 -52.578 -14.835  1.00 30.31           C  
ATOM   3317  O   VAL   444      31.577 -53.733 -15.033  1.00 30.31           O  
ATOM   3318  CB  VAL   444      30.634 -52.636 -12.379  1.00 30.31           C  
ATOM   3319  CG1 VAL   444      31.856 -51.790 -12.027  1.00 30.31           C  
ATOM   3320  CG2 VAL   444      29.529 -52.442 -11.343  1.00 30.31           C  
ATOM   3321  N   GLY   445      31.388 -51.745 -15.842  1.00 33.58           N  
ATOM   3322  CA  GLY   445      32.344 -52.037 -16.898  1.00 33.58           C  
ATOM   3323  C   GLY   445      33.781 -51.763 -16.494  1.00 33.58           C  
ATOM   3324  O   GLY   445      34.680 -52.546 -16.809  1.00 33.58           O  
ATOM   3325  N   SER   446      34.171 -50.810 -15.444  1.00 29.75           N  
ATOM   3326  CA  SER   446      35.518 -50.591 -14.930  1.00 29.75           C  
ATOM   3327  C   SER   446      35.488 -49.851 -13.596  1.00 29.75           C  
ATOM   3328  O   SER   446      34.426 -49.413 -13.148  1.00 29.75           O  
ATOM   3329  CB  SER   446      36.357 -49.805 -15.939  1.00 29.75           C  
ATOM   3330  OG  SER   446      35.681 -48.628 -16.346  1.00 29.75           O  
ATOM   3331  N   THR   447      36.433 -50.026 -12.669  1.00 30.27           N  
ATOM   3332  CA  THR   447      36.703 -49.556 -11.315  1.00 30.27           C  
ATOM   3333  C   THR   447      36.264 -48.104 -11.148  1.00 30.27           C  
ATOM   3334  O   THR   447      36.810 -47.207 -11.793  1.00 30.27           O  
ATOM   3335  CB  THR   447      38.197 -49.687 -10.966  1.00 30.27           C  
ATOM   3336  OG1 THR   447      38.709 -50.902 -11.527  1.00 30.27           O  
ATOM   3337  CG2 THR   447      38.409 -49.709  -9.456  1.00 30.27           C  
ATOM   3338  N   PRO   448      35.034 -47.740 -10.633  1.00 25.03           N  
ATOM   3339  CA  PRO   448      34.412 -46.420 -10.756  1.00 25.03           C  
ATOM   3340  C   PRO   448      35.010 -45.394  -9.796  1.00 25.03           C  
ATOM   3341  O   PRO   448      35.483 -45.757  -8.716  1.00 25.03           O  
ATOM   3342  CB  PRO   448      32.943 -46.689 -10.422  1.00 25.03           C  
ATOM   3343  CG  PRO   448      32.915 -48.100  -9.932  1.00 25.03           C  
ATOM   3344  CD  PRO   448      34.278 -48.700 -10.125  1.00 25.03           C  
ATOM   3345  N   THR   449      35.022 -44.054 -10.127  1.00 27.17           N  
ATOM   3346  CA  THR   449      35.053 -42.771  -9.433  1.00 27.17           C  
ATOM   3347  C   THR   449      33.638 -42.253  -9.191  1.00 27.17           C  
ATOM   3348  O   THR   449      32.738 -42.489  -9.999  1.00 27.17           O  
ATOM   3349  CB  THR   449      35.856 -41.725 -10.228  1.00 27.17           C  
ATOM   3350  OG1 THR   449      35.466 -41.778 -11.606  1.00 27.17           O  
ATOM   3351  CG2 THR   449      37.355 -41.989 -10.126  1.00 27.17           C  
ATOM   3352  N   LEU   450      33.066 -42.370  -8.012  1.00 23.75           N  
ATOM   3353  CA  LEU   450      31.864 -42.062  -7.245  1.00 23.75           C  
ATOM   3354  C   LEU   450      31.117 -40.881  -7.857  1.00 23.75           C  
ATOM   3355  O   LEU   450      29.890 -40.801  -7.762  1.00 23.75           O  
ATOM   3356  CB  LEU   450      32.220 -41.755  -5.788  1.00 23.75           C  
ATOM   3357  CG  LEU   450      32.511 -42.961  -4.894  1.00 23.75           C  
ATOM   3358  CD1 LEU   450      33.244 -42.519  -3.631  1.00 23.75           C  
ATOM   3359  CD2 LEU   450      31.219 -43.689  -4.541  1.00 23.75           C  
ATOM   3360  N   THR   451      31.742 -40.047  -8.674  1.00 21.57           N  
ATOM   3361  CA  THR   451      31.048 -38.831  -9.080  1.00 21.57           C  
ATOM   3362  C   THR   451      30.025 -39.131 -10.172  1.00 21.57           C  
ATOM   3363  O   THR   451      28.932 -38.559 -10.180  1.00 21.57           O  
ATOM   3364  CB  THR   451      32.038 -37.763  -9.581  1.00 21.57           C  
ATOM   3365  OG1 THR   451      33.370 -38.288  -9.518  1.00 21.57           O  
ATOM   3366  CG2 THR   451      31.961 -36.499  -8.731  1.00 21.57           C  
ATOM   3367  N   ASN   452      30.273 -40.183 -10.950  1.00 19.81           N  
ATOM   3368  CA  ASN   452      29.357 -40.243 -12.084  1.00 19.81           C  
ATOM   3369  C   ASN   452      28.086 -41.013 -11.739  1.00 19.81           C  
ATOM   3370  O   ASN   452      27.010 -40.707 -12.255  1.00 19.81           O  
ATOM   3371  CB  ASN   452      30.045 -40.871 -13.298  1.00 19.81           C  
ATOM   3372  CG  ASN   452      30.780 -39.852 -14.146  1.00 19.81           C  
ATOM   3373  OD1 ASN   452      30.650 -38.642 -13.936  1.00 19.81           O  
ATOM   3374  ND2 ASN   452      31.556 -40.331 -15.111  1.00 19.81           N  
ATOM   3375  N   TYR   453      27.917 -41.570 -10.454  1.00 20.65           N  
ATOM   3376  CA  TYR   453      26.767 -42.467 -10.415  1.00 20.65           C  
ATOM   3377  C   TYR   453      25.663 -41.900  -9.532  1.00 20.65           C  
ATOM   3378  O   TYR   453      24.479 -42.150  -9.770  1.00 20.65           O  
ATOM   3379  CB  TYR   453      27.182 -43.852  -9.909  1.00 20.65           C  
ATOM   3380  CG  TYR   453      27.627 -44.791 -11.004  1.00 20.65           C  
ATOM   3381  CD1 TYR   453      26.697 -45.499 -11.761  1.00 20.65           C  
ATOM   3382  CD2 TYR   453      28.978 -44.972 -11.282  1.00 20.65           C  
ATOM   3383  CE1 TYR   453      27.102 -46.367 -12.770  1.00 20.65           C  
ATOM   3384  CE2 TYR   453      29.394 -45.838 -12.288  1.00 20.65           C  
ATOM   3385  CZ  TYR   453      28.451 -46.529 -13.026  1.00 20.65           C  
ATOM   3386  OH  TYR   453      28.857 -47.387 -14.023  1.00 20.65           O  
ATOM   3387  N   VAL   454      26.004 -41.102  -8.494  1.00 17.63           N  
ATOM   3388  CA  VAL   454      24.845 -40.568  -7.787  1.00 17.63           C  
ATOM   3389  C   VAL   454      23.998 -39.729  -8.742  1.00 17.63           C  
ATOM   3390  O   VAL   454      22.773 -39.676  -8.612  1.00 17.63           O  
ATOM   3391  CB  VAL   454      25.266 -39.721  -6.565  1.00 17.63           C  
ATOM   3392  CG1 VAL   454      24.046 -39.322  -5.738  1.00 17.63           C  
ATOM   3393  CG2 VAL   454      26.269 -40.488  -5.706  1.00 17.63           C  
ATOM   3394  N   SER   455      24.591 -39.271  -9.851  1.00 15.57           N  
ATOM   3395  CA  SER   455      23.759 -38.422 -10.697  1.00 15.57           C  
ATOM   3396  C   SER   455      22.785 -39.252 -11.526  1.00 15.57           C  
ATOM   3397  O   SER   455      21.650 -38.834 -11.764  1.00 15.57           O  
ATOM   3398  CB  SER   455      24.628 -37.568 -11.621  1.00 15.57           C  
ATOM   3399  OG  SER   455      23.827 -36.849 -12.543  1.00 15.57           O  
ATOM   3400  N   GLN   456      23.180 -40.490 -11.788  1.00 17.36           N  
ATOM   3401  CA  GLN   456      22.234 -41.155 -12.678  1.00 17.36           C  
ATOM   3402  C   GLN   456      21.056 -41.731 -11.898  1.00 17.36           C  
ATOM   3403  O   GLN   456      19.938 -41.797 -12.411  1.00 17.36           O  
ATOM   3404  CB  GLN   456      22.930 -42.262 -13.471  1.00 17.36           C  
ATOM   3405  CG  GLN   456      23.871 -41.747 -14.552  1.00 17.36           C  
ATOM   3406  CD  GLN   456      24.392 -42.850 -15.452  1.00 17.36           C  
ATOM   3407  OE1 GLN   456      23.998 -44.013 -15.322  1.00 17.36           O  
ATOM   3408  NE2 GLN   456      25.281 -42.495 -16.372  1.00 17.36           N  
ATOM   3409  N   ILE   457      21.220 -42.041 -10.631  1.00 16.73           N  
ATOM   3410  CA  ILE   457      20.056 -42.570  -9.928  1.00 16.73           C  
ATOM   3411  C   ILE   457      19.076 -41.438  -9.628  1.00 16.73           C  
ATOM   3412  O   ILE   457      17.860 -41.616  -9.738  1.00 16.73           O  
ATOM   3413  CB  ILE   457      20.463 -43.287  -8.621  1.00 16.73           C  
ATOM   3414  CG1 ILE   457      21.381 -44.476  -8.927  1.00 16.73           C  
ATOM   3415  CG2 ILE   457      19.223 -43.738  -7.844  1.00 16.73           C  
ATOM   3416  CD1 ILE   457      21.839 -45.238  -7.692  1.00 16.73           C  
ATOM   3417  N   LEU   458      19.603 -40.246  -9.387  1.00 15.47           N  
ATOM   3418  CA  LEU   458      18.616 -39.234  -9.029  1.00 15.47           C  
ATOM   3419  C   LEU   458      17.855 -38.756 -10.262  1.00 15.47           C  
ATOM   3420  O   LEU   458      16.660 -38.464 -10.184  1.00 15.47           O  
ATOM   3421  CB  LEU   458      19.291 -38.046  -8.340  1.00 15.47           C  
ATOM   3422  CG  LEU   458      18.374 -37.104  -7.559  1.00 15.47           C  
ATOM   3423  CD1 LEU   458      18.020 -37.711  -6.205  1.00 15.47           C  
ATOM   3424  CD2 LEU   458      19.033 -35.739  -7.383  1.00 15.47           C  
ATOM   3425  N   LEU   459      18.441 -38.916 -11.480  1.00 13.08           N  
ATOM   3426  CA  LEU   459      17.636 -38.326 -12.544  1.00 13.08           C  
ATOM   3427  C   LEU   459      16.527 -39.278 -12.978  1.00 13.08           C  
ATOM   3428  O   LEU   459      15.440 -38.839 -13.359  1.00 13.08           O  
ATOM   3429  CB  LEU   459      18.515 -37.965 -13.744  1.00 13.08           C  
ATOM   3430  CG  LEU   459      19.098 -36.551 -13.758  1.00 13.08           C  
ATOM   3431  CD1 LEU   459      20.516 -36.568 -14.319  1.00 13.08           C  
ATOM   3432  CD2 LEU   459      18.208 -35.613 -14.566  1.00 13.08           C  
ATOM   3433  N   LYS   460      16.768 -40.554 -12.744  1.00 16.21           N  
ATOM   3434  CA  LYS   460      15.652 -41.359 -13.234  1.00 16.21           C  
ATOM   3435  C   LYS   460      14.499 -41.367 -12.234  1.00 16.21           C  
ATOM   3436  O   LYS   460      13.337 -41.509 -12.620  1.00 16.21           O  
ATOM   3437  CB  LYS   460      16.108 -42.791 -13.520  1.00 16.21           C  
ATOM   3438  CG  LYS   460      16.768 -42.971 -14.879  1.00 16.21           C  
ATOM   3439  CD  LYS   460      17.017 -44.441 -15.189  1.00 16.21           C  
ATOM   3440  CE  LYS   460      17.828 -44.614 -16.466  1.00 16.21           C  
ATOM   3441  NZ  LYS   460      18.008 -46.055 -16.816  1.00 16.21           N  
ATOM   3442  N   ALA   461      14.735 -41.041 -10.995  1.00 13.97           N  
ATOM   3443  CA  ALA   461      13.573 -40.988 -10.111  1.00 13.97           C  
ATOM   3444  C   ALA   461      12.738 -39.739 -10.377  1.00 13.97           C  
ATOM   3445  O   ALA   461      11.512 -39.765 -10.243  1.00 13.97           O  
ATOM   3446  CB  ALA   461      14.015 -41.027  -8.650  1.00 13.97           C  
ATOM   3447  N   VAL   462      13.361 -38.692 -10.938  1.00 13.28           N  
ATOM   3448  CA  VAL   462      12.519 -37.509 -11.083  1.00 13.28           C  
ATOM   3449  C   VAL   462      11.648 -37.644 -12.330  1.00 13.28           C  
ATOM   3450  O   VAL   462      10.528 -37.129 -12.371  1.00 13.28           O  
ATOM   3451  CB  VAL   462      13.363 -36.218 -11.160  1.00 13.28           C  
ATOM   3452  CG1 VAL   462      12.461 -34.987 -11.243  1.00 13.28           C  
ATOM   3453  CG2 VAL   462      14.297 -36.119  -9.954  1.00 13.28           C  
ATOM   3454  N   ALA   463      12.094 -38.479 -13.270  1.00 13.27           N  
ATOM   3455  CA  ALA   463      11.232 -38.471 -14.448  1.00 13.27           C  
ATOM   3456  C   ALA   463       9.932 -39.226 -14.183  1.00 13.27           C  
ATOM   3457  O   ALA   463       8.899 -38.928 -14.787  1.00 13.27           O  
ATOM   3458  CB  ALA   463      11.961 -39.078 -15.645  1.00 13.27           C  
ATOM   3459  N   TYR   464       9.811 -39.819 -13.004  1.00 14.56           N  
ATOM   3460  CA  TYR   464       8.512 -40.480 -12.931  1.00 14.56           C  
ATOM   3461  C   TYR   464       7.547 -39.690 -12.055  1.00 14.56           C  
ATOM   3462  O   TYR   464       6.420 -40.128 -11.811  1.00 14.56           O  
ATOM   3463  CB  TYR   464       8.663 -41.904 -12.388  1.00 14.56           C  
ATOM   3464  CG  TYR   464       8.928 -42.936 -13.457  1.00 14.56           C  
ATOM   3465  CD1 TYR   464       7.880 -43.514 -14.170  1.00 14.56           C  
ATOM   3466  CD2 TYR   464      10.225 -43.336 -13.756  1.00 14.56           C  
ATOM   3467  CE1 TYR   464       8.119 -44.467 -15.154  1.00 14.56           C  
ATOM   3468  CE2 TYR   464      10.476 -44.288 -14.739  1.00 14.56           C  
ATOM   3469  CZ  TYR   464       9.418 -44.847 -15.432  1.00 14.56           C  
ATOM   3470  OH  TYR   464       9.660 -45.789 -16.405  1.00 14.56           O  
ATOM   3471  N   GLU   465       8.083 -38.657 -11.477  1.00 15.35           N  
ATOM   3472  CA  GLU   465       7.116 -37.993 -10.608  1.00 15.35           C  
ATOM   3473  C   GLU   465       6.206 -37.062 -11.405  1.00 15.35           C  
ATOM   3474  O   GLU   465       5.274 -36.474 -10.852  1.00 15.35           O  
ATOM   3475  CB  GLU   465       7.833 -37.210  -9.505  1.00 15.35           C  
ATOM   3476  CG  GLU   465       7.052 -37.130  -8.201  1.00 15.35           C  
ATOM   3477  CD  GLU   465       7.833 -36.471  -7.074  1.00 15.35           C  
ATOM   3478  OE1 GLU   465       7.280 -36.320  -5.961  1.00 15.35           O  
ATOM   3479  OE2 GLU   465       9.006 -36.103  -7.306  1.00 15.35           O  
ATOM   3480  N   GLY   466       6.097 -37.231 -12.755  1.00 15.29           N  
ATOM   3481  CA  GLY   466       4.972 -36.478 -13.286  1.00 15.29           C  
ATOM   3482  C   GLY   466       4.070 -37.304 -14.183  1.00 15.29           C  
ATOM   3483  O   GLY   466       4.540 -37.937 -15.131  1.00 15.29           O  
ATOM   3484  N   ILE   467       3.257 -38.223 -13.698  1.00 15.30           N  
ATOM   3485  CA  ILE   467       1.963 -38.496 -14.315  1.00 15.30           C  
ATOM   3486  C   ILE   467       1.056 -39.212 -13.316  1.00 15.30           C  
ATOM   3487  O   ILE   467       1.386 -40.300 -12.838  1.00 15.30           O  
ATOM   3488  CB  ILE   467       2.116 -39.340 -15.600  1.00 15.30           C  
ATOM   3489  CG1 ILE   467       3.024 -38.622 -16.605  1.00 15.30           C  
ATOM   3490  CG2 ILE   467       0.746 -39.638 -16.216  1.00 15.30           C  
ATOM   3491  CD1 ILE   467       3.368 -39.454 -17.833  1.00 15.30           C  
ATOM   3492  N   ASN   468       0.374 -38.487 -12.418  1.00 17.92           N  
ATOM   3493  CA  ASN   468      -0.808 -38.850 -11.643  1.00 17.92           C  
ATOM   3494  C   ASN   468      -2.067 -38.842 -12.505  1.00 17.92           C  
ATOM   3495  O   ASN   468      -2.594 -37.777 -12.833  1.00 17.92           O  
ATOM   3496  CB  ASN   468      -0.976 -37.908 -10.449  1.00 17.92           C  
ATOM   3497  CG  ASN   468      -0.448 -38.502  -9.158  1.00 17.92           C  
ATOM   3498  OD1 ASN   468      -0.220 -39.711  -9.065  1.00 17.92           O  
ATOM   3499  ND2 ASN   468      -0.249 -37.657  -8.154  1.00 17.92           N  
ATOM   3500  N   VAL   469      -2.422 -39.803 -13.359  1.00 16.34           N  
ATOM   3501  CA  VAL   469      -3.775 -39.842 -13.905  1.00 16.34           C  
ATOM   3502  C   VAL   469      -4.644 -40.776 -13.066  1.00 16.34           C  
ATOM   3503  O   VAL   469      -4.226 -41.884 -12.724  1.00 16.34           O  
ATOM   3504  CB  VAL   469      -3.778 -40.296 -15.382  1.00 16.34           C  
ATOM   3505  CG1 VAL   469      -3.933 -39.096 -16.315  1.00 16.34           C  
ATOM   3506  CG2 VAL   469      -2.498 -41.066 -15.706  1.00 16.34           C  
ATOM   3507  N   SER   470      -5.572 -40.232 -12.324  1.00 20.52           N  
ATOM   3508  CA  SER   470      -6.721 -40.739 -11.580  1.00 20.52           C  
ATOM   3509  C   SER   470      -7.913 -40.977 -12.501  1.00 20.52           C  
ATOM   3510  O   SER   470      -8.419 -40.042 -13.125  1.00 20.52           O  
ATOM   3511  CB  SER   470      -7.112 -39.767 -10.467  1.00 20.52           C  
ATOM   3512  OG  SER   470      -8.456 -39.343 -10.618  1.00 20.52           O  
ATOM   3513  N   THR   471      -8.051 -42.150 -13.112  1.00 18.48           N  
ATOM   3514  CA  THR   471      -9.162 -42.748 -13.844  1.00 18.48           C  
ATOM   3515  C   THR   471     -10.332 -43.038 -12.908  1.00 18.48           C  
ATOM   3516  O   THR   471     -10.161 -43.686 -11.873  1.00 18.48           O  
ATOM   3517  CB  THR   471      -8.732 -44.048 -14.549  1.00 18.48           C  
ATOM   3518  OG1 THR   471      -8.231 -44.971 -13.574  1.00 18.48           O  
ATOM   3519  CG2 THR   471      -7.643 -43.778 -15.583  1.00 18.48           C  
ATOM   3520  N   THR   472     -11.128 -42.128 -12.729  1.00 18.50           N  
ATOM   3521  CA  THR   472     -12.412 -42.798 -12.551  1.00 18.50           C  
ATOM   3522  C   THR   472     -13.558 -41.902 -13.011  1.00 18.50           C  
ATOM   3523  O   THR   472     -13.485 -40.678 -12.885  1.00 18.50           O  
ATOM   3524  CB  THR   472     -12.631 -43.203 -11.081  1.00 18.50           C  
ATOM   3525  OG1 THR   472     -12.579 -42.032 -10.256  1.00 18.50           O  
ATOM   3526  CG2 THR   472     -11.562 -44.186 -10.616  1.00 18.50           C  
ATOM   3527  N   GLN   473     -13.981 -42.233 -14.269  1.00 16.87           N  
ATOM   3528  CA  GLN   473     -15.197 -42.260 -15.074  1.00 16.87           C  
ATOM   3529  C   GLN   473     -14.905 -41.887 -16.524  1.00 16.87           C  
ATOM   3530  O   GLN   473     -14.404 -40.795 -16.801  1.00 16.87           O  
ATOM   3531  CB  GLN   473     -16.249 -41.315 -14.490  1.00 16.87           C  
ATOM   3532  CG  GLN   473     -16.875 -41.816 -13.195  1.00 16.87           C  
ATOM   3533  CD  GLN   473     -18.113 -41.033 -12.801  1.00 16.87           C  
ATOM   3534  OE1 GLN   473     -18.645 -40.247 -13.592  1.00 16.87           O  
ATOM   3535  NE2 GLN   473     -18.580 -41.241 -11.574  1.00 16.87           N  
ATOM   3536  N   SER   474     -14.554 -42.648 -17.480  1.00 12.95           N  
ATOM   3537  CA  SER   474     -14.989 -43.127 -18.788  1.00 12.95           C  
ATOM   3538  C   SER   474     -16.043 -42.205 -19.392  1.00 12.95           C  
ATOM   3539  O   SER   474     -16.909 -41.693 -18.679  1.00 12.95           O  
ATOM   3540  CB  SER   474     -15.543 -44.548 -18.682  1.00 12.95           C  
ATOM   3541  OG  SER   474     -16.844 -44.540 -18.120  1.00 12.95           O  
ATOM   3542  N   PRO   475     -16.373 -42.250 -20.694  1.00 14.83           N  
ATOM   3543  CA  PRO   475     -15.730 -42.719 -21.924  1.00 14.83           C  
ATOM   3544  C   PRO   475     -15.904 -41.746 -23.088  1.00 14.83           C  
ATOM   3545  O   PRO   475     -16.791 -40.889 -23.054  1.00 14.83           O  
ATOM   3546  CB  PRO   475     -16.438 -44.045 -22.209  1.00 14.83           C  
ATOM   3547  CG  PRO   475     -17.827 -43.855 -21.692  1.00 14.83           C  
ATOM   3548  CD  PRO   475     -17.925 -42.487 -21.079  1.00 14.83           C  
ATOM   3549  N   TYR   476     -14.904 -40.738 -23.352  1.00 12.16           N  
ATOM   3550  CA  TYR   476     -14.405 -40.313 -24.655  1.00 12.16           C  
ATOM   3551  C   TYR   476     -13.720 -38.955 -24.561  1.00 12.16           C  
ATOM   3552  O   TYR   476     -14.382 -37.929 -24.383  1.00 12.16           O  
ATOM   3553  CB  TYR   476     -15.547 -40.251 -25.674  1.00 12.16           C  
ATOM   3554  CG  TYR   476     -16.086 -41.606 -26.064  1.00 12.16           C  
ATOM   3555  CD1 TYR   476     -15.450 -42.378 -27.034  1.00 12.16           C  
ATOM   3556  CD2 TYR   476     -17.232 -42.117 -25.464  1.00 12.16           C  
ATOM   3557  CE1 TYR   476     -15.944 -43.626 -27.398  1.00 12.16           C  
ATOM   3558  CE2 TYR   476     -17.735 -43.364 -25.821  1.00 12.16           C  
ATOM   3559  CZ  TYR   476     -17.085 -44.110 -26.786  1.00 12.16           C  
ATOM   3560  OH  TYR   476     -17.579 -45.345 -27.143  1.00 12.16           O  
ATOM   3561  N   TYR   477     -12.705 -38.771 -23.769  1.00 12.68           N  
ATOM   3562  CA  TYR   477     -11.606 -37.885 -24.138  1.00 12.68           C  
ATOM   3563  C   TYR   477     -10.259 -38.530 -23.832  1.00 12.68           C  
ATOM   3564  O   TYR   477      -9.917 -38.744 -22.667  1.00 12.68           O  
ATOM   3565  CB  TYR   477     -11.724 -36.547 -23.403  1.00 12.68           C  
ATOM   3566  CG  TYR   477     -12.627 -35.553 -24.092  1.00 12.68           C  
ATOM   3567  CD1 TYR   477     -12.137 -34.712 -25.089  1.00 12.68           C  
ATOM   3568  CD2 TYR   477     -13.970 -35.452 -23.748  1.00 12.68           C  
ATOM   3569  CE1 TYR   477     -12.964 -33.793 -25.726  1.00 12.68           C  
ATOM   3570  CE2 TYR   477     -14.807 -34.536 -24.378  1.00 12.68           C  
ATOM   3571  CZ  TYR   477     -14.296 -33.713 -25.364  1.00 12.68           C  
ATOM   3572  OH  TYR   477     -15.120 -32.805 -25.991  1.00 12.68           O  
ATOM   3573  N   SER   478      -9.943 -39.773 -24.289  1.00 12.76           N  
ATOM   3574  CA  SER   478      -8.588 -40.221 -24.594  1.00 12.76           C  
ATOM   3575  C   SER   478      -7.602 -39.058 -24.568  1.00 12.76           C  
ATOM   3576  O   SER   478      -7.840 -38.021 -25.190  1.00 12.76           O  
ATOM   3577  CB  SER   478      -8.544 -40.906 -25.961  1.00 12.76           C  
ATOM   3578  OG  SER   478      -8.339 -39.958 -26.993  1.00 12.76           O  
ATOM   3579  N   THR   479      -7.190 -38.509 -23.503  1.00 14.89           N  
ATOM   3580  CA  THR   479      -5.813 -38.027 -23.499  1.00 14.89           C  
ATOM   3581  C   THR   479      -5.035 -38.600 -24.681  1.00 14.89           C  
ATOM   3582  O   THR   479      -5.001 -39.817 -24.876  1.00 14.89           O  
ATOM   3583  CB  THR   479      -5.098 -38.391 -22.185  1.00 14.89           C  
ATOM   3584  OG1 THR   479      -5.126 -39.813 -22.010  1.00 14.89           O  
ATOM   3585  CG2 THR   479      -5.774 -37.730 -20.989  1.00 14.89           C  
ATOM   3586  N   ALA   480      -5.342 -38.248 -25.920  1.00 13.18           N  
ATOM   3587  CA  ALA   480      -4.261 -38.168 -26.899  1.00 13.18           C  
ATOM   3588  C   ALA   480      -2.907 -38.426 -26.243  1.00 13.18           C  
ATOM   3589  O   ALA   480      -2.420 -37.603 -25.465  1.00 13.18           O  
ATOM   3590  CB  ALA   480      -4.264 -36.805 -27.586  1.00 13.18           C  
ATOM   3591  N   ILE   481      -2.674 -39.404 -25.368  1.00 13.33           N  
ATOM   3592  CA  ILE   481      -1.336 -39.970 -25.493  1.00 13.33           C  
ATOM   3593  C   ILE   481      -0.817 -39.762 -26.914  1.00 13.33           C  
ATOM   3594  O   ILE   481      -1.557 -39.942 -27.884  1.00 13.33           O  
ATOM   3595  CB  ILE   481      -1.322 -41.472 -25.132  1.00 13.33           C  
ATOM   3596  CG1 ILE   481      -1.863 -41.686 -23.714  1.00 13.33           C  
ATOM   3597  CG2 ILE   481       0.090 -42.048 -25.272  1.00 13.33           C  
ATOM   3598  CD1 ILE   481      -1.959 -43.149 -23.302  1.00 13.33           C  
ATOM   3599  N   LEU   482      -0.189 -38.708 -27.173  1.00 15.97           N  
ATOM   3600  CA  LEU   482       0.814 -38.610 -28.228  1.00 15.97           C  
ATOM   3601  C   LEU   482       0.617 -39.706 -29.269  1.00 15.97           C  
ATOM   3602  O   LEU   482       0.747 -40.893 -28.960  1.00 15.97           O  
ATOM   3603  CB  LEU   482       2.224 -38.699 -27.637  1.00 15.97           C  
ATOM   3604  CG  LEU   482       2.733 -37.455 -26.907  1.00 15.97           C  
ATOM   3605  CD1 LEU   482       3.685 -37.851 -25.784  1.00 15.97           C  
ATOM   3606  CD2 LEU   482       3.417 -36.504 -27.884  1.00 15.97           C  
ATOM   3607  N   SER   483      -0.480 -39.847 -30.076  1.00 15.52           N  
ATOM   3608  CA  SER   483      -0.442 -40.663 -31.285  1.00 15.52           C  
ATOM   3609  C   SER   483       0.645 -40.183 -32.242  1.00 15.52           C  
ATOM   3610  O   SER   483       0.471 -40.230 -33.461  1.00 15.52           O  
ATOM   3611  CB  SER   483      -1.799 -40.640 -31.990  1.00 15.52           C  
ATOM   3612  OG  SER   483      -2.120 -39.329 -32.422  1.00 15.52           O  
ATOM   3613  N   THR   484       1.817 -39.624 -31.761  1.00 16.98           N  
ATOM   3614  CA  THR   484       2.908 -40.141 -32.580  1.00 16.98           C  
ATOM   3615  C   THR   484       3.368 -41.504 -32.070  1.00 16.98           C  
ATOM   3616  O   THR   484       3.637 -41.669 -30.879  1.00 16.98           O  
ATOM   3617  CB  THR   484       4.101 -39.168 -32.600  1.00 16.98           C  
ATOM   3618  OG1 THR   484       4.160 -38.467 -31.352  1.00 16.98           O  
ATOM   3619  CG2 THR   484       3.967 -38.156 -33.733  1.00 16.98           C  
ATOM   3620  N   PRO   485       2.870 -42.600 -32.538  1.00 17.70           N  
ATOM   3621  CA  PRO   485       3.356 -43.947 -32.230  1.00 17.70           C  
ATOM   3622  C   PRO   485       4.852 -43.980 -31.927  1.00 17.70           C  
ATOM   3623  O   PRO   485       5.640 -43.326 -32.615  1.00 17.70           O  
ATOM   3624  CB  PRO   485       3.039 -44.735 -33.504  1.00 17.70           C  
ATOM   3625  CG  PRO   485       2.420 -43.736 -34.427  1.00 17.70           C  
ATOM   3626  CD  PRO   485       2.407 -42.399 -33.744  1.00 17.70           C  
ATOM   3627  N   PRO   486       5.312 -44.104 -30.707  1.00 18.48           N  
ATOM   3628  CA  PRO   486       6.736 -44.444 -30.671  1.00 18.48           C  
ATOM   3629  C   PRO   486       7.067 -45.684 -31.499  1.00 18.48           C  
ATOM   3630  O   PRO   486       6.805 -46.809 -31.065  1.00 18.48           O  
ATOM   3631  CB  PRO   486       7.001 -44.694 -29.184  1.00 18.48           C  
ATOM   3632  CG  PRO   486       5.657 -44.609 -28.536  1.00 18.48           C  
ATOM   3633  CD  PRO   486       4.649 -44.218 -29.579  1.00 18.48           C  
ATOM   3634  N   SER   487       6.606 -45.980 -32.717  1.00 18.88           N  
ATOM   3635  CA  SER   487       7.390 -47.070 -33.289  1.00 18.88           C  
ATOM   3636  C   SER   487       8.758 -46.581 -33.755  1.00 18.88           C  
ATOM   3637  O   SER   487       8.856 -45.838 -34.734  1.00 18.88           O  
ATOM   3638  CB  SER   487       6.644 -47.713 -34.458  1.00 18.88           C  
ATOM   3639  OG  SER   487       6.278 -46.737 -35.419  1.00 18.88           O  
ATOM   3640  N   GLU   488       9.549 -45.937 -32.912  1.00 15.94           N  
ATOM   3641  CA  GLU   488      10.973 -46.251 -32.981  1.00 15.94           C  
ATOM   3642  C   GLU   488      11.670 -45.949 -31.658  1.00 15.94           C  
ATOM   3643  O   GLU   488      11.894 -44.784 -31.320  1.00 15.94           O  
ATOM   3644  CB  GLU   488      11.641 -45.472 -34.117  1.00 15.94           C  
ATOM   3645  CG  GLU   488      11.210 -45.919 -35.507  1.00 15.94           C  
ATOM   3646  CD  GLU   488      12.144 -45.442 -36.608  1.00 15.94           C  
ATOM   3647  OE1 GLU   488      11.968 -45.858 -37.775  1.00 15.94           O  
ATOM   3648  OE2 GLU   488      13.059 -44.646 -36.300  1.00 15.94           O  
ATOM   3649  N   ILE   489      11.298 -46.425 -30.493  1.00 17.22           N  
ATOM   3650  CA  ILE   489      12.373 -46.643 -29.530  1.00 17.22           C  
ATOM   3651  C   ILE   489      12.816 -48.104 -29.574  1.00 17.22           C  
ATOM   3652  O   ILE   489      12.028 -49.007 -29.283  1.00 17.22           O  
ATOM   3653  CB  ILE   489      11.936 -46.258 -28.099  1.00 17.22           C  
ATOM   3654  CG1 ILE   489      11.473 -44.797 -28.057  1.00 17.22           C  
ATOM   3655  CG2 ILE   489      13.074 -46.501 -27.103  1.00 17.22           C  
ATOM   3656  CD1 ILE   489      10.843 -44.386 -26.733  1.00 17.22           C  
ATOM   3657  N   SER   490      13.654 -48.472 -30.580  1.00 15.93           N  
ATOM   3658  CA  SER   490      14.571 -49.569 -30.285  1.00 15.93           C  
ATOM   3659  C   SER   490      15.994 -49.059 -30.079  1.00 15.93           C  
ATOM   3660  O   SER   490      16.543 -48.370 -30.941  1.00 15.93           O  
ATOM   3661  CB  SER   490      14.549 -50.604 -31.410  1.00 15.93           C  
ATOM   3662  OG  SER   490      15.475 -51.645 -31.153  1.00 15.93           O  
ATOM   3663  N   ILE   491      16.337 -48.652 -28.888  1.00 14.67           N  
ATOM   3664  CA  ILE   491      17.791 -48.712 -28.787  1.00 14.67           C  
ATOM   3665  C   ILE   491      18.204 -49.963 -28.016  1.00 14.67           C  
ATOM   3666  O   ILE   491      17.787 -50.161 -26.872  1.00 14.67           O  
ATOM   3667  CB  ILE   491      18.362 -47.448 -28.105  1.00 14.67           C  
ATOM   3668  CG1 ILE   491      17.878 -46.186 -28.827  1.00 14.67           C  
ATOM   3669  CG2 ILE   491      19.892 -47.503 -28.062  1.00 14.67           C  
ATOM   3670  CD1 ILE   491      18.170 -44.893 -28.078  1.00 14.67           C  
ATOM   3671  N   THR   492      18.400 -51.065 -28.551  1.00 17.15           N  
ATOM   3672  CA  THR   492      19.387 -52.123 -28.369  1.00 17.15           C  
ATOM   3673  C   THR   492      20.793 -51.539 -28.265  1.00 17.15           C  
ATOM   3674  O   THR   492      21.104 -50.538 -28.913  1.00 17.15           O  
ATOM   3675  CB  THR   492      19.336 -53.141 -29.523  1.00 17.15           C  
ATOM   3676  OG1 THR   492      18.983 -52.463 -30.735  1.00 17.15           O  
ATOM   3677  CG2 THR   492      18.307 -54.233 -29.247  1.00 17.15           C  
ATOM   3678  N   GLY   493      21.246 -51.201 -27.072  1.00 17.42           N  
ATOM   3679  CA  GLY   493      22.601 -51.067 -26.561  1.00 17.42           C  
ATOM   3680  C   GLY   493      23.478 -50.176 -27.421  1.00 17.42           C  
ATOM   3681  O   GLY   493      23.364 -50.184 -28.649  1.00 17.42           O  
ATOM   3682  N   SER   494      23.660 -48.872 -27.026  1.00 15.65           N  
ATOM   3683  CA  SER   494      24.953 -48.199 -27.090  1.00 15.65           C  
ATOM   3684  C   SER   494      24.825 -46.720 -26.744  1.00 15.65           C  
ATOM   3685  O   SER   494      23.903 -46.046 -27.208  1.00 15.65           O  
ATOM   3686  CB  SER   494      25.569 -48.354 -28.481  1.00 15.65           C  
ATOM   3687  OG  SER   494      26.527 -47.338 -28.723  1.00 15.65           O  
ATOM   3688  N   SER   495      25.176 -46.319 -25.536  1.00 15.89           N  
ATOM   3689  CA  SER   495      25.937 -45.112 -25.229  1.00 15.89           C  
ATOM   3690  C   SER   495      25.796 -44.073 -26.336  1.00 15.89           C  
ATOM   3691  O   SER   495      25.509 -44.417 -27.485  1.00 15.89           O  
ATOM   3692  CB  SER   495      27.414 -45.449 -25.019  1.00 15.89           C  
ATOM   3693  OG  SER   495      27.910 -46.228 -26.093  1.00 15.89           O  
ATOM   3694  N   THR   496      25.387 -42.834 -26.031  1.00 15.63           N  
ATOM   3695  CA  THR   496      25.723 -41.421 -25.895  1.00 15.63           C  
ATOM   3696  C   THR   496      24.717 -40.552 -26.644  1.00 15.63           C  
ATOM   3697  O   THR   496      24.474 -40.760 -27.834  1.00 15.63           O  
ATOM   3698  CB  THR   496      27.143 -41.133 -26.415  1.00 15.63           C  
ATOM   3699  OG1 THR   496      27.414 -41.976 -27.541  1.00 15.63           O  
ATOM   3700  CG2 THR   496      28.188 -41.395 -25.336  1.00 15.63           C  
ATOM   3701  N   ILE   497      23.608 -40.156 -25.992  1.00 16.72           N  
ATOM   3702  CA  ILE   497      22.958 -39.075 -26.725  1.00 16.72           C  
ATOM   3703  C   ILE   497      23.441 -37.727 -26.193  1.00 16.72           C  
ATOM   3704  O   ILE   497      23.324 -37.447 -24.998  1.00 16.72           O  
ATOM   3705  CB  ILE   497      21.419 -39.170 -26.625  1.00 16.72           C  
ATOM   3706  CG1 ILE   497      20.932 -40.520 -27.163  1.00 16.72           C  
ATOM   3707  CG2 ILE   497      20.756 -38.011 -27.374  1.00 16.72           C  
ATOM   3708  CD1 ILE   497      19.441 -40.762 -26.969  1.00 16.72           C  
ATOM   3709  N   THR   498      24.417 -37.126 -26.730  1.00 16.84           N  
ATOM   3710  CA  THR   498      24.864 -35.750 -26.912  1.00 16.84           C  
ATOM   3711  C   THR   498      23.726 -34.874 -27.426  1.00 16.84           C  
ATOM   3712  O   THR   498      23.112 -35.182 -28.450  1.00 16.84           O  
ATOM   3713  CB  THR   498      26.054 -35.674 -27.886  1.00 16.84           C  
ATOM   3714  OG1 THR   498      26.535 -36.998 -28.149  1.00 16.84           O  
ATOM   3715  CG2 THR   498      27.190 -34.840 -27.303  1.00 16.84           C  
ATOM   3716  N   ALA   499      22.941 -34.275 -26.571  1.00 15.31           N  
ATOM   3717  CA  ALA   499      22.289 -32.971 -26.481  1.00 15.31           C  
ATOM   3718  C   ALA   499      22.719 -32.063 -27.629  1.00 15.31           C  
ATOM   3719  O   ALA   499      23.913 -31.833 -27.834  1.00 15.31           O  
ATOM   3720  CB  ALA   499      22.602 -32.312 -25.140  1.00 15.31           C  
ATOM   3721  N   GLN   500      21.918 -32.077 -28.753  1.00 15.15           N  
ATOM   3722  CA  GLN   500      21.874 -30.820 -29.492  1.00 15.15           C  
ATOM   3723  C   GLN   500      21.054 -30.963 -30.772  1.00 15.15           C  
ATOM   3724  O   GLN   500      21.324 -31.842 -31.593  1.00 15.15           O  
ATOM   3725  CB  GLN   500      23.288 -30.342 -29.826  1.00 15.15           C  
ATOM   3726  CG  GLN   500      23.917 -29.479 -28.741  1.00 15.15           C  
ATOM   3727  CD  GLN   500      25.433 -29.460 -28.811  1.00 15.15           C  
ATOM   3728  OE1 GLN   500      26.026 -29.858 -29.819  1.00 15.15           O  
ATOM   3729  NE2 GLN   500      26.070 -28.998 -27.740  1.00 15.15           N  
ATOM   3730  N   GLY   501      19.635 -30.827 -30.720  1.00 14.00           N  
ATOM   3731  CA  GLY   501      18.886 -30.157 -31.771  1.00 14.00           C  
ATOM   3732  C   GLY   501      17.481 -29.769 -31.348  1.00 14.00           C  
ATOM   3733  O   GLY   501      16.812 -30.521 -30.636  1.00 14.00           O  
ATOM   3734  N   LYS   502      17.143 -28.617 -30.876  1.00 13.92           N  
ATOM   3735  CA  LYS   502      16.048 -27.712 -31.214  1.00 13.92           C  
ATOM   3736  C   LYS   502      15.104 -28.348 -32.230  1.00 13.92           C  
ATOM   3737  O   LYS   502      15.473 -28.550 -33.389  1.00 13.92           O  
ATOM   3738  CB  LYS   502      16.593 -26.391 -31.761  1.00 13.92           C  
ATOM   3739  CG  LYS   502      15.527 -25.329 -31.987  1.00 13.92           C  
ATOM   3740  CD  LYS   502      16.147 -23.957 -32.221  1.00 13.92           C  
ATOM   3741  CE  LYS   502      15.081 -22.884 -32.399  1.00 13.92           C  
ATOM   3742  NZ  LYS   502      15.684 -21.539 -32.641  1.00 13.92           N  
ATOM   3743  N   LEU   503      14.163 -29.348 -31.872  1.00 14.94           N  
ATOM   3744  CA  LEU   503      13.106 -29.947 -32.679  1.00 14.94           C  
ATOM   3745  C   LEU   503      12.011 -28.930 -32.981  1.00 14.94           C  
ATOM   3746  O   LEU   503      11.416 -28.361 -32.063  1.00 14.94           O  
ATOM   3747  CB  LEU   503      12.508 -31.162 -31.964  1.00 14.94           C  
ATOM   3748  CG  LEU   503      13.381 -32.416 -31.913  1.00 14.94           C  
ATOM   3749  CD1 LEU   503      12.911 -33.345 -30.799  1.00 14.94           C  
ATOM   3750  CD2 LEU   503      13.365 -33.135 -33.258  1.00 14.94           C  
ATOM   3751  N   THR   504      11.856 -28.304 -34.144  1.00 15.61           N  
ATOM   3752  CA  THR   504      10.793 -27.662 -34.910  1.00 15.61           C  
ATOM   3753  C   THR   504       9.802 -28.698 -35.432  1.00 15.61           C  
ATOM   3754  O   THR   504      10.183 -29.619 -36.157  1.00 15.61           O  
ATOM   3755  CB  THR   504      11.365 -26.853 -36.089  1.00 15.61           C  
ATOM   3756  OG1 THR   504      12.696 -26.430 -35.770  1.00 15.61           O  
ATOM   3757  CG2 THR   504      10.509 -25.625 -36.379  1.00 15.61           C  
ATOM   3758  N   ALA   505       8.851 -29.089 -34.688  1.00 14.59           N  
ATOM   3759  CA  ALA   505       7.774 -29.837 -35.331  1.00 14.59           C  
ATOM   3760  C   ALA   505       6.616 -28.917 -35.708  1.00 14.59           C  
ATOM   3761  O   ALA   505       6.043 -28.246 -34.847  1.00 14.59           O  
ATOM   3762  CB  ALA   505       7.283 -30.956 -34.415  1.00 14.59           C  
ATOM   3763  N   THR   506       6.506 -28.443 -36.959  1.00 16.01           N  
ATOM   3764  CA  THR   506       5.489 -27.938 -37.874  1.00 16.01           C  
ATOM   3765  C   THR   506       4.373 -28.961 -38.061  1.00 16.01           C  
ATOM   3766  O   THR   506       4.619 -30.081 -38.515  1.00 16.01           O  
ATOM   3767  CB  THR   506       6.096 -27.581 -39.244  1.00 16.01           C  
ATOM   3768  OG1 THR   506       7.402 -27.025 -39.050  1.00 16.01           O  
ATOM   3769  CG2 THR   506       5.230 -26.567 -39.983  1.00 16.01           C  
ATOM   3770  N   SER   507       3.337 -28.917 -37.310  1.00 16.35           N  
ATOM   3771  CA  SER   507       2.125 -29.490 -37.887  1.00 16.35           C  
ATOM   3772  C   SER   507       1.003 -28.459 -37.953  1.00 16.35           C  
ATOM   3773  O   SER   507       0.742 -27.755 -36.976  1.00 16.35           O  
ATOM   3774  CB  SER   507       1.666 -30.703 -37.077  1.00 16.35           C  
ATOM   3775  OG  SER   507       1.478 -30.357 -35.716  1.00 16.35           O  
ATOM   3776  N   ALA   508       0.782 -27.831 -39.084  1.00 15.22           N  
ATOM   3777  CA  ALA   508      -0.355 -27.633 -39.980  1.00 15.22           C  
ATOM   3778  C   ALA   508      -1.642 -28.168 -39.360  1.00 15.22           C  
ATOM   3779  O   ALA   508      -1.680 -29.301 -38.873  1.00 15.22           O  
ATOM   3780  CB  ALA   508      -0.095 -28.307 -41.325  1.00 15.22           C  
ATOM   3781  N   SER   509      -2.548 -27.390 -38.876  1.00 16.47           N  
ATOM   3782  CA  SER   509      -3.943 -27.006 -39.071  1.00 16.47           C  
ATOM   3783  C   SER   509      -4.868 -28.213 -38.968  1.00 16.47           C  
ATOM   3784  O   SER   509      -4.747 -29.163 -39.745  1.00 16.47           O  
ATOM   3785  CB  SER   509      -4.127 -26.326 -40.428  1.00 16.47           C  
ATOM   3786  OG  SER   509      -4.069 -27.275 -41.479  1.00 16.47           O  
ATOM   3787  N   ALA   510      -5.409 -28.448 -37.782  1.00 14.35           N  
ATOM   3788  CA  ALA   510      -6.694 -29.143 -37.815  1.00 14.35           C  
ATOM   3789  C   ALA   510      -7.772 -28.338 -37.094  1.00 14.35           C  
ATOM   3790  O   ALA   510      -7.621 -28.003 -35.917  1.00 14.35           O  
ATOM   3791  CB  ALA   510      -6.564 -30.531 -37.192  1.00 14.35           C  
ATOM   3792  N   THR   511      -8.596 -27.488 -37.692  1.00 15.71           N  
ATOM   3793  CA  THR   511      -9.835 -26.758 -37.446  1.00 15.71           C  
ATOM   3794  C   THR   511     -11.006 -27.721 -37.275  1.00 15.71           C  
ATOM   3795  O   THR   511     -11.228 -28.592 -38.119  1.00 15.71           O  
ATOM   3796  CB  THR   511     -10.139 -25.773 -38.590  1.00 15.71           C  
ATOM   3797  OG1 THR   511      -9.482 -26.218 -39.783  1.00 15.71           O  
ATOM   3798  CG2 THR   511      -9.655 -24.368 -38.251  1.00 15.71           C  
ATOM   3799  N   VAL   512     -11.516 -27.881 -36.052  1.00 12.44           N  
ATOM   3800  CA  VAL   512     -12.776 -28.550 -35.745  1.00 12.44           C  
ATOM   3801  C   VAL   512     -13.855 -27.511 -35.449  1.00 12.44           C  
ATOM   3802  O   VAL   512     -13.678 -26.654 -34.581  1.00 12.44           O  
ATOM   3803  CB  VAL   512     -12.628 -29.520 -34.551  1.00 12.44           C  
ATOM   3804  CG1 VAL   512     -13.970 -30.163 -34.208  1.00 12.44           C  
ATOM   3805  CG2 VAL   512     -11.583 -30.590 -34.859  1.00 12.44           C  
ATOM   3806  N   ASN   513     -14.893 -27.318 -36.300  1.00 13.07           N  
ATOM   3807  CA  ASN   513     -16.273 -26.895 -36.517  1.00 13.07           C  
ATOM   3808  C   ASN   513     -17.217 -27.515 -35.491  1.00 13.07           C  
ATOM   3809  O   ASN   513     -17.262 -28.738 -35.342  1.00 13.07           O  
ATOM   3810  CB  ASN   513     -16.725 -27.246 -37.936  1.00 13.07           C  
ATOM   3811  CG  ASN   513     -16.257 -26.235 -38.964  1.00 13.07           C  
ATOM   3812  OD1 ASN   513     -15.890 -25.108 -38.623  1.00 13.07           O  
ATOM   3813  ND2 ASN   513     -16.266 -26.631 -40.232  1.00 13.07           N  
ATOM   3814  N   LEU   514     -17.826 -26.707 -34.533  1.00 12.81           N  
ATOM   3815  CA  LEU   514     -19.112 -27.158 -34.012  1.00 12.81           C  
ATOM   3816  C   LEU   514     -20.008 -25.972 -33.675  1.00 12.81           C  
ATOM   3817  O   LEU   514     -19.662 -25.148 -32.825  1.00 12.81           O  
ATOM   3818  CB  LEU   514     -18.911 -28.030 -32.769  1.00 12.81           C  
ATOM   3819  CG  LEU   514     -18.292 -29.410 -33.002  1.00 12.81           C  
ATOM   3820  CD1 LEU   514     -17.827 -30.011 -31.680  1.00 12.81           C  
ATOM   3821  CD2 LEU   514     -19.289 -30.333 -33.694  1.00 12.81           C  
ATOM   3822  N   LEU   515     -20.803 -25.398 -34.538  1.00 12.24           N  
ATOM   3823  CA  LEU   515     -22.133 -24.800 -34.481  1.00 12.24           C  
ATOM   3824  C   LEU   515     -23.145 -25.780 -33.898  1.00 12.24           C  
ATOM   3825  O   LEU   515     -23.199 -26.941 -34.309  1.00 12.24           O  
ATOM   3826  CB  LEU   515     -22.580 -24.355 -35.876  1.00 12.24           C  
ATOM   3827  CG  LEU   515     -22.752 -22.849 -36.084  1.00 12.24           C  
ATOM   3828  CD1 LEU   515     -21.543 -22.274 -36.815  1.00 12.24           C  
ATOM   3829  CD2 LEU   515     -24.037 -22.559 -36.854  1.00 12.24           C  
ATOM   3830  N   THR   516     -23.795 -25.499 -32.759  1.00 13.36           N  
ATOM   3831  CA  THR   516     -25.187 -25.845 -32.497  1.00 13.36           C  
ATOM   3832  C   THR   516     -25.696 -25.132 -31.247  1.00 13.36           C  
ATOM   3833  O   THR   516     -24.953 -24.961 -30.278  1.00 13.36           O  
ATOM   3834  CB  THR   516     -25.363 -27.366 -32.330  1.00 13.36           C  
ATOM   3835  OG1 THR   516     -24.514 -27.826 -31.271  1.00 13.36           O  
ATOM   3836  CG2 THR   516     -25.001 -28.105 -33.614  1.00 13.36           C  
ATOM   3837  N   ASN   517     -26.675 -24.267 -31.417  1.00 12.79           N  
ATOM   3838  CA  ASN   517     -28.082 -24.174 -31.040  1.00 12.79           C  
ATOM   3839  C   ASN   517     -28.281 -23.254 -29.839  1.00 12.79           C  
ATOM   3840  O   ASN   517     -28.064 -23.662 -28.696  1.00 12.79           O  
ATOM   3841  CB  ASN   517     -28.651 -25.563 -30.745  1.00 12.79           C  
ATOM   3842  CG  ASN   517     -29.204 -26.242 -31.983  1.00 12.79           C  
ATOM   3843  OD1 ASN   517     -29.381 -25.609 -33.026  1.00 12.79           O  
ATOM   3844  ND2 ASN   517     -29.479 -27.537 -31.876  1.00 12.79           N  
ATOM   3845  N   ALA   518     -28.150 -21.948 -29.908  1.00 13.64           N  
ATOM   3846  CA  ALA   518     -28.670 -20.806 -29.159  1.00 13.64           C  
ATOM   3847  C   ALA   518     -30.184 -20.690 -29.317  1.00 13.64           C  
ATOM   3848  O   ALA   518     -30.707 -20.781 -30.430  1.00 13.64           O  
ATOM   3849  CB  ALA   518     -27.990 -19.517 -29.614  1.00 13.64           C  
ATOM   3850  N   THR   519     -30.967 -21.004 -28.265  1.00 13.68           N  
ATOM   3851  CA  THR   519     -32.385 -20.819 -27.979  1.00 13.68           C  
ATOM   3852  C   THR   519     -32.634 -19.459 -27.332  1.00 13.68           C  
ATOM   3853  O   THR   519     -32.103 -19.171 -26.257  1.00 13.68           O  
ATOM   3854  CB  THR   519     -32.920 -21.933 -27.059  1.00 13.68           C  
ATOM   3855  OG1 THR   519     -32.028 -23.053 -27.108  1.00 13.68           O  
ATOM   3856  CG2 THR   519     -34.309 -22.386 -27.494  1.00 13.68           C  
ATOM   3857  N   LEU   520     -33.077 -18.409 -28.066  1.00 15.35           N  
ATOM   3858  CA  LEU   520     -33.560 -17.044 -27.885  1.00 15.35           C  
ATOM   3859  C   LEU   520     -34.984 -17.040 -27.339  1.00 15.35           C  
ATOM   3860  O   LEU   520     -35.873 -17.676 -27.909  1.00 15.35           O  
ATOM   3861  CB  LEU   520     -33.505 -16.276 -29.208  1.00 15.35           C  
ATOM   3862  CG  LEU   520     -32.112 -15.920 -29.728  1.00 15.35           C  
ATOM   3863  CD1 LEU   520     -32.179 -15.537 -31.203  1.00 15.35           C  
ATOM   3864  CD2 LEU   520     -31.506 -14.790 -28.904  1.00 15.35           C  
ATOM   3865  N   THR   521     -35.172 -16.615 -26.051  1.00 14.71           N  
ATOM   3866  CA  THR   521     -36.541 -16.243 -25.711  1.00 14.71           C  
ATOM   3867  C   THR   521     -36.600 -14.806 -25.201  1.00 14.71           C  
ATOM   3868  O   THR   521     -35.806 -14.413 -24.344  1.00 14.71           O  
ATOM   3869  CB  THR   521     -37.131 -17.191 -24.651  1.00 14.71           C  
ATOM   3870  OG1 THR   521     -36.234 -17.270 -23.536  1.00 14.71           O  
ATOM   3871  CG2 THR   521     -37.341 -18.590 -25.220  1.00 14.71           C  
ATOM   3872  N   TYR   522     -37.038 -13.850 -25.985  1.00 13.53           N  
ATOM   3873  CA  TYR   522     -37.233 -12.456 -25.601  1.00 13.53           C  
ATOM   3874  C   TYR   522     -38.717 -12.118 -25.513  1.00 13.53           C  
ATOM   3875  O   TYR   522     -39.424 -12.133 -26.523  1.00 13.53           O  
ATOM   3876  CB  TYR   522     -36.543 -11.522 -26.599  1.00 13.53           C  
ATOM   3877  CG  TYR   522     -36.531 -10.075 -26.167  1.00 13.53           C  
ATOM   3878  CD1 TYR   522     -37.472  -9.173 -26.660  1.00 13.53           C  
ATOM   3879  CD2 TYR   522     -35.580  -9.607 -25.268  1.00 13.53           C  
ATOM   3880  CE1 TYR   522     -37.464  -7.839 -26.267  1.00 13.53           C  
ATOM   3881  CE2 TYR   522     -35.562  -8.275 -24.868  1.00 13.53           C  
ATOM   3882  CZ  TYR   522     -36.507  -7.400 -25.372  1.00 13.53           C  
ATOM   3883  OH  TYR   522     -36.495  -6.080 -24.979  1.00 13.53           O  
ATOM   3884  N   GLU   523     -39.316 -12.201 -24.335  1.00 13.85           N  
ATOM   3885  CA  GLU   523     -40.594 -11.781 -23.768  1.00 13.85           C  
ATOM   3886  C   GLU   523     -40.725 -10.261 -23.768  1.00 13.85           C  
ATOM   3887  O   GLU   523     -39.791  -9.552 -23.387  1.00 13.85           O  
ATOM   3888  CB  GLU   523     -40.755 -12.323 -22.345  1.00 13.85           C  
ATOM   3889  CG  GLU   523     -41.129 -13.797 -22.287  1.00 13.85           C  
ATOM   3890  CD  GLU   523     -41.449 -14.280 -20.882  1.00 13.85           C  
ATOM   3891  OE1 GLU   523     -41.831 -15.461 -20.718  1.00 13.85           O  
ATOM   3892  OE2 GLU   523     -41.317 -13.470 -19.936  1.00 13.85           O  
ATOM   3893  N   ASN   524     -41.649  -9.728 -24.501  1.00 13.66           N  
ATOM   3894  CA  ASN   524     -42.912  -8.999 -24.468  1.00 13.66           C  
ATOM   3895  C   ASN   524     -42.738  -7.604 -23.872  1.00 13.66           C  
ATOM   3896  O   ASN   524     -42.690  -7.447 -22.651  1.00 13.66           O  
ATOM   3897  CB  ASN   524     -43.965  -9.783 -23.683  1.00 13.66           C  
ATOM   3898  CG  ASN   524     -45.217 -10.054 -24.494  1.00 13.66           C  
ATOM   3899  OD1 ASN   524     -45.400  -9.497 -25.579  1.00 13.66           O  
ATOM   3900  ND2 ASN   524     -46.086 -10.912 -23.975  1.00 13.66           N  
ATOM   3901  N   ILE   525     -42.528  -6.521 -24.650  1.00 14.32           N  
ATOM   3902  CA  ILE   525     -42.950  -5.216 -24.153  1.00 14.32           C  
ATOM   3903  C   ILE   525     -43.980  -4.611 -25.105  1.00 14.32           C  
ATOM   3904  O   ILE   525     -43.722  -4.475 -26.303  1.00 14.32           O  
ATOM   3905  CB  ILE   525     -41.749  -4.260 -23.983  1.00 14.32           C  
ATOM   3906  CG1 ILE   525     -40.687  -4.892 -23.076  1.00 14.32           C  
ATOM   3907  CG2 ILE   525     -42.209  -2.908 -23.429  1.00 14.32           C  
ATOM   3908  CD1 ILE   525     -39.434  -4.044 -22.906  1.00 14.32           C  
ATOM   3909  N   PRO   526     -45.236  -4.453 -24.743  1.00 15.21           N  
ATOM   3910  CA  PRO   526     -46.361  -3.856 -25.466  1.00 15.21           C  
ATOM   3911  C   PRO   526     -46.053  -2.452 -25.981  1.00 15.21           C  
ATOM   3912  O   PRO   526     -45.590  -1.599 -25.220  1.00 15.21           O  
ATOM   3913  CB  PRO   526     -47.475  -3.820 -24.417  1.00 15.21           C  
ATOM   3914  CG  PRO   526     -46.785  -4.090 -23.118  1.00 15.21           C  
ATOM   3915  CD  PRO   526     -45.377  -4.524 -23.408  1.00 15.21           C  
ATOM   3916  N   LEU   527     -45.866  -2.274 -27.270  1.00 16.10           N  
ATOM   3917  CA  LEU   527     -45.781  -1.021 -28.012  1.00 16.10           C  
ATOM   3918  C   LEU   527     -47.167  -0.426 -28.235  1.00 16.10           C  
ATOM   3919  O   LEU   527     -47.937  -0.928 -29.057  1.00 16.10           O  
ATOM   3920  CB  LEU   527     -45.084  -1.241 -29.357  1.00 16.10           C  
ATOM   3921  CG  LEU   527     -43.600  -1.605 -29.301  1.00 16.10           C  
ATOM   3922  CD1 LEU   527     -43.142  -2.173 -30.640  1.00 16.10           C  
ATOM   3923  CD2 LEU   527     -42.765  -0.389 -28.916  1.00 16.10           C  
ATOM   3924  N   THR   528     -47.825   0.016 -27.227  1.00 15.55           N  
ATOM   3925  CA  THR   528     -48.912   0.908 -27.614  1.00 15.55           C  
ATOM   3926  C   THR   528     -48.583   2.352 -27.245  1.00 15.55           C  
ATOM   3927  O   THR   528     -47.895   2.604 -26.253  1.00 15.55           O  
ATOM   3928  CB  THR   528     -50.238   0.495 -26.948  1.00 15.55           C  
ATOM   3929  OG1 THR   528     -50.063   0.462 -25.527  1.00 15.55           O  
ATOM   3930  CG2 THR   528     -50.687  -0.882 -27.425  1.00 15.55           C  
ATOM   3931  N   GLN   529     -48.198   3.192 -28.215  1.00 12.84           N  
ATOM   3932  CA  GLN   529     -48.721   4.541 -28.401  1.00 12.84           C  
ATOM   3933  C   GLN   529     -47.717   5.424 -29.136  1.00 12.84           C  
ATOM   3934  O   GLN   529     -46.527   5.423 -28.811  1.00 12.84           O  
ATOM   3935  CB  GLN   529     -49.085   5.168 -27.054  1.00 12.84           C  
ATOM   3936  CG  GLN   529     -50.418   4.691 -26.494  1.00 12.84           C  
ATOM   3937  CD  GLN   529     -50.846   5.463 -25.259  1.00 12.84           C  
ATOM   3938  OE1 GLN   529     -50.088   6.283 -24.729  1.00 12.84           O  
ATOM   3939  NE2 GLN   529     -52.064   5.207 -24.792  1.00 12.84           N  
ATOM   3940  N   TYR   530     -47.844   5.583 -30.447  1.00 12.14           N  
ATOM   3941  CA  TYR   530     -47.869   6.786 -31.272  1.00 12.14           C  
ATOM   3942  C   TYR   530     -47.766   6.435 -32.752  1.00 12.14           C  
ATOM   3943  O   TYR   530     -46.829   5.750 -33.170  1.00 12.14           O  
ATOM   3944  CB  TYR   530     -46.730   7.731 -30.879  1.00 12.14           C  
ATOM   3945  CG  TYR   530     -47.004   8.524 -29.625  1.00 12.14           C  
ATOM   3946  CD1 TYR   530     -47.797   9.669 -29.661  1.00 12.14           C  
ATOM   3947  CD2 TYR   530     -46.472   8.131 -28.402  1.00 12.14           C  
ATOM   3948  CE1 TYR   530     -48.051  10.404 -28.507  1.00 12.14           C  
ATOM   3949  CE2 TYR   530     -46.719   8.858 -27.242  1.00 12.14           C  
ATOM   3950  CZ  TYR   530     -47.509   9.992 -27.305  1.00 12.14           C  
ATOM   3951  OH  TYR   530     -47.758  10.716 -26.160  1.00 12.14           O  
ATOM   3952  N   SER   531     -48.811   6.084 -33.397  1.00 13.59           N  
ATOM   3953  CA  SER   531     -49.108   6.121 -34.825  1.00 13.59           C  
ATOM   3954  C   SER   531     -48.816   7.497 -35.415  1.00 13.59           C  
ATOM   3955  O   SER   531     -49.307   8.510 -34.913  1.00 13.59           O  
ATOM   3956  CB  SER   531     -50.569   5.748 -35.079  1.00 13.59           C  
ATOM   3957  OG  SER   531     -51.439   6.736 -34.555  1.00 13.59           O  
ATOM   3958  N   PHE   532     -47.655   7.714 -35.986  1.00 11.52           N  
ATOM   3959  CA  PHE   532     -47.398   8.828 -36.891  1.00 11.52           C  
ATOM   3960  C   PHE   532     -47.381   8.356 -38.340  1.00 11.52           C  
ATOM   3961  O   PHE   532     -46.667   7.410 -38.682  1.00 11.52           O  
ATOM   3962  CB  PHE   532     -46.070   9.508 -36.544  1.00 11.52           C  
ATOM   3963  CG  PHE   532     -46.196  10.982 -36.269  1.00 11.52           C  
ATOM   3964  CD1 PHE   532     -46.003  11.912 -37.283  1.00 11.52           C  
ATOM   3965  CD2 PHE   532     -46.508  11.438 -34.995  1.00 11.52           C  
ATOM   3966  CE1 PHE   532     -46.119  13.277 -37.031  1.00 11.52           C  
ATOM   3967  CE2 PHE   532     -46.626  12.800 -34.736  1.00 11.52           C  
ATOM   3968  CZ  PHE   532     -46.430  13.718 -35.754  1.00 11.52           C  
ATOM   3969  N   ASN   533     -48.460   8.384 -39.135  1.00 12.13           N  
ATOM   3970  CA  ASN   533     -48.976   8.768 -40.444  1.00 12.13           C  
ATOM   3971  C   ASN   533     -47.941   8.545 -41.543  1.00 12.13           C  
ATOM   3972  O   ASN   533     -46.854   9.123 -41.504  1.00 12.13           O  
ATOM   3973  CB  ASN   533     -49.433  10.229 -40.434  1.00 12.13           C  
ATOM   3974  CG  ASN   533     -50.829  10.400 -39.869  1.00 12.13           C  
ATOM   3975  OD1 ASN   533     -51.585   9.433 -39.747  1.00 12.13           O  
ATOM   3976  ND2 ASN   533     -51.181  11.632 -39.520  1.00 12.13           N  
ATOM   3977  N   GLY   534     -48.055   7.401 -42.255  1.00 11.92           N  
ATOM   3978  CA  GLY   534     -48.165   6.878 -43.608  1.00 11.92           C  
ATOM   3979  C   GLY   534     -47.289   7.613 -44.605  1.00 11.92           C  
ATOM   3980  O   GLY   534     -47.117   8.830 -44.509  1.00 11.92           O  
ATOM   3981  N   ILE   535     -46.350   6.855 -45.292  1.00 10.69           N  
ATOM   3982  CA  ILE   535     -46.119   6.795 -46.731  1.00 10.69           C  
ATOM   3983  C   ILE   535     -44.945   5.864 -47.026  1.00 10.69           C  
ATOM   3984  O   ILE   535     -43.845   6.056 -46.501  1.00 10.69           O  
ATOM   3985  CB  ILE   535     -45.851   8.198 -47.319  1.00 10.69           C  
ATOM   3986  CG1 ILE   535     -47.030   9.133 -47.027  1.00 10.69           C  
ATOM   3987  CG2 ILE   535     -45.582   8.110 -48.824  1.00 10.69           C  
ATOM   3988  CD1 ILE   535     -46.828  10.558 -47.523  1.00 10.69           C  
ATOM   3989  N   ILE   536     -45.195   4.632 -47.199  1.00 11.37           N  
ATOM   3990  CA  ILE   536     -44.589   3.621 -48.058  1.00 11.37           C  
ATOM   3991  C   ILE   536     -44.263   4.230 -49.420  1.00 11.37           C  
ATOM   3992  O   ILE   536     -45.151   4.738 -50.109  1.00 11.37           O  
ATOM   3993  CB  ILE   536     -45.513   2.395 -48.227  1.00 11.37           C  
ATOM   3994  CG1 ILE   536     -45.873   1.805 -46.859  1.00 11.37           C  
ATOM   3995  CG2 ILE   536     -44.855   1.341 -49.122  1.00 11.37           C  
ATOM   3996  CD1 ILE   536     -46.918   0.699 -46.917  1.00 11.37           C  
ATOM   3997  N   VAL   537     -43.001   4.672 -49.574  1.00 11.31           N  
ATOM   3998  CA  VAL   537     -42.565   4.704 -50.967  1.00 11.31           C  
ATOM   3999  C   VAL   537     -41.447   3.687 -51.182  1.00 11.31           C  
ATOM   4000  O   VAL   537     -40.486   3.638 -50.410  1.00 11.31           O  
ATOM   4001  CB  VAL   537     -42.089   6.115 -51.380  1.00 11.31           C  
ATOM   4002  CG1 VAL   537     -41.999   6.230 -52.901  1.00 11.31           C  
ATOM   4003  CG2 VAL   537     -43.026   7.180 -50.815  1.00 11.31           C  
ATOM   4004  N   THR   538     -41.753   2.555 -51.724  1.00 11.96           N  
ATOM   4005  CA  THR   538     -41.141   1.623 -52.666  1.00 11.96           C  
ATOM   4006  C   THR   538     -39.871   2.218 -53.268  1.00 11.96           C  
ATOM   4007  O   THR   538     -39.879   3.352 -53.752  1.00 11.96           O  
ATOM   4008  CB  THR   538     -42.120   1.247 -53.794  1.00 11.96           C  
ATOM   4009  OG1 THR   538     -43.333   0.746 -53.219  1.00 11.96           O  
ATOM   4010  CG2 THR   538     -41.524   0.179 -54.706  1.00 11.96           C  
ATOM   4011  N   PRO   539     -38.655   1.645 -53.085  1.00 13.57           N  
ATOM   4012  CA  PRO   539     -37.382   2.020 -53.706  1.00 13.57           C  
ATOM   4013  C   PRO   539     -37.354   1.746 -55.207  1.00 13.57           C  
ATOM   4014  O   PRO   539     -37.742   0.661 -55.648  1.00 13.57           O  
ATOM   4015  CB  PRO   539     -36.361   1.147 -52.972  1.00 13.57           C  
ATOM   4016  CG  PRO   539     -37.172   0.333 -52.016  1.00 13.57           C  
ATOM   4017  CD  PRO   539     -38.616   0.721 -52.164  1.00 13.57           C  
ATOM   4018  N   GLY   540     -37.716   2.726 -56.116  1.00 12.66           N  
ATOM   4019  CA  GLY   540     -37.076   2.544 -57.409  1.00 12.66           C  
ATOM   4020  C   GLY   540     -36.694   3.853 -58.075  1.00 12.66           C  
ATOM   4021  O   GLY   540     -37.264   4.901 -57.767  1.00 12.66           O  
ATOM   4022  N   TYR   541     -35.292   4.113 -58.219  1.00 12.53           N  
ATOM   4023  CA  TYR   541     -34.368   4.863 -59.063  1.00 12.53           C  
ATOM   4024  C   TYR   541     -35.036   6.111 -59.626  1.00 12.53           C  
ATOM   4025  O   TYR   541     -36.148   6.043 -60.155  1.00 12.53           O  
ATOM   4026  CB  TYR   541     -33.852   3.985 -60.207  1.00 12.53           C  
ATOM   4027  CG  TYR   541     -32.774   3.015 -59.789  1.00 12.53           C  
ATOM   4028  CD1 TYR   541     -31.436   3.403 -59.750  1.00 12.53           C  
ATOM   4029  CD2 TYR   541     -33.089   1.708 -59.433  1.00 12.53           C  
ATOM   4030  CE1 TYR   541     -30.439   2.512 -59.368  1.00 12.53           C  
ATOM   4031  CE2 TYR   541     -32.100   0.808 -59.049  1.00 12.53           C  
ATOM   4032  CZ  TYR   541     -30.780   1.219 -59.019  1.00 12.53           C  
ATOM   4033  OH  TYR   541     -29.797   0.332 -58.639  1.00 12.53           O  
ATOM   4034  N   ALA   542     -34.787   7.300 -59.070  1.00 12.24           N  
ATOM   4035  CA  ALA   542     -34.799   8.391 -60.041  1.00 12.24           C  
ATOM   4036  C   ALA   542     -34.067   9.615 -59.499  1.00 12.24           C  
ATOM   4037  O   ALA   542     -34.303  10.034 -58.363  1.00 12.24           O  
ATOM   4038  CB  ALA   542     -36.234   8.754 -60.415  1.00 12.24           C  
ATOM   4039  N   ALA   543     -32.805   9.873 -59.988  1.00 12.91           N  
ATOM   4040  CA  ALA   543     -32.135  11.094 -60.429  1.00 12.91           C  
ATOM   4041  C   ALA   543     -33.143  12.212 -60.681  1.00 12.91           C  
ATOM   4042  O   ALA   543     -34.051  12.064 -61.502  1.00 12.91           O  
ATOM   4043  CB  ALA   543     -31.317  10.826 -61.690  1.00 12.91           C  
ATOM   4044  N   ILE   544     -33.447  13.035 -59.635  1.00 12.96           N  
ATOM   4045  CA  ILE   544     -34.071  14.304 -59.993  1.00 12.96           C  
ATOM   4046  C   ILE   544     -33.003  15.388 -60.116  1.00 12.96           C  
ATOM   4047  O   ILE   544     -32.169  15.551 -59.222  1.00 12.96           O  
ATOM   4048  CB  ILE   544     -35.140  14.720 -58.957  1.00 12.96           C  
ATOM   4049  CG1 ILE   544     -36.217  13.636 -58.837  1.00 12.96           C  
ATOM   4050  CG2 ILE   544     -35.759  16.069 -59.333  1.00 12.96           C  
ATOM   4051  CD1 ILE   544     -37.258  13.914 -57.762  1.00 12.96           C  
ATOM   4052  N   ASN   545     -32.727  16.002 -61.306  1.00 14.41           N  
ATOM   4053  CA  ASN   545     -32.563  17.253 -62.039  1.00 14.41           C  
ATOM   4054  C   ASN   545     -32.069  18.375 -61.131  1.00 14.41           C  
ATOM   4055  O   ASN   545     -32.718  18.707 -60.137  1.00 14.41           O  
ATOM   4056  CB  ASN   545     -33.877  17.655 -62.713  1.00 14.41           C  
ATOM   4057  CG  ASN   545     -33.934  17.246 -64.172  1.00 14.41           C  
ATOM   4058  OD1 ASN   545     -32.929  16.826 -64.751  1.00 14.41           O  
ATOM   4059  ND2 ASN   545     -35.110  17.364 -64.775  1.00 14.41           N  
ATOM   4060  N   GLY   546     -30.741  18.492 -60.987  1.00 15.62           N  
ATOM   4061  CA  GLY   546     -30.167  19.774 -61.363  1.00 15.62           C  
ATOM   4062  C   GLY   546     -29.106  20.259 -60.393  1.00 15.62           C  
ATOM   4063  O   GLY   546     -29.250  20.103 -59.178  1.00 15.62           O  
ATOM   4064  N   THR   547     -27.871  19.635 -60.450  1.00 13.45           N  
ATOM   4065  CA  THR   547     -26.690  20.489 -60.507  1.00 13.45           C  
ATOM   4066  C   THR   547     -25.551  19.893 -59.685  1.00 13.45           C  
ATOM   4067  O   THR   547     -25.629  19.836 -58.456  1.00 13.45           O  
ATOM   4068  CB  THR   547     -27.004  21.909 -60.001  1.00 13.45           C  
ATOM   4069  OG1 THR   547     -28.317  22.286 -60.434  1.00 13.45           O  
ATOM   4070  CG2 THR   547     -25.995  22.920 -60.538  1.00 13.45           C  
ATOM   4071  N   THR   548     -25.008  18.750 -60.051  1.00 13.13           N  
ATOM   4072  CA  THR   548     -23.591  18.435 -59.911  1.00 13.13           C  
ATOM   4073  C   THR   548     -22.729  19.581 -60.433  1.00 13.13           C  
ATOM   4074  O   THR   548     -22.667  19.817 -61.642  1.00 13.13           O  
ATOM   4075  CB  THR   548     -23.230  17.137 -60.656  1.00 13.13           C  
ATOM   4076  OG1 THR   548     -24.394  16.304 -60.743  1.00 13.13           O  
ATOM   4077  CG2 THR   548     -22.127  16.375 -59.930  1.00 13.13           C  
ATOM   4078  N   ALA   549     -22.654  20.784 -59.809  1.00 11.62           N  
ATOM   4079  CA  ALA   549     -21.473  21.594 -60.096  1.00 11.62           C  
ATOM   4080  C   ALA   549     -20.375  21.346 -59.065  1.00 11.62           C  
ATOM   4081  O   ALA   549     -20.614  21.443 -57.859  1.00 11.62           O  
ATOM   4082  CB  ALA   549     -21.839  23.075 -60.134  1.00 11.62           C  
ATOM   4083  N   MET   550     -19.499  20.420 -59.292  1.00 10.86           N  
ATOM   4084  CA  MET   550     -18.039  20.385 -59.296  1.00 10.86           C  
ATOM   4085  C   MET   550     -17.461  21.794 -59.221  1.00 10.86           C  
ATOM   4086  O   MET   550     -17.643  22.595 -60.140  1.00 10.86           O  
ATOM   4087  CB  MET   550     -17.521  19.674 -60.547  1.00 10.86           C  
ATOM   4088  CG  MET   550     -17.387  18.168 -60.385  1.00 10.86           C  
ATOM   4089  SD  MET   550     -17.288  17.294 -61.995  1.00 10.86           S  
ATOM   4090  CE  MET   550     -15.567  17.647 -62.447  1.00 10.86           C  
ATOM   4091  N   ALA   551     -17.353  22.384 -57.952  1.00 10.78           N  
ATOM   4092  CA  ALA   551     -16.377  23.460 -57.801  1.00 10.78           C  
ATOM   4093  C   ALA   551     -15.037  22.920 -57.308  1.00 10.78           C  
ATOM   4094  O   ALA   551     -14.976  22.229 -56.288  1.00 10.78           O  
ATOM   4095  CB  ALA   551     -16.902  24.524 -56.840  1.00 10.78           C  
ATOM   4096  N   TYR   552     -14.131  22.447 -58.087  1.00  9.76           N  
ATOM   4097  CA  TYR   552     -12.755  22.725 -58.483  1.00  9.76           C  
ATOM   4098  C   TYR   552     -11.939  23.234 -57.301  1.00  9.76           C  
ATOM   4099  O   TYR   552     -12.326  24.203 -56.643  1.00  9.76           O  
ATOM   4100  CB  TYR   552     -12.720  23.750 -59.621  1.00  9.76           C  
ATOM   4101  CG  TYR   552     -11.378  23.850 -60.306  1.00  9.76           C  
ATOM   4102  CD1 TYR   552     -10.485  24.870 -59.987  1.00  9.76           C  
ATOM   4103  CD2 TYR   552     -11.002  22.926 -61.276  1.00  9.76           C  
ATOM   4104  CE1 TYR   552      -9.248  24.968 -60.617  1.00  9.76           C  
ATOM   4105  CE2 TYR   552      -9.768  23.013 -61.913  1.00  9.76           C  
ATOM   4106  CZ  TYR   552      -8.900  24.036 -61.577  1.00  9.76           C  
ATOM   4107  OH  TYR   552      -7.677  24.127 -62.204  1.00  9.76           O  
ATOM   4108  N   VAL   553     -11.121  22.372 -56.666  1.00 10.43           N  
ATOM   4109  CA  VAL   553      -9.755  22.202 -56.181  1.00 10.43           C  
ATOM   4110  C   VAL   553      -8.895  23.379 -56.634  1.00 10.43           C  
ATOM   4111  O   VAL   553      -8.688  23.580 -57.832  1.00 10.43           O  
ATOM   4112  CB  VAL   553      -9.140  20.872 -56.673  1.00 10.43           C  
ATOM   4113  CG1 VAL   553      -7.707  20.720 -56.165  1.00 10.43           C  
ATOM   4114  CG2 VAL   553      -9.998  19.690 -56.226  1.00 10.43           C  
ATOM   4115  N   ILE   554      -8.799  24.447 -55.834  1.00 10.40           N  
ATOM   4116  CA  ILE   554      -7.613  25.285 -55.972  1.00 10.40           C  
ATOM   4117  C   ILE   554      -6.457  24.678 -55.181  1.00 10.40           C  
ATOM   4118  O   ILE   554      -6.505  24.615 -53.950  1.00 10.40           O  
ATOM   4119  CB  ILE   554      -7.885  26.731 -55.501  1.00 10.40           C  
ATOM   4120  CG1 ILE   554      -9.045  27.343 -56.295  1.00 10.40           C  
ATOM   4121  CG2 ILE   554      -6.621  27.588 -55.630  1.00 10.40           C  
ATOM   4122  CD1 ILE   554      -9.412  28.756 -55.866  1.00 10.40           C  
ATOM   4123  N   GLY   555      -6.033  23.453 -55.430  1.00 10.60           N  
ATOM   4124  CA  GLY   555      -4.701  22.889 -55.279  1.00 10.60           C  
ATOM   4125  C   GLY   555      -3.611  23.768 -55.863  1.00 10.60           C  
ATOM   4126  O   GLY   555      -3.813  24.416 -56.892  1.00 10.60           O  
ATOM   4127  N   ALA   556      -2.693  24.230 -54.971  1.00 11.07           N  
ATOM   4128  CA  ALA   556      -1.237  24.222 -54.857  1.00 11.07           C  
ATOM   4129  C   ALA   556      -0.654  25.594 -55.182  1.00 11.07           C  
ATOM   4130  O   ALA   556      -0.800  26.088 -56.303  1.00 11.07           O  
ATOM   4131  CB  ALA   556      -0.637  23.160 -55.776  1.00 11.07           C  
ATOM   4132  N   LEU   557      -0.759  26.582 -54.275  1.00 11.02           N  
ATOM   4133  CA  LEU   557       0.417  27.442 -54.198  1.00 11.02           C  
ATOM   4134  C   LEU   557       0.817  27.688 -52.747  1.00 11.02           C  
ATOM   4135  O   LEU   557      -0.044  27.854 -51.881  1.00 11.02           O  
ATOM   4136  CB  LEU   557       0.153  28.776 -54.900  1.00 11.02           C  
ATOM   4137  CG  LEU   557       0.370  28.801 -56.414  1.00 11.02           C  
ATOM   4138  CD1 LEU   557      -0.701  29.653 -57.089  1.00 11.02           C  
ATOM   4139  CD2 LEU   557       1.764  29.323 -56.746  1.00 11.02           C  
ATOM   4140  N   TYR   558       1.987  27.193 -52.358  1.00 10.95           N  
ATOM   4141  CA  TYR   558       3.195  27.967 -52.092  1.00 10.95           C  
ATOM   4142  C   TYR   558       3.876  27.491 -50.815  1.00 10.95           C  
ATOM   4143  O   TYR   558       3.275  27.511 -49.738  1.00 10.95           O  
ATOM   4144  CB  TYR   558       2.865  29.458 -51.983  1.00 10.95           C  
ATOM   4145  CG  TYR   558       4.009  30.363 -52.370  1.00 10.95           C  
ATOM   4146  CD1 TYR   558       4.819  30.948 -51.400  1.00 10.95           C  
ATOM   4147  CD2 TYR   558       4.282  30.635 -53.706  1.00 10.95           C  
ATOM   4148  CE1 TYR   558       5.873  31.784 -51.752  1.00 10.95           C  
ATOM   4149  CE2 TYR   558       5.333  31.469 -54.070  1.00 10.95           C  
ATOM   4150  CZ  TYR   558       6.122  32.038 -53.087  1.00 10.95           C  
ATOM   4151  OH  TYR   558       7.165  32.864 -53.442  1.00 10.95           O  
ATOM   4152  N   ASN   559       4.723  26.556 -50.847  1.00 12.10           N  
ATOM   4153  CA  ASN   559       5.970  26.257 -50.152  1.00 12.10           C  
ATOM   4154  C   ASN   559       6.849  27.498 -50.020  1.00 12.10           C  
ATOM   4155  O   ASN   559       7.051  28.228 -50.992  1.00 12.10           O  
ATOM   4156  CB  ASN   559       6.731  25.141 -50.871  1.00 12.10           C  
ATOM   4157  CG  ASN   559       7.630  24.353 -49.938  1.00 12.10           C  
ATOM   4158  OD1 ASN   559       7.747  24.672 -48.752  1.00 12.10           O  
ATOM   4159  ND2 ASN   559       8.269  23.316 -50.467  1.00 12.10           N  
ATOM   4160  N   LYS   560       6.693  28.210 -48.833  1.00 14.19           N  
ATOM   4161  CA  LYS   560       7.657  28.716 -47.861  1.00 14.19           C  
ATOM   4162  C   LYS   560       7.322  30.147 -47.450  1.00 14.19           C  
ATOM   4163  O   LYS   560       7.037  30.993 -48.300  1.00 14.19           O  
ATOM   4164  CB  LYS   560       9.076  28.652 -48.428  1.00 14.19           C  
ATOM   4165  CG  LYS   560       9.890  27.470 -47.924  1.00 14.19           C  
ATOM   4166  CD  LYS   560      11.333  27.539 -48.407  1.00 14.19           C  
ATOM   4167  CE  LYS   560      12.151  26.360 -47.898  1.00 14.19           C  
ATOM   4168  NZ  LYS   560      13.562  26.412 -48.387  1.00 14.19           N  
ATOM   4169  N   THR   561       6.846  30.396 -46.163  1.00 13.95           N  
ATOM   4170  CA  THR   561       7.219  31.681 -45.581  1.00 13.95           C  
ATOM   4171  C   THR   561       6.464  31.923 -44.277  1.00 13.95           C  
ATOM   4172  O   THR   561       5.244  31.755 -44.219  1.00 13.95           O  
ATOM   4173  CB  THR   561       6.945  32.838 -46.559  1.00 13.95           C  
ATOM   4174  OG1 THR   561       6.006  32.405 -47.551  1.00 13.95           O  
ATOM   4175  CG2 THR   561       8.227  33.289 -47.251  1.00 13.95           C  
ATOM   4176  N   SER   562       7.159  31.878 -43.158  1.00 14.01           N  
ATOM   4177  CA  SER   562       7.250  32.696 -41.953  1.00 14.01           C  
ATOM   4178  C   SER   562       6.744  34.112 -42.206  1.00 14.01           C  
ATOM   4179  O   SER   562       6.899  34.645 -43.308  1.00 14.01           O  
ATOM   4180  CB  SER   562       8.691  32.744 -41.445  1.00 14.01           C  
ATOM   4181  OG  SER   562       8.911  33.906 -40.664  1.00 14.01           O  
ATOM   4182  N   ASP   563       5.658  34.569 -41.534  1.00 12.31           N  
ATOM   4183  CA  ASP   563       5.254  35.726 -40.741  1.00 12.31           C  
ATOM   4184  C   ASP   563       4.283  36.612 -41.518  1.00 12.31           C  
ATOM   4185  O   ASP   563       4.679  37.296 -42.464  1.00 12.31           O  
ATOM   4186  CB  ASP   563       6.478  36.538 -40.313  1.00 12.31           C  
ATOM   4187  CG  ASP   563       7.290  35.857 -39.224  1.00 12.31           C  
ATOM   4188  OD1 ASP   563       6.728  35.036 -38.467  1.00 12.31           O  
ATOM   4189  OD2 ASP   563       8.501  36.147 -39.120  1.00 12.31           O  
ATOM   4190  N   TYR   564       3.013  36.296 -41.721  1.00 12.25           N  
ATOM   4191  CA  TYR   564       2.073  37.411 -41.689  1.00 12.25           C  
ATOM   4192  C   TYR   564       0.840  37.061 -40.864  1.00 12.25           C  
ATOM   4193  O   TYR   564       0.235  36.005 -41.058  1.00 12.25           O  
ATOM   4194  CB  TYR   564       1.655  37.803 -43.110  1.00 12.25           C  
ATOM   4195  CG  TYR   564       2.513  38.886 -43.718  1.00 12.25           C  
ATOM   4196  CD1 TYR   564       2.250  40.231 -43.470  1.00 12.25           C  
ATOM   4197  CD2 TYR   564       3.587  38.567 -44.542  1.00 12.25           C  
ATOM   4198  CE1 TYR   564       3.037  41.233 -44.029  1.00 12.25           C  
ATOM   4199  CE2 TYR   564       4.381  39.560 -45.107  1.00 12.25           C  
ATOM   4200  CZ  TYR   564       4.098  40.888 -44.845  1.00 12.25           C  
ATOM   4201  OH  TYR   564       4.880  41.876 -45.401  1.00 12.25           O  
ATOM   4202  N   VAL   565       0.822  37.397 -39.671  1.00 12.83           N  
ATOM   4203  CA  VAL   565      -0.285  37.808 -38.814  1.00 12.83           C  
ATOM   4204  C   VAL   565      -1.068  38.935 -39.485  1.00 12.83           C  
ATOM   4205  O   VAL   565      -0.532  40.024 -39.708  1.00 12.83           O  
ATOM   4206  CB  VAL   565       0.212  38.260 -37.422  1.00 12.83           C  
ATOM   4207  CG1 VAL   565      -0.968  38.574 -36.504  1.00 12.83           C  
ATOM   4208  CG2 VAL   565       1.105  37.187 -36.802  1.00 12.83           C  
ATOM   4209  N   LEU   566      -1.879  38.659 -40.468  1.00 12.01           N  
ATOM   4210  CA  LEU   566      -2.846  39.648 -40.930  1.00 12.01           C  
ATOM   4211  C   LEU   566      -3.694  40.162 -39.771  1.00 12.01           C  
ATOM   4212  O   LEU   566      -4.414  39.391 -39.134  1.00 12.01           O  
ATOM   4213  CB  LEU   566      -3.749  39.050 -42.012  1.00 12.01           C  
ATOM   4214  CG  LEU   566      -3.763  39.773 -43.360  1.00 12.01           C  
ATOM   4215  CD1 LEU   566      -2.995  38.967 -44.402  1.00 12.01           C  
ATOM   4216  CD2 LEU   566      -5.196  40.023 -43.818  1.00 12.01           C  
ATOM   4217  N   SER   567      -3.198  40.942 -38.870  1.00 12.25           N  
ATOM   4218  CA  SER   567      -3.878  41.928 -38.037  1.00 12.25           C  
ATOM   4219  C   SER   567      -4.726  42.874 -38.881  1.00 12.25           C  
ATOM   4220  O   SER   567      -4.288  43.332 -39.939  1.00 12.25           O  
ATOM   4221  CB  SER   567      -2.865  42.731 -37.220  1.00 12.25           C  
ATOM   4222  OG  SER   567      -2.548  43.950 -37.869  1.00 12.25           O  
ATOM   4223  N   PHE   568      -6.041  42.615 -39.083  1.00 12.14           N  
ATOM   4224  CA  PHE   568      -7.053  43.488 -39.665  1.00 12.14           C  
ATOM   4225  C   PHE   568      -6.829  44.934 -39.239  1.00 12.14           C  
ATOM   4226  O   PHE   568      -7.084  45.295 -38.089  1.00 12.14           O  
ATOM   4227  CB  PHE   568      -8.457  43.032 -39.258  1.00 12.14           C  
ATOM   4228  CG  PHE   568      -8.869  41.719 -39.866  1.00 12.14           C  
ATOM   4229  CD1 PHE   568      -9.458  41.674 -41.123  1.00 12.14           C  
ATOM   4230  CD2 PHE   568      -8.668  40.529 -39.179  1.00 12.14           C  
ATOM   4231  CE1 PHE   568      -9.840  40.459 -41.689  1.00 12.14           C  
ATOM   4232  CE2 PHE   568      -9.047  39.311 -39.737  1.00 12.14           C  
ATOM   4233  CZ  PHE   568      -9.634  39.279 -40.992  1.00 12.14           C  
ATOM   4234  N   ALA   569      -5.801  45.517 -39.199  1.00 13.32           N  
ATOM   4235  CA  ALA   569      -5.935  46.946 -38.931  1.00 13.32           C  
ATOM   4236  C   ALA   569      -5.795  47.761 -40.215  1.00 13.32           C  
ATOM   4237  O   ALA   569      -4.803  47.628 -40.936  1.00 13.32           O  
ATOM   4238  CB  ALA   569      -4.899  47.395 -37.904  1.00 13.32           C  
ATOM   4239  N   GLY   570      -6.935  47.784 -41.093  1.00 14.50           N  
ATOM   4240  CA  GLY   570      -7.404  48.960 -41.808  1.00 14.50           C  
ATOM   4241  C   GLY   570      -8.038  48.631 -43.146  1.00 14.50           C  
ATOM   4242  O   GLY   570      -7.421  47.973 -43.987  1.00 14.50           O  
ATOM   4243  N   SER   571      -9.396  48.354 -43.175  1.00 13.12           N  
ATOM   4244  CA  SER   571     -10.087  48.905 -44.337  1.00 13.12           C  
ATOM   4245  C   SER   571     -11.586  49.022 -44.084  1.00 13.12           C  
ATOM   4246  O   SER   571     -12.256  48.022 -43.815  1.00 13.12           O  
ATOM   4247  CB  SER   571      -9.836  48.037 -45.571  1.00 13.12           C  
ATOM   4248  OG  SER   571     -10.616  48.484 -46.667  1.00 13.12           O  
ATOM   4249  N   GLN   572     -12.032  49.996 -43.320  1.00 15.71           N  
ATOM   4250  CA  GLN   572     -13.293  50.708 -43.505  1.00 15.71           C  
ATOM   4251  C   GLN   572     -13.549  50.999 -44.981  1.00 15.71           C  
ATOM   4252  O   GLN   572     -13.621  52.161 -45.386  1.00 15.71           O  
ATOM   4253  CB  GLN   572     -13.297  52.010 -42.704  1.00 15.71           C  
ATOM   4254  CG  GLN   572     -13.334  51.805 -41.196  1.00 15.71           C  
ATOM   4255  CD  GLN   572     -13.485  53.106 -40.430  1.00 15.71           C  
ATOM   4256  OE1 GLN   572     -13.948  54.113 -40.975  1.00 15.71           O  
ATOM   4257  NE2 GLN   572     -13.095  53.095 -39.160  1.00 15.71           N  
ATOM   4258  N   GLU   573     -13.451  50.032 -45.878  1.00 15.39           N  
ATOM   4259  CA  GLU   573     -14.291  50.351 -47.029  1.00 15.39           C  
ATOM   4260  C   GLU   573     -15.758  50.041 -46.745  1.00 15.39           C  
ATOM   4261  O   GLU   573     -16.079  48.989 -46.188  1.00 15.39           O  
ATOM   4262  CB  GLU   573     -13.821  49.582 -48.267  1.00 15.39           C  
ATOM   4263  CG  GLU   573     -12.396  49.911 -48.691  1.00 15.39           C  
ATOM   4264  CD  GLU   573     -12.282  51.229 -49.441  1.00 15.39           C  
ATOM   4265  OE1 GLU   573     -11.167  51.796 -49.506  1.00 15.39           O  
ATOM   4266  OE2 GLU   573     -13.316  51.699 -49.966  1.00 15.39           O  
ATOM   4267  N   PRO   574     -16.638  51.034 -46.652  1.00 14.37           N  
ATOM   4268  CA  PRO   574     -18.088  50.875 -46.508  1.00 14.37           C  
ATOM   4269  C   PRO   574     -18.739  50.255 -47.742  1.00 14.37           C  
ATOM   4270  O   PRO   574     -18.677  50.829 -48.832  1.00 14.37           O  
ATOM   4271  CB  PRO   574     -18.579  52.309 -46.294  1.00 14.37           C  
ATOM   4272  CG  PRO   574     -17.384  53.166 -46.558  1.00 14.37           C  
ATOM   4273  CD  PRO   574     -16.205  52.273 -46.818  1.00 14.37           C  
ATOM   4274  N   MET   575     -18.638  48.905 -48.022  1.00 13.24           N  
ATOM   4275  CA  MET   575     -19.317  48.276 -49.151  1.00 13.24           C  
ATOM   4276  C   MET   575     -20.697  47.772 -48.744  1.00 13.24           C  
ATOM   4277  O   MET   575     -20.865  47.222 -47.654  1.00 13.24           O  
ATOM   4278  CB  MET   575     -18.481  47.121 -49.705  1.00 13.24           C  
ATOM   4279  CG  MET   575     -17.278  47.569 -50.519  1.00 13.24           C  
ATOM   4280  SD  MET   575     -16.851  46.384 -51.854  1.00 13.24           S  
ATOM   4281  CE  MET   575     -17.131  44.813 -50.990  1.00 13.24           C  
ATOM   4282  N   GLN   576     -21.902  48.235 -49.293  1.00 14.56           N  
ATOM   4283  CA  GLN   576     -23.226  48.115 -49.893  1.00 14.56           C  
ATOM   4284  C   GLN   576     -23.977  46.911 -49.332  1.00 14.56           C  
ATOM   4285  O   GLN   576     -23.508  45.776 -49.437  1.00 14.56           O  
ATOM   4286  CB  GLN   576     -23.119  48.006 -51.414  1.00 14.56           C  
ATOM   4287  CG  GLN   576     -22.508  49.233 -52.078  1.00 14.56           C  
ATOM   4288  CD  GLN   576     -22.886  49.357 -53.542  1.00 14.56           C  
ATOM   4289  OE1 GLN   576     -23.463  48.437 -54.128  1.00 14.56           O  
ATOM   4290  NE2 GLN   576     -22.561  50.497 -54.143  1.00 14.56           N  
ATOM   4291  N   VAL   577     -24.370  46.932 -47.997  1.00 13.85           N  
ATOM   4292  CA  VAL   577     -25.622  46.339 -47.540  1.00 13.85           C  
ATOM   4293  C   VAL   577     -26.721  46.595 -48.569  1.00 13.85           C  
ATOM   4294  O   VAL   577     -27.055  47.747 -48.855  1.00 13.85           O  
ATOM   4295  CB  VAL   577     -26.043  46.895 -46.161  1.00 13.85           C  
ATOM   4296  CG1 VAL   577     -27.313  46.205 -45.665  1.00 13.85           C  
ATOM   4297  CG2 VAL   577     -24.910  46.726 -45.150  1.00 13.85           C  
ATOM   4298  N   MET   578     -26.713  46.010 -49.756  1.00 13.19           N  
ATOM   4299  CA  MET   578     -27.956  45.983 -50.521  1.00 13.19           C  
ATOM   4300  C   MET   578     -28.771  44.737 -50.192  1.00 13.19           C  
ATOM   4301  O   MET   578     -28.215  43.647 -50.049  1.00 13.19           O  
ATOM   4302  CB  MET   578     -27.666  46.037 -52.022  1.00 13.19           C  
ATOM   4303  CG  MET   578     -27.802  47.427 -52.623  1.00 13.19           C  
ATOM   4304  SD  MET   578     -27.915  47.393 -54.454  1.00 13.19           S  
ATOM   4305  CE  MET   578     -26.495  48.437 -54.882  1.00 13.19           C  
ATOM   4306  N   ASN   579     -30.063  44.907 -49.582  1.00 13.11           N  
ATOM   4307  CA  ASN   579     -31.504  44.693 -49.668  1.00 13.11           C  
ATOM   4308  C   ASN   579     -32.007  43.802 -48.536  1.00 13.11           C  
ATOM   4309  O   ASN   579     -31.412  42.762 -48.248  1.00 13.11           O  
ATOM   4310  CB  ASN   579     -31.878  44.091 -51.024  1.00 13.11           C  
ATOM   4311  CG  ASN   579     -31.872  45.118 -52.140  1.00 13.11           C  
ATOM   4312  OD1 ASN   579     -31.823  46.325 -51.889  1.00 13.11           O  
ATOM   4313  ND2 ASN   579     -31.923  44.646 -53.380  1.00 13.11           N  
ATOM   4314  N   ASN   580     -32.715  44.392 -47.544  1.00 14.90           N  
ATOM   4315  CA  ASN   580     -33.928  44.253 -46.745  1.00 14.90           C  
ATOM   4316  C   ASN   580     -34.400  42.803 -46.690  1.00 14.90           C  
ATOM   4317  O   ASN   580     -34.728  42.212 -47.720  1.00 14.90           O  
ATOM   4318  CB  ASN   580     -35.038  45.151 -47.295  1.00 14.90           C  
ATOM   4319  CG  ASN   580     -34.845  46.610 -46.928  1.00 14.90           C  
ATOM   4320  OD1 ASN   580     -34.041  46.941 -46.051  1.00 14.90           O  
ATOM   4321  ND2 ASN   580     -35.578  47.492 -47.597  1.00 14.90           N  
ATOM   4322  N   ASN   581     -33.703  41.916 -46.000  1.00 16.24           N  
ATOM   4323  CA  ASN   581     -34.417  40.889 -45.250  1.00 16.24           C  
ATOM   4324  C   ASN   581     -33.494  40.162 -44.277  1.00 16.24           C  
ATOM   4325  O   ASN   581     -33.387  38.935 -44.314  1.00 16.24           O  
ATOM   4326  CB  ASN   581     -35.077  39.889 -46.203  1.00 16.24           C  
ATOM   4327  CG  ASN   581     -36.448  40.340 -46.664  1.00 16.24           C  
ATOM   4328  OD1 ASN   581     -37.047  41.245 -46.078  1.00 16.24           O  
ATOM   4329  ND2 ASN   581     -36.955  39.713 -47.720  1.00 16.24           N  
ATOM   4330  N   LEU   582     -32.578  40.885 -43.578  1.00 15.67           N  
ATOM   4331  CA  LEU   582     -32.119  40.144 -42.409  1.00 15.67           C  
ATOM   4332  C   LEU   582     -32.644  40.776 -41.124  1.00 15.67           C  
ATOM   4333  O   LEU   582     -32.366  41.945 -40.844  1.00 15.67           O  
ATOM   4334  CB  LEU   582     -30.589  40.088 -42.376  1.00 15.67           C  
ATOM   4335  CG  LEU   582     -29.935  38.948 -43.158  1.00 15.67           C  
ATOM   4336  CD1 LEU   582     -28.533  39.348 -43.606  1.00 15.67           C  
ATOM   4337  CD2 LEU   582     -29.891  37.677 -42.316  1.00 15.67           C  
ATOM   4338  N   THR   583     -33.855  40.494 -40.707  1.00 17.12           N  
ATOM   4339  CA  THR   583     -34.372  40.586 -39.347  1.00 17.12           C  
ATOM   4340  C   THR   583     -33.457  39.853 -38.370  1.00 17.12           C  
ATOM   4341  O   THR   583     -33.342  38.626 -38.419  1.00 17.12           O  
ATOM   4342  CB  THR   583     -35.797  40.009 -39.250  1.00 17.12           C  
ATOM   4343  OG1 THR   583     -36.387  39.989 -40.556  1.00 17.12           O  
ATOM   4344  CG2 THR   583     -36.669  40.850 -38.324  1.00 17.12           C  
ATOM   4345  N   GLU   584     -32.211  40.173 -38.266  1.00 17.10           N  
ATOM   4346  CA  GLU   584     -31.494  39.737 -37.072  1.00 17.10           C  
ATOM   4347  C   GLU   584     -31.754  40.677 -35.898  1.00 17.10           C  
ATOM   4348  O   GLU   584     -31.578  41.891 -36.017  1.00 17.10           O  
ATOM   4349  CB  GLU   584     -29.992  39.646 -37.350  1.00 17.10           C  
ATOM   4350  CG  GLU   584     -29.547  38.295 -37.892  1.00 17.10           C  
ATOM   4351  CD  GLU   584     -28.079  37.998 -37.633  1.00 17.10           C  
ATOM   4352  OE1 GLU   584     -27.636  36.855 -37.889  1.00 17.10           O  
ATOM   4353  OE2 GLU   584     -27.365  38.916 -37.170  1.00 17.10           O  
ATOM   4354  N   VAL   585     -32.666  40.367 -35.059  1.00 13.68           N  
ATOM   4355  CA  VAL   585     -32.930  40.485 -33.629  1.00 13.68           C  
ATOM   4356  C   VAL   585     -31.611  40.536 -32.861  1.00 13.68           C  
ATOM   4357  O   VAL   585     -30.891  39.538 -32.785  1.00 13.68           O  
ATOM   4358  CB  VAL   585     -33.801  39.316 -33.115  1.00 13.68           C  
ATOM   4359  CG1 VAL   585     -34.138  39.504 -31.637  1.00 13.68           C  
ATOM   4360  CG2 VAL   585     -35.076  39.196 -33.947  1.00 13.68           C  
ATOM   4361  N   THR   586     -30.786  41.632 -32.973  1.00 14.37           N  
ATOM   4362  CA  THR   586     -29.801  42.148 -32.029  1.00 14.37           C  
ATOM   4363  C   THR   586     -30.479  42.962 -30.930  1.00 14.37           C  
ATOM   4364  O   THR   586     -31.208  43.914 -31.216  1.00 14.37           O  
ATOM   4365  CB  THR   586     -28.748  43.018 -32.740  1.00 14.37           C  
ATOM   4366  OG1 THR   586     -28.598  42.567 -34.091  1.00 14.37           O  
ATOM   4367  CG2 THR   586     -27.398  42.933 -32.035  1.00 14.37           C  
ATOM   4368  N   THR   587     -30.740  42.431 -29.737  1.00 13.44           N  
ATOM   4369  CA  THR   587     -30.792  43.312 -28.576  1.00 13.44           C  
ATOM   4370  C   THR   587     -29.544  43.146 -27.714  1.00 13.44           C  
ATOM   4371  O   THR   587     -29.416  42.164 -26.979  1.00 13.44           O  
ATOM   4372  CB  THR   587     -32.046  43.041 -27.725  1.00 13.44           C  
ATOM   4373  OG1 THR   587     -32.096  41.649 -27.387  1.00 13.44           O  
ATOM   4374  CG2 THR   587     -33.316  43.415 -28.482  1.00 13.44           C  
ATOM   4375  N   LEU   588     -28.385  43.374 -28.222  1.00 12.20           N  
ATOM   4376  CA  LEU   588     -27.298  43.731 -27.317  1.00 12.20           C  
ATOM   4377  C   LEU   588     -27.239  45.240 -27.107  1.00 12.20           C  
ATOM   4378  O   LEU   588     -26.957  45.991 -28.044  1.00 12.20           O  
ATOM   4379  CB  LEU   588     -25.959  43.227 -27.863  1.00 12.20           C  
ATOM   4380  CG  LEU   588     -25.588  41.783 -27.523  1.00 12.20           C  
ATOM   4381  CD1 LEU   588     -24.796  41.156 -28.665  1.00 12.20           C  
ATOM   4382  CD2 LEU   588     -24.796  41.727 -26.221  1.00 12.20           C  
ATOM   4383  N   ALA   589     -27.943  45.819 -26.117  1.00 11.64           N  
ATOM   4384  CA  ALA   589     -27.827  47.062 -25.360  1.00 11.64           C  
ATOM   4385  C   ALA   589     -26.475  47.154 -24.659  1.00 11.64           C  
ATOM   4386  O   ALA   589     -26.123  46.282 -23.861  1.00 11.64           O  
ATOM   4387  CB  ALA   589     -28.959  47.174 -24.342  1.00 11.64           C  
ATOM   4388  N   PRO   590     -25.495  47.941 -25.094  1.00 12.25           N  
ATOM   4389  CA  PRO   590     -24.257  48.355 -24.430  1.00 12.25           C  
ATOM   4390  C   PRO   590     -24.510  49.187 -23.175  1.00 12.25           C  
ATOM   4391  O   PRO   590     -25.539  49.861 -23.074  1.00 12.25           O  
ATOM   4392  CB  PRO   590     -23.543  49.185 -25.500  1.00 12.25           C  
ATOM   4393  CG  PRO   590     -24.533  49.307 -26.612  1.00 12.25           C  
ATOM   4394  CD  PRO   590     -25.734  48.469 -26.277  1.00 12.25           C  
ATOM   4395  N   PHE   591     -24.117  48.685 -21.938  1.00 12.29           N  
ATOM   4396  CA  PHE   591     -23.503  49.227 -20.732  1.00 12.29           C  
ATOM   4397  C   PHE   591     -24.041  50.620 -20.430  1.00 12.29           C  
ATOM   4398  O   PHE   591     -23.652  51.595 -21.076  1.00 12.29           O  
ATOM   4399  CB  PHE   591     -21.978  49.273 -20.877  1.00 12.29           C  
ATOM   4400  CG  PHE   591     -21.327  47.917 -20.873  1.00 12.29           C  
ATOM   4401  CD1 PHE   591     -21.051  47.266 -19.677  1.00 12.29           C  
ATOM   4402  CD2 PHE   591     -20.990  47.292 -22.067  1.00 12.29           C  
ATOM   4403  CE1 PHE   591     -20.448  46.010 -19.670  1.00 12.29           C  
ATOM   4404  CE2 PHE   591     -20.387  46.037 -22.069  1.00 12.29           C  
ATOM   4405  CZ  PHE   591     -20.116  45.398 -20.869  1.00 12.29           C  
ATOM   4406  N   GLY   592     -25.259  50.845 -20.035  1.00 11.27           N  
ATOM   4407  CA  GLY   592     -25.739  51.950 -19.219  1.00 11.27           C  
ATOM   4408  C   GLY   592     -25.827  51.608 -17.744  1.00 11.27           C  
ATOM   4409  O   GLY   592     -26.499  50.647 -17.364  1.00 11.27           O  
ATOM   4410  N   LEU   593     -24.719  51.614 -16.996  1.00 12.12           N  
ATOM   4411  CA  LEU   593     -24.501  51.834 -15.571  1.00 12.12           C  
ATOM   4412  C   LEU   593     -25.437  52.915 -15.039  1.00 12.12           C  
ATOM   4413  O   LEU   593     -25.305  54.087 -15.398  1.00 12.12           O  
ATOM   4414  CB  LEU   593     -23.046  52.226 -15.305  1.00 12.12           C  
ATOM   4415  CG  LEU   593     -22.018  51.094 -15.358  1.00 12.12           C  
ATOM   4416  CD1 LEU   593     -20.618  51.659 -15.573  1.00 12.12           C  
ATOM   4417  CD2 LEU   593     -22.074  50.261 -14.082  1.00 12.12           C  
ATOM   4418  N   THR   594     -26.685  52.652 -14.756  1.00 11.95           N  
ATOM   4419  CA  THR   594     -27.493  53.488 -13.875  1.00 11.95           C  
ATOM   4420  C   THR   594     -27.201  53.171 -12.411  1.00 11.95           C  
ATOM   4421  O   THR   594     -27.320  52.020 -11.984  1.00 11.95           O  
ATOM   4422  CB  THR   594     -28.996  53.303 -14.153  1.00 11.95           C  
ATOM   4423  OG1 THR   594     -29.222  53.340 -15.567  1.00 11.95           O  
ATOM   4424  CG2 THR   594     -29.817  54.403 -13.490  1.00 11.95           C  
ATOM   4425  N   LEU   595     -26.377  53.925 -11.760  1.00 12.15           N  
ATOM   4426  CA  LEU   595     -26.112  54.400 -10.407  1.00 12.15           C  
ATOM   4427  C   LEU   595     -27.398  54.465  -9.591  1.00 12.15           C  
ATOM   4428  O   LEU   595     -28.261  55.306  -9.851  1.00 12.15           O  
ATOM   4429  CB  LEU   595     -25.446  55.778 -10.443  1.00 12.15           C  
ATOM   4430  CG  LEU   595     -23.971  55.809 -10.846  1.00 12.15           C  
ATOM   4431  CD1 LEU   595     -23.596  57.188 -11.379  1.00 12.15           C  
ATOM   4432  CD2 LEU   595     -23.086  55.427  -9.665  1.00 12.15           C  
ATOM   4433  N   LEU   596     -27.901  53.457  -8.995  1.00 13.15           N  
ATOM   4434  CA  LEU   596     -28.844  53.829  -7.946  1.00 13.15           C  
ATOM   4435  C   LEU   596     -28.169  53.820  -6.579  1.00 13.15           C  
ATOM   4436  O   LEU   596     -27.717  52.771  -6.112  1.00 13.15           O  
ATOM   4437  CB  LEU   596     -30.044  52.878  -7.942  1.00 13.15           C  
ATOM   4438  CG  LEU   596     -31.082  53.092  -9.044  1.00 13.15           C  
ATOM   4439  CD1 LEU   596     -31.777  51.777  -9.380  1.00 13.15           C  
ATOM   4440  CD2 LEU   596     -32.099  54.148  -8.624  1.00 13.15           C  
ATOM   4441  N   ALA   597     -27.400  54.766  -6.204  1.00 13.26           N  
ATOM   4442  CA  ALA   597     -27.182  55.035  -4.785  1.00 13.26           C  
ATOM   4443  C   ALA   597     -28.503  55.293  -4.066  1.00 13.26           C  
ATOM   4444  O   ALA   597     -29.383  55.973  -4.597  1.00 13.26           O  
ATOM   4445  CB  ALA   597     -26.242  56.225  -4.607  1.00 13.26           C  
ATOM   4446  N   PRO   598     -28.971  54.503  -3.100  1.00 15.38           N  
ATOM   4447  CA  PRO   598     -30.048  55.002  -2.241  1.00 15.38           C  
ATOM   4448  C   PRO   598     -29.688  56.311  -1.543  1.00 15.38           C  
ATOM   4449  O   PRO   598     -28.540  56.501  -1.134  1.00 15.38           O  
ATOM   4450  CB  PRO   598     -30.238  53.874  -1.223  1.00 15.38           C  
ATOM   4451  CG  PRO   598     -29.113  52.927  -1.488  1.00 15.38           C  
ATOM   4452  CD  PRO   598     -28.364  53.402  -2.700  1.00 15.38           C  
ATOM   4453  N   SER   599     -29.804  57.491  -2.186  1.00 15.83           N  
ATOM   4454  CA  SER   599     -29.910  58.772  -1.495  1.00 15.83           C  
ATOM   4455  C   SER   599     -30.117  58.576   0.003  1.00 15.83           C  
ATOM   4456  O   SER   599     -31.136  58.027   0.427  1.00 15.83           O  
ATOM   4457  CB  SER   599     -31.058  59.600  -2.074  1.00 15.83           C  
ATOM   4458  OG  SER   599     -32.311  59.075  -1.669  1.00 15.83           O  
ATOM   4459  N   VAL   600     -29.323  57.968   0.735  1.00 17.34           N  
ATOM   4460  CA  VAL   600     -29.469  58.214   2.166  1.00 17.34           C  
ATOM   4461  C   VAL   600     -29.591  59.715   2.422  1.00 17.34           C  
ATOM   4462  O   VAL   600     -28.836  60.511   1.859  1.00 17.34           O  
ATOM   4463  CB  VAL   600     -28.283  57.632   2.966  1.00 17.34           C  
ATOM   4464  CG1 VAL   600     -28.768  56.582   3.964  1.00 17.34           C  
ATOM   4465  CG2 VAL   600     -27.244  57.034   2.020  1.00 17.34           C  
ATOM   4466  N   PRO   601     -30.749  60.242   2.787  1.00 18.67           N  
ATOM   4467  CA  PRO   601     -30.934  61.640   3.185  1.00 18.67           C  
ATOM   4468  C   PRO   601     -29.880  62.113   4.183  1.00 18.67           C  
ATOM   4469  O   PRO   601     -29.585  61.411   5.154  1.00 18.67           O  
ATOM   4470  CB  PRO   601     -32.328  61.644   3.818  1.00 18.67           C  
ATOM   4471  CG  PRO   601     -32.760  60.213   3.799  1.00 18.67           C  
ATOM   4472  CD  PRO   601     -31.675  59.395   3.161  1.00 18.67           C  
ATOM   4473  N   ALA   602     -28.794  62.715   3.701  1.00 20.32           N  
ATOM   4474  CA  ALA   602     -27.877  63.735   4.203  1.00 20.32           C  
ATOM   4475  C   ALA   602     -28.315  64.240   5.575  1.00 20.32           C  
ATOM   4476  O   ALA   602     -29.317  64.948   5.691  1.00 20.32           O  
ATOM   4477  CB  ALA   602     -27.782  64.897   3.217  1.00 20.32           C  
ATOM   4478  N   THR   603     -28.159  63.514   6.635  1.00 21.01           N  
ATOM   4479  CA  THR   603     -28.154  64.237   7.902  1.00 21.01           C  
ATOM   4480  C   THR   603     -26.768  64.803   8.197  1.00 21.01           C  
ATOM   4481  O   THR   603     -25.756  64.162   7.907  1.00 21.01           O  
ATOM   4482  CB  THR   603     -28.600  63.330   9.064  1.00 21.01           C  
ATOM   4483  OG1 THR   603     -27.747  62.181   9.119  1.00 21.01           O  
ATOM   4484  CG2 THR   603     -30.042  62.871   8.882  1.00 21.01           C  
ATOM   4485  N   GLU   604     -26.540  66.118   7.739  1.00 17.83           N  
ATOM   4486  CA  GLU   604     -25.767  67.320   8.034  1.00 17.83           C  
ATOM   4487  C   GLU   604     -24.564  67.000   8.917  1.00 17.83           C  
ATOM   4488  O   GLU   604     -24.694  66.295   9.921  1.00 17.83           O  
ATOM   4489  CB  GLU   604     -26.648  68.375   8.708  1.00 17.83           C  
ATOM   4490  CG  GLU   604     -27.806  68.852   7.844  1.00 17.83           C  
ATOM   4491  CD  GLU   604     -27.733  70.332   7.505  1.00 17.83           C  
ATOM   4492  OE1 GLU   604     -28.423  70.773   6.558  1.00 17.83           O  
ATOM   4493  OE2 GLU   604     -26.978  71.057   8.192  1.00 17.83           O  
ATOM   4494  N   THR   605     -23.430  66.624   8.310  1.00 21.60           N  
ATOM   4495  CA  THR   605     -22.047  66.976   8.611  1.00 21.60           C  
ATOM   4496  C   THR   605     -21.096  66.347   7.596  1.00 21.60           C  
ATOM   4497  O   THR   605     -20.980  65.121   7.523  1.00 21.60           O  
ATOM   4498  CB  THR   605     -21.653  66.531  10.032  1.00 21.60           C  
ATOM   4499  OG1 THR   605     -22.213  65.238  10.293  1.00 21.60           O  
ATOM   4500  CG2 THR   605     -22.166  67.515  11.078  1.00 21.60           C  
ATOM   4501  N   GLY   606     -21.127  66.717   6.354  1.00 18.40           N  
ATOM   4502  CA  GLY   606     -20.070  67.237   5.501  1.00 18.40           C  
ATOM   4503  C   GLY   606     -18.882  66.301   5.385  1.00 18.40           C  
ATOM   4504  O   GLY   606     -18.516  65.631   6.352  1.00 18.40           O  
ATOM   4505  N   THR   607     -18.678  65.607   4.183  1.00 17.08           N  
ATOM   4506  CA  THR   607     -17.728  65.429   3.090  1.00 17.08           C  
ATOM   4507  C   THR   607     -17.540  63.948   2.773  1.00 17.08           C  
ATOM   4508  O   THR   607     -17.163  63.164   3.647  1.00 17.08           O  
ATOM   4509  CB  THR   607     -16.365  66.062   3.427  1.00 17.08           C  
ATOM   4510  OG1 THR   607     -15.957  65.637   4.733  1.00 17.08           O  
ATOM   4511  CG2 THR   607     -16.445  67.585   3.402  1.00 17.08           C  
ATOM   4512  N   SER   608     -18.444  63.319   2.021  1.00 16.51           N  
ATOM   4513  CA  SER   608     -18.233  62.144   1.182  1.00 16.51           C  
ATOM   4514  C   SER   608     -17.187  62.414   0.105  1.00 16.51           C  
ATOM   4515  O   SER   608     -17.399  63.250  -0.776  1.00 16.51           O  
ATOM   4516  CB  SER   608     -19.545  61.706   0.532  1.00 16.51           C  
ATOM   4517  OG  SER   608     -20.155  62.789  -0.149  1.00 16.51           O  
ATOM   4518  N   PRO   609     -15.892  61.950   0.270  1.00 15.58           N  
ATOM   4519  CA  PRO   609     -15.049  61.929  -0.927  1.00 15.58           C  
ATOM   4520  C   PRO   609     -15.574  60.979  -2.002  1.00 15.58           C  
ATOM   4521  O   PRO   609     -15.954  59.846  -1.697  1.00 15.58           O  
ATOM   4522  CB  PRO   609     -13.693  61.457  -0.396  1.00 15.58           C  
ATOM   4523  CG  PRO   609     -13.958  61.048   1.017  1.00 15.58           C  
ATOM   4524  CD  PRO   609     -15.377  61.404   1.358  1.00 15.58           C  
ATOM   4525  N   LEU   610     -16.360  61.338  -3.004  1.00 15.42           N  
ATOM   4526  CA  LEU   610     -16.390  61.170  -4.453  1.00 15.42           C  
ATOM   4527  C   LEU   610     -15.335  60.166  -4.906  1.00 15.42           C  
ATOM   4528  O   LEU   610     -14.155  60.310  -4.580  1.00 15.42           O  
ATOM   4529  CB  LEU   610     -16.167  62.512  -5.153  1.00 15.42           C  
ATOM   4530  CG  LEU   610     -17.348  63.486  -5.144  1.00 15.42           C  
ATOM   4531  CD1 LEU   610     -16.880  64.889  -5.517  1.00 15.42           C  
ATOM   4532  CD2 LEU   610     -18.441  63.010  -6.096  1.00 15.42           C  
ATOM   4533  N   GLN   611     -15.625  58.919  -5.177  1.00 13.92           N  
ATOM   4534  CA  GLN   611     -14.726  57.989  -5.852  1.00 13.92           C  
ATOM   4535  C   GLN   611     -14.521  58.385  -7.312  1.00 13.92           C  
ATOM   4536  O   GLN   611     -15.466  58.371  -8.103  1.00 13.92           O  
ATOM   4537  CB  GLN   611     -15.267  56.561  -5.766  1.00 13.92           C  
ATOM   4538  CG  GLN   611     -14.855  55.822  -4.501  1.00 13.92           C  
ATOM   4539  CD  GLN   611     -15.304  54.373  -4.495  1.00 13.92           C  
ATOM   4540  OE1 GLN   611     -15.866  53.879  -5.477  1.00 13.92           O  
ATOM   4541  NE2 GLN   611     -15.060  53.682  -3.387  1.00 13.92           N  
ATOM   4542  N   LEU   612     -13.700  59.369  -7.657  1.00 13.29           N  
ATOM   4543  CA  LEU   612     -13.090  59.606  -8.961  1.00 13.29           C  
ATOM   4544  C   LEU   612     -12.361  58.361  -9.454  1.00 13.29           C  
ATOM   4545  O   LEU   612     -11.521  57.805  -8.742  1.00 13.29           O  
ATOM   4546  CB  LEU   612     -12.119  60.787  -8.892  1.00 13.29           C  
ATOM   4547  CG  LEU   612     -12.748  62.180  -8.845  1.00 13.29           C  
ATOM   4548  CD1 LEU   612     -11.759  63.189  -8.271  1.00 13.29           C  
ATOM   4549  CD2 LEU   612     -13.207  62.606 -10.235  1.00 13.29           C  
ATOM   4550  N   GLU   613     -12.863  57.632 -10.458  1.00 12.78           N  
ATOM   4551  CA  GLU   613     -12.268  56.610 -11.313  1.00 12.78           C  
ATOM   4552  C   GLU   613     -11.489  57.238 -12.465  1.00 12.78           C  
ATOM   4553  O   GLU   613     -12.018  58.081 -13.192  1.00 12.78           O  
ATOM   4554  CB  GLU   613     -13.346  55.670 -11.858  1.00 12.78           C  
ATOM   4555  CG  GLU   613     -12.842  54.268 -12.167  1.00 12.78           C  
ATOM   4556  CD  GLU   613     -13.952  53.300 -12.544  1.00 12.78           C  
ATOM   4557  OE1 GLU   613     -13.656  52.116 -12.823  1.00 12.78           O  
ATOM   4558  OE2 GLU   613     -15.127  53.730 -12.561  1.00 12.78           O  
ATOM   4559  N   PHE   614     -10.205  56.855 -12.604  1.00 12.12           N  
ATOM   4560  CA  PHE   614      -9.290  57.088 -13.715  1.00 12.12           C  
ATOM   4561  C   PHE   614      -8.823  55.769 -14.318  1.00 12.12           C  
ATOM   4562  O   PHE   614      -8.632  54.785 -13.599  1.00 12.12           O  
ATOM   4563  CB  PHE   614      -8.083  57.913 -13.256  1.00 12.12           C  
ATOM   4564  CG  PHE   614      -8.430  59.315 -12.836  1.00 12.12           C  
ATOM   4565  CD1 PHE   614      -8.582  60.322 -13.782  1.00 12.12           C  
ATOM   4566  CD2 PHE   614      -8.605  59.628 -11.494  1.00 12.12           C  
ATOM   4567  CE1 PHE   614      -8.904  61.621 -13.396  1.00 12.12           C  
ATOM   4568  CE2 PHE   614      -8.926  60.924 -11.101  1.00 12.12           C  
ATOM   4569  CZ  PHE   614      -9.074  61.919 -12.053  1.00 12.12           C  
ATOM   4570  N   PHE   615      -9.045  55.542 -15.645  1.00 13.53           N  
ATOM   4571  CA  PHE   615      -8.529  54.963 -16.880  1.00 13.53           C  
ATOM   4572  C   PHE   615      -7.027  54.727 -16.781  1.00 13.53           C  
ATOM   4573  O   PHE   615      -6.273  55.636 -16.424  1.00 13.53           O  
ATOM   4574  CB  PHE   615      -8.840  55.873 -18.073  1.00 13.53           C  
ATOM   4575  CG  PHE   615     -10.307  56.152 -18.257  1.00 13.53           C  
ATOM   4576  CD1 PHE   615     -11.112  55.273 -18.972  1.00 13.53           C  
ATOM   4577  CD2 PHE   615     -10.882  57.293 -17.714  1.00 13.53           C  
ATOM   4578  CE1 PHE   615     -12.470  55.529 -19.144  1.00 13.53           C  
ATOM   4579  CE2 PHE   615     -12.239  57.555 -17.882  1.00 13.53           C  
ATOM   4580  CZ  PHE   615     -13.031  56.673 -18.598  1.00 13.53           C  
ATOM   4581  N   THR   616      -6.597  53.568 -16.276  1.00 14.10           N  
ATOM   4582  CA  THR   616      -5.268  52.983 -16.415  1.00 14.10           C  
ATOM   4583  C   THR   616      -4.696  53.262 -17.801  1.00 14.10           C  
ATOM   4584  O   THR   616      -5.297  52.894 -18.813  1.00 14.10           O  
ATOM   4585  CB  THR   616      -5.298  51.464 -16.166  1.00 14.10           C  
ATOM   4586  OG1 THR   616      -6.119  51.189 -15.023  1.00 14.10           O  
ATOM   4587  CG2 THR   616      -3.896  50.920 -15.912  1.00 14.10           C  
ATOM   4588  N   VAL   617      -3.960  54.276 -17.990  1.00 13.35           N  
ATOM   4589  CA  VAL   617      -2.975  54.464 -19.049  1.00 13.35           C  
ATOM   4590  C   VAL   617      -1.665  53.781 -18.664  1.00 13.35           C  
ATOM   4591  O   VAL   617      -1.257  53.817 -17.500  1.00 13.35           O  
ATOM   4592  CB  VAL   617      -2.729  55.963 -19.336  1.00 13.35           C  
ATOM   4593  CG1 VAL   617      -1.894  56.140 -20.603  1.00 13.35           C  
ATOM   4594  CG2 VAL   617      -4.058  56.706 -19.461  1.00 13.35           C  
ATOM   4595  N   PRO   618      -0.997  52.994 -19.548  1.00 15.43           N  
ATOM   4596  CA  PRO   618       0.151  52.096 -19.405  1.00 15.43           C  
ATOM   4597  C   PRO   618       1.413  52.820 -18.940  1.00 15.43           C  
ATOM   4598  O   PRO   618       1.641  53.973 -19.315  1.00 15.43           O  
ATOM   4599  CB  PRO   618       0.335  51.531 -20.816  1.00 15.43           C  
ATOM   4600  CG  PRO   618      -0.635  52.292 -21.661  1.00 15.43           C  
ATOM   4601  CD  PRO   618      -1.440  53.193 -20.769  1.00 15.43           C  
ATOM   4602  N   SER   619       1.960  52.308 -17.802  1.00 14.28           N  
ATOM   4603  CA  SER   619       2.961  51.820 -16.858  1.00 14.28           C  
ATOM   4604  C   SER   619       4.276  52.579 -17.006  1.00 14.28           C  
ATOM   4605  O   SER   619       4.977  52.427 -18.008  1.00 14.28           O  
ATOM   4606  CB  SER   619       3.201  50.323 -17.058  1.00 14.28           C  
ATOM   4607  OG  SER   619       4.084  50.096 -18.144  1.00 14.28           O  
ATOM   4608  N   THR   620       4.367  53.838 -16.815  1.00 14.67           N  
ATOM   4609  CA  THR   620       5.649  54.316 -16.308  1.00 14.67           C  
ATOM   4610  C   THR   620       5.455  55.538 -15.414  1.00 14.67           C  
ATOM   4611  O   THR   620       4.647  56.417 -15.722  1.00 14.67           O  
ATOM   4612  CB  THR   620       6.609  54.667 -17.460  1.00 14.67           C  
ATOM   4613  OG1 THR   620       5.952  55.562 -18.366  1.00 14.67           O  
ATOM   4614  CG2 THR   620       7.036  53.415 -18.220  1.00 14.67           C  
ATOM   4615  N   SER   621       5.250  55.449 -14.032  1.00 13.36           N  
ATOM   4616  CA  SER   621       5.558  56.329 -12.909  1.00 13.36           C  
ATOM   4617  C   SER   621       4.711  55.983 -11.688  1.00 13.36           C  
ATOM   4618  O   SER   621       3.495  55.814 -11.797  1.00 13.36           O  
ATOM   4619  CB  SER   621       5.335  57.791 -13.296  1.00 13.36           C  
ATOM   4620  OG  SER   621       4.755  57.887 -14.586  1.00 13.36           O  
ATOM   4621  N   TYR   622       5.157  55.186 -10.772  1.00 13.17           N  
ATOM   4622  CA  TYR   622       4.629  55.076  -9.416  1.00 13.17           C  
ATOM   4623  C   TYR   622       4.320  56.453  -8.839  1.00 13.17           C  
ATOM   4624  O   TYR   622       5.211  57.297  -8.719  1.00 13.17           O  
ATOM   4625  CB  TYR   622       5.622  54.341  -8.510  1.00 13.17           C  
ATOM   4626  CG  TYR   622       5.698  52.857  -8.772  1.00 13.17           C  
ATOM   4627  CD1 TYR   622       4.835  51.972  -8.131  1.00 13.17           C  
ATOM   4628  CD2 TYR   622       6.634  52.336  -9.660  1.00 13.17           C  
ATOM   4629  CE1 TYR   622       4.903  50.603  -8.368  1.00 13.17           C  
ATOM   4630  CE2 TYR   622       6.710  50.969  -9.904  1.00 13.17           C  
ATOM   4631  CZ  TYR   622       5.842  50.112  -9.254  1.00 13.17           C  
ATOM   4632  OH  TYR   622       5.913  48.758  -9.492  1.00 13.17           O  
ATOM   4633  N   ILE   623       3.153  57.070  -8.878  1.00 12.02           N  
ATOM   4634  CA  ILE   623       2.897  57.902  -7.707  1.00 12.02           C  
ATOM   4635  C   ILE   623       2.048  57.130  -6.700  1.00 12.02           C  
ATOM   4636  O   ILE   623       1.011  56.567  -7.056  1.00 12.02           O  
ATOM   4637  CB  ILE   623       2.198  59.224  -8.096  1.00 12.02           C  
ATOM   4638  CG1 ILE   623       3.025  59.979  -9.142  1.00 12.02           C  
ATOM   4639  CG2 ILE   623       1.957  60.092  -6.858  1.00 12.02           C  
ATOM   4640  CD1 ILE   623       2.317  61.188  -9.737  1.00 12.02           C  
ATOM   4641  N   ALA   624       2.614  56.616  -5.709  1.00 12.83           N  
ATOM   4642  CA  ALA   624       2.126  56.290  -4.372  1.00 12.83           C  
ATOM   4643  C   ALA   624       1.306  57.439  -3.793  1.00 12.83           C  
ATOM   4644  O   ALA   624       1.801  58.561  -3.665  1.00 12.83           O  
ATOM   4645  CB  ALA   624       3.292  55.953  -3.447  1.00 12.83           C  
ATOM   4646  N   LEU   625       0.032  57.524  -3.853  1.00 12.49           N  
ATOM   4647  CA  LEU   625      -0.666  58.311  -2.843  1.00 12.49           C  
ATOM   4648  C   LEU   625      -1.330  57.405  -1.811  1.00 12.49           C  
ATOM   4649  O   LEU   625      -2.084  56.498  -2.170  1.00 12.49           O  
ATOM   4650  CB  LEU   625      -1.715  59.214  -3.497  1.00 12.49           C  
ATOM   4651  CG  LEU   625      -1.183  60.422  -4.269  1.00 12.49           C  
ATOM   4652  CD1 LEU   625      -2.214  60.896  -5.288  1.00 12.49           C  
ATOM   4653  CD2 LEU   625      -0.813  61.549  -3.311  1.00 12.49           C  
ATOM   4654  N   VAL   626      -0.626  56.959  -0.761  1.00 12.77           N  
ATOM   4655  CA  VAL   626      -0.898  56.469   0.586  1.00 12.77           C  
ATOM   4656  C   VAL   626      -2.054  57.256   1.199  1.00 12.77           C  
ATOM   4657  O   VAL   626      -2.052  58.490   1.180  1.00 12.77           O  
ATOM   4658  CB  VAL   626       0.352  56.567   1.489  1.00 12.77           C  
ATOM   4659  CG1 VAL   626       0.066  55.988   2.873  1.00 12.77           C  
ATOM   4660  CG2 VAL   626       1.536  55.851   0.841  1.00 12.77           C  
ATOM   4661  N   ASP   627      -3.242  56.734   1.355  1.00 13.10           N  
ATOM   4662  CA  ASP   627      -4.482  56.938   2.096  1.00 13.10           C  
ATOM   4663  C   ASP   627      -4.211  57.077   3.593  1.00 13.10           C  
ATOM   4664  O   ASP   627      -3.904  56.091   4.267  1.00 13.10           O  
ATOM   4665  CB  ASP   627      -5.456  55.786   1.842  1.00 13.10           C  
ATOM   4666  CG  ASP   627      -6.635  56.186   0.974  1.00 13.10           C  
ATOM   4667  OD1 ASP   627      -6.934  57.395   0.871  1.00 13.10           O  
ATOM   4668  OD2 ASP   627      -7.273  55.283   0.390  1.00 13.10           O  
ATOM   4669  N   PHE   628      -3.882  58.270   4.116  1.00 13.10           N  
ATOM   4670  CA  PHE   628      -3.774  58.448   5.559  1.00 13.10           C  
ATOM   4671  C   PHE   628      -5.112  58.868   6.155  1.00 13.10           C  
ATOM   4672  O   PHE   628      -5.557  60.001   5.958  1.00 13.10           O  
ATOM   4673  CB  PHE   628      -2.700  59.488   5.894  1.00 13.10           C  
ATOM   4674  CG  PHE   628      -1.305  59.061   5.526  1.00 13.10           C  
ATOM   4675  CD1 PHE   628      -0.587  58.201   6.347  1.00 13.10           C  
ATOM   4676  CD2 PHE   628      -0.712  59.520   4.357  1.00 13.10           C  
ATOM   4677  CE1 PHE   628       0.704  57.804   6.009  1.00 13.10           C  
ATOM   4678  CE2 PHE   628       0.578  59.128   4.012  1.00 13.10           C  
ATOM   4679  CZ  PHE   628       1.285  58.271   4.840  1.00 13.10           C  
ATOM   4680  N   GLY   629      -6.201  58.250   6.063  1.00 12.77           N  
ATOM   4681  CA  GLY   629      -7.144  58.995   6.883  1.00 12.77           C  
ATOM   4682  C   GLY   629      -7.624  58.218   8.094  1.00 12.77           C  
ATOM   4683  O   GLY   629      -8.254  58.783   8.991  1.00 12.77           O  
ATOM   4684  N   LEU   630      -6.680  57.454   8.857  1.00 13.02           N  
ATOM   4685  CA  LEU   630      -7.227  57.319  10.203  1.00 13.02           C  
ATOM   4686  C   LEU   630      -6.110  57.188  11.233  1.00 13.02           C  
ATOM   4687  O   LEU   630      -6.343  57.355  12.432  1.00 13.02           O  
ATOM   4688  CB  LEU   630      -8.158  56.107  10.284  1.00 13.02           C  
ATOM   4689  CG  LEU   630      -9.629  56.357   9.947  1.00 13.02           C  
ATOM   4690  CD1 LEU   630     -10.250  55.111   9.325  1.00 13.02           C  
ATOM   4691  CD2 LEU   630     -10.399  56.779  11.194  1.00 13.02           C  
ATOM   4692  N   TRP   631      -4.846  57.757  10.934  1.00 14.00           N  
ATOM   4693  CA  TRP   631      -3.962  57.937  12.080  1.00 14.00           C  
ATOM   4694  C   TRP   631      -3.369  59.342  12.096  1.00 14.00           C  
ATOM   4695  O   TRP   631      -2.505  59.667  11.277  1.00 14.00           O  
ATOM   4696  CB  TRP   631      -2.839  56.896  12.062  1.00 14.00           C  
ATOM   4697  CG  TRP   631      -3.310  55.489  12.279  1.00 14.00           C  
ATOM   4698  CD1 TRP   631      -3.649  54.908  13.470  1.00 14.00           C  
ATOM   4699  CD2 TRP   631      -3.489  54.483  11.277  1.00 14.00           C  
ATOM   4700  NE1 TRP   631      -4.030  53.601  13.267  1.00 14.00           N  
ATOM   4701  CE2 TRP   631      -3.940  53.316  11.932  1.00 14.00           C  
ATOM   4702  CE3 TRP   631      -3.313  54.457   9.887  1.00 14.00           C  
ATOM   4703  CZ2 TRP   631      -4.217  52.133  11.242  1.00 14.00           C  
ATOM   4704  CZ3 TRP   631      -3.589  53.279   9.203  1.00 14.00           C  
ATOM   4705  CH2 TRP   631      -4.036  52.134   9.883  1.00 14.00           C  
ATOM   4706  N   GLY   632      -4.065  60.398  11.973  1.00 14.64           N  
ATOM   4707  CA  GLY   632      -3.667  61.795  12.037  1.00 14.64           C  
ATOM   4708  C   GLY   632      -2.578  62.059  13.059  1.00 14.64           C  
ATOM   4709  O   GLY   632      -2.155  63.202  13.243  1.00 14.64           O  
ATOM   4710  N   ASN   633      -1.469  61.384  13.168  1.00 16.39           N  
ATOM   4711  CA  ASN   633      -0.393  62.086  13.858  1.00 16.39           C  
ATOM   4712  C   ASN   633       0.968  61.766  13.246  1.00 16.39           C  
ATOM   4713  O   ASN   633       1.916  61.444  13.964  1.00 16.39           O  
ATOM   4714  CB  ASN   633      -0.397  61.743  15.350  1.00 16.39           C  
ATOM   4715  CG  ASN   633      -1.550  62.388  16.094  1.00 16.39           C  
ATOM   4716  OD1 ASN   633      -2.080  63.418  15.670  1.00 16.39           O  
ATOM   4717  ND2 ASN   633      -1.947  61.786  17.209  1.00 16.39           N  
ATOM   4718  N   LEU   634       1.064  61.573  11.941  1.00 16.22           N  
ATOM   4719  CA  LEU   634       2.393  61.591  11.339  1.00 16.22           C  
ATOM   4720  C   LEU   634       2.730  62.980  10.805  1.00 16.22           C  
ATOM   4721  O   LEU   634       2.182  63.408   9.787  1.00 16.22           O  
ATOM   4722  CB  LEU   634       2.484  60.562  10.209  1.00 16.22           C  
ATOM   4723  CG  LEU   634       2.788  59.122  10.626  1.00 16.22           C  
ATOM   4724  CD1 LEU   634       2.272  58.145   9.574  1.00 16.22           C  
ATOM   4725  CD2 LEU   634       4.285  58.935  10.849  1.00 16.22           C  
ATOM   4726  N   THR   635       3.025  64.022  11.509  1.00 17.28           N  
ATOM   4727  CA  THR   635       3.368  65.266  10.830  1.00 17.28           C  
ATOM   4728  C   THR   635       4.876  65.374  10.626  1.00 17.28           C  
ATOM   4729  O   THR   635       5.336  66.025   9.685  1.00 17.28           O  
ATOM   4730  CB  THR   635       2.865  66.490  11.619  1.00 17.28           C  
ATOM   4731  OG1 THR   635       3.299  66.383  12.981  1.00 17.28           O  
ATOM   4732  CG2 THR   635       1.343  66.577  11.588  1.00 17.28           C  
ATOM   4733  N   SER   636       5.692  64.347  10.195  1.00 19.76           N  
ATOM   4734  CA  SER   636       6.906  64.682   9.458  1.00 19.76           C  
ATOM   4735  C   SER   636       7.917  63.541   9.511  1.00 19.76           C  
ATOM   4736  O   SER   636       8.101  62.916  10.558  1.00 19.76           O  
ATOM   4737  CB  SER   636       7.537  65.959  10.015  1.00 19.76           C  
ATOM   4738  OG  SER   636       8.051  65.739  11.317  1.00 19.76           O  
ATOM   4739  N   VAL   637       7.818  62.577   8.575  1.00 18.69           N  
ATOM   4740  CA  VAL   637       8.989  61.783   8.217  1.00 18.69           C  
ATOM   4741  C   VAL   637      10.112  62.703   7.745  1.00 18.69           C  
ATOM   4742  O   VAL   637       9.925  63.498   6.820  1.00 18.69           O  
ATOM   4743  CB  VAL   637       8.656  60.744   7.123  1.00 18.69           C  
ATOM   4744  CG1 VAL   637       9.895  59.925   6.762  1.00 18.69           C  
ATOM   4745  CG2 VAL   637       7.523  59.829   7.583  1.00 18.69           C  
ATOM   4746  N   THR   638      11.091  63.097   8.481  1.00 20.89           N  
ATOM   4747  CA  THR   638      12.234  63.803   7.913  1.00 20.89           C  
ATOM   4748  C   THR   638      13.351  62.826   7.557  1.00 20.89           C  
ATOM   4749  O   THR   638      13.596  61.863   8.286  1.00 20.89           O  
ATOM   4750  CB  THR   638      12.772  64.870   8.884  1.00 20.89           C  
ATOM   4751  OG1 THR   638      12.398  64.520  10.223  1.00 20.89           O  
ATOM   4752  CG2 THR   638      12.208  66.248   8.555  1.00 20.89           C  
ATOM   4753  N   VAL   639      13.630  62.724   6.247  1.00 20.41           N  
ATOM   4754  CA  VAL   639      14.788  62.112   5.605  1.00 20.41           C  
ATOM   4755  C   VAL   639      16.067  62.795   6.086  1.00 20.41           C  
ATOM   4756  O   VAL   639      16.212  64.013   5.959  1.00 20.41           O  
ATOM   4757  CB  VAL   639      14.690  62.187   4.065  1.00 20.41           C  
ATOM   4758  CG1 VAL   639      15.892  61.506   3.413  1.00 20.41           C  
ATOM   4759  CG2 VAL   639      13.386  61.554   3.582  1.00 20.41           C  
ATOM   4760  N   SER   640      16.693  62.337   7.098  1.00 27.31           N  
ATOM   4761  CA  SER   640      17.844  63.081   7.597  1.00 27.31           C  
ATOM   4762  C   SER   640      19.068  62.866   6.713  1.00 27.31           C  
ATOM   4763  O   SER   640      19.877  63.778   6.530  1.00 27.31           O  
ATOM   4764  CB  SER   640      18.166  62.671   9.035  1.00 27.31           C  
ATOM   4765  OG  SER   640      18.313  61.266   9.136  1.00 27.31           O  
ATOM   4766  N   ALA   641      19.148  61.964   5.692  1.00 23.67           N  
ATOM   4767  CA  ALA   641      20.350  61.976   4.862  1.00 23.67           C  
ATOM   4768  C   ALA   641      20.302  60.870   3.812  1.00 23.67           C  
ATOM   4769  O   ALA   641      19.846  59.759   4.092  1.00 23.67           O  
ATOM   4770  CB  ALA   641      21.597  61.828   5.730  1.00 23.67           C  
ATOM   4771  N   TYR   642      20.335  61.195   2.518  1.00 22.78           N  
ATOM   4772  CA  TYR   642      20.567  60.371   1.337  1.00 22.78           C  
ATOM   4773  C   TYR   642      22.041  60.373   0.951  1.00 22.78           C  
ATOM   4774  O   TYR   642      22.610  61.427   0.656  1.00 22.78           O  
ATOM   4775  CB  TYR   642      19.718  60.864   0.161  1.00 22.78           C  
ATOM   4776  CG  TYR   642      19.739  59.941  -1.032  1.00 22.78           C  
ATOM   4777  CD1 TYR   642      20.437  60.281  -2.189  1.00 22.78           C  
ATOM   4778  CD2 TYR   642      19.060  58.727  -1.007  1.00 22.78           C  
ATOM   4779  CE1 TYR   642      20.458  59.434  -3.292  1.00 22.78           C  
ATOM   4780  CE2 TYR   642      19.074  57.872  -2.105  1.00 22.78           C  
ATOM   4781  CZ  TYR   642      19.775  58.233  -3.241  1.00 22.78           C  
ATOM   4782  OH  TYR   642      19.791  57.391  -4.330  1.00 22.78           O  
ATOM   4783  N   ASP   643      22.757  59.329   1.215  1.00 29.83           N  
ATOM   4784  CA  ASP   643      24.122  59.086   0.760  1.00 29.83           C  
ATOM   4785  C   ASP   643      24.133  58.469  -0.637  1.00 29.83           C  
ATOM   4786  O   ASP   643      23.711  57.325  -0.820  1.00 29.83           O  
ATOM   4787  CB  ASP   643      24.862  58.176   1.742  1.00 29.83           C  
ATOM   4788  CG  ASP   643      26.353  58.092   1.465  1.00 29.83           C  
ATOM   4789  OD1 ASP   643      26.795  58.505   0.371  1.00 29.83           O  
ATOM   4790  OD2 ASP   643      27.092  57.605   2.348  1.00 29.83           O  
ATOM   4791  N   THR   644      24.560  59.213  -1.750  1.00 29.44           N  
ATOM   4792  CA  THR   644      24.573  58.760  -3.136  1.00 29.44           C  
ATOM   4793  C   THR   644      25.650  57.699  -3.348  1.00 29.44           C  
ATOM   4794  O   THR   644      25.559  56.893  -4.276  1.00 29.44           O  
ATOM   4795  CB  THR   644      24.808  59.934  -4.105  1.00 29.44           C  
ATOM   4796  OG1 THR   644      25.922  60.709  -3.646  1.00 29.44           O  
ATOM   4797  CG2 THR   644      23.578  60.833  -4.188  1.00 29.44           C  
ATOM   4798  N   VAL   645      26.594  57.496  -2.430  1.00 33.08           N  
ATOM   4799  CA  VAL   645      27.689  56.589  -2.760  1.00 33.08           C  
ATOM   4800  C   VAL   645      27.358  55.180  -2.274  1.00 33.08           C  
ATOM   4801  O   VAL   645      27.572  54.202  -2.994  1.00 33.08           O  
ATOM   4802  CB  VAL   645      29.025  57.065  -2.145  1.00 33.08           C  
ATOM   4803  CG1 VAL   645      30.143  56.068  -2.446  1.00 33.08           C  
ATOM   4804  CG2 VAL   645      29.388  58.454  -2.668  1.00 33.08           C  
ATOM   4805  N   ASN   646      26.535  54.972  -1.275  1.00 29.67           N  
ATOM   4806  CA  ASN   646      26.268  53.629  -0.774  1.00 29.67           C  
ATOM   4807  C   ASN   646      24.799  53.250  -0.940  1.00 29.67           C  
ATOM   4808  O   ASN   646      24.383  52.165  -0.528  1.00 29.67           O  
ATOM   4809  CB  ASN   646      26.685  53.511   0.694  1.00 29.67           C  
ATOM   4810  CG  ASN   646      28.170  53.733   0.899  1.00 29.67           C  
ATOM   4811  OD1 ASN   646      28.990  53.344   0.063  1.00 29.67           O  
ATOM   4812  ND2 ASN   646      28.527  54.362   2.012  1.00 29.67           N  
ATOM   4813  N   ASN   647      24.007  53.947  -1.818  1.00 21.10           N  
ATOM   4814  CA  ASN   647      22.597  53.713  -2.113  1.00 21.10           C  
ATOM   4815  C   ASN   647      21.798  53.434  -0.844  1.00 21.10           C  
ATOM   4816  O   ASN   647      20.975  52.517  -0.813  1.00 21.10           O  
ATOM   4817  CB  ASN   647      22.441  52.558  -3.105  1.00 21.10           C  
ATOM   4818  CG  ASN   647      22.725  52.973  -4.535  1.00 21.10           C  
ATOM   4819  OD1 ASN   647      22.744  54.164  -4.856  1.00 21.10           O  
ATOM   4820  ND2 ASN   647      22.948  51.994  -5.403  1.00 21.10           N  
ATOM   4821  N   LYS   648      22.223  54.004   0.293  1.00 20.47           N  
ATOM   4822  CA  LYS   648      21.543  53.709   1.551  1.00 20.47           C  
ATOM   4823  C   LYS   648      20.664  54.878   1.987  1.00 20.47           C  
ATOM   4824  O   LYS   648      21.104  56.029   1.980  1.00 20.47           O  
ATOM   4825  CB  LYS   648      22.559  53.380   2.646  1.00 20.47           C  
ATOM   4826  CG  LYS   648      22.744  51.890   2.891  1.00 20.47           C  
ATOM   4827  CD  LYS   648      23.626  51.628   4.105  1.00 20.47           C  
ATOM   4828  CE  LYS   648      23.772  50.137   4.381  1.00 20.47           C  
ATOM   4829  NZ  LYS   648      24.643  49.876   5.565  1.00 20.47           N  
ATOM   4830  N   LEU   649      19.376  54.655   2.111  1.00 21.21           N  
ATOM   4831  CA  LEU   649      18.385  55.538   2.716  1.00 21.21           C  
ATOM   4832  C   LEU   649      18.195  55.213   4.193  1.00 21.21           C  
ATOM   4833  O   LEU   649      17.880  54.074   4.547  1.00 21.21           O  
ATOM   4834  CB  LEU   649      17.047  55.426   1.980  1.00 21.21           C  
ATOM   4835  CG  LEU   649      16.058  56.573   2.192  1.00 21.21           C  
ATOM   4836  CD1 LEU   649      16.192  57.601   1.074  1.00 21.21           C  
ATOM   4837  CD2 LEU   649      14.630  56.041   2.269  1.00 21.21           C  
ATOM   4838  N   SER   650      18.641  56.093   5.151  1.00 20.12           N  
ATOM   4839  CA  SER   650      18.279  55.895   6.550  1.00 20.12           C  
ATOM   4840  C   SER   650      17.112  56.790   6.951  1.00 20.12           C  
ATOM   4841  O   SER   650      17.052  57.956   6.555  1.00 20.12           O  
ATOM   4842  CB  SER   650      19.478  56.169   7.459  1.00 20.12           C  
ATOM   4843  OG  SER   650      20.496  55.205   7.254  1.00 20.12           O  
ATOM   4844  N   VAL   651      16.008  56.151   7.334  1.00 18.38           N  
ATOM   4845  CA  VAL   651      14.726  56.664   7.805  1.00 18.38           C  
ATOM   4846  C   VAL   651      14.708  56.686   9.332  1.00 18.38           C  
ATOM   4847  O   VAL   651      15.101  55.712   9.978  1.00 18.38           O  
ATOM   4848  CB  VAL   651      13.546  55.822   7.271  1.00 18.38           C  
ATOM   4849  CG1 VAL   651      12.212  56.479   7.619  1.00 18.38           C  
ATOM   4850  CG2 VAL   651      13.671  55.627   5.761  1.00 18.38           C  
ATOM   4851  N   ASN   652      14.534  57.820  10.007  1.00 18.03           N  
ATOM   4852  CA  ASN   652      14.295  57.940  11.441  1.00 18.03           C  
ATOM   4853  C   ASN   652      12.809  57.840  11.772  1.00 18.03           C  
ATOM   4854  O   ASN   652      12.007  58.646  11.297  1.00 18.03           O  
ATOM   4855  CB  ASN   652      14.870  59.255  11.973  1.00 18.03           C  
ATOM   4856  CG  ASN   652      14.978  59.276  13.485  1.00 18.03           C  
ATOM   4857  OD1 ASN   652      14.093  58.784  14.190  1.00 18.03           O  
ATOM   4858  ND2 ASN   652      16.065  59.845  13.993  1.00 18.03           N  
ATOM   4859  N   LEU   653      12.344  56.769  12.312  1.00 17.61           N  
ATOM   4860  CA  LEU   653      11.015  56.487  12.845  1.00 17.61           C  
ATOM   4861  C   LEU   653      10.904  56.942  14.296  1.00 17.61           C  
ATOM   4862  O   LEU   653      11.719  56.554  15.137  1.00 17.61           O  
ATOM   4863  CB  LEU   653      10.701  54.993  12.740  1.00 17.61           C  
ATOM   4864  CG  LEU   653      10.674  54.402  11.329  1.00 17.61           C  
ATOM   4865  CD1 LEU   653      10.691  52.879  11.392  1.00 17.61           C  
ATOM   4866  CD2 LEU   653       9.451  54.898  10.565  1.00 17.61           C  
ATOM   4867  N   GLY   654      10.866  58.302  14.529  1.00 15.26           N  
ATOM   4868  CA  GLY   654      10.627  58.658  15.918  1.00 15.26           C  
ATOM   4869  C   GLY   654       9.545  57.818  16.571  1.00 15.26           C  
ATOM   4870  O   GLY   654       8.553  57.467  15.930  1.00 15.26           O  
ATOM   4871  N   TYR   655       9.829  56.894  17.519  1.00 14.44           N  
ATOM   4872  CA  TYR   655       9.368  56.100  18.653  1.00 14.44           C  
ATOM   4873  C   TYR   655       8.061  56.652  19.210  1.00 14.44           C  
ATOM   4874  O   TYR   655       7.975  57.833  19.552  1.00 14.44           O  
ATOM   4875  CB  TYR   655      10.432  56.066  19.754  1.00 14.44           C  
ATOM   4876  CG  TYR   655      11.706  55.367  19.346  1.00 14.44           C  
ATOM   4877  CD1 TYR   655      11.818  53.980  19.420  1.00 14.44           C  
ATOM   4878  CD2 TYR   655      12.801  56.090  18.886  1.00 14.44           C  
ATOM   4879  CE1 TYR   655      12.990  53.332  19.047  1.00 14.44           C  
ATOM   4880  CE2 TYR   655      13.978  55.453  18.510  1.00 14.44           C  
ATOM   4881  CZ  TYR   655      14.063  54.075  18.593  1.00 14.44           C  
ATOM   4882  OH  TYR   655      15.227  53.438  18.222  1.00 14.44           O  
ATOM   4883  N   PHE   656       6.905  55.885  19.203  1.00 13.20           N  
ATOM   4884  CA  PHE   656       5.608  56.112  19.828  1.00 13.20           C  
ATOM   4885  C   PHE   656       5.558  55.484  21.216  1.00 13.20           C  
ATOM   4886  O   PHE   656       5.753  54.275  21.363  1.00 13.20           O  
ATOM   4887  CB  PHE   656       4.483  55.547  18.956  1.00 13.20           C  
ATOM   4888  CG  PHE   656       4.065  56.461  17.836  1.00 13.20           C  
ATOM   4889  CD1 PHE   656       3.113  57.452  18.046  1.00 13.20           C  
ATOM   4890  CD2 PHE   656       4.626  56.331  16.571  1.00 13.20           C  
ATOM   4891  CE1 PHE   656       2.725  58.300  17.011  1.00 13.20           C  
ATOM   4892  CE2 PHE   656       4.243  57.174  15.532  1.00 13.20           C  
ATOM   4893  CZ  PHE   656       3.292  58.157  15.754  1.00 13.20           C  
ATOM   4894  N   TYR   657       5.400  56.069  22.391  1.00 12.65           N  
ATOM   4895  CA  TYR   657       4.569  55.823  23.564  1.00 12.65           C  
ATOM   4896  C   TYR   657       3.438  56.841  23.654  1.00 12.65           C  
ATOM   4897  O   TYR   657       3.661  58.043  23.487  1.00 12.65           O  
ATOM   4898  CB  TYR   657       5.413  55.868  24.841  1.00 12.65           C  
ATOM   4899  CG  TYR   657       6.424  56.988  24.861  1.00 12.65           C  
ATOM   4900  CD1 TYR   657       7.703  56.809  24.338  1.00 12.65           C  
ATOM   4901  CD2 TYR   657       6.103  58.228  25.404  1.00 12.65           C  
ATOM   4902  CE1 TYR   657       8.639  57.838  24.357  1.00 12.65           C  
ATOM   4903  CE2 TYR   657       7.031  59.264  25.428  1.00 12.65           C  
ATOM   4904  CZ  TYR   657       8.294  59.060  24.902  1.00 12.65           C  
ATOM   4905  OH  TYR   657       9.216  60.082  24.923  1.00 12.65           O  
ATOM   4906  N   GLY   658       2.295  56.617  23.206  1.00 12.77           N  
ATOM   4907  CA  GLY   658       1.247  57.272  23.972  1.00 12.77           C  
ATOM   4908  C   GLY   658       0.194  56.310  24.487  1.00 12.77           C  
ATOM   4909  O   GLY   658      -0.276  55.442  23.747  1.00 12.77           O  
ATOM   4910  N   ILE   659       0.279  55.855  25.720  1.00 13.54           N  
ATOM   4911  CA  ILE   659      -0.758  55.433  26.655  1.00 13.54           C  
ATOM   4912  C   ILE   659      -1.977  56.343  26.519  1.00 13.54           C  
ATOM   4913  O   ILE   659      -1.875  57.559  26.699  1.00 13.54           O  
ATOM   4914  CB  ILE   659      -0.244  55.441  28.112  1.00 13.54           C  
ATOM   4915  CG1 ILE   659      -1.086  54.501  28.981  1.00 13.54           C  
ATOM   4916  CG2 ILE   659      -0.250  56.864  28.679  1.00 13.54           C  
ATOM   4917  CD1 ILE   659      -1.005  54.797  30.473  1.00 13.54           C  
ATOM   4918  N   VAL   660      -2.768  56.130  25.536  1.00 13.40           N  
ATOM   4919  CA  VAL   660      -4.102  56.721  25.531  1.00 13.40           C  
ATOM   4920  C   VAL   660      -4.799  56.437  26.860  1.00 13.40           C  
ATOM   4921  O   VAL   660      -4.948  55.279  27.254  1.00 13.40           O  
ATOM   4922  CB  VAL   660      -4.955  56.187  24.358  1.00 13.40           C  
ATOM   4923  CG1 VAL   660      -6.278  56.944  24.263  1.00 13.40           C  
ATOM   4924  CG2 VAL   660      -4.181  56.292  23.045  1.00 13.40           C  
ATOM   4925  N   ILE   661      -4.706  57.181  27.835  1.00 14.95           N  
ATOM   4926  CA  ILE   661      -5.674  57.291  28.921  1.00 14.95           C  
ATOM   4927  C   ILE   661      -7.086  57.387  28.346  1.00 14.95           C  
ATOM   4928  O   ILE   661      -7.306  58.054  27.332  1.00 14.95           O  
ATOM   4929  CB  ILE   661      -5.378  58.512  29.821  1.00 14.95           C  
ATOM   4930  CG1 ILE   661      -4.253  58.186  30.810  1.00 14.95           C  
ATOM   4931  CG2 ILE   661      -6.644  58.958  30.559  1.00 14.95           C  
ATOM   4932  CD1 ILE   661      -3.930  59.318  31.775  1.00 14.95           C  
ATOM   4933  N   PRO   662      -7.983  56.418  28.568  1.00 16.33           N  
ATOM   4934  CA  PRO   662      -9.387  56.515  28.162  1.00 16.33           C  
ATOM   4935  C   PRO   662     -10.009  57.866  28.508  1.00 16.33           C  
ATOM   4936  O   PRO   662      -9.614  58.498  29.492  1.00 16.33           O  
ATOM   4937  CB  PRO   662     -10.060  55.387  28.948  1.00 16.33           C  
ATOM   4938  CG  PRO   662      -8.979  54.830  29.818  1.00 16.33           C
[truncated: 465,273 more chars]
