# Supplementary material for: The transformative power of transformers in protein structure prediction
Source: Proc Natl Acad Sci U S A. 2023 Jul 31;120(32):e2303499120. doi: 10.1073/pnas.2303499120 (PMC10410766; doi:10.1073/pnas.2303499120)
Supplement: Supplementary file 2 — Dataset S01 (GZ) [file pnas.2303499120.sd01.gz › SI_Data/predicted_structures/OmegaFold/T1183.pdb]

ATOM      1  N   MET     1     -17.213   5.134  -3.292  1.00 95.66           N  
ATOM      2  CA  MET     1     -16.232   4.211  -2.729  1.00 95.66           C  
ATOM      3  C   MET     1     -14.991   4.959  -2.253  1.00 95.66           C  
ATOM      4  O   MET     1     -14.399   5.732  -3.009  1.00 95.66           O  
ATOM      5  CB  MET     1     -15.840   3.150  -3.759  1.00 95.66           C  
ATOM      6  CG  MET     1     -14.900   2.085  -3.215  1.00 95.66           C  
ATOM      7  SD  MET     1     -14.768   0.630  -4.325  1.00 95.66           S  
ATOM      8  CE  MET     1     -13.983   1.400  -5.769  1.00 95.66           C  
ATOM      9  N   LYS     2     -14.674   4.818  -1.012  1.00 97.65           N  
ATOM     10  CA  LYS     2     -13.488   5.408  -0.398  1.00 97.65           C  
ATOM     11  C   LYS     2     -12.450   4.339  -0.068  1.00 97.65           C  
ATOM     12  O   LYS     2     -12.722   3.421   0.708  1.00 97.65           O  
ATOM     13  CB  LYS     2     -13.866   6.180   0.867  1.00 97.65           C  
ATOM     14  CG  LYS     2     -12.751   7.061   1.411  1.00 97.65           C  
ATOM     15  CD  LYS     2     -13.232   7.914   2.578  1.00 97.65           C  
ATOM     16  CE  LYS     2     -12.158   8.889   3.039  1.00 97.65           C  
ATOM     17  NZ  LYS     2     -12.629   9.737   4.175  1.00 97.65           N  
ATOM     18  N   ILE     3     -11.172   4.493  -0.592  1.00 98.14           N  
ATOM     19  CA  ILE     3     -10.158   3.454  -0.442  1.00 98.14           C  
ATOM     20  C   ILE     3      -8.944   4.021   0.289  1.00 98.14           C  
ATOM     21  O   ILE     3      -8.429   5.080  -0.077  1.00 98.14           O  
ATOM     22  CB  ILE     3      -9.737   2.874  -1.811  1.00 98.14           C  
ATOM     23  CG1 ILE     3     -10.944   2.250  -2.520  1.00 98.14           C  
ATOM     24  CG2 ILE     3      -8.612   1.850  -1.640  1.00 98.14           C  
ATOM     25  CD1 ILE     3     -10.647   1.757  -3.930  1.00 98.14           C  
ATOM     26  N   LEU     4      -8.526   3.350   1.347  1.00 97.72           N  
ATOM     27  CA  LEU     4      -7.236   3.642   1.962  1.00 97.72           C  
ATOM     28  C   LEU     4      -6.140   2.762   1.370  1.00 97.72           C  
ATOM     29  O   LEU     4      -6.236   1.533   1.408  1.00 97.72           O  
ATOM     30  CB  LEU     4      -7.307   3.438   3.478  1.00 97.72           C  
ATOM     31  CG  LEU     4      -6.004   3.648   4.251  1.00 97.72           C  
ATOM     32  CD1 LEU     4      -5.575   5.110   4.181  1.00 97.72           C  
ATOM     33  CD2 LEU     4      -6.165   3.202   5.701  1.00 97.72           C  
ATOM     34  N   SER     5      -5.109   3.331   0.769  1.00 96.80           N  
ATOM     35  CA  SER     5      -3.965   2.636   0.187  1.00 96.80           C  
ATOM     36  C   SER     5      -2.695   2.892   0.990  1.00 96.80           C  
ATOM     37  O   SER     5      -2.348   4.043   1.264  1.00 96.80           O  
ATOM     38  CB  SER     5      -3.757   3.070  -1.265  1.00 96.80           C  
ATOM     39  OG  SER     5      -2.678   2.362  -1.851  1.00 96.80           O  
ATOM     40  N   ILE     6      -2.029   1.864   1.350  1.00 95.83           N  
ATOM     41  CA  ILE     6      -0.837   1.959   2.184  1.00 95.83           C  
ATOM     42  C   ILE     6       0.336   1.272   1.488  1.00 95.83           C  
ATOM     43  O   ILE     6       0.192   0.167   0.960  1.00 95.83           O  
ATOM     44  CB  ILE     6      -1.071   1.335   3.578  1.00 95.83           C  
ATOM     45  CG1 ILE     6      -2.225   2.046   4.294  1.00 95.83           C  
ATOM     46  CG2 ILE     6       0.209   1.389   4.417  1.00 95.83           C  
ATOM     47  CD1 ILE     6      -2.597   1.429   5.635  1.00 95.83           C  
ATOM     48  N   ASP     7       1.465   1.891   1.479  1.00 94.28           N  
ATOM     49  CA  ASP     7       2.722   1.338   0.983  1.00 94.28           C  
ATOM     50  C   ASP     7       3.843   1.520   2.004  1.00 94.28           C  
ATOM     51  O   ASP     7       4.266   2.646   2.275  1.00 94.28           O  
ATOM     52  CB  ASP     7       3.108   1.992  -0.345  1.00 94.28           C  
ATOM     53  CG  ASP     7       4.271   1.297  -1.032  1.00 94.28           C  
ATOM     54  OD1 ASP     7       5.168   0.776  -0.335  1.00 94.28           O  
ATOM     55  OD2 ASP     7       4.291   1.272  -2.281  1.00 94.28           O  
ATOM     56  N   THR     8       4.419   0.413   2.464  1.00 93.34           N  
ATOM     57  CA  THR     8       5.481   0.476   3.462  1.00 93.34           C  
ATOM     58  C   THR     8       6.774  -0.121   2.914  1.00 93.34           C  
ATOM     59  O   THR     8       7.675  -0.471   3.679  1.00 93.34           O  
ATOM     60  CB  THR     8       5.079  -0.260   4.753  1.00 93.34           C  
ATOM     61  OG1 THR     8       4.798  -1.631   4.447  1.00 93.34           O  
ATOM     62  CG2 THR     8       3.842   0.371   5.384  1.00 93.34           C  
ATOM     63  N   SER     9       6.866  -0.259   1.623  1.00 89.89           N  
ATOM     64  CA  SER     9       7.910  -1.054   0.982  1.00 89.89           C  
ATOM     65  C   SER     9       9.288  -0.439   1.205  1.00 89.89           C  
ATOM     66  O   SER     9      10.286  -1.157   1.296  1.00 89.89           O  
ATOM     67  CB  SER     9       7.638  -1.187  -0.517  1.00 89.89           C  
ATOM     68  OG  SER     9       6.392  -1.822  -0.748  1.00 89.89           O  
ATOM     69  N   PHE    10       9.312   0.859   1.340  1.00 85.43           N  
ATOM     70  CA  PHE    10      10.614   1.515   1.361  1.00 85.43           C  
ATOM     71  C   PHE    10      10.820   2.264   2.673  1.00 85.43           C  
ATOM     72  O   PHE    10      10.304   1.856   3.715  1.00 85.43           O  
ATOM     73  CB  PHE    10      10.751   2.479   0.179  1.00 85.43           C  
ATOM     74  CG  PHE    10      10.588   1.820  -1.164  1.00 85.43           C  
ATOM     75  CD1 PHE    10      11.615   1.058  -1.709  1.00 85.43           C  
ATOM     76  CD2 PHE    10       9.407   1.962  -1.882  1.00 85.43           C  
ATOM     77  CE1 PHE    10      11.466   0.446  -2.952  1.00 85.43           C  
ATOM     78  CE2 PHE    10       9.252   1.354  -3.124  1.00 85.43           C  
ATOM     79  CZ  PHE    10      10.283   0.597  -3.658  1.00 85.43           C  
ATOM     80  N   SER    11      11.787   3.168   2.650  1.00 82.26           N  
ATOM     81  CA  SER    11      12.140   3.863   3.884  1.00 82.26           C  
ATOM     82  C   SER    11      11.052   4.851   4.291  1.00 82.26           C  
ATOM     83  O   SER    11      11.079   5.389   5.401  1.00 82.26           O  
ATOM     84  CB  SER    11      13.472   4.596   3.725  1.00 82.26           C  
ATOM     85  OG  SER    11      13.438   5.466   2.607  1.00 82.26           O  
ATOM     86  N   PHE    12      10.098   4.986   3.366  1.00 85.01           N  
ATOM     87  CA  PHE    12       8.966   5.857   3.663  1.00 85.01           C  
ATOM     88  C   PHE    12       7.684   5.046   3.809  1.00 85.01           C  
ATOM     89  O   PHE    12       7.519   4.013   3.159  1.00 85.01           O  
ATOM     90  CB  PHE    12       8.797   6.914   2.567  1.00 85.01           C  
ATOM     91  CG  PHE    12       9.892   7.946   2.545  1.00 85.01           C  
ATOM     92  CD1 PHE    12       9.774   9.120   3.280  1.00 85.01           C  
ATOM     93  CD2 PHE    12      11.039   7.742   1.790  1.00 85.01           C  
ATOM     94  CE1 PHE    12      10.785  10.077   3.261  1.00 85.01           C  
ATOM     95  CE2 PHE    12      12.054   8.694   1.767  1.00 85.01           C  
ATOM     96  CZ  PHE    12      11.925   9.861   2.502  1.00 85.01           C  
ATOM     97  N   ILE    13       6.869   5.446   4.705  1.00 90.34           N  
ATOM     98  CA  ILE    13       5.489   4.978   4.782  1.00 90.34           C  
ATOM     99  C   ILE    13       4.583   5.912   3.983  1.00 90.34           C  
ATOM    100  O   ILE    13       4.551   7.119   4.232  1.00 90.34           O  
ATOM    101  CB  ILE    13       5.005   4.884   6.246  1.00 90.34           C  
ATOM    102  CG1 ILE    13       5.935   3.976   7.059  1.00 90.34           C  
ATOM    103  CG2 ILE    13       3.559   4.382   6.306  1.00 90.34           C  
ATOM    104  CD1 ILE    13       5.683   4.016   8.560  1.00 90.34           C  
ATOM    105  N   ASN    14       3.886   5.326   3.000  1.00 89.90           N  
ATOM    106  CA  ASN    14       3.037   6.116   2.116  1.00 89.90           C  
ATOM    107  C   ASN    14       1.565   5.747   2.274  1.00 89.90           C  
ATOM    108  O   ASN    14       1.208   4.568   2.238  1.00 89.90           O  
ATOM    109  CB  ASN    14       3.473   5.946   0.659  1.00 89.90           C  
ATOM    110  CG  ASN    14       4.772   6.664   0.351  1.00 89.90           C  
ATOM    111  OD1 ASN    14       4.790   7.881   0.149  1.00 89.90           O  
ATOM    112  ND2 ASN    14       5.869   5.916   0.312  1.00 89.90           N  
ATOM    113  N   PHE    15       0.739   6.838   2.530  1.00 91.68           N  
ATOM    114  CA  PHE    15      -0.706   6.678   2.632  1.00 91.68           C  
ATOM    115  C   PHE    15      -1.421   7.544   1.602  1.00 91.68           C  
ATOM    116  O   PHE    15      -1.024   8.686   1.360  1.00 91.68           O  
ATOM    117  CB  PHE    15      -1.190   7.032   4.042  1.00 91.68           C  
ATOM    118  CG  PHE    15      -0.507   6.251   5.132  1.00 91.68           C  
ATOM    119  CD1 PHE    15      -1.056   5.065   5.603  1.00 91.68           C  
ATOM    120  CD2 PHE    15       0.683   6.703   5.685  1.00 91.68           C  
ATOM    121  CE1 PHE    15      -0.426   4.339   6.612  1.00 91.68           C  
ATOM    122  CE2 PHE    15       1.318   5.983   6.693  1.00 91.68           C  
ATOM    123  CZ  PHE    15       0.761   4.803   7.156  1.00 91.68           C  
ATOM    124  N   SER    16      -2.420   7.004   1.012  1.00 92.82           N  
ATOM    125  CA  SER    16      -3.296   7.800   0.158  1.00 92.82           C  
ATOM    126  C   SER    16      -4.751   7.365   0.301  1.00 92.82           C  
ATOM    127  O   SER    16      -5.029   6.227   0.684  1.00 92.82           O  
ATOM    128  CB  SER    16      -2.864   7.689  -1.305  1.00 92.82           C  
ATOM    129  OG  SER    16      -2.926   6.344  -1.747  1.00 92.82           O  
ATOM    130  N   VAL    17      -5.664   8.260   0.093  1.00 95.38           N  
ATOM    131  CA  VAL    17      -7.096   7.985   0.023  1.00 95.38           C  
ATOM    132  C   VAL    17      -7.616   8.304  -1.377  1.00 95.38           C  
ATOM    133  O   VAL    17      -7.308   9.360  -1.934  1.00 95.38           O  
ATOM    134  CB  VAL    17      -7.881   8.793   1.080  1.00 95.38           C  
ATOM    135  CG1 VAL    17      -9.383   8.552   0.937  1.00 95.38           C  
ATOM    136  CG2 VAL    17      -7.410   8.429   2.487  1.00 95.38           C  
ATOM    137  N   ILE    18      -8.308   7.365  -1.999  1.00 96.29           N  
ATOM    138  CA  ILE    18      -8.892   7.510  -3.328  1.00 96.29           C  
ATOM    139  C   ILE    18     -10.413   7.594  -3.218  1.00 96.29           C  
ATOM    140  O   ILE    18     -11.039   6.773  -2.544  1.00 96.29           O  
ATOM    141  CB  ILE    18      -8.486   6.342  -4.255  1.00 96.29           C  
ATOM    142  CG1 ILE    18      -6.987   6.408  -4.571  1.00 96.29           C  
ATOM    143  CG2 ILE    18      -9.319   6.357  -5.540  1.00 96.29           C  
ATOM    144  CD1 ILE    18      -6.096   5.857  -3.467  1.00 96.29           C  
ATOM    145  N   GLU    19     -11.034   8.589  -3.779  1.00 96.13           N  
ATOM    146  CA  GLU    19     -12.474   8.766  -3.939  1.00 96.13           C  
ATOM    147  C   GLU    19     -12.819   9.244  -5.346  1.00 96.13           C  
ATOM    148  O   GLU    19     -12.174  10.151  -5.875  1.00 96.13           O  
ATOM    149  CB  GLU    19     -13.013   9.754  -2.901  1.00 96.13           C  
ATOM    150  CG  GLU    19     -12.857   9.282  -1.463  1.00 96.13           C  
ATOM    151  CD  GLU    19     -13.452  10.244  -0.447  1.00 96.13           C  
ATOM    152  OE1 GLU    19     -12.686  10.850   0.336  1.00 96.13           O  
ATOM    153  OE2 GLU    19     -14.694  10.393  -0.434  1.00 96.13           O  
ATOM    154  N   GLU    20     -13.762   8.579  -5.837  1.00 94.01           N  
ATOM    155  CA  GLU    20     -14.211   8.947  -7.176  1.00 94.01           C  
ATOM    156  C   GLU    20     -13.051   8.945  -8.167  1.00 94.01           C  
ATOM    157  O   GLU    20     -12.853   9.917  -8.901  1.00 94.01           O  
ATOM    158  CB  GLU    20     -14.886  10.321  -7.159  1.00 94.01           C  
ATOM    159  CG  GLU    20     -16.074  10.411  -6.212  1.00 94.01           C  
ATOM    160  CD  GLU    20     -17.195   9.445  -6.562  1.00 94.01           C  
ATOM    161  OE1 GLU    20     -17.946   9.031  -5.650  1.00 94.01           O  
ATOM    162  OE2 GLU    20     -17.322   9.099  -7.757  1.00 94.01           O  
ATOM    163  N   GLU    21     -12.084   8.157  -8.020  1.00 90.72           N  
ATOM    164  CA  GLU    21     -10.955   7.873  -8.901  1.00 90.72           C  
ATOM    165  C   GLU    21      -9.876   8.946  -8.780  1.00 90.72           C  
ATOM    166  O   GLU    21      -9.076   9.135  -9.698  1.00 90.72           O  
ATOM    167  CB  GLU    21     -11.422   7.759 -10.355  1.00 90.72           C  
ATOM    168  CG  GLU    21     -12.340   6.573 -10.614  1.00 90.72           C  
ATOM    169  CD  GLU    21     -12.755   6.443 -12.072  1.00 90.72           C  
ATOM    170  OE1 GLU    21     -13.732   5.717 -12.362  1.00 90.72           O  
ATOM    171  OE2 GLU    21     -12.096   7.072 -12.930  1.00 90.72           O  
ATOM    172  N   LYS    22      -9.992   9.709  -7.705  1.00 91.23           N  
ATOM    173  CA  LYS    22      -9.004  10.756  -7.460  1.00 91.23           C  
ATOM    174  C   LYS    22      -8.303  10.546  -6.120  1.00 91.23           C  
ATOM    175  O   LYS    22      -8.904  10.037  -5.172  1.00 91.23           O  
ATOM    176  CB  LYS    22      -9.662  12.136  -7.497  1.00 91.23           C  
ATOM    177  CG  LYS    22     -10.265  12.498  -8.846  1.00 91.23           C  
ATOM    178  CD  LYS    22     -10.902  13.881  -8.820  1.00 91.23           C  
ATOM    179  CE  LYS    22     -11.505  14.245 -10.170  1.00 91.23           C  
ATOM    180  NZ  LYS    22     -12.172  15.581 -10.136  1.00 91.23           N  
ATOM    181  N   VAL    23      -7.035  10.960  -6.033  1.00 90.01           N  
ATOM    182  CA  VAL    23      -6.322  10.992  -4.760  1.00 90.01           C  
ATOM    183  C   VAL    23      -6.769  12.205  -3.948  1.00 90.01           C  
ATOM    184  O   VAL    23      -6.512  13.348  -4.335  1.00 90.01           O  
ATOM    185  CB  VAL    23      -4.791  11.023  -4.967  1.00 90.01           C  
ATOM    186  CG1 VAL    23      -4.065  11.037  -3.623  1.00 90.01           C  
ATOM    187  CG2 VAL    23      -4.343   9.830  -5.809  1.00 90.01           C  
ATOM    188  N   THR    24      -7.471  12.007  -2.893  1.00 91.91           N  
ATOM    189  CA  THR    24      -8.015  13.099  -2.093  1.00 91.91           C  
ATOM    190  C   THR    24      -7.140  13.364  -0.872  1.00 91.91           C  
ATOM    191  O   THR    24      -7.334  14.356  -0.166  1.00 91.91           O  
ATOM    192  CB  THR    24      -9.455  12.796  -1.640  1.00 91.91           C  
ATOM    193  OG1 THR    24      -9.476  11.548  -0.936  1.00 91.91           O  
ATOM    194  CG2 THR    24     -10.401  12.709  -2.833  1.00 91.91           C  
ATOM    195  N   PHE    25      -6.237  12.466  -0.537  1.00 90.59           N  
ATOM    196  CA  PHE    25      -5.322  12.578   0.592  1.00 90.59           C  
ATOM    197  C   PHE    25      -4.027  11.822   0.318  1.00 90.59           C  
ATOM    198  O   PHE    25      -4.053  10.705  -0.202  1.00 90.59           O  
ATOM    199  CB  PHE    25      -5.977  12.049   1.872  1.00 90.59           C  
ATOM    200  CG  PHE    25      -5.076  12.089   3.077  1.00 90.59           C  
ATOM    201  CD1 PHE    25      -4.424  10.942   3.513  1.00 90.59           C  
ATOM    202  CD2 PHE    25      -4.881  13.275   3.773  1.00 90.59           C  
ATOM    203  CE1 PHE    25      -3.590  10.976   4.628  1.00 90.59           C  
ATOM    204  CE2 PHE    25      -4.049  13.317   4.888  1.00 90.59           C  
ATOM    205  CZ  PHE    25      -3.405  12.166   5.315  1.00 90.59           C  
ATOM    206  N   LEU    26      -2.912  12.439   0.535  1.00 88.28           N  
ATOM    207  CA  LEU    26      -1.595  11.831   0.380  1.00 88.28           C  
ATOM    208  C   LEU    26      -0.658  12.272   1.500  1.00 88.28           C  
ATOM    209  O   LEU    26      -0.541  13.467   1.782  1.00 88.28           O  
ATOM    210  CB  LEU    26      -0.992  12.196  -0.979  1.00 88.28           C  
ATOM    211  CG  LEU    26       0.400  11.637  -1.276  1.00 88.28           C  
ATOM    212  CD1 LEU    26       0.347  10.118  -1.395  1.00 88.28           C  
ATOM    213  CD2 LEU    26       0.967  12.259  -2.547  1.00 88.28           C  
ATOM    214  N   HIS    27      -0.100  11.297   2.125  1.00 87.87           N  
ATOM    215  CA  HIS    27       0.848  11.545   3.205  1.00 87.87           C  
ATOM    216  C   HIS    27       1.987  10.530   3.182  1.00 87.87           C  
ATOM    217  O   HIS    27       1.792   9.381   2.779  1.00 87.87           O  
ATOM    218  CB  HIS    27       0.139  11.506   4.560  1.00 87.87           C  
ATOM    219  CG  HIS    27       1.008  11.921   5.704  1.00 87.87           C  
ATOM    220  ND1 HIS    27       1.293  13.240   5.982  1.00 87.87           N  
ATOM    221  CD2 HIS    27       1.652  11.188   6.642  1.00 87.87           C  
ATOM    222  CE1 HIS    27       2.077  13.300   7.045  1.00 87.87           C  
ATOM    223  NE2 HIS    27       2.310  12.068   7.465  1.00 87.87           N  
ATOM    224  N   TYR    28       3.191  11.006   3.589  1.00 86.19           N  
ATOM    225  CA  TYR    28       4.336  10.111   3.717  1.00 86.19           C  
ATOM    226  C   TYR    28       5.244  10.549   4.859  1.00 86.19           C  
ATOM    227  O   TYR    28       5.260  11.724   5.234  1.00 86.19           O  
ATOM    228  CB  TYR    28       5.129  10.062   2.408  1.00 86.19           C  
ATOM    229  CG  TYR    28       5.701  11.396   1.994  1.00 86.19           C  
ATOM    230  CD1 TYR    28       4.968  12.274   1.199  1.00 86.19           C  
ATOM    231  CD2 TYR    28       6.975  11.782   2.397  1.00 86.19           C  
ATOM    232  CE1 TYR    28       5.492  13.503   0.813  1.00 86.19           C  
ATOM    233  CE2 TYR    28       7.509  13.009   2.018  1.00 86.19           C  
ATOM    234  CZ  TYR    28       6.761  13.862   1.228  1.00 86.19           C  
ATOM    235  OH  TYR    28       7.284  15.078   0.849  1.00 86.19           O  
ATOM    236  N   LEU    29       5.921   9.643   5.378  1.00 86.08           N  
ATOM    237  CA  LEU    29       6.898   9.917   6.426  1.00 86.08           C  
ATOM    238  C   LEU    29       8.020   8.885   6.406  1.00 86.08           C  
ATOM    239  O   LEU    29       7.814   7.745   5.982  1.00 86.08           O  
ATOM    240  CB  LEU    29       6.222   9.927   7.799  1.00 86.08           C  
ATOM    241  CG  LEU    29       5.662   8.592   8.289  1.00 86.08           C  
ATOM    242  CD1 LEU    29       6.529   8.033   9.412  1.00 86.08           C  
ATOM    243  CD2 LEU    29       4.218   8.755   8.753  1.00 86.08           C  
ATOM    244  N   LYS    30       9.191   9.318   6.728  1.00 84.15           N  
ATOM    245  CA  LYS    30      10.319   8.399   6.856  1.00 84.15           C  
ATOM    246  C   LYS    30      10.160   7.498   8.077  1.00 84.15           C  
ATOM    247  O   LYS    30       9.894   7.980   9.180  1.00 84.15           O  
ATOM    248  CB  LYS    30      11.635   9.174   6.944  1.00 84.15           C  
ATOM    249  CG  LYS    30      12.871   8.327   6.681  1.00 84.15           C  
ATOM    250  CD  LYS    30      14.095   9.192   6.412  1.00 84.15           C  
ATOM    251  CE  LYS    30      15.324   8.345   6.108  1.00 84.15           C  
ATOM    252  NZ  LYS    30      16.498   9.188   5.732  1.00 84.15           N  
ATOM    253  N   SER    31      10.221   6.192   7.856  1.00 85.54           N  
ATOM    254  CA  SER    31       9.974   5.238   8.932  1.00 85.54           C  
ATOM    255  C   SER    31      11.197   5.089   9.830  1.00 85.54           C  
ATOM    256  O   SER    31      11.067   4.807  11.023  1.00 85.54           O  
ATOM    257  CB  SER    31       9.581   3.875   8.361  1.00 85.54           C  
ATOM    258  OG  SER    31      10.697   3.240   7.763  1.00 85.54           O  
ATOM    259  N   ASN    32      12.406   5.234   9.260  1.00 79.42           N  
ATOM    260  CA  ASN    32      13.666   4.974   9.948  1.00 79.42           C  
ATOM    261  C   ASN    32      13.666   3.601  10.615  1.00 79.42           C  
ATOM    262  O   ASN    32      13.952   3.486  11.808  1.00 79.42           O  
ATOM    263  CB  ASN    32      13.949   6.066  10.981  1.00 79.42           C  
ATOM    264  CG  ASN    32      14.188   7.422  10.346  1.00 79.42           C  
ATOM    265  OD1 ASN    32      14.734   7.517   9.243  1.00 79.42           O  
ATOM    266  ND2 ASN    32      13.781   8.481  11.036  1.00 79.42           N  
ATOM    267  N   LYS    33      13.100   2.575  10.028  1.00 82.07           N  
ATOM    268  CA  LYS    33      13.059   1.180  10.455  1.00 82.07           C  
ATOM    269  C   LYS    33      12.125   0.997  11.648  1.00 82.07           C  
ATOM    270  O   LYS    33      12.332   0.107  12.475  1.00 82.07           O  
ATOM    271  CB  LYS    33      14.462   0.684  10.808  1.00 82.07           C  
ATOM    272  CG  LYS    33      15.430   0.678   9.634  1.00 82.07           C  
ATOM    273  CD  LYS    33      16.774   0.073  10.020  1.00 82.07           C  
ATOM    274  CE  LYS    33      17.745   0.073   8.848  1.00 82.07           C  
ATOM    275  NZ  LYS    33      19.087  -0.454   9.240  1.00 82.07           N  
ATOM    276  N   LYS    34      11.268   1.947  11.831  1.00 90.73           N  
ATOM    277  CA  LYS    34      10.323   1.894  12.943  1.00 90.73           C  
ATOM    278  C   LYS    34       8.885   1.822  12.439  1.00 90.73           C  
ATOM    279  O   LYS    34       7.996   2.477  12.987  1.00 90.73           O  
ATOM    280  CB  LYS    34      10.499   3.109  13.855  1.00 90.73           C  
ATOM    281  CG  LYS    34      11.855   3.176  14.542  1.00 90.73           C  
ATOM    282  CD  LYS    34      11.949   4.374  15.478  1.00 90.73           C  
ATOM    283  CE  LYS    34      13.289   4.417  16.200  1.00 90.73           C  
ATOM    284  NZ  LYS    34      13.412   5.626  17.067  1.00 90.73           N  
ATOM    285  N   THR    35       8.728   1.216  11.323  1.00 92.71           N  
ATOM    286  CA  THR    35       7.421   1.188  10.675  1.00 92.71           C  
ATOM    287  C   THR    35       6.351   0.681  11.638  1.00 92.71           C  
ATOM    288  O   THR    35       5.268   1.263  11.734  1.00 92.71           O  
ATOM    289  CB  THR    35       7.440   0.305   9.414  1.00 92.71           C  
ATOM    290  OG1 THR    35       8.426   0.806   8.502  1.00 92.71           O  
ATOM    291  CG2 THR    35       6.081   0.302   8.723  1.00 92.71           C  
ATOM    292  N   LEU    36       6.655  -0.341  12.397  1.00 93.30           N  
ATOM    293  CA  LEU    36       5.662  -0.954  13.272  1.00 93.30           C  
ATOM    294  C   LEU    36       5.219   0.021  14.357  1.00 93.30           C  
ATOM    295  O   LEU    36       4.026   0.126  14.654  1.00 93.30           O  
ATOM    296  CB  LEU    36       6.224  -2.227  13.911  1.00 93.30           C  
ATOM    297  CG  LEU    36       5.289  -2.978  14.860  1.00 93.30           C  
ATOM    298  CD1 LEU    36       4.020  -3.402  14.128  1.00 93.30           C  
ATOM    299  CD2 LEU    36       5.996  -4.188  15.461  1.00 93.30           C  
ATOM    300  N   GLU    37       6.101   0.768  14.867  1.00 93.84           N  
ATOM    301  CA  GLU    37       5.799   1.722  15.930  1.00 93.84           C  
ATOM    302  C   GLU    37       5.089   2.955  15.379  1.00 93.84           C  
ATOM    303  O   GLU    37       4.220   3.524  16.043  1.00 93.84           O  
ATOM    304  CB  GLU    37       7.079   2.135  16.661  1.00 93.84           C  
ATOM    305  CG  GLU    37       7.778   0.986  17.375  1.00 93.84           C  
ATOM    306  CD  GLU    37       8.857   0.324  16.534  1.00 93.84           C  
ATOM    307  OE1 GLU    37       9.541  -0.595  17.039  1.00 93.84           O  
ATOM    308  OE2 GLU    37       9.022   0.729  15.361  1.00 93.84           O  
ATOM    309  N   LEU    38       5.393   3.295  14.141  1.00 92.94           N  
ATOM    310  CA  LEU    38       4.960   4.578  13.599  1.00 92.94           C  
ATOM    311  C   LEU    38       3.539   4.486  13.054  1.00 92.94           C  
ATOM    312  O   LEU    38       2.787   5.463  13.100  1.00 92.94           O  
ATOM    313  CB  LEU    38       5.913   5.044  12.496  1.00 92.94           C  
ATOM    314  CG  LEU    38       7.259   5.606  12.956  1.00 92.94           C  
ATOM    315  CD1 LEU    38       8.138   5.928  11.752  1.00 92.94           C  
ATOM    316  CD2 LEU    38       7.054   6.844  13.821  1.00 92.94           C  
ATOM    317  N   LEU    39       3.154   3.365  12.607  1.00 91.80           N  
ATOM    318  CA  LEU    39       1.875   3.262  11.914  1.00 91.80           C  
ATOM    319  C   LEU    39       0.721   3.617  12.846  1.00 91.80           C  
ATOM    320  O   LEU    39      -0.097   4.483  12.526  1.00 91.80           O  
ATOM    321  CB  LEU    39       1.680   1.849  11.356  1.00 91.80           C  
ATOM    322  CG  LEU    39       2.328   1.559  10.002  1.00 91.80           C  
ATOM    323  CD1 LEU    39       2.113   0.101   9.612  1.00 91.80           C  
ATOM    324  CD2 LEU    39       1.772   2.492   8.932  1.00 91.80           C  
ATOM    325  N   PRO    40       0.684   2.965  14.049  1.00 92.05           N  
ATOM    326  CA  PRO    40      -0.420   3.354  14.929  1.00 92.05           C  
ATOM    327  C   PRO    40      -0.405   4.842  15.272  1.00 92.05           C  
ATOM    328  O   PRO    40      -1.463   5.469  15.366  1.00 92.05           O  
ATOM    329  CB  PRO    40      -0.191   2.503  16.180  1.00 92.05           C  
ATOM    330  CG  PRO    40       0.546   1.297  15.692  1.00 92.05           C  
ATOM    331  CD  PRO    40       1.477   1.721  14.593  1.00 92.05           C  
ATOM    332  N   LYS    41       0.755   5.395  15.380  1.00 93.15           N  
ATOM    333  CA  LYS    41       0.866   6.815  15.702  1.00 93.15           C  
ATOM    334  C   LYS    41       0.352   7.681  14.555  1.00 93.15           C  
ATOM    335  O   LYS    41      -0.343   8.674  14.782  1.00 93.15           O  
ATOM    336  CB  LYS    41       2.315   7.181  16.026  1.00 93.15           C  
ATOM    337  CG  LYS    41       2.828   6.583  17.327  1.00 93.15           C  
ATOM    338  CD  LYS    41       4.276   6.977  17.591  1.00 93.15           C  
ATOM    339  CE  LYS    41       4.805   6.344  18.871  1.00 93.15           C  
ATOM    340  NZ  LYS    41       6.249   6.657  19.089  1.00 93.15           N  
ATOM    341  N   ILE    42       0.662   7.236  13.433  1.00 90.59           N  
ATOM    342  CA  ILE    42       0.226   7.972  12.252  1.00 90.59           C  
ATOM    343  C   ILE    42      -1.294   7.895  12.127  1.00 90.59           C  
ATOM    344  O   ILE    42      -1.955   8.908  11.885  1.00 90.59           O  
ATOM    345  CB  ILE    42       0.897   7.430  10.969  1.00 90.59           C  
ATOM    346  CG1 ILE    42       2.398   7.742  10.979  1.00 90.59           C  
ATOM    347  CG2 ILE    42       0.225   8.012   9.722  1.00 90.59           C  
ATOM    348  CD1 ILE    42       3.197   6.971   9.938  1.00 90.59           C  
ATOM    349  N   PHE    43      -1.794   6.707  12.376  1.00 92.14           N  
ATOM    350  CA  PHE    43      -3.244   6.561  12.313  1.00 92.14           C  
ATOM    351  C   PHE    43      -3.925   7.480  13.320  1.00 92.14           C  
ATOM    352  O   PHE    43      -4.918   8.135  12.997  1.00 92.14           O  
ATOM    353  CB  PHE    43      -3.650   5.106  12.571  1.00 92.14           C  
ATOM    354  CG  PHE    43      -3.168   4.145  11.518  1.00 92.14           C  
ATOM    355  CD1 PHE    43      -2.925   4.579  10.221  1.00 92.14           C  
ATOM    356  CD2 PHE    43      -2.957   2.808  11.827  1.00 92.14           C  
ATOM    357  CE1 PHE    43      -2.479   3.691   9.244  1.00 92.14           C  
ATOM    358  CE2 PHE    43      -2.511   1.915  10.857  1.00 92.14           C  
ATOM    359  CZ  PHE    43      -2.273   2.359   9.566  1.00 92.14           C  
ATOM    360  N   GLU    44      -3.360   7.499  14.459  1.00 93.61           N  
ATOM    361  CA  GLU    44      -3.927   8.338  15.510  1.00 93.61           C  
ATOM    362  C   GLU    44      -3.809   9.818  15.158  1.00 93.61           C  
ATOM    363  O   GLU    44      -4.790  10.561  15.237  1.00 93.61           O  
ATOM    364  CB  GLU    44      -3.242   8.060  16.850  1.00 93.61           C  
ATOM    365  CG  GLU    44      -3.845   8.823  18.020  1.00 93.61           C  
ATOM    366  CD  GLU    44      -3.195   8.490  19.354  1.00 93.61           C  
ATOM    367  OE1 GLU    44      -3.650   9.010  20.397  1.00 93.61           O  
ATOM    368  OE2 GLU    44      -2.222   7.703  19.354  1.00 93.61           O  
ATOM    369  N   GLU    45      -2.685  10.181  14.694  1.00 93.30           N  
ATOM    370  CA  GLU    45      -2.412  11.584  14.398  1.00 93.30           C  
ATOM    371  C   GLU    45      -3.275  12.083  13.243  1.00 93.30           C  
ATOM    372  O   GLU    45      -3.756  13.218  13.265  1.00 93.30           O  
ATOM    373  CB  GLU    45      -0.930  11.787  14.072  1.00 93.30           C  
ATOM    374  CG  GLU    45      -0.554  13.234  13.789  1.00 93.30           C  
ATOM    375  CD  GLU    45       0.906  13.411  13.403  1.00 93.30           C  
ATOM    376  OE1 GLU    45       1.277  14.503  12.918  1.00 93.30           O  
ATOM    377  OE2 GLU    45       1.684  12.448  13.586  1.00 93.30           O  
ATOM    378  N   LEU    46      -3.434  11.149  12.339  1.00 91.18           N  
ATOM    379  CA  LEU    46      -4.168  11.560  11.148  1.00 91.18           C  
ATOM    380  C   LEU    46      -5.645  11.201  11.268  1.00 91.18           C  
ATOM    381  O   LEU    46      -6.410  11.376  10.318  1.00 91.18           O  
ATOM    382  CB  LEU    46      -3.572  10.906   9.899  1.00 91.18           C  
ATOM    383  CG  LEU    46      -2.118  11.258   9.576  1.00 91.18           C  
ATOM    384  CD1 LEU    46      -1.664  10.532   8.315  1.00 91.18           C  
ATOM    385  CD2 LEU    46      -1.956  12.767   9.419  1.00 91.18           C  
ATOM    386  N   CYS    47      -5.957  10.633  12.427  1.00 92.42           N  
ATOM    387  CA  CYS    47      -7.332  10.236  12.709  1.00 92.42           C  
ATOM    388  C   CYS    47      -7.860   9.295  11.633  1.00 92.42           C  
ATOM    389  O   CYS    47      -8.941   9.516  11.084  1.00 92.42           O  
ATOM    390  CB  CYS    47      -8.235  11.466  12.811  1.00 92.42           C  
ATOM    391  SG  CYS    47      -7.799  12.578  14.166  1.00 92.42           S  
ATOM    392  N   ILE    48      -7.034   8.425  11.187  1.00 91.72           N  
ATOM    393  CA  ILE    48      -7.422   7.390  10.235  1.00 91.72           C  
ATOM    394  C   ILE    48      -8.103   6.240  10.973  1.00 91.72           C  
ATOM    395  O   ILE    48      -7.481   5.573  11.804  1.00 91.72           O  
ATOM    396  CB  ILE    48      -6.205   6.870   9.438  1.00 91.72           C  
ATOM    397  CG1 ILE    48      -5.630   7.983   8.555  1.00 91.72           C  
ATOM    398  CG2 ILE    48      -6.592   5.649   8.598  1.00 91.72           C  
ATOM    399  CD1 ILE    48      -4.345   7.600   7.834  1.00 91.72           C  
ATOM    400  N   ARG    49      -9.339   6.119  10.794  1.00 94.93           N  
ATOM    401  CA  ARG    49     -10.098   4.979  11.298  1.00 94.93           C  
ATOM    402  C   ARG    49     -10.478   4.031  10.166  1.00 94.93           C  
ATOM    403  O   ARG    49     -11.110   4.442   9.191  1.00 94.93           O  
ATOM    404  CB  ARG    49     -11.355   5.451  12.031  1.00 94.93           C  
ATOM    405  CG  ARG    49     -11.077   6.419  13.171  1.00 94.93           C  
ATOM    406  CD  ARG    49     -11.971   6.146  14.373  1.00 94.93           C  
ATOM    407  NE  ARG    49     -13.324   6.651  14.164  1.00 94.93           N  
ATOM    408  CZ  ARG    49     -13.889   7.622  14.876  1.00 94.93           C  
ATOM    409  NH1 ARG    49     -13.224   8.214  15.863  1.00 94.93           N  
ATOM    410  NH2 ARG    49     -15.127   8.004  14.601  1.00 94.93           N  
ATOM    411  N   PRO    50     -10.102   2.754  10.260  1.00 95.56           N  
ATOM    412  CA  PRO    50     -10.361   1.808   9.172  1.00 95.56           C  
ATOM    413  C   PRO    50     -11.842   1.713   8.812  1.00 95.56           C  
ATOM    414  O   PRO    50     -12.184   1.456   7.655  1.00 95.56           O  
ATOM    415  CB  PRO    50      -9.848   0.478   9.731  1.00 95.56           C  
ATOM    416  CG  PRO    50      -9.780   0.686  11.210  1.00 95.56           C  
ATOM    417  CD  PRO    50      -9.498   2.138  11.474  1.00 95.56           C  
ATOM    418  N   GLU    51     -12.718   1.969   9.721  1.00 96.87           N  
ATOM    419  CA  GLU    51     -14.157   1.870   9.500  1.00 96.87           C  
ATOM    420  C   GLU    51     -14.641   2.937   8.523  1.00 96.87           C  
ATOM    421  O   GLU    51     -15.751   2.847   7.996  1.00 96.87           O  
ATOM    422  CB  GLU    51     -14.914   1.988  10.825  1.00 96.87           C  
ATOM    423  CG  GLU    51     -14.462   0.992  11.883  1.00 96.87           C  
ATOM    424  CD  GLU    51     -13.157   1.384  12.557  1.00 96.87           C  
ATOM    425  OE1 GLU    51     -12.461   0.494  13.098  1.00 96.87           O  
ATOM    426  OE2 GLU    51     -12.828   2.591  12.546  1.00 96.87           O  
ATOM    427  N   ASN    52     -13.807   3.912   8.305  1.00 96.96           N  
ATOM    428  CA  ASN    52     -14.207   5.019   7.444  1.00 96.96           C  
ATOM    429  C   ASN    52     -13.979   4.694   5.970  1.00 96.96           C  
ATOM    430  O   ASN    52     -14.261   5.516   5.097  1.00 96.96           O  
ATOM    431  CB  ASN    52     -13.456   6.296   7.827  1.00 96.96           C  
ATOM    432  CG  ASN    52     -13.881   6.840   9.177  1.00 96.96           C  
ATOM    433  OD1 ASN    52     -14.980   6.553   9.657  1.00 96.96           O  
ATOM    434  ND2 ASN    52     -13.013   7.630   9.798  1.00 96.96           N  
ATOM    435  N   PHE    53     -13.485   3.524   5.725  1.00 97.78           N  
ATOM    436  CA  PHE    53     -13.150   3.203   4.343  1.00 97.78           C  
ATOM    437  C   PHE    53     -13.980   2.027   3.843  1.00 97.78           C  
ATOM    438  O   PHE    53     -14.365   1.155   4.625  1.00 97.78           O  
ATOM    439  CB  PHE    53     -11.657   2.886   4.210  1.00 97.78           C  
ATOM    440  CG  PHE    53     -10.756   4.007   4.655  1.00 97.78           C  
ATOM    441  CD1 PHE    53     -10.507   5.090   3.821  1.00 97.78           C  
ATOM    442  CD2 PHE    53     -10.159   3.977   5.908  1.00 97.78           C  
ATOM    443  CE1 PHE    53      -9.674   6.129   4.231  1.00 97.78           C  
ATOM    444  CE2 PHE    53      -9.325   5.011   6.324  1.00 97.78           C  
ATOM    445  CZ  PHE    53      -9.083   6.085   5.484  1.00 97.78           C  
ATOM    446  N   ASP    54     -14.259   2.033   2.573  1.00 98.20           N  
ATOM    447  CA  ASP    54     -15.049   0.975   1.950  1.00 98.20           C  
ATOM    448  C   ASP    54     -14.164  -0.196   1.529  1.00 98.20           C  
ATOM    449  O   ASP    54     -14.653  -1.308   1.323  1.00 98.20           O  
ATOM    450  CB  ASP    54     -15.813   1.519   0.740  1.00 98.20           C  
ATOM    451  CG  ASP    54     -16.732   2.676   1.091  1.00 98.20           C  
ATOM    452  OD1 ASP    54     -17.543   2.546   2.033  1.00 98.20           O  
ATOM    453  OD2 ASP    54     -16.647   3.725   0.416  1.00 98.20           O  
ATOM    454  N   ALA    55     -12.909   0.103   1.307  1.00 98.43           N  
ATOM    455  CA  ALA    55     -11.956  -0.909   0.859  1.00 98.43           C  
ATOM    456  C   ALA    55     -10.525  -0.501   1.194  1.00 98.43           C  
ATOM    457  O   ALA    55     -10.276   0.637   1.599  1.00 98.43           O  
ATOM    458  CB  ALA    55     -12.101  -1.147  -0.642  1.00 98.43           C  
ATOM    459  N   PHE    56      -9.564  -1.481   1.007  1.00 98.33           N  
ATOM    460  CA  PHE    56      -8.153  -1.249   1.289  1.00 98.33           C  
ATOM    461  C   PHE    56      -7.285  -1.701   0.121  1.00 98.33           C  
ATOM    462  O   PHE    56      -7.668  -2.598  -0.633  1.00 98.33           O  
ATOM    463  CB  PHE    56      -7.732  -1.979   2.569  1.00 98.33           C  
ATOM    464  CG  PHE    56      -8.563  -1.623   3.772  1.00 98.33           C  
ATOM    465  CD1 PHE    56      -8.310  -0.460   4.489  1.00 98.33           C  
ATOM    466  CD2 PHE    56      -9.598  -2.451   4.186  1.00 98.33           C  
ATOM    467  CE1 PHE    56      -9.077  -0.127   5.603  1.00 98.33           C  
ATOM    468  CE2 PHE    56     -10.368  -2.126   5.298  1.00 98.33           C  
ATOM    469  CZ  PHE    56     -10.106  -0.964   6.006  1.00 98.33           C  
ATOM    470  N   ALA    57      -6.150  -1.012  -0.018  1.00 98.17           N  
ATOM    471  CA  ALA    57      -5.119  -1.398  -0.978  1.00 98.17           C  
ATOM    472  C   ALA    57      -3.741  -1.420  -0.324  1.00 98.17           C  
ATOM    473  O   ALA    57      -3.442  -0.589   0.537  1.00 98.17           O  
ATOM    474  CB  ALA    57      -5.123  -0.449  -2.174  1.00 98.17           C  
ATOM    475  N   VAL    58      -2.961  -2.379  -0.702  1.00 97.55           N  
ATOM    476  CA  VAL    58      -1.660  -2.492  -0.052  1.00 97.55           C  
ATOM    477  C   VAL    58      -0.627  -3.013  -1.049  1.00 97.55           C  
ATOM    478  O   VAL    58      -0.955  -3.810  -1.932  1.00 97.55           O  
ATOM    479  CB  VAL    58      -1.721  -3.418   1.184  1.00 97.55           C  
ATOM    480  CG1 VAL    58      -2.062  -4.848   0.771  1.00 97.55           C  
ATOM    481  CG2 VAL    58      -0.398  -3.379   1.945  1.00 97.55           C  
ATOM    482  N   SER    59       0.630  -2.563  -0.891  1.00 96.05           N  
ATOM    483  CA  SER    59       1.704  -3.031  -1.761  1.00 96.05           C  
ATOM    484  C   SER    59       2.213  -4.401  -1.323  1.00 96.05           C  
ATOM    485  O   SER    59       2.398  -4.648  -0.130  1.00 96.05           O  
ATOM    486  CB  SER    59       2.860  -2.029  -1.773  1.00 96.05           C  
ATOM    487  OG  SER    59       3.922  -2.496  -2.586  1.00 96.05           O  
ATOM    488  N   VAL    60       2.444  -5.294  -2.267  1.00 96.32           N  
ATOM    489  CA  VAL    60       3.070  -6.585  -2.003  1.00 96.32           C  
ATOM    490  C   VAL    60       4.311  -6.747  -2.877  1.00 96.32           C  
ATOM    491  O   VAL    60       4.822  -7.857  -3.041  1.00 96.32           O  
ATOM    492  CB  VAL    60       2.088  -7.753  -2.251  1.00 96.32           C  
ATOM    493  CG1 VAL    60       0.906  -7.678  -1.286  1.00 96.32           C  
ATOM    494  CG2 VAL    60       1.601  -7.741  -3.699  1.00 96.32           C  
ATOM    495  N   GLY    61       4.695  -5.579  -3.539  1.00 93.67           N  
ATOM    496  CA  GLY    61       5.790  -5.628  -4.494  1.00 93.67           C  
ATOM    497  C   GLY    61       7.155  -5.680  -3.834  1.00 93.67           C  
ATOM    498  O   GLY    61       7.303  -6.237  -2.745  1.00 93.67           O  
ATOM    499  N   VAL    62       8.175  -5.132  -4.547  1.00 90.37           N  
ATOM    500  CA  VAL    62       9.561  -5.145  -4.091  1.00 90.37           C  
ATOM    501  C   VAL    62       9.748  -4.120  -2.975  1.00 90.37           C  
ATOM    502  O   VAL    62       9.193  -3.021  -3.033  1.00 90.37           O  
ATOM    503  CB  VAL    62      10.542  -4.856  -5.249  1.00 90.37           C  
ATOM    504  CG1 VAL    62      11.965  -4.681  -4.721  1.00 90.37           C  
ATOM    505  CG2 VAL    62      10.488  -5.977  -6.286  1.00 90.37           C  
ATOM    506  N   GLY    63      10.449  -4.508  -1.876  1.00 88.80           N  
ATOM    507  CA  GLY    63      10.774  -3.622  -0.769  1.00 88.80           C  
ATOM    508  C   GLY    63      11.447  -4.334   0.388  1.00 88.80           C  
ATOM    509  O   GLY    63      11.868  -5.485   0.255  1.00 88.80           O  
ATOM    510  N   TYR    64      11.714  -3.544   1.473  1.00 88.69           N  
ATOM    511  CA  TYR    64      12.222  -4.164   2.692  1.00 88.69           C  
ATOM    512  C   TYR    64      11.214  -5.157   3.259  1.00 88.69           C  
ATOM    513  O   TYR    64      10.073  -4.793   3.555  1.00 88.69           O  
ATOM    514  CB  TYR    64      12.550  -3.097   3.740  1.00 88.69           C  
ATOM    515  CG  TYR    64      13.642  -2.144   3.316  1.00 88.69           C  
ATOM    516  CD1 TYR    64      14.960  -2.576   3.191  1.00 88.69           C  
ATOM    517  CD2 TYR    64      13.357  -0.811   3.040  1.00 88.69           C  
ATOM    518  CE1 TYR    64      15.970  -1.701   2.801  1.00 88.69           C  
ATOM    519  CE2 TYR    64      14.359   0.073   2.650  1.00 88.69           C  
ATOM    520  CZ  TYR    64      15.660  -0.381   2.533  1.00 88.69           C  
ATOM    521  OH  TYR    64      16.655   0.489   2.148  1.00 88.69           O  
ATOM    522  N   LEU    65      11.610  -6.346   3.396  1.00 88.70           N  
ATOM    523  CA  LEU    65      10.705  -7.447   3.707  1.00 88.70           C  
ATOM    524  C   LEU    65       9.946  -7.178   5.002  1.00 88.70           C  
ATOM    525  O   LEU    65       8.730  -7.375   5.066  1.00 88.70           O  
ATOM    526  CB  LEU    65      11.480  -8.763   3.821  1.00 88.70           C  
ATOM    527  CG  LEU    65      10.652 -10.014   4.118  1.00 88.70           C  
ATOM    528  CD1 LEU    65       9.606 -10.229   3.029  1.00 88.70           C  
ATOM    529  CD2 LEU    65      11.555 -11.235   4.247  1.00 88.70           C  
ATOM    530  N   THR    66      10.702  -6.758   6.008  1.00 88.89           N  
ATOM    531  CA  THR    66      10.058  -6.579   7.305  1.00 88.89           C  
ATOM    532  C   THR    66       8.999  -5.482   7.236  1.00 88.89           C  
ATOM    533  O   THR    66       7.862  -5.682   7.667  1.00 88.89           O  
ATOM    534  CB  THR    66      11.087  -6.235   8.397  1.00 88.89           C  
ATOM    535  OG1 THR    66      12.037  -7.302   8.504  1.00 88.89           O  
ATOM    536  CG2 THR    66      10.409  -6.036   9.749  1.00 88.89           C  
ATOM    537  N   SER    67       9.339  -4.363   6.656  1.00 91.22           N  
ATOM    538  CA  SER    67       8.401  -3.249   6.567  1.00 91.22           C  
ATOM    539  C   SER    67       7.203  -3.602   5.692  1.00 91.22           C  
ATOM    540  O   SER    67       6.065  -3.262   6.021  1.00 91.22           O  
ATOM    541  CB  SER    67       9.097  -2.004   6.015  1.00 91.22           C  
ATOM    542  OG  SER    67       8.194  -0.914   5.942  1.00 91.22           O  
ATOM    543  N   LEU    68       7.449  -4.335   4.638  1.00 92.09           N  
ATOM    544  CA  LEU    68       6.390  -4.772   3.735  1.00 92.09           C  
ATOM    545  C   LEU    68       5.403  -5.683   4.457  1.00 92.09           C  
ATOM    546  O   LEU    68       4.188  -5.491   4.361  1.00 92.09           O  
ATOM    547  CB  LEU    68       6.982  -5.499   2.525  1.00 92.09           C  
ATOM    548  CG  LEU    68       6.000  -5.888   1.420  1.00 92.09           C  
ATOM    549  CD1 LEU    68       5.388  -4.641   0.792  1.00 92.09           C  
ATOM    550  CD2 LEU    68       6.694  -6.740   0.362  1.00 92.09           C  
ATOM    551  N   ARG    69       5.862  -6.653   5.203  1.00 94.32           N  
ATOM    552  CA  ARG    69       5.001  -7.575   5.937  1.00 94.32           C  
ATOM    553  C   ARG    69       4.147  -6.831   6.958  1.00 94.32           C  
ATOM    554  O   ARG    69       2.978  -7.166   7.159  1.00 94.32           O  
ATOM    555  CB  ARG    69       5.836  -8.651   6.635  1.00 94.32           C  
ATOM    556  CG  ARG    69       6.345  -9.737   5.702  1.00 94.32           C  
ATOM    557  CD  ARG    69       7.280 -10.703   6.418  1.00 94.32           C  
ATOM    558  NE  ARG    69       6.595 -11.422   7.488  1.00 94.32           N  
ATOM    559  CZ  ARG    69       7.104 -12.454   8.154  1.00 94.32           C  
ATOM    560  NH1 ARG    69       8.319 -12.910   7.872  1.00 94.32           N  
ATOM    561  NH2 ARG    69       6.394 -13.035   9.110  1.00 94.32           N  
ATOM    562  N   ILE    70       4.733  -5.866   7.565  1.00 95.02           N  
ATOM    563  CA  ILE    70       4.004  -5.088   8.560  1.00 95.02           C  
ATOM    564  C   ILE    70       2.804  -4.407   7.906  1.00 95.02           C  
ATOM    565  O   ILE    70       1.677  -4.521   8.391  1.00 95.02           O  
ATOM    566  CB  ILE    70       4.915  -4.037   9.235  1.00 95.02           C  
ATOM    567  CG1 ILE    70       5.956  -4.726  10.124  1.00 95.02           C  
ATOM    568  CG2 ILE    70       4.080  -3.038  10.042  1.00 95.02           C  
ATOM    569  CD1 ILE    70       7.061  -3.800  10.614  1.00 95.02           C  
ATOM    570  N   GLY    71       3.073  -3.699   6.753  1.00 95.56           N  
ATOM    571  CA  GLY    71       1.973  -3.060   6.047  1.00 95.56           C  
ATOM    572  C   GLY    71       0.896  -4.036   5.612  1.00 95.56           C  
ATOM    573  O   GLY    71      -0.290  -3.810   5.859  1.00 95.56           O  
ATOM    574  N   VAL    72       1.269  -5.161   5.095  1.00 96.88           N  
ATOM    575  CA  VAL    72       0.341  -6.168   4.592  1.00 96.88           C  
ATOM    576  C   VAL    72      -0.470  -6.747   5.750  1.00 96.88           C  
ATOM    577  O   VAL    72      -1.688  -6.907   5.643  1.00 96.88           O  
ATOM    578  CB  VAL    72       1.081  -7.298   3.843  1.00 96.88           C  
ATOM    579  CG1 VAL    72       0.137  -8.464   3.555  1.00 96.88           C  
ATOM    580  CG2 VAL    72       1.691  -6.768   2.546  1.00 96.88           C  
ATOM    581  N   THR    73       0.148  -6.965   6.852  1.00 96.59           N  
ATOM    582  CA  THR    73      -0.525  -7.531   8.015  1.00 96.59           C  
ATOM    583  C   THR    73      -1.575  -6.566   8.556  1.00 96.59           C  
ATOM    584  O   THR    73      -2.704  -6.967   8.847  1.00 96.59           O  
ATOM    585  CB  THR    73       0.481  -7.877   9.129  1.00 96.59           C  
ATOM    586  OG1 THR    73       1.389  -8.877   8.652  1.00 96.59           O  
ATOM    587  CG2 THR    73      -0.232  -8.405  10.370  1.00 96.59           C  
ATOM    588  N   PHE    74      -1.205  -5.263   8.611  1.00 95.93           N  
ATOM    589  CA  PHE    74      -2.158  -4.279   9.111  1.00 95.93           C  
ATOM    590  C   PHE    74      -3.401  -4.232   8.231  1.00 95.93           C  
ATOM    591  O   PHE    74      -4.525  -4.296   8.731  1.00 95.93           O  
ATOM    592  CB  PHE    74      -1.512  -2.891   9.182  1.00 95.93           C  
ATOM    593  CG  PHE    74      -0.893  -2.578  10.517  1.00 95.93           C  
ATOM    594  CD1 PHE    74      -1.640  -1.973  11.521  1.00 95.93           C  
ATOM    595  CD2 PHE    74       0.437  -2.887  10.769  1.00 95.93           C  
ATOM    596  CE1 PHE    74      -1.070  -1.682  12.757  1.00 95.93           C  
ATOM    597  CE2 PHE    74       1.014  -2.598  12.002  1.00 95.93           C  
ATOM    598  CZ  PHE    74       0.259  -1.995  12.995  1.00 95.93           C  
ATOM    599  N   VAL    75      -3.176  -4.216   6.958  1.00 97.04           N  
ATOM    600  CA  VAL    75      -4.288  -4.039   6.030  1.00 97.04           C  
ATOM    601  C   VAL    75      -5.156  -5.295   6.018  1.00 97.04           C  
ATOM    602  O   VAL    75      -6.386  -5.208   6.056  1.00 97.04           O  
ATOM    603  CB  VAL    75      -3.790  -3.721   4.602  1.00 97.04           C  
ATOM    604  CG1 VAL    75      -4.925  -3.870   3.590  1.00 97.04           C  
ATOM    605  CG2 VAL    75      -3.199  -2.313   4.545  1.00 97.04           C  
ATOM    606  N   LYS    76      -4.564  -6.417   6.089  1.00 97.19           N  
ATOM    607  CA  LYS    76      -5.325  -7.663   6.115  1.00 97.19           C  
ATOM    608  C   LYS    76      -6.171  -7.764   7.381  1.00 97.19           C  
ATOM    609  O   LYS    76      -7.333  -8.171   7.327  1.00 97.19           O  
ATOM    610  CB  LYS    76      -4.388  -8.867   6.013  1.00 97.19           C  
ATOM    611  CG  LYS    76      -3.797  -9.077   4.626  1.00 97.19           C  
ATOM    612  CD  LYS    76      -2.737 -10.171   4.629  1.00 97.19           C  
ATOM    613  CE  LYS    76      -3.349 -11.542   4.884  1.00 97.19           C  
ATOM    614  NZ  LYS    76      -2.303 -12.603   4.997  1.00 97.19           N  
ATOM    615  N   THR    77      -5.546  -7.444   8.461  1.00 97.27           N  
ATOM    616  CA  THR    77      -6.268  -7.506   9.727  1.00 97.27           C  
ATOM    617  C   THR    77      -7.493  -6.596   9.696  1.00 97.27           C  
ATOM    618  O   THR    77      -8.592  -7.014  10.065  1.00 97.27           O  
ATOM    619  CB  THR    77      -5.362  -7.112  10.908  1.00 97.27           C  
ATOM    620  OG1 THR    77      -4.254  -8.019  10.976  1.00 97.27           O  
ATOM    621  CG2 THR    77      -6.125  -7.159  12.227  1.00 97.27           C  
ATOM    622  N   TRP    78      -7.327  -5.391   9.151  1.00 96.91           N  
ATOM    623  CA  TRP    78      -8.443  -4.455   9.060  1.00 96.91           C  
ATOM    624  C   TRP    78      -9.532  -4.995   8.138  1.00 96.91           C  
ATOM    625  O   TRP    78     -10.712  -4.998   8.497  1.00 96.91           O  
ATOM    626  CB  TRP    78      -7.961  -3.091   8.557  1.00 96.91           C  
ATOM    627  CG  TRP    78      -7.282  -2.262   9.605  1.00 96.91           C  
ATOM    628  CD1 TRP    78      -7.135  -2.566  10.930  1.00 96.91           C  
ATOM    629  CD2 TRP    78      -6.661  -0.987   9.415  1.00 96.91           C  
ATOM    630  NE1 TRP    78      -6.459  -1.556  11.575  1.00 96.91           N  
ATOM    631  CE2 TRP    78      -6.157  -0.576  10.669  1.00 96.91           C  
ATOM    632  CE3 TRP    78      -6.481  -0.151   8.305  1.00 96.91           C  
ATOM    633  CZ2 TRP    78      -5.484   0.635  10.843  1.00 96.91           C  
ATOM    634  CZ3 TRP    78      -5.811   1.054   8.480  1.00 96.91           C  
ATOM    635  CH2 TRP    78      -5.321   1.434   9.741  1.00 96.91           C  
ATOM    636  N   ALA    79      -9.115  -5.451   7.027  1.00 97.75           N  
ATOM    637  CA  ALA    79     -10.080  -5.925   6.039  1.00 97.75           C  
ATOM    638  C   ALA    79     -10.854  -7.132   6.562  1.00 97.75           C  
ATOM    639  O   ALA    79     -12.080  -7.191   6.441  1.00 97.75           O  
ATOM    640  CB  ALA    79      -9.374  -6.277   4.731  1.00 97.75           C  
ATOM    641  N   TYR    80     -10.116  -8.009   7.190  1.00 97.61           N  
ATOM    642  CA  TYR    80     -10.737  -9.228   7.695  1.00 97.61           C  
ATOM    643  C   TYR    80     -11.723  -8.915   8.814  1.00 97.61           C  
ATOM    644  O   TYR    80     -12.854  -9.406   8.809  1.00 97.61           O  
ATOM    645  CB  TYR    80      -9.671 -10.206   8.199  1.00 97.61           C  
ATOM    646  CG  TYR    80     -10.239 -11.487   8.761  1.00 97.61           C  
ATOM    647  CD1 TYR    80     -10.250 -11.723  10.134  1.00 97.61           C  
ATOM    648  CD2 TYR    80     -10.764 -12.463   7.922  1.00 97.61           C  
ATOM    649  CE1 TYR    80     -10.771 -12.902  10.657  1.00 97.61           C  
ATOM    650  CE2 TYR    80     -11.287 -13.646   8.434  1.00 97.61           C  
ATOM    651  CZ  TYR    80     -11.287 -13.856   9.801  1.00 97.61           C  
ATOM    652  OH  TYR    80     -11.803 -15.025  10.313  1.00 97.61           O  
ATOM    653  N   THR    81     -11.363  -8.086   9.727  1.00 97.95           N  
ATOM    654  CA  THR    81     -12.176  -7.777  10.898  1.00 97.95           C  
ATOM    655  C   THR    81     -13.413  -6.975  10.502  1.00 97.95           C  
ATOM    656  O   THR    81     -14.495  -7.180  11.055  1.00 97.95           O  
ATOM    657  CB  THR    81     -11.368  -6.994  11.949  1.00 97.95           C  
ATOM    658  OG1 THR    81     -10.273  -7.801  12.400  1.00 97.95           O  
ATOM    659  CG2 THR    81     -12.237  -6.620  13.145  1.00 97.95           C  
ATOM    660  N   LEU    82     -13.270  -6.153   9.487  1.00 97.78           N  
ATOM    661  CA  LEU    82     -14.373  -5.273   9.118  1.00 97.78           C  
ATOM    662  C   LEU    82     -15.168  -5.856   7.955  1.00 97.78           C  
ATOM    663  O   LEU    82     -16.203  -5.308   7.569  1.00 97.78           O  
ATOM    664  CB  LEU    82     -13.848  -3.883   8.747  1.00 97.78           C  
ATOM    665  CG  LEU    82     -13.176  -3.090   9.869  1.00 97.78           C  
ATOM    666  CD1 LEU    82     -12.487  -1.852   9.303  1.00 97.78           C  
ATOM    667  CD2 LEU    82     -14.195  -2.702  10.935  1.00 97.78           C  
ATOM    668  N   GLY    83     -14.669  -6.929   7.333  1.00 97.73           N  
ATOM    669  CA  GLY    83     -15.338  -7.535   6.193  1.00 97.73           C  
ATOM    670  C   GLY    83     -15.312  -6.663   4.953  1.00 97.73           C  
ATOM    671  O   GLY    83     -16.311  -6.561   4.238  1.00 97.73           O  
ATOM    672  N   LYS    84     -14.221  -5.918   4.793  1.00 98.11           N  
ATOM    673  CA  LYS    84     -14.105  -5.015   3.651  1.00 98.11           C  
ATOM    674  C   LYS    84     -13.149  -5.574   2.602  1.00 98.11           C  
ATOM    675  O   LYS    84     -12.240  -6.340   2.929  1.00 98.11           O  
ATOM    676  CB  LYS    84     -13.634  -3.632   4.106  1.00 98.11           C  
ATOM    677  CG  LYS    84     -14.614  -2.915   5.022  1.00 98.11           C  
ATOM    678  CD  LYS    84     -14.138  -1.507   5.357  1.00 98.11           C  
ATOM    679  CE  LYS    84     -15.186  -0.734   6.147  1.00 98.11           C  
ATOM    680  NZ  LYS    84     -14.677   0.600   6.585  1.00 98.11           N  
ATOM    681  N   PRO    85     -13.401  -5.245   1.345  1.00 98.41           N  
ATOM    682  CA  PRO    85     -12.536  -5.762   0.282  1.00 98.41           C  
ATOM    683  C   PRO    85     -11.108  -5.229   0.371  1.00 98.41           C  
ATOM    684  O   PRO    85     -10.890  -4.117   0.859  1.00 98.41           O  
ATOM    685  CB  PRO    85     -13.222  -5.276  -0.997  1.00 98.41           C  
ATOM    686  CG  PRO    85     -14.593  -4.869  -0.565  1.00 98.41           C  
ATOM    687  CD  PRO    85     -14.548  -4.513   0.893  1.00 98.41           C  
ATOM    688  N   VAL    86     -10.126  -6.008  -0.102  1.00 98.16           N  
ATOM    689  CA  VAL    86      -8.717  -5.629  -0.154  1.00 98.16           C  
ATOM    690  C   VAL    86      -8.147  -5.948  -1.534  1.00 98.16           C  
ATOM    691  O   VAL    86      -8.518  -6.951  -2.149  1.00 98.16           O  
ATOM    692  CB  VAL    86      -7.896  -6.345   0.941  1.00 98.16           C  
ATOM    693  CG1 VAL    86      -7.896  -7.856   0.715  1.00 98.16           C  
ATOM    694  CG2 VAL    86      -6.467  -5.806   0.974  1.00 98.16           C  
ATOM    695  N   VAL    87      -7.328  -5.079  -2.077  1.00 98.26           N  
ATOM    696  CA  VAL    87      -6.609  -5.263  -3.333  1.00 98.26           C  
ATOM    697  C   VAL    87      -5.116  -5.030  -3.114  1.00 98.26           C  
ATOM    698  O   VAL    87      -4.720  -4.031  -2.510  1.00 98.26           O  
ATOM    699  CB  VAL    87      -7.140  -4.317  -4.434  1.00 98.26           C  
ATOM    700  CG1 VAL    87      -6.364  -4.515  -5.735  1.00 98.26           C  
ATOM    701  CG2 VAL    87      -8.633  -4.546  -4.659  1.00 98.26           C  
ATOM    702  N   SER    88      -4.358  -5.983  -3.553  1.00 97.85           N  
ATOM    703  CA  SER    88      -2.913  -5.786  -3.498  1.00 97.85           C  
ATOM    704  C   SER    88      -2.376  -5.265  -4.827  1.00 97.85           C  
ATOM    705  O   SER    88      -3.030  -5.401  -5.863  1.00 97.85           O  
ATOM    706  CB  SER    88      -2.207  -7.092  -3.131  1.00 97.85           C  
ATOM    707  OG  SER    88      -2.437  -8.083  -4.117  1.00 97.85           O  
ATOM    708  N   TYR    89      -1.228  -4.590  -4.794  1.00 97.02           N  
ATOM    709  CA  TYR    89      -0.559  -4.152  -6.014  1.00 97.02           C  
ATOM    710  C   TYR    89       0.953  -4.301  -5.891  1.00 97.02           C  
ATOM    711  O   TYR    89       1.483  -4.416  -4.783  1.00 97.02           O  
ATOM    712  CB  TYR    89      -0.915  -2.696  -6.330  1.00 97.02           C  
ATOM    713  CG  TYR    89      -0.632  -1.742  -5.196  1.00 97.02           C  
ATOM    714  CD1 TYR    89      -1.625  -1.403  -4.280  1.00 97.02           C  
ATOM    715  CD2 TYR    89       0.629  -1.177  -5.038  1.00 97.02           C  
ATOM    716  CE1 TYR    89      -1.369  -0.522  -3.235  1.00 97.02           C  
ATOM    717  CE2 TYR    89       0.896  -0.295  -3.997  1.00 97.02           C  
ATOM    718  CZ  TYR    89      -0.107   0.025  -3.101  1.00 97.02           C  
ATOM    719  OH  TYR    89       0.152   0.898  -2.068  1.00 97.02           O  
ATOM    720  N   LYS    90       1.660  -4.300  -7.013  1.00 95.00           N  
ATOM    721  CA  LYS    90       3.111  -4.432  -7.107  1.00 95.00           C  
ATOM    722  C   LYS    90       3.738  -3.184  -7.723  1.00 95.00           C  
ATOM    723  O   LYS    90       3.274  -2.694  -8.755  1.00 95.00           O  
ATOM    724  CB  LYS    90       3.486  -5.666  -7.929  1.00 95.00           C  
ATOM    725  CG  LYS    90       2.993  -6.977  -7.337  1.00 95.00           C  
ATOM    726  CD  LYS    90       3.226  -8.144  -8.288  1.00 95.00           C  
ATOM    727  CE  LYS    90       2.637  -9.438  -7.743  1.00 95.00           C  
ATOM    728  NZ  LYS    90       2.855 -10.583  -8.677  1.00 95.00           N  
ATOM    729  N   ASN    91       4.688  -2.629  -7.124  1.00 90.59           N  
ATOM    730  CA  ASN    91       5.265  -1.338  -7.484  1.00 90.59           C  
ATOM    731  C   ASN    91       5.888  -1.372  -8.876  1.00 90.59           C  
ATOM    732  O   ASN    91       5.753  -0.418  -9.645  1.00 90.59           O  
ATOM    733  CB  ASN    91       6.305  -0.907  -6.447  1.00 90.59           C  
ATOM    734  CG  ASN    91       7.237  -2.035  -6.051  1.00 90.59           C  
ATOM    735  OD1 ASN    91       7.758  -2.755  -6.906  1.00 90.59           O  
ATOM    736  ND2 ASN    91       7.455  -2.195  -4.751  1.00 90.59           N  
ATOM    737  N   LEU    92       6.620  -2.562  -9.295  1.00 89.34           N  
ATOM    738  CA  LEU    92       7.252  -2.595 -10.610  1.00 89.34           C  
ATOM    739  C   LEU    92       6.203  -2.630 -11.716  1.00 89.34           C  
ATOM    740  O   LEU    92       6.406  -2.056 -12.788  1.00 89.34           O  
ATOM    741  CB  LEU    92       8.178  -3.808 -10.729  1.00 89.34           C  
ATOM    742  CG  LEU    92       9.450  -3.776  -9.880  1.00 89.34           C  
ATOM    743  CD1 LEU    92      10.190  -5.105  -9.985  1.00 89.34           C  
ATOM    744  CD2 LEU    92      10.350  -2.622 -10.308  1.00 89.34           C  
ATOM    745  N   GLU    93       5.009  -3.312 -11.385  1.00 92.02           N  
ATOM    746  CA  GLU    93       3.905  -3.323 -12.340  1.00 92.02           C  
ATOM    747  C   GLU    93       3.314  -1.927 -12.516  1.00 92.02           C  
ATOM    748  O   GLU    93       3.050  -1.497 -13.640  1.00 92.02           O  
ATOM    749  CB  GLU    93       2.816  -4.302 -11.892  1.00 92.02           C  
ATOM    750  CG  GLU    93       1.681  -4.460 -12.894  1.00 92.02           C  
ATOM    751  CD  GLU    93       0.660  -5.508 -12.482  1.00 92.02           C  
ATOM    752  OE1 GLU    93      -0.410  -5.599 -13.127  1.00 92.02           O  
ATOM    753  OE2 GLU    93       0.931  -6.245 -11.507  1.00 92.02           O  
ATOM    754  N   LEU    94       3.188  -1.245 -11.436  1.00 90.33           N  
ATOM    755  CA  LEU    94       2.657   0.112 -11.509  1.00 90.33           C  
ATOM    756  C   LEU    94       3.586   1.017 -12.310  1.00 90.33           C  
ATOM    757  O   LEU    94       3.126   1.832 -13.113  1.00 90.33           O  
ATOM    758  CB  LEU    94       2.453   0.685 -10.104  1.00 90.33           C  
ATOM    759  CG  LEU    94       1.358   0.033  -9.258  1.00 90.33           C  
ATOM    760  CD1 LEU    94       1.260   0.718  -7.899  1.00 90.33           C  
ATOM    761  CD2 LEU    94       0.019   0.084  -9.986  1.00 90.33           C  
ATOM    762  N   LEU    95       4.888   0.829 -12.128  1.00 85.18           N  
ATOM    763  CA  LEU    95       5.856   1.640 -12.858  1.00 85.18           C  
ATOM    764  C   LEU    95       5.765   1.377 -14.357  1.00 85.18           C  
ATOM    765  O   LEU    95       5.763   2.315 -15.157  1.00 85.18           O  
ATOM    766  CB  LEU    95       7.276   1.353 -12.363  1.00 85.18           C  
ATOM    767  CG  LEU    95       7.685   2.021 -11.050  1.00 85.18           C  
ATOM    768  CD1 LEU    95       9.031   1.484 -10.577  1.00 85.18           C  
ATOM    769  CD2 LEU    95       7.736   3.536 -11.214  1.00 85.18           C  
ATOM    770  N   ALA    96       5.611   0.169 -14.706  1.00 86.18           N  
ATOM    771  CA  ALA    96       5.538  -0.204 -16.116  1.00 86.18           C  
ATOM    772  C   ALA    96       4.258   0.323 -16.757  1.00 86.18           C  
ATOM    773  O   ALA    96       4.280   0.819 -17.886  1.00 86.18           O  
ATOM    774  CB  ALA    96       5.622  -1.720 -16.270  1.00 86.18           C  
ATOM    775  N   LYS    97       3.175   0.292 -16.002  1.00 86.32           N  
ATOM    776  CA  LYS    97       1.878   0.698 -16.535  1.00 86.32           C  
ATOM    777  C   LYS    97       1.801   2.213 -16.700  1.00 86.32           C  
ATOM    778  O   LYS    97       1.195   2.710 -17.651  1.00 86.32           O  
ATOM    779  CB  LYS    97       0.748   0.212 -15.626  1.00 86.32           C  
ATOM    780  CG  LYS    97       0.430  -1.269 -15.773  1.00 86.32           C  
ATOM    781  CD  LYS    97      -0.736  -1.680 -14.882  1.00 86.32           C  
ATOM    782  CE  LYS    97      -1.035  -3.169 -15.003  1.00 86.32           C  
ATOM    783  NZ  LYS    97      -2.170  -3.579 -14.123  1.00 86.32           N  
ATOM    784  N   LYS    98       2.461   2.867 -15.768  1.00 80.43           N  
ATOM    785  CA  LYS    98       2.276   4.315 -15.739  1.00 80.43           C  
ATOM    786  C   LYS    98       3.311   5.019 -16.611  1.00 80.43           C  
ATOM    787  O   LYS    98       3.178   6.210 -16.903  1.00 80.43           O  
ATOM    788  CB  LYS    98       2.357   4.838 -14.304  1.00 80.43           C  
ATOM    789  CG  LYS    98       1.153   4.478 -13.445  1.00 80.43           C  
ATOM    790  CD  LYS    98      -0.124   5.118 -13.976  1.00 80.43           C  
ATOM    791  CE  LYS    98      -1.334   4.738 -13.133  1.00 80.43           C  
ATOM    792  NZ  LYS    98      -2.599   5.296 -13.696  1.00 80.43           N  
ATOM    793  N   THR    99       4.337   4.312 -17.052  1.00 76.37           N  
ATOM    794  CA  THR    99       5.411   4.919 -17.832  1.00 76.37           C  
ATOM    795  C   THR    99       5.108   4.835 -19.325  1.00 76.37           C  
ATOM    796  O   THR    99       4.924   3.742 -19.866  1.00 76.37           O  
ATOM    797  CB  THR    99       6.763   4.243 -17.541  1.00 76.37           C  
ATOM    798  OG1 THR    99       7.006   4.261 -16.129  1.00 76.37           O  
ATOM    799  CG2 THR    99       7.903   4.966 -18.250  1.00 76.37           C  
ATOM    800  N   PRO   100       4.949   5.959 -19.970  1.00 76.19           N  
ATOM    801  CA  PRO   100       4.552   5.977 -21.380  1.00 76.19           C  
ATOM    802  C   PRO   100       5.700   5.616 -22.320  1.00 76.19           C  
ATOM    803  O   PRO   100       6.056   6.407 -23.197  1.00 76.19           O  
ATOM    804  CB  PRO   100       4.100   7.423 -21.600  1.00 76.19           C  
ATOM    805  CG  PRO   100       4.912   8.228 -20.638  1.00 76.19           C  
ATOM    806  CD  PRO   100       5.166   7.396 -19.414  1.00 76.19           C  
ATOM    807  N   VAL   101       6.366   4.493 -22.094  1.00 75.92           N  
ATOM    808  CA  VAL   101       7.420   4.007 -22.978  1.00 75.92           C  
ATOM    809  C   VAL   101       6.988   2.692 -23.624  1.00 75.92           C  
ATOM    810  O   VAL   101       6.194   1.943 -23.051  1.00 75.92           O  
ATOM    811  CB  VAL   101       8.753   3.815 -22.220  1.00 75.92           C  
ATOM    812  CG1 VAL   101       9.245   5.144 -21.648  1.00 75.92           C  
ATOM    813  CG2 VAL   101       8.591   2.779 -21.109  1.00 75.92           C  
ATOM    814  N   PRO   102       7.237   2.517 -24.949  1.00 80.56           N  
ATOM    815  CA  PRO   102       6.821   1.270 -25.596  1.00 80.56           C  
ATOM    816  C   PRO   102       7.427   0.033 -24.937  1.00 80.56           C  
ATOM    817  O   PRO   102       8.470   0.125 -24.285  1.00 80.56           O  
ATOM    818  CB  PRO   102       7.331   1.430 -27.030  1.00 80.56           C  
ATOM    819  CG  PRO   102       7.679   2.879 -27.153  1.00 80.56           C  
ATOM    820  CD  PRO   102       7.821   3.454 -25.773  1.00 80.56           C  
ATOM    821  N   PHE   103       6.790  -1.124 -25.144  1.00 83.20           N  
ATOM    822  CA  PHE   103       7.352  -2.411 -24.750  1.00 83.20           C  
ATOM    823  C   PHE   103       8.571  -2.752 -25.599  1.00 83.20           C  
ATOM    824  O   PHE   103       8.683  -2.304 -26.742  1.00 83.20           O  
ATOM    825  CB  PHE   103       6.301  -3.518 -24.871  1.00 83.20           C  
ATOM    826  CG  PHE   103       5.191  -3.414 -23.860  1.00 83.20           C  
ATOM    827  CD1 PHE   103       5.407  -3.759 -22.531  1.00 83.20           C  
ATOM    828  CD2 PHE   103       3.930  -2.971 -24.239  1.00 83.20           C  
ATOM    829  CE1 PHE   103       4.381  -3.663 -21.594  1.00 83.20           C  
ATOM    830  CE2 PHE   103       2.900  -2.873 -23.308  1.00 83.20           C  
ATOM    831  CZ  PHE   103       3.127  -3.221 -21.986  1.00 83.20           C  
ATOM    832  N   PRO   104       9.435  -3.561 -25.012  1.00 85.06           N  
ATOM    833  CA  PRO   104       9.370  -4.015 -23.621  1.00 85.06           C  
ATOM    834  C   PRO   104       9.697  -2.907 -22.623  1.00 85.06           C  
ATOM    835  O   PRO   104      10.547  -2.056 -22.896  1.00 85.06           O  
ATOM    836  CB  PRO   104      10.420  -5.128 -23.564  1.00 85.06           C  
ATOM    837  CG  PRO   104      11.451  -4.732 -24.570  1.00 85.06           C  
ATOM    838  CD  PRO   104      10.765  -4.032 -25.707  1.00 85.06           C  
ATOM    839  N   LYS   105       9.059  -2.956 -21.484  1.00 83.38           N  
ATOM    840  CA  LYS   105       9.328  -2.087 -20.342  1.00 83.38           C  
ATOM    841  C   LYS   105      10.082  -2.836 -19.247  1.00 83.38           C  
ATOM    842  O   LYS   105       9.701  -3.946 -18.872  1.00 83.38           O  
ATOM    843  CB  LYS   105       8.024  -1.515 -19.784  1.00 83.38           C  
ATOM    844  CG  LYS   105       7.251  -0.657 -20.774  1.00 83.38           C  
ATOM    845  CD  LYS   105       5.958  -0.129 -20.166  1.00 83.38           C  
ATOM    846  CE  LYS   105       5.161   0.692 -21.170  1.00 83.38           C  
ATOM    847  NZ  LYS   105       3.891   1.210 -20.579  1.00 83.38           N  
ATOM    848  N   ILE   106      11.102  -2.162 -18.747  1.00 82.97           N  
ATOM    849  CA  ILE   106      11.922  -2.808 -17.728  1.00 82.97           C  
ATOM    850  C   ILE   106      12.062  -1.887 -16.518  1.00 82.97           C  
ATOM    851  O   ILE   106      13.102  -1.252 -16.330  1.00 82.97           O  
ATOM    852  CB  ILE   106      13.315  -3.185 -18.278  1.00 82.97           C  
ATOM    853  CG1 ILE   106      13.181  -3.897 -19.629  1.00 82.97           C  
ATOM    854  CG2 ILE   106      14.075  -4.056 -17.274  1.00 82.97           C  
ATOM    855  CD1 ILE   106      14.510  -4.174 -20.318  1.00 82.97           C  
ATOM    856  N   PRO   107      11.067  -1.896 -15.735  1.00 84.52           N  
ATOM    857  CA  PRO   107      11.216  -1.095 -14.518  1.00 84.52           C  
ATOM    858  C   PRO   107      12.192  -1.715 -13.519  1.00 84.52           C  
ATOM    859  O   PRO   107      12.349  -2.938 -13.482  1.00 84.52           O  
ATOM    860  CB  PRO   107       9.798  -1.057 -13.944  1.00 84.52           C  
ATOM    861  CG  PRO   107       9.183  -2.354 -14.360  1.00 84.52           C  
ATOM    862  CD  PRO   107       9.683  -2.700 -15.732  1.00 84.52           C  
ATOM    863  N   TYR   108      12.836  -0.980 -12.715  1.00 82.15           N  
ATOM    864  CA  TYR   108      13.709  -1.485 -11.662  1.00 82.15           C  
ATOM    865  C   TYR   108      13.657  -0.587 -10.432  1.00 82.15           C  
ATOM    866  O   TYR   108      13.376   0.609 -10.541  1.00 82.15           O  
ATOM    867  CB  TYR   108      15.151  -1.597 -12.166  1.00 82.15           C  
ATOM    868  CG  TYR   108      15.778  -0.268 -12.512  1.00 82.15           C  
ATOM    869  CD1 TYR   108      15.683   0.254 -13.800  1.00 82.15           C  
ATOM    870  CD2 TYR   108      16.466   0.467 -11.553  1.00 82.15           C  
ATOM    871  CE1 TYR   108      16.261   1.477 -14.124  1.00 82.15           C  
ATOM    872  CE2 TYR   108      17.047   1.691 -11.866  1.00 82.15           C  
ATOM    873  CZ  TYR   108      16.939   2.188 -13.152  1.00 82.15           C  
ATOM    874  OH  TYR   108      17.513   3.399 -13.467  1.00 82.15           O  
ATOM    875  N   LEU   109      13.824  -1.156  -9.277  1.00 80.81           N  
ATOM    876  CA  LEU   109      13.870  -0.450  -8.001  1.00 80.81           C  
ATOM    877  C   LEU   109      15.057  -0.916  -7.164  1.00 80.81           C  
ATOM    878  O   LEU   109      15.319  -2.117  -7.066  1.00 80.81           O  
ATOM    879  CB  LEU   109      12.569  -0.663  -7.224  1.00 80.81           C  
ATOM    880  CG  LEU   109      11.315  -0.012  -7.810  1.00 80.81           C  
ATOM    881  CD1 LEU   109      10.070  -0.509  -7.082  1.00 80.81           C  
ATOM    882  CD2 LEU   109      11.415   1.508  -7.731  1.00 80.81           C  
ATOM    883  N   LYS   110      15.772   0.025  -6.617  1.00 76.82           N  
ATOM    884  CA  LYS   110      16.857  -0.294  -5.695  1.00 76.82           C  
ATOM    885  C   LYS   110      16.349  -0.388  -4.259  1.00 76.82           C  
ATOM    886  O   LYS   110      15.672   0.521  -3.774  1.00 76.82           O  
ATOM    887  CB  LYS   110      17.968   0.753  -5.790  1.00 76.82           C  
ATOM    888  CG  LYS   110      19.190   0.437  -4.940  1.00 76.82           C  
ATOM    889  CD  LYS   110      20.252   1.523  -5.063  1.00 76.82           C  
ATOM    890  CE  LYS   110      21.429   1.263  -4.134  1.00 76.82           C  
ATOM    891  NZ  LYS   110      22.435   2.366  -4.192  1.00 76.82           N  
ATOM    892  N   VAL   111      16.639  -1.457  -3.592  1.00 78.87           N  
ATOM    893  CA  VAL   111      16.365  -1.710  -2.181  1.00 78.87           C  
ATOM    894  C   VAL   111      17.644  -2.162  -1.479  1.00 78.87           C  
ATOM    895  O   VAL   111      18.083  -3.302  -1.649  1.00 78.87           O  
ATOM    896  CB  VAL   111      15.255  -2.769  -2.000  1.00 78.87           C  
ATOM    897  CG1 VAL   111      14.923  -2.956  -0.520  1.00 78.87           C  
ATOM    898  CG2 VAL   111      14.006  -2.372  -2.785  1.00 78.87           C  
ATOM    899  N   GLY   112      18.103  -1.367  -0.543  1.00 76.08           N  
ATOM    900  CA  GLY   112      19.441  -1.610  -0.027  1.00 76.08           C  
ATOM    901  C   GLY   112      20.501  -1.651  -1.112  1.00 76.08           C  
ATOM    902  O   GLY   112      20.633  -0.707  -1.893  1.00 76.08           O  
ATOM    903  N   SER   113      21.273  -2.785  -1.180  1.00 74.99           N  
ATOM    904  CA  SER   113      22.332  -2.924  -2.175  1.00 74.99           C  
ATOM    905  C   SER   113      21.841  -3.683  -3.402  1.00 74.99           C  
ATOM    906  O   SER   113      22.601  -3.902  -4.348  1.00 74.99           O  
ATOM    907  CB  SER   113      23.542  -3.638  -1.573  1.00 74.99           C  
ATOM    908  OG  SER   113      23.176  -4.912  -1.071  1.00 74.99           O  
ATOM    909  N   ASN   114      20.567  -4.003  -3.345  1.00 76.73           N  
ATOM    910  CA  ASN   114      20.017  -4.808  -4.430  1.00 76.73           C  
ATOM    911  C   ASN   114      19.177  -3.965  -5.384  1.00 76.73           C  
ATOM    912  O   ASN   114      18.497  -3.030  -4.957  1.00 76.73           O  
ATOM    913  CB  ASN   114      19.187  -5.966  -3.872  1.00 76.73           C  
ATOM    914  CG  ASN   114      20.013  -6.935  -3.051  1.00 76.73           C  
ATOM    915  OD1 ASN   114      21.011  -7.479  -3.529  1.00 76.73           O  
ATOM    916  ND2 ASN   114      19.604  -7.157  -1.807  1.00 76.73           N  
ATOM    917  N   VAL   115      19.237  -4.302  -6.601  1.00 78.85           N  
ATOM    918  CA  VAL   115      18.372  -3.722  -7.623  1.00 78.85           C  
ATOM    919  C   VAL   115      17.431  -4.793  -8.172  1.00 78.85           C  
ATOM    920  O   VAL   115      17.881  -5.794  -8.735  1.00 78.85           O  
ATOM    921  CB  VAL   115      19.192  -3.094  -8.771  1.00 78.85           C  
ATOM    922  CG1 VAL   115      18.268  -2.521  -9.845  1.00 78.85           C  
ATOM    923  CG2 VAL   115      20.124  -2.011  -8.230  1.00 78.85           C  
ATOM    924  N   PHE   116      16.140  -4.550  -8.008  1.00 84.43           N  
ATOM    925  CA  PHE   116      15.116  -5.456  -8.514  1.00 84.43           C  
ATOM    926  C   PHE   116      14.537  -4.940  -9.826  1.00 84.43           C  
ATOM    927  O   PHE   116      14.290  -3.741  -9.972  1.00 84.43           O  
ATOM    928  CB  PHE   116      13.998  -5.638  -7.482  1.00 84.43           C  
ATOM    929  CG  PHE   116      14.461  -6.249  -6.188  1.00 84.43           C  
ATOM    930  CD1 PHE   116      14.380  -7.621  -5.982  1.00 84.43           C  
ATOM    931  CD2 PHE   116      14.978  -5.451  -5.175  1.00 84.43           C  
ATOM    932  CE1 PHE   116      14.808  -8.189  -4.784  1.00 84.43           C  
ATOM    933  CE2 PHE   116      15.408  -6.012  -3.976  1.00 84.43           C  
ATOM    934  CZ  PHE   116      15.321  -7.381  -3.782  1.00 84.43           C  
ATOM    935  N   TYR   117      14.307  -5.847 -10.715  1.00 84.79           N  
ATOM    936  CA  TYR   117      13.728  -5.428 -11.987  1.00 84.79           C  
ATOM    937  C   TYR   117      12.789  -6.495 -12.536  1.00 84.79           C  
ATOM    938  O   TYR   117      12.842  -7.654 -12.117  1.00 84.79           O  
ATOM    939  CB  TYR   117      14.830  -5.127 -13.006  1.00 84.79           C  
ATOM    940  CG  TYR   117      15.541  -6.358 -13.513  1.00 84.79           C  
ATOM    941  CD1 TYR   117      16.592  -6.925 -12.795  1.00 84.79           C  
ATOM    942  CD2 TYR   117      15.165  -6.957 -14.710  1.00 84.79           C  
ATOM    943  CE1 TYR   117      17.251  -8.059 -13.259  1.00 84.79           C  
ATOM    944  CE2 TYR   117      15.817  -8.091 -15.184  1.00 84.79           C  
ATOM    945  CZ  TYR   117      16.857  -8.634 -14.452  1.00 84.79           C  
ATOM    946  OH  TYR   117      17.506  -9.756 -14.916  1.00 84.79           O  
ATOM    947  N   GLN   118      11.934  -6.120 -13.443  1.00 88.23           N  
ATOM    948  CA  GLN   118      10.998  -6.987 -14.151  1.00 88.23           C  
ATOM    949  C   GLN   118      10.810  -6.530 -15.595  1.00 88.23           C  
ATOM    950  O   GLN   118      10.790  -5.329 -15.874  1.00 88.23           O  
ATOM    951  CB  GLN   118       9.649  -7.022 -13.432  1.00 88.23           C  
ATOM    952  CG  GLN   118       8.692  -8.077 -13.970  1.00 88.23           C  
ATOM    953  CD  GLN   118       7.437  -8.216 -13.129  1.00 88.23           C  
ATOM    954  OE1 GLN   118       7.173  -7.395 -12.245  1.00 88.23           O  
ATOM    955  NE2 GLN   118       6.656  -9.256 -13.397  1.00 88.23           N  
ATOM    956  N   ILE   119      10.745  -7.492 -16.505  1.00 86.04           N  
ATOM    957  CA  ILE   119      10.548  -7.187 -17.918  1.00 86.04           C  
ATOM    958  C   ILE   119       9.079  -7.380 -18.287  1.00 86.04           C  
ATOM    959  O   ILE   119       8.514  -8.455 -18.071  1.00 86.04           O  
ATOM    960  CB  ILE   119      11.446  -8.065 -18.817  1.00 86.04           C  
ATOM    961  CG1 ILE   119      12.922  -7.865 -18.455  1.00 86.04           C  
ATOM    962  CG2 ILE   119      11.198  -7.755 -20.296  1.00 86.04           C  
ATOM    963  CD1 ILE   119      13.865  -8.849 -19.133  1.00 86.04           C  
ATOM    964  N   PHE   120       8.459  -6.379 -18.822  1.00 89.38           N  
ATOM    965  CA  PHE   120       7.075  -6.415 -19.280  1.00 89.38           C  
ATOM    966  C   PHE   120       7.006  -6.346 -20.801  1.00 89.38           C  
ATOM    967  O   PHE   120       7.535  -5.413 -21.410  1.00 89.38           O  
ATOM    968  CB  PHE   120       6.274  -5.263 -18.665  1.00 89.38           C  
ATOM    969  CG  PHE   120       6.124  -5.358 -17.171  1.00 89.38           C  
ATOM    970  CD1 PHE   120       4.977  -5.902 -16.607  1.00 89.38           C  
ATOM    971  CD2 PHE   120       7.131  -4.903 -16.330  1.00 89.38           C  
ATOM    972  CE1 PHE   120       4.835  -5.991 -15.224  1.00 89.38           C  
ATOM    973  CE2 PHE   120       6.997  -4.989 -14.947  1.00 89.38           C  
ATOM    974  CZ  PHE   120       5.847  -5.532 -14.396  1.00 89.38           C  
ATOM    975  N   GLU   121       6.412  -7.315 -21.390  1.00 90.72           N  
ATOM    976  CA  GLU   121       6.057  -7.324 -22.806  1.00 90.72           C  
ATOM    977  C   GLU   121       4.586  -6.973 -23.009  1.00 90.72           C  
ATOM    978  O   GLU   121       3.868  -6.704 -22.044  1.00 90.72           O  
ATOM    979  CB  GLU   121       6.363  -8.689 -23.429  1.00 90.72           C  
ATOM    980  CG  GLU   121       7.775  -9.186 -23.157  1.00 90.72           C  
ATOM    981  CD  GLU   121       8.825  -8.518 -24.031  1.00 90.72           C  
ATOM    982  OE1 GLU   121      10.027  -8.838 -23.888  1.00 90.72           O  
ATOM    983  OE2 GLU   121       8.442  -7.668 -24.865  1.00 90.72           O  
ATOM    984  N   GLU   122       4.227  -6.917 -24.202  1.00 89.79           N  
ATOM    985  CA  GLU   122       2.862  -6.498 -24.508  1.00 89.79           C  
ATOM    986  C   GLU   122       1.841  -7.414 -23.841  1.00 89.79           C  
ATOM    987  O   GLU   122       0.826  -6.946 -23.321  1.00 89.79           O  
ATOM    988  CB  GLU   122       2.635  -6.471 -26.022  1.00 89.79           C  
ATOM    989  CG  GLU   122       1.350  -5.771 -26.439  1.00 89.79           C  
ATOM    990  CD  GLU   122       1.265  -5.514 -27.935  1.00 89.79           C  
ATOM    991  OE1 GLU   122       0.274  -4.898 -28.389  1.00 89.79           O  
ATOM    992  OE2 GLU   122       2.196  -5.932 -28.659  1.00 89.79           O  
ATOM    993  N   SER   123       2.185  -8.675 -23.744  1.00 89.70           N  
ATOM    994  CA  SER   123       1.158  -9.585 -23.247  1.00 89.70           C  
ATOM    995  C   SER   123       1.709 -10.495 -22.154  1.00 89.70           C  
ATOM    996  O   SER   123       1.072 -11.483 -21.782  1.00 89.70           O  
ATOM    997  CB  SER   123       0.593 -10.431 -24.389  1.00 89.70           C  
ATOM    998  OG  SER   123       1.629 -11.129 -25.059  1.00 89.70           O  
ATOM    999  N   SER   124       2.927 -10.193 -21.740  1.00 90.83           N  
ATOM   1000  CA  SER   124       3.491 -11.026 -20.682  1.00 90.83           C  
ATOM   1001  C   SER   124       4.485 -10.242 -19.832  1.00 90.83           C  
ATOM   1002  O   SER   124       4.782  -9.082 -20.126  1.00 90.83           O  
ATOM   1003  CB  SER   124       4.176 -12.257 -21.277  1.00 90.83           C  
ATOM   1004  OG  SER   124       5.312 -11.883 -22.036  1.00 90.83           O  
ATOM   1005  N   SER   125       4.811 -10.770 -18.708  1.00 89.95           N  
ATOM   1006  CA  SER   125       5.892 -10.231 -17.889  1.00 89.95           C  
ATOM   1007  C   SER   125       6.754 -11.347 -17.307  1.00 89.95           C  
ATOM   1008  O   SER   125       6.286 -12.474 -17.135  1.00 89.95           O  
ATOM   1009  CB  SER   125       5.330  -9.368 -16.759  1.00 89.95           C  
ATOM   1010  OG  SER   125       4.548 -10.148 -15.872  1.00 89.95           O  
ATOM   1011  N   SER   126       8.007 -11.061 -17.101  1.00 89.51           N  
ATOM   1012  CA  SER   126       8.916 -11.997 -16.448  1.00 89.51           C  
ATOM   1013  C   SER   126       8.714 -12.001 -14.936  1.00 89.51           C  
ATOM   1014  O   SER   126       7.937 -11.204 -14.407  1.00 89.51           O  
ATOM   1015  CB  SER   126      10.369 -11.651 -16.775  1.00 89.51           C  
ATOM   1016  OG  SER   126      10.780 -10.491 -16.072  1.00 89.51           O  
ATOM   1017  N   GLU   127       9.364 -12.952 -14.260  1.00 91.51           N  
ATOM   1018  CA  GLU   127       9.442 -12.890 -12.804  1.00 91.51           C  
ATOM   1019  C   GLU   127      10.376 -11.773 -12.349  1.00 91.51           C  
ATOM   1020  O   GLU   127      11.221 -11.311 -13.118  1.00 91.51           O  
ATOM   1021  CB  GLU   127       9.908 -14.231 -12.232  1.00 91.51           C  
ATOM   1022  CG  GLU   127       8.925 -15.371 -12.457  1.00 91.51           C  
ATOM   1023  CD  GLU   127       9.320 -16.654 -11.745  1.00 91.51           C  
ATOM   1024  OE1 GLU   127       8.455 -17.540 -11.565  1.00 91.51           O  
ATOM   1025  OE2 GLU   127      10.505 -16.774 -11.363  1.00 91.51           O  
ATOM   1026  N   VAL   128      10.210 -11.277 -11.167  1.00 90.70           N  
ATOM   1027  CA  VAL   128      11.127 -10.301 -10.587  1.00 90.70           C  
ATOM   1028  C   VAL   128      12.503 -10.934 -10.395  1.00 90.70           C  
ATOM   1029  O   VAL   128      12.613 -12.060  -9.903  1.00 90.70           O  
ATOM   1030  CB  VAL   128      10.598  -9.757  -9.240  1.00 90.70           C  
ATOM   1031  CG1 VAL   128      11.596  -8.777  -8.625  1.00 90.70           C  
ATOM   1032  CG2 VAL   128       9.238  -9.090  -9.432  1.00 90.70           C  
ATOM   1033  N   LYS   129      13.459 -10.271 -10.829  1.00 86.27           N  
ATOM   1034  CA  LYS   129      14.843 -10.713 -10.679  1.00 86.27           C  
ATOM   1035  C   LYS   129      15.668  -9.683  -9.913  1.00 86.27           C  
ATOM   1036  O   LYS   129      15.231  -8.546  -9.722  1.00 86.27           O  
ATOM   1037  CB  LYS   129      15.473 -10.977 -12.047  1.00 86.27           C  
ATOM   1038  CG  LYS   129      14.808 -12.099 -12.830  1.00 86.27           C  
ATOM   1039  CD  LYS   129      15.492 -12.327 -14.172  1.00 86.27           C  
ATOM   1040  CE  LYS   129      14.824 -13.448 -14.957  1.00 86.27           C  
ATOM   1041  NZ  LYS   129      15.460 -13.642 -16.294  1.00 86.27           N  
ATOM   1042  N   VAL   130      16.891 -10.140  -9.423  1.00 83.35           N  
ATOM   1043  CA  VAL   130      17.754  -9.270  -8.632  1.00 83.35           C  
ATOM   1044  C   VAL   130      19.144  -9.210  -9.261  1.00 83.35           C  
ATOM   1045  O   VAL   130      19.682 -10.232  -9.692  1.00 83.35           O  
ATOM   1046  CB  VAL   130      17.853  -9.749  -7.166  1.00 83.35           C  
ATOM   1047  CG1 VAL   130      18.748  -8.816  -6.353  1.00 83.35           C  
ATOM   1048  CG2 VAL   130      16.463  -9.840  -6.540  1.00 83.35           C  
ATOM   1049  N   PHE   131      19.759  -8.035  -9.384  1.00 76.28           N  
ATOM   1050  CA  PHE   131      21.179  -7.841  -9.657  1.00 76.28           C  
ATOM   1051  C   PHE   131      21.879  -7.209  -8.460  1.00 76.28           C  
ATOM   1052  O   PHE   131      21.274  -6.431  -7.720  1.00 76.28           O  
ATOM   1053  CB  PHE   131      21.374  -6.967 -10.900  1.00 76.28           C  
ATOM   1054  CG  PHE   131      20.967  -7.638 -12.184  1.00 76.28           C  
ATOM   1055  CD1 PHE   131      21.690  -8.717 -12.680  1.00 76.28           C  
ATOM   1056  CD2 PHE   131      19.862  -7.190 -12.896  1.00 76.28           C  
ATOM   1057  CE1 PHE   131      21.316  -9.340 -13.868  1.00 76.28           C  
ATOM   1058  CE2 PHE   131      19.482  -7.808 -14.084  1.00 76.28           C  
ATOM   1059  CZ  PHE   131      20.211  -8.882 -14.569  1.00 76.28           C  
ATOM   1060  N   LYS   132      23.177  -7.627  -8.429  1.00 63.88           N  
ATOM   1061  CA  LYS   132      24.051  -6.800  -7.602  1.00 63.88           C  
ATOM   1062  C   LYS   132      24.666  -5.665  -8.414  1.00 63.88           C  
ATOM   1063  O   LYS   132      25.150  -5.882  -9.527  1.00 63.88           O  
ATOM   1064  CB  LYS   132      25.155  -7.651  -6.971  1.00 63.88           C  
ATOM   1065  CG  LYS   132      24.666  -8.589  -5.878  1.00 63.88           C  
ATOM   1066  CD  LYS   132      25.827  -9.255  -5.151  1.00 63.88           C  
ATOM   1067  CE  LYS   132      25.339 -10.197  -4.060  1.00 63.88           C  
ATOM   1068  NZ  LYS   132      26.473 -10.886  -3.374  1.00 63.88           N  
ATOM   1069  N   GLY   133      24.103  -4.526  -8.483  1.00 54.33           N  
ATOM   1070  CA  GLY   133      24.941  -3.508  -9.095  1.00 54.33           C  
ATOM   1071  C   GLY   133      24.321  -2.891 -10.335  1.00 54.33           C  
ATOM   1072  O   GLY   133      23.096  -2.790 -10.438  1.00 54.33           O  
ATOM   1073  N   GLU   134      25.156  -2.128 -11.032  1.00 53.27           N  
ATOM   1074  CA  GLU   134      24.996  -1.151 -12.105  1.00 53.27           C  
ATOM   1075  C   GLU   134      24.627  -1.831 -13.421  1.00 53.27           C  
ATOM   1076  O   GLU   134      24.605  -1.189 -14.473  1.00 53.27           O  
ATOM   1077  CB  GLU   134      26.275  -0.328 -12.279  1.00 53.27           C  
ATOM   1078  CG  GLU   134      26.536   0.650 -11.142  1.00 53.27           C  
ATOM   1079  CD  GLU   134      27.729   1.558 -11.395  1.00 53.27           C  
ATOM   1080  OE1 GLU   134      27.967   2.486 -10.589  1.00 53.27           O  
ATOM   1081  OE2 GLU   134      28.431   1.341 -12.407  1.00 53.27           O  
ATOM   1082  N   GLU   135      24.419  -3.127 -13.370  1.00 51.91           N  
ATOM   1083  CA  GLU   135      24.260  -3.891 -14.604  1.00 51.91           C  
ATOM   1084  C   GLU   135      23.008  -3.459 -15.362  1.00 51.91           C  
ATOM   1085  O   GLU   135      22.927  -3.622 -16.582  1.00 51.91           O  
ATOM   1086  CB  GLU   135      24.201  -5.391 -14.303  1.00 51.91           C  
ATOM   1087  CG  GLU   135      25.564  -6.025 -14.069  1.00 51.91           C  
ATOM   1088  CD  GLU   135      25.502  -7.534 -13.895  1.00 51.91           C  
ATOM   1089  OE1 GLU   135      26.571  -8.177 -13.786  1.00 51.91           O  
ATOM   1090  OE2 GLU   135      24.376  -8.078 -13.868  1.00 51.91           O  
ATOM   1091  N   LEU   136      22.176  -2.625 -14.753  1.00 53.99           N  
ATOM   1092  CA  LEU   136      21.122  -2.194 -15.664  1.00 53.99           C  
ATOM   1093  C   LEU   136      21.396  -0.787 -16.186  1.00 53.99           C  
ATOM   1094  O   LEU   136      20.485  -0.110 -16.667  1.00 53.99           O  
ATOM   1095  CB  LEU   136      19.760  -2.235 -14.967  1.00 53.99           C  
ATOM   1096  CG  LEU   136      18.981  -3.546 -15.078  1.00 53.99           C  
ATOM   1097  CD1 LEU   136      17.936  -3.638 -13.971  1.00 53.99           C  
ATOM   1098  CD2 LEU   136      18.325  -3.664 -16.450  1.00 53.99           C  
ATOM   1099  N   ARG   137      22.562  -0.278 -15.924  1.00 48.29           N  
ATOM   1100  CA  ARG   137      22.873   1.022 -16.509  1.00 48.29           C  
ATOM   1101  C   ARG   137      22.507   1.058 -17.989  1.00 48.29           C  
ATOM   1102  O   ARG   137      22.925   0.191 -18.759  1.00 48.29           O  
ATOM   1103  CB  ARG   137      24.356   1.353 -16.328  1.00 48.29           C  
ATOM   1104  CG  ARG   137      24.648   2.237 -15.126  1.00 48.29           C  
ATOM   1105  CD  ARG   137      26.089   2.727 -15.123  1.00 48.29           C  
ATOM   1106  NE  ARG   137      26.643   2.763 -13.772  1.00 48.29           N  
ATOM   1107  CZ  ARG   137      27.799   3.331 -13.442  1.00 48.29           C  
ATOM   1108  NH1 ARG   137      28.550   3.925 -14.362  1.00 48.29           N  
ATOM   1109  NH2 ARG   137      28.208   3.307 -12.182  1.00 48.29           N  
ATOM   1110  N   GLY   138      21.414   1.696 -18.265  1.00 46.06           N  
ATOM   1111  CA  GLY   138      20.976   1.934 -19.632  1.00 46.06           C  
ATOM   1112  C   GLY   138      19.669   1.241 -19.969  1.00 46.06           C  
ATOM   1113  O   GLY   138      19.074   1.503 -21.016  1.00 46.06           O  
ATOM   1114  N   TYR   139      19.296   0.326 -19.097  1.00 52.12           N  
ATOM   1115  CA  TYR   139      17.979  -0.249 -19.350  1.00 52.12           C  
ATOM   1116  C   TYR   139      16.950   0.291 -18.365  1.00 52.12           C  
ATOM   1117  O   TYR   139      17.299   0.710 -17.259  1.00 52.12           O  
ATOM   1118  CB  TYR   139      18.034  -1.777 -19.263  1.00 52.12           C  
ATOM   1119  CG  TYR   139      18.488  -2.442 -20.540  1.00 52.12           C  
ATOM   1120  CD1 TYR   139      17.575  -2.774 -21.538  1.00 52.12           C  
ATOM   1121  CD2 TYR   139      19.830  -2.740 -20.750  1.00 52.12           C  
ATOM   1122  CE1 TYR   139      17.988  -3.389 -22.715  1.00 52.12           C  
ATOM   1123  CE2 TYR   139      20.254  -3.354 -21.924  1.00 52.12           C  
ATOM   1124  CZ  TYR   139      19.328  -3.674 -22.899  1.00 52.12           C  
ATOM   1125  OH  TYR   139      19.743  -4.282 -24.063  1.00 52.12           O  
ATOM   1126  N   GLY   140      15.992   1.001 -18.797  1.00 55.77           N  
ATOM   1127  CA  GLY   140      14.699   0.820 -18.157  1.00 55.77           C  
ATOM   1128  C   GLY   140      14.171   2.085 -17.509  1.00 55.77           C  
ATOM   1129  O   GLY   140      14.588   3.191 -17.862  1.00 55.77           O  
ATOM   1130  N   ILE   141      12.997   1.990 -17.123  1.00 57.78           N  
ATOM   1131  CA  ILE   141      12.157   2.942 -16.405  1.00 57.78           C  
ATOM   1132  C   ILE   141      12.525   2.942 -14.924  1.00 57.78           C  
ATOM   1133  O   ILE   141      12.357   1.932 -14.236  1.00 57.78           O  
ATOM   1134  CB  ILE   141      10.656   2.619 -16.585  1.00 57.78           C  
ATOM   1135  CG1 ILE   141      10.310   2.498 -18.073  1.00 57.78           C  
ATOM   1136  CG2 ILE   141       9.790   3.684 -15.906  1.00 57.78           C  
ATOM   1137  CD1 ILE   141       8.969   1.831 -18.345  1.00 57.78           C  
ATOM   1138  N   SER   142      13.476   3.761 -14.533  1.00 60.18           N  
ATOM   1139  CA  SER   142      13.752   3.943 -13.112  1.00 60.18           C  
ATOM   1140  C   SER   142      12.789   4.946 -12.486  1.00 60.18           C  
ATOM   1141  O   SER   142      12.006   5.587 -13.191  1.00 60.18           O  
ATOM   1142  CB  SER   142      15.193   4.407 -12.901  1.00 60.18           C  
ATOM   1143  OG  SER   142      15.306   5.805 -13.102  1.00 60.18           O  
ATOM   1144  N   LEU   143      12.631   4.878 -11.179  1.00 54.97           N  
ATOM   1145  CA  LEU   143      11.886   5.910 -10.467  1.00 54.97           C  
ATOM   1146  C   LEU   143      12.309   7.302 -10.927  1.00 54.97           C  
ATOM   1147  O   LEU   143      11.510   8.241 -10.894  1.00 54.97           O  
ATOM   1148  CB  LEU   143      12.092   5.775  -8.956  1.00 54.97           C  
ATOM   1149  CG  LEU   143      11.270   4.693  -8.254  1.00 54.97           C  
ATOM   1150  CD1 LEU   143      11.838   4.413  -6.867  1.00 54.97           C  
ATOM   1151  CD2 LEU   143       9.805   5.109  -8.163  1.00 54.97           C  
ATOM   1152  N   LYS   144      13.568   7.453 -11.223  1.00 47.56           N  
ATOM   1153  CA  LYS   144      14.093   8.768 -11.579  1.00 47.56           C  
ATOM   1154  C   LYS   144      13.330   9.364 -12.758  1.00 47.56           C  
ATOM   1155  O   LYS   144      13.169  10.583 -12.848  1.00 47.56           O  
ATOM   1156  CB  LYS   144      15.584   8.680 -11.909  1.00 47.56           C  
ATOM   1157  CG  LYS   144      16.487   8.625 -10.686  1.00 47.56           C  
ATOM   1158  CD  LYS   144      17.959   8.643 -11.077  1.00 47.56           C  
ATOM   1159  CE  LYS   144      18.861   8.432  -9.869  1.00 47.56           C  
ATOM   1160  NZ  LYS   144      20.306   8.467 -10.244  1.00 47.56           N  
ATOM   1161  N   GLU   145      12.938   8.439 -13.629  1.00 44.11           N  
ATOM   1162  CA  GLU   145      12.272   8.955 -14.822  1.00 44.11           C  
ATOM   1163  C   GLU   145      10.861   9.438 -14.501  1.00 44.11           C  
ATOM   1164  O   GLU   145      10.167   9.968 -15.371  1.00 44.11           O  
ATOM   1165  CB  GLU   145      12.226   7.885 -15.916  1.00 44.11           C  
ATOM   1166  CG  GLU   145      13.592   7.518 -16.476  1.00 44.11           C  
ATOM   1167  CD  GLU   145      13.524   6.516 -17.617  1.00 44.11           C  
ATOM   1168  OE1 GLU   145      14.572   6.233 -18.240  1.00 44.11           O  
ATOM   1169  OE2 GLU   145      12.413   6.010 -17.891  1.00 44.11           O  
ATOM   1170  N   PHE   146      10.489   9.466 -13.164  1.00 44.71           N  
ATOM   1171  CA  PHE   146       9.183  10.037 -12.856  1.00 44.71           C  
ATOM   1172  C   PHE   146       9.330  11.414 -12.219  1.00 44.71           C  
ATOM   1173  O   PHE   146       8.627  11.738 -11.260  1.00 44.71           O  
ATOM   1174  CB  PHE   146       8.395   9.110 -11.926  1.00 44.71           C  
ATOM   1175  CG  PHE   146       7.565   8.085 -12.652  1.00 44.71           C  
ATOM   1176  CD1 PHE   146       6.256   8.367 -13.024  1.00 44.71           C  
ATOM   1177  CD2 PHE   146       8.094   6.838 -12.961  1.00 44.71           C  
ATOM   1178  CE1 PHE   146       5.486   7.420 -13.696  1.00 44.71           C  
ATOM   1179  CE2 PHE   146       7.331   5.887 -13.632  1.00 44.71           C  
ATOM   1180  CZ  PHE   146       6.026   6.180 -13.998  1.00 44.71           C  
ATOM   1181  N   GLU   147      10.213  12.211 -12.665  1.00 37.95           N  
ATOM   1182  CA  GLU   147      10.575  13.535 -12.169  1.00 37.95           C  
ATOM   1183  C   GLU   147       9.375  14.478 -12.187  1.00 37.95           C  
ATOM   1184  O   GLU   147       9.218  15.308 -11.289  1.00 37.95           O  
ATOM   1185  CB  GLU   147      11.720  14.125 -12.996  1.00 37.95           C  
ATOM   1186  CG  GLU   147      13.101  13.849 -12.419  1.00 37.95           C  
ATOM   1187  CD  GLU   147      14.201  14.662 -13.082  1.00 37.95           C  
ATOM   1188  OE1 GLU   147      15.366  14.593 -12.627  1.00 37.95           O  
ATOM   1189  OE2 GLU   147      13.897  15.375 -14.065  1.00 37.95           O  
ATOM   1190  N   ASP   148       8.208  14.005 -12.620  1.00 34.59           N  
ATOM   1191  CA  ASP   148       7.163  15.023 -12.666  1.00 34.59           C  
ATOM   1192  C   ASP   148       5.817  14.449 -12.230  1.00 34.59           C  
ATOM   1193  O   ASP   148       4.889  14.349 -13.035  1.00 34.59           O  
ATOM   1194  CB  ASP   148       7.052  15.616 -14.072  1.00 34.59           C  
ATOM   1195  CG  ASP   148       8.150  16.618 -14.382  1.00 34.59           C  
ATOM   1196  OD1 ASP   148       8.693  17.237 -13.442  1.00 34.59           O  
ATOM   1197  OD2 ASP   148       8.473  16.791 -15.577  1.00 34.59           O  
ATOM   1198  N   ILE   149       5.791  13.705 -11.204  1.00 37.21           N  
ATOM   1199  CA  ILE   149       4.405  13.294 -11.009  1.00 37.21           C  
ATOM   1200  C   ILE   149       3.667  14.346 -10.184  1.00 37.21           C  
ATOM   1201  O   ILE   149       4.107  14.709  -9.091  1.00 37.21           O  
ATOM   1202  CB  ILE   149       4.317  11.914 -10.320  1.00 37.21           C  
ATOM   1203  CG1 ILE   149       5.042  10.852 -11.154  1.00 37.21           C  
ATOM   1204  CG2 ILE   149       2.856  11.520 -10.084  1.00 37.21           C  
ATOM   1205  CD1 ILE   149       5.084   9.476 -10.505  1.00 37.21           C  
ATOM   1206  N   LYS   150       2.970  15.207 -10.870  1.00 34.99           N  
ATOM   1207  CA  LYS   150       1.969  16.024 -10.191  1.00 34.99           C  
ATOM   1208  C   LYS   150       0.763  15.186  -9.779  1.00 34.99           C  
ATOM   1209  O   LYS   150       0.100  14.583 -10.626  1.00 34.99           O  
ATOM   1210  CB  LYS   150       1.523  17.181 -11.087  1.00 34.99           C  
ATOM   1211  CG  LYS   150       2.477  18.365 -11.091  1.00 34.99           C  
ATOM   1212  CD  LYS   150       1.875  19.566 -11.810  1.00 34.99           C  
ATOM   1213  CE  LYS   150       2.851  20.734 -11.863  1.00 34.99           C  
ATOM   1214  NZ  LYS   150       2.249  21.928 -12.528  1.00 34.99           N  
ATOM   1215  N   LEU   151       0.923  14.452  -8.709  1.00 41.37           N  
ATOM   1216  CA  LEU   151      -0.347  13.926  -8.222  1.00 41.37           C  
ATOM   1217  C   LEU   151      -1.147  15.010  -7.508  1.00 41.37           C  
ATOM   1218  O   LEU   151      -0.916  15.282  -6.328  1.00 41.37           O  
ATOM   1219  CB  LEU   151      -0.111  12.744  -7.278  1.00 41.37           C  
ATOM   1220  CG  LEU   151      -0.148  11.352  -7.912  1.00 41.37           C  
ATOM   1221  CD1 LEU   151       0.897  10.448  -7.266  1.00 41.37           C  
ATOM   1222  CD2 LEU   151      -1.540  10.743  -7.786  1.00 41.37           C  
ATOM   1223  N   GLY   152      -1.913  15.688  -8.208  1.00 42.15           N  
ATOM   1224  CA  GLY   152      -2.603  16.863  -7.701  1.00 42.15           C  
ATOM   1225  C   GLY   152      -1.704  18.079  -7.584  1.00 42.15           C  
ATOM   1226  O   GLY   152      -0.948  18.390  -8.507  1.00 42.15           O  
ATOM   1227  N   GLU   153      -1.861  18.933  -6.581  1.00 38.97           N  
ATOM   1228  CA  GLU   153      -1.039  20.119  -6.359  1.00 38.97           C  
ATOM   1229  C   GLU   153       0.304  19.751  -5.734  1.00 38.97           C  
ATOM   1230  O   GLU   153       1.153  20.618  -5.518  1.00 38.97           O  
ATOM   1231  CB  GLU   153      -1.775  21.125  -5.470  1.00 38.97           C  
ATOM   1232  CG  GLU   153      -3.029  21.706  -6.107  1.00 38.97           C  
ATOM   1233  CD  GLU   153      -3.515  22.975  -5.425  1.00 38.97           C  
ATOM   1234  OE1 GLU   153      -4.401  23.662  -5.983  1.00 38.97           O  
ATOM   1235  OE2 GLU   153      -3.005  23.286  -4.326  1.00 38.97           O  
ATOM   1236  N   LYS   154       0.509  18.532  -5.458  1.00 42.26           N  
ATOM   1237  CA  LYS   154       1.736  18.217  -4.733  1.00 42.26           C  
ATOM   1238  C   LYS   154       2.795  17.640  -5.668  1.00 42.26           C  
ATOM   1239  O   LYS   154       2.470  16.903  -6.602  1.00 42.26           O  
ATOM   1240  CB  LYS   154       1.450  17.235  -3.595  1.00 42.26           C  
ATOM   1241  CG  LYS   154       0.725  17.855  -2.410  1.00 42.26           C  
ATOM   1242  CD  LYS   154       0.704  16.914  -1.213  1.00 42.26           C  
ATOM   1243  CE  LYS   154      -0.055  17.518  -0.039  1.00 42.26           C  
ATOM   1244  NZ  LYS   154      -0.065  16.605   1.143  1.00 42.26           N  
ATOM   1245  N   GLN   155       3.981  18.218  -5.672  1.00 35.99           N  
ATOM   1246  CA  GLN   155       5.153  17.794  -6.430  1.00 35.99           C  
ATOM   1247  C   GLN   155       5.985  16.789  -5.640  1.00 35.99           C  
ATOM   1248  O   GLN   155       6.147  16.927  -4.426  1.00 35.99           O  
ATOM   1249  CB  GLN   155       6.012  19.001  -6.812  1.00 35.99           C  
ATOM   1250  CG  GLN   155       5.952  19.356  -8.291  1.00 35.99           C  
ATOM   1251  CD  GLN   155       6.836  20.537  -8.648  1.00 35.99           C  
ATOM   1252  OE1 GLN   155       7.568  21.060  -7.802  1.00 35.99           O  
ATOM   1253  NE2 GLN   155       6.772  20.967  -9.903  1.00 35.99           N  
ATOM   1254  N   PHE   156       6.377  15.796  -6.279  1.00 41.11           N  
ATOM   1255  CA  PHE   156       7.114  14.778  -5.539  1.00 41.11           C  
ATOM   1256  C   PHE   156       8.613  14.916  -5.776  1.00 41.11           C  
ATOM   1257  O   PHE   156       9.045  15.242  -6.883  1.00 41.11           O  
ATOM   1258  CB  PHE   156       6.646  13.376  -5.940  1.00 41.11           C  
ATOM   1259  CG  PHE   156       5.311  12.993  -5.361  1.00 41.11           C  
ATOM   1260  CD1 PHE   156       5.231  12.331  -4.142  1.00 41.11           C  
ATOM   1261  CD2 PHE   156       4.136  13.295  -6.035  1.00 41.11           C  
ATOM   1262  CE1 PHE   156       3.997  11.975  -3.603  1.00 41.11           C  
ATOM   1263  CE2 PHE   156       2.899  12.943  -5.503  1.00 41.11           C  
ATOM   1264  CZ  PHE   156       2.832  12.282  -4.288  1.00 41.11           C  
ATOM   1265  N   PHE   157       9.319  14.817  -4.730  1.00 39.72           N  
ATOM   1266  CA  PHE   157      10.774  14.717  -4.727  1.00 39.72           C  
ATOM   1267  C   PHE   157      11.220  13.306  -5.092  1.00 39.72           C  
ATOM   1268  O   PHE   157      10.461  12.348  -4.932  1.00 39.72           O  
ATOM   1269  CB  PHE   157      11.339  15.108  -3.358  1.00 39.72           C  
ATOM   1270  CG  PHE   157      11.268  16.584  -3.072  1.00 39.72           C  
ATOM   1271  CD1 PHE   157      12.266  17.442  -3.520  1.00 39.72           C  
ATOM   1272  CD2 PHE   157      10.202  17.114  -2.355  1.00 39.72           C  
ATOM   1273  CE1 PHE   157      12.203  18.809  -3.257  1.00 39.72           C  
ATOM   1274  CE2 PHE   157      10.133  18.479  -2.088  1.00 39.72           C  
ATOM   1275  CZ  PHE   157      11.134  19.324  -2.539  1.00 39.72           C  
ATOM   1276  N   HIS   158      11.741  13.150  -6.338  1.00 39.80           N  
ATOM   1277  CA  HIS   158      12.654  12.122  -6.825  1.00 39.80           C  
ATOM   1278  C   HIS   158      12.569  10.861  -5.973  1.00 39.80           C  
ATOM   1279  O   HIS   158      12.523   9.749  -6.505  1.00 39.80           O  
ATOM   1280  CB  HIS   158      14.091  12.647  -6.844  1.00 39.80           C  
ATOM   1281  CG  HIS   158      14.469  13.314  -8.128  1.00 39.80           C  
ATOM   1282  ND1 HIS   158      14.724  12.610  -9.285  1.00 39.80           N  
ATOM   1283  CD2 HIS   158      14.633  14.622  -8.436  1.00 39.80           C  
ATOM   1284  CE1 HIS   158      15.030  13.459 -10.252  1.00 39.80           C  
ATOM   1285  NE2 HIS   158      14.982  14.687  -9.763  1.00 39.80           N  
ATOM   1286  N   ASP   159      12.555  11.087  -4.643  1.00 46.89           N  
ATOM   1287  CA  ASP   159      12.784   9.881  -3.854  1.00 46.89           C  
ATOM   1288  C   ASP   159      11.465   9.192  -3.510  1.00 46.89           C  
ATOM   1289  O   ASP   159      11.458   8.049  -3.048  1.00 46.89           O  
ATOM   1290  CB  ASP   159      13.553  10.215  -2.574  1.00 46.89           C  
ATOM   1291  CG  ASP   159      14.987  10.639  -2.837  1.00 46.89           C  
ATOM   1292  OD1 ASP   159      15.532  10.312  -3.914  1.00 46.89           O  
ATOM   1293  OD2 ASP   159      15.578  11.304  -1.959  1.00 46.89           O  
ATOM   1294  N   ILE   160      10.361   9.801  -3.796  1.00 59.17           N  
ATOM   1295  CA  ILE   160       9.149   9.210  -3.237  1.00 59.17           C  
ATOM   1296  C   ILE   160       8.128   8.981  -4.348  1.00 59.17           C  
ATOM   1297  O   ILE   160       7.493   9.927  -4.822  1.00 59.17           O  
ATOM   1298  CB  ILE   160       8.545  10.101  -2.129  1.00 59.17           C  
ATOM   1299  CG1 ILE   160       9.598  10.407  -1.057  1.00 59.17           C  
ATOM   1300  CG2 ILE   160       7.312   9.435  -1.512  1.00 59.17           C  
ATOM   1301  CD1 ILE   160       9.182  11.492  -0.073  1.00 59.17           C  
ATOM   1302  N   PHE   161       8.307   7.959  -5.057  1.00 68.89           N  
ATOM   1303  CA  PHE   161       7.167   7.610  -5.896  1.00 68.89           C  
ATOM   1304  C   PHE   161       5.945   7.291  -5.043  1.00 68.89           C  
ATOM   1305  O   PHE   161       6.005   6.435  -4.157  1.00 68.89           O  
ATOM   1306  CB  PHE   161       7.505   6.417  -6.795  1.00 68.89           C  
ATOM   1307  CG  PHE   161       6.529   6.210  -7.923  1.00 68.89           C  
ATOM   1308  CD1 PHE   161       5.484   5.303  -7.799  1.00 68.89           C  
ATOM   1309  CD2 PHE   161       6.658   6.924  -9.107  1.00 68.89           C  
ATOM   1310  CE1 PHE   161       4.580   5.110  -8.841  1.00 68.89           C  
ATOM   1311  CE2 PHE   161       5.758   6.737 -10.152  1.00 68.89           C  
ATOM   1312  CZ  PHE   161       4.720   5.828 -10.018  1.00 68.89           C  
ATOM   1313  N   PRO   162       4.916   7.989  -5.247  1.00 81.85           N  
ATOM   1314  CA  PRO   162       3.720   7.760  -4.433  1.00 81.85           C  
ATOM   1315  C   PRO   162       2.982   6.480  -4.817  1.00 81.85           C  
ATOM   1316  O   PRO   162       1.877   6.539  -5.362  1.00 81.85           O  
ATOM   1317  CB  PRO   162       2.858   8.993  -4.718  1.00 81.85           C  
ATOM   1318  CG  PRO   162       3.243   9.418  -6.098  1.00 81.85           C  
ATOM   1319  CD  PRO   162       4.690   9.078  -6.316  1.00 81.85           C  
ATOM   1320  N   PHE   163       3.650   5.354  -4.620  1.00 88.63           N  
ATOM   1321  CA  PHE   163       3.083   4.070  -5.016  1.00 88.63           C  
ATOM   1322  C   PHE   163       1.693   3.884  -4.419  1.00 88.63           C  
ATOM   1323  O   PHE   163       0.829   3.251  -5.030  1.00 88.63           O  
ATOM   1324  CB  PHE   163       3.998   2.920  -4.582  1.00 88.63           C  
ATOM   1325  CG  PHE   163       5.246   2.791  -5.412  1.00 88.63           C  
ATOM   1326  CD1 PHE   163       5.171   2.465  -6.760  1.00 88.63           C  
ATOM   1327  CD2 PHE   163       6.497   2.997  -4.843  1.00 88.63           C  
ATOM   1328  CE1 PHE   163       6.324   2.345  -7.531  1.00 88.63           C  
ATOM   1329  CE2 PHE   163       7.654   2.879  -5.607  1.00 88.63           C  
ATOM   1330  CZ  PHE   163       7.566   2.552  -6.950  1.00 88.63           C  
ATOM   1331  N   SER   164       1.528   4.424  -3.207  1.00 92.88           N  
ATOM   1332  CA  SER   164       0.213   4.248  -2.600  1.00 92.88           C  
ATOM   1333  C   SER   164      -0.871   4.942  -3.418  1.00 92.88           C  
ATOM   1334  O   SER   164      -2.014   4.482  -3.461  1.00 92.88           O  
ATOM   1335  CB  SER   164       0.206   4.786  -1.169  1.00 92.88           C  
ATOM   1336  OG  SER   164       0.324   6.198  -1.162  1.00 92.88           O  
ATOM   1337  N   ALA   165      -0.574   6.061  -4.044  1.00 91.29           N  
ATOM   1338  CA  ALA   165      -1.540   6.775  -4.874  1.00 91.29           C  
ATOM   1339  C   ALA   165      -1.882   5.976  -6.128  1.00 91.29           C  
ATOM   1340  O   ALA   165      -3.056   5.725  -6.412  1.00 91.29           O  
ATOM   1341  CB  ALA   165      -1.002   8.152  -5.254  1.00 91.29           C  
ATOM   1342  N   TYR   166      -0.874   5.553  -6.850  1.00 90.56           N  
ATOM   1343  CA  TYR   166      -1.124   4.781  -8.062  1.00 90.56           C  
ATOM   1344  C   TYR   166      -1.753   3.433  -7.731  1.00 90.56           C  
ATOM   1345  O   TYR   166      -2.651   2.970  -8.437  1.00 90.56           O  
ATOM   1346  CB  TYR   166       0.176   4.573  -8.845  1.00 90.56           C  
ATOM   1347  CG  TYR   166       0.683   5.822  -9.524  1.00 90.56           C  
ATOM   1348  CD1 TYR   166       0.041   6.336 -10.649  1.00 90.56           C  
ATOM   1349  CD2 TYR   166       1.804   6.490  -9.044  1.00 90.56           C  
ATOM   1350  CE1 TYR   166       0.505   7.485 -11.280  1.00 90.56           C  
ATOM   1351  CE2 TYR   166       2.277   7.641  -9.667  1.00 90.56           C  
ATOM   1352  CZ  TYR   166       1.622   8.130 -10.782  1.00 90.56           C  
ATOM   1353  OH  TYR   166       2.086   9.268 -11.402  1.00 90.56           O  
ATOM   1354  N   GLY   167      -1.205   2.839  -6.710  1.00 94.76           N  
ATOM   1355  CA  GLY   167      -1.809   1.594  -6.261  1.00 94.76           C  
ATOM   1356  C   GLY   167      -3.266   1.747  -5.866  1.00 94.76           C  
ATOM   1357  O   GLY   167      -4.097   0.900  -6.201  1.00 94.76           O  
ATOM   1358  N   GLY   168      -3.588   2.879  -5.239  1.00 96.58           N  
ATOM   1359  CA  GLY   168      -4.964   3.154  -4.857  1.00 96.58           C  
ATOM   1360  C   GLY   168      -5.888   3.340  -6.046  1.00 96.58           C  
ATOM   1361  O   GLY   168      -7.002   2.813  -6.062  1.00 96.58           O  
ATOM   1362  N   ILE   169      -5.415   4.023  -7.017  1.00 95.16           N  
ATOM   1363  CA  ILE   169      -6.199   4.218  -8.232  1.00 95.16           C  
ATOM   1364  C   ILE   169      -6.426   2.874  -8.920  1.00 95.16           C  
ATOM   1365  O   ILE   169      -7.542   2.570  -9.350  1.00 95.16           O  
ATOM   1366  CB  ILE   169      -5.507   5.204  -9.199  1.00 95.16           C  
ATOM   1367  CG1 ILE   169      -5.468   6.610  -8.591  1.00 95.16           C  
ATOM   1368  CG2 ILE   169      -6.214   5.215 -10.557  1.00 95.16           C  
ATOM   1369  CD1 ILE   169      -6.843   7.223  -8.360  1.00 95.16           C  
ATOM   1370  N   TYR   170      -5.321   2.122  -8.921  1.00 96.04           N  
ATOM   1371  CA  TYR   170      -5.427   0.774  -9.466  1.00 96.04           C  
ATOM   1372  C   TYR   170      -6.490  -0.031  -8.728  1.00 96.04           C  
ATOM   1373  O   TYR   170      -7.343  -0.666  -9.354  1.00 96.04           O  
ATOM   1374  CB  TYR   170      -4.078   0.053  -9.387  1.00 96.04           C  
ATOM   1375  CG  TYR   170      -4.167  -1.432  -9.642  1.00 96.04           C  
ATOM   1376  CD1 TYR   170      -4.232  -2.337  -8.585  1.00 96.04           C  
ATOM   1377  CD2 TYR   170      -4.184  -1.933 -10.939  1.00 96.04           C  
ATOM   1378  CE1 TYR   170      -4.312  -3.707  -8.814  1.00 96.04           C  
ATOM   1379  CE2 TYR   170      -4.264  -3.301 -11.180  1.00 96.04           C  
ATOM   1380  CZ  TYR   170      -4.328  -4.179 -10.113  1.00 96.04           C  
ATOM   1381  OH  TYR   170      -4.407  -5.534 -10.347  1.00 96.04           O  
ATOM   1382  N   ALA   171      -6.463  -0.001  -7.484  1.00 97.65           N  
ATOM   1383  CA  ALA   171      -7.416  -0.739  -6.659  1.00 97.65           C  
ATOM   1384  C   ALA   171      -8.843  -0.261  -6.909  1.00 97.65           C  
ATOM   1385  O   ALA   171      -9.774  -1.068  -6.971  1.00 97.65           O  
ATOM   1386  CB  ALA   171      -7.062  -0.597  -5.181  1.00 97.65           C  
ATOM   1387  N   TYR   172      -9.012   1.069  -7.029  1.00 97.61           N  
ATOM   1388  CA  TYR   172     -10.333   1.623  -7.305  1.00 97.61           C  
ATOM   1389  C   TYR   172     -10.907   1.047  -8.595  1.00 97.61           C  
ATOM   1390  O   TYR   172     -12.040   0.560  -8.614  1.00 97.61           O  
ATOM   1391  CB  TYR   172     -10.267   3.150  -7.399  1.00 97.61           C  
ATOM   1392  CG  TYR   172     -11.621   3.816  -7.417  1.00 97.61           C  
ATOM   1393  CD1 TYR   172     -12.356   3.912  -8.596  1.00 97.61           C  
ATOM   1394  CD2 TYR   172     -12.166   4.353  -6.256  1.00 97.61           C  
ATOM   1395  CE1 TYR   172     -13.604   4.527  -8.618  1.00 97.61           C  
ATOM   1396  CE2 TYR   172     -13.413   4.970  -6.266  1.00 97.61           C  
ATOM   1397  CZ  TYR   172     -14.123   5.052  -7.450  1.00 97.61           C  
ATOM   1398  OH  TYR   172     -15.357   5.661  -7.465  1.00 97.61           O  
ATOM   1399  N   GLU   173     -10.097   1.035  -9.640  1.00 96.92           N  
ATOM   1400  CA  GLU   173     -10.542   0.509 -10.927  1.00 96.92           C  
ATOM   1401  C   GLU   173     -10.843  -0.984 -10.838  1.00 96.92           C  
ATOM   1402  O   GLU   173     -11.839  -1.456 -11.391  1.00 96.92           O  
ATOM   1403  CB  GLU   173      -9.489   0.770 -12.007  1.00 96.92           C  
ATOM   1404  CG  GLU   173      -9.316   2.241 -12.354  1.00 96.92           C  
ATOM   1405  CD  GLU   173      -8.154   2.502 -13.299  1.00 96.92           C  
ATOM   1406  OE1 GLU   173      -8.006   3.649 -13.778  1.00 96.92           O  
ATOM   1407  OE2 GLU   173      -7.385   1.551 -13.564  1.00 96.92           O  
ATOM   1408  N   PHE   174      -9.978  -1.669 -10.106  1.00 97.42           N  
ATOM   1409  CA  PHE   174     -10.148  -3.107  -9.929  1.00 97.42           C  
ATOM   1410  C   PHE   174     -11.452  -3.413  -9.203  1.00 97.42           C  
ATOM   1411  O   PHE   174     -12.213  -4.287  -9.624  1.00 97.42           O  
ATOM   1412  CB  PHE   174      -8.965  -3.698  -9.156  1.00 97.42           C  
ATOM   1413  CG  PHE   174      -9.061  -5.184  -8.943  1.00 97.42           C  
ATOM   1414  CD1 PHE   174      -9.748  -5.702  -7.852  1.00 97.42           C  
ATOM   1415  CD2 PHE   174      -8.463  -6.065  -9.835  1.00 97.42           C  
ATOM   1416  CE1 PHE   174      -9.839  -7.078  -7.653  1.00 97.42           C  
ATOM   1417  CE2 PHE   174      -8.549  -7.441  -9.643  1.00 97.42           C  
ATOM   1418  CZ  PHE   174      -9.236  -7.945  -8.550  1.00 97.42           C  
ATOM   1419  N   LEU   175     -11.785  -2.708  -8.176  1.00 97.86           N  
ATOM   1420  CA  LEU   175     -12.940  -2.996  -7.334  1.00 97.86           C  
ATOM   1421  C   LEU   175     -14.237  -2.616  -8.041  1.00 97.86           C  
ATOM   1422  O   LEU   175     -15.306  -3.129  -7.704  1.00 97.86           O  
ATOM   1423  CB  LEU   175     -12.833  -2.247  -6.003  1.00 97.86           C  
ATOM   1424  CG  LEU   175     -11.876  -2.838  -4.967  1.00 97.86           C  
ATOM   1425  CD1 LEU   175     -11.651  -1.850  -3.828  1.00 97.86           C  
ATOM   1426  CD2 LEU   175     -12.416  -4.162  -4.434  1.00 97.86           C  
ATOM   1427  N   LYS   176     -14.156  -1.725  -8.999  1.00 96.86           N  
ATOM   1428  CA  LYS   176     -15.328  -1.435  -9.821  1.00 96.86           C  
ATOM   1429  C   LYS   176     -15.811  -2.685 -10.550  1.00 96.86           C  
ATOM   1430  O   LYS   176     -17.017  -2.907 -10.681  1.00 96.86           O  
ATOM   1431  CB  LYS   176     -15.016  -0.328 -10.829  1.00 96.86           C  
ATOM   1432  CG  LYS   176     -15.048   1.074 -10.239  1.00 96.86           C  
ATOM   1433  CD  LYS   176     -14.770   2.133 -11.299  1.00 96.86           C  
ATOM   1434  CE  LYS   176     -15.967   2.333 -12.217  1.00 96.86           C  
ATOM   1435  NZ  LYS   176     -15.730   3.426 -13.206  1.00 96.86           N  
ATOM   1436  N   GLU   177     -14.809  -3.489 -10.942  1.00 96.99           N  
ATOM   1437  CA  GLU   177     -15.132  -4.696 -11.697  1.00 96.99           C  
ATOM   1438  C   GLU   177     -15.244  -5.908 -10.777  1.00 96.99           C  
ATOM   1439  O   GLU   177     -15.925  -6.882 -11.106  1.00 96.99           O  
ATOM   1440  CB  GLU   177     -14.078  -4.951 -12.778  1.00 96.99           C  
ATOM   1441  CG  GLU   177     -13.993  -3.852 -13.826  1.00 96.99           C  
ATOM   1442  CD  GLU   177     -15.287  -3.660 -14.601  1.00 96.99           C  
ATOM   1443  OE1 GLU   177     -15.534  -2.540 -15.102  1.00 96.99           O  
ATOM   1444  OE2 GLU   177     -16.060  -4.638 -14.707  1.00 96.99           O  
ATOM   1445  N   ASN   178     -14.585  -5.830  -9.675  1.00 97.43           N  
ATOM   1446  CA  ASN   178     -14.505  -6.911  -8.699  1.00 97.43           C  
ATOM   1447  C   ASN   178     -14.795  -6.413  -7.286  1.00 97.43           C  
ATOM   1448  O   ASN   178     -13.881  -6.281  -6.470  1.00 97.43           O  
ATOM   1449  CB  ASN   178     -13.132  -7.584  -8.754  1.00 97.43           C  
ATOM   1450  CG  ASN   178     -12.743  -8.004 -10.158  1.00 97.43           C  
ATOM   1451  OD1 ASN   178     -13.097  -9.095 -10.613  1.00 97.43           O  
ATOM   1452  ND2 ASN   178     -12.013  -7.141 -10.855  1.00 97.43           N  
ATOM   1453  N   PRO   179     -16.031  -6.227  -6.909  1.00 96.88           N  
ATOM   1454  CA  PRO   179     -16.362  -5.556  -5.649  1.00 96.88           C  
ATOM   1455  C   PRO   179     -15.951  -6.368  -4.423  1.00 96.88           C  
ATOM   1456  O   PRO   179     -15.831  -5.818  -3.326  1.00 96.88           O  
ATOM   1457  CB  PRO   179     -17.883  -5.405  -5.719  1.00 96.88           C  
ATOM   1458  CG  PRO   179     -18.318  -6.392  -6.755  1.00 96.88           C  
ATOM   1459  CD  PRO   179     -17.201  -6.569  -7.743  1.00 96.88           C  
ATOM   1460  N   GLU   180     -15.723  -7.630  -4.577  1.00 96.94           N  
ATOM   1461  CA  GLU   180     -15.369  -8.460  -3.429  1.00 96.94           C  
ATOM   1462  C   GLU   180     -13.872  -8.393  -3.140  1.00 96.94           C  
ATOM   1463  O   GLU   180     -13.422  -8.806  -2.069  1.00 96.94           O  
ATOM   1464  CB  GLU   180     -15.795  -9.912  -3.663  1.00 96.94           C  
ATOM   1465  CG  GLU   180     -15.114 -10.567  -4.857  1.00 96.94           C  
ATOM   1466  CD  GLU   180     -15.821 -10.294  -6.175  1.00 96.94           C  
ATOM   1467  OE1 GLU   180     -15.412 -10.865  -7.212  1.00 96.94           O  
ATOM   1468  OE2 GLU   180     -16.790  -9.502  -6.171  1.00 96.94           O  
ATOM   1469  N   GLY   181     -13.116  -7.791  -4.064  1.00 97.59           N  
ATOM   1470  CA  GLY   181     -11.676  -7.701  -3.887  1.00 97.59           C  
ATOM   1471  C   GLY   181     -10.980  -9.047  -3.960  1.00 97.59           C  
ATOM   1472  O   GLY   181     -11.429  -9.946  -4.676  1.00 97.59           O  
ATOM   1473  N   GLU   182      -9.806  -9.106  -3.464  1.00 97.92           N  
ATOM   1474  CA  GLU   182      -9.009 -10.327  -3.394  1.00 97.92           C  
ATOM   1475  C   GLU   182      -9.265 -11.080  -2.092  1.00 97.92           C  
ATOM   1476  O   GLU   182      -9.799 -10.514  -1.136  1.00 97.92           O  
ATOM   1477  CB  GLU   182      -7.518 -10.005  -3.531  1.00 97.92           C  
ATOM   1478  CG  GLU   182      -7.160  -9.292  -4.827  1.00 97.92           C  
ATOM   1479  CD  GLU   182      -5.740  -8.750  -4.841  1.00 97.92           C  
ATOM   1480  OE1 GLU   182      -4.914  -9.230  -5.650  1.00 97.92           O  
ATOM   1481  OE2 GLU   182      -5.450  -7.838  -4.035  1.00 97.92           O  
ATOM   1482  N   ASN   183      -9.035 -12.402  -2.095  1.00 97.17           N  
ATOM   1483  CA  ASN   183      -9.023 -13.191  -0.867  1.00 97.17           C  
ATOM   1484  C   ASN   183      -7.901 -12.752   0.070  1.00 97.17           C  
ATOM   1485  O   ASN   183      -6.722 -12.873  -0.267  1.00 97.17           O  
ATOM   1486  CB  ASN   183      -8.893 -14.682  -1.189  1.00 97.17           C  
ATOM   1487  CG  ASN   183      -9.027 -15.558   0.041  1.00 97.17           C  
ATOM   1488  OD1 ASN   183      -8.843 -15.096   1.171  1.00 97.17           O  
ATOM   1489  ND2 ASN   183      -9.349 -16.829  -0.168  1.00 97.17           N  
ATOM   1490  N   VAL   184      -8.252 -12.293   1.191  1.00 96.43           N  
ATOM   1491  CA  VAL   184      -7.309 -11.672   2.116  1.00 96.43           C  
ATOM   1492  C   VAL   184      -6.226 -12.677   2.502  1.00 96.43           C  
ATOM   1493  O   VAL   184      -5.091 -12.294   2.794  1.00 96.43           O  
ATOM   1494  CB  VAL   184      -8.021 -11.143   3.382  1.00 96.43           C  
ATOM   1495  CG1 VAL   184      -8.559 -12.300   4.222  1.00 96.43           C  
ATOM   1496  CG2 VAL   184      -7.070 -10.278   4.206  1.00 96.43           C  
ATOM   1497  N   PHE   185      -6.439 -13.973   2.456  1.00 95.87           N  
ATOM   1498  CA  PHE   185      -5.506 -14.988   2.930  1.00 95.87           C  
ATOM   1499  C   PHE   185      -4.497 -15.344   1.846  1.00 95.87           C  
ATOM   1500  O   PHE   185      -3.526 -16.058   2.105  1.00 95.87           O  
ATOM   1501  CB  PHE   185      -6.259 -16.244   3.380  1.00 95.87           C  
ATOM   1502  CG  PHE   185      -7.195 -16.010   4.535  1.00 95.87           C  
ATOM   1503  CD1 PHE   185      -6.700 -15.812   5.819  1.00 95.87           C  
ATOM   1504  CD2 PHE   185      -8.570 -15.989   4.338  1.00 95.87           C  
ATOM   1505  CE1 PHE   185      -7.564 -15.595   6.891  1.00 95.87           C  
ATOM   1506  CE2 PHE   185      -9.439 -15.773   5.404  1.00 95.87           C  
ATOM   1507  CZ  PHE   185      -8.934 -15.577   6.679  1.00 95.87           C  
ATOM   1508  N   GLU   186      -4.751 -14.824   0.631  1.00 95.56           N  
ATOM   1509  CA  GLU   186      -3.837 -15.115  -0.469  1.00 95.56           C  
ATOM   1510  C   GLU   186      -2.897 -13.941  -0.731  1.00 95.56           C  
ATOM   1511  O   GLU   186      -2.021 -14.022  -1.594  1.00 95.56           O  
ATOM   1512  CB  GLU   186      -4.618 -15.458  -1.741  1.00 95.56           C  
ATOM   1513  CG  GLU   186      -5.406 -16.756  -1.647  1.00 95.56           C  
ATOM   1514  CD  GLU   186      -6.115 -17.122  -2.942  1.00 95.56           C  
ATOM   1515  OE1 GLU   186      -6.619 -18.263  -3.056  1.00 95.56           O  
ATOM   1516  OE2 GLU   186      -6.165 -16.263  -3.850  1.00 95.56           O  
ATOM   1517  N   ILE   187      -3.111 -12.896   0.031  1.00 96.50           N  
ATOM   1518  CA  ILE   187      -2.285 -11.710  -0.168  1.00 96.50           C  
ATOM   1519  C   ILE   187      -0.982 -11.851   0.615  1.00 96.50           C  
ATOM   1520  O   ILE   187      -0.990 -11.871   1.848  1.00 96.50           O  
ATOM   1521  CB  ILE   187      -3.030 -10.425   0.259  1.00 96.50           C  
ATOM   1522  CG1 ILE   187      -4.240 -10.182  -0.650  1.00 96.50           C  
ATOM   1523  CG2 ILE   187      -2.083  -9.221   0.243  1.00 96.50           C  
ATOM   1524  CD1 ILE   187      -5.122  -9.022  -0.210  1.00 96.50           C  
ATOM   1525  N   GLU   188       0.132 -11.972  -0.098  1.00 93.59           N  
ATOM   1526  CA  GLU   188       1.454 -12.111   0.506  1.00 93.59           C  
ATOM   1527  C   GLU   188       2.507 -11.341  -0.287  1.00 93.59           C  
ATOM   1528  O   GLU   188       2.429 -11.259  -1.514  1.00 93.59           O  
ATOM   1529  CB  GLU   188       1.847 -13.587   0.606  1.00 93.59           C  
ATOM   1530  CG  GLU   188       0.941 -14.404   1.516  1.00 93.59           C  
ATOM   1531  CD  GLU   188       1.094 -14.054   2.987  1.00 93.59           C  
ATOM   1532  OE1 GLU   188       0.137 -14.268   3.765  1.00 93.59           O  
ATOM   1533  OE2 GLU   188       2.180 -13.560   3.365  1.00 93.59           O  
ATOM   1534  N   PRO   189       3.446 -10.729   0.451  1.00 91.73           N  
ATOM   1535  CA  PRO   189       4.530 -10.067  -0.280  1.00 91.73           C  
ATOM   1536  C   PRO   189       5.294 -11.023  -1.193  1.00 91.73           C  
ATOM   1537  O   PRO   189       5.357 -12.225  -0.922  1.00 91.73           O  
ATOM   1538  CB  PRO   189       5.434  -9.537   0.835  1.00 91.73           C  
ATOM   1539  CG  PRO   189       4.550  -9.452   2.037  1.00 91.73           C  
ATOM   1540  CD  PRO   189       3.528 -10.550   1.956  1.00 91.73           C  
ATOM   1541  N   ILE   190       5.817 -10.447  -2.235  1.00 86.15           N  
ATOM   1542  CA  ILE   190       6.659 -11.264  -3.102  1.00 86.15           C  
ATOM   1543  C   ILE   190       8.035 -11.445  -2.464  1.00 86.15           C  
ATOM   1544  O   ILE   190       8.602 -10.496  -1.919  1.00 86.15           O  
ATOM   1545  CB  ILE   190       6.798 -10.638  -4.508  1.00 86.15           C  
ATOM   1546  CG1 ILE   190       7.467  -9.261  -4.416  1.00 86.15           C  
ATOM   1547  CG2 ILE   190       5.432 -10.539  -5.192  1.00 86.15           C  
ATOM   1548  CD1 ILE   190       7.860  -8.673  -5.764  1.00 86.15           C  
ATOM   1549  N   TYR   191       8.428 -12.667  -2.339  1.00 81.23           N  
ATOM   1550  CA  TYR   191       9.739 -12.988  -1.785  1.00 81.23           C  
ATOM   1551  C   TYR   191      10.756 -13.224  -2.895  1.00 81.23           C  
ATOM   1552  O   TYR   191      10.791 -14.302  -3.494  1.00 81.23           O  
ATOM   1553  CB  TYR   191       9.654 -14.222  -0.883  1.00 81.23           C  
ATOM   1554  CG  TYR   191       8.821 -14.011   0.358  1.00 81.23           C  
ATOM   1555  CD1 TYR   191       9.403 -13.574   1.546  1.00 81.23           C  
ATOM   1556  CD2 TYR   191       7.451 -14.249   0.346  1.00 81.23           C  
ATOM   1557  CE1 TYR   191       8.640 -13.380   2.692  1.00 81.23           C  
ATOM   1558  CE2 TYR   191       6.678 -14.058   1.487  1.00 81.23           C  
ATOM   1559  CZ  TYR   191       7.281 -13.624   2.653  1.00 81.23           C  
ATOM   1560  OH  TYR   191       6.520 -13.433   3.785  1.00 81.23           O  
ATOM   1561  N   VAL   192      11.445 -12.200  -3.273  1.00 78.83           N  
ATOM   1562  CA  VAL   192      12.393 -12.454  -4.352  1.00 78.83           C  
ATOM   1563  C   VAL   192      13.686 -13.030  -3.780  1.00 78.83           C  
ATOM   1564  O   VAL   192      14.302 -13.910  -4.384  1.00 78.83           O  
ATOM   1565  CB  VAL   192      12.692 -11.171  -5.159  1.00 78.83           C  
ATOM   1566  CG1 VAL   192      13.650 -11.468  -6.312  1.00 78.83           C  
ATOM   1567  CG2 VAL   192      11.396 -10.555  -5.682  1.00 78.83           C  
ATOM   1568  N   LYS   193      14.003 -12.628  -2.522  1.00 72.19           N  
ATOM   1569  CA  LYS   193      15.179 -13.144  -1.827  1.00 72.19           C  
ATOM   1570  C   LYS   193      14.780 -13.933  -0.583  1.00 72.19           C  
ATOM   1571  O   LYS   193      13.854 -13.546   0.134  1.00 72.19           O  
ATOM   1572  CB  LYS   193      16.120 -12.001  -1.443  1.00 72.19           C  
ATOM   1573  CG  LYS   193      17.582 -12.268  -1.770  1.00 72.19           C  
ATOM   1574  CD  LYS   193      18.501 -11.267  -1.080  1.00 72.19           C  
ATOM   1575  CE  LYS   193      19.929 -11.787  -0.991  1.00 72.19           C  
ATOM   1576  NZ  LYS   193      20.812 -10.853  -0.231  1.00 72.19           N  
ATOM   1577  N   PRO   194      15.553 -14.867  -0.320  1.00 60.83           N  
ATOM   1578  CA  PRO   194      15.294 -15.485   0.983  1.00 60.83           C  
ATOM   1579  C   PRO   194      15.663 -14.574   2.151  1.00 60.83           C  
ATOM   1580  O   PRO   194      16.452 -13.641   1.986  1.00 60.83           O  
ATOM   1581  CB  PRO   194      16.179 -16.734   0.963  1.00 60.83           C  
ATOM   1582  CG  PRO   194      16.835 -16.716  -0.380  1.00 60.83           C  
ATOM   1583  CD  PRO   194      16.441 -15.451  -1.086  1.00 60.83           C  
ATOM   1584  N   PRO   195      14.949 -14.665   3.221  1.00 57.10           N  
ATOM   1585  CA  PRO   195      15.297 -13.831   4.373  1.00 57.10           C  
ATOM   1586  C   PRO   195      16.784 -13.890   4.717  1.00 57.10           C  
ATOM   1587  O   PRO   195      17.458 -14.870   4.390  1.00 57.10           O  
ATOM   1588  CB  PRO   195      14.451 -14.420   5.505  1.00 57.10           C  
ATOM   1589  CG  PRO   195      13.648 -15.502   4.857  1.00 57.10           C  
ATOM   1590  CD  PRO   195      14.101 -15.645   3.433  1.00 57.10           C  
ATOM   1591  N   TYR   196      17.356 -12.767   5.029  1.00 55.80           N  
ATOM   1592  CA  TYR   196      18.724 -12.485   5.451  1.00 55.80           C  
ATOM   1593  C   TYR   196      19.273 -13.617   6.310  1.00 55.80           C  
ATOM   1594  O   TYR   196      20.445 -13.983   6.192  1.00 55.80           O  
ATOM   1595  CB  TYR   196      18.787 -11.165   6.225  1.00 55.80           C  
ATOM   1596  CG  TYR   196      19.769 -10.172   5.652  1.00 55.80           C  
ATOM   1597  CD1 TYR   196      21.092 -10.141   6.087  1.00 55.80           C  
ATOM   1598  CD2 TYR   196      19.376  -9.262   4.676  1.00 55.80           C  
ATOM   1599  CE1 TYR   196      22.000  -9.227   5.563  1.00 55.80           C  
ATOM   1600  CE2 TYR   196      20.275  -8.343   4.146  1.00 55.80           C  
ATOM   1601  CZ  TYR   196      21.583  -8.334   4.595  1.00 55.80           C  
ATOM   1602  OH  TYR   196      22.478  -7.426   4.073  1.00 55.80           O  
ATOM   1603  N   HIS   197      18.379 -14.235   7.129  1.00 50.51           N  
ATOM   1604  CA  HIS   197      19.033 -15.178   8.030  1.00 50.51           C  
ATOM   1605  C   HIS   197      19.160 -16.556   7.388  1.00 50.51           C  
ATOM   1606  O   HIS   197      19.405 -17.547   8.079  1.00 50.51           O  
ATOM   1607  CB  HIS   197      18.262 -15.282   9.347  1.00 50.51           C  
ATOM   1608  CG  HIS   197      18.232 -14.005  10.126  1.00 50.51           C  
ATOM   1609  ND1 HIS   197      19.334 -13.514  10.793  1.00 50.51           N  
ATOM   1610  CD2 HIS   197      17.232 -13.119  10.341  1.00 50.51           C  
ATOM   1611  CE1 HIS   197      19.011 -12.378  11.387  1.00 50.51           C  
ATOM   1612  NE2 HIS   197      17.741 -12.115  11.129  1.00 50.51           N  
ATOM   1613  N   VAL   198      18.871 -16.592   6.114  1.00 42.49           N  
ATOM   1614  CA  VAL   198      19.157 -17.904   5.543  1.00 42.49           C  
ATOM   1615  C   VAL   198      20.616 -17.965   5.094  1.00 42.49           C  
ATOM   1616  O   VAL   198      21.066 -17.127   4.309  1.00 42.49           O  
ATOM   1617  CB  VAL   198      18.221 -18.223   4.356  1.00 42.49           C  
ATOM   1618  CG1 VAL   198      18.461 -19.643   3.845  1.00 42.49           C  
ATOM   1619  CG2 VAL   198      16.760 -18.040   4.766  1.00 42.49           C  
ATOM   1620  N   LYS   199      21.511 -17.917   6.106  1.00 41.83           N  
ATOM   1621  CA  LYS   199      22.899 -18.124   5.700  1.00 41.83           C  
ATOM   1622  C   LYS   199      22.993 -19.138   4.563  1.00 41.83           C  
ATOM   1623  O   LYS   199      22.290 -20.150   4.567  1.00 41.83           O  
ATOM   1624  CB  LYS   199      23.742 -18.588   6.888  1.00 41.83           C  
ATOM   1625  CG  LYS   199      24.179 -17.463   7.814  1.00 41.83           C  
ATOM   1626  CD  LYS   199      25.134 -17.963   8.890  1.00 41.83           C  
ATOM   1627  CE  LYS   199      25.536 -16.847   9.846  1.00 41.83           C  
ATOM   1628  NZ  LYS   199      26.469 -17.335  10.905  1.00 41.83           N  
ATOM   1629  N   ASP   200      23.111 -18.731   3.376  1.00 37.25           N  
ATOM   1630  CA  ASP   200      23.508 -19.744   2.403  1.00 37.25           C  
ATOM   1631  C   ASP   200      24.373 -20.822   3.054  1.00 37.25           C  
ATOM   1632  O   ASP   200      24.421 -21.958   2.578  1.00 37.25           O  
ATOM   1633  CB  ASP   200      24.259 -19.102   1.235  1.00 37.25           C  
ATOM   1634  CG  ASP   200      23.349 -18.323   0.302  1.00 37.25           C  
ATOM   1635  OD1 ASP   200      22.137 -18.622   0.242  1.00 37.25           O  
ATOM   1636  OD2 ASP   200      23.849 -17.403  -0.380  1.00 37.25           O  
TER    1637      ASP   200                                                       
END   
