# Supplementary material for: The transformative power of transformers in protein structure prediction
Source: Proc Natl Acad Sci U S A. 2023 Jul 31;120(32):e2303499120. doi: 10.1073/pnas.2303499120 (PMC10410766; doi:10.1073/pnas.2303499120)
Supplement: Supplementary file 2 — Dataset S01 (GZ) [file pnas.2303499120.sd01.gz › SI_Data/predicted_structures/OmegaFold/T1137s1.pdb]

ATOM      1  N   MET     1      15.646 -64.680 -80.725  1.00 40.30           N  
ATOM      2  CA  MET     1      14.811 -64.413 -79.558  1.00 40.30           C  
ATOM      3  C   MET     1      15.647 -63.876 -78.401  1.00 40.30           C  
ATOM      4  O   MET     1      15.226 -63.937 -77.245  1.00 40.30           O  
ATOM      5  CB  MET     1      14.071 -65.679 -79.124  1.00 40.30           C  
ATOM      6  CG  MET     1      12.941 -66.080 -80.059  1.00 40.30           C  
ATOM      7  SD  MET     1      11.837 -67.349 -79.324  1.00 40.30           S  
ATOM      8  CE  MET     1      11.083 -68.026 -80.829  1.00 40.30           C  
ATOM      9  N   THR     2      16.637 -63.030 -78.588  1.00 57.10           N  
ATOM     10  CA  THR     2      17.606 -62.380 -77.713  1.00 57.10           C  
ATOM     11  C   THR     2      17.140 -60.977 -77.337  1.00 57.10           C  
ATOM     12  O   THR     2      17.206 -60.055 -78.152  1.00 57.10           O  
ATOM     13  CB  THR     2      18.994 -62.302 -78.376  1.00 57.10           C  
ATOM     14  OG1 THR     2      18.865 -61.698 -79.669  1.00 57.10           O  
ATOM     15  CG2 THR     2      19.607 -63.689 -78.535  1.00 57.10           C  
ATOM     16  N   GLU     3      15.989 -60.926 -76.707  1.00 51.03           N  
ATOM     17  CA  GLU     3      15.426 -59.797 -75.972  1.00 51.03           C  
ATOM     18  C   GLU     3      16.479 -58.721 -75.722  1.00 51.03           C  
ATOM     19  O   GLU     3      17.612 -59.029 -75.346  1.00 51.03           O  
ATOM     20  CB  GLU     3      14.826 -60.265 -74.644  1.00 51.03           C  
ATOM     21  CG  GLU     3      13.318 -60.468 -74.688  1.00 51.03           C  
ATOM     22  CD  GLU     3      12.727 -60.863 -73.344  1.00 51.03           C  
ATOM     23  OE1 GLU     3      11.485 -60.981 -73.239  1.00 51.03           O  
ATOM     24  OE2 GLU     3      13.512 -61.055 -72.389  1.00 51.03           O  
ATOM     25  N   PRO     4      16.135 -57.550 -76.131  1.00 64.26           N  
ATOM     26  CA  PRO     4      16.908 -56.316 -75.965  1.00 64.26           C  
ATOM     27  C   PRO     4      17.265 -56.036 -74.507  1.00 64.26           C  
ATOM     28  O   PRO     4      16.598 -56.537 -73.597  1.00 64.26           O  
ATOM     29  CB  PRO     4      15.972 -55.237 -76.515  1.00 64.26           C  
ATOM     30  CG  PRO     4      14.686 -55.950 -76.787  1.00 64.26           C  
ATOM     31  CD  PRO     4      14.879 -57.410 -76.496  1.00 64.26           C  
ATOM     32  N   PRO     5      18.427 -55.527 -74.298  1.00 64.93           N  
ATOM     33  CA  PRO     5      19.036 -55.279 -72.988  1.00 64.93           C  
ATOM     34  C   PRO     5      18.208 -54.333 -72.123  1.00 64.93           C  
ATOM     35  O   PRO     5      17.643 -53.360 -72.631  1.00 64.93           O  
ATOM     36  CB  PRO     5      20.388 -54.655 -73.340  1.00 64.93           C  
ATOM     37  CG  PRO     5      20.286 -54.314 -74.792  1.00 64.93           C  
ATOM     38  CD  PRO     5      19.049 -54.959 -75.347  1.00 64.93           C  
ATOM     39  N   ALA     6      17.613 -54.912 -71.048  1.00 62.48           N  
ATOM     40  CA  ALA     6      16.829 -54.329 -69.962  1.00 62.48           C  
ATOM     41  C   ALA     6      17.392 -52.973 -69.546  1.00 62.48           C  
ATOM     42  O   ALA     6      18.610 -52.790 -69.491  1.00 62.48           O  
ATOM     43  CB  ALA     6      16.791 -55.276 -68.765  1.00 62.48           C  
ATOM     44  N   PRO     7      16.500 -51.975 -69.576  1.00 65.52           N  
ATOM     45  CA  PRO     7      16.797 -50.594 -69.187  1.00 65.52           C  
ATOM     46  C   PRO     7      17.418 -50.494 -67.795  1.00 65.52           C  
ATOM     47  O   PRO     7      17.103 -51.300 -66.916  1.00 65.52           O  
ATOM     48  CB  PRO     7      15.426 -49.914 -69.224  1.00 65.52           C  
ATOM     49  CG  PRO     7      14.461 -51.016 -69.519  1.00 65.52           C  
ATOM     50  CD  PRO     7      15.236 -52.284 -69.735  1.00 65.52           C  
ATOM     51  N   THR     8      18.647 -50.016 -67.718  1.00 69.15           N  
ATOM     52  CA  THR     8      19.464 -49.650 -66.567  1.00 69.15           C  
ATOM     53  C   THR     8      18.677 -48.764 -65.605  1.00 69.15           C  
ATOM     54  O   THR     8      17.943 -47.872 -66.035  1.00 69.15           O  
ATOM     55  CB  THR     8      20.750 -48.923 -67.002  1.00 69.15           C  
ATOM     56  OG1 THR     8      20.403 -47.794 -67.814  1.00 69.15           O  
ATOM     57  CG2 THR     8      21.661 -49.849 -67.802  1.00 69.15           C  
ATOM     58  N   ALA     9      17.994 -49.399 -64.758  1.00 58.80           N  
ATOM     59  CA  ALA     9      17.303 -48.951 -63.553  1.00 58.80           C  
ATOM     60  C   ALA     9      17.889 -47.638 -63.040  1.00 58.80           C  
ATOM     61  O   ALA     9      19.110 -47.471 -62.999  1.00 58.80           O  
ATOM     62  CB  ALA     9      17.376 -50.022 -62.467  1.00 58.80           C  
ATOM     63  N   PRO    10      16.985 -46.687 -62.861  1.00 62.91           N  
ATOM     64  CA  PRO    10      17.259 -45.310 -62.444  1.00 62.91           C  
ATOM     65  C   PRO    10      17.824 -45.223 -61.028  1.00 62.91           C  
ATOM     66  O   PRO    10      17.522 -46.074 -60.186  1.00 62.91           O  
ATOM     67  CB  PRO    10      15.887 -44.636 -62.527  1.00 62.91           C  
ATOM     68  CG  PRO    10      14.931 -45.750 -62.807  1.00 62.91           C  
ATOM     69  CD  PRO    10      15.718 -47.010 -63.028  1.00 62.91           C  
ATOM     70  N   LEU    11      19.012 -44.640 -60.896  1.00 62.19           N  
ATOM     71  CA  LEU    11      19.859 -44.240 -59.777  1.00 62.19           C  
ATOM     72  C   LEU    11      19.026 -43.627 -58.657  1.00 62.19           C  
ATOM     73  O   LEU    11      18.256 -42.693 -58.890  1.00 62.19           O  
ATOM     74  CB  LEU    11      20.925 -43.244 -60.241  1.00 62.19           C  
ATOM     75  CG  LEU    11      22.122 -43.831 -60.990  1.00 62.19           C  
ATOM     76  CD1 LEU    11      22.744 -42.779 -61.902  1.00 62.19           C  
ATOM     77  CD2 LEU    11      23.155 -44.372 -60.006  1.00 62.19           C  
ATOM     78  N   ASN    12      18.543 -44.440 -57.821  1.00 62.01           N  
ATOM     79  CA  ASN    12      17.881 -44.252 -56.534  1.00 62.01           C  
ATOM     80  C   ASN    12      18.453 -43.055 -55.779  1.00 62.01           C  
ATOM     81  O   ASN    12      19.668 -42.952 -55.599  1.00 62.01           O  
ATOM     82  CB  ASN    12      17.991 -45.519 -55.683  1.00 62.01           C  
ATOM     83  CG  ASN    12      16.878 -46.509 -55.963  1.00 62.01           C  
ATOM     84  OD1 ASN    12      15.941 -46.214 -56.710  1.00 62.01           O  
ATOM     85  ND2 ASN    12      16.971 -47.691 -55.366  1.00 62.01           N  
ATOM     86  N   LYS    13      17.810 -42.017 -55.865  1.00 61.48           N  
ATOM     87  CA  LYS    13      17.900 -40.741 -55.161  1.00 61.48           C  
ATOM     88  C   LYS    13      18.145 -40.952 -53.670  1.00 61.48           C  
ATOM     89  O   LYS    13      17.556 -41.846 -53.059  1.00 61.48           O  
ATOM     90  CB  LYS    13      16.627 -39.920 -55.372  1.00 61.48           C  
ATOM     91  CG  LYS    13      16.556 -39.222 -56.722  1.00 61.48           C  
ATOM     92  CD  LYS    13      15.379 -38.258 -56.792  1.00 61.48           C  
ATOM     93  CE  LYS    13      15.257 -37.622 -58.170  1.00 61.48           C  
ATOM     94  NZ  LYS    13      14.091 -36.690 -58.249  1.00 61.48           N  
ATOM     95  N   PRO    14      19.152 -40.302 -53.087  1.00 58.72           N  
ATOM     96  CA  PRO    14      19.435 -40.533 -51.669  1.00 58.72           C  
ATOM     97  C   PRO    14      18.319 -40.034 -50.755  1.00 58.72           C  
ATOM     98  O   PRO    14      17.721 -38.988 -51.019  1.00 58.72           O  
ATOM     99  CB  PRO    14      20.726 -39.745 -51.435  1.00 58.72           C  
ATOM    100  CG  PRO    14      20.945 -38.985 -52.702  1.00 58.72           C  
ATOM    101  CD  PRO    14      19.909 -39.415 -53.701  1.00 58.72           C  
ATOM    102  N   LYS    15      17.633 -40.915 -50.071  1.00 62.47           N  
ATOM    103  CA  LYS    15      16.629 -40.698 -49.033  1.00 62.47           C  
ATOM    104  C   LYS    15      17.175 -39.809 -47.918  1.00 62.47           C  
ATOM    105  O   LYS    15      18.323 -39.965 -47.499  1.00 62.47           O  
ATOM    106  CB  LYS    15      16.157 -42.033 -48.455  1.00 62.47           C  
ATOM    107  CG  LYS    15      15.143 -42.760 -49.326  1.00 62.47           C  
ATOM    108  CD  LYS    15      14.574 -43.983 -48.618  1.00 62.47           C  
ATOM    109  CE  LYS    15      13.636 -44.769 -49.525  1.00 62.47           C  
ATOM    110  NZ  LYS    15      13.054 -45.954 -48.827  1.00 62.47           N  
ATOM    111  N   THR    16      16.867 -38.566 -48.016  1.00 60.39           N  
ATOM    112  CA  THR    16      17.150 -37.638 -46.927  1.00 60.39           C  
ATOM    113  C   THR    16      17.044 -38.340 -45.576  1.00 60.39           C  
ATOM    114  O   THR    16      16.091 -39.082 -45.330  1.00 60.39           O  
ATOM    115  CB  THR    16      16.193 -36.431 -46.957  1.00 60.39           C  
ATOM    116  OG1 THR    16      14.901 -36.866 -47.397  1.00 60.39           O  
ATOM    117  CG2 THR    16      16.703 -35.349 -47.904  1.00 60.39           C  
ATOM    118  N   PRO    17      18.097 -38.241 -44.801  1.00 61.99           N  
ATOM    119  CA  PRO    17      18.046 -38.948 -43.519  1.00 61.99           C  
ATOM    120  C   PRO    17      16.947 -38.422 -42.599  1.00 61.99           C  
ATOM    121  O   PRO    17      16.713 -37.212 -42.538  1.00 61.99           O  
ATOM    122  CB  PRO    17      19.430 -38.689 -42.919  1.00 61.99           C  
ATOM    123  CG  PRO    17      20.111 -37.791 -43.900  1.00 61.99           C  
ATOM    124  CD  PRO    17      19.178 -37.551 -45.053  1.00 61.99           C  
ATOM    125  N   PRO    18      16.133 -39.282 -42.167  1.00 68.49           N  
ATOM    126  CA  PRO    18      14.968 -39.008 -41.322  1.00 68.49           C  
ATOM    127  C   PRO    18      15.317 -38.186 -40.084  1.00 68.49           C  
ATOM    128  O   PRO    18      14.452 -37.507 -39.525  1.00 68.49           O  
ATOM    129  CB  PRO    18      14.480 -40.405 -40.931  1.00 68.49           C  
ATOM    130  CG  PRO    18      15.613 -41.317 -41.279  1.00 68.49           C  
ATOM    131  CD  PRO    18      16.534 -40.594 -42.219  1.00 68.49           C  
ATOM    132  N   TYR    19      16.555 -38.110 -39.647  1.00 77.18           N  
ATOM    133  CA  TYR    19      16.808 -37.403 -38.396  1.00 77.18           C  
ATOM    134  C   TYR    19      16.816 -35.894 -38.615  1.00 77.18           C  
ATOM    135  O   TYR    19      16.617 -35.124 -37.673  1.00 77.18           O  
ATOM    136  CB  TYR    19      18.140 -37.849 -37.786  1.00 77.18           C  
ATOM    137  CG  TYR    19      19.323 -37.660 -38.706  1.00 77.18           C  
ATOM    138  CD1 TYR    19      19.718 -38.669 -39.580  1.00 77.18           C  
ATOM    139  CD2 TYR    19      20.046 -36.472 -38.701  1.00 77.18           C  
ATOM    140  CE1 TYR    19      20.808 -38.500 -40.428  1.00 77.18           C  
ATOM    141  CE2 TYR    19      21.138 -36.292 -39.545  1.00 77.18           C  
ATOM    142  CZ  TYR    19      21.510 -37.310 -40.403  1.00 77.18           C  
ATOM    143  OH  TYR    19      22.590 -37.137 -41.240  1.00 77.18           O  
ATOM    144  N   LYS    20      17.145 -35.575 -39.872  1.00 79.80           N  
ATOM    145  CA  LYS    20      17.146 -34.137 -40.124  1.00 79.80           C  
ATOM    146  C   LYS    20      15.733 -33.565 -40.052  1.00 79.80           C  
ATOM    147  O   LYS    20      15.520 -32.492 -39.484  1.00 79.80           O  
ATOM    148  CB  LYS    20      17.766 -33.832 -41.488  1.00 79.80           C  
ATOM    149  CG  LYS    20      19.287 -33.878 -41.501  1.00 79.80           C  
ATOM    150  CD  LYS    20      19.848 -33.467 -42.856  1.00 79.80           C  
ATOM    151  CE  LYS    20      21.345 -33.198 -42.785  1.00 79.80           C  
ATOM    152  NZ  LYS    20      21.918 -32.893 -44.130  1.00 79.80           N  
ATOM    153  N   LEU    21      14.796 -34.411 -40.544  1.00 83.39           N  
ATOM    154  CA  LEU    21      13.411 -33.957 -40.496  1.00 83.39           C  
ATOM    155  C   LEU    21      12.893 -33.943 -39.061  1.00 83.39           C  
ATOM    156  O   LEU    21      12.185 -33.016 -38.661  1.00 83.39           O  
ATOM    157  CB  LEU    21      12.523 -34.853 -41.362  1.00 83.39           C  
ATOM    158  CG  LEU    21      11.227 -34.226 -41.881  1.00 83.39           C  
ATOM    159  CD1 LEU    21      11.349 -33.913 -43.369  1.00 83.39           C  
ATOM    160  CD2 LEU    21      10.043 -35.151 -41.619  1.00 83.39           C  
ATOM    161  N   ALA    22      13.402 -34.940 -38.300  1.00 86.11           N  
ATOM    162  CA  ALA    22      12.982 -34.992 -36.902  1.00 86.11           C  
ATOM    163  C   ALA    22      13.550 -33.815 -36.115  1.00 86.11           C  
ATOM    164  O   ALA    22      12.855 -33.221 -35.285  1.00 86.11           O  
ATOM    165  CB  ALA    22      13.413 -36.311 -36.266  1.00 86.11           C  
ATOM    166  N   GLY    23      14.764 -33.502 -36.463  1.00 90.25           N  
ATOM    167  CA  GLY    23      15.374 -32.359 -35.804  1.00 90.25           C  
ATOM    168  C   GLY    23      14.712 -31.041 -36.161  1.00 90.25           C  
ATOM    169  O   GLY    23      14.492 -30.195 -35.292  1.00 90.25           O  
ATOM    170  N   LEU    24      14.336 -30.961 -37.414  1.00 90.53           N  
ATOM    171  CA  LEU    24      13.692 -29.733 -37.868  1.00 90.53           C  
ATOM    172  C   LEU    24      12.316 -29.573 -37.229  1.00 90.53           C  
ATOM    173  O   LEU    24      11.957 -28.481 -36.784  1.00 90.53           O  
ATOM    174  CB  LEU    24      13.562 -29.729 -39.393  1.00 90.53           C  
ATOM    175  CG  LEU    24      13.161 -28.400 -40.035  1.00 90.53           C  
ATOM    176  CD1 LEU    24      14.352 -27.778 -40.757  1.00 90.53           C  
ATOM    177  CD2 LEU    24      11.994 -28.601 -40.996  1.00 90.53           C  
ATOM    178  N   ILE    25      11.630 -30.658 -37.087  1.00 92.12           N  
ATOM    179  CA  ILE    25      10.294 -30.623 -36.501  1.00 92.12           C  
ATOM    180  C   ILE    25      10.393 -30.302 -35.011  1.00 92.12           C  
ATOM    181  O   ILE    25       9.639 -29.473 -34.497  1.00 92.12           O  
ATOM    182  CB  ILE    25       9.548 -31.959 -36.713  1.00 92.12           C  
ATOM    183  CG1 ILE    25       9.217 -32.156 -38.197  1.00 92.12           C  
ATOM    184  CG2 ILE    25       8.280 -32.012 -35.856  1.00 92.12           C  
ATOM    185  CD1 ILE    25       8.589 -33.506 -38.517  1.00 92.12           C  
ATOM    186  N   LEU    26      11.410 -30.873 -34.405  1.00 93.44           N  
ATOM    187  CA  LEU    26      11.594 -30.623 -32.979  1.00 93.44           C  
ATOM    188  C   LEU    26      11.990 -29.172 -32.728  1.00 93.44           C  
ATOM    189  O   LEU    26      11.537 -28.560 -31.758  1.00 93.44           O  
ATOM    190  CB  LEU    26      12.658 -31.561 -32.404  1.00 93.44           C  
ATOM    191  CG  LEU    26      12.336 -32.205 -31.054  1.00 93.44           C  
ATOM    192  CD1 LEU    26      12.441 -33.724 -31.153  1.00 93.44           C  
ATOM    193  CD2 LEU    26      13.265 -31.669 -29.970  1.00 93.44           C  
ATOM    194  N   GLY    27      12.778 -28.672 -33.643  1.00 94.81           N  
ATOM    195  CA  GLY    27      13.159 -27.274 -33.521  1.00 94.81           C  
ATOM    196  C   GLY    27      11.996 -26.319 -33.714  1.00 94.81           C  
ATOM    197  O   GLY    27      11.834 -25.367 -32.947  1.00 94.81           O  
ATOM    198  N   LEU    28      11.136 -26.709 -34.594  1.00 95.36           N  
ATOM    199  CA  LEU    28       9.993 -25.846 -34.872  1.00 95.36           C  
ATOM    200  C   LEU    28       8.987 -25.891 -33.727  1.00 95.36           C  
ATOM    201  O   LEU    28       8.437 -24.858 -33.338  1.00 95.36           O  
ATOM    202  CB  LEU    28       9.314 -26.261 -36.180  1.00 95.36           C  
ATOM    203  CG  LEU    28       9.947 -25.736 -37.469  1.00 95.36           C  
ATOM    204  CD1 LEU    28       9.383 -26.476 -38.677  1.00 95.36           C  
ATOM    205  CD2 LEU    28       9.721 -24.234 -37.603  1.00 95.36           C  
ATOM    206  N   VAL    29       8.867 -27.059 -33.162  1.00 95.45           N  
ATOM    207  CA  VAL    29       7.973 -27.219 -32.020  1.00 95.45           C  
ATOM    208  C   VAL    29       8.523 -26.449 -30.821  1.00 95.45           C  
ATOM    209  O   VAL    29       7.768 -25.797 -30.096  1.00 95.45           O  
ATOM    210  CB  VAL    29       7.781 -28.708 -31.655  1.00 95.45           C  
ATOM    211  CG1 VAL    29       7.095 -28.847 -30.297  1.00 95.45           C  
ATOM    212  CG2 VAL    29       6.976 -29.423 -32.739  1.00 95.45           C  
ATOM    213  N   GLY    30       9.849 -26.467 -30.722  1.00 96.18           N  
ATOM    214  CA  GLY    30      10.473 -25.722 -29.640  1.00 96.18           C  
ATOM    215  C   GLY    30      10.290 -24.221 -29.765  1.00 96.18           C  
ATOM    216  O   GLY    30       9.940 -23.551 -28.791  1.00 96.18           O  
ATOM    217  N   VAL    31      10.468 -23.769 -30.991  1.00 96.03           N  
ATOM    218  CA  VAL    31      10.307 -22.341 -31.242  1.00 96.03           C  
ATOM    219  C   VAL    31       8.848 -21.940 -31.035  1.00 96.03           C  
ATOM    220  O   VAL    31       8.563 -20.885 -30.463  1.00 96.03           O  
ATOM    221  CB  VAL    31      10.767 -21.961 -32.668  1.00 96.03           C  
ATOM    222  CG1 VAL    31      10.354 -20.529 -33.004  1.00 96.03           C  
ATOM    223  CG2 VAL    31      12.278 -22.130 -32.803  1.00 96.03           C  
ATOM    224  N   LEU    32       7.977 -22.840 -31.409  1.00 95.13           N  
ATOM    225  CA  LEU    32       6.554 -22.571 -31.236  1.00 95.13           C  
ATOM    226  C   LEU    32       6.181 -22.549 -29.757  1.00 95.13           C  
ATOM    227  O   LEU    32       5.454 -21.660 -29.309  1.00 95.13           O  
ATOM    228  CB  LEU    32       5.716 -23.621 -31.970  1.00 95.13           C  
ATOM    229  CG  LEU    32       4.200 -23.421 -31.938  1.00 95.13           C  
ATOM    230  CD1 LEU    32       3.813 -22.175 -32.727  1.00 95.13           C  
ATOM    231  CD2 LEU    32       3.486 -24.652 -32.489  1.00 95.13           C  
ATOM    232  N   VAL    33       6.742 -23.448 -28.981  1.00 95.50           N  
ATOM    233  CA  VAL    33       6.457 -23.507 -27.551  1.00 95.50           C  
ATOM    234  C   VAL    33       7.028 -22.272 -26.859  1.00 95.50           C  
ATOM    235  O   VAL    33       6.368 -21.667 -26.011  1.00 95.50           O  
ATOM    236  CB  VAL    33       7.031 -24.791 -26.911  1.00 95.50           C  
ATOM    237  CG1 VAL    33       6.980 -24.702 -25.386  1.00 95.50           C  
ATOM    238  CG2 VAL    33       6.269 -26.020 -27.404  1.00 95.50           C  
ATOM    239  N   LEU    34       8.200 -21.834 -27.337  1.00 95.58           N  
ATOM    240  CA  LEU    34       8.815 -20.651 -26.746  1.00 95.58           C  
ATOM    241  C   LEU    34       8.014 -19.397 -27.079  1.00 95.58           C  
ATOM    242  O   LEU    34       7.827 -18.529 -26.223  1.00 95.58           O  
ATOM    243  CB  LEU    34      10.257 -20.495 -27.235  1.00 95.58           C  
ATOM    244  CG  LEU    34      11.321 -21.288 -26.475  1.00 95.58           C  
ATOM    245  CD1 LEU    34      12.601 -21.383 -27.299  1.00 95.58           C  
ATOM    246  CD2 LEU    34      11.598 -20.648 -25.120  1.00 95.58           C  
ATOM    247  N   ALA    35       7.449 -19.405 -28.299  1.00 94.26           N  
ATOM    248  CA  ALA    35       6.647 -18.256 -28.711  1.00 94.26           C  
ATOM    249  C   ALA    35       5.327 -18.206 -27.949  1.00 94.26           C  
ATOM    250  O   ALA    35       4.917 -17.145 -27.472  1.00 94.26           O  
ATOM    251  CB  ALA    35       6.388 -18.299 -30.215  1.00 94.26           C  
ATOM    252  N   LEU    36       4.773 -19.342 -27.708  1.00 92.89           N  
ATOM    253  CA  LEU    36       3.504 -19.386 -26.989  1.00 92.89           C  
ATOM    254  C   LEU    36       3.699 -19.029 -25.520  1.00 92.89           C  
ATOM    255  O   LEU    36       2.859 -18.349 -24.925  1.00 92.89           O  
ATOM    256  CB  LEU    36       2.868 -20.774 -27.109  1.00 92.89           C  
ATOM    257  CG  LEU    36       2.196 -21.098 -28.444  1.00 92.89           C  
ATOM    258  CD1 LEU    36       1.825 -22.577 -28.505  1.00 92.89           C  
ATOM    259  CD2 LEU    36       0.964 -20.223 -28.649  1.00 92.89           C  
ATOM    260  N   THR    37       4.841 -19.601 -25.011  1.00 91.89           N  
ATOM    261  CA  THR    37       5.144 -19.275 -23.622  1.00 91.89           C  
ATOM    262  C   THR    37       5.399 -17.779 -23.460  1.00 91.89           C  
ATOM    263  O   THR    37       4.936 -17.165 -22.496  1.00 91.89           O  
ATOM    264  CB  THR    37       6.366 -20.064 -23.116  1.00 91.89           C  
ATOM    265  OG1 THR    37       6.163 -21.460 -23.368  1.00 91.89           O  
ATOM    266  CG2 THR    37       6.576 -19.854 -21.621  1.00 91.89           C  
ATOM    267  N   TRP    38       6.068 -17.291 -24.433  1.00 89.09           N  
ATOM    268  CA  TRP    38       6.380 -15.865 -24.429  1.00 89.09           C  
ATOM    269  C   TRP    38       5.110 -15.029 -24.551  1.00 89.09           C  
ATOM    270  O   TRP    38       4.956 -14.019 -23.860  1.00 89.09           O  
ATOM    271  CB  TRP    38       7.343 -15.522 -25.569  1.00 89.09           C  
ATOM    272  CG  TRP    38       7.815 -14.099 -25.560  1.00 89.09           C  
ATOM    273  CD1 TRP    38       8.656 -13.516 -24.654  1.00 89.09           C  
ATOM    274  CD2 TRP    38       7.468 -13.078 -26.501  1.00 89.09           C  
ATOM    275  NE1 TRP    38       8.854 -12.193 -24.975  1.00 89.09           N  
ATOM    276  CE2 TRP    38       8.137 -11.899 -26.104  1.00 89.09           C  
ATOM    277  CE3 TRP    38       6.657 -13.046 -27.644  1.00 89.09           C  
ATOM    278  CZ2 TRP    38       8.018 -10.700 -26.810  1.00 89.09           C  
ATOM    279  CZ3 TRP    38       6.540 -11.852 -28.345  1.00 89.09           C  
ATOM    280  CH2 TRP    38       7.218 -10.696 -27.923  1.00 89.09           C  
ATOM    281  N   MET    39       4.183 -15.440 -25.324  1.00 89.25           N  
ATOM    282  CA  MET    39       2.914 -14.746 -25.527  1.00 89.25           C  
ATOM    283  C   MET    39       2.031 -14.855 -24.289  1.00 89.25           C  
ATOM    284  O   MET    39       1.337 -13.902 -23.931  1.00 89.25           O  
ATOM    285  CB  MET    39       2.180 -15.311 -26.744  1.00 89.25           C  
ATOM    286  CG  MET    39       2.785 -14.892 -28.074  1.00 89.25           C  
ATOM    287  SD  MET    39       1.976 -15.709 -29.504  1.00 89.25           S  
ATOM    288  CE  MET    39       0.373 -14.859 -29.492  1.00 89.25           C  
ATOM    289  N   GLN    40       2.121 -16.041 -23.685  1.00 85.08           N  
ATOM    290  CA  GLN    40       1.323 -16.253 -22.482  1.00 85.08           C  
ATOM    291  C   GLN    40       1.795 -15.354 -21.343  1.00 85.08           C  
ATOM    292  O   GLN    40       0.984 -14.860 -20.557  1.00 85.08           O  
ATOM    293  CB  GLN    40       1.380 -17.720 -22.051  1.00 85.08           C  
ATOM    294  CG  GLN    40       0.758 -17.984 -20.686  1.00 85.08           C  
ATOM    295  CD  GLN    40      -0.753 -17.848 -20.694  1.00 85.08           C  
ATOM    296  OE1 GLN    40      -1.381 -17.809 -21.757  1.00 85.08           O  
ATOM    297  NE2 GLN    40      -1.348 -17.772 -19.508  1.00 85.08           N  
ATOM    298  N   PHE    41       3.158 -15.089 -21.267  1.00 80.29           N  
ATOM    299  CA  PHE    41       3.698 -14.267 -20.191  1.00 80.29           C  
ATOM    300  C   PHE    41       3.392 -12.793 -20.429  1.00 80.29           C  
ATOM    301  O   PHE    41       3.356 -12.001 -19.485  1.00 80.29           O  
ATOM    302  CB  PHE    41       5.210 -14.475 -20.061  1.00 80.29           C  
ATOM    303  CG  PHE    41       5.592 -15.592 -19.127  1.00 80.29           C  
ATOM    304  CD1 PHE    41       5.555 -15.409 -17.750  1.00 80.29           C  
ATOM    305  CD2 PHE    41       5.987 -16.826 -19.627  1.00 80.29           C  
ATOM    306  CE1 PHE    41       5.907 -16.441 -16.884  1.00 80.29           C  
ATOM    307  CE2 PHE    41       6.341 -17.862 -18.767  1.00 80.29           C  
ATOM    308  CZ  PHE    41       6.301 -17.667 -17.396  1.00 80.29           C  
ATOM    309  N   ARG    42       2.937 -12.514 -21.638  1.00 78.82           N  
ATOM    310  CA  ARG    42       2.589 -11.133 -21.953  1.00 78.82           C  
ATOM    311  C   ARG    42       1.082 -10.915 -21.867  1.00 78.82           C  
ATOM    312  O   ARG    42       0.590  -9.822 -22.158  1.00 78.82           O  
ATOM    313  CB  ARG    42       3.094 -10.754 -23.347  1.00 78.82           C  
ATOM    314  CG  ARG    42       4.456 -10.079 -23.346  1.00 78.82           C  
ATOM    315  CD  ARG    42       4.483  -8.862 -24.260  1.00 78.82           C  
ATOM    316  NE  ARG    42       5.789  -8.209 -24.250  1.00 78.82           N  
ATOM    317  CZ  ARG    42       6.054  -7.036 -24.817  1.00 78.82           C  
ATOM    318  NH1 ARG    42       5.103  -6.360 -25.453  1.00 78.82           N  
ATOM    319  NH2 ARG    42       7.278  -6.533 -24.748  1.00 78.82           N  
ATOM    320  N   GLY    43       0.431 -12.101 -21.528  1.00 73.01           N  
ATOM    321  CA  GLY    43      -0.990 -11.977 -21.247  1.00 73.01           C  
ATOM    322  C   GLY    43      -1.830 -11.771 -22.493  1.00 73.01           C  
ATOM    323  O   GLY    43      -2.866 -11.104 -22.447  1.00 73.01           O  
ATOM    324  N   GLN    44      -1.222 -11.963 -23.670  1.00 72.66           N  
ATOM    325  CA  GLN    44      -1.918 -11.765 -24.937  1.00 72.66           C  
ATOM    326  C   GLN    44      -3.207 -12.580 -24.990  1.00 72.66           C  
ATOM    327  O   GLN    44      -4.101 -12.285 -25.785  1.00 72.66           O  
ATOM    328  CB  GLN    44      -1.011 -12.138 -26.111  1.00 72.66           C  
ATOM    329  CG  GLN    44      -0.047 -11.033 -26.519  1.00 72.66           C  
ATOM    330  CD  GLN    44       0.307 -11.077 -27.994  1.00 72.66           C  
ATOM    331  OE1 GLN    44       0.071 -12.082 -28.672  1.00 72.66           O  
ATOM    332  NE2 GLN    44       0.877  -9.989 -28.500  1.00 72.66           N  
ATOM    333  N   PHE    45      -3.453 -13.461 -24.082  1.00 73.13           N  
ATOM    334  CA  PHE    45      -4.672 -14.257 -24.158  1.00 73.13           C  
ATOM    335  C   PHE    45      -5.692 -13.785 -23.129  1.00 73.13           C  
ATOM    336  O   PHE    45      -6.725 -14.428 -22.930  1.00 73.13           O  
ATOM    337  CB  PHE    45      -4.360 -15.742 -23.944  1.00 73.13           C  
ATOM    338  CG  PHE    45      -3.491 -16.340 -25.017  1.00 73.13           C  
ATOM    339  CD1 PHE    45      -3.974 -16.510 -26.308  1.00 73.13           C  
ATOM    340  CD2 PHE    45      -2.189 -16.732 -24.734  1.00 73.13           C  
ATOM    341  CE1 PHE    45      -3.172 -17.063 -27.303  1.00 73.13           C  
ATOM    342  CE2 PHE    45      -1.382 -17.286 -25.723  1.00 73.13           C  
ATOM    343  CZ  PHE    45      -1.875 -17.451 -27.006  1.00 73.13           C  
ATOM    344  N   GLU    46      -5.420 -12.737 -22.445  1.00 75.08           N  
ATOM    345  CA  GLU    46      -6.398 -12.259 -21.473  1.00 75.08           C  
ATOM    346  C   GLU    46      -7.241 -11.125 -22.050  1.00 75.08           C  
ATOM    347  O   GLU    46      -6.718 -10.240 -22.730  1.00 75.08           O  
ATOM    348  CB  GLU    46      -5.700 -11.795 -20.191  1.00 75.08           C  
ATOM    349  CG  GLU    46      -5.116 -12.931 -19.363  1.00 75.08           C  
ATOM    350  CD  GLU    46      -4.478 -12.461 -18.066  1.00 75.08           C  
ATOM    351  OE1 GLU    46      -4.000 -13.312 -17.281  1.00 75.08           O  
ATOM    352  OE2 GLU    46      -4.457 -11.232 -17.831  1.00 75.08           O  
ATOM    353  N   ASP    47      -8.467 -11.373 -22.261  1.00 81.10           N  
ATOM    354  CA  ASP    47      -9.385 -10.346 -22.743  1.00 81.10           C  
ATOM    355  C   ASP    47      -9.500  -9.199 -21.742  1.00 81.10           C  
ATOM    356  O   ASP    47      -9.724  -9.427 -20.551  1.00 81.10           O  
ATOM    357  CB  ASP    47     -10.766 -10.947 -23.016  1.00 81.10           C  
ATOM    358  CG  ASP    47     -10.800 -11.815 -24.260  1.00 81.10           C  
ATOM    359  OD1 ASP    47      -9.886 -11.704 -25.106  1.00 81.10           O  
ATOM    360  OD2 ASP    47     -11.750 -12.615 -24.398  1.00 81.10           O  
ATOM    361  N   LYS    48      -9.081  -8.029 -22.201  1.00 85.01           N  
ATOM    362  CA  LYS    48      -9.167  -6.890 -21.291  1.00 85.01           C  
ATOM    363  C   LYS    48     -10.002  -5.765 -21.895  1.00 85.01           C  
ATOM    364  O   LYS    48     -10.095  -5.642 -23.118  1.00 85.01           O  
ATOM    365  CB  LYS    48      -7.770  -6.376 -20.941  1.00 85.01           C  
ATOM    366  CG  LYS    48      -6.875  -7.415 -20.280  1.00 85.01           C  
ATOM    367  CD  LYS    48      -5.542  -6.815 -19.855  1.00 85.01           C  
ATOM    368  CE  LYS    48      -4.653  -7.849 -19.177  1.00 85.01           C  
ATOM    369  NZ  LYS    48      -3.334  -7.271 -18.781  1.00 85.01           N  
ATOM    370  N   VAL    49     -10.783  -5.170 -21.100  1.00 89.26           N  
ATOM    371  CA  VAL    49     -11.501  -3.964 -21.499  1.00 89.26           C  
ATOM    372  C   VAL    49     -10.813  -2.735 -20.911  1.00 89.26           C  
ATOM    373  O   VAL    49     -10.420  -2.735 -19.742  1.00 89.26           O  
ATOM    374  CB  VAL    49     -12.980  -4.011 -21.054  1.00 89.26           C  
ATOM    375  CG1 VAL    49     -13.702  -2.721 -21.440  1.00 89.26           C  
ATOM    376  CG2 VAL    49     -13.682  -5.223 -21.663  1.00 89.26           C  
ATOM    377  N   GLN    50     -10.657  -1.743 -21.680  1.00 90.36           N  
ATOM    378  CA  GLN    50      -9.955  -0.540 -21.247  1.00 90.36           C  
ATOM    379  C   GLN    50     -10.935   0.524 -20.760  1.00 90.36           C  
ATOM    380  O   GLN    50     -11.863   0.896 -21.481  1.00 90.36           O  
ATOM    381  CB  GLN    50      -9.095   0.018 -22.382  1.00 90.36           C  
ATOM    382  CG  GLN    50      -7.869  -0.827 -22.698  1.00 90.36           C  
ATOM    383  CD  GLN    50      -6.992  -0.210 -23.771  1.00 90.36           C  
ATOM    384  OE1 GLN    50      -7.390   0.745 -24.444  1.00 90.36           O  
ATOM    385  NE2 GLN    50      -5.790  -0.753 -23.938  1.00 90.36           N  
ATOM    386  N   LEU    51     -10.791   0.947 -19.522  1.00 92.07           N  
ATOM    387  CA  LEU    51     -11.540   2.059 -18.946  1.00 92.07           C  
ATOM    388  C   LEU    51     -10.634   3.265 -18.719  1.00 92.07           C  
ATOM    389  O   LEU    51      -9.451   3.108 -18.409  1.00 92.07           O  
ATOM    390  CB  LEU    51     -12.192   1.640 -17.626  1.00 92.07           C  
ATOM    391  CG  LEU    51     -13.191   0.484 -17.701  1.00 92.07           C  
ATOM    392  CD1 LEU    51     -13.633   0.075 -16.299  1.00 92.07           C  
ATOM    393  CD2 LEU    51     -14.394   0.870 -18.555  1.00 92.07           C  
ATOM    394  N   THR    52     -11.180   4.391 -18.980  1.00 92.47           N  
ATOM    395  CA  THR    52     -10.428   5.625 -18.781  1.00 92.47           C  
ATOM    396  C   THR    52     -10.962   6.396 -17.578  1.00 92.47           C  
ATOM    397  O   THR    52     -12.165   6.648 -17.479  1.00 92.47           O  
ATOM    398  CB  THR    52     -10.483   6.520 -20.033  1.00 92.47           C  
ATOM    399  OG1 THR    52     -10.010   5.779 -21.165  1.00 92.47           O  
ATOM    400  CG2 THR    52      -9.618   7.764 -19.858  1.00 92.47           C  
ATOM    401  N   VAL    53     -10.035   6.672 -16.608  1.00 92.20           N  
ATOM    402  CA  VAL    53     -10.376   7.448 -15.420  1.00 92.20           C  
ATOM    403  C   VAL    53      -9.547   8.730 -15.385  1.00 92.20           C  
ATOM    404  O   VAL    53      -8.330   8.696 -15.579  1.00 92.20           O  
ATOM    405  CB  VAL    53     -10.153   6.634 -14.126  1.00 92.20           C  
ATOM    406  CG1 VAL    53     -10.391   7.503 -12.893  1.00 92.20           C  
ATOM    407  CG2 VAL    53     -11.064   5.408 -14.104  1.00 92.20           C  
ATOM    408  N   LEU    54     -10.174   9.822 -15.195  1.00 91.28           N  
ATOM    409  CA  LEU    54      -9.505  11.109 -15.042  1.00 91.28           C  
ATOM    410  C   LEU    54      -9.375  11.483 -13.570  1.00 91.28           C  
ATOM    411  O   LEU    54     -10.342  11.383 -12.812  1.00 91.28           O  
ATOM    412  CB  LEU    54     -10.269  12.202 -15.794  1.00 91.28           C  
ATOM    413  CG  LEU    54     -10.302  12.082 -17.318  1.00 91.28           C  
ATOM    414  CD1 LEU    54     -11.252  13.117 -17.911  1.00 91.28           C  
ATOM    415  CD2 LEU    54      -8.900  12.240 -17.898  1.00 91.28           C  
ATOM    416  N   SER    55      -8.222  11.669 -13.110  1.00 89.65           N  
ATOM    417  CA  SER    55      -7.991  12.074 -11.728  1.00 89.65           C  
ATOM    418  C   SER    55      -7.180  13.364 -11.657  1.00 89.65           C  
ATOM    419  O   SER    55      -6.719  13.869 -12.683  1.00 89.65           O  
ATOM    420  CB  SER    55      -7.271  10.967 -10.957  1.00 89.65           C  
ATOM    421  OG  SER    55      -5.909  10.891 -11.341  1.00 89.65           O  
ATOM    422  N   GLY    56      -7.231  13.985 -10.558  1.00 84.65           N  
ATOM    423  CA  GLY    56      -6.345  15.118 -10.346  1.00 84.65           C  
ATOM    424  C   GLY    56      -4.876  14.740 -10.377  1.00 84.65           C  
ATOM    425  O   GLY    56      -4.516  13.664 -10.859  1.00 84.65           O  
ATOM    426  N   ARG    57      -4.016  15.627  -9.987  1.00 78.45           N  
ATOM    427  CA  ARG    57      -2.568  15.453 -10.041  1.00 78.45           C  
ATOM    428  C   ARG    57      -2.123  14.293  -9.157  1.00 78.45           C  
ATOM    429  O   ARG    57      -1.055  13.716  -9.372  1.00 78.45           O  
ATOM    430  CB  ARG    57      -1.856  16.739  -9.616  1.00 78.45           C  
ATOM    431  CG  ARG    57      -1.869  17.829 -10.676  1.00 78.45           C  
ATOM    432  CD  ARG    57      -0.987  19.006 -10.284  1.00 78.45           C  
ATOM    433  NE  ARG    57      -0.856  19.968 -11.375  1.00 78.45           N  
ATOM    434  CZ  ARG    57      -0.124  21.077 -11.325  1.00 78.45           C  
ATOM    435  NH1 ARG    57       0.561  21.387 -10.230  1.00 78.45           N  
ATOM    436  NH2 ARG    57      -0.076  21.882 -12.376  1.00 78.45           N  
ATOM    437  N   ALA    58      -2.990  13.971  -8.233  1.00 75.80           N  
ATOM    438  CA  ALA    58      -2.641  12.900  -7.303  1.00 75.80           C  
ATOM    439  C   ALA    58      -2.553  11.556  -8.022  1.00 75.80           C  
ATOM    440  O   ALA    58      -1.893  10.631  -7.543  1.00 75.80           O  
ATOM    441  CB  ALA    58      -3.659  12.827  -6.168  1.00 75.80           C  
ATOM    442  N   GLY    59      -3.222  11.468  -9.114  1.00 79.65           N  
ATOM    443  CA  GLY    59      -3.183  10.229  -9.874  1.00 79.65           C  
ATOM    444  C   GLY    59      -1.850   9.990 -10.557  1.00 79.65           C  
ATOM    445  O   GLY    59      -1.548   8.867 -10.966  1.00 79.65           O  
ATOM    446  N   LEU    60      -0.988  10.965 -10.566  1.00 80.88           N  
ATOM    447  CA  LEU    60       0.305  10.836 -11.229  1.00 80.88           C  
ATOM    448  C   LEU    60       1.295  10.083 -10.347  1.00 80.88           C  
ATOM    449  O   LEU    60       2.304   9.570 -10.836  1.00 80.88           O  
ATOM    450  CB  LEU    60       0.866  12.216 -11.583  1.00 80.88           C  
ATOM    451  CG  LEU    60       0.123  12.991 -12.672  1.00 80.88           C  
ATOM    452  CD1 LEU    60       0.670  14.410 -12.780  1.00 80.88           C  
ATOM    453  CD2 LEU    60       0.231  12.267 -14.011  1.00 80.88           C  
ATOM    454  N   SER    61       1.016  10.030  -9.074  1.00 80.46           N  
ATOM    455  CA  SER    61       1.928   9.371  -8.144  1.00 80.46           C  
ATOM    456  C   SER    61       1.614   7.884  -8.023  1.00 80.46           C  
ATOM    457  O   SER    61       2.171   7.194  -7.166  1.00 80.46           O  
ATOM    458  CB  SER    61       1.857  10.029  -6.766  1.00 80.46           C  
ATOM    459  OG  SER    61       0.517  10.093  -6.307  1.00 80.46           O  
ATOM    460  N   MET    62       0.873   7.355  -8.958  1.00 83.75           N  
ATOM    461  CA  MET    62       0.554   5.930  -8.973  1.00 83.75           C  
ATOM    462  C   MET    62       1.533   5.162  -9.855  1.00 83.75           C  
ATOM    463  O   MET    62       2.198   5.750 -10.709  1.00 83.75           O  
ATOM    464  CB  MET    62      -0.878   5.704  -9.461  1.00 83.75           C  
ATOM    465  CG  MET    62      -1.938   6.310  -8.554  1.00 83.75           C  
ATOM    466  SD  MET    62      -3.643   5.944  -9.124  1.00 83.75           S  
ATOM    467  CE  MET    62      -3.702   4.155  -8.831  1.00 83.75           C  
ATOM    468  N   ASP    63       1.665   3.913  -9.544  1.00 84.38           N  
ATOM    469  CA  ASP    63       2.532   3.043 -10.332  1.00 84.38           C  
ATOM    470  C   ASP    63       1.736   2.288 -11.394  1.00 84.38           C  
ATOM    471  O   ASP    63       0.618   1.838 -11.135  1.00 84.38           O  
ATOM    472  CB  ASP    63       3.268   2.055  -9.425  1.00 84.38           C  
ATOM    473  CG  ASP    63       4.298   2.723  -8.531  1.00 84.38           C  
ATOM    474  OD1 ASP    63       4.834   3.787  -8.909  1.00 84.38           O  
ATOM    475  OD2 ASP    63       4.578   2.180  -7.441  1.00 84.38           O  
ATOM    476  N   PRO    64       2.289   2.401 -12.629  1.00 86.82           N  
ATOM    477  CA  PRO    64       1.661   1.471 -13.570  1.00 86.82           C  
ATOM    478  C   PRO    64       1.601   0.042 -13.037  1.00 86.82           C  
ATOM    479  O   PRO    64       2.547  -0.420 -12.392  1.00 86.82           O  
ATOM    480  CB  PRO    64       2.562   1.557 -14.805  1.00 86.82           C  
ATOM    481  CG  PRO    64       3.278   2.861 -14.665  1.00 86.82           C  
ATOM    482  CD  PRO    64       3.406   3.182 -13.204  1.00 86.82           C  
ATOM    483  N   GLY    65       0.526  -0.543 -13.089  1.00 88.80           N  
ATOM    484  CA  GLY    65       0.325  -1.897 -12.598  1.00 88.80           C  
ATOM    485  C   GLY    65      -0.432  -1.950 -11.285  1.00 88.80           C  
ATOM    486  O   GLY    65      -0.667  -3.031 -10.740  1.00 88.80           O  
ATOM    487  N   SER    66      -0.667  -0.768 -10.739  1.00 90.32           N  
ATOM    488  CA  SER    66      -1.431  -0.738  -9.496  1.00 90.32           C  
ATOM    489  C   SER    66      -2.765  -1.461  -9.650  1.00 90.32           C  
ATOM    490  O   SER    66      -3.335  -1.496 -10.742  1.00 90.32           O  
ATOM    491  CB  SER    66      -1.671   0.704  -9.049  1.00 90.32           C  
ATOM    492  OG  SER    66      -0.448   1.335  -8.708  1.00 90.32           O  
ATOM    493  N   LYS    67      -3.211  -2.059  -8.576  1.00 93.55           N  
ATOM    494  CA  LYS    67      -4.442  -2.844  -8.565  1.00 93.55           C  
ATOM    495  C   LYS    67      -5.666  -1.948  -8.732  1.00 93.55           C  
ATOM    496  O   LYS    67      -5.677  -0.809  -8.261  1.00 93.55           O  
ATOM    497  CB  LYS    67      -4.554  -3.647  -7.268  1.00 93.55           C  
ATOM    498  CG  LYS    67      -3.502  -4.737  -7.122  1.00 93.55           C  
ATOM    499  CD  LYS    67      -3.659  -5.493  -5.809  1.00 93.55           C  
ATOM    500  CE  LYS    67      -2.308  -5.807  -5.179  1.00 93.55           C  
ATOM    501  NZ  LYS    67      -2.458  -6.418  -3.825  1.00 93.55           N  
ATOM    502  N   VAL    68      -6.665  -2.413  -9.458  1.00 94.54           N  
ATOM    503  CA  VAL    68      -8.003  -1.839  -9.554  1.00 94.54           C  
ATOM    504  C   VAL    68      -9.013  -2.765  -8.880  1.00 94.54           C  
ATOM    505  O   VAL    68      -9.066  -3.960  -9.182  1.00 94.54           O  
ATOM    506  CB  VAL    68      -8.409  -1.586 -11.023  1.00 94.54           C  
ATOM    507  CG1 VAL    68      -9.814  -0.991 -11.101  1.00 94.54           C  
ATOM    508  CG2 VAL    68      -7.397  -0.667 -11.705  1.00 94.54           C  
ATOM    509  N   THR    69      -9.703  -2.228  -7.975  1.00 95.44           N  
ATOM    510  CA  THR    69     -10.638  -3.061  -7.227  1.00 95.44           C  
ATOM    511  C   THR    69     -12.061  -2.524  -7.354  1.00 95.44           C  
ATOM    512  O   THR    69     -12.261  -1.333  -7.601  1.00 95.44           O  
ATOM    513  CB  THR    69     -10.248  -3.141  -5.739  1.00 95.44           C  
ATOM    514  OG1 THR    69     -10.419  -1.852  -5.136  1.00 95.44           O  
ATOM    515  CG2 THR    69      -8.797  -3.579  -5.574  1.00 95.44           C  
ATOM    516  N   PHE    70     -13.016  -3.379  -7.267  1.00 94.32           N  
ATOM    517  CA  PHE    70     -14.433  -3.099  -7.069  1.00 94.32           C  
ATOM    518  C   PHE    70     -14.933  -3.723  -5.772  1.00 94.32           C  
ATOM    519  O   PHE    70     -14.953  -4.948  -5.633  1.00 94.32           O  
ATOM    520  CB  PHE    70     -15.256  -3.619  -8.253  1.00 94.32           C  
ATOM    521  CG  PHE    70     -16.735  -3.376  -8.117  1.00 94.32           C  
ATOM    522  CD1 PHE    70     -17.627  -4.441  -8.081  1.00 94.32           C  
ATOM    523  CD2 PHE    70     -17.233  -2.083  -8.026  1.00 94.32           C  
ATOM    524  CE1 PHE    70     -18.997  -4.219  -7.956  1.00 94.32           C  
ATOM    525  CE2 PHE    70     -18.600  -1.853  -7.901  1.00 94.32           C  
ATOM    526  CZ  PHE    70     -19.480  -2.923  -7.867  1.00 94.32           C  
ATOM    527  N   ASN    71     -15.260  -2.940  -4.835  1.00 93.33           N  
ATOM    528  CA  ASN    71     -15.672  -3.379  -3.505  1.00 93.33           C  
ATOM    529  C   ASN    71     -14.628  -4.292  -2.868  1.00 93.33           C  
ATOM    530  O   ASN    71     -14.968  -5.338  -2.313  1.00 93.33           O  
ATOM    531  CB  ASN    71     -17.027  -4.087  -3.570  1.00 93.33           C  
ATOM    532  CG  ASN    71     -18.181  -3.122  -3.759  1.00 93.33           C  
ATOM    533  OD1 ASN    71     -18.054  -1.923  -3.496  1.00 93.33           O  
ATOM    534  ND2 ASN    71     -19.315  -3.637  -4.219  1.00 93.33           N  
ATOM    535  N   GLY    72     -13.418  -4.069  -3.173  1.00 91.28           N  
ATOM    536  CA  GLY    72     -12.335  -4.789  -2.522  1.00 91.28           C  
ATOM    537  C   GLY    72     -11.843  -5.979  -3.325  1.00 91.28           C  
ATOM    538  O   GLY    72     -10.806  -6.563  -3.006  1.00 91.28           O  
ATOM    539  N   VAL    73     -12.527  -6.322  -4.335  1.00 95.07           N  
ATOM    540  CA  VAL    73     -12.159  -7.457  -5.174  1.00 95.07           C  
ATOM    541  C   VAL    73     -11.354  -6.971  -6.377  1.00 95.07           C  
ATOM    542  O   VAL    73     -11.795  -6.083  -7.110  1.00 95.07           O  
ATOM    543  CB  VAL    73     -13.405  -8.240  -5.648  1.00 95.07           C  
ATOM    544  CG1 VAL    73     -12.999  -9.411  -6.541  1.00 95.07           C  
ATOM    545  CG2 VAL    73     -14.212  -8.733  -4.448  1.00 95.07           C  
ATOM    546  N   PRO    74     -10.182  -7.507  -6.535  1.00 94.15           N  
ATOM    547  CA  PRO    74      -9.383  -7.103  -7.695  1.00 94.15           C  
ATOM    548  C   PRO    74     -10.070  -7.417  -9.022  1.00 94.15           C  
ATOM    549  O   PRO    74     -10.486  -8.555  -9.252  1.00 94.15           O  
ATOM    550  CB  PRO    74      -8.097  -7.919  -7.539  1.00 94.15           C  
ATOM    551  CG  PRO    74      -8.114  -8.392  -6.121  1.00 94.15           C  
ATOM    552  CD  PRO    74      -9.540  -8.448  -5.655  1.00 94.15           C  
ATOM    553  N   ILE    75     -10.209  -6.411  -9.874  1.00 93.15           N  
ATOM    554  CA  ILE    75     -10.922  -6.588 -11.135  1.00 93.15           C  
ATOM    555  C   ILE    75     -10.005  -6.228 -12.301  1.00 93.15           C  
ATOM    556  O   ILE    75     -10.345  -6.466 -13.463  1.00 93.15           O  
ATOM    557  CB  ILE    75     -12.208  -5.733 -11.181  1.00 93.15           C  
ATOM    558  CG1 ILE    75     -11.871  -4.250 -10.988  1.00 93.15           C  
ATOM    559  CG2 ILE    75     -13.211  -6.208 -10.125  1.00 93.15           C  
ATOM    560  CD1 ILE    75     -13.049  -3.313 -11.218  1.00 93.15           C  
ATOM    561  N   GLY    76      -8.813  -5.663 -11.995  1.00 92.57           N  
ATOM    562  CA  GLY    76      -7.933  -5.267 -13.083  1.00 92.57           C  
ATOM    563  C   GLY    76      -6.658  -4.598 -12.606  1.00 92.57           C  
ATOM    564  O   GLY    76      -6.264  -4.755 -11.449  1.00 92.57           O  
ATOM    565  N   ARG    77      -5.964  -3.913 -13.547  1.00 93.58           N  
ATOM    566  CA  ARG    77      -4.697  -3.240 -13.277  1.00 93.58           C  
ATOM    567  C   ARG    77      -4.608  -1.917 -14.030  1.00 93.58           C  
ATOM    568  O   ARG    77      -5.252  -1.742 -15.067  1.00 93.58           O  
ATOM    569  CB  ARG    77      -3.519  -4.140 -13.657  1.00 93.58           C  
ATOM    570  CG  ARG    77      -3.499  -5.471 -12.922  1.00 93.58           C  
ATOM    571  CD  ARG    77      -2.823  -5.355 -11.563  1.00 93.58           C  
ATOM    572  NE  ARG    77      -2.655  -6.660 -10.931  1.00 93.58           N  
ATOM    573  CZ  ARG    77      -2.201  -6.852  -9.695  1.00 93.58           C  
ATOM    574  NH1 ARG    77      -1.859  -5.820  -8.931  1.00 93.58           N  
ATOM    575  NH2 ARG    77      -2.088  -8.083  -9.220  1.00 93.58           N  
ATOM    576  N   LEU    78      -3.931  -1.002 -13.509  1.00 93.24           N  
ATOM    577  CA  LEU    78      -3.624   0.265 -14.165  1.00 93.24           C  
ATOM    578  C   LEU    78      -2.610   0.065 -15.286  1.00 93.24           C  
ATOM    579  O   LEU    78      -1.491  -0.392 -15.042  1.00 93.24           O  
ATOM    580  CB  LEU    78      -3.088   1.278 -13.150  1.00 93.24           C  
ATOM    581  CG  LEU    78      -2.735   2.662 -13.695  1.00 93.24           C  
ATOM    582  CD1 LEU    78      -3.995   3.388 -14.156  1.00 93.24           C  
ATOM    583  CD2 LEU    78      -1.996   3.480 -12.641  1.00 93.24           C  
ATOM    584  N   ALA    79      -2.958   0.355 -16.512  1.00 91.42           N  
ATOM    585  CA  ALA    79      -2.132   0.098 -17.688  1.00 91.42           C  
ATOM    586  C   ALA    79      -1.176   1.258 -17.952  1.00 91.42           C  
ATOM    587  O   ALA    79       0.014   1.047 -18.196  1.00 91.42           O  
ATOM    588  CB  ALA    79      -3.011  -0.151 -18.912  1.00 91.42           C  
ATOM    589  N   SER    80      -1.728   2.446 -17.883  1.00 91.67           N  
ATOM    590  CA  SER    80      -0.863   3.584 -18.177  1.00 91.67           C  
ATOM    591  C   SER    80      -1.411   4.869 -17.565  1.00 91.67           C  
ATOM    592  O   SER    80      -2.591   4.941 -17.214  1.00 91.67           O  
ATOM    593  CB  SER    80      -0.702   3.758 -19.688  1.00 91.67           C  
ATOM    594  OG  SER    80      -1.936   4.109 -20.288  1.00 91.67           O  
ATOM    595  N   ILE    81      -0.533   5.842 -17.413  1.00 92.12           N  
ATOM    596  CA  ILE    81      -0.849   7.162 -16.879  1.00 92.12           C  
ATOM    597  C   ILE    81      -0.349   8.240 -17.838  1.00 92.12           C  
ATOM    598  O   ILE    81       0.824   8.244 -18.221  1.00 92.12           O  
ATOM    599  CB  ILE    81      -0.235   7.367 -15.476  1.00 92.12           C  
ATOM    600  CG1 ILE    81      -0.689   6.252 -14.527  1.00 92.12           C  
ATOM    601  CG2 ILE    81      -0.605   8.744 -14.919  1.00 92.12           C  
ATOM    602  CD1 ILE    81       0.097   6.190 -13.224  1.00 92.12           C  
ATOM    603  N   ASP    82      -1.196   9.088 -18.307  1.00 92.21           N  
ATOM    604  CA  ASP    82      -0.847  10.208 -19.176  1.00 92.21           C  
ATOM    605  C   ASP    82      -1.324  11.532 -18.583  1.00 92.21           C  
ATOM    606  O   ASP    82      -2.338  11.575 -17.884  1.00 92.21           O  
ATOM    607  CB  ASP    82      -1.444  10.011 -20.571  1.00 92.21           C  
ATOM    608  CG  ASP    82      -0.942   8.753 -21.258  1.00 92.21           C  
ATOM    609  OD1 ASP    82       0.289   8.573 -21.377  1.00 92.21           O  
ATOM    610  OD2 ASP    82      -1.785   7.937 -21.688  1.00 92.21           O  
ATOM    611  N   VAL    83      -0.571  12.489 -18.869  1.00 91.27           N  
ATOM    612  CA  VAL    83      -0.956  13.837 -18.463  1.00 91.27           C  
ATOM    613  C   VAL    83      -1.746  14.509 -19.584  1.00 91.27           C  
ATOM    614  O   VAL    83      -1.299  14.543 -20.732  1.00 91.27           O  
ATOM    615  CB  VAL    83       0.277  14.692 -18.093  1.00 91.27           C  
ATOM    616  CG1 VAL    83      -0.148  16.099 -17.675  1.00 91.27           C  
ATOM    617  CG2 VAL    83       1.077  14.019 -16.979  1.00 91.27           C  
ATOM    618  N   VAL    84      -2.935  14.906 -19.316  1.00 90.49           N  
ATOM    619  CA  VAL    84      -3.771  15.579 -20.304  1.00 90.49           C  
ATOM    620  C   VAL    84      -4.226  16.932 -19.762  1.00 90.49           C  
ATOM    621  O   VAL    84      -4.290  17.131 -18.547  1.00 90.49           O  
ATOM    622  CB  VAL    84      -4.997  14.720 -20.689  1.00 90.49           C  
ATOM    623  CG1 VAL    84      -4.565  13.487 -21.481  1.00 90.49           C  
ATOM    624  CG2 VAL    84      -5.775  14.311 -19.440  1.00 90.49           C  
ATOM    625  N   GLU    85      -4.400  17.885 -20.650  1.00 87.75           N  
ATOM    626  CA  GLU    85      -4.900  19.202 -20.267  1.00 87.75           C  
ATOM    627  C   GLU    85      -6.413  19.290 -20.442  1.00 87.75           C  
ATOM    628  O   GLU    85      -6.927  19.117 -21.548  1.00 87.75           O  
ATOM    629  CB  GLU    85      -4.211  20.298 -21.086  1.00 87.75           C  
ATOM    630  CG  GLU    85      -2.839  20.690 -20.557  1.00 87.75           C  
ATOM    631  CD  GLU    85      -2.263  21.921 -21.240  1.00 87.75           C  
ATOM    632  OE1 GLU    85      -1.190  22.405 -20.812  1.00 87.75           O  
ATOM    633  OE2 GLU    85      -2.890  22.405 -22.209  1.00 87.75           O  
ATOM    634  N   VAL    86      -7.113  19.277 -19.396  1.00 83.40           N  
ATOM    635  CA  VAL    86      -8.558  19.480 -19.406  1.00 83.40           C  
ATOM    636  C   VAL    86      -8.885  20.893 -18.929  1.00 83.40           C  
ATOM    637  O   VAL    86      -8.650  21.232 -17.766  1.00 83.40           O  
ATOM    638  CB  VAL    86      -9.284  18.438 -18.525  1.00 83.40           C  
ATOM    639  CG1 VAL    86     -10.797  18.641 -18.584  1.00 83.40           C  
ATOM    640  CG2 VAL    86      -8.914  17.022 -18.961  1.00 83.40           C  
ATOM    641  N   ASP    87      -9.348  21.754 -19.732  1.00 82.70           N  
ATOM    642  CA  ASP    87      -9.694  23.136 -19.413  1.00 82.70           C  
ATOM    643  C   ASP    87      -8.485  23.892 -18.865  1.00 82.70           C  
ATOM    644  O   ASP    87      -8.567  24.521 -17.809  1.00 82.70           O  
ATOM    645  CB  ASP    87     -10.844  23.182 -18.405  1.00 82.70           C  
ATOM    646  CG  ASP    87     -12.136  22.603 -18.953  1.00 82.70           C  
ATOM    647  OD1 ASP    87     -12.383  22.709 -20.174  1.00 82.70           O  
ATOM    648  OD2 ASP    87     -12.916  22.037 -18.157  1.00 82.70           O  
ATOM    649  N   ASP    88      -7.344  23.625 -19.322  1.00 81.92           N  
ATOM    650  CA  ASP    88      -6.085  24.303 -19.028  1.00 81.92           C  
ATOM    651  C   ASP    88      -5.521  23.854 -17.682  1.00 81.92           C  
ATOM    652  O   ASP    88      -4.719  24.563 -17.071  1.00 81.92           O  
ATOM    653  CB  ASP    88      -6.278  25.821 -19.037  1.00 81.92           C  
ATOM    654  CG  ASP    88      -6.479  26.384 -20.432  1.00 81.92           C  
ATOM    655  OD1 ASP    88      -5.918  25.829 -21.402  1.00 81.92           O  
ATOM    656  OD2 ASP    88      -7.204  27.395 -20.564  1.00 81.92           O  
ATOM    657  N   ASN    89      -6.183  22.803 -17.172  1.00 83.17           N  
ATOM    658  CA  ASN    89      -5.568  22.216 -15.986  1.00 83.17           C  
ATOM    659  C   ASN    89      -4.994  20.833 -16.279  1.00 83.17           C  
ATOM    660  O   ASN    89      -5.662  19.995 -16.888  1.00 83.17           O  
ATOM    661  CB  ASN    89      -6.578  22.140 -14.839  1.00 83.17           C  
ATOM    662  CG  ASN    89      -6.936  23.505 -14.285  1.00 83.17           C  
ATOM    663  OD1 ASN    89      -6.150  24.452 -14.377  1.00 83.17           O  
ATOM    664  ND2 ASN    89      -8.126  23.617 -13.706  1.00 83.17           N  
ATOM    665  N   PRO    90      -3.766  20.670 -15.971  1.00 84.36           N  
ATOM    666  CA  PRO    90      -3.230  19.320 -16.159  1.00 84.36           C  
ATOM    667  C   PRO    90      -3.906  18.287 -15.259  1.00 84.36           C  
ATOM    668  O   PRO    90      -4.085  18.528 -14.063  1.00 84.36           O  
ATOM    669  CB  PRO    90      -1.751  19.474 -15.797  1.00 84.36           C  
ATOM    670  CG  PRO    90      -1.691  20.701 -14.946  1.00 84.36           C  
ATOM    671  CD  PRO    90      -2.870  21.570 -15.279  1.00 84.36           C  
ATOM    672  N   GLU    91      -4.411  17.224 -15.871  1.00 88.44           N  
ATOM    673  CA  GLU    91      -4.970  16.089 -15.144  1.00 88.44           C  
ATOM    674  C   GLU    91      -4.290  14.784 -15.550  1.00 88.44           C  
ATOM    675  O   GLU    91      -3.537  14.748 -16.525  1.00 88.44           O  
ATOM    676  CB  GLU    91      -6.479  15.990 -15.378  1.00 88.44           C  
ATOM    677  CG  GLU    91      -7.269  17.154 -14.797  1.00 88.44           C  
ATOM    678  CD  GLU    91      -8.769  16.905 -14.765  1.00 88.44           C  
ATOM    679  OE1 GLU    91      -9.521  17.789 -14.295  1.00 88.44           O  
ATOM    680  OE2 GLU    91      -9.195  15.817 -15.212  1.00 88.44           O  
ATOM    681  N   ALA    92      -4.421  13.786 -14.665  1.00 90.35           N  
ATOM    682  CA  ALA    92      -3.902  12.458 -14.981  1.00 90.35           C  
ATOM    683  C   ALA    92      -4.969  11.597 -15.651  1.00 90.35           C  
ATOM    684  O   ALA    92      -6.080  11.458 -15.132  1.00 90.35           O  
ATOM    685  CB  ALA    92      -3.386  11.774 -13.718  1.00 90.35           C  
ATOM    686  N   ARG    93      -4.728  11.163 -16.865  1.00 92.68           N  
ATOM    687  CA  ARG    93      -5.570  10.173 -17.530  1.00 92.68           C  
ATOM    688  C   ARG    93      -5.054   8.760 -17.281  1.00 92.68           C  
ATOM    689  O   ARG    93      -3.976   8.394 -17.755  1.00 92.68           O  
ATOM    690  CB  ARG    93      -5.639  10.449 -19.033  1.00 92.68           C  
ATOM    691  CG  ARG    93      -6.605   9.545 -19.781  1.00 92.68           C  
ATOM    692  CD  ARG    93      -6.797   9.995 -21.223  1.00 92.68           C  
ATOM    693  NE  ARG    93      -5.576   9.833 -22.005  1.00 92.68           N  
ATOM    694  CZ  ARG    93      -5.038  10.774 -22.775  1.00 92.68           C  
ATOM    695  NH1 ARG    93      -5.608  11.969 -22.882  1.00 92.68           N  
ATOM    696  NH2 ARG    93      -3.924  10.520 -23.444  1.00 92.68           N  
ATOM    697  N   LEU    94      -5.827   8.017 -16.479  1.00 93.22           N  
ATOM    698  CA  LEU    94      -5.484   6.646 -16.118  1.00 93.22           C  
ATOM    699  C   LEU    94      -6.201   5.650 -17.022  1.00 93.22           C  
ATOM    700  O   LEU    94      -7.428   5.683 -17.139  1.00 93.22           O  
ATOM    701  CB  LEU    94      -5.840   6.372 -14.654  1.00 93.22           C  
ATOM    702  CG  LEU    94      -5.414   7.436 -13.642  1.00 93.22           C  
ATOM    703  CD1 LEU    94      -6.008   7.132 -12.271  1.00 93.22           C  
ATOM    704  CD2 LEU    94      -3.894   7.523 -13.564  1.00 93.22           C  
ATOM    705  N   THR    95      -5.490   4.819 -17.705  1.00 93.32           N  
ATOM    706  CA  THR    95      -6.051   3.737 -18.506  1.00 93.32           C  
ATOM    707  C   THR    95      -5.997   2.416 -17.744  1.00 93.32           C  
ATOM    708  O   THR    95      -4.917   1.951 -17.373  1.00 93.32           O  
ATOM    709  CB  THR    95      -5.306   3.590 -19.846  1.00 93.32           C  
ATOM    710  OG1 THR    95      -5.337   4.842 -20.543  1.00 93.32           O  
ATOM    711  CG2 THR    95      -5.951   2.518 -20.720  1.00 93.32           C  
ATOM    712  N   LEU    96      -7.132   1.839 -17.467  1.00 93.39           N  
ATOM    713  CA  LEU    96      -7.266   0.618 -16.681  1.00 93.39           C  
ATOM    714  C   LEU    96      -7.572  -0.576 -17.579  1.00 93.39           C  
ATOM    715  O   LEU    96      -8.374  -0.469 -18.509  1.00 93.39           O  
ATOM    716  CB  LEU    96      -8.367   0.775 -15.629  1.00 93.39           C  
ATOM    717  CG  LEU    96      -8.438   2.128 -14.919  1.00 93.39           C  
ATOM    718  CD1 LEU    96      -9.670   2.192 -14.022  1.00 93.39           C  
ATOM    719  CD2 LEU    96      -7.169   2.376 -14.112  1.00 93.39           C  
ATOM    720  N   ASP    97      -6.980  -1.642 -17.375  1.00 92.08           N  
ATOM    721  CA  ASP    97      -7.312  -2.942 -17.949  1.00 92.08           C  
ATOM    722  C   ASP    97      -8.160  -3.769 -16.984  1.00 92.08           C  
ATOM    723  O   ASP    97      -7.660  -4.245 -15.963  1.00 92.08           O  
ATOM    724  CB  ASP    97      -6.039  -3.707 -18.318  1.00 92.08           C  
ATOM    725  CG  ASP    97      -5.349  -3.148 -19.550  1.00 92.08           C  
ATOM    726  OD1 ASP    97      -5.994  -2.419 -20.334  1.00 92.08           O  
ATOM    727  OD2 ASP    97      -4.149  -3.443 -19.741  1.00 92.08           O  
ATOM    728  N   VAL    98      -9.448  -3.902 -17.298  1.00 91.37           N  
ATOM    729  CA  VAL    98     -10.384  -4.600 -16.423  1.00 91.37           C  
ATOM    730  C   VAL    98     -10.855  -5.889 -17.093  1.00 91.37           C  
ATOM    731  O   VAL    98     -11.066  -5.923 -18.308  1.00 91.37           O  
ATOM    732  CB  VAL    98     -11.596  -3.712 -16.064  1.00 91.37           C  
ATOM    733  CG1 VAL    98     -12.583  -4.475 -15.183  1.00 91.37           C  
ATOM    734  CG2 VAL    98     -11.133  -2.433 -15.369  1.00 91.37           C  
ATOM    735  N   ASP    99     -10.979  -6.920 -16.336  1.00 89.58           N  
ATOM    736  CA  ASP    99     -11.542  -8.189 -16.786  1.00 89.58           C  
ATOM    737  C   ASP    99     -13.016  -8.037 -17.154  1.00 89.58           C  
ATOM    738  O   ASP    99     -13.817  -7.559 -16.349  1.00 89.58           O  
ATOM    739  CB  ASP    99     -11.378  -9.261 -15.706  1.00 89.58           C  
ATOM    740  CG  ASP    99     -11.660 -10.664 -16.215  1.00 89.58           C  
ATOM    741  OD1 ASP    99     -12.412 -10.815 -17.202  1.00 89.58           O  
ATOM    742  OD2 ASP    99     -11.127 -11.627 -15.623  1.00 89.58           O  
ATOM    743  N   PRO   100     -13.363  -8.356 -18.389  1.00 88.74           N  
ATOM    744  CA  PRO   100     -14.735  -8.124 -18.848  1.00 88.74           C  
ATOM    745  C   PRO   100     -15.774  -8.841 -17.989  1.00 88.74           C  
ATOM    746  O   PRO   100     -16.942  -8.444 -17.966  1.00 88.74           O  
ATOM    747  CB  PRO   100     -14.727  -8.681 -20.274  1.00 88.74           C  
ATOM    748  CG  PRO   100     -13.529  -9.572 -20.330  1.00 88.74           C  
ATOM    749  CD  PRO   100     -12.519  -9.076 -19.335  1.00 88.74           C  
ATOM    750  N   LYS   101     -15.390  -9.881 -17.328  1.00 88.10           N  
ATOM    751  CA  LYS   101     -16.353 -10.630 -16.527  1.00 88.10           C  
ATOM    752  C   LYS   101     -16.886  -9.784 -15.374  1.00 88.10           C  
ATOM    753  O   LYS   101     -17.950 -10.075 -14.824  1.00 88.10           O  
ATOM    754  CB  LYS   101     -15.719 -11.913 -15.986  1.00 88.10           C  
ATOM    755  CG  LYS   101     -14.600 -11.674 -14.982  1.00 88.10           C  
ATOM    756  CD  LYS   101     -14.008 -12.986 -14.483  1.00 88.10           C  
ATOM    757  CE  LYS   101     -12.863 -12.749 -13.508  1.00 88.10           C  
ATOM    758  NZ  LYS   101     -12.279 -14.032 -13.016  1.00 88.10           N  
ATOM    759  N   TYR   102     -16.141  -8.714 -15.046  1.00 89.47           N  
ATOM    760  CA  TYR   102     -16.570  -7.894 -13.919  1.00 89.47           C  
ATOM    761  C   TYR   102     -17.317  -6.655 -14.399  1.00 89.47           C  
ATOM    762  O   TYR   102     -17.938  -5.949 -13.601  1.00 89.47           O  
ATOM    763  CB  TYR   102     -15.367  -7.480 -13.065  1.00 89.47           C  
ATOM    764  CG  TYR   102     -14.675  -8.639 -12.390  1.00 89.47           C  
ATOM    765  CD1 TYR   102     -15.278  -9.315 -11.332  1.00 89.47           C  
ATOM    766  CD2 TYR   102     -13.417  -9.060 -12.808  1.00 89.47           C  
ATOM    767  CE1 TYR   102     -14.642 -10.382 -10.705  1.00 89.47           C  
ATOM    768  CE2 TYR   102     -12.773 -10.126 -12.189  1.00 89.47           C  
ATOM    769  CZ  TYR   102     -13.393 -10.780 -11.141  1.00 89.47           C  
ATOM    770  OH  TYR   102     -12.759 -11.836 -10.524  1.00 89.47           O  
ATOM    771  N   LEU   103     -17.247  -6.376 -15.641  1.00 86.67           N  
ATOM    772  CA  LEU   103     -17.807  -5.134 -16.163  1.00 86.67           C  
ATOM    773  C   LEU   103     -19.315  -5.083 -15.943  1.00 86.67           C  
ATOM    774  O   LEU   103     -19.877  -4.011 -15.707  1.00 86.67           O  
ATOM    775  CB  LEU   103     -17.491  -4.988 -17.654  1.00 86.67           C  
ATOM    776  CG  LEU   103     -16.267  -4.143 -18.008  1.00 86.67           C  
ATOM    777  CD1 LEU   103     -15.837  -4.410 -19.447  1.00 86.67           C  
ATOM    778  CD2 LEU   103     -16.560  -2.662 -17.799  1.00 86.67           C  
ATOM    779  N   ASP   104     -19.938  -6.273 -15.924  1.00 85.49           N  
ATOM    780  CA  ASP   104     -21.392  -6.309 -15.792  1.00 85.49           C  
ATOM    781  C   ASP   104     -21.817  -6.095 -14.341  1.00 85.49           C  
ATOM    782  O   ASP   104     -23.000  -5.890 -14.060  1.00 85.49           O  
ATOM    783  CB  ASP   104     -21.946  -7.636 -16.313  1.00 85.49           C  
ATOM    784  CG  ASP   104     -21.798  -7.792 -17.816  1.00 85.49           C  
ATOM    785  OD1 ASP   104     -21.672  -6.770 -18.525  1.00 85.49           O  
ATOM    786  OD2 ASP   104     -21.811  -8.946 -18.297  1.00 85.49           O  
ATOM    787  N   LEU   105     -20.803  -6.005 -13.550  1.00 87.53           N  
ATOM    788  CA  LEU   105     -21.144  -5.874 -12.138  1.00 87.53           C  
ATOM    789  C   LEU   105     -20.989  -4.430 -11.673  1.00 87.53           C  
ATOM    790  O   LEU   105     -21.474  -4.063 -10.600  1.00 87.53           O  
ATOM    791  CB  LEU   105     -20.265  -6.793 -11.286  1.00 87.53           C  
ATOM    792  CG  LEU   105     -20.415  -8.295 -11.534  1.00 87.53           C  
ATOM    793  CD1 LEU   105     -19.371  -9.071 -10.738  1.00 87.53           C  
ATOM    794  CD2 LEU   105     -21.822  -8.759 -11.174  1.00 87.53           C  
ATOM    795  N   ILE   106     -20.394  -3.600 -12.476  1.00 90.69           N  
ATOM    796  CA  ILE   106     -20.063  -2.247 -12.044  1.00 90.69           C  
ATOM    797  C   ILE   106     -21.109  -1.267 -12.573  1.00 90.69           C  
ATOM    798  O   ILE   106     -21.226  -1.068 -13.784  1.00 90.69           O  
ATOM    799  CB  ILE   106     -18.652  -1.831 -12.517  1.00 90.69           C  
ATOM    800  CG1 ILE   106     -17.621  -2.891 -12.114  1.00 90.69           C  
ATOM    801  CG2 ILE   106     -18.275  -0.459 -11.952  1.00 90.69           C  
ATOM    802  CD1 ILE   106     -16.240  -2.671 -12.716  1.00 90.69           C  
ATOM    803  N   PRO   107     -21.870  -0.686 -11.662  1.00 90.74           N  
ATOM    804  CA  PRO   107     -22.823   0.321 -12.135  1.00 90.74           C  
ATOM    805  C   PRO   107     -22.138   1.538 -12.753  1.00 90.74           C  
ATOM    806  O   PRO   107     -20.991   1.843 -12.415  1.00 90.74           O  
ATOM    807  CB  PRO   107     -23.585   0.709 -10.866  1.00 90.74           C  
ATOM    808  CG  PRO   107     -23.216  -0.336  -9.864  1.00 90.74           C  
ATOM    809  CD  PRO   107     -21.929  -0.978 -10.297  1.00 90.74           C  
ATOM    810  N   GLU   108     -22.874   2.236 -13.630  1.00 88.17           N  
ATOM    811  CA  GLU   108     -22.314   3.395 -14.317  1.00 88.17           C  
ATOM    812  C   GLU   108     -21.999   4.520 -13.336  1.00 88.17           C  
ATOM    813  O   GLU   108     -21.099   5.327 -13.576  1.00 88.17           O  
ATOM    814  CB  GLU   108     -23.275   3.895 -15.399  1.00 88.17           C  
ATOM    815  CG  GLU   108     -22.689   4.983 -16.287  1.00 88.17           C  
ATOM    816  CD  GLU   108     -23.652   5.466 -17.359  1.00 88.17           C  
ATOM    817  OE1 GLU   108     -23.219   6.192 -18.282  1.00 88.17           O  
ATOM    818  OE2 GLU   108     -24.851   5.117 -17.275  1.00 88.17           O  
ATOM    819  N   ASN   109     -22.720   4.560 -12.192  1.00 89.74           N  
ATOM    820  CA  ASN   109     -22.518   5.635 -11.227  1.00 89.74           C  
ATOM    821  C   ASN   109     -21.638   5.186 -10.064  1.00 89.74           C  
ATOM    822  O   ASN   109     -21.820   5.637  -8.932  1.00 89.74           O  
ATOM    823  CB  ASN   109     -23.862   6.150 -10.708  1.00 89.74           C  
ATOM    824  CG  ASN   109     -24.685   5.066 -10.040  1.00 89.74           C  
ATOM    825  OD1 ASN   109     -24.495   3.875 -10.303  1.00 89.74           O  
ATOM    826  ND2 ASN   109     -25.604   5.469  -9.171  1.00 89.74           N  
ATOM    827  N   ALA   110     -20.812   4.133 -10.264  1.00 90.57           N  
ATOM    828  CA  ALA   110     -19.878   3.681  -9.236  1.00 90.57           C  
ATOM    829  C   ALA   110     -18.920   4.798  -8.834  1.00 90.57           C  
ATOM    830  O   ALA   110     -18.506   5.601  -9.674  1.00 90.57           O  
ATOM    831  CB  ALA   110     -19.097   2.464  -9.725  1.00 90.57           C  
ATOM    832  N   ASN   111     -18.676   4.879  -7.521  1.00 92.48           N  
ATOM    833  CA  ASN   111     -17.724   5.845  -6.983  1.00 92.48           C  
ATOM    834  C   ASN   111     -16.285   5.372  -7.160  1.00 92.48           C  
ATOM    835  O   ASN   111     -15.934   4.267  -6.743  1.00 92.48           O  
ATOM    836  CB  ASN   111     -18.015   6.118  -5.505  1.00 92.48           C  
ATOM    837  CG  ASN   111     -19.306   6.886  -5.296  1.00 92.48           C  
ATOM    838  OD1 ASN   111     -19.833   7.503  -6.226  1.00 92.48           O  
ATOM    839  ND2 ASN   111     -19.824   6.853  -4.074  1.00 92.48           N  
ATOM    840  N   VAL   112     -15.557   6.170  -7.857  1.00 92.62           N  
ATOM    841  CA  VAL   112     -14.155   5.837  -8.084  1.00 92.62           C  
ATOM    842  C   VAL   112     -13.270   6.664  -7.154  1.00 92.62           C  
ATOM    843  O   VAL   112     -13.343   7.895  -7.150  1.00 92.62           O  
ATOM    844  CB  VAL   112     -13.747   6.071  -9.556  1.00 92.62           C  
ATOM    845  CG1 VAL   112     -12.293   5.662  -9.785  1.00 92.62           C  
ATOM    846  CG2 VAL   112     -14.675   5.304 -10.495  1.00 92.62           C  
ATOM    847  N   GLU   113     -12.491   5.971  -6.345  1.00 92.13           N  
ATOM    848  CA  GLU   113     -11.572   6.610  -5.408  1.00 92.13           C  
ATOM    849  C   GLU   113     -10.143   6.116  -5.613  1.00 92.13           C  
ATOM    850  O   GLU   113      -9.927   4.965  -5.996  1.00 92.13           O  
ATOM    851  CB  GLU   113     -12.014   6.357  -3.964  1.00 92.13           C  
ATOM    852  CG  GLU   113     -13.375   6.946  -3.625  1.00 92.13           C  
ATOM    853  CD  GLU   113     -13.802   6.684  -2.189  1.00 92.13           C  
ATOM    854  OE1 GLU   113     -14.882   7.167  -1.779  1.00 92.13           O  
ATOM    855  OE2 GLU   113     -13.050   5.991  -1.468  1.00 92.13           O  
ATOM    856  N   LEU   114      -9.248   6.957  -5.456  1.00 90.98           N  
ATOM    857  CA  LEU   114      -7.839   6.587  -5.373  1.00 90.98           C  
ATOM    858  C   LEU   114      -7.400   6.440  -3.920  1.00 90.98           C  
ATOM    859  O   LEU   114      -7.319   7.429  -3.188  1.00 90.98           O  
ATOM    860  CB  LEU   114      -6.968   7.630  -6.078  1.00 90.98           C  
ATOM    861  CG  LEU   114      -7.305   7.917  -7.542  1.00 90.98           C  
ATOM    862  CD1 LEU   114      -6.412   9.028  -8.084  1.00 90.98           C  
ATOM    863  CD2 LEU   114      -7.163   6.652  -8.381  1.00 90.98           C  
ATOM    864  N   ARG   115      -7.166   5.258  -3.431  1.00 88.82           N  
ATOM    865  CA  ARG   115      -6.867   4.942  -2.038  1.00 88.82           C  
ATOM    866  C   ARG   115      -5.405   4.543  -1.868  1.00 88.82           C  
ATOM    867  O   ARG   115      -4.783   4.033  -2.802  1.00 88.82           O  
ATOM    868  CB  ARG   115      -7.777   3.820  -1.533  1.00 88.82           C  
ATOM    869  CG  ARG   115      -9.247   4.203  -1.466  1.00 88.82           C  
ATOM    870  CD  ARG   115     -10.094   3.088  -0.867  1.00 88.82           C  
ATOM    871  NE  ARG   115      -9.817   2.907   0.556  1.00 88.82           N  
ATOM    872  CZ  ARG   115     -10.342   1.948   1.314  1.00 88.82           C  
ATOM    873  NH1 ARG   115     -11.185   1.061   0.797  1.00 88.82           N  
ATOM    874  NH2 ARG   115     -10.021   1.875   2.597  1.00 88.82           N  
ATOM    875  N   ALA   116      -4.900   4.804  -0.641  1.00 84.61           N  
ATOM    876  CA  ALA   116      -3.501   4.518  -0.335  1.00 84.61           C  
ATOM    877  C   ALA   116      -3.312   3.053   0.049  1.00 84.61           C  
ATOM    878  O   ALA   116      -4.127   2.486   0.780  1.00 84.61           O  
ATOM    879  CB  ALA   116      -3.004   5.427   0.786  1.00 84.61           C  
ATOM    880  N   THR   117      -2.403   2.442  -0.599  1.00 81.78           N  
ATOM    881  CA  THR   117      -2.026   1.097  -0.179  1.00 81.78           C  
ATOM    882  C   THR   117      -1.159   1.145   1.076  1.00 81.78           C  
ATOM    883  O   THR   117      -1.311   0.315   1.974  1.00 81.78           O  
ATOM    884  CB  THR   117      -1.274   0.353  -1.298  1.00 81.78           C  
ATOM    885  OG1 THR   117      -2.019   0.457  -2.518  1.00 81.78           O  
ATOM    886  CG2 THR   117      -1.090  -1.121  -0.952  1.00 81.78           C  
ATOM    887  N   THR   118      -0.286   2.098   1.074  1.00 77.44           N  
ATOM    888  CA  THR   118       0.601   2.294   2.215  1.00 77.44           C  
ATOM    889  C   THR   118       0.584   3.751   2.669  1.00 77.44           C  
ATOM    890  O   THR   118      -0.028   4.602   2.020  1.00 77.44           O  
ATOM    891  CB  THR   118       2.045   1.876   1.879  1.00 77.44           C  
ATOM    892  OG1 THR   118       2.576   2.765   0.890  1.00 77.44           O  
ATOM    893  CG2 THR   118       2.093   0.450   1.342  1.00 77.44           C  
ATOM    894  N   VAL   119       1.215   3.940   3.818  1.00 71.49           N  
ATOM    895  CA  VAL   119       1.280   5.302   4.337  1.00 71.49           C  
ATOM    896  C   VAL   119       2.226   6.138   3.479  1.00 71.49           C  
ATOM    897  O   VAL   119       2.159   7.369   3.489  1.00 71.49           O  
ATOM    898  CB  VAL   119       1.738   5.325   5.813  1.00 71.49           C  
ATOM    899  CG1 VAL   119       0.612   4.863   6.735  1.00 71.49           C  
ATOM    900  CG2 VAL   119       2.978   4.453   6.000  1.00 71.49           C  
ATOM    901  N   PHE   120       2.978   5.368   2.773  1.00 67.92           N  
ATOM    902  CA  PHE   120       4.025   6.109   2.080  1.00 67.92           C  
ATOM    903  C   PHE   120       3.642   6.357   0.626  1.00 67.92           C  
ATOM    904  O   PHE   120       4.452   6.855  -0.158  1.00 67.92           O  
ATOM    905  CB  PHE   120       5.356   5.353   2.151  1.00 67.92           C  
ATOM    906  CG  PHE   120       5.893   5.200   3.548  1.00 67.92           C  
ATOM    907  CD1 PHE   120       6.481   6.274   4.204  1.00 67.92           C  
ATOM    908  CD2 PHE   120       5.811   3.980   4.206  1.00 67.92           C  
ATOM    909  CE1 PHE   120       6.979   6.135   5.497  1.00 67.92           C  
ATOM    910  CE2 PHE   120       6.306   3.833   5.498  1.00 67.92           C  
ATOM    911  CZ  PHE   120       6.891   4.911   6.141  1.00 67.92           C  
ATOM    912  N   GLY   121       2.429   6.012   0.166  1.00 70.18           N  
ATOM    913  CA  GLY   121       2.043   6.701  -1.055  1.00 70.18           C  
ATOM    914  C   GLY   121       1.596   5.758  -2.156  1.00 70.18           C  
ATOM    915  O   GLY   121       1.334   6.189  -3.281  1.00 70.18           O  
ATOM    916  N   ASN   122       1.819   4.565  -2.086  1.00 79.86           N  
ATOM    917  CA  ASN   122       1.264   3.823  -3.213  1.00 79.86           C  
ATOM    918  C   ASN   122      -0.261   3.788  -3.164  1.00 79.86           C  
ATOM    919  O   ASN   122      -0.850   3.678  -2.087  1.00 79.86           O  
ATOM    920  CB  ASN   122       1.826   2.401  -3.248  1.00 79.86           C  
ATOM    921  CG  ASN   122       3.241   2.346  -3.790  1.00 79.86           C  
ATOM    922  OD1 ASN   122       3.741   3.322  -4.355  1.00 79.86           O  
ATOM    923  ND2 ASN   122       3.897   1.204  -3.620  1.00 79.86           N  
ATOM    924  N   LYS   123      -0.860   4.029  -4.292  1.00 87.41           N  
ATOM    925  CA  LYS   123      -2.319   4.054  -4.343  1.00 87.41           C  
ATOM    926  C   LYS   123      -2.854   2.994  -5.302  1.00 87.41           C  
ATOM    927  O   LYS   123      -2.098   2.430  -6.096  1.00 87.41           O  
ATOM    928  CB  LYS   123      -2.818   5.438  -4.760  1.00 87.41           C  
ATOM    929  CG  LYS   123      -2.428   6.552  -3.800  1.00 87.41           C  
ATOM    930  CD  LYS   123      -2.936   7.906  -4.278  1.00 87.41           C  
ATOM    931  CE  LYS   123      -2.314   9.049  -3.488  1.00 87.41           C  
ATOM    932  NZ  LYS   123      -3.340   9.812  -2.716  1.00 87.41           N  
ATOM    933  N   TYR   124      -4.085   2.691  -5.047  1.00 90.83           N  
ATOM    934  CA  TYR   124      -4.815   1.850  -5.989  1.00 90.83           C  
ATOM    935  C   TYR   124      -6.197   2.424  -6.276  1.00 90.83           C  
ATOM    936  O   TYR   124      -6.663   3.320  -5.568  1.00 90.83           O  
ATOM    937  CB  TYR   124      -4.946   0.423  -5.446  1.00 90.83           C  
ATOM    938  CG  TYR   124      -5.839   0.314  -4.234  1.00 90.83           C  
ATOM    939  CD1 TYR   124      -5.340   0.546  -2.954  1.00 90.83           C  
ATOM    940  CD2 TYR   124      -7.182  -0.022  -4.366  1.00 90.83           C  
ATOM    941  CE1 TYR   124      -6.159   0.444  -1.835  1.00 90.83           C  
ATOM    942  CE2 TYR   124      -8.010  -0.126  -3.254  1.00 90.83           C  
ATOM    943  CZ  TYR   124      -7.490   0.109  -1.994  1.00 90.83           C  
ATOM    944  OH  TYR   124      -8.305   0.007  -0.889  1.00 90.83           O  
ATOM    945  N   ILE   125      -6.754   2.087  -7.457  1.00 93.48           N  
ATOM    946  CA  ILE   125      -8.061   2.583  -7.872  1.00 93.48           C  
ATOM    947  C   ILE   125      -9.157   1.677  -7.316  1.00 93.48           C  
ATOM    948  O   ILE   125      -9.129   0.461  -7.519  1.00 93.48           O  
ATOM    949  CB  ILE   125      -8.170   2.673  -9.411  1.00 93.48           C  
ATOM    950  CG1 ILE   125      -7.105   3.625  -9.966  1.00 93.48           C  
ATOM    951  CG2 ILE   125      -9.574   3.119  -9.828  1.00 93.48           C  
ATOM    952  CD1 ILE   125      -6.716   3.343 -11.412  1.00 93.48           C  
ATOM    953  N   SER   126     -10.069   2.256  -6.562  1.00 93.81           N  
ATOM    954  CA  SER   126     -11.153   1.511  -5.931  1.00 93.81           C  
ATOM    955  C   SER   126     -12.514   1.981  -6.436  1.00 93.81           C  
ATOM    956  O   SER   126     -12.886   3.141  -6.244  1.00 93.81           O  
ATOM    957  CB  SER   126     -11.088   1.653  -4.410  1.00 93.81           C  
ATOM    958  OG  SER   126     -12.104   0.885  -3.789  1.00 93.81           O  
ATOM    959  N   PHE   127     -13.192   1.078  -7.153  1.00 93.83           N  
ATOM    960  CA  PHE   127     -14.595   1.295  -7.485  1.00 93.83           C  
ATOM    961  C   PHE   127     -15.496   0.862  -6.335  1.00 93.83           C  
ATOM    962  O   PHE   127     -15.369  -0.253  -5.826  1.00 93.83           O  
ATOM    963  CB  PHE   127     -14.970   0.536  -8.761  1.00 93.83           C  
ATOM    964  CG  PHE   127     -14.398   1.138 -10.016  1.00 93.83           C  
ATOM    965  CD1 PHE   127     -15.169   1.970 -10.819  1.00 93.83           C  
ATOM    966  CD2 PHE   127     -13.088   0.872 -10.394  1.00 93.83           C  
ATOM    967  CE1 PHE   127     -14.642   2.529 -11.981  1.00 93.83           C  
ATOM    968  CE2 PHE   127     -12.555   1.426 -11.554  1.00 93.83           C  
ATOM    969  CZ  PHE   127     -13.334   2.254 -12.347  1.00 93.83           C  
ATOM    970  N   LEU   128     -16.328   1.744  -5.836  1.00 92.70           N  
ATOM    971  CA  LEU   128     -17.274   1.411  -4.777  1.00 92.70           C  
ATOM    972  C   LEU   128     -18.710   1.501  -5.283  1.00 92.70           C  
ATOM    973  O   LEU   128     -19.029   2.359  -6.109  1.00 92.70           O  
ATOM    974  CB  LEU   128     -17.085   2.342  -3.576  1.00 92.70           C  
ATOM    975  CG  LEU   128     -15.749   2.235  -2.839  1.00 92.70           C  
ATOM    976  CD1 LEU   128     -15.532   3.458  -1.955  1.00 92.70           C  
ATOM    977  CD2 LEU   128     -15.694   0.955  -2.014  1.00 92.70           C  
ATOM    978  N   SER   129     -19.486   0.578  -4.846  1.00 90.51           N  
ATOM    979  CA  SER   129     -20.905   0.607  -5.186  1.00 90.51           C  
ATOM    980  C   SER   129     -21.621   1.750  -4.475  1.00 90.51           C  
ATOM    981  O   SER   129     -21.467   1.930  -3.265  1.00 90.51           O  
ATOM    982  CB  SER   129     -21.570  -0.723  -4.826  1.00 90.51           C  
ATOM    983  OG  SER   129     -21.102  -1.763  -5.668  1.00 90.51           O  
ATOM    984  N   PRO   130     -22.308   2.573  -5.224  1.00 87.87           N  
ATOM    985  CA  PRO   130     -23.070   3.638  -4.569  1.00 87.87           C  
ATOM    986  C   PRO   130     -24.260   3.108  -3.772  1.00 87.87           C  
ATOM    987  O   PRO   130     -24.575   1.918  -3.845  1.00 87.87           O  
ATOM    988  CB  PRO   130     -23.540   4.505  -5.740  1.00 87.87           C  
ATOM    989  CG  PRO   130     -23.706   3.552  -6.879  1.00 87.87           C  
ATOM    990  CD  PRO   130     -22.681   2.462  -6.742  1.00 87.87           C  
ATOM    991  N   LYS   131     -24.943   3.975  -2.947  1.00 88.93           N  
ATOM    992  CA  LYS   131     -26.131   3.614  -2.180  1.00 88.93           C  
ATOM    993  C   LYS   131     -27.297   3.267  -3.102  1.00 88.93           C  
ATOM    994  O   LYS   131     -28.026   2.304  -2.853  1.00 88.93           O  
ATOM    995  CB  LYS   131     -26.529   4.753  -1.239  1.00 88.93           C  
ATOM    996  CG  LYS   131     -25.649   4.871  -0.003  1.00 88.93           C  
ATOM    997  CD  LYS   131     -26.162   5.943   0.948  1.00 88.93           C  
ATOM    998  CE  LYS   131     -25.217   6.146   2.126  1.00 88.93           C  
ATOM    999  NZ  LYS   131     -25.719   7.195   3.064  1.00 88.93           N  
ATOM   1000  N   ASN   132     -27.393   3.962  -4.270  1.00 90.96           N  
ATOM   1001  CA  ASN   132     -28.414   3.704  -5.280  1.00 90.96           C  
ATOM   1002  C   ASN   132     -27.791   3.374  -6.634  1.00 90.96           C  
ATOM   1003  O   ASN   132     -27.628   4.256  -7.479  1.00 90.96           O  
ATOM   1004  CB  ASN   132     -29.358   4.901  -5.408  1.00 90.96           C  
ATOM   1005  CG  ASN   132     -30.114   5.187  -4.125  1.00 90.96           C  
ATOM   1006  OD1 ASN   132     -30.548   4.267  -3.428  1.00 90.96           O  
ATOM   1007  ND2 ASN   132     -30.277   6.466  -3.806  1.00 90.96           N  
ATOM   1008  N   PRO   133     -27.428   2.086  -6.824  1.00 88.49           N  
ATOM   1009  CA  PRO   133     -26.762   1.730  -8.079  1.00 88.49           C  
ATOM   1010  C   PRO   133     -27.685   1.847  -9.290  1.00 88.49           C  
ATOM   1011  O   PRO   133     -28.854   1.458  -9.220  1.00 88.49           O  
ATOM   1012  CB  PRO   133     -26.337   0.277  -7.854  1.00 88.49           C  
ATOM   1013  CG  PRO   133     -27.253  -0.228  -6.786  1.00 88.49           C  
ATOM   1014  CD  PRO   133     -27.729   0.943  -5.974  1.00 88.49           C  
ATOM   1015  N   SER   134     -27.263   2.453 -10.372  1.00 89.39           N  
ATOM   1016  CA  SER   134     -27.962   2.551 -11.649  1.00 89.39           C  
ATOM   1017  C   SER   134     -28.101   1.183 -12.309  1.00 89.39           C  
ATOM   1018  O   SER   134     -27.275   0.295 -12.089  1.00 89.39           O  
ATOM   1019  CB  SER   134     -27.230   3.509 -12.589  1.00 89.39           C  
ATOM   1020  OG  SER   134     -27.834   3.514 -13.872  1.00 89.39           O  
ATOM   1021  N   ALA   135     -29.157   0.989 -13.059  1.00 87.07           N  
ATOM   1022  CA  ALA   135     -29.367  -0.247 -13.808  1.00 87.07           C  
ATOM   1023  C   ALA   135     -28.388  -0.355 -14.974  1.00 87.07           C  
ATOM   1024  O   ALA   135     -28.038  -1.459 -15.399  1.00 87.07           O  
ATOM   1025  CB  ALA   135     -30.805  -0.324 -14.316  1.00 87.07           C  
ATOM   1026  N   GLU   136     -27.889   0.819 -15.367  1.00 87.54           N  
ATOM   1027  CA  GLU   136     -26.927   0.829 -16.465  1.00 87.54           C  
ATOM   1028  C   GLU   136     -25.528   0.465 -15.977  1.00 87.54           C  
ATOM   1029  O   GLU   136     -25.104   0.905 -14.906  1.00 87.54           O  
ATOM   1030  CB  GLU   136     -26.905   2.199 -17.148  1.00 87.54           C  
ATOM   1031  CG  GLU   136     -28.175   2.519 -17.925  1.00 87.54           C  
ATOM   1032  CD  GLU   136     -29.169   3.353 -17.132  1.00 87.54           C  
ATOM   1033  OE1 GLU   136     -30.295   3.588 -17.627  1.00 87.54           O  
ATOM   1034  OE2 GLU   136     -28.818   3.777 -16.008  1.00 87.54           O  
ATOM   1035  N   ARG   137     -24.832  -0.282 -16.868  1.00 86.26           N  
ATOM   1036  CA  ARG   137     -23.509  -0.755 -16.477  1.00 86.26           C  
ATOM   1037  C   ARG   137     -22.414   0.005 -17.218  1.00 86.26           C  
ATOM   1038  O   ARG   137     -22.676   0.641 -18.241  1.00 86.26           O  
ATOM   1039  CB  ARG   137     -23.375  -2.256 -16.740  1.00 86.26           C  
ATOM   1040  CG  ARG   137     -24.437  -3.100 -16.054  1.00 86.26           C  
ATOM   1041  CD  ARG   137     -24.321  -3.028 -14.538  1.00 86.26           C  
ATOM   1042  NE  ARG   137     -25.313  -3.874 -13.881  1.00 86.26           N  
ATOM   1043  CZ  ARG   137     -25.798  -3.665 -12.660  1.00 86.26           C  
ATOM   1044  NH1 ARG   137     -25.388  -2.630 -11.936  1.00 86.26           N  
ATOM   1045  NH2 ARG   137     -26.698  -4.498 -12.159  1.00 86.26           N  
ATOM   1046  N   LEU   138     -21.295   0.033 -16.616  1.00 84.61           N  
ATOM   1047  CA  LEU   138     -20.152   0.775 -17.136  1.00 84.61           C  
ATOM   1048  C   LEU   138     -19.698   0.205 -18.476  1.00 84.61           C  
ATOM   1049  O   LEU   138     -19.686  -1.014 -18.664  1.00 84.61           O  
ATOM   1050  CB  LEU   138     -18.993   0.746 -16.137  1.00 84.61           C  
ATOM   1051  CG  LEU   138     -17.921   1.822 -16.309  1.00 84.61           C  
ATOM   1052  CD1 LEU   138     -18.413   3.154 -15.753  1.00 84.61           C  
ATOM   1053  CD2 LEU   138     -16.624   1.399 -15.630  1.00 84.61           C  
ATOM   1054  N   SER   139     -19.469   1.052 -19.394  1.00 80.78           N  
ATOM   1055  CA  SER   139     -18.937   0.705 -20.708  1.00 80.78           C  
ATOM   1056  C   SER   139     -17.701   1.534 -21.040  1.00 80.78           C  
ATOM   1057  O   SER   139     -17.407   2.520 -20.361  1.00 80.78           O  
ATOM   1058  CB  SER   139     -20.001   0.907 -21.788  1.00 80.78           C  
ATOM   1059  OG  SER   139     -20.232   2.287 -22.016  1.00 80.78           O  
ATOM   1060  N   ALA   140     -16.807   1.047 -21.832  1.00 77.76           N  
ATOM   1061  CA  ALA   140     -15.467   1.511 -22.179  1.00 77.76           C  
ATOM   1062  C   ALA   140     -15.510   2.914 -22.777  1.00 77.76           C  
ATOM   1063  O   ALA   140     -14.490   3.605 -22.828  1.00 77.76           O  
ATOM   1064  CB  ALA   140     -14.804   0.540 -23.153  1.00 77.76           C  
ATOM   1065  N   SER   141     -16.614   3.596 -22.978  1.00 74.81           N  
ATOM   1066  CA  SER   141     -16.546   4.751 -23.868  1.00 74.81           C  
ATOM   1067  C   SER   141     -16.467   6.053 -23.078  1.00 74.81           C  
ATOM   1068  O   SER   141     -15.833   7.014 -23.517  1.00 74.81           O  
ATOM   1069  CB  SER   141     -17.759   4.783 -24.798  1.00 74.81           C  
ATOM   1070  OG  SER   141     -18.965   4.774 -24.054  1.00 74.81           O  
ATOM   1071  N   THR   142     -16.899   6.106 -21.832  1.00 77.39           N  
ATOM   1072  CA  THR   142     -16.917   7.421 -21.202  1.00 77.39           C  
ATOM   1073  C   THR   142     -15.894   7.494 -20.072  1.00 77.39           C  
ATOM   1074  O   THR   142     -15.837   6.604 -19.221  1.00 77.39           O  
ATOM   1075  CB  THR   142     -18.316   7.758 -20.653  1.00 77.39           C  
ATOM   1076  OG1 THR   142     -19.299   7.467 -21.655  1.00 77.39           O  
ATOM   1077  CG2 THR   142     -18.417   9.230 -20.271  1.00 77.39           C  
ATOM   1078  N   PRO   143     -15.019   8.457 -20.271  1.00 85.42           N  
ATOM   1079  CA  PRO   143     -14.093   8.602 -19.146  1.00 85.42           C  
ATOM   1080  C   PRO   143     -14.806   8.887 -17.826  1.00 85.42           C  
ATOM   1081  O   PRO   143     -15.830   9.575 -17.810  1.00 85.42           O  
ATOM   1082  CB  PRO   143     -13.217   9.787 -19.560  1.00 85.42           C  
ATOM   1083  CG  PRO   143     -13.949  10.423 -20.697  1.00 85.42           C  
ATOM   1084  CD  PRO   143     -14.949   9.439 -21.231  1.00 85.42           C  
ATOM   1085  N   ILE   144     -14.387   8.284 -16.797  1.00 88.17           N  
ATOM   1086  CA  ILE   144     -14.930   8.429 -15.450  1.00 88.17           C  
ATOM   1087  C   ILE   144     -14.014   9.324 -14.619  1.00 88.17           C  
ATOM   1088  O   ILE   144     -12.790   9.184 -14.666  1.00 88.17           O  
ATOM   1089  CB  ILE   144     -15.108   7.057 -14.762  1.00 88.17           C  
ATOM   1090  CG1 ILE   144     -15.972   6.133 -15.628  1.00 88.17           C  
ATOM   1091  CG2 ILE   144     -15.718   7.228 -13.368  1.00 88.17           C  
ATOM   1092  CD1 ILE   144     -15.860   4.659 -15.263  1.00 88.17           C  
ATOM   1093  N   ARG   145     -14.589  10.223 -13.870  1.00 88.11           N  
ATOM   1094  CA  ARG   145     -13.805  11.104 -13.010  1.00 88.11           C  
ATOM   1095  C   ARG   145     -13.685  10.529 -11.602  1.00 88.11           C  
ATOM   1096  O   ARG   145     -14.683  10.124 -11.004  1.00 88.11           O  
ATOM   1097  CB  ARG   145     -14.432  12.499 -12.954  1.00 88.11           C  
ATOM   1098  CG  ARG   145     -13.537  13.551 -12.320  1.00 88.11           C  
ATOM   1099  CD  ARG   145     -13.996  14.962 -12.662  1.00 88.11           C  
ATOM   1100  NE  ARG   145     -12.996  15.959 -12.290  1.00 88.11           N  
ATOM   1101  CZ  ARG   145     -12.364  16.755 -13.147  1.00 88.11           C  
ATOM   1102  NH1 ARG   145     -12.616  16.686 -14.449  1.00 88.11           N  
ATOM   1103  NH2 ARG   145     -11.472  17.627 -12.700  1.00 88.11           N  
ATOM   1104  N   ALA   146     -12.520  10.480 -11.098  1.00 88.47           N  
ATOM   1105  CA  ALA   146     -12.289  10.020  -9.731  1.00 88.47           C  
ATOM   1106  C   ALA   146     -12.768  11.054  -8.716  1.00 88.47           C  
ATOM   1107  O   ALA   146     -12.531  12.252  -8.882  1.00 88.47           O  
ATOM   1108  CB  ALA   146     -10.808   9.714  -9.515  1.00 88.47           C  
ATOM   1109  N   GLN   147     -13.463  10.705  -7.707  1.00 84.95           N  
ATOM   1110  CA  GLN   147     -14.122  11.615  -6.775  1.00 84.95           C  
ATOM   1111  C   GLN   147     -13.286  11.811  -5.514  1.00 84.95           C  
ATOM   1112  O   GLN   147     -13.353  12.864  -4.876  1.00 84.95           O  
ATOM   1113  CB  GLN   147     -15.512  11.094  -6.408  1.00 84.95           C  
ATOM   1114  CG  GLN   147     -16.500  11.108  -7.567  1.00 84.95           C  
ATOM   1115  CD  GLN   147     -17.816  10.435  -7.225  1.00 84.95           C  
ATOM   1116  OE1 GLN   147     -18.024   9.988  -6.093  1.00 84.95           O  
ATOM   1117  NE2 GLN   147     -18.714  10.357  -8.201  1.00 84.95           N  
ATOM   1118  N   GLY   148     -12.440  10.866  -5.059  1.00 81.06           N  
ATOM   1119  CA  GLY   148     -11.668  10.992  -3.833  1.00 81.06           C  
ATOM   1120  C   GLY   148     -10.221  10.566  -3.993  1.00 81.06           C  
ATOM   1121  O   GLY   148      -9.937   9.515  -4.571  1.00 81.06           O  
ATOM   1122  N   VAL   149      -9.353  11.501  -3.716  1.00 79.09           N  
ATOM   1123  CA  VAL   149      -7.933  11.164  -3.738  1.00 79.09           C  
ATOM   1124  C   VAL   149      -7.346  11.309  -2.336  1.00 79.09           C  
ATOM   1125  O   VAL   149      -7.609  12.296  -1.645  1.00 79.09           O  
ATOM   1126  CB  VAL   149      -7.155  12.050  -4.737  1.00 79.09           C  
ATOM   1127  CG1 VAL   149      -5.689  11.625  -4.806  1.00 79.09           C  
ATOM   1128  CG2 VAL   149      -7.799  11.987  -6.120  1.00 79.09           C  
ATOM   1129  N   THR   150      -6.852  10.334  -1.732  1.00 78.74           N  
ATOM   1130  CA  THR   150      -6.199  10.374  -0.428  1.00 78.74           C  
ATOM   1131  C   THR   150      -4.944  11.241  -0.479  1.00 78.74           C  
ATOM   1132  O   THR   150      -4.264  11.299  -1.505  1.00 78.74           O  
ATOM   1133  CB  THR   150      -5.829   8.959   0.055  1.00 78.74           C  
ATOM   1134  OG1 THR   150      -5.025   8.315  -0.942  1.00 78.74           O  
ATOM   1135  CG2 THR   150      -7.078   8.119   0.304  1.00 78.74           C  
ATOM   1136  N   THR   151      -4.712  12.106   0.533  1.00 74.41           N  
ATOM   1137  CA  THR   151      -3.551  12.975   0.690  1.00 74.41           C  
ATOM   1138  C   THR   151      -2.312  12.162   1.052  1.00 74.41           C  
ATOM   1139  O   THR   151      -2.375  11.265   1.895  1.00 74.41           O  
ATOM   1140  CB  THR   151      -3.798  14.047   1.769  1.00 74.41           C  
ATOM   1141  OG1 THR   151      -5.104  14.607   1.588  1.00 74.41           O  
ATOM   1142  CG2 THR   151      -2.763  15.163   1.681  1.00 74.41           C  
ATOM   1143  N   GLU   152      -1.259  12.380   0.350  1.00 73.55           N  
ATOM   1144  CA  GLU   152       0.024  11.730   0.600  1.00 73.55           C  
ATOM   1145  C   GLU   152       0.749  12.376   1.778  1.00 73.55           C  
ATOM   1146  O   GLU   152       0.700  13.596   1.950  1.00 73.55           O  
ATOM   1147  CB  GLU   152       0.905  11.780  -0.651  1.00 73.55           C  
ATOM   1148  CG  GLU   152       0.326  11.027  -1.841  1.00 73.55           C  
ATOM   1149  CD  GLU   152       1.217  11.075  -3.072  1.00 73.55           C  
ATOM   1150  OE1 GLU   152       1.006  10.268  -4.005  1.00 73.55           O  
ATOM   1151  OE2 GLU   152       2.134  11.926  -3.103  1.00 73.55           O  
ATOM   1152  N   PHE   153       1.141  11.578   2.620  1.00 75.52           N  
ATOM   1153  CA  PHE   153       1.949  12.073   3.728  1.00 75.52           C  
ATOM   1154  C   PHE   153       3.137  12.878   3.214  1.00 75.52           C  
ATOM   1155  O   PHE   153       3.494  13.906   3.793  1.00 75.52           O  
ATOM   1156  CB  PHE   153       2.439  10.912   4.598  1.00 75.52           C  
ATOM   1157  CG  PHE   153       3.160  11.349   5.845  1.00 75.52           C  
ATOM   1158  CD1 PHE   153       4.548  11.361   5.893  1.00 75.52           C  
ATOM   1159  CD2 PHE   153       2.449  11.748   6.968  1.00 75.52           C  
ATOM   1160  CE1 PHE   153       5.218  11.765   7.046  1.00 75.52           C  
ATOM   1161  CE2 PHE   153       3.111  12.153   8.123  1.00 75.52           C  
ATOM   1162  CZ  PHE   153       4.495  12.160   8.160  1.00 75.52           C  
ATOM   1163  N   ASN   154       3.653  12.375   2.107  1.00 71.35           N  
ATOM   1164  CA  ASN   154       4.795  13.082   1.537  1.00 71.35           C  
ATOM   1165  C   ASN   154       4.443  14.525   1.187  1.00 71.35           C  
ATOM   1166  O   ASN   154       5.224  15.441   1.453  1.00 71.35           O  
ATOM   1167  CB  ASN   154       5.319  12.349   0.301  1.00 71.35           C  
ATOM   1168  CG  ASN   154       5.995  11.036   0.644  1.00 71.35           C  
ATOM   1169  OD1 ASN   154       6.358  10.793   1.798  1.00 71.35           O  
ATOM   1170  ND2 ASN   154       6.168  10.179  -0.355  1.00 71.35           N  
ATOM   1171  N   THR   155       3.236  14.672   0.668  1.00 74.53           N  
ATOM   1172  CA  THR   155       2.801  16.014   0.295  1.00 74.53           C  
ATOM   1173  C   THR   155       2.611  16.885   1.534  1.00 74.53           C  
ATOM   1174  O   THR   155       3.016  18.049   1.548  1.00 74.53           O  
ATOM   1175  CB  THR   155       1.489  15.971  -0.511  1.00 74.53           C  
ATOM   1176  OG1 THR   155       1.643  15.071  -1.616  1.00 74.53           O  
ATOM   1177  CG2 THR   155       1.125  17.353  -1.043  1.00 74.53           C  
ATOM   1178  N   LEU   156       2.040  16.295   2.573  1.00 78.96           N  
ATOM   1179  CA  LEU   156       1.850  17.024   3.823  1.00 78.96           C  
ATOM   1180  C   LEU   156       3.191  17.429   4.425  1.00 78.96           C  
ATOM   1181  O   LEU   156       3.353  18.561   4.885  1.00 78.96           O  
ATOM   1182  CB  LEU   156       1.062  16.175   4.824  1.00 78.96           C  
ATOM   1183  CG  LEU   156      -0.409  15.923   4.490  1.00 78.96           C  
ATOM   1184  CD1 LEU   156      -1.008  14.913   5.463  1.00 78.96           C  
ATOM   1185  CD2 LEU   156      -1.195  17.230   4.516  1.00 78.96           C  
ATOM   1186  N   PHE   157       4.071  16.539   4.245  1.00 81.45           N  
ATOM   1187  CA  PHE   157       5.398  16.800   4.792  1.00 81.45           C  
ATOM   1188  C   PHE   157       6.109  17.886   3.992  1.00 81.45           C  
ATOM   1189  O   PHE   157       6.733  18.779   4.568  1.00 81.45           O  
ATOM   1190  CB  PHE   157       6.238  15.520   4.802  1.00 81.45           C  
ATOM   1191  CG  PHE   157       7.578  15.678   5.469  1.00 81.45           C  
ATOM   1192  CD1 PHE   157       8.747  15.688   4.719  1.00 81.45           C  
ATOM   1193  CD2 PHE   157       7.667  15.817   6.848  1.00 81.45           C  
ATOM   1194  CE1 PHE   157       9.988  15.835   5.334  1.00 81.45           C  
ATOM   1195  CE2 PHE   157       8.904  15.964   7.470  1.00 81.45           C  
ATOM   1196  CZ  PHE   157      10.063  15.971   6.711  1.00 81.45           C  
ATOM   1197  N   GLU   158       5.942  17.824   2.673  1.00 79.92           N  
ATOM   1198  CA  GLU   158       6.547  18.834   1.809  1.00 79.92           C  
ATOM   1199  C   GLU   158       5.979  20.220   2.099  1.00 79.92           C  
ATOM   1200  O   GLU   158       6.719  21.206   2.131  1.00 79.92           O  
ATOM   1201  CB  GLU   158       6.336  18.477   0.335  1.00 79.92           C  
ATOM   1202  CG  GLU   158       7.479  17.676  -0.273  1.00 79.92           C  
ATOM   1203  CD  GLU   158       7.193  17.204  -1.690  1.00 79.92           C  
ATOM   1204  OE1 GLU   158       8.009  16.439  -2.251  1.00 79.92           O  
ATOM   1205  OE2 GLU   158       6.144  17.603  -2.244  1.00 79.92           O  
ATOM   1206  N   THR   159       4.729  20.243   2.382  1.00 83.28           N  
ATOM   1207  CA  THR   159       4.060  21.506   2.675  1.00 83.28           C  
ATOM   1208  C   THR   159       4.553  22.084   3.999  1.00 83.28           C  
ATOM   1209  O   THR   159       4.849  23.277   4.089  1.00 83.28           O  
ATOM   1210  CB  THR   159       2.531  21.329   2.726  1.00 83.28           C  
ATOM   1211  OG1 THR   159       2.088  20.701   1.517  1.00 83.28           O  
ATOM   1212  CG2 THR   159       1.827  22.674   2.875  1.00 83.28           C  
ATOM   1213  N   ILE   160       4.741  21.251   4.926  1.00 86.14           N  
ATOM   1214  CA  ILE   160       5.182  21.691   6.245  1.00 86.14           C  
ATOM   1215  C   ILE   160       6.634  22.158   6.174  1.00 86.14           C  
ATOM   1216  O   ILE   160       6.993  23.181   6.762  1.00 86.14           O  
ATOM   1217  CB  ILE   160       5.032  20.567   7.294  1.00 86.14           C  
ATOM   1218  CG1 ILE   160       3.549  20.269   7.549  1.00 86.14           C  
ATOM   1219  CG2 ILE   160       5.746  20.944   8.596  1.00 86.14           C  
ATOM   1220  CD1 ILE   160       3.305  19.057   8.437  1.00 86.14           C  
ATOM   1221  N   THR   161       7.345  21.428   5.389  1.00 83.67           N  
ATOM   1222  CA  THR   161       8.750  21.792   5.244  1.00 83.67           C  
ATOM   1223  C   THR   161       8.891  23.130   4.524  1.00 83.67           C  
ATOM   1224  O   THR   161       9.761  23.935   4.864  1.00 83.67           O  
ATOM   1225  CB  THR   161       9.531  20.708   4.477  1.00 83.67           C  
ATOM   1226  OG1 THR   161       8.767  20.293   3.339  1.00 83.67           O  
ATOM   1227  CG2 THR   161       9.803  19.496   5.362  1.00 83.67           C  
ATOM   1228  N   ALA   162       7.979  23.277   3.593  1.00 87.17           N  
ATOM   1229  CA  ALA   162       8.013  24.531   2.847  1.00 87.17           C  
ATOM   1230  C   ALA   162       7.669  25.715   3.747  1.00 87.17           C  
ATOM   1231  O   ALA   162       8.297  26.773   3.658  1.00 87.17           O  
ATOM   1232  CB  ALA   162       7.053  24.472   1.661  1.00 87.17           C  
ATOM   1233  N   ILE   163       6.782  25.475   4.625  1.00 87.39           N  
ATOM   1234  CA  ILE   163       6.365  26.523   5.551  1.00 87.39           C  
ATOM   1235  C   ILE   163       7.477  26.791   6.562  1.00 87.39           C  
ATOM   1236  O   ILE   163       7.756  27.945   6.897  1.00 87.39           O  
ATOM   1237  CB  ILE   163       5.057  26.145   6.280  1.00 87.39           C  
ATOM   1238  CG1 ILE   163       3.876  26.165   5.304  1.00 87.39           C  
ATOM   1239  CG2 ILE   163       4.806  27.086   7.462  1.00 87.39           C  
ATOM   1240  CD1 ILE   163       2.584  25.606   5.883  1.00 87.39           C  
ATOM   1241  N   SER   164       8.138  25.780   6.910  1.00 83.99           N  
ATOM   1242  CA  SER   164       9.198  25.899   7.906  1.00 83.99           C  
ATOM   1243  C   SER   164      10.419  26.609   7.332  1.00 83.99           C  
ATOM   1244  O   SER   164      11.107  27.345   8.042  1.00 83.99           O  
ATOM   1245  CB  SER   164       9.599  24.520   8.430  1.00 83.99           C  
ATOM   1246  OG  SER   164      10.638  24.628   9.388  1.00 83.99           O  
ATOM   1247  N   GLU   165      10.528  26.550   6.015  1.00 85.08           N  
ATOM   1248  CA  GLU   165      11.673  27.177   5.362  1.00 85.08           C  
ATOM   1249  C   GLU   165      11.474  28.684   5.225  1.00 85.08           C  
ATOM   1250  O   GLU   165      12.444  29.436   5.111  1.00 85.08           O  
ATOM   1251  CB  GLU   165      11.917  26.552   3.986  1.00 85.08           C  
ATOM   1252  CG  GLU   165      12.648  25.218   4.038  1.00 85.08           C  
ATOM   1253  CD  GLU   165      12.746  24.535   2.683  1.00 85.08           C  
ATOM   1254  OE1 GLU   165      13.323  23.427   2.603  1.00 85.08           O  
ATOM   1255  OE2 GLU   165      12.243  25.113   1.694  1.00 85.08           O  
ATOM   1256  N   GLN   166      10.191  28.984   5.320  1.00 86.41           N  
ATOM   1257  CA  GLN   166       9.886  30.400   5.141  1.00 86.41           C  
ATOM   1258  C   GLN   166       9.943  31.147   6.471  1.00 86.41           C  
ATOM   1259  O   GLN   166       9.988  32.379   6.495  1.00 86.41           O  
ATOM   1260  CB  GLN   166       8.509  30.575   4.499  1.00 86.41           C  
ATOM   1261  CG  GLN   166       8.443  30.113   3.050  1.00 86.41           C  
ATOM   1262  CD  GLN   166       7.078  30.335   2.425  1.00 86.41           C  
ATOM   1263  OE1 GLN   166       6.272  31.123   2.927  1.00 86.41           O  
ATOM   1264  NE2 GLN   166       6.810  29.640   1.325  1.00 86.41           N  
ATOM   1265  N   VAL   167      10.003  30.353   7.533  1.00 86.23           N  
ATOM   1266  CA  VAL   167      10.083  30.956   8.859  1.00 86.23           C  
ATOM   1267  C   VAL   167      11.538  31.271   9.197  1.00 86.23           C  
ATOM   1268  O   VAL   167      12.388  30.377   9.205  1.00 86.23           O  
ATOM   1269  CB  VAL   167       9.472  30.036   9.940  1.00 86.23           C  
ATOM   1270  CG1 VAL   167       9.676  30.628  11.333  1.00 86.23           C  
ATOM   1271  CG2 VAL   167       7.987  29.804   9.666  1.00 86.23           C  
ATOM   1272  N   ASP   168      11.894  32.471   9.251  1.00 87.57           N  
ATOM   1273  CA  ASP   168      13.217  32.951   9.636  1.00 87.57           C  
ATOM   1274  C   ASP   168      13.415  32.862  11.148  1.00 87.57           C  
ATOM   1275  O   ASP   168      12.734  33.551  11.910  1.00 87.57           O  
ATOM   1276  CB  ASP   168      13.424  34.391   9.163  1.00 87.57           C  
ATOM   1277  CG  ASP   168      14.853  34.874   9.341  1.00 87.57           C  
ATOM   1278  OD1 ASP   168      15.594  34.295  10.164  1.00 87.57           O  
ATOM   1279  OD2 ASP   168      15.240  35.845   8.655  1.00 87.57           O  
ATOM   1280  N   PRO   169      14.322  32.063  11.614  1.00 84.60           N  
ATOM   1281  CA  PRO   169      14.451  31.899  13.064  1.00 84.60           C  
ATOM   1282  C   PRO   169      14.823  33.198  13.774  1.00 84.60           C  
ATOM   1283  O   PRO   169      14.442  33.407  14.928  1.00 84.60           O  
ATOM   1284  CB  PRO   169      15.568  30.861  13.203  1.00 84.60           C  
ATOM   1285  CG  PRO   169      16.101  30.685  11.818  1.00 84.60           C  
ATOM   1286  CD  PRO   169      15.177  31.379  10.860  1.00 84.60           C  
ATOM   1287  N   ILE   170      15.576  34.069  13.005  1.00 87.83           N  
ATOM   1288  CA  ILE   170      16.023  35.313  13.622  1.00 87.83           C  
ATOM   1289  C   ILE   170      14.829  36.239  13.839  1.00 87.83           C  
ATOM   1290  O   ILE   170      14.658  36.797  14.925  1.00 87.83           O  
ATOM   1291  CB  ILE   170      17.098  36.015  12.762  1.00 87.83           C  
ATOM   1292  CG1 ILE   170      18.369  35.161  12.693  1.00 87.83           C  
ATOM   1293  CG2 ILE   170      17.404  37.410  13.316  1.00 87.83           C  
ATOM   1294  CD1 ILE   170      19.407  35.675  11.706  1.00 87.83           C  
ATOM   1295  N   LYS   171      13.954  36.282  12.864  1.00 87.07           N  
ATOM   1296  CA  LYS   171      12.766  37.120  12.999  1.00 87.07           C  
ATOM   1297  C   LYS   171      11.812  36.557  14.050  1.00 87.07           C  
ATOM   1298  O   LYS   171      11.209  37.311  14.816  1.00 87.07           O  
ATOM   1299  CB  LYS   171      12.046  37.253  11.656  1.00 87.07           C  
ATOM   1300  CG  LYS   171      12.726  38.203  10.681  1.00 87.07           C  
ATOM   1301  CD  LYS   171      11.907  38.379   9.409  1.00 87.07           C  
ATOM   1302  CE  LYS   171      12.644  39.228   8.381  1.00 87.07           C  
ATOM   1303  NZ  LYS   171      11.865  39.364   7.114  1.00 87.07           N  
ATOM   1304  N   LEU   172      11.736  35.233  14.070  1.00 85.14           N  
ATOM   1305  CA  LEU   172      10.894  34.590  15.073  1.00 85.14           C  
ATOM   1306  C   LEU   172      11.431  34.846  16.478  1.00 85.14           C  
ATOM   1307  O   LEU   172      10.664  35.153  17.393  1.00 85.14           O  
ATOM   1308  CB  LEU   172      10.807  33.084  14.814  1.00 85.14           C  
ATOM   1309  CG  LEU   172       9.934  32.279  15.778  1.00 85.14           C  
ATOM   1310  CD1 LEU   172       8.465  32.652  15.599  1.00 85.14           C  
ATOM   1311  CD2 LEU   172      10.141  30.783  15.566  1.00 85.14           C  
ATOM   1312  N   ASN   173      12.755  34.710  16.602  1.00 78.85           N  
ATOM   1313  CA  ASN   173      13.406  34.989  17.877  1.00 78.85           C  
ATOM   1314  C   ASN   173      13.190  36.436  18.312  1.00 78.85           C  
ATOM   1315  O   ASN   173      12.915  36.702  19.483  1.00 78.85           O  
ATOM   1316  CB  ASN   173      14.902  34.677  17.796  1.00 78.85           C  
ATOM   1317  CG  ASN   173      15.584  34.733  19.149  1.00 78.85           C  
ATOM   1318  OD1 ASN   173      14.938  34.956  20.176  1.00 78.85           O  
ATOM   1319  ND2 ASN   173      16.897  34.528  19.160  1.00 78.85           N  
ATOM   1320  N   GLU   174      13.170  37.336  17.409  1.00 85.45           N  
ATOM   1321  CA  GLU   174      12.968  38.749  17.715  1.00 85.45           C  
ATOM   1322  C   GLU   174      11.531  39.020  18.150  1.00 85.45           C  
ATOM   1323  O   GLU   174      11.296  39.761  19.107  1.00 85.45           O  
ATOM   1324  CB  GLU   174      13.324  39.617  16.505  1.00 85.45           C  
ATOM   1325  CG  GLU   174      14.820  39.752  16.263  1.00 85.45           C  
ATOM   1326  CD  GLU   174      15.157  40.576  15.031  1.00 85.45           C  
ATOM   1327  OE1 GLU   174      16.359  40.791  14.754  1.00 85.45           O  
ATOM   1328  OE2 GLU   174      14.211  41.011  14.336  1.00 85.45           O  
ATOM   1329  N   THR   175      10.655  38.348  17.509  1.00 82.98           N  
ATOM   1330  CA  THR   175       9.241  38.525  17.818  1.00 82.98           C  
ATOM   1331  C   THR   175       8.916  37.968  19.201  1.00 82.98           C  
ATOM   1332  O   THR   175       8.200  38.602  19.979  1.00 82.98           O  
ATOM   1333  CB  THR   175       8.349  37.843  16.765  1.00 82.98           C  
ATOM   1334  OG1 THR   175       8.825  36.512  16.533  1.00 82.98           O  
ATOM   1335  CG2 THR   175       8.365  38.612  15.448  1.00 82.98           C  
ATOM   1336  N   LEU   176       9.581  36.893  19.521  1.00 80.00           N  
ATOM   1337  CA  LEU   176       9.296  36.264  20.806  1.00 80.00           C  
ATOM   1338  C   LEU   176       9.920  37.056  21.950  1.00 80.00           C  
ATOM   1339  O   LEU   176       9.331  37.169  23.027  1.00 80.00           O  
ATOM   1340  CB  LEU   176       9.814  34.823  20.825  1.00 80.00           C  
ATOM   1341  CG  LEU   176       9.008  33.802  20.021  1.00 80.00           C  
ATOM   1342  CD1 LEU   176       9.799  32.508  19.863  1.00 80.00           C  
ATOM   1343  CD2 LEU   176       7.664  33.536  20.689  1.00 80.00           C  
ATOM   1344  N   THR   177      11.072  37.645  21.633  1.00 78.34           N  
ATOM   1345  CA  THR   177      11.735  38.473  22.635  1.00 78.34           C  
ATOM   1346  C   THR   177      10.946  39.755  22.884  1.00 78.34           C  
ATOM   1347  O   THR   177      10.779  40.174  24.031  1.00 78.34           O  
ATOM   1348  CB  THR   177      13.171  38.825  22.206  1.00 78.34           C  
ATOM   1349  OG1 THR   177      13.904  37.616  21.973  1.00 78.34           O  
ATOM   1350  CG2 THR   177      13.883  39.637  23.284  1.00 78.34           C  
ATOM   1351  N   ALA   178      10.436  40.348  21.835  1.00 78.94           N  
ATOM   1352  CA  ALA   178       9.622  41.556  21.949  1.00 78.94           C  
ATOM   1353  C   ALA   178       8.334  41.279  22.720  1.00 78.94           C  
ATOM   1354  O   ALA   178       7.918  42.085  23.555  1.00 78.94           O  
ATOM   1355  CB  ALA   178       9.301  42.113  20.564  1.00 78.94           C  
ATOM   1356  N   ALA   179       7.729  40.159  22.398  1.00 75.01           N  
ATOM   1357  CA  ALA   179       6.501  39.785  23.095  1.00 75.01           C  
ATOM   1358  C   ALA   179       6.763  39.548  24.580  1.00 75.01           C  
ATOM   1359  O   ALA   179       5.959  39.938  25.429  1.00 75.01           O  
ATOM   1360  CB  ALA   179       5.888  38.539  22.461  1.00 75.01           C  
ATOM   1361  N   ALA   180       7.930  39.042  24.838  1.00 68.23           N  
ATOM   1362  CA  ALA   180       8.327  38.769  26.217  1.00 68.23           C  
ATOM   1363  C   ALA   180       8.573  40.066  26.984  1.00 68.23           C  
ATOM   1364  O   ALA   180       8.187  40.189  28.149  1.00 68.23           O  
ATOM   1365  CB  ALA   180       9.576  37.892  26.248  1.00 68.23           C  
ATOM   1366  N   GLN   181       9.129  41.021  26.274  1.00 68.00           N  
ATOM   1367  CA  GLN   181       9.408  42.313  26.893  1.00 68.00           C  
ATOM   1368  C   GLN   181       8.119  43.079  27.172  1.00 68.00           C  
ATOM   1369  O   GLN   181       8.034  43.827  28.149  1.00 68.00           O  
ATOM   1370  CB  GLN   181      10.332  43.146  26.004  1.00 68.00           C  
ATOM   1371  CG  GLN   181      11.789  42.706  26.048  1.00 68.00           C  
ATOM   1372  CD  GLN   181      12.662  43.467  25.068  1.00 68.00           C  
ATOM   1373  OE1 GLN   181      12.175  44.303  24.301  1.00 68.00           O  
ATOM   1374  NE2 GLN   181      13.960  43.182  25.085  1.00 68.00           N  
ATOM   1375  N   ALA   182       7.151  42.918  26.244  1.00 66.65           N  
ATOM   1376  CA  ALA   182       5.886  43.634  26.388  1.00 66.65           C  
ATOM   1377  C   ALA   182       5.079  43.091  27.564  1.00 66.65           C  
ATOM   1378  O   ALA   182       4.238  43.797  28.126  1.00 66.65           O  
ATOM   1379  CB  ALA   182       5.072  43.540  25.100  1.00 66.65           C  
ATOM   1380  N   LEU   183       5.327  41.899  27.917  1.00 61.29           N  
ATOM   1381  CA  LEU   183       4.584  41.364  29.052  1.00 61.29           C  
ATOM   1382  C   LEU   183       5.366  41.549  30.349  1.00 61.29           C  
ATOM   1383  O   LEU   183       5.356  40.671  31.215  1.00 61.29           O  
ATOM   1384  CB  LEU   183       4.272  39.881  28.838  1.00 61.29           C  
ATOM   1385  CG  LEU   183       3.285  39.551  27.717  1.00 61.29           C  
ATOM   1386  CD1 LEU   183       3.321  38.059  27.402  1.00 61.29           C  
ATOM   1387  CD2 LEU   183       1.875  39.988  28.100  1.00 61.29           C  
ATOM   1388  N   ASP   184       6.031  42.656  30.504  1.00 57.55           N  
ATOM   1389  CA  ASP   184       6.827  43.047  31.663  1.00 57.55           C  
ATOM   1390  C   ASP   184       6.083  42.757  32.965  1.00 57.55           C  
ATOM   1391  O   ASP   184       4.893  43.056  33.086  1.00 57.55           O  
ATOM   1392  CB  ASP   184       7.194  44.531  31.587  1.00 57.55           C  
ATOM   1393  CG  ASP   184       8.456  44.870  32.360  1.00 57.55           C  
ATOM   1394  OD1 ASP   184       9.154  43.944  32.827  1.00 57.55           O  
ATOM   1395  OD2 ASP   184       8.755  46.075  32.507  1.00 57.55           O  
ATOM   1396  N   GLY   185       6.516  41.749  33.691  1.00 58.26           N  
ATOM   1397  CA  GLY   185       6.141  41.446  35.064  1.00 58.26           C  
ATOM   1398  C   GLY   185       5.744  39.996  35.268  1.00 58.26           C  
ATOM   1399  O   GLY   185       5.782  39.489  36.391  1.00 58.26           O  
ATOM   1400  N   LEU   186       5.427  39.363  34.173  1.00 57.34           N  
ATOM   1401  CA  LEU   186       5.218  37.926  34.306  1.00 57.34           C  
ATOM   1402  C   LEU   186       6.460  37.153  33.874  1.00 57.34           C  
ATOM   1403  O   LEU   186       6.416  35.929  33.730  1.00 57.34           O  
ATOM   1404  CB  LEU   186       4.011  37.481  33.475  1.00 57.34           C  
ATOM   1405  CG  LEU   186       2.705  37.264  34.240  1.00 57.34           C  
ATOM   1406  CD1 LEU   186       1.640  38.244  33.758  1.00 57.34           C  
ATOM   1407  CD2 LEU   186       2.225  35.825  34.082  1.00 57.34           C  
ATOM   1408  N   GLY   187       7.534  37.875  33.628  1.00 57.14           N  
ATOM   1409  CA  GLY   187       8.750  37.550  32.901  1.00 57.14           C  
ATOM   1410  C   GLY   187       9.627  36.545  33.624  1.00 57.14           C  
ATOM   1411  O   GLY   187      10.281  35.715  32.990  1.00 57.14           O  
ATOM   1412  N   ASP   188       9.566  36.587  34.918  1.00 60.10           N  
ATOM   1413  CA  ASP   188      10.613  35.696  35.408  1.00 60.10           C  
ATOM   1414  C   ASP   188      10.313  34.243  35.043  1.00 60.10           C  
ATOM   1415  O   ASP   188      11.191  33.525  34.561  1.00 60.10           O  
ATOM   1416  CB  ASP   188      10.771  35.835  36.923  1.00 60.10           C  
ATOM   1417  CG  ASP   188      11.359  37.173  37.338  1.00 60.10           C  
ATOM   1418  OD1 ASP   188      11.937  37.877  36.481  1.00 60.10           O  
ATOM   1419  OD2 ASP   188      11.247  37.525  38.532  1.00 60.10           O  
ATOM   1420  N   LYS   189       9.014  33.892  35.197  1.00 62.48           N  
ATOM   1421  CA  LYS   189       8.701  32.490  34.938  1.00 62.48           C  
ATOM   1422  C   LYS   189       8.694  32.196  33.440  1.00 62.48           C  
ATOM   1423  O   LYS   189       9.245  31.186  32.998  1.00 62.48           O  
ATOM   1424  CB  LYS   189       7.350  32.119  35.551  1.00 62.48           C  
ATOM   1425  CG  LYS   189       7.446  31.538  36.954  1.00 62.48           C  
ATOM   1426  CD  LYS   189       6.070  31.208  37.518  1.00 62.48           C  
ATOM   1427  CE  LYS   189       6.149  30.787  38.979  1.00 62.48           C  
ATOM   1428  NZ  LYS   189       4.821  30.350  39.503  1.00 62.48           N  
ATOM   1429  N   PHE   190       8.186  33.221  32.715  1.00 64.41           N  
ATOM   1430  CA  PHE   190       8.141  32.963  31.281  1.00 64.41           C  
ATOM   1431  C   PHE   190       9.522  33.123  30.658  1.00 64.41           C  
ATOM   1432  O   PHE   190       9.901  32.356  29.770  1.00 64.41           O  
ATOM   1433  CB  PHE   190       7.144  33.904  30.595  1.00 64.41           C  
ATOM   1434  CG  PHE   190       6.850  33.538  29.165  1.00 64.41           C  
ATOM   1435  CD1 PHE   190       7.427  34.247  28.119  1.00 64.41           C  
ATOM   1436  CD2 PHE   190       5.995  32.485  28.867  1.00 64.41           C  
ATOM   1437  CE1 PHE   190       7.157  33.911  26.795  1.00 64.41           C  
ATOM   1438  CE2 PHE   190       5.720  32.144  27.546  1.00 64.41           C  
ATOM   1439  CZ  PHE   190       6.301  32.859  26.511  1.00 64.41           C  
ATOM   1440  N   GLY   191      10.292  34.155  31.118  1.00 64.29           N  
ATOM   1441  CA  GLY   191      11.672  34.276  30.673  1.00 64.29           C  
ATOM   1442  C   GLY   191      12.499  33.036  30.953  1.00 64.29           C  
ATOM   1443  O   GLY   191      13.274  32.595  30.101  1.00 64.29           O  
ATOM   1444  N   ARG   192      12.217  32.417  32.127  1.00 65.93           N  
ATOM   1445  CA  ARG   192      12.939  31.202  32.491  1.00 65.93           C  
ATOM   1446  C   ARG   192      12.576  30.050  31.559  1.00 65.93           C  
ATOM   1447  O   ARG   192      13.432  29.234  31.211  1.00 65.93           O  
ATOM   1448  CB  ARG   192      12.645  30.816  33.942  1.00 65.93           C  
ATOM   1449  CG  ARG   192      13.471  31.581  34.963  1.00 65.93           C  
ATOM   1450  CD  ARG   192      13.680  30.775  36.237  1.00 65.93           C  
ATOM   1451  NE  ARG   192      12.569  30.941  37.169  1.00 65.93           N  
ATOM   1452  CZ  ARG   192      12.534  30.447  38.402  1.00 65.93           C  
ATOM   1453  NH1 ARG   192      13.553  29.742  38.880  1.00 65.93           N  
ATOM   1454  NH2 ARG   192      11.472  30.658  39.166  1.00 65.93           N  
ATOM   1455  N   SER   193      11.318  30.037  31.166  1.00 67.87           N  
ATOM   1456  CA  SER   193      10.891  28.956  30.284  1.00 67.87           C  
ATOM   1457  C   SER   193      11.565  29.057  28.920  1.00 67.87           C  
ATOM   1458  O   SER   193      11.966  28.043  28.344  1.00 67.87           O  
ATOM   1459  CB  SER   193       9.371  28.973  30.113  1.00 67.87           C  
ATOM   1460  OG  SER   193       8.723  28.733  31.351  1.00 67.87           O  
ATOM   1461  N   ILE   194      11.853  30.312  28.565  1.00 70.38           N  
ATOM   1462  CA  ILE   194      12.499  30.515  27.273  1.00 70.38           C  
ATOM   1463  C   ILE   194      13.979  30.152  27.374  1.00 70.38           C  
ATOM   1464  O   ILE   194      14.523  29.486  26.490  1.00 70.38           O  
ATOM   1465  CB  ILE   194      12.337  31.971  26.782  1.00 70.38           C  
ATOM   1466  CG1 ILE   194      10.867  32.265  26.462  1.00 70.38           C  
ATOM   1467  CG2 ILE   194      13.226  32.232  25.563  1.00 70.38           C  
ATOM   1468  CD1 ILE   194      10.641  33.596  25.758  1.00 70.38           C  
ATOM   1469  N   VAL   195      14.585  30.563  28.456  1.00 71.49           N  
ATOM   1470  CA  VAL   195      15.982  30.221  28.705  1.00 71.49           C  
ATOM   1471  C   VAL   195      16.137  28.703  28.774  1.00 71.49           C  
ATOM   1472  O   VAL   195      17.065  28.140  28.189  1.00 71.49           O  
ATOM   1473  CB  VAL   195      16.502  30.870  30.006  1.00 71.49           C  
ATOM   1474  CG1 VAL   195      17.883  30.325  30.367  1.00 71.49           C  
ATOM   1475  CG2 VAL   195      16.546  32.390  29.863  1.00 71.49           C  
ATOM   1476  N   ASP   196      15.177  28.010  29.422  1.00 73.64           N  
ATOM   1477  CA  ASP   196      15.241  26.557  29.544  1.00 73.64           C  
ATOM   1478  C   ASP   196      15.044  25.883  28.188  1.00 73.64           C  
ATOM   1479  O   ASP   196      15.735  24.914  27.864  1.00 73.64           O  
ATOM   1480  CB  ASP   196      14.191  26.055  30.537  1.00 73.64           C  
ATOM   1481  CG  ASP   196      14.550  26.355  31.982  1.00 73.64           C  
ATOM   1482  OD1 ASP   196      15.716  26.712  32.259  1.00 73.64           O  
ATOM   1483  OD2 ASP   196      13.661  26.231  32.851  1.00 73.64           O  
ATOM   1484  N   GLY   197      14.159  26.533  27.464  1.00 75.63           N  
ATOM   1485  CA  GLY   197      13.916  25.983  26.141  1.00 75.63           C  
ATOM   1486  C   GLY   197      15.106  26.118  25.210  1.00 75.63           C  
ATOM   1487  O   GLY   197      15.451  25.176  24.494  1.00 75.63           O  
ATOM   1488  N   ASN   198      15.778  27.209  25.362  1.00 75.93           N  
ATOM   1489  CA  ASN   198      16.965  27.432  24.545  1.00 75.93           C  
ATOM   1490  C   ASN   198      18.102  26.494  24.940  1.00 75.93           C  
ATOM   1491  O   ASN   198      18.874  26.053  24.086  1.00 75.93           O  
ATOM   1492  CB  ASN   198      17.421  28.890  24.645  1.00 75.93           C  
ATOM   1493  CG  ASN   198      16.683  29.800  23.684  1.00 75.93           C  
ATOM   1494  OD1 ASN   198      16.020  29.334  22.754  1.00 75.93           O  
ATOM   1495  ND2 ASN   198      16.791  31.105  23.901  1.00 75.93           N  
ATOM   1496  N   ALA   199      18.092  26.165  26.229  1.00 80.41           N  
ATOM   1497  CA  ALA   199      19.120  25.248  26.715  1.00 80.41           C  
ATOM   1498  C   ALA   199      18.912  23.844  26.155  1.00 80.41           C  
ATOM   1499  O   ALA   199      19.876  23.165  25.793  1.00 80.41           O  
ATOM   1500  CB  ALA   199      19.124  25.214  28.241  1.00 80.41           C  
ATOM   1501  N   ILE   200      17.677  23.514  25.993  1.00 77.27           N  
ATOM   1502  CA  ILE   200      17.353  22.197  25.456  1.00 77.27           C  
ATOM   1503  C   ILE   200      17.727  22.136  23.977  1.00 77.27           C  
ATOM   1504  O   ILE   200      18.364  21.179  23.530  1.00 77.27           O  
ATOM   1505  CB  ILE   200      15.856  21.863  25.644  1.00 77.27           C  
ATOM   1506  CG1 ILE   200      15.532  21.680  27.131  1.00 77.27           C  
ATOM   1507  CG2 ILE   200      15.476  20.615  24.843  1.00 77.27           C  
ATOM   1508  CD1 ILE   200      14.044  21.570  27.432  1.00 77.27           C  
ATOM   1509  N   LEU   201      17.433  23.289  23.331  1.00 75.76           N  
ATOM   1510  CA  LEU   201      17.716  23.310  21.901  1.00 75.76           C  
ATOM   1511  C   LEU   201      19.218  23.367  21.644  1.00 75.76           C  
ATOM   1512  O   LEU   201      19.714  22.757  20.695  1.00 75.76           O  
ATOM   1513  CB  LEU   201      17.027  24.505  21.236  1.00 75.76           C  
ATOM   1514  CG  LEU   201      15.520  24.377  21.007  1.00 75.76           C  
ATOM   1515  CD1 LEU   201      14.932  25.721  20.587  1.00 75.76           C  
ATOM   1516  CD2 LEU   201      15.226  23.309  19.959  1.00 75.76           C  
ATOM   1517  N   ALA   202      19.864  24.041  22.584  1.00 81.42           N  
ATOM   1518  CA  ALA   202      21.314  24.151  22.449  1.00 81.42           C  
ATOM   1519  C   ALA   202      21.992  22.806  22.698  1.00 81.42           C  
ATOM   1520  O   ALA   202      23.057  22.529  22.143  1.00 81.42           O  
ATOM   1521  CB  ALA   202      21.860  25.204  23.411  1.00 81.42           C  
ATOM   1522  N   ASP   203      21.268  21.983  23.498  1.00 79.98           N  
ATOM   1523  CA  ASP   203      21.838  20.683  23.838  1.00 79.98           C  
ATOM   1524  C   ASP   203      21.505  19.641  22.773  1.00 79.98           C  
ATOM   1525  O   ASP   203      22.327  18.774  22.467  1.00 79.98           O  
ATOM   1526  CB  ASP   203      21.332  20.217  25.205  1.00 79.98           C  
ATOM   1527  CG  ASP   203      22.237  19.183  25.851  1.00 79.98           C  
ATOM   1528  OD1 ASP   203      23.414  19.067  25.449  1.00 79.98           O  
ATOM   1529  OD2 ASP   203      21.768  18.477  26.770  1.00 79.98           O  
ATOM   1530  N   VAL   204      20.345  19.800  22.132  1.00 81.51           N  
ATOM   1531  CA  VAL   204      19.849  18.791  21.202  1.00 81.51           C  
ATOM   1532  C   VAL   204      20.436  19.035  19.814  1.00 81.51           C  
ATOM   1533  O   VAL   204      20.778  18.087  19.102  1.00 81.51           O  
ATOM   1534  CB  VAL   204      18.306  18.790  21.135  1.00 81.51           C  
ATOM   1535  CG1 VAL   204      17.814  17.886  20.007  1.00 81.51           C  
ATOM   1536  CG2 VAL   204      17.715  18.349  22.473  1.00 81.51           C  
ATOM   1537  N   ASN   205      20.752  20.299  19.548  1.00 76.90           N  
ATOM   1538  CA  ASN   205      21.135  20.669  18.190  1.00 76.90           C  
ATOM   1539  C   ASN   205      22.475  20.052  17.798  1.00 76.90           C  
ATOM   1540  O   ASN   205      22.595  19.441  16.735  1.00 76.90           O  
ATOM   1541  CB  ASN   205      21.187  22.191  18.042  1.00 76.90           C  
ATOM   1542  CG  ASN   205      21.089  22.641  16.597  1.00 76.90           C  
ATOM   1543  OD1 ASN   205      20.600  21.904  15.736  1.00 76.90           O  
ATOM   1544  ND2 ASN   205      21.552  23.854  16.321  1.00 76.90           N  
ATOM   1545  N   PRO   206      23.424  20.075  18.705  1.00 85.95           N  
ATOM   1546  CA  PRO   206      24.685  19.470  18.270  1.00 85.95           C  
ATOM   1547  C   PRO   206      24.620  17.946  18.213  1.00 85.95           C  
ATOM   1548  O   PRO   206      25.455  17.312  17.563  1.00 85.95           O  
ATOM   1549  CB  PRO   206      25.684  19.935  19.333  1.00 85.95           C  
ATOM   1550  CG  PRO   206      24.901  20.852  20.217  1.00 85.95           C  
ATOM   1551  CD  PRO   206      23.462  20.815  19.789  1.00 85.95           C  
ATOM   1552  N   ARG   207      23.559  17.410  18.842  1.00 88.30           N  
ATOM   1553  CA  ARG   207      23.498  15.952  18.856  1.00 88.30           C  
ATOM   1554  C   ARG   207      22.576  15.432  17.758  1.00 88.30           C  
ATOM   1555  O   ARG   207      22.378  14.222  17.627  1.00 88.30           O  
ATOM   1556  CB  ARG   207      23.024  15.446  20.220  1.00 88.30           C  
ATOM   1557  CG  ARG   207      23.995  15.731  21.354  1.00 88.30           C  
ATOM   1558  CD  ARG   207      23.504  15.157  22.676  1.00 88.30           C  
ATOM   1559  NE  ARG   207      24.203  15.748  23.813  1.00 88.30           N  
ATOM   1560  CZ  ARG   207      24.035  15.380  25.080  1.00 88.30           C  
ATOM   1561  NH1 ARG   207      23.185  14.411  25.398  1.00 88.30           N  
ATOM   1562  NH2 ARG   207      24.723  15.985  26.037  1.00 88.30           N  
ATOM   1563  N   MET   208      22.040  16.375  17.022  1.00 82.89           N  
ATOM   1564  CA  MET   208      21.005  15.982  16.070  1.00 82.89           C  
ATOM   1565  C   MET   208      21.568  15.036  15.014  1.00 82.89           C  
ATOM   1566  O   MET   208      20.932  14.042  14.662  1.00 82.89           O  
ATOM   1567  CB  MET   208      20.395  17.213  15.398  1.00 82.89           C  
ATOM   1568  CG  MET   208      19.163  16.908  14.562  1.00 82.89           C  
ATOM   1569  SD  MET   208      17.849  16.065  15.527  1.00 82.89           S  
ATOM   1570  CE  MET   208      17.379  17.401  16.662  1.00 82.89           C  
ATOM   1571  N   PRO   209      22.854  15.345  14.645  1.00 84.86           N  
ATOM   1572  CA  PRO   209      23.398  14.375  13.693  1.00 84.86           C  
ATOM   1573  C   PRO   209      23.560  12.982  14.298  1.00 84.86           C  
ATOM   1574  O   PRO   209      23.272  11.981  13.638  1.00 84.86           O  
ATOM   1575  CB  PRO   209      24.758  14.970  13.320  1.00 84.86           C  
ATOM   1576  CG  PRO   209      24.635  16.427  13.632  1.00 84.86           C  
ATOM   1577  CD  PRO   209      23.622  16.596  14.728  1.00 84.86           C  
ATOM   1578  N   GLN   210      23.878  12.923  15.586  1.00 83.00           N  
ATOM   1579  CA  GLN   210      24.003  11.638  16.267  1.00 83.00           C  
ATOM   1580  C   GLN   210      22.639  10.983  16.459  1.00 83.00           C  
ATOM   1581  O   GLN   210      22.496   9.771  16.287  1.00 83.00           O  
ATOM   1582  CB  GLN   210      24.698  11.812  17.618  1.00 83.00           C  
ATOM   1583  CG  GLN   210      24.965  10.500  18.345  1.00 83.00           C  
ATOM   1584  CD  GLN   210      25.973   9.624  17.624  1.00 83.00           C  
ATOM   1585  OE1 GLN   210      26.932  10.121  17.025  1.00 83.00           O  
ATOM   1586  NE2 GLN   210      25.763   8.312  17.675  1.00 83.00           N  
ATOM   1587  N   ILE   211      21.632  11.690  16.730  1.00 83.14           N  
ATOM   1588  CA  ILE   211      20.283  11.185  16.962  1.00 83.14           C  
ATOM   1589  C   ILE   211      19.720  10.602  15.668  1.00 83.14           C  
ATOM   1590  O   ILE   211      19.137   9.516  15.671  1.00 83.14           O  
ATOM   1591  CB  ILE   211      19.350  12.293  17.501  1.00 83.14           C  
ATOM   1592  CG1 ILE   211      19.760  12.690  18.924  1.00 83.14           C  
ATOM   1593  CG2 ILE   211      17.889  11.836  17.459  1.00 83.14           C  
ATOM   1594  CD1 ILE   211      19.019  13.905  19.465  1.00 83.14           C  
ATOM   1595  N   ARG   212      20.057  11.298  14.590  1.00 78.80           N  
ATOM   1596  CA  ARG   212      19.630  10.812  13.283  1.00 78.80           C  
ATOM   1597  C   ARG   212      20.310   9.490  12.941  1.00 78.80           C  
ATOM   1598  O   ARG   212      19.662   8.558  12.461  1.00 78.80           O  
ATOM   1599  CB  ARG   212      19.927  11.850  12.199  1.00 78.80           C  
ATOM   1600  CG  ARG   212      18.876  11.914  11.102  1.00 78.80           C  
ATOM   1601  CD  ARG   212      19.148  13.050  10.126  1.00 78.80           C  
ATOM   1602  NE  ARG   212      18.638  12.748   8.791  1.00 78.80           N  
ATOM   1603  CZ  ARG   212      18.469  13.645   7.823  1.00 78.80           C  
ATOM   1604  NH1 ARG   212      18.768  14.923   8.024  1.00 78.80           N  
ATOM   1605  NH2 ARG   212      17.998  13.261   6.646  1.00 78.80           N  
ATOM   1606  N   ARG   213      21.614   9.489  13.279  1.00 82.41           N  
ATOM   1607  CA  ARG   213      22.351   8.250  13.048  1.00 82.41           C  
ATOM   1608  C   ARG   213      21.779   7.109  13.882  1.00 82.41           C  
ATOM   1609  O   ARG   213      21.633   5.988  13.393  1.00 82.41           O  
ATOM   1610  CB  ARG   213      23.835   8.440  13.366  1.00 82.41           C  
ATOM   1611  CG  ARG   213      24.628   9.090  12.243  1.00 82.41           C  
ATOM   1612  CD  ARG   213      26.125   9.051  12.513  1.00 82.41           C  
ATOM   1613  NE  ARG   213      26.492   9.905  13.638  1.00 82.41           N  
ATOM   1614  CZ  ARG   213      27.243  10.999  13.546  1.00 82.41           C  
ATOM   1615  NH1 ARG   213      27.724  11.395  12.372  1.00 82.41           N  
ATOM   1616  NH2 ARG   213      27.516  11.704  14.634  1.00 82.41           N  
ATOM   1617  N   ASP   214      21.382   7.400  15.087  1.00 79.59           N  
ATOM   1618  CA  ASP   214      20.845   6.386  15.989  1.00 79.59           C  
ATOM   1619  C   ASP   214      19.494   5.872  15.497  1.00 79.59           C  
ATOM   1620  O   ASP   214      19.221   4.672  15.559  1.00 79.59           O  
ATOM   1621  CB  ASP   214      20.709   6.947  17.406  1.00 79.59           C  
ATOM   1622  CG  ASP   214      22.045   7.104  18.112  1.00 79.59           C  
ATOM   1623  OD1 ASP   214      23.056   6.544  17.637  1.00 79.59           O  
ATOM   1624  OD2 ASP   214      22.086   7.793  19.155  1.00 79.59           O  
ATOM   1625  N   ILE   215      18.713   6.823  14.957  1.00 80.71           N  
ATOM   1626  CA  ILE   215      17.399   6.445  14.447  1.00 80.71           C  
ATOM   1627  C   ILE   215      17.560   5.550  13.220  1.00 80.71           C  
ATOM   1628  O   ILE   215      16.856   4.548  13.078  1.00 80.71           O  
ATOM   1629  CB  ILE   215      16.550   7.687  14.097  1.00 80.71           C  
ATOM   1630  CG1 ILE   215      16.166   8.448  15.372  1.00 80.71           C  
ATOM   1631  CG2 ILE   215      15.303   7.283  13.304  1.00 80.71           C  
ATOM   1632  CD1 ILE   215      15.442   9.762  15.114  1.00 80.71           C  
ATOM   1633  N   THR   216      18.530   5.916  12.424  1.00 79.70           N  
ATOM   1634  CA  THR   216      18.811   5.096  11.251  1.00 79.70           C  
ATOM   1635  C   THR   216      19.299   3.710  11.665  1.00 79.70           C  
ATOM   1636  O   THR   216      18.895   2.703  11.079  1.00 79.70           O  
ATOM   1637  CB  THR   216      19.860   5.762  10.342  1.00 79.70           C  
ATOM   1638  OG1 THR   216      19.531   7.146  10.177  1.00 79.70           O  
ATOM   1639  CG2 THR   216      19.903   5.094   8.971  1.00 79.70           C  
ATOM   1640  N   GLY   217      20.055   3.733  12.681  1.00 76.74           N  
ATOM   1641  CA  GLY   217      20.535   2.460  13.194  1.00 76.74           C  
ATOM   1642  C   GLY   217      19.427   1.581  13.741  1.00 76.74           C  
ATOM   1643  O   GLY   217      19.410   0.372  13.500  1.00 76.74           O  
ATOM   1644  N   LEU   218      18.497   2.229  14.400  1.00 75.44           N  
ATOM   1645  CA  LEU   218      17.369   1.477  14.940  1.00 75.44           C  
ATOM   1646  C   LEU   218      16.491   0.934  13.818  1.00 75.44           C  
ATOM   1647  O   LEU   218      15.956  -0.172  13.922  1.00 75.44           O  
ATOM   1648  CB  LEU   218      16.536   2.358  15.875  1.00 75.44           C  
ATOM   1649  CG  LEU   218      17.139   2.647  17.250  1.00 75.44           C  
ATOM   1650  CD1 LEU   218      16.312   3.699  17.981  1.00 75.44           C  
ATOM   1651  CD2 LEU   218      17.234   1.367  18.073  1.00 75.44           C  
ATOM   1652  N   ALA   219      16.400   1.767  12.771  1.00 77.22           N  
ATOM   1653  CA  ALA   219      15.643   1.313  11.607  1.00 77.22           C  
ATOM   1654  C   ALA   219      16.303   0.097  10.963  1.00 77.22           C  
ATOM   1655  O   ALA   219      15.624  -0.865  10.599  1.00 77.22           O  
ATOM   1656  CB  ALA   219      15.506   2.442  10.588  1.00 77.22           C  
ATOM   1657  N   ASN   220      17.599   0.180  10.945  1.00 75.32           N  
ATOM   1658  CA  ASN   220      18.330  -0.939  10.360  1.00 75.32           C  
ATOM   1659  C   ASN   220      18.193  -2.201  11.207  1.00 75.32           C  
ATOM   1660  O   ASN   220      18.038  -3.300  10.671  1.00 75.32           O  
ATOM   1661  CB  ASN   220      19.806  -0.580  10.176  1.00 75.32           C  
ATOM   1662  CG  ASN   220      20.034   0.374   9.020  1.00 75.32           C  
ATOM   1663  OD1 ASN   220      19.196   0.494   8.122  1.00 75.32           O  
ATOM   1664  ND2 ASN   220      21.171   1.061   9.034  1.00 75.32           N  
ATOM   1665  N   LEU   221      18.221  -1.943  12.475  1.00 73.92           N  
ATOM   1666  CA  LEU   221      18.035  -3.060  13.395  1.00 73.92           C  
ATOM   1667  C   LEU   221      16.644  -3.667  13.238  1.00 73.92           C  
ATOM   1668  O   LEU   221      16.497  -4.891  13.208  1.00 73.92           O  
ATOM   1669  CB  LEU   221      18.245  -2.604  14.841  1.00 73.92           C  
ATOM   1670  CG  LEU   221      18.139  -3.688  15.915  1.00 73.92           C  
ATOM   1671  CD1 LEU   221      19.283  -4.687  15.774  1.00 73.92           C  
ATOM   1672  CD2 LEU   221      18.137  -3.063  17.306  1.00 73.92           C  
ATOM   1673  N   GLY   222      15.651  -2.844  13.115  1.00 71.05           N  
ATOM   1674  CA  GLY   222      14.295  -3.323  12.901  1.00 71.05           C  
ATOM   1675  C   GLY   222      14.135  -4.106  11.612  1.00 71.05           C  
ATOM   1676  O   GLY   222      13.422  -5.111  11.574  1.00 71.05           O  
ATOM   1677  N   GLU   223      14.890  -3.674  10.643  1.00 71.70           N  
ATOM   1678  CA  GLU   223      14.836  -4.356   9.353  1.00 71.70           C  
ATOM   1679  C   GLU   223      15.420  -5.762   9.448  1.00 71.70           C  
ATOM   1680  O   GLU   223      14.864  -6.710   8.890  1.00 71.70           O  
ATOM   1681  CB  GLU   223      15.578  -3.548   8.286  1.00 71.70           C  
ATOM   1682  CG  GLU   223      15.170  -3.892   6.860  1.00 71.70           C  
ATOM   1683  CD  GLU   223      15.590  -2.840   5.846  1.00 71.70           C  
ATOM   1684  OE1 GLU   223      15.297  -3.009   4.641  1.00 71.70           O  
ATOM   1685  OE2 GLU   223      16.218  -1.840   6.260  1.00 71.70           O  
ATOM   1686  N   VAL   224      16.487  -5.824  10.136  1.00 72.75           N  
ATOM   1687  CA  VAL   224      17.145  -7.115  10.306  1.00 72.75           C  
ATOM   1688  C   VAL   224      16.224  -8.070  11.061  1.00 72.75           C  
ATOM   1689  O   VAL   224      16.059  -9.226  10.665  1.00 72.75           O  
ATOM   1690  CB  VAL   224      18.491  -6.972  11.051  1.00 72.75           C  
ATOM   1691  CG1 VAL   224      19.042  -8.343  11.439  1.00 72.75           C  
ATOM   1692  CG2 VAL   224      19.499  -6.211  10.191  1.00 72.75           C  
ATOM   1693  N   TYR   225      15.552  -7.462  11.997  1.00 66.56           N  
ATOM   1694  CA  TYR   225      14.657  -8.317  12.769  1.00 66.56           C  
ATOM   1695  C   TYR   225      13.446  -8.729  11.940  1.00 66.56           C  
ATOM   1696  O   TYR   225      12.984  -9.869  12.030  1.00 66.56           O  
ATOM   1697  CB  TYR   225      14.199  -7.603  14.044  1.00 66.56           C  
ATOM   1698  CG  TYR   225      15.000  -7.973  15.269  1.00 66.56           C  
ATOM   1699  CD1 TYR   225      14.769  -9.171  15.940  1.00 66.56           C  
ATOM   1700  CD2 TYR   225      15.988  -7.125  15.757  1.00 66.56           C  
ATOM   1701  CE1 TYR   225      15.503  -9.516  17.070  1.00 66.56           C  
ATOM   1702  CE2 TYR   225      16.729  -7.459  16.886  1.00 66.56           C  
ATOM   1703  CZ  TYR   225      16.480  -8.655  17.534  1.00 66.56           C  
ATOM   1704  OH  TYR   225      17.210  -8.991  18.653  1.00 66.56           O  
ATOM   1705  N   ALA   226      13.001  -7.816  11.146  1.00 65.48           N  
ATOM   1706  CA  ALA   226      11.857  -8.113  10.288  1.00 65.48           C  
ATOM   1707  C   ALA   226      12.204  -9.189   9.263  1.00 65.48           C  
ATOM   1708  O   ALA   226      11.371 -10.040   8.941  1.00 65.48           O  
ATOM   1709  CB  ALA   226      11.378  -6.846   9.582  1.00 65.48           C  
ATOM   1710  N   ASP   227      13.499  -9.195   8.884  1.00 68.74           N  
ATOM   1711  CA  ASP   227      13.902 -10.141   7.848  1.00 68.74           C  
ATOM   1712  C   ASP   227      14.085 -11.543   8.425  1.00 68.74           C  
ATOM   1713  O   ASP   227      13.844 -12.538   7.739  1.00 68.74           O  
ATOM   1714  CB  ASP   227      15.195  -9.678   7.172  1.00 68.74           C  
ATOM   1715  CG  ASP   227      14.962  -8.612   6.116  1.00 68.74           C  
ATOM   1716  OD1 ASP   227      13.794  -8.364   5.745  1.00 68.74           O  
ATOM   1717  OD2 ASP   227      15.956  -8.016   5.647  1.00 68.74           O  
ATOM   1718  N   ALA   228      14.396 -11.562   9.718  1.00 66.97           N  
ATOM   1719  CA  ALA   228      14.740 -12.848  10.319  1.00 66.97           C  
ATOM   1720  C   ALA   228      13.513 -13.510  10.940  1.00 66.97           C  
ATOM   1721  O   ALA   228      13.511 -14.718  11.189  1.00 66.97           O  
ATOM   1722  CB  ALA   228      15.834 -12.669  11.369  1.00 66.97           C  
ATOM   1723  N   SER   229      12.421 -12.770  11.045  1.00 68.73           N  
ATOM   1724  CA  SER   229      11.297 -13.282  11.822  1.00 68.73           C  
ATOM   1725  C   SER   229      10.578 -14.404  11.081  1.00 68.73           C  
ATOM   1726  O   SER   229      10.215 -15.418  11.681  1.00 68.73           O  
ATOM   1727  CB  SER   229      10.311 -12.158  12.142  1.00 68.73           C  
ATOM   1728  OG  SER   229      10.854 -11.272  13.106  1.00 68.73           O  
ATOM   1729  N   PRO   230      10.505 -14.294   9.729  1.00 68.92           N  
ATOM   1730  CA  PRO   230       9.740 -15.379   9.110  1.00 68.92           C  
ATOM   1731  C   PRO   230      10.437 -16.732   9.223  1.00 68.92           C  
ATOM   1732  O   PRO   230       9.783 -17.750   9.462  1.00 68.92           O  
ATOM   1733  CB  PRO   230       9.630 -14.942   7.647  1.00 68.92           C  
ATOM   1734  CG  PRO   230       9.939 -13.479   7.661  1.00 68.92           C  
ATOM   1735  CD  PRO   230      10.713 -13.167   8.910  1.00 68.92           C  
ATOM   1736  N   ASP   231      11.781 -16.643   9.181  1.00 69.66           N  
ATOM   1737  CA  ASP   231      12.479 -17.923   9.242  1.00 69.66           C  
ATOM   1738  C   ASP   231      12.426 -18.511  10.651  1.00 69.66           C  
ATOM   1739  O   ASP   231      12.271 -19.723  10.818  1.00 69.66           O  
ATOM   1740  CB  ASP   231      13.933 -17.763   8.794  1.00 69.66           C  
ATOM   1741  CG  ASP   231      14.069 -17.495   7.305  1.00 69.66           C  
ATOM   1742  OD1 ASP   231      13.156 -17.861   6.534  1.00 69.66           O  
ATOM   1743  OD2 ASP   231      15.099 -16.915   6.899  1.00 69.66           O  
ATOM   1744  N   LEU   232      12.384 -17.606  11.592  1.00 65.21           N  
ATOM   1745  CA  LEU   232      12.310 -18.060  12.976  1.00 65.21           C  
ATOM   1746  C   LEU   232      10.938 -18.653  13.281  1.00 65.21           C  
ATOM   1747  O   LEU   232      10.839 -19.692  13.938  1.00 65.21           O  
ATOM   1748  CB  LEU   232      12.603 -16.904  13.936  1.00 65.21           C  
ATOM   1749  CG  LEU   232      13.987 -16.898  14.587  1.00 65.21           C  
ATOM   1750  CD1 LEU   232      14.403 -15.472  14.936  1.00 65.21           C  
ATOM   1751  CD2 LEU   232      13.998 -17.783  15.829  1.00 65.21           C  
ATOM   1752  N   PHE   233       9.908 -18.006  12.739  1.00 68.03           N  
ATOM   1753  CA  PHE   233       8.569 -18.517  13.006  1.00 68.03           C  
ATOM   1754  C   PHE   233       8.341 -19.840  12.283  1.00 68.03           C  
ATOM   1755  O   PHE   233       7.680 -20.736  12.811  1.00 68.03           O  
ATOM   1756  CB  PHE   233       7.508 -17.497  12.582  1.00 68.03           C  
ATOM   1757  CG  PHE   233       7.379 -16.329  13.521  1.00 68.03           C  
ATOM   1758  CD1 PHE   233       7.007 -16.523  14.846  1.00 68.03           C  
ATOM   1759  CD2 PHE   233       7.631 -15.037  13.079  1.00 68.03           C  
ATOM   1760  CE1 PHE   233       6.888 -15.443  15.718  1.00 68.03           C  
ATOM   1761  CE2 PHE   233       7.513 -13.953  13.945  1.00 68.03           C  
ATOM   1762  CZ  PHE   233       7.140 -14.158  15.263  1.00 68.03           C  
ATOM   1763  N   ASP   234       9.012 -19.886  11.111  1.00 68.49           N  
ATOM   1764  CA  ASP   234       8.888 -21.153  10.398  1.00 68.49           C  
ATOM   1765  C   ASP   234       9.580 -22.282  11.160  1.00 68.49           C  
ATOM   1766  O   ASP   234       9.056 -23.395  11.240  1.00 68.49           O  
ATOM   1767  CB  ASP   234       9.471 -21.036   8.988  1.00 68.49           C  
ATOM   1768  CG  ASP   234       8.579 -20.253   8.041  1.00 68.49           C  
ATOM   1769  OD1 ASP   234       7.401 -20.005   8.378  1.00 68.49           O  
ATOM   1770  OD2 ASP   234       9.057 -19.885   6.946  1.00 68.49           O  
ATOM   1771  N   GLY   235      10.604 -21.946  11.796  1.00 67.10           N  
ATOM   1772  CA  GLY   235      11.307 -22.941  12.591  1.00 67.10           C  
ATOM   1773  C   GLY   235      10.526 -23.390  13.811  1.00 67.10           C  
ATOM   1774  O   GLY   235      10.449 -24.586  14.100  1.00 67.10           O  
ATOM   1775  N   LEU   236       9.903 -22.439  14.421  1.00 64.97           N  
ATOM   1776  CA  LEU   236       9.113 -22.780  15.599  1.00 64.97           C  
ATOM   1777  C   LEU   236       7.919 -23.649  15.220  1.00 64.97           C  
ATOM   1778  O   LEU   236       7.594 -24.607  15.926  1.00 64.97           O  
ATOM   1779  CB  LEU   236       8.632 -21.511  16.308  1.00 64.97           C  
ATOM   1780  CG  LEU   236       9.670 -20.772  17.154  1.00 64.97           C  
ATOM   1781  CD1 LEU   236       9.185 -19.362  17.475  1.00 64.97           C  
ATOM   1782  CD2 LEU   236       9.966 -21.545  18.435  1.00 64.97           C  
ATOM   1783  N   ASP   237       7.381 -23.301  14.061  1.00 63.99           N  
ATOM   1784  CA  ASP   237       6.233 -24.074  13.599  1.00 63.99           C  
ATOM   1785  C   ASP   237       6.624 -25.523  13.316  1.00 63.99           C  
ATOM   1786  O   ASP   237       5.912 -26.451  13.706  1.00 63.99           O  
ATOM   1787  CB  ASP   237       5.628 -23.439  12.345  1.00 63.99           C  
ATOM   1788  CG  ASP   237       4.164 -23.792  12.148  1.00 63.99           C  
ATOM   1789  OD1 ASP   237       3.506 -24.227  13.117  1.00 63.99           O  
ATOM   1790  OD2 ASP   237       3.666 -23.638  11.012  1.00 63.99           O  
ATOM   1791  N   ASN   238       7.782 -25.704  12.826  1.00 66.88           N  
ATOM   1792  CA  ASN   238       8.217 -27.055  12.489  1.00 66.88           C  
ATOM   1793  C   ASN   238       8.601 -27.848  13.735  1.00 66.88           C  
ATOM   1794  O   ASN   238       8.365 -29.055  13.805  1.00 66.88           O  
ATOM   1795  CB  ASN   238       9.388 -27.012  11.505  1.00 66.88           C  
ATOM   1796  CG  ASN   238       8.946 -26.732  10.082  1.00 66.88           C  
ATOM   1797  OD1 ASN   238       7.933 -27.261   9.618  1.00 66.88           O  
ATOM   1798  ND2 ASN   238       9.702 -25.895   9.380  1.00 66.88           N  
ATOM   1799  N   ALA   239       9.068 -27.097  14.712  1.00 63.16           N  
ATOM   1800  CA  ALA   239       9.429 -27.754  15.965  1.00 63.16           C  
ATOM   1801  C   ALA   239       8.188 -28.251  16.701  1.00 63.16           C  
ATOM   1802  O   ALA   239       8.162 -29.383  17.191  1.00 63.16           O  
ATOM   1803  CB  ALA   239      10.225 -26.802  16.855  1.00 63.16           C  
ATOM   1804  N   VAL   240       7.191 -27.436  16.681  1.00 62.28           N  
ATOM   1805  CA  VAL   240       5.960 -27.809  17.371  1.00 62.28           C  
ATOM   1806  C   VAL   240       5.314 -29.000  16.668  1.00 62.28           C  
ATOM   1807  O   VAL   240       4.843 -29.934  17.322  1.00 62.28           O  
ATOM   1808  CB  VAL   240       4.967 -26.627  17.437  1.00 62.28           C  
ATOM   1809  CG1 VAL   240       3.593 -27.102  17.904  1.00 62.28           C  
ATOM   1810  CG2 VAL   240       5.501 -25.534  18.361  1.00 62.28           C  
ATOM   1811  N   THR   241       5.408 -29.027  15.338  1.00 68.23           N  
ATOM   1812  CA  THR   241       4.794 -30.104  14.568  1.00 68.23           C  
ATOM   1813  C   THR   241       5.536 -31.419  14.790  1.00 68.23           C  
ATOM   1814  O   THR   241       4.913 -32.468  14.961  1.00 68.23           O  
ATOM   1815  CB  THR   241       4.770 -29.773  13.065  1.00 68.23           C  
ATOM   1816  OG1 THR   241       4.065 -28.542  12.864  1.00 68.23           O  
ATOM   1817  CG2 THR   241       4.081 -30.876  12.269  1.00 68.23           C  
ATOM   1818  N   THR   242       6.828 -31.342  14.909  1.00 66.56           N  
ATOM   1819  CA  THR   242       7.640 -32.538  15.109  1.00 66.56           C  
ATOM   1820  C   THR   242       7.452 -33.090  16.518  1.00 66.56           C  
ATOM   1821  O   THR   242       7.310 -34.301  16.703  1.00 66.56           O  
ATOM   1822  CB  THR   242       9.132 -32.247  14.863  1.00 66.56           C  
ATOM   1823  OG1 THR   242       9.304 -31.759  13.527  1.00 66.56           O  
ATOM   1824  CG2 THR   242       9.975 -33.505  15.044  1.00 66.56           C  
ATOM   1825  N   ALA   243       7.413 -32.177  17.508  1.00 61.00           N  
ATOM   1826  CA  ALA   243       7.183 -32.617  18.882  1.00 61.00           C  
ATOM   1827  C   ALA   243       5.818 -33.285  19.023  1.00 61.00           C  
ATOM   1828  O   ALA   243       5.689 -34.311  19.695  1.00 61.00           O  
ATOM   1829  CB  ALA   243       7.297 -31.438  19.845  1.00 61.00           C  
ATOM   1830  N   ARG   244       4.850 -32.776  18.305  1.00 61.26           N  
ATOM   1831  CA  ARG   244       3.511 -33.353  18.359  1.00 61.26           C  
ATOM   1832  C   ARG   244       3.481 -34.730  17.705  1.00 61.26           C  
ATOM   1833  O   ARG   244       2.870 -35.661  18.233  1.00 61.26           O  
ATOM   1834  CB  ARG   244       2.498 -32.429  17.680  1.00 61.26           C  
ATOM   1835  CG  ARG   244       1.049 -32.775  17.981  1.00 61.26           C  
ATOM   1836  CD  ARG   244       0.084 -31.871  17.227  1.00 61.26           C  
ATOM   1837  NE  ARG   244      -0.278 -30.695  18.011  1.00 61.26           N  
ATOM   1838  CZ  ARG   244      -0.878 -29.613  17.523  1.00 61.26           C  
ATOM   1839  NH1 ARG   244      -1.197 -29.538  16.237  1.00 61.26           N  
ATOM   1840  NH2 ARG   244      -1.161 -28.599  18.327  1.00 61.26           N  
ATOM   1841  N   THR   245       4.258 -34.849  16.673  1.00 66.21           N  
ATOM   1842  CA  THR   245       4.282 -36.121  15.960  1.00 66.21           C  
ATOM   1843  C   THR   245       5.013 -37.184  16.775  1.00 66.21           C  
ATOM   1844  O   THR   245       4.572 -38.333  16.844  1.00 66.21           O  
ATOM   1845  CB  THR   245       4.953 -35.976  14.582  1.00 66.21           C  
ATOM   1846  OG1 THR   245       4.308 -34.926  13.851  1.00 66.21           O  
ATOM   1847  CG2 THR   245       4.854 -37.271  13.783  1.00 66.21           C  
ATOM   1848  N   LEU   246       5.985 -36.718  17.534  1.00 58.75           N  
ATOM   1849  CA  LEU   246       6.758 -37.643  18.356  1.00 58.75           C  
ATOM   1850  C   LEU   246       5.950 -38.101  19.565  1.00 58.75           C  
ATOM   1851  O   LEU   246       6.026 -39.265  19.963  1.00 58.75           O  
ATOM   1852  CB  LEU   246       8.063 -36.988  18.817  1.00 58.75           C  
ATOM   1853  CG  LEU   246       9.318 -37.339  18.017  1.00 58.75           C  
ATOM   1854  CD1 LEU   246      10.131 -36.081  17.729  1.00 58.75           C  
ATOM   1855  CD2 LEU   246      10.160 -38.367  18.764  1.00 58.75           C  
ATOM   1856  N   ASN   247       5.190 -37.140  20.084  1.00 54.85           N  
ATOM   1857  CA  ASN   247       4.377 -37.455  21.253  1.00 54.85           C  
ATOM   1858  C   ASN   247       3.226 -38.392  20.900  1.00 54.85           C  
ATOM   1859  O   ASN   247       2.868 -39.268  21.689  1.00 54.85           O  
ATOM   1860  CB  ASN   247       3.840 -36.174  21.895  1.00 54.85           C  
ATOM   1861  CG  ASN   247       3.296 -36.403  23.291  1.00 54.85           C  
ATOM   1862  OD1 ASN   247       3.621 -37.400  23.941  1.00 54.85           O  
ATOM   1863  ND2 ASN   247       2.465 -35.482  23.763  1.00 54.85           N  
ATOM   1864  N   GLU   248       2.793 -38.296  19.625  1.00 62.83           N  
ATOM   1865  CA  GLU   248       1.659 -39.120  19.217  1.00 62.83           C  
ATOM   1866  C   GLU   248       2.115 -40.515  18.796  1.00 62.83           C  
ATOM   1867  O   GLU   248       1.387 -41.493  18.978  1.00 62.83           O  
ATOM   1868  CB  GLU   248       0.891 -38.451  18.074  1.00 62.83           C  
ATOM   1869  CG  GLU   248       0.038 -37.270  18.515  1.00 62.83           C  
ATOM   1870  CD  GLU   248      -0.668 -36.577  17.361  1.00 62.83           C  
ATOM   1871  OE1 GLU   248      -1.471 -35.650  17.611  1.00 62.83           O  
ATOM   1872  OE2 GLU   248      -0.418 -36.964  16.198  1.00 62.83           O  
ATOM   1873  N   GLN   249       3.468 -40.569  18.418  1.00 59.47           N  
ATOM   1874  CA  GLN   249       3.858 -41.815  17.766  1.00 59.47           C  
ATOM   1875  C   GLN   249       4.887 -42.573  18.600  1.00 59.47           C  
ATOM   1876  O   GLN   249       5.746 -43.268  18.054  1.00 59.47           O  
ATOM   1877  CB  GLN   249       4.415 -41.539  16.369  1.00 59.47           C  
ATOM   1878  CG  GLN   249       3.398 -40.934  15.410  1.00 59.47           C  
ATOM   1879  CD  GLN   249       2.344 -41.930  14.967  1.00 59.47           C  
ATOM   1880  OE1 GLN   249       2.549 -43.146  15.041  1.00 59.47           O  
ATOM   1881  NE2 GLN   249       1.207 -41.423  14.502  1.00 59.47           N  
ATOM   1882  N   ARG   250       4.880 -42.444  19.979  1.00 52.14           N  
ATOM   1883  CA  ARG   250       5.829 -43.135  20.845  1.00 52.14           C  
ATOM   1884  C   ARG   250       5.865 -44.628  20.537  1.00 52.14           C  
ATOM   1885  O   ARG   250       6.875 -45.293  20.777  1.00 52.14           O  
ATOM   1886  CB  ARG   250       5.476 -42.912  22.317  1.00 52.14           C  
ATOM   1887  CG  ARG   250       4.168 -42.168  22.531  1.00 52.14           C  
ATOM   1888  CD  ARG   250       3.896 -41.917  24.008  1.00 52.14           C  
ATOM   1889  NE  ARG   250       2.749 -41.036  24.203  1.00 52.14           N  
ATOM   1890  CZ  ARG   250       1.649 -41.361  24.876  1.00 52.14           C  
ATOM   1891  NH1 ARG   250       1.525 -42.560  25.434  1.00 52.14           N  
ATOM   1892  NH2 ARG   250       0.665 -40.482  24.992  1.00 52.14           N  
ATOM   1893  N   GLY   251       4.790 -45.150  19.922  1.00 60.06           N  
ATOM   1894  CA  GLY   251       4.788 -46.586  19.691  1.00 60.06           C  
ATOM   1895  C   GLY   251       5.379 -46.975  18.349  1.00 60.06           C  
ATOM   1896  O   GLY   251       5.777 -48.125  18.150  1.00 60.06           O  
ATOM   1897  N   ASN   252       5.503 -46.026  17.481  1.00 67.25           N  
ATOM   1898  CA  ASN   252       6.028 -46.259  16.140  1.00 67.25           C  
ATOM   1899  C   ASN   252       7.389 -45.596  15.947  1.00 67.25           C  
ATOM   1900  O   ASN   252       7.466 -44.406  15.638  1.00 67.25           O  
ATOM   1901  CB  ASN   252       5.040 -45.761  15.083  1.00 67.25           C  
ATOM   1902  CG  ASN   252       4.986 -46.661  13.864  1.00 67.25           C  
ATOM   1903  OD1 ASN   252       5.844 -47.527  13.678  1.00 67.25           O  
ATOM   1904  ND2 ASN   252       3.975 -46.464  13.026  1.00 67.25           N  
ATOM   1905  N   LEU   253       8.460 -46.213  16.426  1.00 58.17           N  
ATOM   1906  CA  LEU   253       9.820 -45.684  16.414  1.00 58.17           C  
ATOM   1907  C   LEU   253      10.228 -45.264  15.006  1.00 58.17           C  
ATOM   1908  O   LEU   253      10.970 -44.295  14.834  1.00 58.17           O  
ATOM   1909  CB  LEU   253      10.804 -46.725  16.955  1.00 58.17           C  
ATOM   1910  CG  LEU   253      10.818 -46.922  18.472  1.00 58.17           C  
ATOM   1911  CD1 LEU   253      11.562 -48.203  18.833  1.00 58.17           C  
ATOM   1912  CD2 LEU   253      11.450 -45.717  19.161  1.00 58.17           C  
ATOM   1913  N   ASP   254       9.743 -46.074  13.992  1.00 63.09           N  
ATOM   1914  CA  ASP   254      10.144 -45.748  12.627  1.00 63.09           C  
ATOM   1915  C   ASP   254       9.620 -44.375  12.213  1.00 63.09           C  
ATOM   1916  O   ASP   254      10.369 -43.552  11.683  1.00 63.09           O  
ATOM   1917  CB  ASP   254       9.647 -46.818  11.652  1.00 63.09           C  
ATOM   1918  CG  ASP   254      10.499 -48.075  11.666  1.00 63.09           C  
ATOM   1919  OD1 ASP   254      11.599 -48.060  12.258  1.00 63.09           O  
ATOM   1920  OD2 ASP   254      10.066 -49.089  11.076  1.00 63.09           O  
ATOM   1921  N   GLN   255       8.354 -44.170  12.523  1.00 62.54           N  
ATOM   1922  CA  GLN   255       7.778 -42.891  12.122  1.00 62.54           C  
ATOM   1923  C   GLN   255       8.357 -41.745  12.947  1.00 62.54           C  
ATOM   1924  O   GLN   255       8.512 -40.629  12.446  1.00 62.54           O  
ATOM   1925  CB  GLN   255       6.255 -42.920  12.261  1.00 62.54           C  
ATOM   1926  CG  GLN   255       5.515 -42.894  10.931  1.00 62.54           C  
ATOM   1927  CD  GLN   255       4.062 -43.308  11.059  1.00 62.54           C  
ATOM   1928  OE1 GLN   255       3.494 -43.299  12.155  1.00 62.54           O  
ATOM   1929  NE2 GLN   255       3.449 -43.676   9.938  1.00 62.54           N  
ATOM   1930  N   ALA   256       8.610 -42.106  14.227  1.00 57.10           N  
ATOM   1931  CA  ALA   256       9.239 -41.129  15.111  1.00 57.10           C  
ATOM   1932  C   ALA   256      10.601 -40.698  14.572  1.00 57.10           C  
ATOM   1933  O   ALA   256      10.937 -39.512  14.592  1.00 57.10           O  
ATOM   1934  CB  ALA   256       9.384 -41.701  16.519  1.00 57.10           C  
ATOM   1935  N   LEU   257      11.363 -41.640  14.046  1.00 58.75           N  
ATOM   1936  CA  LEU   257      12.683 -41.330  13.509  1.00 58.75           C  
ATOM   1937  C   LEU   257      12.571 -40.464  12.259  1.00 58.75           C  
ATOM   1938  O   LEU   257      13.358 -39.533  12.070  1.00 58.75           O  
ATOM   1939  CB  LEU   257      13.447 -42.617  13.186  1.00 58.75           C  
ATOM   1940  CG  LEU   257      14.931 -42.459  12.852  1.00 58.75           C  
ATOM   1941  CD1 LEU   257      15.708 -42.015  14.087  1.00 58.75           C  
ATOM   1942  CD2 LEU   257      15.496 -43.762  12.298  1.00 58.75           C  
ATOM   1943  N   VAL   258      11.548 -40.727  11.442  1.00 68.31           N  
ATOM   1944  CA  VAL   258      11.353 -39.963  10.214  1.00 68.31           C  
ATOM   1945  C   VAL   258      11.007 -38.516  10.555  1.00 68.31           C  
ATOM   1946  O   VAL   258      11.532 -37.584   9.941  1.00 68.31           O  
ATOM   1947  CB  VAL   258      10.246 -40.582   9.331  1.00 68.31           C  
ATOM   1948  CG1 VAL   258       9.910 -39.659   8.161  1.00 68.31           C  
ATOM   1949  CG2 VAL   258      10.674 -41.958   8.824  1.00 68.31           C  
ATOM   1950  N   ALA   259      10.154 -38.314  11.545  1.00 68.37           N  
ATOM   1951  CA  ALA   259       9.785 -36.959  11.946  1.00 68.37           C  
ATOM   1952  C   ALA   259      10.983 -36.212  12.525  1.00 68.37           C  
ATOM   1953  O   ALA   259      11.188 -35.032  12.232  1.00 68.37           O  
ATOM   1954  CB  ALA   259       8.645 -36.997  12.961  1.00 68.37           C  
ATOM   1955  N   ALA   260      11.804 -37.009  13.278  1.00 64.13           N  
ATOM   1956  CA  ALA   260      12.972 -36.386  13.894  1.00 64.13           C  
ATOM   1957  C   ALA   260      13.980 -35.943  12.836  1.00 64.13           C  
ATOM   1958  O   ALA   260      14.545 -34.851  12.927  1.00 64.13           O  
ATOM   1959  CB  ALA   260      13.630 -37.347  14.881  1.00 64.13           C  
ATOM   1960  N   VAL   261      14.144 -36.793  11.824  1.00 64.21           N  
ATOM   1961  CA  VAL   261      15.085 -36.461  10.759  1.00 64.21           C  
ATOM   1962  C   VAL   261      14.588 -35.236   9.994  1.00 64.21           C  
ATOM   1963  O   VAL   261      15.372 -34.346   9.659  1.00 64.21           O  
ATOM   1964  CB  VAL   261      15.289 -37.647   9.791  1.00 64.21           C  
ATOM   1965  CG1 VAL   261      16.094 -37.214   8.567  1.00 64.21           C  
ATOM   1966  CG2 VAL   261      15.980 -38.806  10.506  1.00 64.21           C  
ATOM   1967  N   GLY   262      13.313 -35.217   9.693  1.00 67.07           N  
ATOM   1968  CA  GLY   262      12.735 -34.075   9.004  1.00 67.07           C  
ATOM   1969  C   GLY   262      12.909 -32.771   9.759  1.00 67.07           C  
ATOM   1970  O   GLY   262      13.232 -31.741   9.164  1.00 67.07           O  
ATOM   1971  N   PHE   263      12.762 -32.930  11.064  1.00 68.02           N  
ATOM   1972  CA  PHE   263      12.978 -31.756  11.901  1.00 68.02           C  
ATOM   1973  C   PHE   263      14.444 -31.340  11.883  1.00 68.02           C  
ATOM   1974  O   PHE   263      14.756 -30.150  11.808  1.00 68.02           O  
ATOM   1975  CB  PHE   263      12.527 -32.030  13.339  1.00 68.02           C  
ATOM   1976  CG  PHE   263      12.786 -30.887  14.284  1.00 68.02           C  
ATOM   1977  CD1 PHE   263      13.851 -30.931  15.175  1.00 68.02           C  
ATOM   1978  CD2 PHE   263      11.963 -29.768  14.281  1.00 68.02           C  
ATOM   1979  CE1 PHE   263      14.093 -29.875  16.050  1.00 68.02           C  
ATOM   1980  CE2 PHE   263      12.198 -28.709  15.153  1.00 68.02           C  
ATOM   1981  CZ  PHE   263      13.263 -28.765  16.037  1.00 68.02           C  
ATOM   1982  N   GLY   264      15.317 -32.337  12.013  1.00 65.57           N  
ATOM   1983  CA  GLY   264      16.732 -32.004  11.966  1.00 65.57           C  
ATOM   1984  C   GLY   264      17.136 -31.299  10.685  1.00 65.57           C  
ATOM   1985  O   GLY   264      17.896 -30.328  10.718  1.00 65.57           O  
ATOM   1986  N   ASN   265      16.478 -31.692   9.592  1.00 63.29           N  
ATOM   1987  CA  ASN   265      16.821 -31.088   8.309  1.00 63.29           C  
ATOM   1988  C   ASN   265      16.282 -29.665   8.198  1.00 63.29           C  
ATOM   1989  O   ASN   265      16.986 -28.765   7.734  1.00 63.29           O  
ATOM   1990  CB  ASN   265      16.296 -31.946   7.155  1.00 63.29           C  
ATOM   1991  CG  ASN   265      17.093 -33.221   6.966  1.00 63.29           C  
ATOM   1992  OD1 ASN   265      18.257 -33.305   7.366  1.00 63.29           O  
ATOM   1993  ND2 ASN   265      16.473 -34.223   6.354  1.00 63.29           N  
ATOM   1994  N   THR   266      15.056 -29.519   8.689  1.00 66.72           N  
ATOM   1995  CA  THR   266      14.463 -28.187   8.649  1.00 66.72           C  
ATOM   1996  C   THR   266      15.159 -27.255   9.637  1.00 66.72           C  
ATOM   1997  O   THR   266      15.419 -26.092   9.324  1.00 66.72           O  
ATOM   1998  CB  THR   266      12.956 -28.237   8.960  1.00 66.72           C  
ATOM   1999  OG1 THR   266      12.349 -29.281   8.189  1.00 66.72           O  
ATOM   2000  CG2 THR   266      12.280 -26.912   8.622  1.00 66.72           C  
ATOM   2001  N   GLY   267      15.392 -27.860  10.831  1.00 64.72           N  
ATOM   2002  CA  GLY   267      16.100 -27.068  11.825  1.00 64.72           C  
ATOM   2003  C   GLY   267      17.498 -26.674  11.387  1.00 64.72           C  
ATOM   2004  O   GLY   267      17.925 -25.538  11.605  1.00 64.72           O  
ATOM   2005  N   GLY   268      18.137 -27.619  10.756  1.00 61.74           N  
ATOM   2006  CA  GLY   268      19.456 -27.292  10.238  1.00 61.74           C  
ATOM   2007  C   GLY   268      19.434 -26.179   9.207  1.00 61.74           C  
ATOM   2008  O   GLY   268      20.290 -25.292   9.225  1.00 61.74           O  
ATOM   2009  N   ASP   269      18.418 -26.295   8.362  1.00 66.69           N  
ATOM   2010  CA  ASP   269      18.296 -25.305   7.297  1.00 66.69           C  
ATOM   2011  C   ASP   269      17.986 -23.922   7.866  1.00 66.69           C  
ATOM   2012  O   ASP   269      18.548 -22.920   7.418  1.00 66.69           O  
ATOM   2013  CB  ASP   269      17.211 -25.719   6.301  1.00 66.69           C  
ATOM   2014  CG  ASP   269      17.185 -24.849   5.056  1.00 66.69           C  
ATOM   2015  OD1 ASP   269      18.256 -24.609   4.458  1.00 66.69           O  
ATOM   2016  OD2 ASP   269      16.085 -24.398   4.672  1.00 66.69           O  
ATOM   2017  N   ILE   270      17.211 -23.894   8.858  1.00 65.00           N  
ATOM   2018  CA  ILE   270      16.807 -22.629   9.462  1.00 65.00           C  
ATOM   2019  C   ILE   270      17.987 -22.014  10.210  1.00 65.00           C  
ATOM   2020  O   ILE   270      18.221 -20.806  10.126  1.00 65.00           O  
ATOM   2021  CB  ILE   270      15.606 -22.817  10.416  1.00 65.00           C  
ATOM   2022  CG1 ILE   270      14.342 -23.169   9.622  1.00 65.00           C  
ATOM   2023  CG2 ILE   270      15.388 -21.560  11.264  1.00 65.00           C  
ATOM   2024  CD1 ILE   270      13.153 -23.557  10.491  1.00 65.00           C  
ATOM   2025  N   PHE   271      18.742 -22.904  10.786  1.00 62.33           N  
ATOM   2026  CA  PHE   271      19.878 -22.383  11.536  1.00 62.33           C  
ATOM   2027  C   PHE   271      20.981 -21.915  10.595  1.00 62.33           C  
ATOM   2028  O   PHE   271      21.675 -20.937  10.881  1.00 62.33           O  
ATOM   2029  CB  PHE   271      20.424 -23.446  12.496  1.00 62.33           C  
ATOM   2030  CG  PHE   271      19.682 -23.522  13.803  1.00 62.33           C  
ATOM   2031  CD1 PHE   271      19.861 -22.547  14.777  1.00 62.33           C  
ATOM   2032  CD2 PHE   271      18.805 -24.569  14.057  1.00 62.33           C  
ATOM   2033  CE1 PHE   271      19.175 -22.615  15.988  1.00 62.33           C  
ATOM   2034  CE2 PHE   271      18.116 -24.643  15.265  1.00 62.33           C  
ATOM   2035  CZ  PHE   271      18.304 -23.666  16.229  1.00 62.33           C  
ATOM   2036  N   GLU   272      21.142 -22.718   9.506  1.00 63.89           N  
ATOM   2037  CA  GLU   272      22.113 -22.281   8.508  1.00 63.89           C  
ATOM   2038  C   GLU   272      21.733 -20.923   7.925  1.00 63.89           C  
ATOM   2039  O   GLU   272      22.588 -20.050   7.762  1.00 63.89           O  
ATOM   2040  CB  GLU   272      22.237 -23.318   7.388  1.00 63.89           C  
ATOM   2041  CG  GLU   272      23.559 -23.258   6.638  1.00 63.89           C  
ATOM   2042  CD  GLU   272      23.687 -24.324   5.560  1.00 63.89           C  
ATOM   2043  OE1 GLU   272      24.742 -24.386   4.890  1.00 63.89           O  
ATOM   2044  OE2 GLU   272      22.723 -25.102   5.385  1.00 63.89           O  
ATOM   2045  N   ARG   273      20.391 -20.697   7.885  1.00 66.78           N  
ATOM   2046  CA  ARG   273      19.937 -19.456   7.266  1.00 66.78           C  
ATOM   2047  C   ARG   273      19.856 -18.330   8.291  1.00 66.78           C  
ATOM   2048  O   ARG   273      20.137 -17.173   7.973  1.00 66.78           O  
ATOM   2049  CB  ARG   273      18.576 -19.655   6.597  1.00 66.78           C  
ATOM   2050  CG  ARG   273      18.654 -20.290   5.217  1.00 66.78           C  
ATOM   2051  CD  ARG   273      17.283 -20.387   4.562  1.00 66.78           C  
ATOM   2052  NE  ARG   273      17.236 -21.454   3.566  1.00 66.78           N  
ATOM   2053  CZ  ARG   273      16.176 -21.743   2.816  1.00 66.78           C  
ATOM   2054  NH1 ARG   273      15.051 -21.048   2.934  1.00 66.78           N  
ATOM   2055  NH2 ARG   273      16.242 -22.736   1.940  1.00 66.78           N  
ATOM   2056  N   GLY   274      19.522 -18.754   9.509  1.00 63.96           N  
ATOM   2057  CA  GLY   274      19.278 -17.736  10.518  1.00 63.96           C  
ATOM   2058  C   GLY   274      20.458 -17.524  11.448  1.00 63.96           C  
ATOM   2059  O   GLY   274      20.458 -16.594  12.257  1.00 63.96           O  
ATOM   2060  N   GLY   275      21.409 -18.421  11.396  1.00 62.60           N  
ATOM   2061  CA  GLY   275      22.527 -18.380  12.325  1.00 62.60           C  
ATOM   2062  C   GLY   275      23.193 -17.019  12.396  1.00 62.60           C  
ATOM   2063  O   GLY   275      23.324 -16.441  13.478  1.00 62.60           O  
ATOM   2064  N   PRO   276      23.663 -16.546  11.253  1.00 63.66           N  
ATOM   2065  CA  PRO   276      24.372 -15.267  11.334  1.00 63.66           C  
ATOM   2066  C   PRO   276      23.519 -14.158  11.946  1.00 63.66           C  
ATOM   2067  O   PRO   276      24.048 -13.263  12.609  1.00 63.66           O  
ATOM   2068  CB  PRO   276      24.706 -14.956   9.873  1.00 63.66           C  
ATOM   2069  CG  PRO   276      24.659 -16.279   9.180  1.00 63.66           C  
ATOM   2070  CD  PRO   276      23.725 -17.180   9.935  1.00 63.66           C  
ATOM   2071  N   TYR   277      22.219 -14.364  11.830  1.00 61.44           N  
ATOM   2072  CA  TYR   277      21.348 -13.331  12.381  1.00 61.44           C  
ATOM   2073  C   TYR   277      21.228 -13.469  13.894  1.00 61.44           C  
ATOM   2074  O   TYR   277      21.156 -12.469  14.611  1.00 61.44           O  
ATOM   2075  CB  TYR   277      19.959 -13.400  11.739  1.00 61.44           C  
ATOM   2076  CG  TYR   277      19.946 -13.014  10.279  1.00 61.44           C  
ATOM   2077  CD1 TYR   277      20.025 -11.679   9.891  1.00 61.44           C  
ATOM   2078  CD2 TYR   277      19.854 -13.984   9.286  1.00 61.44           C  
ATOM   2079  CE1 TYR   277      20.011 -11.318   8.547  1.00 61.44           C  
ATOM   2080  CE2 TYR   277      19.839 -13.635   7.940  1.00 61.44           C  
ATOM   2081  CZ  TYR   277      19.919 -12.302   7.580  1.00 61.44           C  
ATOM   2082  OH  TYR   277      19.905 -11.951   6.249  1.00 61.44           O  
ATOM   2083  N   LEU   278      21.188 -14.708  14.250  1.00 59.45           N  
ATOM   2084  CA  LEU   278      21.112 -14.961  15.685  1.00 59.45           C  
ATOM   2085  C   LEU   278      22.381 -14.489  16.387  1.00 59.45           C  
ATOM   2086  O   LEU   278      22.314 -13.888  17.462  1.00 59.45           O  
ATOM   2087  CB  LEU   278      20.889 -16.451  15.956  1.00 59.45           C  
ATOM   2088  CG  LEU   278      19.498 -16.998  15.632  1.00 59.45           C  
ATOM   2089  CD1 LEU   278      19.510 -18.523  15.653  1.00 59.45           C  
ATOM   2090  CD2 LEU   278      18.467 -16.453  16.615  1.00 59.45           C  
ATOM   2091  N   VAL   279      23.465 -14.735  15.684  1.00 60.51           N  
ATOM   2092  CA  VAL   279      24.741 -14.311  16.250  1.00 60.51           C  
ATOM   2093  C   VAL   279      24.801 -12.787  16.309  1.00 60.51           C  
ATOM   2094  O   VAL   279      25.182 -12.213  17.332  1.00 60.51           O  
ATOM   2095  CB  VAL   279      25.934 -14.860  15.434  1.00 60.51           C  
ATOM   2096  CG1 VAL   279      27.250 -14.274  15.942  1.00 60.51           C  
ATOM   2097  CG2 VAL   279      25.965 -16.386  15.496  1.00 60.51           C  
ATOM   2098  N   ARG   280      24.325 -12.165  15.223  1.00 60.32           N  
ATOM   2099  CA  ARG   280      24.356 -10.706  15.194  1.00 60.32           C  
ATOM   2100  C   ARG   280      23.390 -10.117  16.217  1.00 60.32           C  
ATOM   2101  O   ARG   280      23.708  -9.129  16.882  1.00 60.32           O  
ATOM   2102  CB  ARG   280      24.016 -10.189  13.795  1.00 60.32           C  
ATOM   2103  CG  ARG   280      24.976  -9.127  13.281  1.00 60.32           C  
ATOM   2104  CD  ARG   280      24.622  -8.683  11.869  1.00 60.32           C  
ATOM   2105  NE  ARG   280      25.762  -8.069  11.195  1.00 60.32           N  
ATOM   2106  CZ  ARG   280      25.733  -7.560   9.966  1.00 60.32           C  
ATOM   2107  NH1 ARG   280      24.615  -7.582   9.250  1.00 60.32           N  
ATOM   2108  NH2 ARG   280      26.829  -7.026   9.449  1.00 60.32           N  
ATOM   2109  N   GLY   281      22.223 -10.685  16.243  1.00 60.53           N  
ATOM   2110  CA  GLY   281      21.256 -10.226  17.227  1.00 60.53           C  
ATOM   2111  C   GLY   281      21.761 -10.331  18.654  1.00 60.53           C  
ATOM   2112  O   GLY   281      21.570  -9.414  19.455  1.00 60.53           O  
ATOM   2113  N   ALA   282      22.423 -11.400  18.880  1.00 58.41           N  
ATOM   2114  CA  ALA   282      22.985 -11.610  20.212  1.00 58.41           C  
ATOM   2115  C   ALA   282      24.080 -10.590  20.512  1.00 58.41           C  
ATOM   2116  O   ALA   282      24.158 -10.063  21.624  1.00 58.41           O  
ATOM   2117  CB  ALA   282      23.535 -13.029  20.340  1.00 58.41           C  
ATOM   2118  N   GLN   283      24.870 -10.312  19.519  1.00 58.14           N  
ATOM   2119  CA  GLN   283      25.942  -9.340  19.704  1.00 58.14           C  
ATOM   2120  C   GLN   283      25.381  -7.947  19.973  1.00 58.14           C  
ATOM   2121  O   GLN   283      25.956  -7.178  20.746  1.00 58.14           O  
ATOM   2122  CB  GLN   283      26.858  -9.310  18.480  1.00 58.14           C  
ATOM   2123  CG  GLN   283      27.828 -10.482  18.409  1.00 58.14           C  
ATOM   2124  CD  GLN   283      28.610 -10.518  17.109  1.00 58.14           C  
ATOM   2125  OE1 GLN   283      28.404  -9.684  16.221  1.00 58.14           O  
ATOM   2126  NE2 GLN   283      29.513 -11.486  16.987  1.00 58.14           N  
ATOM   2127  N   ASP   284      24.208  -7.751  19.392  1.00 60.15           N  
ATOM   2128  CA  ASP   284      23.623  -6.417  19.493  1.00 60.15           C  
ATOM   2129  C   ASP   284      22.903  -6.233  20.827  1.00 60.15           C  
ATOM   2130  O   ASP   284      22.693  -5.103  21.274  1.00 60.15           O  
ATOM   2131  CB  ASP   284      22.657  -6.165  18.334  1.00 60.15           C  
ATOM   2132  CG  ASP   284      23.365  -5.824  17.035  1.00 60.15           C  
ATOM   2133  OD1 ASP   284      24.563  -5.472  17.068  1.00 60.15           O  
ATOM   2134  OD2 ASP   284      22.717  -5.904  15.969  1.00 60.15           O  
ATOM   2135  N   LEU   285      22.567  -7.389  21.417  1.00 60.63           N  
ATOM   2136  CA  LEU   285      21.850  -7.312  22.685  1.00 60.63           C  
ATOM   2137  C   LEU   285      22.818  -7.098  23.844  1.00 60.63           C  
ATOM   2138  O   LEU   285      22.417  -6.644  24.918  1.00 60.63           O  
ATOM   2139  CB  LEU   285      21.032  -8.584  22.917  1.00 60.63           C  
ATOM   2140  CG  LEU   285      19.654  -8.634  22.256  1.00 60.63           C  
ATOM   2141  CD1 LEU   285      19.130 -10.066  22.229  1.00 60.63           C  
ATOM   2142  CD2 LEU   285      18.678  -7.716  22.984  1.00 60.63           C  
ATOM   2143  N   LEU   286      24.108  -7.263  23.544  1.00 57.58           N  
ATOM   2144  CA  LEU   286      25.062  -7.158  24.643  1.00 57.58           C  
ATOM   2145  C   LEU   286      25.203  -5.711  25.104  1.00 57.58           C  
ATOM   2146  O   LEU   286      25.184  -5.433  26.305  1.00 57.58           O  
ATOM   2147  CB  LEU   286      26.427  -7.708  24.223  1.00 57.58           C  
ATOM   2148  CG  LEU   286      26.704  -9.172  24.570  1.00 57.58           C  
ATOM   2149  CD1 LEU   286      27.886  -9.694  23.759  1.00 57.58           C  
ATOM   2150  CD2 LEU   286      26.964  -9.328  26.065  1.00 57.58           C  
ATOM   2151  N   PRO   287      25.302  -4.826  24.204  1.00 57.03           N  
ATOM   2152  CA  PRO   287      25.403  -3.471  24.751  1.00 57.03           C  
ATOM   2153  C   PRO   287      24.131  -3.028  25.469  1.00 57.03           C  
ATOM   2154  O   PRO   287      24.192  -2.221  26.400  1.00 57.03           O  
ATOM   2155  CB  PRO   287      25.659  -2.609  23.512  1.00 57.03           C  
ATOM   2156  CG  PRO   287      25.937  -3.587  22.416  1.00 57.03           C  
ATOM   2157  CD  PRO   287      25.546  -4.957  22.890  1.00 57.03           C  
ATOM   2158  N   THR   288      23.015  -3.563  24.918  1.00 55.92           N  
ATOM   2159  CA  THR   288      21.758  -3.225  25.577  1.00 55.92           C  
ATOM   2160  C   THR   288      21.696  -3.841  26.971  1.00 55.92           C  
ATOM   2161  O   THR   288      21.197  -3.216  27.910  1.00 55.92           O  
ATOM   2162  CB  THR   288      20.549  -3.698  24.749  1.00 55.92           C  
ATOM   2163  OG1 THR   288      20.734  -3.314  23.381  1.00 55.92           O  
ATOM   2164  CG2 THR   288      19.253  -3.083  25.267  1.00 55.92           C  
ATOM   2165  N   SER   289      22.204  -5.024  27.051  1.00 50.98           N  
ATOM   2166  CA  SER   289      22.188  -5.663  28.363  1.00 50.98           C  
ATOM   2167  C   SER   289      23.108  -4.941  29.341  1.00 50.98           C  
ATOM   2168  O   SER   289      22.884  -4.974  30.553  1.00 50.98           O  
ATOM   2169  CB  SER   289      22.601  -7.131  28.250  1.00 50.98           C  
ATOM   2170  OG  SER   289      23.983  -7.243  27.958  1.00 50.98           O  
ATOM   2171  N   ALA   290      24.185  -4.344  28.751  1.00 52.22           N  
ATOM   2172  CA  ALA   290      25.043  -3.543  29.621  1.00 52.22           C  
ATOM   2173  C   ALA   290      24.258  -2.406  30.268  1.00 52.22           C  
ATOM   2174  O   ALA   290      24.500  -2.056  31.426  1.00 52.22           O  
ATOM   2175  CB  ALA   290      26.228  -2.988  28.834  1.00 52.22           C  
ATOM   2176  N   LEU   291      23.365  -1.835  29.441  1.00 48.79           N  
ATOM   2177  CA  LEU   291      22.486  -0.800  29.973  1.00 48.79           C  
ATOM   2178  C   LEU   291      21.602  -1.356  31.085  1.00 48.79           C  
ATOM   2179  O   LEU   291      21.363  -0.682  32.089  1.00 48.79           O  
ATOM   2180  CB  LEU   291      21.616  -0.211  28.860  1.00 48.79           C  
ATOM   2181  CG  LEU   291      21.908   1.238  28.465  1.00 48.79           C  
ATOM   2182  CD1 LEU   291      22.123   1.344  26.959  1.00 48.79           C  
ATOM   2183  CD2 LEU   291      20.776   2.154  28.916  1.00 48.79           C  
ATOM   2184  N   LEU   292      21.256  -2.568  30.859  1.00 45.99           N  
ATOM   2185  CA  LEU   292      20.368  -3.175  31.844  1.00 45.99           C  
ATOM   2186  C   LEU   292      21.131  -3.541  33.112  1.00 45.99           C  
ATOM   2187  O   LEU   292      20.541  -3.643  34.190  1.00 45.99           O  
ATOM   2188  CB  LEU   292      19.694  -4.421  31.263  1.00 45.99           C  
ATOM   2189  CG  LEU   292      18.577  -4.176  30.247  1.00 45.99           C  
ATOM   2190  CD1 LEU   292      18.319  -5.438  29.429  1.00 45.99           C  
ATOM   2191  CD2 LEU   292      17.304  -3.719  30.950  1.00 45.99           C  
ATOM   2192  N   ASP   293      22.413  -3.830  32.904  1.00 46.34           N  
ATOM   2193  CA  ASP   293      23.271  -4.002  34.073  1.00 46.34           C  
ATOM   2194  C   ASP   293      23.077  -2.861  35.069  1.00 46.34           C  
ATOM   2195  O   ASP   293      23.245  -3.048  36.275  1.00 46.34           O  
ATOM   2196  CB  ASP   293      24.739  -4.090  33.652  1.00 46.34           C  
ATOM   2197  CG  ASP   293      25.634  -4.661  34.738  1.00 46.34           C  
ATOM   2198  OD1 ASP   293      25.143  -5.435  35.588  1.00 46.34           O  
ATOM   2199  OD2 ASP   293      26.840  -4.332  34.745  1.00 46.34           O  
ATOM   2200  N   GLU   294      22.929  -1.687  34.599  1.00 46.18           N  
ATOM   2201  CA  GLU   294      22.594  -0.666  35.588  1.00 46.18           C  
ATOM   2202  C   GLU   294      21.304  -1.015  36.326  1.00 46.18           C  
ATOM   2203  O   GLU   294      21.179  -0.754  37.524  1.00 46.18           O  
ATOM   2204  CB  GLU   294      22.464   0.706  34.921  1.00 46.18           C  
ATOM   2205  CG  GLU   294      22.453   1.868  35.904  1.00 46.18           C  
ATOM   2206  CD  GLU   294      22.610   3.223  35.232  1.00 46.18           C  
ATOM   2207  OE1 GLU   294      22.673   4.250  35.945  1.00 46.18           O  
ATOM   2208  OE2 GLU   294      22.670   3.258  33.983  1.00 46.18           O  
ATOM   2209  N   TYR   295      20.429  -1.715  35.704  1.00 40.24           N  
ATOM   2210  CA  TYR   295      19.148  -1.875  36.384  1.00 40.24           C  
ATOM   2211  C   TYR   295      18.990  -3.292  36.922  1.00 40.24           C  
ATOM   2212  O   TYR   295      18.421  -3.494  37.998  1.00 40.24           O  
ATOM   2213  CB  TYR   295      17.991  -1.544  35.436  1.00 40.24           C  
ATOM   2214  CG  TYR   295      17.818  -0.066  35.183  1.00 40.24           C  
ATOM   2215  CD1 TYR   295      17.137   0.741  36.092  1.00 40.24           C  
ATOM   2216  CD2 TYR   295      18.334   0.526  34.034  1.00 40.24           C  
ATOM   2217  CE1 TYR   295      16.973   2.104  35.862  1.00 40.24           C  
ATOM   2218  CE2 TYR   295      18.176   1.887  33.794  1.00 40.24           C  
ATOM   2219  CZ  TYR   295      17.495   2.666  34.712  1.00 40.24           C  
ATOM   2220  OH  TYR   295      17.336   4.014  34.479  1.00 40.24           O  
ATOM   2221  N   SER   296      19.606  -4.278  36.364  1.00 47.24           N  
ATOM   2222  CA  SER   296      19.391  -5.637  36.848  1.00 47.24           C  
ATOM   2223  C   SER   296      20.560  -6.546  36.483  1.00 47.24           C  
ATOM   2224  O   SER   296      20.614  -7.082  35.374  1.00 47.24           O  
ATOM   2225  CB  SER   296      18.092  -6.210  36.278  1.00 47.24           C  
ATOM   2226  OG  SER   296      18.365  -7.230  35.332  1.00 47.24           O  
ATOM   2227  N   PRO   297      21.482  -6.651  37.398  1.00 45.44           N  
ATOM   2228  CA  PRO   297      22.644  -7.507  37.147  1.00 45.44           C  
ATOM   2229  C   PRO   297      22.256  -8.945  36.811  1.00 45.44           C  
ATOM   2230  O   PRO   297      22.984  -9.633  36.090  1.00 45.44           O  
ATOM   2231  CB  PRO   297      23.420  -7.444  38.464  1.00 45.44           C  
ATOM   2232  CG  PRO   297      22.601  -6.560  39.349  1.00 45.44           C  
ATOM   2233  CD  PRO   297      21.367  -6.148  38.599  1.00 45.44           C  
ATOM   2234  N   ALA   298      21.075  -9.327  37.352  1.00 46.84           N  
ATOM   2235  CA  ALA   298      20.697 -10.722  37.136  1.00 46.84           C  
ATOM   2236  C   ALA   298      20.425 -10.994  35.659  1.00 46.84           C  
ATOM   2237  O   ALA   298      20.798 -12.048  35.137  1.00 46.84           O  
ATOM   2238  CB  ALA   298      19.470 -11.076  37.974  1.00 46.84           C  
ATOM   2239  N   LEU   299      19.901  -9.996  34.997  1.00 49.12           N  
ATOM   2240  CA  LEU   299      19.604 -10.207  33.584  1.00 49.12           C  
ATOM   2241  C   LEU   299      20.887 -10.252  32.761  1.00 49.12           C  
ATOM   2242  O   LEU   299      21.021 -11.081  31.857  1.00 49.12           O  
ATOM   2243  CB  LEU   299      18.685  -9.102  33.058  1.00 49.12           C  
ATOM   2244  CG  LEU   299      17.364  -9.558  32.437  1.00 49.12           C  
ATOM   2245  CD1 LEU   299      16.204  -8.745  33.001  1.00 49.12           C  
ATOM   2246  CD2 LEU   299      17.418  -9.438  30.917  1.00 49.12           C  
ATOM   2247  N   PHE   300      21.760  -9.261  33.097  1.00 51.76           N  
ATOM   2248  CA  PHE   300      23.033  -9.280  32.386  1.00 51.76           C  
ATOM   2249  C   PHE   300      23.692 -10.650  32.494  1.00 51.76           C  
ATOM   2250  O   PHE   300      24.137 -11.211  31.490  1.00 51.76           O  
ATOM   2251  CB  PHE   300      23.972  -8.201  32.933  1.00 51.76           C  
ATOM   2252  CG  PHE   300      25.352  -8.236  32.333  1.00 51.76           C  
ATOM   2253  CD1 PHE   300      26.402  -8.847  33.007  1.00 51.76           C  
ATOM   2254  CD2 PHE   300      25.598  -7.658  31.095  1.00 51.76           C  
ATOM   2255  CE1 PHE   300      27.681  -8.881  32.454  1.00 51.76           C  
ATOM   2256  CE2 PHE   300      26.873  -7.688  30.536  1.00 51.76           C  
ATOM   2257  CZ  PHE   300      27.913  -8.299  31.218  1.00 51.76           C  
ATOM   2258  N   CYS   301      23.709 -11.187  33.727  1.00 51.42           N  
ATOM   2259  CA  CYS   301      24.430 -12.436  33.943  1.00 51.42           C  
ATOM   2260  C   CYS   301      23.757 -13.588  33.205  1.00 51.42           C  
ATOM   2261  O   CYS   301      24.435 -14.460  32.658  1.00 51.42           O  
ATOM   2262  CB  CYS   301      24.514 -12.755  35.435  1.00 51.42           C  
ATOM   2263  SG  CYS   301      25.685 -11.716  36.336  1.00 51.42           S  
ATOM   2264  N   THR   302      22.431 -13.530  33.173  1.00 51.72           N  
ATOM   2265  CA  THR   302      21.678 -14.560  32.465  1.00 51.72           C  
ATOM   2266  C   THR   302      22.043 -14.574  30.984  1.00 51.72           C  
ATOM   2267  O   THR   302      22.323 -15.633  30.418  1.00 51.72           O  
ATOM   2268  CB  THR   302      20.161 -14.349  32.621  1.00 51.72           C  
ATOM   2269  OG1 THR   302      19.832 -14.296  34.015  1.00 51.72           O  
ATOM   2270  CG2 THR   302      19.378 -15.484  31.969  1.00 51.72           C  
ATOM   2271  N   ILE   303      22.108 -13.388  30.427  1.00 55.77           N  
ATOM   2272  CA  ILE   303      22.377 -13.269  28.999  1.00 55.77           C  
ATOM   2273  C   ILE   303      23.815 -13.692  28.707  1.00 55.77           C  
ATOM   2274  O   ILE   303      24.072 -14.414  27.741  1.00 55.77           O  
ATOM   2275  CB  ILE   303      22.129 -11.829  28.495  1.00 55.77           C  
ATOM   2276  CG1 ILE   303      20.637 -11.487  28.569  1.00 55.77           C  
ATOM   2277  CG2 ILE   303      22.660 -11.657  27.069  1.00 55.77           C  
ATOM   2278  CD1 ILE   303      20.314 -10.043  28.212  1.00 55.77           C  
ATOM   2279  N   ARG   304      24.754 -13.249  29.540  1.00 54.30           N  
ATOM   2280  CA  ARG   304      26.151 -13.624  29.347  1.00 54.30           C  
ATOM   2281  C   ARG   304      26.340 -15.129  29.507  1.00 54.30           C  
ATOM   2282  O   ARG   304      27.070 -15.754  28.735  1.00 54.30           O  
ATOM   2283  CB  ARG   304      27.050 -12.875  30.332  1.00 54.30           C  
ATOM   2284  CG  ARG   304      28.537 -13.086  30.093  1.00 54.30           C  
ATOM   2285  CD  ARG   304      29.381 -12.087  30.871  1.00 54.30           C  
ATOM   2286  NE  ARG   304      30.807 -12.271  30.615  1.00 54.30           N  
ATOM   2287  CZ  ARG   304      31.710 -11.294  30.619  1.00 54.30           C  
ATOM   2288  NH1 ARG   304      31.351 -10.039  30.868  1.00 54.30           N  
ATOM   2289  NH2 ARG   304      32.981 -11.573  30.373  1.00 54.30           N  
ATOM   2290  N   ASN   305      25.760 -15.706  30.569  1.00 53.74           N  
ATOM   2291  CA  ASN   305      25.882 -17.143  30.786  1.00 53.74           C  
ATOM   2292  C   ASN   305      25.344 -17.937  29.599  1.00 53.74           C  
ATOM   2293  O   ASN   305      25.947 -18.929  29.186  1.00 53.74           O  
ATOM   2294  CB  ASN   305      25.161 -17.555  32.071  1.00 53.74           C  
ATOM   2295  CG  ASN   305      25.925 -17.162  33.321  1.00 53.74           C  
ATOM   2296  OD1 ASN   305      27.130 -16.902  33.271  1.00 53.74           O  
ATOM   2297  ND2 ASN   305      25.229 -17.114  34.451  1.00 53.74           N  
ATOM   2298  N   TYR   306      24.302 -17.374  29.107  1.00 54.43           N  
ATOM   2299  CA  TYR   306      23.729 -17.987  27.914  1.00 54.43           C  
ATOM   2300  C   TYR   306      24.713 -17.943  26.751  1.00 54.43           C  
ATOM   2301  O   TYR   306      24.882 -18.933  26.035  1.00 54.43           O  
ATOM   2302  CB  TYR   306      22.426 -17.283  27.522  1.00 54.43           C  
ATOM   2303  CG  TYR   306      21.663 -17.985  26.425  1.00 54.43           C  
ATOM   2304  CD1 TYR   306      21.789 -17.585  25.097  1.00 54.43           C  
ATOM   2305  CD2 TYR   306      20.815 -19.049  26.714  1.00 54.43           C  
ATOM   2306  CE1 TYR   306      21.087 -18.228  24.082  1.00 54.43           C  
ATOM   2307  CE2 TYR   306      20.108 -19.699  25.708  1.00 54.43           C  
ATOM   2308  CZ  TYR   306      20.251 -19.282  24.397  1.00 54.43           C  
ATOM   2309  OH  TYR   306      19.554 -19.922  23.397  1.00 54.43           O  
ATOM   2310  N   HIS   307      25.279 -16.805  26.576  1.00 56.26           N  
ATOM   2311  CA  HIS   307      26.236 -16.576  25.500  1.00 56.26           C  
ATOM   2312  C   HIS   307      27.414 -17.540  25.594  1.00 56.26           C  
ATOM   2313  O   HIS   307      27.901 -18.033  24.574  1.00 56.26           O  
ATOM   2314  CB  HIS   307      26.737 -15.130  25.527  1.00 56.26           C  
ATOM   2315  CG  HIS   307      27.730 -14.819  24.454  1.00 56.26           C  
ATOM   2316  ND1 HIS   307      29.092 -14.875  24.661  1.00 56.26           N  
ATOM   2317  CD2 HIS   307      27.558 -14.452  23.162  1.00 56.26           C  
ATOM   2318  CE1 HIS   307      29.715 -14.553  23.540  1.00 56.26           C  
ATOM   2319  NE2 HIS   307      28.807 -14.292  22.615  1.00 56.26           N  
ATOM   2320  N   ASP   308      27.743 -17.876  26.832  1.00 55.11           N  
ATOM   2321  CA  ASP   308      28.942 -18.688  27.016  1.00 55.11           C  
ATOM   2322  C   ASP   308      28.618 -20.176  26.910  1.00 55.11           C  
ATOM   2323  O   ASP   308      29.422 -20.956  26.394  1.00 55.11           O  
ATOM   2324  CB  ASP   308      29.592 -18.386  28.368  1.00 55.11           C  
ATOM   2325  CG  ASP   308      30.269 -17.027  28.411  1.00 55.11           C  
ATOM   2326  OD1 ASP   308      30.538 -16.446  27.338  1.00 55.11           O  
ATOM   2327  OD2 ASP   308      30.538 -16.535  29.528  1.00 55.11           O  
ATOM   2328  N   ALA   309      27.433 -20.540  27.334  1.00 50.69           N  
ATOM   2329  CA  ALA   309      27.103 -21.958  27.453  1.00 50.69           C  
ATOM   2330  C   ALA   309      26.601 -22.517  26.125  1.00 50.69           C  
ATOM   2331  O   ALA   309      26.770 -23.706  25.841  1.00 50.69           O  
ATOM   2332  CB  ALA   309      26.059 -22.171  28.546  1.00 50.69           C  
ATOM   2333  N   ALA   310      26.094 -21.642  25.343  1.00 51.02           N  
ATOM   2334  CA  ALA   310      25.380 -22.099  24.153  1.00 51.02           C  
ATOM   2335  C   ALA   310      26.326 -22.799  23.181  1.00 51.02           C  
ATOM   2336  O   ALA   310      26.039 -23.904  22.714  1.00 51.02           O  
ATOM   2337  CB  ALA   310      24.688 -20.926  23.465  1.00 51.02           C  
ATOM   2338  N   PRO   311      27.522 -22.246  22.947  1.00 53.34           N  
ATOM   2339  CA  PRO   311      28.381 -22.958  21.999  1.00 53.34           C  
ATOM   2340  C   PRO   311      28.917 -24.273  22.561  1.00 53.34           C  
ATOM   2341  O   PRO   311      29.082 -25.244  21.818  1.00 53.34           O  
ATOM   2342  CB  PRO   311      29.520 -21.968  21.744  1.00 53.34           C  
ATOM   2343  CG  PRO   311      29.035 -20.673  22.307  1.00 53.34           C  
ATOM   2344  CD  PRO   311      27.867 -20.953  23.209  1.00 53.34           C  
ATOM   2345  N   LYS   312      29.209 -24.239  23.883  1.00 50.32           N  
ATOM   2346  CA  LYS   312      29.782 -25.439  24.487  1.00 50.32           C  
ATOM   2347  C   LYS   312      28.775 -26.585  24.495  1.00 50.32           C  
ATOM   2348  O   LYS   312      29.128 -27.731  24.209  1.00 50.32           O  
ATOM   2349  CB  LYS   312      30.257 -25.149  25.911  1.00 50.32           C  
ATOM   2350  CG  LYS   312      31.478 -24.243  25.984  1.00 50.32           C  
ATOM   2351  CD  LYS   312      31.874 -23.955  27.427  1.00 50.32           C  
ATOM   2352  CE  LYS   312      32.961 -22.891  27.507  1.00 50.32           C  
ATOM   2353  NZ  LYS   312      33.344 -22.596  28.920  1.00 50.32           N  
ATOM   2354  N   LEU   313      27.594 -26.164  24.737  1.00 46.40           N  
ATOM   2355  CA  LEU   313      26.536 -27.168  24.776  1.00 46.40           C  
ATOM   2356  C   LEU   313      26.226 -27.685  23.376  1.00 46.40           C  
ATOM   2357  O   LEU   313      25.951 -28.874  23.195  1.00 46.40           O  
ATOM   2358  CB  LEU   313      25.270 -26.587  25.411  1.00 46.40           C  
ATOM   2359  CG  LEU   313      24.497 -27.513  26.351  1.00 46.40           C  
ATOM   2360  CD1 LEU   313      24.993 -27.347  27.784  1.00 46.40           C  
ATOM   2361  CD2 LEU   313      23.000 -27.237  26.263  1.00 46.40           C  
ATOM   2362  N   ALA   314      26.289 -26.775  22.441  1.00 46.45           N  
ATOM   2363  CA  ALA   314      26.122 -27.133  21.035  1.00 46.45           C  
ATOM   2364  C   ALA   314      27.169 -28.156  20.602  1.00 46.45           C  
ATOM   2365  O   ALA   314      26.856 -29.106  19.881  1.00 46.45           O  
ATOM   2366  CB  ALA   314      26.204 -25.888  20.155  1.00 46.45           C  
ATOM   2367  N   GLY   315      28.385 -27.928  21.027  1.00 48.83           N  
ATOM   2368  CA  GLY   315      29.461 -28.832  20.655  1.00 48.83           C  
ATOM   2369  C   GLY   315      29.343 -30.199  21.303  1.00 48.83           C  
ATOM   2370  O   GLY   315      29.622 -31.219  20.669  1.00 48.83           O  
ATOM   2371  N   ALA   316      28.993 -30.205  22.625  1.00 44.39           N  
ATOM   2372  CA  ALA   316      28.941 -31.450  23.388  1.00 44.39           C  
ATOM   2373  C   ALA   316      27.849 -32.374  22.857  1.00 44.39           C  
ATOM   2374  O   ALA   316      27.986 -33.598  22.902  1.00 44.39           O  
ATOM   2375  CB  ALA   316      28.713 -31.157  24.869  1.00 44.39           C  
ATOM   2376  N   LEU   317      26.856 -31.808  22.178  1.00 43.85           N  
ATOM   2377  CA  LEU   317      25.782 -32.681  21.718  1.00 43.85           C  
ATOM   2378  C   LEU   317      25.923 -32.979  20.229  1.00 43.85           C  
ATOM   2379  O   LEU   317      25.018 -33.551  19.618  1.00 43.85           O  
ATOM   2380  CB  LEU   317      24.417 -32.045  21.997  1.00 43.85           C  
ATOM   2381  CG  LEU   317      24.035 -31.878  23.468  1.00 43.85           C  
ATOM   2382  CD1 LEU   317      22.818 -30.968  23.599  1.00 43.85           C  
ATOM   2383  CD2 LEU   317      23.765 -33.235  24.108  1.00 43.85           C  
ATOM   2384  N   GLY   318      27.094 -32.771  19.643  1.00 44.96           N  
ATOM   2385  CA  GLY   318      27.500 -33.122  18.292  1.00 44.96           C  
ATOM   2386  C   GLY   318      26.943 -32.183  17.239  1.00 44.96           C  
ATOM   2387  O   GLY   318      27.018 -32.469  16.042  1.00 44.96           O  
ATOM   2388  N   GLY   319      27.077 -30.848  17.461  1.00 42.33           N  
ATOM   2389  CA  GLY   319      27.186 -29.726  16.542  1.00 42.33           C  
ATOM   2390  C   GLY   319      25.854 -29.315  15.943  1.00 42.33           C  
ATOM   2391  O   GLY   319      25.703 -28.188  15.467  1.00 42.33           O  
ATOM   2392  N   ASN   320      24.719 -29.915  16.489  1.00 43.05           N  
ATOM   2393  CA  ASN   320      23.528 -29.238  15.986  1.00 43.05           C  
ATOM   2394  C   ASN   320      22.506 -29.003  17.095  1.00 43.05           C  
ATOM   2395  O   ASN   320      21.345 -28.696  16.820  1.00 43.05           O  
ATOM   2396  CB  ASN   320      22.897 -30.038  14.844  1.00 43.05           C  
ATOM   2397  CG  ASN   320      23.895 -30.393  13.760  1.00 43.05           C  
ATOM   2398  OD1 ASN   320      24.952 -29.767  13.642  1.00 43.05           O  
ATOM   2399  ND2 ASN   320      23.568 -31.402  12.960  1.00 43.05           N  
ATOM   2400  N   GLY   321      22.979 -29.292  18.262  1.00 36.73           N  
ATOM   2401  CA  GLY   321      22.121 -29.383  19.433  1.00 36.73           C  
ATOM   2402  C   GLY   321      21.567 -28.041  19.872  1.00 36.73           C  
ATOM   2403  O   GLY   321      21.707 -27.656  21.035  1.00 36.73           O  
ATOM   2404  N   TYR   322      21.326 -27.187  18.932  1.00 39.51           N  
ATOM   2405  CA  TYR   322      20.617 -26.029  19.466  1.00 39.51           C  
ATOM   2406  C   TYR   322      19.204 -26.405  19.895  1.00 39.51           C  
ATOM   2407  O   TYR   322      18.531 -25.633  20.583  1.00 39.51           O  
ATOM   2408  CB  TYR   322      20.566 -24.905  18.428  1.00 39.51           C  
ATOM   2409  CG  TYR   322      21.838 -24.097  18.344  1.00 39.51           C  
ATOM   2410  CD1 TYR   322      22.082 -23.051  19.232  1.00 39.51           C  
ATOM   2411  CD2 TYR   322      22.799 -24.377  17.379  1.00 39.51           C  
ATOM   2412  CE1 TYR   322      23.252 -22.302  19.158  1.00 39.51           C  
ATOM   2413  CE2 TYR   322      23.973 -23.636  17.295  1.00 39.51           C  
ATOM   2414  CZ  TYR   322      24.190 -22.602  18.188  1.00 39.51           C  
ATOM   2415  OH  TYR   322      25.351 -21.865  18.110  1.00 39.51           O  
ATOM   2416  N   SER   323      18.683 -27.503  19.292  1.00 35.44           N  
ATOM   2417  CA  SER   323      17.306 -27.838  19.638  1.00 35.44           C  
ATOM   2418  C   SER   323      17.134 -27.983  21.147  1.00 35.44           C  
ATOM   2419  O   SER   323      16.129 -27.541  21.707  1.00 35.44           O  
ATOM   2420  CB  SER   323      16.877 -29.130  18.942  1.00 35.44           C  
ATOM   2421  OG  SER   323      16.519 -30.119  19.892  1.00 35.44           O  
ATOM   2422  N   LEU   324      18.113 -28.672  21.745  1.00 31.64           N  
ATOM   2423  CA  LEU   324      17.737 -28.806  23.148  1.00 31.64           C  
ATOM   2424  C   LEU   324      18.049 -27.528  23.919  1.00 31.64           C  
ATOM   2425  O   LEU   324      17.747 -27.427  25.111  1.00 31.64           O  
ATOM   2426  CB  LEU   324      18.465 -29.992  23.788  1.00 31.64           C  
ATOM   2427  CG  LEU   324      17.792 -31.357  23.645  1.00 31.64           C  
ATOM   2428  CD1 LEU   324      18.823 -32.473  23.777  1.00 31.64           C  
ATOM   2429  CD2 LEU   324      16.686 -31.519  24.682  1.00 31.64           C  
ATOM   2430  N   LEU   325      18.854 -26.651  23.257  1.00 33.35           N  
ATOM   2431  CA  LEU   325      18.986 -25.352  23.907  1.00 33.35           C  
ATOM   2432  C   LEU   325      17.625 -24.686  24.073  1.00 33.35           C  
ATOM   2433  O   LEU   325      17.407 -23.938  25.029  1.00 33.35           O  
ATOM   2434  CB  LEU   325      19.918 -24.442  23.102  1.00 33.35           C  
ATOM   2435  CG  LEU   325      20.514 -23.249  23.850  1.00 33.35           C  
ATOM   2436  CD1 LEU   325      21.747 -23.679  24.637  1.00 33.35           C  
ATOM   2437  CD2 LEU   325      20.858 -22.125  22.878  1.00 33.35           C  
ATOM   2438  N   THR   326      16.737 -24.829  23.074  1.00 28.38           N  
ATOM   2439  CA  THR   326      15.462 -24.208  23.412  1.00 28.38           C  
ATOM   2440  C   THR   326      14.882 -24.821  24.684  1.00 28.38           C  
ATOM   2441  O   THR   326      14.228 -24.131  25.469  1.00 28.38           O  
ATOM   2442  CB  THR   326      14.448 -24.352  22.262  1.00 28.38           C  
ATOM   2443  OG1 THR   326      14.870 -25.409  21.390  1.00 28.38           O  
ATOM   2444  CG2 THR   326      14.340 -23.060  21.459  1.00 28.38           C  
ATOM   2445  N   ASN   327      15.157 -26.100  24.924  1.00 26.63           N  
ATOM   2446  CA  ASN   327      14.301 -26.694  25.946  1.00 26.63           C  
ATOM   2447  C   ASN   327      14.727 -26.270  27.349  1.00 26.63           C  
ATOM   2448  O   ASN   327      13.881 -26.018  28.209  1.00 26.63           O  
ATOM   2449  CB  ASN   327      14.305 -28.220  25.829  1.00 26.63           C  
ATOM   2450  CG  ASN   327      13.230 -28.736  24.892  1.00 26.63           C  
ATOM   2451  OD1 ASN   327      12.086 -28.275  24.926  1.00 26.63           O  
ATOM   2452  ND2 ASN   327      13.590 -29.695  24.048  1.00 26.63           N  
ATOM   2453  N   SER   328      15.884 -25.662  27.560  1.00 24.74           N  
ATOM   2454  CA  SER   328      15.917 -25.361  28.988  1.00 24.74           C  
ATOM   2455  C   SER   328      16.325 -23.913  29.239  1.00 24.74           C  
ATOM   2456  O   SER   328      17.414 -23.650  29.753  1.00 24.74           O  
ATOM   2457  CB  SER   328      16.878 -26.303  29.713  1.00 24.74           C  
ATOM   2458  OG  SER   328      18.201 -26.141  29.231  1.00 24.74           O  
ATOM   2459  N   LEU   329      16.151 -23.025  28.356  1.00 27.27           N  
ATOM   2460  CA  LEU   329      16.210 -21.668  28.888  1.00 27.27           C  
ATOM   2461  C   LEU   329      14.884 -21.277  29.530  1.00 27.27           C  
ATOM   2462  O   LEU   329      13.970 -20.812  28.844  1.00 27.27           O  
ATOM   2463  CB  LEU   329      16.567 -20.674  27.779  1.00 27.27           C  
ATOM   2464  CG  LEU   329      17.124 -19.324  28.233  1.00 27.27           C  
ATOM   2465  CD1 LEU   329      18.611 -19.444  28.550  1.00 27.27           C  
ATOM   2466  CD2 LEU   329      16.884 -18.260  27.167  1.00 27.27           C  
ATOM   2467  N   VAL   330      14.175 -22.221  30.084  1.00 21.73           N  
ATOM   2468  CA  VAL   330      13.231 -21.739  31.086  1.00 21.73           C  
ATOM   2469  C   VAL   330      13.946 -20.814  32.068  1.00 21.73           C  
ATOM   2470  O   VAL   330      14.876 -21.235  32.761  1.00 21.73           O  
ATOM   2471  CB  VAL   330      12.561 -22.907  31.844  1.00 21.73           C  
ATOM   2472  CG1 VAL   330      11.588 -22.381  32.897  1.00 21.73           C  
ATOM   2473  CG2 VAL   330      11.844 -23.835  30.865  1.00 21.73           C  
ATOM   2474  N   VAL   331      14.688 -19.876  31.641  1.00 24.92           N  
ATOM   2475  CA  VAL   331      14.786 -18.800  32.622  1.00 24.92           C  
ATOM   2476  C   VAL   331      13.604 -18.870  33.586  1.00 24.92           C  
ATOM   2477  O   VAL   331      12.447 -18.865  33.160  1.00 24.92           O  
ATOM   2478  CB  VAL   331      14.838 -17.414  31.941  1.00 24.92           C  
ATOM   2479  CG1 VAL   331      15.017 -16.308  32.980  1.00 24.92           C  
ATOM   2480  CG2 VAL   331      15.963 -17.369  30.909  1.00 24.92           C  
ATOM   2481  N   GLY   332      13.326 -19.947  34.139  1.00 22.31           N  
ATOM   2482  CA  GLY   332      12.595 -19.686  35.369  1.00 22.31           C  
ATOM   2483  C   GLY   332      12.494 -18.210  35.702  1.00 22.31           C  
ATOM   2484  O   GLY   332      13.512 -17.535  35.871  1.00 22.31           O  
ATOM   2485  N   VAL   333      12.193 -17.294  34.776  1.00 23.11           N  
ATOM   2486  CA  VAL   333      11.595 -16.180  35.505  1.00 23.11           C  
ATOM   2487  C   VAL   333      10.954 -16.691  36.793  1.00 23.11           C  
ATOM   2488  O   VAL   333       9.918 -17.359  36.756  1.00 23.11           O  
ATOM   2489  CB  VAL   333      10.548 -15.437  34.646  1.00 23.11           C  
ATOM   2490  CG1 VAL   333      10.177 -14.100  35.283  1.00 23.11           C  
ATOM   2491  CG2 VAL   333      11.072 -15.229  33.227  1.00 23.11           C  
ATOM   2492  N   GLY   334      11.513 -17.751  37.387  1.00 22.11           N  
ATOM   2493  CA  GLY   334      11.070 -17.752  38.772  1.00 22.11           C  
ATOM   2494  C   GLY   334      10.145 -16.596  39.104  1.00 22.11           C  
ATOM   2495  O   GLY   334      10.254 -15.518  38.514  1.00 22.11           O  
ATOM   2496  N   ASN   335       8.897 -16.619  38.703  1.00 22.01           N  
ATOM   2497  CA  ASN   335       8.106 -15.927  39.715  1.00 22.01           C  
ATOM   2498  C   ASN   335       8.975 -15.025  40.586  1.00 22.01           C  
ATOM   2499  O   ASN   335      10.046 -15.435  41.037  1.00 22.01           O  
ATOM   2500  CB  ASN   335       7.347 -16.934  40.583  1.00 22.01           C  
ATOM   2501  CG  ASN   335       6.068 -16.360  41.159  1.00 22.01           C  
ATOM   2502  OD1 ASN   335       5.873 -15.143  41.179  1.00 22.01           O  
ATOM   2503  ND2 ASN   335       5.186 -17.234  41.630  1.00 22.01           N  
ATOM   2504  N   PRO   336       9.326 -13.787  40.131  1.00 24.37           N  
ATOM   2505  CA  PRO   336      10.002 -12.808  40.987  1.00 24.37           C  
ATOM   2506  C   PRO   336       9.763 -13.062  42.474  1.00 24.37           C  
ATOM   2507  O   PRO   336       8.776 -12.581  43.036  1.00 24.37           O  
ATOM   2508  CB  PRO   336       9.384 -11.476  40.555  1.00 24.37           C  
ATOM   2509  CG  PRO   336       8.177 -11.854  39.760  1.00 24.37           C  
ATOM   2510  CD  PRO   336       8.243 -13.325  39.464  1.00 24.37           C  
ATOM   2511  N   TYR   337       9.663 -14.230  42.994  1.00 24.99           N  
ATOM   2512  CA  TYR   337       9.892 -14.066  44.425  1.00 24.99           C  
ATOM   2513  C   TYR   337      10.895 -12.950  44.693  1.00 24.99           C  
ATOM   2514  O   TYR   337      11.894 -12.820  43.982  1.00 24.99           O  
ATOM   2515  CB  TYR   337      10.392 -15.376  45.043  1.00 24.99           C  
ATOM   2516  CG  TYR   337       9.304 -16.401  45.255  1.00 24.99           C  
ATOM   2517  CD1 TYR   337       8.407 -16.284  46.314  1.00 24.99           C  
ATOM   2518  CD2 TYR   337       9.172 -17.488  44.398  1.00 24.99           C  
ATOM   2519  CE1 TYR   337       7.404 -17.227  46.515  1.00 24.99           C  
ATOM   2520  CE2 TYR   337       8.173 -18.437  44.589  1.00 24.99           C  
ATOM   2521  CZ  TYR   337       7.295 -18.298  45.648  1.00 24.99           C  
ATOM   2522  OH  TYR   337       6.304 -19.235  45.842  1.00 24.99           O  
ATOM   2523  N   VAL   338      10.487 -11.684  44.673  1.00 25.20           N  
ATOM   2524  CA  VAL   338      10.900 -10.874  45.814  1.00 25.20           C  
ATOM   2525  C   VAL   338      11.923 -11.641  46.649  1.00 25.20           C  
ATOM   2526  O   VAL   338      11.658 -12.761  47.092  1.00 25.20           O  
ATOM   2527  CB  VAL   338       9.693 -10.471  46.690  1.00 25.20           C  
ATOM   2528  CG1 VAL   338      10.124  -9.503  47.790  1.00 25.20           C  
ATOM   2529  CG2 VAL   338       8.593  -9.852  45.830  1.00 25.20           C  
ATOM   2530  N   TYR   339      13.007 -12.099  46.002  1.00 29.04           N  
ATOM   2531  CA  TYR   339      14.084 -12.494  46.902  1.00 29.04           C  
ATOM   2532  C   TYR   339      13.670 -12.318  48.358  1.00 29.04           C  
ATOM   2533  O   TYR   339      13.090 -11.293  48.726  1.00 29.04           O  
ATOM   2534  CB  TYR   339      15.349 -11.680  46.617  1.00 29.04           C  
ATOM   2535  CG  TYR   339      16.239 -12.291  45.562  1.00 29.04           C  
ATOM   2536  CD1 TYR   339      17.147 -13.297  45.886  1.00 29.04           C  
ATOM   2537  CD2 TYR   339      16.176 -11.862  44.240  1.00 29.04           C  
ATOM   2538  CE1 TYR   339      17.970 -13.862  44.918  1.00 29.04           C  
ATOM   2539  CE2 TYR   339      16.995 -12.420  43.264  1.00 29.04           C  
ATOM   2540  CZ  TYR   339      17.887 -13.418  43.611  1.00 29.04           C  
ATOM   2541  OH  TYR   339      18.700 -13.973  42.649  1.00 29.04           O  
ATOM   2542  N   PRO   340      13.169 -13.288  49.037  1.00 30.08           N  
ATOM   2543  CA  PRO   340      13.011 -12.911  50.444  1.00 30.08           C  
ATOM   2544  C   PRO   340      14.019 -11.854  50.888  1.00 30.08           C  
ATOM   2545  O   PRO   340      15.140 -11.809  50.374  1.00 30.08           O  
ATOM   2546  CB  PRO   340      13.238 -14.229  51.190  1.00 30.08           C  
ATOM   2547  CG  PRO   340      13.448 -15.245  50.114  1.00 30.08           C  
ATOM   2548  CD  PRO   340      13.439 -14.543  48.786  1.00 30.08           C  
ATOM   2549  N   ASP   341      13.622 -10.564  50.865  1.00 31.14           N  
ATOM   2550  CA  ASP   341      14.392  -9.504  51.507  1.00 31.14           C  
ATOM   2551  C   ASP   341      15.593 -10.074  52.258  1.00 31.14           C  
ATOM   2552  O   ASP   341      16.625  -9.412  52.383  1.00 31.14           O  
ATOM   2553  CB  ASP   341      13.507  -8.700  52.462  1.00 31.14           C  
ATOM   2554  CG  ASP   341      12.434  -7.901  51.745  1.00 31.14           C  
ATOM   2555  OD1 ASP   341      12.586  -7.623  50.536  1.00 31.14           O  
ATOM   2556  OD2 ASP   341      11.429  -7.542  52.396  1.00 31.14           O  
ATOM   2557  N   ASN   342      15.481 -11.274  52.723  1.00 29.77           N  
ATOM   2558  CA  ASN   342      16.627 -11.655  53.542  1.00 29.77           C  
ATOM   2559  C   ASN   342      17.620 -12.506  52.755  1.00 29.77           C  
ATOM   2560  O   ASN   342      18.499 -13.141  53.340  1.00 29.77           O  
ATOM   2561  CB  ASN   342      16.166 -12.401  54.796  1.00 29.77           C  
ATOM   2562  CG  ASN   342      14.657 -12.425  54.939  1.00 29.77           C  
ATOM   2563  OD1 ASN   342      13.945 -11.674  54.268  1.00 29.77           O  
ATOM   2564  ND2 ASN   342      14.158 -13.290  55.815  1.00 29.77           N  
ATOM   2565  N   LEU   343      17.224 -12.875  51.535  1.00 30.87           N  
ATOM   2566  CA  LEU   343      18.369 -13.610  51.010  1.00 30.87           C  
ATOM   2567  C   LEU   343      19.422 -12.654  50.458  1.00 30.87           C  
ATOM   2568  O   LEU   343      19.094 -11.550  50.017  1.00 30.87           O  
ATOM   2569  CB  LEU   343      17.925 -14.585  49.916  1.00 30.87           C  
ATOM   2570  CG  LEU   343      17.469 -15.967  50.385  1.00 30.87           C  
ATOM   2571  CD1 LEU   343      16.224 -16.402  49.620  1.00 30.87           C  
ATOM   2572  CD2 LEU   343      18.590 -16.986  50.214  1.00 30.87           C  
ATOM   2573  N   PRO   344      20.660 -12.744  50.912  1.00 30.93           N  
ATOM   2574  CA  PRO   344      21.664 -11.827  50.369  1.00 30.93           C  
ATOM   2575  C   PRO   344      21.501 -11.595  48.868  1.00 30.93           C  
ATOM   2576  O   PRO   344      21.122 -12.512  48.136  1.00 30.93           O  
ATOM   2577  CB  PRO   344      22.988 -12.534  50.671  1.00 30.93           C  
ATOM   2578  CG  PRO   344      22.592 -13.845  51.269  1.00 30.93           C  
ATOM   2579  CD  PRO   344      21.096 -13.883  51.389  1.00 30.93           C  
ATOM   2580  N   ARG   345      20.728 -10.619  48.428  1.00 32.59           N  
ATOM   2581  CA  ARG   345      20.958 -10.062  47.099  1.00 32.59           C  
ATOM   2582  C   ARG   345      22.381 -10.340  46.627  1.00 32.59           C  
ATOM   2583  O   ARG   345      23.347  -9.975  47.301  1.00 32.59           O  
ATOM   2584  CB  ARG   345      20.689  -8.555  47.093  1.00 32.59           C  
ATOM   2585  CG  ARG   345      19.218  -8.192  47.215  1.00 32.59           C  
ATOM   2586  CD  ARG   345      18.993  -6.693  47.068  1.00 32.59           C  
ATOM   2587  NE  ARG   345      17.631  -6.392  46.640  1.00 32.59           N  
ATOM   2588  CZ  ARG   345      16.986  -5.259  46.904  1.00 32.59           C  
ATOM   2589  NH1 ARG   345      17.572  -4.293  47.602  1.00 32.59           N  
ATOM   2590  NH2 ARG   345      15.748  -5.089  46.465  1.00 32.59           N  
ATOM   2591  N   VAL   346      22.727 -11.541  46.624  1.00 33.86           N  
ATOM   2592  CA  VAL   346      24.072 -11.816  46.128  1.00 33.86           C  
ATOM   2593  C   VAL   346      24.597 -10.606  45.359  1.00 33.86           C  
ATOM   2594  O   VAL   346      23.906 -10.065  44.492  1.00 33.86           O  
ATOM   2595  CB  VAL   346      24.099 -13.072  45.229  1.00 33.86           C  
ATOM   2596  CG1 VAL   346      25.487 -13.709  45.232  1.00 33.86           C  
ATOM   2597  CG2 VAL   346      23.044 -14.078  45.687  1.00 33.86           C  
ATOM   2598  N   ASN   347      24.881  -9.537  46.012  1.00 31.72           N  
ATOM   2599  CA  ASN   347      25.783  -8.525  45.474  1.00 31.72           C  
ATOM   2600  C   ASN   347      26.470  -9.006  44.199  1.00 31.72           C  
ATOM   2601  O   ASN   347      27.223  -9.982  44.225  1.00 31.72           O  
ATOM   2602  CB  ASN   347      26.826  -8.124  46.520  1.00 31.72           C  
ATOM   2603  CG  ASN   347      26.294  -7.115  47.518  1.00 31.72           C  
ATOM   2604  OD1 ASN   347      25.286  -6.449  47.269  1.00 31.72           O  
ATOM   2605  ND2 ASN   347      26.966  -6.996  48.656  1.00 31.72           N  
ATOM   2606  N   ALA   348      25.685  -9.344  43.225  1.00 34.09           N  
ATOM   2607  CA  ALA   348      26.243  -9.573  41.895  1.00 34.09           C  
ATOM   2608  C   ALA   348      27.635  -8.960  41.771  1.00 34.09           C  
ATOM   2609  O   ALA   348      28.297  -9.111  40.742  1.00 34.09           O  
ATOM   2610  CB  ALA   348      25.316  -9.003  40.824  1.00 34.09           C  
ATOM   2611  N   LYS   349      28.087  -8.172  42.750  1.00 32.87           N  
ATOM   2612  CA  LYS   349      29.395  -7.568  42.513  1.00 32.87           C  
ATOM   2613  C   LYS   349      30.519  -8.493  42.969  1.00 32.87           C  
ATOM   2614  O   LYS   349      31.371  -8.097  43.768  1.00 32.87           O  
ATOM   2615  CB  LYS   349      29.502  -6.220  43.229  1.00 32.87           C  
ATOM   2616  CG  LYS   349      28.657  -5.119  42.605  1.00 32.87           C  
ATOM   2617  CD  LYS   349      29.208  -3.738  42.935  1.00 32.87           C  
ATOM   2618  CE  LYS   349      28.295  -2.633  42.420  1.00 32.87           C  
ATOM   2619  NZ  LYS   349      28.864  -1.277  42.682  1.00 32.87           N  
ATOM   2620  N   GLY   350      30.267  -9.738  43.240  1.00 33.14           N  
ATOM   2621  CA  GLY   350      31.359 -10.488  43.840  1.00 33.14           C  
ATOM   2622  C   GLY   350      32.314 -11.073  42.817  1.00 33.14           C  
ATOM   2623  O   GLY   350      33.196 -11.863  43.162  1.00 33.14           O  
ATOM   2624  N   GLY   351      32.683 -10.385  41.828  1.00 29.63           N  
ATOM   2625  CA  GLY   351      33.795 -10.889  41.037  1.00 29.63           C  
ATOM   2626  C   GLY   351      35.064 -10.075  41.205  1.00 29.63           C  
ATOM   2627  O   GLY   351      35.085  -9.095  41.953  1.00 29.63           O  
ATOM   2628  N   PRO   352      36.247 -10.581  41.045  1.00 30.05           N  
ATOM   2629  CA  PRO   352      37.444  -9.744  41.162  1.00 30.05           C  
ATOM   2630  C   PRO   352      37.419  -8.543  40.219  1.00 30.05           C  
ATOM   2631  O   PRO   352      36.687  -8.549  39.226  1.00 30.05           O  
ATOM   2632  CB  PRO   352      38.581 -10.702  40.797  1.00 30.05           C  
ATOM   2633  CG  PRO   352      37.899 -11.976  40.416  1.00 30.05           C  
ATOM   2634  CD  PRO   352      36.415 -11.779  40.537  1.00 30.05           C  
ATOM   2635  N   GLU   353      37.131  -7.386  40.809  1.00 32.37           N  
ATOM   2636  CA  GLU   353      36.952  -5.979  40.463  1.00 32.37           C  
ATOM   2637  C   GLU   353      35.522  -5.700  40.010  1.00 32.37           C  
ATOM   2638  O   GLU   353      35.119  -6.112  38.919  1.00 32.37           O  
ATOM   2639  CB  GLU   353      37.940  -5.564  39.370  1.00 32.37           C  
ATOM   2640  CG  GLU   353      39.394  -5.576  39.819  1.00 32.37           C  
ATOM   2641  CD  GLU   353      40.319  -4.820  38.879  1.00 32.37           C  
ATOM   2642  OE1 GLU   353      41.506  -4.623  39.223  1.00 32.37           O  
ATOM   2643  OE2 GLU   353      39.851  -4.420  37.789  1.00 32.37           O  
ATOM   2644  N   GLY   354      34.563  -5.853  40.954  1.00 33.05           N  
ATOM   2645  CA  GLY   354      33.266  -5.196  40.966  1.00 33.05           C  
ATOM   2646  C   GLY   354      32.385  -5.591  39.796  1.00 33.05           C  
ATOM   2647  O   GLY   354      31.323  -5.002  39.585  1.00 33.05           O  
ATOM   2648  N   ARG   355      32.839  -6.511  39.005  1.00 35.96           N  
ATOM   2649  CA  ARG   355      32.017  -7.098  37.952  1.00 35.96           C  
ATOM   2650  C   ARG   355      31.363  -8.392  38.424  1.00 35.96           C  
ATOM   2651  O   ARG   355      32.028  -9.253  39.004  1.00 35.96           O  
ATOM   2652  CB  ARG   355      32.855  -7.361  36.699  1.00 35.96           C  
ATOM   2653  CG  ARG   355      33.282  -6.099  35.966  1.00 35.96           C  
ATOM   2654  CD  ARG   355      33.992  -6.419  34.658  1.00 35.96           C  
ATOM   2655  NE  ARG   355      34.371  -5.205  33.940  1.00 35.96           N  
ATOM   2656  CZ  ARG   355      35.171  -5.172  32.878  1.00 35.96           C  
ATOM   2657  NH1 ARG   355      35.695  -6.290  32.387  1.00 35.96           N  
ATOM   2658  NH2 ARG   355      35.450  -4.012  32.301  1.00 35.96           N  
ATOM   2659  N   PRO   356      30.097  -8.319  38.827  1.00 37.19           N  
ATOM   2660  CA  PRO   356      29.423  -9.560  39.214  1.00 37.19           C  
ATOM   2661  C   PRO   356      29.957 -10.779  38.465  1.00 37.19           C  
ATOM   2662  O   PRO   356      30.179 -10.715  37.254  1.00 37.19           O  
ATOM   2663  CB  PRO   356      27.960  -9.294  38.852  1.00 37.19           C  
ATOM   2664  CG  PRO   356      27.967  -7.954  38.193  1.00 37.19           C  
ATOM   2665  CD  PRO   356      29.369  -7.418  38.216  1.00 37.19           C  
ATOM   2666  N   GLY   357      31.026 -11.295  38.943  1.00 39.41           N  
ATOM   2667  CA  GLY   357      31.303 -12.631  38.439  1.00 39.41           C  
ATOM   2668  C   GLY   357      30.053 -13.469  38.252  1.00 39.41           C  
ATOM   2669  O   GLY   357      29.135 -13.416  39.072  1.00 39.41           O  
ATOM   2670  N   CYS   358      29.450 -13.368  37.095  1.00 41.94           N  
ATOM   2671  CA  CYS   358      28.304 -14.168  36.679  1.00 41.94           C  
ATOM   2672  C   CYS   358      28.480 -15.626  37.086  1.00 41.94           C  
ATOM   2673  O   CYS   358      27.501 -16.318  37.370  1.00 41.94           O  
ATOM   2674  CB  CYS   358      28.103 -14.072  35.167  1.00 41.94           C  
ATOM   2675  SG  CYS   358      27.681 -12.412  34.593  1.00 41.94           S  
ATOM   2676  N   TRP   359      29.779 -16.010  37.318  1.00 37.36           N  
ATOM   2677  CA  TRP   359      29.926 -17.422  37.656  1.00 37.36           C  
ATOM   2678  C   TRP   359      29.931 -17.622  39.167  1.00 37.36           C  
ATOM   2679  O   TRP   359      30.953 -17.411  39.824  1.00 37.36           O  
ATOM   2680  CB  TRP   359      31.211 -17.990  37.049  1.00 37.36           C  
ATOM   2681  CG  TRP   359      31.213 -18.027  35.550  1.00 37.36           C  
ATOM   2682  CD1 TRP   359      31.852 -17.163  34.705  1.00 37.36           C  
ATOM   2683  CD2 TRP   359      30.537 -18.975  34.718  1.00 37.36           C  
ATOM   2684  NE1 TRP   359      31.615 -17.518  33.397  1.00 37.36           N  
ATOM   2685  CE2 TRP   359      30.812 -18.626  33.377  1.00 37.36           C  
ATOM   2686  CE3 TRP   359      29.727 -20.089  34.977  1.00 37.36           C  
ATOM   2687  CZ2 TRP   359      30.304 -19.351  32.297  1.00 37.36           C  
ATOM   2688  CZ3 TRP   359      29.222 -20.809  33.900  1.00 37.36           C  
ATOM   2689  CH2 TRP   359      29.513 -20.436  32.578  1.00 37.36           C  
ATOM   2690  N   GLN   360      28.904 -17.331  39.889  1.00 35.79           N  
ATOM   2691  CA  GLN   360      29.093 -17.840  41.243  1.00 35.79           C  
ATOM   2692  C   GLN   360      28.562 -19.265  41.374  1.00 35.79           C  
ATOM   2693  O   GLN   360      27.478 -19.577  40.877  1.00 35.79           O  
ATOM   2694  CB  GLN   360      28.406 -16.928  42.261  1.00 35.79           C  
ATOM   2695  CG  GLN   360      29.117 -15.598  42.473  1.00 35.79           C  
ATOM   2696  CD  GLN   360      28.903 -15.034  43.865  1.00 35.79           C  
ATOM   2697  OE1 GLN   360      27.911 -15.347  44.531  1.00 35.79           O  
ATOM   2698  NE2 GLN   360      29.831 -14.195  44.314  1.00 35.79           N  
ATOM   2699  N   PRO   361      29.464 -20.162  41.501  1.00 31.72           N  
ATOM   2700  CA  PRO   361      28.990 -21.514  41.808  1.00 31.72           C  
ATOM   2701  C   PRO   361      27.804 -21.519  42.770  1.00 31.72           C  
ATOM   2702  O   PRO   361      27.750 -20.702  43.693  1.00 31.72           O  
ATOM   2703  CB  PRO   361      30.213 -22.180  42.444  1.00 31.72           C  
ATOM   2704  CG  PRO   361      31.228 -21.089  42.555  1.00 31.72           C  
ATOM   2705  CD  PRO   361      30.669 -19.851  41.915  1.00 31.72           C  
ATOM   2706  N   ILE   362      26.622 -21.531  42.213  1.00 31.97           N  
ATOM   2707  CA  ILE   362      25.499 -21.797  43.105  1.00 31.97           C  
ATOM   2708  C   ILE   362      25.925 -22.780  44.193  1.00 31.97           C  
ATOM   2709  O   ILE   362      26.457 -23.853  43.896  1.00 31.97           O  
ATOM   2710  CB  ILE   362      24.281 -22.350  42.330  1.00 31.97           C  
ATOM   2711  CG1 ILE   362      23.793 -21.324  41.300  1.00 31.97           C  
ATOM   2712  CG2 ILE   362      23.156 -22.734  43.296  1.00 31.97           C  
ATOM   2713  CD1 ILE   362      22.681 -21.837  40.395  1.00 31.97           C  
ATOM   2714  N   THR   363      26.536 -22.324  45.217  1.00 30.30           N  
ATOM   2715  CA  THR   363      26.792 -23.245  46.319  1.00 30.30           C  
ATOM   2716  C   THR   363      25.515 -23.979  46.718  1.00 30.30           C  
ATOM   2717  O   THR   363      24.412 -23.543  46.383  1.00 30.30           O  
ATOM   2718  CB  THR   363      27.366 -22.506  47.542  1.00 30.30           C  
ATOM   2719  OG1 THR   363      26.450 -21.481  47.948  1.00 30.30           O  
ATOM   2720  CG2 THR   363      28.713 -21.869  47.218  1.00 30.30           C  
ATOM   2721  N   ARG   364      25.564 -25.234  46.735  1.00 29.77           N  
ATOM   2722  CA  ARG   364      24.517 -26.129  47.216  1.00 29.77           C  
ATOM   2723  C   ARG   364      23.559 -25.399  48.152  1.00 29.77           C  
ATOM   2724  O   ARG   364      22.355 -25.662  48.144  1.00 29.77           O  
ATOM   2725  CB  ARG   364      25.128 -27.336  47.930  1.00 29.77           C  
ATOM   2726  CG  ARG   364      24.252 -28.579  47.900  1.00 29.77           C  
ATOM   2727  CD  ARG   364      24.932 -29.765  48.568  1.00 29.77           C  
ATOM   2728  NE  ARG   364      23.959 -30.719  49.094  1.00 29.77           N  
ATOM   2729  CZ  ARG   364      24.264 -31.908  49.606  1.00 29.77           C  
ATOM   2730  NH1 ARG   364      25.526 -32.315  49.671  1.00 29.77           N  
ATOM   2731  NH2 ARG   364      23.299 -32.697  50.056  1.00 29.77           N  
ATOM   2732  N   ASP   365      24.080 -24.485  48.952  1.00 30.44           N  
ATOM   2733  CA  ASP   365      23.150 -23.863  49.889  1.00 30.44           C  
ATOM   2734  C   ASP   365      22.272 -22.829  49.186  1.00 30.44           C  
ATOM   2735  O   ASP   365      21.190 -22.493  49.671  1.00 30.44           O  
ATOM   2736  CB  ASP   365      23.909 -23.210  51.045  1.00 30.44           C  
ATOM   2737  CG  ASP   365      25.232 -23.891  51.345  1.00 30.44           C  
ATOM   2738  OD1 ASP   365      25.358 -25.112  51.108  1.00 30.44           O  
ATOM   2739  OD2 ASP   365      26.157 -23.201  51.827  1.00 30.44           O  
ATOM   2740  N   LEU   366      22.861 -22.263  48.168  1.00 31.17           N  
ATOM   2741  CA  LEU   366      21.993 -21.246  47.585  1.00 31.17           C  
ATOM   2742  C   LEU   366      20.999 -21.873  46.612  1.00 31.17           C  
ATOM   2743  O   LEU   366      20.312 -21.161  45.876  1.00 31.17           O  
ATOM   2744  CB  LEU   366      22.823 -20.179  46.867  1.00 31.17           C  
ATOM   2745  CG  LEU   366      23.599 -19.209  47.760  1.00 31.17           C  
ATOM   2746  CD1 LEU   366      24.728 -18.552  46.973  1.00 31.17           C  
ATOM   2747  CD2 LEU   366      22.664 -18.156  48.345  1.00 31.17           C  
ATOM   2748  N   TRP   367      21.088 -23.172  46.541  1.00 30.78           N  
ATOM   2749  CA  TRP   367      20.128 -23.829  45.660  1.00 30.78           C  
ATOM   2750  C   TRP   367      18.729 -23.805  46.267  1.00 30.78           C  
ATOM   2751  O   TRP   367      18.413 -24.611  47.146  1.00 30.78           O  
ATOM   2752  CB  TRP   367      20.553 -25.274  45.383  1.00 30.78           C  
ATOM   2753  CG  TRP   367      20.109 -25.794  44.049  1.00 30.78           C  
ATOM   2754  CD1 TRP   367      18.857 -26.226  43.708  1.00 30.78           C  
ATOM   2755  CD2 TRP   367      20.917 -25.940  42.877  1.00 30.78           C  
ATOM   2756  NE1 TRP   367      18.839 -26.632  42.393  1.00 30.78           N  
ATOM   2757  CE2 TRP   367      20.089 -26.467  41.861  1.00 30.78           C  
ATOM   2758  CE3 TRP   367      22.263 -25.675  42.587  1.00 30.78           C  
ATOM   2759  CZ2 TRP   367      20.564 -26.735  40.575  1.00 30.78           C  
ATOM   2760  CZ3 TRP   367      22.733 -25.943  41.306  1.00 30.78           C  
ATOM   2761  CH2 TRP   367      21.884 -26.467  40.318  1.00 30.78           C  
ATOM   2762  N   PRO   368      18.023 -22.696  46.454  1.00 31.55           N  
ATOM   2763  CA  PRO   368      16.679 -23.101  46.871  1.00 31.55           C  
ATOM   2764  C   PRO   368      15.901 -23.800  45.758  1.00 31.55           C  
ATOM   2765  O   PRO   368      14.694 -24.018  45.886  1.00 31.55           O  
ATOM   2766  CB  PRO   368      16.014 -21.776  47.252  1.00 31.55           C  
ATOM   2767  CG  PRO   368      16.852 -20.726  46.598  1.00 31.55           C  
ATOM   2768  CD  PRO   368      18.152 -21.348  46.176  1.00 31.55           C  
ATOM   2769  N   PHE   369      16.499 -24.398  44.799  1.00 30.84           N  
ATOM   2770  CA  PHE   369      15.579 -24.746  43.723  1.00 30.84           C  
ATOM   2771  C   PHE   369      15.155 -26.206  43.825  1.00 30.84           C  
ATOM   2772  O   PHE   369      15.663 -27.058  43.093  1.00 30.84           O  
ATOM   2773  CB  PHE   369      16.221 -24.480  42.358  1.00 30.84           C  
ATOM   2774  CG  PHE   369      15.989 -23.086  41.840  1.00 30.84           C  
ATOM   2775  CD1 PHE   369      14.791 -22.750  41.220  1.00 30.84           C  
ATOM   2776  CD2 PHE   369      16.970 -22.111  41.972  1.00 30.84           C  
ATOM   2777  CE1 PHE   369      14.574 -21.460  40.739  1.00 30.84           C  
ATOM   2778  CE2 PHE   369      16.760 -20.821  41.494  1.00 30.84           C  
ATOM   2779  CZ  PHE   369      15.562 -20.498  40.877  1.00 30.84           C  
ATOM   2780  N   PRO   370      14.747 -26.783  44.996  1.00 29.24           N  
ATOM   2781  CA  PRO   370      14.258 -28.123  44.665  1.00 29.24           C  
ATOM   2782  C   PRO   370      12.908 -28.099  43.951  1.00 29.24           C  
ATOM   2783  O   PRO   370      12.619 -28.982  43.139  1.00 29.24           O  
ATOM   2784  CB  PRO   370      14.141 -28.803  46.031  1.00 29.24           C  
ATOM   2785  CG  PRO   370      14.316 -27.699  47.023  1.00 29.24           C  
ATOM   2786  CD  PRO   370      14.790 -26.474  46.295  1.00 29.24           C  
ATOM   2787  N   TYR   371      12.377 -27.058  43.296  1.00 27.97           N  
ATOM   2788  CA  TYR   371      11.071 -27.360  42.720  1.00 27.97           C  
ATOM   2789  C   TYR   371      10.816 -26.518  41.475  1.00 27.97           C  
ATOM   2790  O   TYR   371      10.369 -25.373  41.573  1.00 27.97           O  
ATOM   2791  CB  TYR   371       9.962 -27.120  43.749  1.00 27.97           C  
ATOM   2792  CG  TYR   371      10.197 -27.813  45.069  1.00 27.97           C  
ATOM   2793  CD1 TYR   371       9.827 -29.143  45.255  1.00 27.97           C  
ATOM   2794  CD2 TYR   371      10.790 -27.140  46.132  1.00 27.97           C  
ATOM   2795  CE1 TYR   371      10.041 -29.786  46.470  1.00 27.97           C  
ATOM   2796  CE2 TYR   371      11.008 -27.772  47.352  1.00 27.97           C  
ATOM   2797  CZ  TYR   371      10.631 -29.093  47.511  1.00 27.97           C  
ATOM   2798  OH  TYR   371      10.845 -29.725  48.716  1.00 27.97           O  
ATOM   2799  N   LEU   372      11.759 -26.301  40.696  1.00 29.54           N  
ATOM   2800  CA  LEU   372      11.168 -25.984  39.401  1.00 29.54           C  
ATOM   2801  C   LEU   372      10.143 -27.039  38.998  1.00 29.54           C  
ATOM   2802  O   LEU   372      10.502 -28.187  38.725  1.00 29.54           O  
ATOM   2803  CB  LEU   372      12.255 -25.876  38.328  1.00 29.54           C  
ATOM   2804  CG  LEU   372      12.907 -24.503  38.159  1.00 29.54           C  
ATOM   2805  CD1 LEU   372      14.252 -24.638  37.452  1.00 29.54           C  
ATOM   2806  CD2 LEU   372      11.985 -23.564  37.389  1.00 29.54           C  
ATOM   2807  N   VAL   373       9.187 -27.257  39.837  1.00 25.08           N  
ATOM   2808  CA  VAL   373       7.924 -27.766  39.313  1.00 25.08           C  
ATOM   2809  C   VAL   373       7.630 -27.125  37.958  1.00 25.08           C  
ATOM   2810  O   VAL   373       7.575 -25.898  37.844  1.00 25.08           O  
ATOM   2811  CB  VAL   373       6.757 -27.504  40.291  1.00 25.08           C  
ATOM   2812  CG1 VAL   373       5.448 -28.058  39.731  1.00 25.08           C  
ATOM   2813  CG2 VAL   373       7.059 -28.117  41.657  1.00 25.08           C  
ATOM   2814  N   MET   374       8.514 -27.262  37.051  1.00 24.29           N  
ATOM   2815  CA  MET   374       7.968 -27.003  35.722  1.00 24.29           C  
ATOM   2816  C   MET   374       6.446 -27.092  35.732  1.00 24.29           C  
ATOM   2817  O   MET   374       5.880 -28.061  36.240  1.00 24.29           O  
ATOM   2818  CB  MET   374       8.543 -27.989  34.703  1.00 24.29           C  
ATOM   2819  CG  MET   374       9.870 -27.549  34.106  1.00 24.29           C  
ATOM   2820  SD  MET   374      10.588 -28.809  32.981  1.00 24.29           S  
ATOM   2821  CE  MET   374      10.819 -27.809  31.485  1.00 24.29           C  
ATOM   2822  N   ASP   375       5.816 -26.135  36.322  1.00 23.46           N  
ATOM   2823  CA  ASP   375       4.369 -25.970  36.224  1.00 23.46           C  
ATOM   2824  C   ASP   375       3.828 -26.615  34.949  1.00 23.46           C  
ATOM   2825  O   ASP   375       3.464 -25.917  34.001  1.00 23.46           O  
ATOM   2826  CB  ASP   375       3.993 -24.488  36.263  1.00 23.46           C  
ATOM   2827  CG  ASP   375       2.575 -24.248  36.750  1.00 23.46           C  
ATOM   2828  OD1 ASP   375       1.850 -25.228  37.023  1.00 23.46           O  
ATOM   2829  OD2 ASP   375       2.178 -23.068  36.858  1.00 23.46           O  
ATOM   2830  N   THR   376       4.469 -27.551  34.300  1.00 25.33           N  
ATOM   2831  CA  THR   376       3.584 -28.013  33.236  1.00 25.33           C  
ATOM   2832  C   THR   376       2.331 -28.660  33.819  1.00 25.33           C  
ATOM   2833  O   THR   376       2.407 -29.402  34.800  1.00 25.33           O  
ATOM   2834  CB  THR   376       4.299 -29.014  32.310  1.00 25.33           C  
ATOM   2835  OG1 THR   376       4.726 -30.146  33.079  1.00 25.33           O  
ATOM   2836  CG2 THR   376       5.515 -28.378  31.646  1.00 25.33           C  
ATOM   2837  N   GLY   377       1.562 -27.985  34.756  1.00 26.12           N  
ATOM   2838  CA  GLY   377       0.260 -28.430  35.227  1.00 26.12           C  
ATOM   2839  C   GLY   377       0.233 -29.898  35.609  1.00 26.12           C  
ATOM   2840  O   GLY   377      -0.750 -30.380  36.175  1.00 26.12           O  
ATOM   2841  N   ALA   378       1.265 -30.674  35.275  1.00 24.87           N  
ATOM   2842  CA  ALA   378       1.355 -32.038  35.790  1.00 24.87           C  
ATOM   2843  C   ALA   378       2.152 -32.082  37.090  1.00 24.87           C  
ATOM   2844  O   ALA   378       3.200 -31.442  37.205  1.00 24.87           O  
ATOM   2845  CB  ALA   378       1.988 -32.959  34.750  1.00 24.87           C  
ATOM   2846  N   SER   379       1.653 -31.447  38.160  1.00 25.14           N  
ATOM   2847  CA  SER   379       2.125 -31.733  39.511  1.00 25.14           C  
ATOM   2848  C   SER   379       3.224 -32.791  39.499  1.00 25.14           C  
ATOM   2849  O   SER   379       2.977 -33.947  39.152  1.00 25.14           O  
ATOM   2850  CB  SER   379       0.969 -32.199  40.396  1.00 25.14           C  
ATOM   2851  OG  SER   379       1.106 -33.571  40.723  1.00 25.14           O  
ATOM   2852  N   ILE   380       4.176 -32.735  38.631  1.00 26.81           N  
ATOM   2853  CA  ILE   380       5.174 -33.760  38.917  1.00 26.81           C  
ATOM   2854  C   ILE   380       5.500 -33.760  40.409  1.00 26.81           C  
ATOM   2855  O   ILE   380       5.811 -32.714  40.984  1.00 26.81           O  
ATOM   2856  CB  ILE   380       6.460 -33.543  38.089  1.00 26.81           C  
ATOM   2857  CG1 ILE   380       6.131 -33.511  36.591  1.00 26.81           C  
ATOM   2858  CG2 ILE   380       7.493 -34.631  38.400  1.00 26.81           C  
ATOM   2859  CD1 ILE   380       7.298 -33.085  35.710  1.00 26.81           C  
ATOM   2860  N   ALA   381       4.579 -34.221  41.182  1.00 25.34           N  
ATOM   2861  CA  ALA   381       4.891 -34.770  42.500  1.00 25.34           C  
ATOM   2862  C   ALA   381       6.390 -34.707  42.779  1.00 25.34           C  
ATOM   2863  O   ALA   381       7.205 -34.922  41.880  1.00 25.34           O  
ATOM   2864  CB  ALA   381       4.393 -36.209  42.607  1.00 25.34           C  
ATOM   2865  N   PRO   382       6.846 -33.712  43.548  1.00 30.96           N  
ATOM   2866  CA  PRO   382       8.269 -33.617  43.882  1.00 30.96           C  
ATOM   2867  C   PRO   382       8.973 -34.972  43.855  1.00 30.96           C  
ATOM   2868  O   PRO   382       8.688 -35.837  44.689  1.00 30.96           O  
ATOM   2869  CB  PRO   382       8.261 -33.034  45.297  1.00 30.96           C  
ATOM   2870  CG  PRO   382       6.817 -32.973  45.678  1.00 30.96           C  
ATOM   2871  CD  PRO   382       5.995 -33.420  44.503  1.00 30.96           C  
ATOM   2872  N   TYR   383       8.833 -35.763  42.829  1.00 25.56           N  
ATOM   2873  CA  TYR   383       9.643 -36.976  42.865  1.00 25.56           C  
ATOM   2874  C   TYR   383      11.004 -36.703  43.495  1.00 25.56           C  
ATOM   2875  O   TYR   383      11.758 -35.855  43.015  1.00 25.56           O  
ATOM   2876  CB  TYR   383       9.825 -37.543  41.455  1.00 25.56           C  
ATOM   2877  CG  TYR   383       8.596 -38.235  40.916  1.00 25.56           C  
ATOM   2878  CD1 TYR   383       8.279 -39.536  41.302  1.00 25.56           C  
ATOM   2879  CD2 TYR   383       7.751 -37.592  40.018  1.00 25.56           C  
ATOM   2880  CE1 TYR   383       7.149 -40.178  40.807  1.00 25.56           C  
ATOM   2881  CE2 TYR   383       6.619 -38.225  39.516  1.00 25.56           C  
ATOM   2882  CZ  TYR   383       6.326 -39.515  39.916  1.00 25.56           C  
ATOM   2883  OH  TYR   383       5.206 -40.147  39.422  1.00 25.56           O  
ATOM   2884  N   ASN   384      11.093 -36.556  44.730  1.00 28.53           N  
ATOM   2885  CA  ASN   384      12.188 -36.896  45.632  1.00 28.53           C  
ATOM   2886  C   ASN   384      12.985 -38.093  45.121  1.00 28.53           C  
ATOM   2887  O   ASN   384      13.931 -38.538  45.773  1.00 28.53           O  
ATOM   2888  CB  ASN   384      11.657 -37.173  47.040  1.00 28.53           C  
ATOM   2889  CG  ASN   384      11.534 -35.914  47.876  1.00 28.53           C  
ATOM   2890  OD1 ASN   384      11.989 -34.840  47.475  1.00 28.53           O  
ATOM   2891  ND2 ASN   384      10.916 -36.037  49.045  1.00 28.53           N  
ATOM   2892  N   HIS   385      12.691 -38.706  44.005  1.00 25.33           N  
ATOM   2893  CA  HIS   385      13.741 -39.714  43.913  1.00 25.33           C  
ATOM   2894  C   HIS   385      14.765 -39.348  42.845  1.00 25.33           C  
ATOM   2895  O   HIS   385      15.323 -40.228  42.185  1.00 25.33           O  
ATOM   2896  CB  HIS   385      13.140 -41.089  43.615  1.00 25.33           C  
ATOM   2897  CG  HIS   385      11.659 -41.063  43.403  1.00 25.33           C  
ATOM   2898  ND1 HIS   385      10.759 -41.020  44.446  1.00 25.33           N  
ATOM   2899  CD2 HIS   385      10.923 -41.070  42.267  1.00 25.33           C  
ATOM   2900  CE1 HIS   385       9.530 -41.004  43.959  1.00 25.33           C  
ATOM   2901  NE2 HIS   385       9.602 -41.034  42.639  1.00 25.33           N  
ATOM   2902  N   PHE   386      14.994 -38.199  42.514  1.00 29.32           N  
ATOM   2903  CA  PHE   386      16.306 -38.084  41.889  1.00 29.32           C  
ATOM   2904  C   PHE   386      17.413 -38.378  42.894  1.00 29.32           C  
ATOM   2905  O   PHE   386      17.662 -37.582  43.801  1.00 29.32           O  
ATOM   2906  CB  PHE   386      16.498 -36.687  41.291  1.00 29.32           C  
ATOM   2907  CG  PHE   386      15.796 -36.488  39.974  1.00 29.32           C  
ATOM   2908  CD1 PHE   386      16.360 -36.956  38.793  1.00 29.32           C  
ATOM   2909  CD2 PHE   386      14.572 -35.834  39.918  1.00 29.32           C  
ATOM   2910  CE1 PHE   386      15.713 -36.774  37.572  1.00 29.32           C  
ATOM   2911  CE2 PHE   386      13.920 -35.649  38.702  1.00 29.32           C  
ATOM   2912  CZ  PHE   386      14.492 -36.118  37.530  1.00 29.32           C  
ATOM   2913  N   GLU   387      17.234 -39.362  43.738  1.00 26.53           N  
ATOM   2914  CA  GLU   387      18.359 -39.962  44.449  1.00 26.53           C  
ATOM   2915  C   GLU   387      19.664 -39.242  44.124  1.00 26.53           C  
ATOM   2916  O   GLU   387      19.949 -38.958  42.958  1.00 26.53           O  
ATOM   2917  CB  GLU   387      18.480 -41.449  44.107  1.00 26.53           C  
ATOM   2918  CG  GLU   387      17.535 -42.341  44.900  1.00 26.53           C  
ATOM   2919  CD  GLU   387      17.753 -43.824  44.645  1.00 26.53           C  
ATOM   2920  OE1 GLU   387      17.075 -44.657  45.287  1.00 26.53           O  
ATOM   2921  OE2 GLU   387      18.611 -44.155  43.795  1.00 26.53           O  
ATOM   2922  N   LEU   388      19.836 -38.110  44.616  1.00 29.07           N  
ATOM   2923  CA  LEU   388      21.165 -37.592  44.924  1.00 29.07           C  
ATOM   2924  C   LEU   388      22.240 -38.373  44.176  1.00 29.07           C  
ATOM   2925  O   LEU   388      23.411 -37.987  44.182  1.00 29.07           O  
ATOM   2926  CB  LEU   388      21.428 -37.655  46.431  1.00 29.07           C  
ATOM   2927  CG  LEU   388      20.759 -36.574  47.282  1.00 29.07           C  
ATOM   2928  CD1 LEU   388      20.547 -37.076  48.706  1.00 29.07           C  
ATOM   2929  CD2 LEU   388      21.593 -35.297  47.278  1.00 29.07           C  
ATOM   2930  N   GLY   389      21.835 -39.311  43.356  1.00 28.75           N  
ATOM   2931  CA  GLY   389      22.941 -39.921  42.635  1.00 28.75           C  
ATOM   2932  C   GLY   389      22.787 -39.841  41.128  1.00 28.75           C  
ATOM   2933  O   GLY   389      23.658 -40.299  40.384  1.00 28.75           O  
ATOM   2934  N   GLN   390      21.600 -39.475  40.662  1.00 29.50           N  
ATOM   2935  CA  GLN   390      21.687 -39.375  39.209  1.00 29.50           C  
ATOM   2936  C   GLN   390      22.207 -38.005  38.782  1.00 29.50           C  
ATOM   2937  O   GLN   390      21.899 -36.993  39.417  1.00 29.50           O  
ATOM   2938  CB  GLN   390      20.323 -39.641  38.569  1.00 29.50           C  
ATOM   2939  CG  GLN   390      19.813 -41.061  38.777  1.00 29.50           C  
ATOM   2940  CD  GLN   390      20.339 -42.032  37.737  1.00 29.50           C  
ATOM   2941  OE1 GLN   390      20.640 -41.645  36.603  1.00 29.50           O  
ATOM   2942  NE2 GLN   390      20.452 -43.301  38.113  1.00 29.50           N  
ATOM   2943  N   PRO   391      23.409 -38.015  38.363  1.00 31.08           N  
ATOM   2944  CA  PRO   391      23.948 -36.714  37.961  1.00 31.08           C  
ATOM   2945  C   PRO   391      22.887 -35.797  37.356  1.00 31.08           C  
ATOM   2946  O   PRO   391      22.022 -36.259  36.606  1.00 31.08           O  
ATOM   2947  CB  PRO   391      25.012 -37.078  36.922  1.00 31.08           C  
ATOM   2948  CG  PRO   391      24.867 -38.553  36.728  1.00 31.08           C  
ATOM   2949  CD  PRO   391      23.834 -39.062  37.692  1.00 31.08           C  
ATOM   2950  N   MET   392      22.222 -35.113  38.198  1.00 32.36           N  
ATOM   2951  CA  MET   392      21.301 -34.030  37.864  1.00 32.36           C  
ATOM   2952  C   MET   392      21.558 -33.513  36.452  1.00 32.36           C  
ATOM   2953  O   MET   392      22.670 -33.634  35.935  1.00 32.36           O  
ATOM   2954  CB  MET   392      21.427 -32.886  38.871  1.00 32.36           C  
ATOM   2955  CG  MET   392      21.157 -33.302  40.308  1.00 32.36           C  
ATOM   2956  SD  MET   392      19.367 -33.294  40.717  1.00 32.36           S  
ATOM   2957  CE  MET   392      19.097 -31.513  40.940  1.00 32.36           C  
ATOM   2958  N   PHE   393      20.770 -33.997  35.493  1.00 32.03           N  
ATOM   2959  CA  PHE   393      20.737 -33.367  34.179  1.00 32.03           C  
ATOM   2960  C   PHE   393      21.738 -32.220  34.102  1.00 32.03           C  
ATOM   2961  O   PHE   393      22.452 -32.078  33.107  1.00 32.03           O  
ATOM   2962  CB  PHE   393      19.328 -32.855  33.862  1.00 32.03           C  
ATOM   2963  CG  PHE   393      18.962 -32.945  32.406  1.00 32.03           C  
ATOM   2964  CD1 PHE   393      19.169 -31.867  31.555  1.00 32.03           C  
ATOM   2965  CD2 PHE   393      18.412 -34.110  31.887  1.00 32.03           C  
ATOM   2966  CE1 PHE   393      18.832 -31.947  30.206  1.00 32.03           C  
ATOM   2967  CE2 PHE   393      18.072 -34.198  30.540  1.00 32.03           C  
ATOM   2968  CZ  PHE   393      18.282 -33.115  29.701  1.00 32.03           C  
ATOM   2969  N   ALA   394      21.813 -31.525  35.202  1.00 32.87           N  
ATOM   2970  CA  ALA   394      22.673 -30.360  35.017  1.00 32.87           C  
ATOM   2971  C   ALA   394      24.144 -30.734  35.175  1.00 32.87           C  
ATOM   2972  O   ALA   394      25.018 -30.114  34.564  1.00 32.87           O  
ATOM   2973  CB  ALA   394      22.298 -29.260  36.007  1.00 32.87           C  
ATOM   2974  N   GLU   395      24.375 -31.530  36.217  1.00 30.72           N  
ATOM   2975  CA  GLU   395      25.785 -31.907  36.195  1.00 30.72           C  
ATOM   2976  C   GLU   395      26.237 -32.274  34.784  1.00 30.72           C  
ATOM   2977  O   GLU   395      27.388 -32.036  34.413  1.00 30.72           O  
ATOM   2978  CB  GLU   395      26.045 -33.074  37.151  1.00 30.72           C  
ATOM   2979  CG  GLU   395      26.340 -32.644  38.581  1.00 30.72           C  
ATOM   2980  CD  GLU   395      26.644 -33.811  39.507  1.00 30.72           C  
ATOM   2981  OE1 GLU   395      27.002 -33.575  40.684  1.00 30.72           O  
ATOM   2982  OE2 GLU   395      26.525 -34.971  39.052  1.00 30.72           O  
ATOM   2983  N   TYR   396      25.279 -32.850  34.037  1.00 29.76           N  
ATOM   2984  CA  TYR   396      25.541 -33.152  32.634  1.00 29.76           C  
ATOM   2985  C   TYR   396      25.756 -31.874  31.832  1.00 29.76           C  
ATOM   2986  O   TYR   396      26.664 -31.801  31.001  1.00 29.76           O  
ATOM   2987  CB  TYR   396      24.385 -33.958  32.033  1.00 29.76           C  
ATOM   2988  CG  TYR   396      24.820 -35.247  31.380  1.00 29.76           C  
ATOM   2989  CD1 TYR   396      25.156 -35.288  30.029  1.00 29.76           C  
ATOM   2990  CD2 TYR   396      24.894 -36.427  32.112  1.00 29.76           C  
ATOM   2991  CE1 TYR   396      25.555 -36.474  29.422  1.00 29.76           C  
ATOM   2992  CE2 TYR   396      25.292 -37.619  31.516  1.00 29.76           C  
ATOM   2993  CZ  TYR   396      25.620 -37.632  30.173  1.00 29.76           C  
ATOM   2994  OH  TYR   396      26.015 -38.810  29.577  1.00 29.76           O  
ATOM   2995  N   VAL   397      24.888 -30.957  32.050  1.00 31.33           N  
ATOM   2996  CA  VAL   397      25.009 -29.742  31.251  1.00 31.33           C  
ATOM   2997  C   VAL   397      26.258 -28.970  31.670  1.00 31.33           C  
ATOM   2998  O   VAL   397      26.998 -28.467  30.821  1.00 31.33           O  
ATOM   2999  CB  VAL   397      23.758 -28.845  31.389  1.00 31.33           C  
ATOM   3000  CG1 VAL   397      23.946 -27.535  30.626  1.00 31.33           C  
ATOM   3001  CG2 VAL   397      22.516 -29.583  30.891  1.00 31.33           C  
ATOM   3002  N   TRP   398      26.580 -29.185  32.938  1.00 32.66           N  
ATOM   3003  CA  TRP   398      27.583 -28.186  33.296  1.00 32.66           C  
ATOM   3004  C   TRP   398      28.953 -28.831  33.474  1.00 32.66           C  
ATOM   3005  O   TRP   398      29.952 -28.135  33.672  1.00 32.66           O  
ATOM   3006  CB  TRP   398      27.178 -27.453  34.578  1.00 32.66           C  
ATOM   3007  CG  TRP   398      25.985 -26.561  34.418  1.00 32.66           C  
ATOM   3008  CD1 TRP   398      24.683 -26.866  34.703  1.00 32.66           C  
ATOM   3009  CD2 TRP   398      25.984 -25.216  33.931  1.00 32.66           C  
ATOM   3010  NE1 TRP   398      23.873 -25.791  34.422  1.00 32.66           N  
ATOM   3011  CE2 TRP   398      24.645 -24.766  33.948  1.00 32.66           C  
ATOM   3012  CE3 TRP   398      26.986 -24.346  33.483  1.00 32.66           C  
ATOM   3013  CZ2 TRP   398      24.283 -23.483  33.532  1.00 32.66           C  
ATOM   3014  CZ3 TRP   398      26.623 -23.069  33.069  1.00 32.66           C  
ATOM   3015  CH2 TRP   398      25.283 -22.652  33.098  1.00 32.66           C  
ATOM   3016  N   GLY   399      29.301 -29.883  32.651  1.00 29.88           N  
ATOM   3017  CA  GLY   399      30.651 -30.392  32.467  1.00 29.88           C  
ATOM   3018  C   GLY   399      31.364 -30.679  33.774  1.00 29.88           C  
ATOM   3019  O   GLY   399      32.571 -30.456  33.891  1.00 29.88           O  
ATOM   3020  N   ARG   400      30.749 -30.677  34.922  1.00 31.14           N  
ATOM   3021  CA  ARG   400      31.569 -31.379  35.904  1.00 31.14           C  
ATOM   3022  C   ARG   400      31.657 -32.867  35.582  1.00 31.14           C  
ATOM   3023  O   ARG   400      30.636 -33.521  35.361  1.00 31.14           O  
ATOM   3024  CB  ARG   400      31.008 -31.180  37.314  1.00 31.14           C  
ATOM   3025  CG  ARG   400      31.959 -30.465  38.260  1.00 31.14           C  
ATOM   3026  CD  ARG   400      31.429 -30.450  39.687  1.00 31.14           C  
ATOM   3027  NE  ARG   400      32.485 -30.153  40.651  1.00 31.14           N  
ATOM   3028  CZ  ARG   400      32.330 -30.167  41.973  1.00 31.14           C  
ATOM   3029  NH1 ARG   400      31.155 -30.464  42.516  1.00 31.14           N  
ATOM   3030  NH2 ARG   400      33.359 -29.881  42.758  1.00 31.14           N  
ATOM   3031  N   GLN   401      32.350 -33.172  34.549  1.00 30.62           N  
ATOM   3032  CA  GLN   401      32.942 -34.464  34.214  1.00 30.62           C  
ATOM   3033  C   GLN   401      32.640 -35.503  35.290  1.00 30.62           C  
ATOM   3034  O   GLN   401      33.145 -35.408  36.411  1.00 30.62           O  
ATOM   3035  CB  GLN   401      34.453 -34.329  34.023  1.00 30.62           C  
ATOM   3036  CG  GLN   401      34.877 -34.161  32.571  1.00 30.62           C  
ATOM   3037  CD  GLN   401      36.382 -34.214  32.388  1.00 30.62           C  
ATOM   3038  OE1 GLN   401      37.141 -34.161  33.362  1.00 30.62           O  
ATOM   3039  NE2 GLN   401      36.825 -34.319  31.140  1.00 30.62           N  
ATOM   3040  N   VAL   402      31.414 -35.717  35.635  1.00 33.85           N  
ATOM   3041  CA  VAL   402      31.405 -36.862  36.539  1.00 33.85           C  
ATOM   3042  C   VAL   402      32.057 -38.063  35.857  1.00 33.85           C  
ATOM   3043  O   VAL   402      32.015 -38.188  34.631  1.00 33.85           O  
ATOM   3044  CB  VAL   402      29.971 -37.218  36.989  1.00 33.85           C  
ATOM   3045  CG1 VAL   402      29.955 -37.635  38.459  1.00 33.85           C  
ATOM   3046  CG2 VAL   402      29.030 -36.038  36.755  1.00 33.85           C  
ATOM   3047  N   GLY   403      33.381 -38.217  36.090  1.00 33.23           N  
ATOM   3048  CA  GLY   403      34.207 -39.399  35.896  1.00 33.23           C  
ATOM   3049  C   GLY   403      34.035 -40.028  34.526  1.00 33.23           C  
ATOM   3050  O   GLY   403      32.946 -39.986  33.950  1.00 33.23           O  
ATOM   3051  N   GLU   404      34.856 -39.627  33.584  1.00 32.44           N  
ATOM   3052  CA  GLU   404      35.143 -40.269  32.304  1.00 32.44           C  
ATOM   3053  C   GLU   404      34.302 -41.528  32.118  1.00 32.44           C  
ATOM   3054  O   GLU   404      33.938 -41.878  30.993  1.00 32.44           O  
ATOM   3055  CB  GLU   404      36.631 -40.609  32.195  1.00 32.44           C  
ATOM   3056  CG  GLU   404      37.494 -39.448  31.722  1.00 32.44           C  
ATOM   3057  CD  GLU   404      38.952 -39.828  31.519  1.00 32.44           C  
ATOM   3058  OE1 GLU   404      39.746 -38.971  31.070  1.00 32.44           O  
ATOM   3059  OE2 GLU   404      39.303 -40.993  31.812  1.00 32.44           O  
ATOM   3060  N   ASN   405      33.632 -42.024  33.147  1.00 29.86           N  
ATOM   3061  CA  ASN   405      33.036 -43.307  32.790  1.00 29.86           C  
ATOM   3062  C   ASN   405      31.520 -43.288  32.963  1.00 29.86           C  
ATOM   3063  O   ASN   405      30.850 -44.294  32.722  1.00 29.86           O  
ATOM   3064  CB  ASN   405      33.651 -44.435  33.622  1.00 29.86           C  
ATOM   3065  CG  ASN   405      34.985 -44.902  33.076  1.00 29.86           C  
ATOM   3066  OD1 ASN   405      35.355 -44.576  31.944  1.00 29.86           O  
ATOM   3067  ND2 ASN   405      35.719 -45.667  33.876  1.00 29.86           N  
ATOM   3068  N   THR   406      30.876 -42.169  32.904  1.00 29.93           N  
ATOM   3069  CA  THR   406      29.439 -42.416  32.875  1.00 29.93           C  
ATOM   3070  C   THR   406      28.779 -41.638  31.740  1.00 29.93           C  
ATOM   3071  O   THR   406      28.727 -40.407  31.772  1.00 29.93           O  
ATOM   3072  CB  THR   406      28.780 -42.033  34.214  1.00 29.93           C  
ATOM   3073  OG1 THR   406      29.431 -40.873  34.746  1.00 29.93           O  
ATOM   3074  CG2 THR   406      28.886 -43.171  35.224  1.00 29.93           C  
ATOM   3075  N   ILE   407      29.391 -41.711  30.587  1.00 28.24           N  
ATOM   3076  CA  ILE   407      28.565 -41.223  29.488  1.00 28.24           C  
ATOM   3077  C   ILE   407      27.264 -42.020  29.427  1.00 28.24           C  
ATOM   3078  O   ILE   407      27.281 -43.232  29.204  1.00 28.24           O  
ATOM   3079  CB  ILE   407      29.311 -41.312  28.137  1.00 28.24           C  
ATOM   3080  CG1 ILE   407      30.566 -40.431  28.162  1.00 28.24           C  
ATOM   3081  CG2 ILE   407      28.386 -40.915  26.983  1.00 28.24           C  
ATOM   3082  CD1 ILE   407      31.520 -40.680  27.001  1.00 28.24           C  
ATOM   3083  N   ASN   408      26.416 -41.818  30.400  1.00 26.46           N  
ATOM   3084  CA  ASN   408      25.112 -42.453  30.236  1.00 26.46           C  
ATOM   3085  C   ASN   408      24.423 -41.995  28.954  1.00 26.46           C  
ATOM   3086  O   ASN   408      24.194 -40.800  28.760  1.00 26.46           O  
ATOM   3087  CB  ASN   408      24.221 -42.172  31.448  1.00 26.46           C  
ATOM   3088  CG  ASN   408      23.060 -43.140  31.555  1.00 26.46           C  
ATOM   3089  OD1 ASN   408      22.788 -43.909  30.629  1.00 26.46           O  
ATOM   3090  ND2 ASN   408      22.366 -43.111  32.687  1.00 26.46           N  
ATOM   3091  N   PRO   409      24.307 -42.873  27.923  1.00 21.77           N  
ATOM   3092  CA  PRO   409      23.694 -42.630  26.615  1.00 21.77           C  
ATOM   3093  C   PRO   409      22.470 -41.722  26.697  1.00 21.77           C  
ATOM   3094  O   PRO   409      21.671 -41.839  27.630  1.00 21.77           O  
ATOM   3095  CB  PRO   409      23.303 -44.033  26.143  1.00 21.77           C  
ATOM   3096  CG  PRO   409      23.648 -44.931  27.286  1.00 21.77           C  
ATOM   3097  CD  PRO   409      24.259 -44.100  28.378  1.00 21.77           C  
TER    3098      PRO   409                                                       
END   
