# Supplementary material for: The transformative power of transformers in protein structure prediction
Source: Proc Natl Acad Sci U S A. 2023 Jul 31;120(32):e2303499120. doi: 10.1073/pnas.2303499120 (PMC10410766; doi:10.1073/pnas.2303499120)
Supplement: Supplementary file 2 — Dataset S01 (GZ) [file pnas.2303499120.sd01.gz › SI_Data/predicted_structures/OmegaFold/T1182.pdb]

ATOM      1  N   MET     1      31.631  49.831  27.579  1.00 51.76           N  
ATOM      2  CA  MET     1      31.459  48.703  26.669  1.00 51.76           C  
ATOM      3  C   MET     1      30.667  49.116  25.433  1.00 51.76           C  
ATOM      4  O   MET     1      29.545  49.612  25.547  1.00 51.76           O  
ATOM      5  CB  MET     1      30.756  47.543  27.376  1.00 51.76           C  
ATOM      6  CG  MET     1      31.707  46.478  27.899  1.00 51.76           C  
ATOM      7  SD  MET     1      30.837  44.939  28.390  1.00 51.76           S  
ATOM      8  CE  MET     1      30.079  45.482  29.947  1.00 51.76           C  
ATOM      9  N   LYS     2      31.288  49.581  24.415  1.00 59.64           N  
ATOM     10  CA  LYS     2      30.972  50.256  23.160  1.00 59.64           C  
ATOM     11  C   LYS     2      29.883  49.511  22.394  1.00 59.64           C  
ATOM     12  O   LYS     2      29.854  48.278  22.387  1.00 59.64           O  
ATOM     13  CB  LYS     2      32.224  50.391  22.292  1.00 59.64           C  
ATOM     14  CG  LYS     2      33.137  51.539  22.697  1.00 59.64           C  
ATOM     15  CD  LYS     2      34.456  51.499  21.937  1.00 59.64           C  
ATOM     16  CE  LYS     2      35.408  52.590  22.408  1.00 59.64           C  
ATOM     17  NZ  LYS     2      36.726  52.515  21.710  1.00 59.64           N  
ATOM     18  N   MET     3      28.645  49.953  22.475  1.00 58.12           N  
ATOM     19  CA  MET     3      27.487  49.531  21.693  1.00 58.12           C  
ATOM     20  C   MET     3      27.917  48.707  20.484  1.00 58.12           C  
ATOM     21  O   MET     3      27.193  47.809  20.049  1.00 58.12           O  
ATOM     22  CB  MET     3      26.674  50.744  21.236  1.00 58.12           C  
ATOM     23  CG  MET     3      25.196  50.657  21.584  1.00 58.12           C  
ATOM     24  SD  MET     3      24.302  52.224  21.247  1.00 58.12           S  
ATOM     25  CE  MET     3      22.624  51.748  21.746  1.00 58.12           C  
ATOM     26  N   SER     4      29.128  48.866  20.097  1.00 64.85           N  
ATOM     27  CA  SER     4      29.594  48.146  18.917  1.00 64.85           C  
ATOM     28  C   SER     4      29.842  46.674  19.230  1.00 64.85           C  
ATOM     29  O   SER     4      29.647  45.810  18.372  1.00 64.85           O  
ATOM     30  CB  SER     4      30.872  48.782  18.369  1.00 64.85           C  
ATOM     31  OG  SER     4      32.005  48.339  19.096  1.00 64.85           O  
ATOM     32  N   ASN     5      30.058  46.420  20.538  1.00 63.95           N  
ATOM     33  CA  ASN     5      30.354  45.030  20.868  1.00 63.95           C  
ATOM     34  C   ASN     5      29.085  44.183  20.919  1.00 63.95           C  
ATOM     35  O   ASN     5      29.103  43.008  20.551  1.00 63.95           O  
ATOM     36  CB  ASN     5      31.105  44.942  22.198  1.00 63.95           C  
ATOM     37  CG  ASN     5      32.584  45.246  22.055  1.00 63.95           C  
ATOM     38  OD1 ASN     5      33.101  45.363  20.941  1.00 63.95           O  
ATOM     39  ND2 ASN     5      33.274  45.379  23.182  1.00 63.95           N  
ATOM     40  N   PHE     6      27.983  44.933  21.216  1.00 66.96           N  
ATOM     41  CA  PHE     6      26.753  44.154  21.292  1.00 66.96           C  
ATOM     42  C   PHE     6      26.239  43.815  19.898  1.00 66.96           C  
ATOM     43  O   PHE     6      25.662  42.746  19.687  1.00 66.96           O  
ATOM     44  CB  PHE     6      25.680  44.916  22.076  1.00 66.96           C  
ATOM     45  CG  PHE     6      25.724  44.671  23.561  1.00 66.96           C  
ATOM     46  CD1 PHE     6      25.168  43.521  24.107  1.00 66.96           C  
ATOM     47  CD2 PHE     6      26.322  45.593  24.410  1.00 66.96           C  
ATOM     48  CE1 PHE     6      25.207  43.292  25.480  1.00 66.96           C  
ATOM     49  CE2 PHE     6      26.365  45.371  25.784  1.00 66.96           C  
ATOM     50  CZ  PHE     6      25.806  44.220  26.317  1.00 66.96           C  
ATOM     51  N   LEU     7      26.567  44.765  19.032  1.00 71.25           N  
ATOM     52  CA  LEU     7      26.137  44.520  17.660  1.00 71.25           C  
ATOM     53  C   LEU     7      26.898  43.345  17.053  1.00 71.25           C  
ATOM     54  O   LEU     7      26.318  42.531  16.332  1.00 71.25           O  
ATOM     55  CB  LEU     7      26.340  45.772  16.803  1.00 71.25           C  
ATOM     56  CG  LEU     7      25.420  45.919  15.590  1.00 71.25           C  
ATOM     57  CD1 LEU     7      24.240  46.825  15.927  1.00 71.25           C  
ATOM     58  CD2 LEU     7      26.194  46.464  14.394  1.00 71.25           C  
ATOM     59  N   LEU     8      28.128  43.285  17.538  1.00 73.40           N  
ATOM     60  CA  LEU     8      28.928  42.191  16.997  1.00 73.40           C  
ATOM     61  C   LEU     8      28.476  40.852  17.570  1.00 73.40           C  
ATOM     62  O   LEU     8      28.411  39.854  16.848  1.00 73.40           O  
ATOM     63  CB  LEU     8      30.412  42.413  17.299  1.00 73.40           C  
ATOM     64  CG  LEU     8      31.395  41.472  16.599  1.00 73.40           C  
ATOM     65  CD1 LEU     8      31.392  41.727  15.095  1.00 73.40           C  
ATOM     66  CD2 LEU     8      32.797  41.640  17.172  1.00 73.40           C  
ATOM     67  N   LEU     9      28.021  40.929  18.779  1.00 69.85           N  
ATOM     68  CA  LEU     9      27.563  39.685  19.389  1.00 69.85           C  
ATOM     69  C   LEU     9      26.246  39.229  18.769  1.00 69.85           C  
ATOM     70  O   LEU     9      26.031  38.032  18.568  1.00 69.85           O  
ATOM     71  CB  LEU     9      27.396  39.859  20.901  1.00 69.85           C  
ATOM     72  CG  LEU     9      28.239  38.941  21.786  1.00 69.85           C  
ATOM     73  CD1 LEU     9      29.196  39.763  22.643  1.00 69.85           C  
ATOM     74  CD2 LEU     9      27.343  38.070  22.661  1.00 69.85           C  
ATOM     75  N   GLY    10      25.488  40.215  18.431  1.00 65.22           N  
ATOM     76  CA  GLY    10      24.221  39.869  17.806  1.00 65.22           C  
ATOM     77  C   GLY    10      24.380  39.304  16.407  1.00 65.22           C  
ATOM     78  O   GLY    10      23.677  38.366  16.028  1.00 65.22           O  
ATOM     79  N   LEU    11      25.453  39.808  15.815  1.00 64.84           N  
ATOM     80  CA  LEU    11      25.667  39.351  14.446  1.00 64.84           C  
ATOM     81  C   LEU    11      26.200  37.923  14.427  1.00 64.84           C  
ATOM     82  O   LEU    11      25.900  37.156  13.508  1.00 64.84           O  
ATOM     83  CB  LEU    11      26.640  40.282  13.717  1.00 64.84           C  
ATOM     84  CG  LEU    11      26.111  40.960  12.452  1.00 64.84           C  
ATOM     85  CD1 LEU    11      25.800  42.427  12.728  1.00 64.84           C  
ATOM     86  CD2 LEU    11      27.116  40.825  11.313  1.00 64.84           C  
ATOM     87  N   MET    12      26.870  37.643  15.521  1.00 66.33           N  
ATOM     88  CA  MET    12      27.460  36.307  15.546  1.00 66.33           C  
ATOM     89  C   MET    12      26.404  35.251  15.855  1.00 66.33           C  
ATOM     90  O   MET    12      26.554  34.088  15.477  1.00 66.33           O  
ATOM     91  CB  MET    12      28.588  36.236  16.578  1.00 66.33           C  
ATOM     92  CG  MET    12      29.878  36.897  16.122  1.00 66.33           C  
ATOM     93  SD  MET    12      31.336  36.330  17.081  1.00 66.33           S  
ATOM     94  CE  MET    12      32.652  37.251  16.238  1.00 66.33           C  
ATOM     95  N   LEU    13      25.295  35.726  16.369  1.00 59.44           N  
ATOM     96  CA  LEU    13      24.291  34.739  16.751  1.00 59.44           C  
ATOM     97  C   LEU    13      23.377  34.410  15.576  1.00 59.44           C  
ATOM     98  O   LEU    13      22.560  33.490  15.658  1.00 59.44           O  
ATOM     99  CB  LEU    13      23.461  35.248  17.932  1.00 59.44           C  
ATOM    100  CG  LEU    13      24.049  35.015  19.325  1.00 59.44           C  
ATOM    101  CD1 LEU    13      23.734  36.196  20.237  1.00 59.44           C  
ATOM    102  CD2 LEU    13      23.517  33.716  19.920  1.00 59.44           C  
ATOM    103  N   LEU    14      23.635  34.989  14.439  1.00 57.21           N  
ATOM    104  CA  LEU    14      22.706  34.823  13.326  1.00 57.21           C  
ATOM    105  C   LEU    14      22.998  33.536  12.562  1.00 57.21           C  
ATOM    106  O   LEU    14      22.075  32.860  12.101  1.00 57.21           O  
ATOM    107  CB  LEU    14      22.787  36.023  12.378  1.00 57.21           C  
ATOM    108  CG  LEU    14      21.834  37.183  12.670  1.00 57.21           C  
ATOM    109  CD1 LEU    14      22.521  38.516  12.389  1.00 57.21           C  
ATOM    110  CD2 LEU    14      20.559  37.048  11.844  1.00 57.21           C  
ATOM    111  N   PRO    15      24.263  33.104  12.548  1.00 50.13           N  
ATOM    112  CA  PRO    15      24.327  31.844  11.804  1.00 50.13           C  
ATOM    113  C   PRO    15      23.753  30.666  12.588  1.00 50.13           C  
ATOM    114  O   PRO    15      23.322  29.675  11.992  1.00 50.13           O  
ATOM    115  CB  PRO    15      25.827  31.658  11.557  1.00 50.13           C  
ATOM    116  CG  PRO    15      26.473  32.827  12.227  1.00 50.13           C  
ATOM    117  CD  PRO    15      25.401  33.661  12.869  1.00 50.13           C  
ATOM    118  N   GLY    16      23.724  30.858  13.882  1.00 46.12           N  
ATOM    119  CA  GLY    16      23.118  29.731  14.574  1.00 46.12           C  
ATOM    120  C   GLY    16      21.631  29.596  14.307  1.00 46.12           C  
ATOM    121  O   GLY    16      21.084  28.492  14.353  1.00 46.12           O  
ATOM    122  N   LEU    17      21.070  30.701  13.888  1.00 41.01           N  
ATOM    123  CA  LEU    17      19.664  30.628  13.507  1.00 41.01           C  
ATOM    124  C   LEU    17      19.516  30.164  12.062  1.00 41.01           C  
ATOM    125  O   LEU    17      18.529  29.513  11.712  1.00 41.01           O  
ATOM    126  CB  LEU    17      18.987  31.989  13.690  1.00 41.01           C  
ATOM    127  CG  LEU    17      18.789  32.459  15.132  1.00 41.01           C  
ATOM    128  CD1 LEU    17      18.332  33.913  15.157  1.00 41.01           C  
ATOM    129  CD2 LEU    17      17.785  31.565  15.852  1.00 41.01           C  
ATOM    130  N   ALA    18      20.529  30.565  11.258  1.00 40.73           N  
ATOM    131  CA  ALA    18      20.395  30.102   9.879  1.00 40.73           C  
ATOM    132  C   ALA    18      20.511  28.582   9.797  1.00 40.73           C  
ATOM    133  O   ALA    18      19.878  27.951   8.947  1.00 40.73           O  
ATOM    134  CB  ALA    18      21.449  30.761   8.991  1.00 40.73           C  
ATOM    135  N   GLU    19      21.304  28.047  10.702  1.00 34.64           N  
ATOM    136  CA  GLU    19      21.338  26.591  10.602  1.00 34.64           C  
ATOM    137  C   GLU    19      20.081  25.967  11.202  1.00 34.64           C  
ATOM    138  O   GLU    19      19.822  24.777  11.014  1.00 34.64           O  
ATOM    139  CB  GLU    19      22.584  26.034  11.294  1.00 34.64           C  
ATOM    140  CG  GLU    19      23.886  26.368  10.580  1.00 34.64           C  
ATOM    141  CD  GLU    19      25.037  25.455  10.972  1.00 34.64           C  
ATOM    142  OE1 GLU    19      26.109  25.520  10.329  1.00 34.64           O  
ATOM    143  OE2 GLU    19      24.864  24.667  11.929  1.00 34.64           O  
ATOM    144  N   ALA    20      19.442  26.776  12.081  1.00 33.21           N  
ATOM    145  CA  ALA    20      18.232  26.137  12.591  1.00 33.21           C  
ATOM    146  C   ALA    20      17.135  26.116  11.531  1.00 33.21           C  
ATOM    147  O   ALA    20      16.077  25.516  11.735  1.00 33.21           O  
ATOM    148  CB  ALA    20      17.740  26.853  13.847  1.00 33.21           C  
ATOM    149  N   GLN    21      17.402  26.849  10.491  1.00 29.06           N  
ATOM    150  CA  GLN    21      16.293  26.785   9.544  1.00 29.06           C  
ATOM    151  C   GLN    21      16.570  25.769   8.440  1.00 29.06           C  
ATOM    152  O   GLN    21      16.902  26.143   7.313  1.00 29.06           O  
ATOM    153  CB  GLN    21      16.026  28.162   8.935  1.00 29.06           C  
ATOM    154  CG  GLN    21      14.680  28.274   8.232  1.00 29.06           C  
ATOM    155  CD  GLN    21      14.143  29.693   8.215  1.00 29.06           C  
ATOM    156  OE1 GLN    21      14.836  30.638   8.603  1.00 29.06           O  
ATOM    157  NE2 GLN    21      12.902  29.851   7.766  1.00 29.06           N  
ATOM    158  N   THR    22      17.552  24.942   8.604  1.00 26.71           N  
ATOM    159  CA  THR    22      17.391  23.803   7.708  1.00 26.71           C  
ATOM    160  C   THR    22      15.999  23.194   7.852  1.00 26.71           C  
ATOM    161  O   THR    22      15.674  22.613   8.889  1.00 26.71           O  
ATOM    162  CB  THR    22      18.456  22.724   7.978  1.00 26.71           C  
ATOM    163  OG1 THR    22      18.530  22.477   9.388  1.00 26.71           O  
ATOM    164  CG2 THR    22      19.827  23.168   7.479  1.00 26.71           C  
ATOM    165  N   ALA    23      15.004  23.967   8.153  1.00 23.95           N  
ATOM    166  CA  ALA    23      13.706  23.409   7.783  1.00 23.95           C  
ATOM    167  C   ALA    23      13.869  22.086   7.042  1.00 23.95           C  
ATOM    168  O   ALA    23      14.652  21.991   6.094  1.00 23.95           O  
ATOM    169  CB  ALA    23      12.923  24.402   6.928  1.00 23.95           C  
ATOM    170  N   SER    24      14.636  21.199   7.542  1.00 21.93           N  
ATOM    171  CA  SER    24      14.323  19.880   7.001  1.00 21.93           C  
ATOM    172  C   SER    24      13.494  19.988   5.726  1.00 21.93           C  
ATOM    173  O   SER    24      12.498  20.715   5.686  1.00 21.93           O  
ATOM    174  CB  SER    24      13.573  19.040   8.037  1.00 21.93           C  
ATOM    175  OG  SER    24      12.809  18.028   7.405  1.00 21.93           O  
ATOM    176  N   LYS    25      13.894  20.732   4.761  1.00 20.63           N  
ATOM    177  CA  LYS    25      13.329  20.475   3.439  1.00 20.63           C  
ATOM    178  C   LYS    25      12.206  19.445   3.512  1.00 20.63           C  
ATOM    179  O   LYS    25      12.463  18.241   3.564  1.00 20.63           O  
ATOM    180  CB  LYS    25      14.416  19.998   2.475  1.00 20.63           C  
ATOM    181  CG  LYS    25      15.192  21.125   1.810  1.00 20.63           C  
ATOM    182  CD  LYS    25      16.216  20.589   0.817  1.00 20.63           C  
ATOM    183  CE  LYS    25      17.072  21.706   0.238  1.00 20.63           C  
ATOM    184  NZ  LYS    25      18.105  21.181  -0.704  1.00 20.63           N  
ATOM    185  N   ALA    26      11.501  19.399   4.562  1.00 19.01           N  
ATOM    186  CA  ALA    26      10.210  18.717   4.610  1.00 19.01           C  
ATOM    187  C   ALA    26       9.626  18.549   3.210  1.00 19.01           C  
ATOM    188  O   ALA    26       9.542  19.513   2.446  1.00 19.01           O  
ATOM    189  CB  ALA    26       9.236  19.484   5.501  1.00 19.01           C  
ATOM    190  N   TRP    27      10.294  17.829   2.368  1.00 20.90           N  
ATOM    191  CA  TRP    27       9.661  17.344   1.146  1.00 20.90           C  
ATOM    192  C   TRP    27       8.193  17.756   1.093  1.00 20.90           C  
ATOM    193  O   TRP    27       7.406  17.388   1.968  1.00 20.90           O  
ATOM    194  CB  TRP    27       9.781  15.821   1.046  1.00 20.90           C  
ATOM    195  CG  TRP    27       9.296  15.256  -0.255  1.00 20.90           C  
ATOM    196  CD1 TRP    27       8.001  15.009  -0.615  1.00 20.90           C  
ATOM    197  CD2 TRP    27      10.104  14.864  -1.369  1.00 20.90           C  
ATOM    198  NE1 TRP    27       7.954  14.487  -1.887  1.00 20.90           N  
ATOM    199  CE2 TRP    27       9.230  14.387  -2.371  1.00 20.90           C  
ATOM    200  CE3 TRP    27      11.483  14.869  -1.618  1.00 20.90           C  
ATOM    201  CZ2 TRP    27       9.692  13.920  -3.604  1.00 20.90           C  
ATOM    202  CZ3 TRP    27      11.940  14.404  -2.845  1.00 20.90           C  
ATOM    203  CH2 TRP    27      11.045  13.937  -3.821  1.00 20.90           C  
ATOM    204  N   ARG    28       7.894  18.961   0.900  1.00 20.16           N  
ATOM    205  CA  ARG    28       6.594  19.531   0.560  1.00 20.16           C  
ATOM    206  C   ARG    28       5.807  18.595  -0.351  1.00 20.16           C  
ATOM    207  O   ARG    28       6.330  18.120  -1.361  1.00 20.16           O  
ATOM    208  CB  ARG    28       6.763  20.896  -0.111  1.00 20.16           C  
ATOM    209  CG  ARG    28       7.064  22.027   0.860  1.00 20.16           C  
ATOM    210  CD  ARG    28       7.098  23.378   0.159  1.00 20.16           C  
ATOM    211  NE  ARG    28       7.516  24.444   1.064  1.00 20.16           N  
ATOM    212  CZ  ARG    28       7.143  25.717   0.960  1.00 20.16           C  
ATOM    213  NH1 ARG    28       6.333  26.108  -0.018  1.00 20.16           N  
ATOM    214  NH2 ARG    28       7.583  26.606   1.839  1.00 20.16           N  
ATOM    215  N   ILE    29       5.026  17.703   0.196  1.00 22.96           N  
ATOM    216  CA  ILE    29       4.020  16.973  -0.567  1.00 22.96           C  
ATOM    217  C   ILE    29       3.337  17.915  -1.556  1.00 22.96           C  
ATOM    218  O   ILE    29       2.550  18.777  -1.159  1.00 22.96           O  
ATOM    219  CB  ILE    29       2.972  16.319   0.361  1.00 22.96           C  
ATOM    220  CG1 ILE    29       3.659  15.407   1.384  1.00 22.96           C  
ATOM    221  CG2 ILE    29       1.936  15.543  -0.456  1.00 22.96           C  
ATOM    222  CD1 ILE    29       2.730  14.886   2.472  1.00 22.96           C  
ATOM    223  N   THR    30       4.056  18.469  -2.496  1.00 24.29           N  
ATOM    224  CA  THR    30       3.343  19.291  -3.467  1.00 24.29           C  
ATOM    225  C   THR    30       2.692  18.421  -4.538  1.00 24.29           C  
ATOM    226  O   THR    30       3.020  17.240  -4.670  1.00 24.29           O  
ATOM    227  CB  THR    30       4.284  20.312  -4.134  1.00 24.29           C  
ATOM    228  OG1 THR    30       5.507  19.660  -4.495  1.00 24.29           O  
ATOM    229  CG2 THR    30       4.597  21.469  -3.190  1.00 24.29           C  
ATOM    230  N   LYS    31       1.329  18.496  -4.667  1.00 29.37           N  
ATOM    231  CA  LYS    31       0.528  18.151  -5.838  1.00 29.37           C  
ATOM    232  C   LYS    31       1.413  17.911  -7.058  1.00 29.37           C  
ATOM    233  O   LYS    31       1.808  18.858  -7.741  1.00 29.37           O  
ATOM    234  CB  LYS    31      -0.489  19.254  -6.138  1.00 29.37           C  
ATOM    235  CG  LYS    31      -1.732  19.203  -5.263  1.00 29.37           C  
ATOM    236  CD  LYS    31      -2.765  20.234  -5.699  1.00 29.37           C  
ATOM    237  CE  LYS    31      -3.976  20.239  -4.775  1.00 29.37           C  
ATOM    238  NZ  LYS    31      -4.953  21.306  -5.149  1.00 29.37           N  
ATOM    239  N   PRO    32       2.195  16.831  -7.181  1.00 37.11           N  
ATOM    240  CA  PRO    32       2.933  16.932  -8.442  1.00 37.11           C  
ATOM    241  C   PRO    32       2.025  16.836  -9.667  1.00 37.11           C  
ATOM    242  O   PRO    32       0.986  16.173  -9.619  1.00 37.11           O  
ATOM    243  CB  PRO    32       3.896  15.744  -8.383  1.00 37.11           C  
ATOM    244  CG  PRO    32       3.487  14.980  -7.165  1.00 37.11           C  
ATOM    245  CD  PRO    32       2.385  15.735  -6.477  1.00 37.11           C  
ATOM    246  N   SER    33       2.152  17.812 -10.586  1.00 46.04           N  
ATOM    247  CA  SER    33       1.315  17.826 -11.781  1.00 46.04           C  
ATOM    248  C   SER    33       2.028  17.177 -12.963  1.00 46.04           C  
ATOM    249  O   SER    33       3.124  17.598 -13.340  1.00 46.04           O  
ATOM    250  CB  SER    33       0.915  19.258 -12.139  1.00 46.04           C  
ATOM    251  OG  SER    33       1.971  19.921 -12.813  1.00 46.04           O  
ATOM    252  N   TRP    34       1.948  15.814 -13.151  1.00 62.42           N  
ATOM    253  CA  TRP    34       2.433  15.297 -14.426  1.00 62.42           C  
ATOM    254  C   TRP    34       1.885  16.116 -15.590  1.00 62.42           C  
ATOM    255  O   TRP    34       0.747  16.589 -15.542  1.00 62.42           O  
ATOM    256  CB  TRP    34       2.044  13.826 -14.593  1.00 62.42           C  
ATOM    257  CG  TRP    34       2.881  12.879 -13.785  1.00 62.42           C  
ATOM    258  CD1 TRP    34       3.607  13.172 -12.664  1.00 62.42           C  
ATOM    259  CD2 TRP    34       3.080  11.485 -14.040  1.00 62.42           C  
ATOM    260  NE1 TRP    34       4.246  12.043 -12.206  1.00 62.42           N  
ATOM    261  CE2 TRP    34       3.940  10.995 -13.032  1.00 62.42           C  
ATOM    262  CE3 TRP    34       2.615  10.602 -15.024  1.00 62.42           C  
ATOM    263  CZ2 TRP    34       4.344   9.659 -12.980  1.00 62.42           C  
ATOM    264  CZ3 TRP    34       3.018   9.273 -14.970  1.00 62.42           C  
ATOM    265  CH2 TRP    34       3.874   8.816 -13.954  1.00 62.42           C  
ATOM    266  N   THR    35       2.728  16.495 -16.504  1.00 70.06           N  
ATOM    267  CA  THR    35       2.293  17.086 -17.765  1.00 70.06           C  
ATOM    268  C   THR    35       1.621  16.040 -18.650  1.00 70.06           C  
ATOM    269  O   THR    35       1.647  14.847 -18.338  1.00 70.06           O  
ATOM    270  CB  THR    35       3.474  17.721 -18.522  1.00 70.06           C  
ATOM    271  OG1 THR    35       4.387  16.692 -18.921  1.00 70.06           O  
ATOM    272  CG2 THR    35       4.212  18.727 -17.645  1.00 70.06           C  
ATOM    273  N   ALA    36       0.910  16.475 -19.659  1.00 69.49           N  
ATOM    274  CA  ALA    36       0.293  15.570 -20.626  1.00 69.49           C  
ATOM    275  C   ALA    36       1.339  14.677 -21.287  1.00 69.49           C  
ATOM    276  O   ALA    36       1.084  13.499 -21.546  1.00 69.49           O  
ATOM    277  CB  ALA    36      -0.471  16.363 -21.684  1.00 69.49           C  
ATOM    278  N   ALA    37       2.526  15.215 -21.516  1.00 77.67           N  
ATOM    279  CA  ALA    37       3.621  14.444 -22.099  1.00 77.67           C  
ATOM    280  C   ALA    37       4.064  13.325 -21.161  1.00 77.67           C  
ATOM    281  O   ALA    37       4.327  12.204 -21.603  1.00 77.67           O  
ATOM    282  CB  ALA    37       4.800  15.358 -22.426  1.00 77.67           C  
ATOM    283  N   ASP    38       4.065  13.596 -19.881  1.00 79.95           N  
ATOM    284  CA  ASP    38       4.434  12.589 -18.891  1.00 79.95           C  
ATOM    285  C   ASP    38       3.399  11.468 -18.834  1.00 79.95           C  
ATOM    286  O   ASP    38       3.755  10.291 -18.755  1.00 79.95           O  
ATOM    287  CB  ASP    38       4.594  13.228 -17.510  1.00 79.95           C  
ATOM    288  CG  ASP    38       5.805  14.139 -17.414  1.00 79.95           C  
ATOM    289  OD1 ASP    38       6.805  13.901 -18.125  1.00 79.95           O  
ATOM    290  OD2 ASP    38       5.760  15.102 -16.618  1.00 79.95           O  
ATOM    291  N   GLU    39       2.130  11.867 -18.948  1.00 76.42           N  
ATOM    292  CA  GLU    39       1.066  10.869 -18.919  1.00 76.42           C  
ATOM    293  C   GLU    39       1.143   9.945 -20.132  1.00 76.42           C  
ATOM    294  O   GLU    39       0.902   8.741 -20.018  1.00 76.42           O  
ATOM    295  CB  GLU    39      -0.306  11.545 -18.860  1.00 76.42           C  
ATOM    296  CG  GLU    39      -0.568  12.293 -17.561  1.00 76.42           C  
ATOM    297  CD  GLU    39      -0.755  11.372 -16.366  1.00 76.42           C  
ATOM    298  OE1 GLU    39      -0.853  11.873 -15.222  1.00 76.42           O  
ATOM    299  OE2 GLU    39      -0.803  10.139 -16.574  1.00 76.42           O  
ATOM    300  N   GLN    40       1.470  10.535 -21.237  1.00 82.71           N  
ATOM    301  CA  GLN    40       1.616   9.747 -22.457  1.00 82.71           C  
ATOM    302  C   GLN    40       2.778   8.764 -22.341  1.00 82.71           C  
ATOM    303  O   GLN    40       2.649   7.596 -22.713  1.00 82.71           O  
ATOM    304  CB  GLN    40       1.821  10.661 -23.666  1.00 82.71           C  
ATOM    305  CG  GLN    40       1.931   9.916 -24.989  1.00 82.71           C  
ATOM    306  CD  GLN    40       1.969  10.847 -26.186  1.00 82.71           C  
ATOM    307  OE1 GLN    40       1.757  12.058 -26.055  1.00 82.71           O  
ATOM    308  NE2 GLN    40       2.237  10.290 -27.363  1.00 82.71           N  
ATOM    309  N   ARG    41       3.860   9.218 -21.826  1.00 85.23           N  
ATOM    310  CA  ARG    41       5.016   8.348 -21.639  1.00 85.23           C  
ATOM    311  C   ARG    41       4.689   7.200 -20.690  1.00 85.23           C  
ATOM    312  O   ARG    41       5.130   6.068 -20.902  1.00 85.23           O  
ATOM    313  CB  ARG    41       6.208   9.145 -21.106  1.00 85.23           C  
ATOM    314  CG  ARG    41       6.860  10.046 -22.142  1.00 85.23           C  
ATOM    315  CD  ARG    41       8.178  10.622 -21.641  1.00 85.23           C  
ATOM    316  NE  ARG    41       7.969  11.595 -20.573  1.00 85.23           N  
ATOM    317  CZ  ARG    41       8.942  12.173 -19.873  1.00 85.23           C  
ATOM    318  NH1 ARG    41      10.215  11.885 -20.116  1.00 85.23           N  
ATOM    319  NH2 ARG    41       8.639  13.046 -18.923  1.00 85.23           N  
ATOM    320  N   PHE    42       3.927   7.542 -19.600  1.00 85.62           N  
ATOM    321  CA  PHE    42       3.518   6.488 -18.679  1.00 85.62           C  
ATOM    322  C   PHE    42       2.660   5.450 -19.391  1.00 85.62           C  
ATOM    323  O   PHE    42       2.834   4.247 -19.186  1.00 85.62           O  
ATOM    324  CB  PHE    42       2.752   7.078 -17.491  1.00 85.62           C  
ATOM    325  CG  PHE    42       2.237   6.043 -16.527  1.00 85.62           C  
ATOM    326  CD1 PHE    42       0.872   5.833 -16.375  1.00 85.62           C  
ATOM    327  CD2 PHE    42       3.119   5.281 -15.772  1.00 85.62           C  
ATOM    328  CE1 PHE    42       0.392   4.875 -15.484  1.00 85.62           C  
ATOM    329  CE2 PHE    42       2.648   4.322 -14.879  1.00 85.62           C  
ATOM    330  CZ  PHE    42       1.284   4.122 -14.735  1.00 85.62           C  
ATOM    331  N   GLY    43       1.824   5.896 -20.244  1.00 86.48           N  
ATOM    332  CA  GLY    43       1.021   4.973 -21.030  1.00 86.48           C  
ATOM    333  C   GLY    43       1.851   4.068 -21.920  1.00 86.48           C  
ATOM    334  O   GLY    43       1.573   2.872 -22.031  1.00 86.48           O  
ATOM    335  N   GLU    44       2.858   4.591 -22.500  1.00 89.23           N  
ATOM    336  CA  GLU    44       3.753   3.790 -23.329  1.00 89.23           C  
ATOM    337  C   GLU    44       4.472   2.728 -22.501  1.00 89.23           C  
ATOM    338  O   GLU    44       4.633   1.590 -22.946  1.00 89.23           O  
ATOM    339  CB  GLU    44       4.774   4.684 -24.038  1.00 89.23           C  
ATOM    340  CG  GLU    44       4.162   5.607 -25.082  1.00 89.23           C  
ATOM    341  CD  GLU    44       5.131   6.663 -25.590  1.00 89.23           C  
ATOM    342  OE1 GLU    44       4.732   7.496 -26.435  1.00 89.23           O  
ATOM    343  OE2 GLU    44       6.299   6.657 -25.139  1.00 89.23           O  
ATOM    344  N   PHE    45       4.840   3.193 -21.337  1.00 89.08           N  
ATOM    345  CA  PHE    45       5.469   2.272 -20.397  1.00 89.08           C  
ATOM    346  C   PHE    45       4.537   1.109 -20.073  1.00 89.08           C  
ATOM    347  O   PHE    45       4.940  -0.053 -20.142  1.00 89.08           O  
ATOM    348  CB  PHE    45       5.864   3.002 -19.110  1.00 89.08           C  
ATOM    349  CG  PHE    45       6.120   2.083 -17.945  1.00 89.08           C  
ATOM    350  CD1 PHE    45       5.263   2.069 -16.852  1.00 89.08           C  
ATOM    351  CD2 PHE    45       7.219   1.234 -17.944  1.00 89.08           C  
ATOM    352  CE1 PHE    45       5.498   1.220 -15.772  1.00 89.08           C  
ATOM    353  CE2 PHE    45       7.460   0.382 -16.870  1.00 89.08           C  
ATOM    354  CZ  PHE    45       6.599   0.378 -15.784  1.00 89.08           C  
ATOM    355  N   VAL    46       3.331   1.388 -19.785  1.00 88.82           N  
ATOM    356  CA  VAL    46       2.354   0.365 -19.426  1.00 88.82           C  
ATOM    357  C   VAL    46       2.070  -0.526 -20.633  1.00 88.82           C  
ATOM    358  O   VAL    46       1.897  -1.738 -20.490  1.00 88.82           O  
ATOM    359  CB  VAL    46       1.041   0.992 -18.905  1.00 88.82           C  
ATOM    360  CG1 VAL    46      -0.010  -0.087 -18.651  1.00 88.82           C  
ATOM    361  CG2 VAL    46       1.302   1.798 -17.634  1.00 88.82           C  
ATOM    362  N   THR    47       2.049   0.061 -21.810  1.00 90.67           N  
ATOM    363  CA  THR    47       1.832  -0.704 -23.033  1.00 90.67           C  
ATOM    364  C   THR    47       2.936  -1.740 -23.226  1.00 90.67           C  
ATOM    365  O   THR    47       2.656  -2.913 -23.482  1.00 90.67           O  
ATOM    366  CB  THR    47       1.769   0.218 -24.265  1.00 90.67           C  
ATOM    367  OG1 THR    47       0.624   1.073 -24.156  1.00 90.67           O  
ATOM    368  CG2 THR    47       1.663  -0.592 -25.553  1.00 90.67           C  
ATOM    369  N   GLN    48       4.140  -1.294 -23.041  1.00 88.65           N  
ATOM    370  CA  GLN    48       5.269  -2.201 -23.222  1.00 88.65           C  
ATOM    371  C   GLN    48       5.234  -3.335 -22.201  1.00 88.65           C  
ATOM    372  O   GLN    48       5.398  -4.503 -22.557  1.00 88.65           O  
ATOM    373  CB  GLN    48       6.591  -1.440 -23.117  1.00 88.65           C  
ATOM    374  CG  GLN    48       6.900  -0.572 -24.330  1.00 88.65           C  
ATOM    375  CD  GLN    48       8.143   0.277 -24.142  1.00 88.65           C  
ATOM    376  OE1 GLN    48       8.967   0.010 -23.261  1.00 88.65           O  
ATOM    377  NE2 GLN    48       8.287   1.308 -24.969  1.00 88.65           N  
ATOM    378  N   LEU    49       5.008  -2.926 -20.960  1.00 87.76           N  
ATOM    379  CA  LEU    49       4.934  -3.921 -19.895  1.00 87.76           C  
ATOM    380  C   LEU    49       3.787  -4.895 -20.140  1.00 87.76           C  
ATOM    381  O   LEU    49       3.967  -6.111 -20.041  1.00 87.76           O  
ATOM    382  CB  LEU    49       4.760  -3.239 -18.536  1.00 87.76           C  
ATOM    383  CG  LEU    49       4.652  -4.164 -17.322  1.00 87.76           C  
ATOM    384  CD1 LEU    49       5.973  -4.889 -17.089  1.00 87.76           C  
ATOM    385  CD2 LEU    49       4.244  -3.375 -16.083  1.00 87.76           C  
ATOM    386  N   GLY    50       2.681  -4.341 -20.512  1.00 88.23           N  
ATOM    387  CA  GLY    50       1.516  -5.174 -20.765  1.00 88.23           C  
ATOM    388  C   GLY    50       1.705  -6.124 -21.933  1.00 88.23           C  
ATOM    389  O   GLY    50       1.308  -7.289 -21.862  1.00 88.23           O  
ATOM    390  N   ASN    51       2.362  -5.690 -22.960  1.00 85.90           N  
ATOM    391  CA  ASN    51       2.629  -6.552 -24.106  1.00 85.90           C  
ATOM    392  C   ASN    51       3.539  -7.718 -23.731  1.00 85.90           C  
ATOM    393  O   ASN    51       3.353  -8.836 -24.214  1.00 85.90           O  
ATOM    394  CB  ASN    51       3.243  -5.746 -25.253  1.00 85.90           C  
ATOM    395  CG  ASN    51       2.236  -4.846 -25.940  1.00 85.90           C  
ATOM    396  OD1 ASN    51       1.024  -5.015 -25.781  1.00 85.90           O  
ATOM    397  ND2 ASN    51       2.729  -3.882 -26.708  1.00 85.90           N  
ATOM    398  N   ALA    52       4.471  -7.446 -22.831  1.00 85.22           N  
ATOM    399  CA  ALA    52       5.373  -8.498 -22.367  1.00 85.22           C  
ATOM    400  C   ALA    52       4.621  -9.543 -21.548  1.00 85.22           C  
ATOM    401  O   ALA    52       4.864 -10.744 -21.689  1.00 85.22           O  
ATOM    402  CB  ALA    52       6.511  -7.899 -21.545  1.00 85.22           C  
ATOM    403  N   VAL    53       3.708  -9.051 -20.692  1.00 83.30           N  
ATOM    404  CA  VAL    53       2.905  -9.962 -19.883  1.00 83.30           C  
ATOM    405  C   VAL    53       2.018 -10.813 -20.789  1.00 83.30           C  
ATOM    406  O   VAL    53       1.928 -12.030 -20.614  1.00 83.30           O  
ATOM    407  CB  VAL    53       2.040  -9.197 -18.856  1.00 83.30           C  
ATOM    408  CG1 VAL    53       1.093 -10.151 -18.130  1.00 83.30           C  
ATOM    409  CG2 VAL    53       2.929  -8.458 -17.856  1.00 83.30           C  
ATOM    410  N   GLU    54       1.402 -10.163 -21.765  1.00 80.71           N  
ATOM    411  CA  GLU    54       0.518 -10.844 -22.707  1.00 80.71           C  
ATOM    412  C   GLU    54       1.266 -11.924 -23.483  1.00 80.71           C  
ATOM    413  O   GLU    54       0.728 -13.006 -23.726  1.00 80.71           O  
ATOM    414  CB  GLU    54      -0.111  -9.840 -23.676  1.00 80.71           C  
ATOM    415  CG  GLU    54      -1.113 -10.460 -24.639  1.00 80.71           C  
ATOM    416  CD  GLU    54      -1.763  -9.444 -25.565  1.00 80.71           C  
ATOM    417  OE1 GLU    54      -2.639  -9.831 -26.372  1.00 80.71           O  
ATOM    418  OE2 GLU    54      -1.394  -8.252 -25.484  1.00 80.71           O  
ATOM    419  N   ARG    55       2.530 -11.689 -23.875  1.00 80.14           N  
ATOM    420  CA  ARG    55       3.344 -12.627 -24.640  1.00 80.14           C  
ATOM    421  C   ARG    55       3.993 -13.661 -23.727  1.00 80.14           C  
ATOM    422  O   ARG    55       4.809 -14.468 -24.176  1.00 80.14           O  
ATOM    423  CB  ARG    55       4.419 -11.882 -25.435  1.00 80.14           C  
ATOM    424  CG  ARG    55       3.873 -11.069 -26.598  1.00 80.14           C  
ATOM    425  CD  ARG    55       4.985 -10.585 -27.519  1.00 80.14           C  
ATOM    426  NE  ARG    55       5.943  -9.741 -26.810  1.00 80.14           N  
ATOM    427  CZ  ARG    55       5.870  -8.415 -26.728  1.00 80.14           C  
ATOM    428  NH1 ARG    55       4.878  -7.753 -27.311  1.00 80.14           N  
ATOM    429  NH2 ARG    55       6.797  -7.746 -26.057  1.00 80.14           N  
ATOM    430  N   ARG    56       3.714 -13.505 -22.366  1.00 77.04           N  
ATOM    431  CA  ARG    56       4.213 -14.407 -21.333  1.00 77.04           C  
ATOM    432  C   ARG    56       5.735 -14.361 -21.256  1.00 77.04           C  
ATOM    433  O   ARG    56       6.386 -15.397 -21.108  1.00 77.04           O  
ATOM    434  CB  ARG    56       3.745 -15.839 -21.598  1.00 77.04           C  
ATOM    435  CG  ARG    56       2.236 -16.018 -21.526  1.00 77.04           C  
ATOM    436  CD  ARG    56       1.824 -17.455 -21.810  1.00 77.04           C  
ATOM    437  NE  ARG    56       1.871 -18.278 -20.603  1.00 77.04           N  
ATOM    438  CZ  ARG    56       1.557 -19.569 -20.554  1.00 77.04           C  
ATOM    439  NH1 ARG    56       1.167 -20.215 -21.648  1.00 77.04           N  
ATOM    440  NH2 ARG    56       1.635 -20.222 -19.403  1.00 77.04           N  
ATOM    441  N   GLU    57       6.370 -13.357 -21.623  1.00 80.13           N  
ATOM    442  CA  GLU    57       7.812 -13.157 -21.516  1.00 80.13           C  
ATOM    443  C   GLU    57       8.229 -12.916 -20.068  1.00 80.13           C  
ATOM    444  O   GLU    57       9.417 -12.973 -19.741  1.00 80.13           O  
ATOM    445  CB  GLU    57       8.259 -11.985 -22.394  1.00 80.13           C  
ATOM    446  CG  GLU    57       8.122 -12.248 -23.887  1.00 80.13           C  
ATOM    447  CD  GLU    57       8.390 -11.019 -24.740  1.00 80.13           C  
ATOM    448  OE1 GLU    57       8.430 -11.141 -25.985  1.00 80.13           O  
ATOM    449  OE2 GLU    57       8.563  -9.925 -24.158  1.00 80.13           O  
ATOM    450  N   CYS    58       7.245 -12.645 -19.241  1.00 78.10           N  
ATOM    451  CA  CYS    58       7.438 -12.490 -17.803  1.00 78.10           C  
ATOM    452  C   CYS    58       6.157 -12.812 -17.043  1.00 78.10           C  
ATOM    453  O   CYS    58       5.074 -12.844 -17.629  1.00 78.10           O  
ATOM    454  CB  CYS    58       7.893 -11.068 -17.474  1.00 78.10           C  
ATOM    455  SG  CYS    58       6.726  -9.792 -17.995  1.00 78.10           S  
ATOM    456  N   ALA    59       6.216 -13.104 -15.686  1.00 73.58           N  
ATOM    457  CA  ALA    59       5.039 -13.582 -14.967  1.00 73.58           C  
ATOM    458  C   ALA    59       4.808 -12.773 -13.693  1.00 73.58           C  
ATOM    459  O   ALA    59       3.721 -12.813 -13.113  1.00 73.58           O  
ATOM    460  CB  ALA    59       5.185 -15.065 -14.632  1.00 73.58           C  
ATOM    461  N   THR    60       5.853 -12.208 -13.165  1.00 71.15           N  
ATOM    462  CA  THR    60       5.729 -11.414 -11.948  1.00 71.15           C  
ATOM    463  C   THR    60       6.120  -9.962 -12.207  1.00 71.15           C  
ATOM    464  O   THR    60       6.808  -9.664 -13.186  1.00 71.15           O  
ATOM    465  CB  THR    60       6.600 -11.989 -10.815  1.00 71.15           C  
ATOM    466  OG1 THR    60       7.983 -11.799 -11.141  1.00 71.15           O  
ATOM    467  CG2 THR    60       6.336 -13.478 -10.620  1.00 71.15           C  
ATOM    468  N   VAL    61       5.547  -9.114 -11.348  1.00 69.31           N  
ATOM    469  CA  VAL    61       5.856  -7.696 -11.494  1.00 69.31           C  
ATOM    470  C   VAL    61       7.369  -7.500 -11.555  1.00 69.31           C  
ATOM    471  O   VAL    61       7.876  -6.797 -12.432  1.00 69.31           O  
ATOM    472  CB  VAL    61       5.256  -6.862 -10.340  1.00 69.31           C  
ATOM    473  CG1 VAL    61       5.705  -5.405 -10.437  1.00 69.31           C  
ATOM    474  CG2 VAL    61       3.732  -6.957 -10.351  1.00 69.31           C  
ATOM    475  N   ASP    62       8.039  -8.204 -10.757  1.00 66.55           N  
ATOM    476  CA  ASP    62       9.492  -8.083 -10.682  1.00 66.55           C  
ATOM    477  C   ASP    62      10.149  -8.547 -11.979  1.00 66.55           C  
ATOM    478  O   ASP    62      11.003  -7.851 -12.532  1.00 66.55           O  
ATOM    479  CB  ASP    62      10.037  -8.887  -9.499  1.00 66.55           C  
ATOM    480  CG  ASP    62      11.496  -8.589  -9.202  1.00 66.55           C  
ATOM    481  OD1 ASP    62      11.876  -7.400  -9.140  1.00 66.55           O  
ATOM    482  OD2 ASP    62      12.274  -9.553  -9.031  1.00 66.55           O  
ATOM    483  N   GLU    63       9.798  -9.701 -12.397  1.00 73.09           N  
ATOM    484  CA  GLU    63      10.356 -10.257 -13.626  1.00 73.09           C  
ATOM    485  C   GLU    63      10.078  -9.349 -14.820  1.00 73.09           C  
ATOM    486  O   GLU    63      10.953  -9.137 -15.662  1.00 73.09           O  
ATOM    487  CB  GLU    63       9.793 -11.657 -13.887  1.00 73.09           C  
ATOM    488  CG  GLU    63      10.429 -12.364 -15.075  1.00 73.09           C  
ATOM    489  CD  GLU    63       9.846 -13.744 -15.334  1.00 73.09           C  
ATOM    490  OE1 GLU    63      10.206 -14.374 -16.355  1.00 73.09           O  
ATOM    491  OE2 GLU    63       9.022 -14.200 -14.510  1.00 73.09           O  
ATOM    492  N   CYS    64       8.938  -8.788 -14.825  1.00 77.22           N  
ATOM    493  CA  CYS    64       8.514  -8.006 -15.981  1.00 77.22           C  
ATOM    494  C   CYS    64       9.271  -6.685 -16.053  1.00 77.22           C  
ATOM    495  O   CYS    64       9.619  -6.223 -17.141  1.00 77.22           O  
ATOM    496  CB  CYS    64       7.010  -7.740 -15.926  1.00 77.22           C  
ATOM    497  SG  CYS    64       6.000  -9.199 -16.261  1.00 77.22           S  
ATOM    498  N   LEU    65       9.494  -6.068 -14.912  1.00 76.25           N  
ATOM    499  CA  LEU    65      10.182  -4.782 -14.905  1.00 76.25           C  
ATOM    500  C   LEU    65      11.661  -4.955 -15.237  1.00 76.25           C  
ATOM    501  O   LEU    65      12.306  -4.023 -15.722  1.00 76.25           O  
ATOM    502  CB  LEU    65      10.030  -4.100 -13.543  1.00 76.25           C  
ATOM    503  CG  LEU    65       8.638  -3.566 -13.204  1.00 76.25           C  
ATOM    504  CD1 LEU    65       8.620  -2.988 -11.793  1.00 76.25           C  
ATOM    505  CD2 LEU    65       8.205  -2.517 -14.222  1.00 76.25           C  
ATOM    506  N   ARG    66      12.202  -6.200 -15.084  1.00 70.99           N  
ATOM    507  CA  ARG    66      13.608  -6.485 -15.353  1.00 70.99           C  
ATOM    508  C   ARG    66      13.789  -7.089 -16.742  1.00 70.99           C  
ATOM    509  O   ARG    66      14.915  -7.226 -17.224  1.00 70.99           O  
ATOM    510  CB  ARG    66      14.179  -7.429 -14.293  1.00 70.99           C  
ATOM    511  CG  ARG    66      14.368  -6.782 -12.930  1.00 70.99           C  
ATOM    512  CD  ARG    66      15.050  -7.725 -11.948  1.00 70.99           C  
ATOM    513  NE  ARG    66      14.529  -7.562 -10.594  1.00 70.99           N  
ATOM    514  CZ  ARG    66      14.202  -8.563  -9.781  1.00 70.99           C  
ATOM    515  NH1 ARG    66      14.336  -9.825 -10.172  1.00 70.99           N  
ATOM    516  NH2 ARG    66      13.737  -8.301  -8.569  1.00 70.99           N  
ATOM    517  N   SER    67      12.748  -7.417 -17.382  1.00 67.15           N  
ATOM    518  CA  SER    67      12.838  -8.126 -18.655  1.00 67.15           C  
ATOM    519  C   SER    67      13.450  -7.244 -19.737  1.00 67.15           C  
ATOM    520  O   SER    67      13.168  -6.046 -19.802  1.00 67.15           O  
ATOM    521  CB  SER    67      11.456  -8.607 -19.099  1.00 67.15           C  
ATOM    522  OG  SER    67      11.497  -9.096 -20.429  1.00 67.15           O  
ATOM    523  N   PRO    68      14.390  -7.917 -20.462  1.00 62.18           N  
ATOM    524  CA  PRO    68      14.993  -7.137 -21.545  1.00 62.18           C  
ATOM    525  C   PRO    68      13.954  -6.544 -22.494  1.00 62.18           C  
ATOM    526  O   PRO    68      14.242  -5.578 -23.205  1.00 62.18           O  
ATOM    527  CB  PRO    68      15.872  -8.161 -22.269  1.00 62.18           C  
ATOM    528  CG  PRO    68      15.969  -9.316 -21.325  1.00 62.18           C  
ATOM    529  CD  PRO    68      14.880  -9.186 -20.299  1.00 62.18           C  
ATOM    530  N   ALA    69      12.848  -7.229 -22.560  1.00 63.73           N  
ATOM    531  CA  ALA    69      11.801  -6.743 -23.455  1.00 63.73           C  
ATOM    532  C   ALA    69      11.269  -5.389 -22.992  1.00 63.73           C  
ATOM    533  O   ALA    69      10.589  -4.691 -23.749  1.00 63.73           O  
ATOM    534  CB  ALA    69      10.662  -7.756 -23.542  1.00 63.73           C  
ATOM    535  N   ASN    70      11.623  -5.016 -21.730  1.00 64.73           N  
ATOM    536  CA  ASN    70      11.203  -3.732 -21.180  1.00 64.73           C  
ATOM    537  C   ASN    70      12.327  -2.701 -21.244  1.00 64.73           C  
ATOM    538  O   ASN    70      13.340  -2.837 -20.556  1.00 64.73           O  
ATOM    539  CB  ASN    70      10.716  -3.898 -19.739  1.00 64.73           C  
ATOM    540  CG  ASN    70      10.193  -2.604 -19.147  1.00 64.73           C  
ATOM    541  OD1 ASN    70      10.325  -1.533 -19.747  1.00 64.73           O  
ATOM    542  ND2 ASN    70       9.594  -2.692 -17.965  1.00 64.73           N  
ATOM    543  N   PRO    71      12.251  -1.843 -22.123  1.00 58.14           N  
ATOM    544  CA  PRO    71      13.349  -0.877 -22.201  1.00 58.14           C  
ATOM    545  C   PRO    71      13.552  -0.109 -20.897  1.00 58.14           C  
ATOM    546  O   PRO    71      14.514   0.654 -20.769  1.00 58.14           O  
ATOM    547  CB  PRO    71      12.911   0.065 -23.326  1.00 58.14           C  
ATOM    548  CG  PRO    71      11.434  -0.137 -23.439  1.00 58.14           C  
ATOM    549  CD  PRO    71      11.093  -1.489 -22.883  1.00 58.14           C  
ATOM    550  N   TYR    72      12.594  -0.132 -20.122  1.00 56.75           N  
ATOM    551  CA  TYR    72      12.834   0.508 -18.833  1.00 56.75           C  
ATOM    552  C   TYR    72      13.578  -0.429 -17.889  1.00 56.75           C  
ATOM    553  O   TYR    72      13.719  -0.137 -16.699  1.00 56.75           O  
ATOM    554  CB  TYR    72      11.511   0.948 -18.197  1.00 56.75           C  
ATOM    555  CG  TYR    72      10.733   1.932 -19.035  1.00 56.75           C  
ATOM    556  CD1 TYR    72      11.064   3.285 -19.044  1.00 56.75           C  
ATOM    557  CD2 TYR    72       9.664   1.512 -19.819  1.00 56.75           C  
ATOM    558  CE1 TYR    72      10.348   4.196 -19.813  1.00 56.75           C  
ATOM    559  CE2 TYR    72       8.941   2.415 -20.592  1.00 56.75           C  
ATOM    560  CZ  TYR    72       9.290   3.752 -20.583  1.00 56.75           C  
ATOM    561  OH  TYR    72       8.578   4.650 -21.346  1.00 56.75           O  
ATOM    562  N   ALA    73      14.066  -1.559 -18.357  1.00 55.11           N  
ATOM    563  CA  ALA    73      14.882  -2.505 -17.602  1.00 55.11           C  
ATOM    564  C   ALA    73      16.286  -1.954 -17.367  1.00 55.11           C  
ATOM    565  O   ALA    73      16.915  -1.428 -18.288  1.00 55.11           O  
ATOM    566  CB  ALA    73      14.955  -3.845 -18.331  1.00 55.11           C  
ATOM    567  N   GLY    74      16.568  -1.235 -16.375  1.00 45.84           N  
ATOM    568  CA  GLY    74      17.884  -0.716 -16.040  1.00 45.84           C  
ATOM    569  C   GLY    74      18.215  -0.836 -14.564  1.00 45.84           C  
ATOM    570  O   GLY    74      17.338  -1.127 -13.747  1.00 45.84           O  
ATOM    571  N   THR    75      19.336  -1.370 -14.038  1.00 40.67           N  
ATOM    572  CA  THR    75      20.224  -1.635 -12.911  1.00 40.67           C  
ATOM    573  C   THR    75      19.635  -1.082 -11.617  1.00 40.67           C  
ATOM    574  O   THR    75      19.215   0.076 -11.565  1.00 40.67           O  
ATOM    575  CB  THR    75      21.619  -1.028 -13.145  1.00 40.67           C  
ATOM    576  OG1 THR    75      21.477   0.329 -13.582  1.00 40.67           O  
ATOM    577  CG2 THR    75      22.390  -1.812 -14.202  1.00 40.67           C  
ATOM    578  N   ASP    76      18.862  -1.940 -10.880  1.00 38.29           N  
ATOM    579  CA  ASP    76      18.925  -2.383  -9.491  1.00 38.29           C  
ATOM    580  C   ASP    76      17.587  -2.174  -8.786  1.00 38.29           C  
ATOM    581  O   ASP    76      17.343  -1.112  -8.208  1.00 38.29           O  
ATOM    582  CB  ASP    76      20.036  -1.643  -8.742  1.00 38.29           C  
ATOM    583  CG  ASP    76      20.612  -2.447  -7.590  1.00 38.29           C  
ATOM    584  OD1 ASP    76      20.101  -3.550  -7.300  1.00 38.29           O  
ATOM    585  OD2 ASP    76      21.585  -1.972  -6.965  1.00 38.29           O  
ATOM    586  N   PRO    77      16.570  -2.992  -9.012  1.00 34.11           N  
ATOM    587  CA  PRO    77      15.590  -2.863  -7.931  1.00 34.11           C  
ATOM    588  C   PRO    77      15.773  -3.914  -6.839  1.00 34.11           C  
ATOM    589  O   PRO    77      14.830  -4.636  -6.507  1.00 34.11           O  
ATOM    590  CB  PRO    77      14.250  -3.046  -8.647  1.00 34.11           C  
ATOM    591  CG  PRO    77      14.612  -3.336 -10.067  1.00 34.11           C  
ATOM    592  CD  PRO    77      16.109  -3.368 -10.181  1.00 34.11           C  
ATOM    593  N   ALA    78      17.000  -4.441  -6.699  1.00 30.13           N  
ATOM    594  CA  ALA    78      17.333  -5.511  -5.762  1.00 30.13           C  
ATOM    595  C   ALA    78      16.667  -5.281  -4.408  1.00 30.13           C  
ATOM    596  O   ALA    78      16.275  -6.236  -3.732  1.00 30.13           O  
ATOM    597  CB  ALA    78      18.846  -5.621  -5.595  1.00 30.13           C  
ATOM    598  N   ASP    79      15.958  -4.213  -4.289  1.00 29.39           N  
ATOM    599  CA  ASP    79      15.484  -4.156  -2.910  1.00 29.39           C  
ATOM    600  C   ASP    79      13.959  -4.090  -2.855  1.00 29.39           C  
ATOM    601  O   ASP    79      13.375  -4.003  -1.773  1.00 29.39           O  
ATOM    602  CB  ASP    79      16.089  -2.952  -2.184  1.00 29.39           C  
ATOM    603  CG  ASP    79      17.386  -3.283  -1.467  1.00 29.39           C  
ATOM    604  OD1 ASP    79      17.668  -4.478  -1.236  1.00 29.39           O  
ATOM    605  OD2 ASP    79      18.132  -2.339  -1.128  1.00 29.39           O  
ATOM    606  N   LEU    80      13.377  -4.251  -3.995  1.00 29.77           N  
ATOM    607  CA  LEU    80      11.935  -4.077  -3.864  1.00 29.77           C  
ATOM    608  C   LEU    80      11.209  -5.407  -4.036  1.00 29.77           C  
ATOM    609  O   LEU    80      11.081  -5.909  -5.155  1.00 29.77           O  
ATOM    610  CB  LEU    80      11.421  -3.065  -4.892  1.00 29.77           C  
ATOM    611  CG  LEU    80      11.721  -1.593  -4.603  1.00 29.77           C  
ATOM    612  CD1 LEU    80      11.725  -0.789  -5.899  1.00 29.77           C  
ATOM    613  CD2 LEU    80      10.706  -1.025  -3.617  1.00 29.77           C  
ATOM    614  N   ARG    81      11.788  -6.543  -3.537  1.00 32.02           N  
ATOM    615  CA  ARG    81      10.948  -7.736  -3.517  1.00 32.02           C  
ATOM    616  C   ARG    81       9.488  -7.373  -3.264  1.00 32.02           C  
ATOM    617  O   ARG    81       9.113  -7.034  -2.140  1.00 32.02           O  
ATOM    618  CB  ARG    81      11.435  -8.719  -2.451  1.00 32.02           C  
ATOM    619  CG  ARG    81      12.571  -9.617  -2.914  1.00 32.02           C  
ATOM    620  CD  ARG    81      12.857 -10.728  -1.914  1.00 32.02           C  
ATOM    621  NE  ARG    81      14.186 -11.300  -2.108  1.00 32.02           N  
ATOM    622  CZ  ARG    81      14.691 -12.303  -1.396  1.00 32.02           C  
ATOM    623  NH1 ARG    81      13.984 -12.866  -0.423  1.00 32.02           N  
ATOM    624  NH2 ARG    81      15.912 -12.746  -1.657  1.00 32.02           N  
ATOM    625  N   LEU    82       8.793  -6.987  -4.314  1.00 37.51           N  
ATOM    626  CA  LEU    82       7.663  -6.080  -4.483  1.00 37.51           C  
ATOM    627  C   LEU    82       6.350  -6.853  -4.551  1.00 37.51           C  
ATOM    628  O   LEU    82       6.237  -7.828  -5.297  1.00 37.51           O  
ATOM    629  CB  LEU    82       7.837  -5.236  -5.749  1.00 37.51           C  
ATOM    630  CG  LEU    82       9.013  -4.259  -5.755  1.00 37.51           C  
ATOM    631  CD1 LEU    82       9.448  -3.961  -7.186  1.00 37.51           C  
ATOM    632  CD2 LEU    82       8.644  -2.972  -5.025  1.00 37.51           C  
ATOM    633  N   PHE    83       5.601  -6.784  -3.500  1.00 39.60           N  
ATOM    634  CA  PHE    83       4.264  -7.366  -3.479  1.00 39.60           C  
ATOM    635  C   PHE    83       3.245  -6.401  -4.072  1.00 39.60           C  
ATOM    636  O   PHE    83       3.099  -5.273  -3.596  1.00 39.60           O  
ATOM    637  CB  PHE    83       3.862  -7.741  -2.049  1.00 39.60           C  
ATOM    638  CG  PHE    83       3.226  -9.100  -1.934  1.00 39.60           C  
ATOM    639  CD1 PHE    83       1.850  -9.252  -2.060  1.00 39.60           C  
ATOM    640  CD2 PHE    83       4.004 -10.226  -1.700  1.00 39.60           C  
ATOM    641  CE1 PHE    83       1.258 -10.509  -1.954  1.00 39.60           C  
ATOM    642  CE2 PHE    83       3.420 -11.486  -1.592  1.00 39.60           C  
ATOM    643  CZ  PHE    83       2.047 -11.625  -1.719  1.00 39.60           C  
ATOM    644  N   ALA    84       2.685  -6.770  -5.189  1.00 46.12           N  
ATOM    645  CA  ALA    84       1.590  -5.941  -5.688  1.00 46.12           C  
ATOM    646  C   ALA    84       0.311  -6.759  -5.843  1.00 46.12           C  
ATOM    647  O   ALA    84       0.296  -7.774  -6.543  1.00 46.12           O  
ATOM    648  CB  ALA    84       1.973  -5.300  -7.020  1.00 46.12           C  
ATOM    649  N   ASP    85      -0.494  -6.583  -4.904  1.00 44.92           N  
ATOM    650  CA  ASP    85      -1.846  -7.057  -5.184  1.00 44.92           C  
ATOM    651  C   ASP    85      -2.553  -6.143  -6.183  1.00 44.92           C  
ATOM    652  O   ASP    85      -1.926  -5.266  -6.781  1.00 44.92           O  
ATOM    653  CB  ASP    85      -2.660  -7.153  -3.892  1.00 44.92           C  
ATOM    654  CG  ASP    85      -3.323  -5.841  -3.510  1.00 44.92           C  
ATOM    655  OD1 ASP    85      -3.236  -4.865  -4.286  1.00 44.92           O  
ATOM    656  OD2 ASP    85      -3.935  -5.783  -2.422  1.00 44.92           O  
ATOM    657  N   CYS    86      -3.886  -6.478  -6.447  1.00 55.55           N  
ATOM    658  CA  CYS    86      -4.511  -5.767  -7.557  1.00 55.55           C  
ATOM    659  C   CYS    86      -4.532  -4.265  -7.299  1.00 55.55           C  
ATOM    660  O   CYS    86      -4.323  -3.470  -8.217  1.00 55.55           O  
ATOM    661  CB  CYS    86      -5.934  -6.274  -7.786  1.00 55.55           C  
ATOM    662  SG  CYS    86      -7.018  -6.071  -6.356  1.00 55.55           S  
ATOM    663  N   ALA    87      -4.661  -3.889  -6.079  1.00 49.75           N  
ATOM    664  CA  ALA    87      -4.838  -2.478  -5.747  1.00 49.75           C  
ATOM    665  C   ALA    87      -3.503  -1.738  -5.769  1.00 49.75           C  
ATOM    666  O   ALA    87      -3.463  -0.523  -5.979  1.00 49.75           O  
ATOM    667  CB  ALA    87      -5.500  -2.332  -4.379  1.00 49.75           C  
ATOM    668  N   ASP    88      -2.377  -2.393  -5.564  1.00 51.87           N  
ATOM    669  CA  ASP    88      -1.052  -1.788  -5.470  1.00 51.87           C  
ATOM    670  C   ASP    88      -0.459  -1.547  -6.856  1.00 51.87           C  
ATOM    671  O   ASP    88       0.403  -0.682  -7.027  1.00 51.87           O  
ATOM    672  CB  ASP    88      -0.116  -2.673  -4.644  1.00 51.87           C  
ATOM    673  CG  ASP    88      -0.498  -2.732  -3.175  1.00 51.87           C  
ATOM    674  OD1 ASP    88      -0.957  -1.708  -2.623  1.00 51.87           O  
ATOM    675  OD2 ASP    88      -0.335  -3.810  -2.564  1.00 51.87           O  
ATOM    676  N   LEU    89      -0.917  -2.322  -7.734  1.00 66.78           N  
ATOM    677  CA  LEU    89      -0.252  -2.409  -9.030  1.00 66.78           C  
ATOM    678  C   LEU    89      -0.220  -1.048  -9.717  1.00 66.78           C  
ATOM    679  O   LEU    89       0.846  -0.571 -10.111  1.00 66.78           O  
ATOM    680  CB  LEU    89      -0.956  -3.431  -9.927  1.00 66.78           C  
ATOM    681  CG  LEU    89      -0.409  -3.575 -11.348  1.00 66.78           C  
ATOM    682  CD1 LEU    89       1.022  -4.101 -11.315  1.00 66.78           C  
ATOM    683  CD2 LEU    89      -1.303  -4.495 -12.174  1.00 66.78           C  
ATOM    684  N   PRO    90      -1.366  -0.379 -10.013  1.00 65.52           N  
ATOM    685  CA  PRO    90      -1.284   0.892 -10.737  1.00 65.52           C  
ATOM    686  C   PRO    90      -0.393   1.915 -10.035  1.00 65.52           C  
ATOM    687  O   PRO    90       0.362   2.636 -10.693  1.00 65.52           O  
ATOM    688  CB  PRO    90      -2.737   1.370 -10.777  1.00 65.52           C  
ATOM    689  CG  PRO    90      -3.551   0.136 -10.552  1.00 65.52           C  
ATOM    690  CD  PRO    90      -2.733  -0.835  -9.750  1.00 65.52           C  
ATOM    691  N   TYR    91      -0.479   1.982  -8.719  1.00 57.41           N  
ATOM    692  CA  TYR    91       0.321   2.940  -7.965  1.00 57.41           C  
ATOM    693  C   TYR    91       1.806   2.611  -8.066  1.00 57.41           C  
ATOM    694  O   TYR    91       2.638   3.508  -8.212  1.00 57.41           O  
ATOM    695  CB  TYR    91      -0.110   2.961  -6.495  1.00 57.41           C  
ATOM    696  CG  TYR    91      -1.393   3.717  -6.250  1.00 57.41           C  
ATOM    697  CD1 TYR    91      -1.392   5.103  -6.106  1.00 57.41           C  
ATOM    698  CD2 TYR    91      -2.609   3.048  -6.160  1.00 57.41           C  
ATOM    699  CE1 TYR    91      -2.572   5.804  -5.878  1.00 57.41           C  
ATOM    700  CE2 TYR    91      -3.795   3.739  -5.932  1.00 57.41           C  
ATOM    701  CZ  TYR    91      -3.766   5.114  -5.793  1.00 57.41           C  
ATOM    702  OH  TYR    91      -4.937   5.803  -5.567  1.00 57.41           O  
ATOM    703  N   TYR    92       2.036   1.366  -8.038  1.00 62.91           N  
ATOM    704  CA  TYR    92       3.426   0.932  -8.124  1.00 62.91           C  
ATOM    705  C   TYR    92       4.021   1.274  -9.485  1.00 62.91           C  
ATOM    706  O   TYR    92       5.135   1.796  -9.569  1.00 62.91           O  
ATOM    707  CB  TYR    92       3.536  -0.574  -7.869  1.00 62.91           C  
ATOM    708  CG  TYR    92       4.948  -1.103  -7.958  1.00 62.91           C  
ATOM    709  CD1 TYR    92       5.391  -1.772  -9.097  1.00 62.91           C  
ATOM    710  CD2 TYR    92       5.840  -0.935  -6.904  1.00 62.91           C  
ATOM    711  CE1 TYR    92       6.690  -2.262  -9.183  1.00 62.91           C  
ATOM    712  CE2 TYR    92       7.141  -1.422  -6.979  1.00 62.91           C  
ATOM    713  CZ  TYR    92       7.556  -2.083  -8.121  1.00 62.91           C  
ATOM    714  OH  TYR    92       8.843  -2.566  -8.201  1.00 62.91           O  
ATOM    715  N   LEU    93       3.339   0.829 -10.496  1.00 72.92           N  
ATOM    716  CA  LEU    93       3.838   1.105 -11.838  1.00 72.92           C  
ATOM    717  C   LEU    93       4.081   2.598 -12.032  1.00 72.92           C  
ATOM    718  O   LEU    93       5.093   2.997 -12.612  1.00 72.92           O  
ATOM    719  CB  LEU    93       2.853   0.595 -12.893  1.00 72.92           C  
ATOM    720  CG  LEU    93       2.681  -0.921 -12.983  1.00 72.92           C  
ATOM    721  CD1 LEU    93       1.693  -1.278 -14.089  1.00 72.92           C  
ATOM    722  CD2 LEU    93       4.026  -1.598 -13.223  1.00 72.92           C  
ATOM    723  N   ARG    94       3.256   3.438 -11.407  1.00 70.21           N  
ATOM    724  CA  ARG    94       3.401   4.883 -11.546  1.00 70.21           C  
ATOM    725  C   ARG    94       4.621   5.387 -10.781  1.00 70.21           C  
ATOM    726  O   ARG    94       5.372   6.226 -11.282  1.00 70.21           O  
ATOM    727  CB  ARG    94       2.142   5.601 -11.055  1.00 70.21           C  
ATOM    728  CG  ARG    94       2.039   7.047 -11.513  1.00 70.21           C  
ATOM    729  CD  ARG    94       0.613   7.570 -11.413  1.00 70.21           C  
ATOM    730  NE  ARG    94       0.491   8.914 -11.971  1.00 70.21           N  
ATOM    731  CZ  ARG    94      -0.400   9.276 -12.889  1.00 70.21           C  
ATOM    732  NH1 ARG    94      -1.270   8.396 -13.374  1.00 70.21           N  
ATOM    733  NH2 ARG    94      -0.423  10.526 -13.327  1.00 70.21           N  
ATOM    734  N   SER    95       4.770   4.857  -9.602  1.00 60.45           N  
ATOM    735  CA  SER    95       5.904   5.248  -8.772  1.00 60.45           C  
ATOM    736  C   SER    95       7.226   4.850  -9.419  1.00 60.45           C  
ATOM    737  O   SER    95       8.180   5.631  -9.427  1.00 60.45           O  
ATOM    738  CB  SER    95       5.796   4.615  -7.384  1.00 60.45           C  
ATOM    739  OG  SER    95       4.637   5.075  -6.710  1.00 60.45           O  
ATOM    740  N   TYR    96       7.196   3.591  -9.904  1.00 66.73           N  
ATOM    741  CA  TYR    96       8.396   3.126 -10.590  1.00 66.73           C  
ATOM    742  C   TYR    96       8.732   4.026 -11.773  1.00 66.73           C  
ATOM    743  O   TYR    96       9.880   4.445 -11.936  1.00 66.73           O  
ATOM    744  CB  TYR    96       8.217   1.681 -11.068  1.00 66.73           C  
ATOM    745  CG  TYR    96       9.372   1.168 -11.894  1.00 66.73           C  
ATOM    746  CD1 TYR    96       9.317   1.181 -13.286  1.00 66.73           C  
ATOM    747  CD2 TYR    96      10.518   0.669 -11.285  1.00 66.73           C  
ATOM    748  CE1 TYR    96      10.377   0.707 -14.052  1.00 66.73           C  
ATOM    749  CE2 TYR    96      11.584   0.192 -12.041  1.00 66.73           C  
ATOM    750  CZ  TYR    96      11.505   0.216 -13.421  1.00 66.73           C  
ATOM    751  OH  TYR    96      12.558  -0.254 -14.174  1.00 66.73           O  
ATOM    752  N   PHE    97       7.721   4.376 -12.538  1.00 75.12           N  
ATOM    753  CA  PHE    97       7.923   5.222 -13.707  1.00 75.12           C  
ATOM    754  C   PHE    97       8.427   6.601 -13.297  1.00 75.12           C  
ATOM    755  O   PHE    97       9.366   7.128 -13.896  1.00 75.12           O  
ATOM    756  CB  PHE    97       6.623   5.355 -14.507  1.00 75.12           C  
ATOM    757  CG  PHE    97       6.749   6.221 -15.732  1.00 75.12           C  
ATOM    758  CD1 PHE    97       6.393   7.563 -15.691  1.00 75.12           C  
ATOM    759  CD2 PHE    97       7.224   5.692 -16.924  1.00 75.12           C  
ATOM    760  CE1 PHE    97       6.509   8.367 -16.823  1.00 75.12           C  
ATOM    761  CE2 PHE    97       7.343   6.489 -18.060  1.00 75.12           C  
ATOM    762  CZ  PHE    97       6.984   7.826 -18.007  1.00 75.12           C  
ATOM    763  N   ALA    98       7.811   7.235 -12.325  1.00 68.19           N  
ATOM    764  CA  ALA    98       8.200   8.559 -11.847  1.00 68.19           C  
ATOM    765  C   ALA    98       9.644   8.562 -11.354  1.00 68.19           C  
ATOM    766  O   ALA    98      10.416   9.468 -11.677  1.00 68.19           O  
ATOM    767  CB  ALA    98       7.260   9.021 -10.736  1.00 68.19           C  
ATOM    768  N   TRP    99       9.947   7.508 -10.599  1.00 58.64           N  
ATOM    769  CA  TRP    99      11.291   7.406 -10.041  1.00 58.64           C  
ATOM    770  C   TRP    99      12.333   7.284 -11.148  1.00 58.64           C  
ATOM    771  O   TRP    99      13.330   8.009 -11.154  1.00 58.64           O  
ATOM    772  CB  TRP    99      11.391   6.206  -9.095  1.00 58.64           C  
ATOM    773  CG  TRP    99      12.795   5.852  -8.706  1.00 58.64           C  
ATOM    774  CD1 TRP    99      13.599   6.518  -7.824  1.00 58.64           C  
ATOM    775  CD2 TRP    99      13.563   4.747  -9.192  1.00 58.64           C  
ATOM    776  NE1 TRP    99      14.821   5.893  -7.731  1.00 58.64           N  
ATOM    777  CE2 TRP    99      14.825   4.805  -8.560  1.00 58.64           C  
ATOM    778  CE3 TRP    99      13.306   3.712 -10.101  1.00 58.64           C  
ATOM    779  CZ2 TRP    99      15.829   3.865  -8.809  1.00 58.64           C  
ATOM    780  CZ3 TRP    99      14.306   2.778 -10.347  1.00 58.64           C  
ATOM    781  CH2 TRP    99      15.551   2.863  -9.702  1.00 58.64           C  
ATOM    782  N   LYS   100      12.104   6.411 -12.082  1.00 65.14           N  
ATOM    783  CA  LYS   100      13.068   6.148 -13.147  1.00 65.14           C  
ATOM    784  C   LYS   100      13.261   7.377 -14.030  1.00 65.14           C  
ATOM    785  O   LYS   100      14.324   7.557 -14.628  1.00 65.14           O  
ATOM    786  CB  LYS   100      12.617   4.958 -13.996  1.00 65.14           C  
ATOM    787  CG  LYS   100      13.719   4.358 -14.856  1.00 65.14           C  
ATOM    788  CD  LYS   100      13.165   3.344 -15.849  1.00 65.14           C  
ATOM    789  CE  LYS   100      14.275   2.690 -16.659  1.00 65.14           C  
ATOM    790  NZ  LYS   100      13.734   1.722 -17.660  1.00 65.14           N  
ATOM    791  N   ASN   101      12.221   8.165 -14.068  1.00 71.14           N  
ATOM    792  CA  ASN   101      12.292   9.283 -15.002  1.00 71.14           C  
ATOM    793  C   ASN   101      12.470  10.612 -14.273  1.00 71.14           C  
ATOM    794  O   ASN   101      12.348  11.678 -14.879  1.00 71.14           O  
ATOM    795  CB  ASN   101      11.044   9.325 -15.886  1.00 71.14           C  
ATOM    796  CG  ASN   101      11.001   8.189 -16.889  1.00 71.14           C  
ATOM    797  OD1 ASN   101      11.653   8.242 -17.935  1.00 71.14           O  
ATOM    798  ND2 ASN   101      10.232   7.152 -16.578  1.00 71.14           N  
ATOM    799  N   GLY   102      12.707  10.541 -12.868  1.00 64.42           N  
ATOM    800  CA  GLY   102      12.928  11.750 -12.091  1.00 64.42           C  
ATOM    801  C   GLY   102      11.705  12.645 -12.019  1.00 64.42           C  
ATOM    802  O   GLY   102      11.819  13.869 -12.106  1.00 64.42           O  
ATOM    803  N   LEU   103      10.514  12.036 -12.161  1.00 64.47           N  
ATOM    804  CA  LEU   103       9.271  12.797 -12.088  1.00 64.47           C  
ATOM    805  C   LEU   103       8.778  12.897 -10.648  1.00 64.47           C  
ATOM    806  O   LEU   103       9.099  12.044  -9.817  1.00 64.47           O  
ATOM    807  CB  LEU   103       8.194  12.150 -12.964  1.00 64.47           C  
ATOM    808  CG  LEU   103       8.503  12.057 -14.459  1.00 64.47           C  
ATOM    809  CD1 LEU   103       7.445  11.218 -15.167  1.00 64.47           C  
ATOM    810  CD2 LEU   103       8.588  13.450 -15.075  1.00 64.47           C  
ATOM    811  N   PRO   104       8.081  14.056 -10.306  1.00 50.98           N  
ATOM    812  CA  PRO   104       7.533  14.139  -8.950  1.00 50.98           C  
ATOM    813  C   PRO   104       6.475  13.073  -8.676  1.00 50.98           C  
ATOM    814  O   PRO   104       5.703  12.719  -9.571  1.00 50.98           O  
ATOM    815  CB  PRO   104       6.922  15.541  -8.901  1.00 50.98           C  
ATOM    816  CG  PRO   104       6.977  16.031 -10.312  1.00 50.98           C  
ATOM    817  CD  PRO   104       7.825  15.085 -11.113  1.00 50.98           C  
ATOM    818  N   MET   105       6.467  12.420  -7.534  1.00 43.87           N  
ATOM    819  CA  MET   105       5.504  11.410  -7.103  1.00 43.87           C  
ATOM    820  C   MET   105       4.422  12.030  -6.225  1.00 43.87           C  
ATOM    821  O   MET   105       4.691  12.964  -5.468  1.00 43.87           O  
ATOM    822  CB  MET   105       6.209  10.283  -6.347  1.00 43.87           C  
ATOM    823  CG  MET   105       7.067   9.394  -7.233  1.00 43.87           C  
ATOM    824  SD  MET   105       7.800   7.985  -6.314  1.00 43.87           S  
ATOM    825  CE  MET   105       7.146   8.310  -4.653  1.00 43.87           C  
ATOM    826  N   SER   106       3.201  11.944  -6.578  1.00 35.25           N  
ATOM    827  CA  SER   106       2.076  12.331  -5.733  1.00 35.25           C  
ATOM    828  C   SER   106       2.051  11.521  -4.441  1.00 35.25           C  
ATOM    829  O   SER   106       2.263  10.307  -4.459  1.00 35.25           O  
ATOM    830  CB  SER   106       0.756  12.151  -6.483  1.00 35.25           C  
ATOM    831  OG  SER   106       0.570  10.796  -6.856  1.00 35.25           O  
ATOM    832  N   LEU   107       2.592  12.020  -3.371  1.00 28.80           N  
ATOM    833  CA  LEU   107       2.486  11.348  -2.080  1.00 28.80           C  
ATOM    834  C   LEU   107       1.058  11.415  -1.549  1.00 28.80           C  
ATOM    835  O   LEU   107       0.505  12.504  -1.379  1.00 28.80           O  
ATOM    836  CB  LEU   107       3.449  11.973  -1.069  1.00 28.80           C  
ATOM    837  CG  LEU   107       4.011  11.036   0.001  1.00 28.80           C  
ATOM    838  CD1 LEU   107       5.313  10.403  -0.479  1.00 28.80           C  
ATOM    839  CD2 LEU   107       4.227  11.787   1.311  1.00 28.80           C  
ATOM    840  N   VAL   108       0.239  10.542  -1.976  1.00 26.20           N  
ATOM    841  CA  VAL   108      -1.032  10.566  -1.259  1.00 26.20           C  
ATOM    842  C   VAL   108      -0.859   9.936   0.121  1.00 26.20           C  
ATOM    843  O   VAL   108      -0.358   8.815   0.240  1.00 26.20           O  
ATOM    844  CB  VAL   108      -2.140   9.831  -2.046  1.00 26.20           C  
ATOM    845  CG1 VAL   108      -3.513  10.119  -1.440  1.00 26.20           C  
ATOM    846  CG2 VAL   108      -2.107  10.235  -3.519  1.00 26.20           C  
ATOM    847  N   SER   109      -0.340  10.636   1.062  1.00 21.99           N  
ATOM    848  CA  SER   109      -0.152  10.266   2.461  1.00 21.99           C  
ATOM    849  C   SER   109      -1.490  10.109   3.175  1.00 21.99           C  
ATOM    850  O   SER   109      -2.307  11.032   3.185  1.00 21.99           O  
ATOM    851  CB  SER   109       0.701  11.309   3.182  1.00 21.99           C  
ATOM    852  OG  SER   109      -0.109  12.165   3.969  1.00 21.99           O  
ATOM    853  N   SER   110      -2.177   8.952   3.246  1.00 21.10           N  
ATOM    854  CA  SER   110      -3.106   8.880   4.370  1.00 21.10           C  
ATOM    855  C   SER   110      -2.564   7.983   5.478  1.00 21.10           C  
ATOM    856  O   SER   110      -2.033   6.904   5.207  1.00 21.10           O  
ATOM    857  CB  SER   110      -4.469   8.365   3.907  1.00 21.10           C  
ATOM    858  OG  SER   110      -4.449   6.956   3.753  1.00 21.10           O  
ATOM    859  N   VAL   111      -1.624   8.391   6.274  1.00 19.14           N  
ATOM    860  CA  VAL   111      -1.306   7.646   7.487  1.00 19.14           C  
ATOM    861  C   VAL   111      -2.530   7.597   8.400  1.00 19.14           C  
ATOM    862  O   VAL   111      -2.904   8.607   9.001  1.00 19.14           O  
ATOM    863  CB  VAL   111      -0.106   8.267   8.237  1.00 19.14           C  
ATOM    864  CG1 VAL   111       0.488   7.266   9.227  1.00 19.14           C  
ATOM    865  CG2 VAL   111       0.956   8.738   7.246  1.00 19.14           C  
ATOM    866  N   ASN   112      -3.703   7.110   8.004  1.00 20.47           N  
ATOM    867  CA  ASN   112      -4.407   6.587   9.171  1.00 20.47           C  
ATOM    868  C   ASN   112      -4.882   5.155   8.943  1.00 20.47           C  
ATOM    869  O   ASN   112      -5.439   4.842   7.890  1.00 20.47           O  
ATOM    870  CB  ASN   112      -5.589   7.488   9.533  1.00 20.47           C  
ATOM    871  CG  ASN   112      -5.215   8.572  10.525  1.00 20.47           C  
ATOM    872  OD1 ASN   112      -4.210   8.463  11.233  1.00 20.47           O  
ATOM    873  ND2 ASN   112      -6.019   9.627  10.583  1.00 20.47           N  
ATOM    874  N   THR   113      -3.994   4.177   9.226  1.00 20.82           N  
ATOM    875  CA  THR   113      -4.379   2.853   9.702  1.00 20.82           C  
ATOM    876  C   THR   113      -5.795   2.873  10.270  1.00 20.82           C  
ATOM    877  O   THR   113      -6.094   3.648  11.181  1.00 20.82           O  
ATOM    878  CB  THR   113      -3.400   2.338  10.775  1.00 20.82           C  
ATOM    879  OG1 THR   113      -3.072   3.410  11.667  1.00 20.82           O  
ATOM    880  CG2 THR   113      -2.118   1.809  10.140  1.00 20.82           C  
ATOM    881  N   LEU   114      -6.756   3.263   9.566  1.00 20.14           N  
ATOM    882  CA  LEU   114      -8.101   3.067  10.096  1.00 20.14           C  
ATOM    883  C   LEU   114      -8.094   2.058  11.239  1.00 20.14           C  
ATOM    884  O   LEU   114      -7.268   1.142  11.259  1.00 20.14           O  
ATOM    885  CB  LEU   114      -9.049   2.596   8.990  1.00 20.14           C  
ATOM    886  CG  LEU   114      -9.481   3.652   7.971  1.00 20.14           C  
ATOM    887  CD1 LEU   114     -10.097   2.986   6.745  1.00 20.14           C  
ATOM    888  CD2 LEU   114     -10.463   4.634   8.602  1.00 20.14           C  
ATOM    889  N   PRO   115      -8.424   2.363  12.464  1.00 20.19           N  
ATOM    890  CA  PRO   115      -8.694   1.349  13.487  1.00 20.19           C  
ATOM    891  C   PRO   115      -9.537   0.190  12.960  1.00 20.19           C  
ATOM    892  O   PRO   115     -10.504   0.408  12.226  1.00 20.19           O  
ATOM    893  CB  PRO   115      -9.451   2.129  14.565  1.00 20.19           C  
ATOM    894  CG  PRO   115      -9.528   3.527  14.042  1.00 20.19           C  
ATOM    895  CD  PRO   115      -8.896   3.563  12.681  1.00 20.19           C  
ATOM    896  N   GLY   116      -8.867  -0.922  12.471  1.00 21.98           N  
ATOM    897  CA  GLY   116      -9.322  -2.230  12.025  1.00 21.98           C  
ATOM    898  C   GLY   116      -8.508  -2.783  10.871  1.00 21.98           C  
ATOM    899  O   GLY   116      -8.900  -3.770  10.245  1.00 21.98           O  
ATOM    900  N   SER   117      -7.838  -1.899  10.157  1.00 24.58           N  
ATOM    901  CA  SER   117      -7.030  -2.587   9.156  1.00 24.58           C  
ATOM    902  C   SER   117      -5.993  -3.494   9.810  1.00 24.58           C  
ATOM    903  O   SER   117      -5.097  -4.007   9.138  1.00 24.58           O  
ATOM    904  CB  SER   117      -6.332  -1.577   8.244  1.00 24.58           C  
ATOM    905  OG  SER   117      -5.393  -0.804   8.974  1.00 24.58           O  
ATOM    906  N   GLU   118      -5.931  -3.496  11.100  1.00 25.20           N  
ATOM    907  CA  GLU   118      -4.909  -4.468  11.478  1.00 25.20           C  
ATOM    908  C   GLU   118      -5.428  -5.896  11.344  1.00 25.20           C  
ATOM    909  O   GLU   118      -6.401  -6.273  12.001  1.00 25.20           O  
ATOM    910  CB  GLU   118      -4.430  -4.215  12.910  1.00 25.20           C  
ATOM    911  CG  GLU   118      -3.583  -2.960  13.063  1.00 25.20           C  
ATOM    912  CD  GLU   118      -3.113  -2.723  14.489  1.00 25.20           C  
ATOM    913  OE1 GLU   118      -2.357  -1.754  14.726  1.00 25.20           O  
ATOM    914  OE2 GLU   118      -3.504  -3.513  15.377  1.00 25.20           O  
ATOM    915  N   ASN   119      -5.881  -6.236  10.184  1.00 25.71           N  
ATOM    916  CA  ASN   119      -5.850  -7.661   9.872  1.00 25.71           C  
ATOM    917  C   ASN   119      -5.125  -8.456  10.953  1.00 25.71           C  
ATOM    918  O   ASN   119      -3.972  -8.164  11.276  1.00 25.71           O  
ATOM    919  CB  ASN   119      -5.195  -7.898   8.509  1.00 25.71           C  
ATOM    920  CG  ASN   119      -6.093  -8.661   7.554  1.00 25.71           C  
ATOM    921  OD1 ASN   119      -7.154  -9.157   7.943  1.00 25.71           O  
ATOM    922  ND2 ASN   119      -5.674  -8.759   6.298  1.00 25.71           N  
ATOM    923  N   LYS   120      -5.657  -8.776  12.074  1.00 24.38           N  
ATOM    924  CA  LYS   120      -5.362  -9.658  13.199  1.00 24.38           C  
ATOM    925  C   LYS   120      -4.768 -10.980  12.721  1.00 24.38           C  
ATOM    926  O   LYS   120      -4.535 -11.888  13.522  1.00 24.38           O  
ATOM    927  CB  LYS   120      -6.625  -9.919  14.022  1.00 24.38           C  
ATOM    928  CG  LYS   120      -7.132  -8.700  14.780  1.00 24.38           C  
ATOM    929  CD  LYS   120      -8.173  -9.085  15.823  1.00 24.38           C  
ATOM    930  CE  LYS   120      -8.742  -7.859  16.525  1.00 24.38           C  
ATOM    931  NZ  LYS   120      -9.743  -8.232  17.569  1.00 24.38           N  
ATOM    932  N   ASP   121      -4.474 -11.047  11.372  1.00 23.05           N  
ATOM    933  CA  ASP   121      -3.897 -12.292  10.874  1.00 23.05           C  
ATOM    934  C   ASP   121      -2.376 -12.284  11.007  1.00 23.05           C  
ATOM    935  O   ASP   121      -1.715 -11.331  10.588  1.00 23.05           O  
ATOM    936  CB  ASP   121      -4.295 -12.522   9.415  1.00 23.05           C  
ATOM    937  CG  ASP   121      -4.039 -13.944   8.948  1.00 23.05           C  
ATOM    938  OD1 ASP   121      -3.175 -14.632   9.532  1.00 23.05           O  
ATOM    939  OD2 ASP   121      -4.706 -14.380   7.984  1.00 23.05           O  
ATOM    940  N   PRO   122      -1.844 -13.098  11.783  1.00 21.04           N  
ATOM    941  CA  PRO   122      -0.394 -13.223  11.952  1.00 21.04           C  
ATOM    942  C   PRO   122       0.346 -13.351  10.622  1.00 21.04           C  
ATOM    943  O   PRO   122       1.567 -13.182  10.572  1.00 21.04           O  
ATOM    944  CB  PRO   122      -0.245 -14.499  12.785  1.00 21.04           C  
ATOM    945  CG  PRO   122      -1.625 -15.070  12.859  1.00 21.04           C  
ATOM    946  CD  PRO   122      -2.581 -14.088  12.247  1.00 21.04           C  
ATOM    947  N   ARG   123      -0.218 -13.806   9.570  1.00 21.50           N  
ATOM    948  CA  ARG   123       0.617 -13.654   8.384  1.00 21.50           C  
ATOM    949  C   ARG   123       0.774 -12.184   8.009  1.00 21.50           C  
ATOM    950  O   ARG   123       1.711 -11.816   7.297  1.00 21.50           O  
ATOM    951  CB  ARG   123       0.027 -14.434   7.207  1.00 21.50           C  
ATOM    952  CG  ARG   123       0.196 -15.941   7.320  1.00 21.50           C  
ATOM    953  CD  ARG   123      -0.406 -16.667   6.125  1.00 21.50           C  
ATOM    954  NE  ARG   123      -1.859 -16.764   6.229  1.00 21.50           N  
ATOM    955  CZ  ARG   123      -2.654 -17.269   5.290  1.00 21.50           C  
ATOM    956  NH1 ARG   123      -2.150 -17.733   4.152  1.00 21.50           N  
ATOM    957  NH2 ARG   123      -3.963 -17.309   5.489  1.00 21.50           N  
ATOM    958  N   TYR   124      -0.095 -11.325   8.405  1.00 21.86           N  
ATOM    959  CA  TYR   124       0.296  -9.951   8.112  1.00 21.86           C  
ATOM    960  C   TYR   124       1.049  -9.336   9.286  1.00 21.86           C  
ATOM    961  O   TYR   124       1.414  -8.158   9.249  1.00 21.86           O  
ATOM    962  CB  TYR   124      -0.933  -9.101   7.777  1.00 21.86           C  
ATOM    963  CG  TYR   124      -1.596  -9.479   6.475  1.00 21.86           C  
ATOM    964  CD1 TYR   124      -1.031  -9.119   5.253  1.00 21.86           C  
ATOM    965  CD2 TYR   124      -2.788 -10.196   6.462  1.00 21.86           C  
ATOM    966  CE1 TYR   124      -1.639  -9.463   4.050  1.00 21.86           C  
ATOM    967  CE2 TYR   124      -3.404 -10.546   5.266  1.00 21.86           C  
ATOM    968  CZ  TYR   124      -2.823 -10.175   4.067  1.00 21.86           C  
ATOM    969  OH  TYR   124      -3.429 -10.519   2.879  1.00 21.86           O  
ATOM    970  N   SER   125       0.772  -9.693  10.444  1.00 19.45           N  
ATOM    971  CA  SER   125       1.758  -9.215  11.407  1.00 19.45           C  
ATOM    972  C   SER   125       3.178  -9.522  10.944  1.00 19.45           C  
ATOM    973  O   SER   125       4.101  -8.744  11.195  1.00 19.45           O  
ATOM    974  CB  SER   125       1.514  -9.841  12.780  1.00 19.45           C  
ATOM    975  OG  SER   125       2.670 -10.525  13.234  1.00 19.45           O  
ATOM    976  N   LYS   126       3.420 -10.745  10.548  1.00 19.35           N  
ATOM    977  CA  LYS   126       4.794 -10.829  10.061  1.00 19.35           C  
ATOM    978  C   LYS   126       5.071  -9.759   9.009  1.00 19.35           C  
ATOM    979  O   LYS   126       6.189  -9.248   8.916  1.00 19.35           O  
ATOM    980  CB  LYS   126       5.075 -12.217   9.483  1.00 19.35           C  
ATOM    981  CG  LYS   126       5.345 -13.283  10.535  1.00 19.35           C  
ATOM    982  CD  LYS   126       5.817 -14.586   9.903  1.00 19.35           C  
ATOM    983  CE  LYS   126       6.026 -15.673  10.949  1.00 19.35           C  
ATOM    984  NZ  LYS   126       6.509 -16.946  10.336  1.00 19.35           N  
ATOM    985  N   PHE   127       4.087  -9.107   8.472  1.00 20.48           N  
ATOM    986  CA  PHE   127       4.243  -8.224   7.322  1.00 20.48           C  
ATOM    987  C   PHE   127       4.242  -6.764   7.757  1.00 20.48           C  
ATOM    988  O   PHE   127       4.718  -5.892   7.026  1.00 20.48           O  
ATOM    989  CB  PHE   127       3.129  -8.469   6.299  1.00 20.48           C  
ATOM    990  CG  PHE   127       3.254  -9.777   5.566  1.00 20.48           C  
ATOM    991  CD1 PHE   127       4.187  -9.933   4.549  1.00 20.48           C  
ATOM    992  CD2 PHE   127       2.438 -10.851   5.895  1.00 20.48           C  
ATOM    993  CE1 PHE   127       4.305 -11.142   3.869  1.00 20.48           C  
ATOM    994  CE2 PHE   127       2.550 -12.063   5.220  1.00 20.48           C  
ATOM    995  CZ  PHE   127       3.483 -12.206   4.207  1.00 20.48           C  
ATOM    996  N   GLY   128       3.423  -6.426   8.658  1.00 21.79           N  
ATOM    997  CA  GLY   128       3.721  -5.110   9.201  1.00 21.79           C  
ATOM    998  C   GLY   128       5.122  -5.005   9.774  1.00 21.79           C  
ATOM    999  O   GLY   128       5.743  -3.941   9.718  1.00 21.79           O  
ATOM   1000  N   ASN   129       5.590  -6.098  10.298  1.00 19.90           N  
ATOM   1001  CA  ASN   129       6.991  -5.888  10.644  1.00 19.90           C  
ATOM   1002  C   ASN   129       7.887  -5.941   9.410  1.00 19.90           C  
ATOM   1003  O   ASN   129       8.993  -5.398   9.416  1.00 19.90           O  
ATOM   1004  CB  ASN   129       7.450  -6.919  11.678  1.00 19.90           C  
ATOM   1005  CG  ASN   129       7.021  -6.563  13.088  1.00 19.90           C  
ATOM   1006  OD1 ASN   129       6.752  -5.398  13.393  1.00 19.90           O  
ATOM   1007  ND2 ASN   129       6.952  -7.564  13.957  1.00 19.90           N  
ATOM   1008  N   ALA   130       7.580  -6.799   8.506  1.00 18.80           N  
ATOM   1009  CA  ALA   130       8.549  -6.734   7.415  1.00 18.80           C  
ATOM   1010  C   ALA   130       8.483  -5.386   6.702  1.00 18.80           C  
ATOM   1011  O   ALA   130       9.268  -5.121   5.788  1.00 18.80           O  
ATOM   1012  CB  ALA   130       8.311  -7.869   6.422  1.00 18.80           C  
ATOM   1013  N   VAL   131       7.519  -4.677   6.952  1.00 22.26           N  
ATOM   1014  CA  VAL   131       7.607  -3.347   6.359  1.00 22.26           C  
ATOM   1015  C   VAL   131       8.629  -2.507   7.122  1.00 22.26           C  
ATOM   1016  O   VAL   131       9.272  -1.626   6.546  1.00 22.26           O  
ATOM   1017  CB  VAL   131       6.235  -2.637   6.350  1.00 22.26           C  
ATOM   1018  CG1 VAL   131       5.983  -1.966   5.001  1.00 22.26           C  
ATOM   1019  CG2 VAL   131       5.120  -3.630   6.673  1.00 22.26           C  
ATOM   1020  N   GLY   132       8.725  -2.717   8.396  1.00 20.20           N  
ATOM   1021  CA  GLY   132       9.696  -1.819   9.000  1.00 20.20           C  
ATOM   1022  C   GLY   132      11.132  -2.192   8.682  1.00 20.20           C  
ATOM   1023  O   GLY   132      11.997  -1.320   8.576  1.00 20.20           O  
ATOM   1024  N   GLY   133      11.371  -3.341   8.038  1.00 18.68           N  
ATOM   1025  CA  GLY   133      12.820  -3.393   7.925  1.00 18.68           C  
ATOM   1026  C   GLY   133      13.297  -3.830   6.553  1.00 18.68           C  
ATOM   1027  O   GLY   133      14.347  -3.386   6.084  1.00 18.68           O  
ATOM   1028  N   ARG   134      12.536  -3.848   5.482  1.00 18.85           N  
ATOM   1029  CA  ARG   134      13.378  -4.131   4.324  1.00 18.85           C  
ATOM   1030  C   ARG   134      12.880  -3.387   3.090  1.00 18.85           C  
ATOM   1031  O   ARG   134      13.621  -3.217   2.120  1.00 18.85           O  
ATOM   1032  CB  ARG   134      13.423  -5.635   4.047  1.00 18.85           C  
ATOM   1033  CG  ARG   134      14.470  -6.380   4.861  1.00 18.85           C  
ATOM   1034  CD  ARG   134      14.667  -7.803   4.358  1.00 18.85           C  
ATOM   1035  NE  ARG   134      15.377  -8.626   5.334  1.00 18.85           N  
ATOM   1036  CZ  ARG   134      16.022  -9.753   5.048  1.00 18.85           C  
ATOM   1037  NH1 ARG   134      16.059 -10.216   3.804  1.00 18.85           N  
ATOM   1038  NH2 ARG   134      16.634 -10.423   6.013  1.00 18.85           N  
ATOM   1039  N   TYR   135      11.714  -2.814   3.168  1.00 22.20           N  
ATOM   1040  CA  TYR   135      11.292  -2.520   1.804  1.00 22.20           C  
ATOM   1041  C   TYR   135      11.493  -1.045   1.476  1.00 22.20           C  
ATOM   1042  O   TYR   135      10.723  -0.193   1.925  1.00 22.20           O  
ATOM   1043  CB  TYR   135       9.823  -2.904   1.601  1.00 22.20           C  
ATOM   1044  CG  TYR   135       9.574  -4.393   1.634  1.00 22.20           C  
ATOM   1045  CD1 TYR   135       9.775  -5.178   0.500  1.00 22.20           C  
ATOM   1046  CD2 TYR   135       9.138  -5.017   2.798  1.00 22.20           C  
ATOM   1047  CE1 TYR   135       9.545  -6.549   0.526  1.00 22.20           C  
ATOM   1048  CE2 TYR   135       8.906  -6.388   2.835  1.00 22.20           C  
ATOM   1049  CZ  TYR   135       9.112  -7.145   1.696  1.00 22.20           C  
ATOM   1050  OH  TYR   135       8.883  -8.502   1.726  1.00 22.20           O  
ATOM   1051  N   ASP   136      12.666  -0.672   1.382  1.00 21.75           N  
ATOM   1052  CA  ASP   136      13.097   0.640   0.909  1.00 21.75           C  
ATOM   1053  C   ASP   136      12.583   0.910  -0.503  1.00 21.75           C  
ATOM   1054  O   ASP   136      12.937   0.198  -1.445  1.00 21.75           O  
ATOM   1055  CB  ASP   136      14.623   0.749   0.944  1.00 21.75           C  
ATOM   1056  CG  ASP   136      15.177   0.859   2.354  1.00 21.75           C  
ATOM   1057  OD1 ASP   136      14.443   1.295   3.266  1.00 21.75           O  
ATOM   1058  OD2 ASP   136      16.360   0.508   2.553  1.00 21.75           O  
ATOM   1059  N   ILE   137      11.282   1.183  -0.660  1.00 24.67           N  
ATOM   1060  CA  ILE   137      10.921   1.532  -2.030  1.00 24.67           C  
ATOM   1061  C   ILE   137      11.731   2.745  -2.484  1.00 24.67           C  
ATOM   1062  O   ILE   137      12.152   2.820  -3.641  1.00 24.67           O  
ATOM   1063  CB  ILE   137       9.408   1.818  -2.161  1.00 24.67           C  
ATOM   1064  CG1 ILE   137       8.594   0.603  -1.704  1.00 24.67           C  
ATOM   1065  CG2 ILE   137       9.054   2.206  -3.599  1.00 24.67           C  
ATOM   1066  CD1 ILE   137       7.092   0.848  -1.651  1.00 24.67           C  
ATOM   1067  N   ILE   138      12.118   3.639  -1.608  1.00 24.59           N  
ATOM   1068  CA  ILE   138      12.941   4.740  -2.096  1.00 24.59           C  
ATOM   1069  C   ILE   138      14.381   4.556  -1.624  1.00 24.59           C  
ATOM   1070  O   ILE   138      14.634   4.396  -0.428  1.00 24.59           O  
ATOM   1071  CB  ILE   138      12.394   6.107  -1.626  1.00 24.59           C  
ATOM   1072  CG1 ILE   138      10.918   6.253  -2.014  1.00 24.59           C  
ATOM   1073  CG2 ILE   138      13.228   7.251  -2.208  1.00 24.59           C  
ATOM   1074  CD1 ILE   138      10.300   7.584  -1.608  1.00 24.59           C  
ATOM   1075  N   PRO   139      15.309   4.201  -2.505  1.00 23.18           N  
ATOM   1076  CA  PRO   139      16.709   4.159  -2.075  1.00 23.18           C  
ATOM   1077  C   PRO   139      17.147   5.438  -1.364  1.00 23.18           C  
ATOM   1078  O   PRO   139      16.612   6.515  -1.639  1.00 23.18           O  
ATOM   1079  CB  PRO   139      17.475   3.974  -3.387  1.00 23.18           C  
ATOM   1080  CG  PRO   139      16.427   4.024  -4.452  1.00 23.18           C  
ATOM   1081  CD  PRO   139      15.088   4.203  -3.795  1.00 23.18           C  
ATOM   1082  N   SER   140      17.294   5.355  -0.068  1.00 21.56           N  
ATOM   1083  CA  SER   140      17.910   6.205   0.946  1.00 21.56           C  
ATOM   1084  C   SER   140      18.776   7.286   0.309  1.00 21.56           C  
ATOM   1085  O   SER   140      19.977   7.090   0.109  1.00 21.56           O  
ATOM   1086  CB  SER   140      18.752   5.367   1.909  1.00 21.56           C  
ATOM   1087  OG  SER   140      20.062   5.181   1.400  1.00 21.56           O  
ATOM   1088  N   ARG   141      18.534   7.803  -0.915  1.00 23.86           N  
ATOM   1089  CA  ARG   141      19.551   8.845  -1.020  1.00 23.86           C  
ATOM   1090  C   ARG   141      19.160  10.075  -0.208  1.00 23.86           C  
ATOM   1091  O   ARG   141      19.733  11.151  -0.387  1.00 23.86           O  
ATOM   1092  CB  ARG   141      19.774   9.232  -2.484  1.00 23.86           C  
ATOM   1093  CG  ARG   141      20.680   8.275  -3.243  1.00 23.86           C  
ATOM   1094  CD  ARG   141      21.051   8.819  -4.616  1.00 23.86           C  
ATOM   1095  NE  ARG   141      21.993   7.943  -5.306  1.00 23.86           N  
ATOM   1096  CZ  ARG   141      22.784   8.320  -6.306  1.00 23.86           C  
ATOM   1097  NH1 ARG   141      22.763   9.570  -6.755  1.00 23.86           N  
ATOM   1098  NH2 ARG   141      23.604   7.440  -6.863  1.00 23.86           N  
ATOM   1099  N   THR   142      18.109  10.052   0.529  1.00 26.93           N  
ATOM   1100  CA  THR   142      18.051  11.252   1.356  1.00 26.93           C  
ATOM   1101  C   THR   142      18.890  11.080   2.619  1.00 26.93           C  
ATOM   1102  O   THR   142      19.270   9.962   2.970  1.00 26.93           O  
ATOM   1103  CB  THR   142      16.600  11.594   1.742  1.00 26.93           C  
ATOM   1104  OG1 THR   142      16.140  10.658   2.724  1.00 26.93           O  
ATOM   1105  CG2 THR   142      15.679  11.534   0.529  1.00 26.93           C  
ATOM   1106  N   SER   143      19.944  11.862   2.816  1.00 27.88           N  
ATOM   1107  CA  SER   143      20.644  11.860   4.097  1.00 27.88           C  
ATOM   1108  C   SER   143      19.683  11.595   5.251  1.00 27.88           C  
ATOM   1109  O   SER   143      20.114  11.332   6.376  1.00 27.88           O  
ATOM   1110  CB  SER   143      21.363  13.192   4.317  1.00 27.88           C  
ATOM   1111  OG  SER   143      20.454  14.275   4.226  1.00 27.88           O  
ATOM   1112  N   ASN   144      18.419  11.486   5.028  1.00 28.95           N  
ATOM   1113  CA  ASN   144      17.524  11.271   6.160  1.00 28.95           C  
ATOM   1114  C   ASN   144      16.757   9.958   6.027  1.00 28.95           C  
ATOM   1115  O   ASN   144      15.724   9.902   5.358  1.00 28.95           O  
ATOM   1116  CB  ASN   144      16.550  12.442   6.305  1.00 28.95           C  
ATOM   1117  CG  ASN   144      15.808  12.425   7.627  1.00 28.95           C  
ATOM   1118  OD1 ASN   144      15.845  11.434   8.360  1.00 28.95           O  
ATOM   1119  ND2 ASN   144      15.131  13.523   7.941  1.00 28.95           N  
ATOM   1120  N   PRO   145      17.247   8.854   6.445  1.00 28.64           N  
ATOM   1121  CA  PRO   145      16.599   7.553   6.263  1.00 28.64           C  
ATOM   1122  C   PRO   145      15.207   7.494   6.886  1.00 28.64           C  
ATOM   1123  O   PRO   145      14.369   6.694   6.461  1.00 28.64           O  
ATOM   1124  CB  PRO   145      17.554   6.583   6.965  1.00 28.64           C  
ATOM   1125  CG  PRO   145      18.572   7.457   7.621  1.00 28.64           C  
ATOM   1126  CD  PRO   145      18.337   8.874   7.183  1.00 28.64           C  
ATOM   1127  N   ASN   146      14.992   8.372   7.838  1.00 28.16           N  
ATOM   1128  CA  ASN   146      13.644   8.331   8.395  1.00 28.16           C  
ATOM   1129  C   ASN   146      12.601   8.773   7.372  1.00 28.16           C  
ATOM   1130  O   ASN   146      11.472   8.279   7.378  1.00 28.16           O  
ATOM   1131  CB  ASN   146      13.556   9.198   9.652  1.00 28.16           C  
ATOM   1132  CG  ASN   146      14.131   8.512  10.876  1.00 28.16           C  
ATOM   1133  OD1 ASN   146      14.163   7.281  10.956  1.00 28.16           O  
ATOM   1134  ND2 ASN   146      14.591   9.303  11.838  1.00 28.16           N  
ATOM   1135  N   ALA   147      12.932   9.788   6.628  1.00 25.42           N  
ATOM   1136  CA  ALA   147      11.921  10.225   5.669  1.00 25.42           C  
ATOM   1137  C   ALA   147      11.578   9.110   4.686  1.00 25.42           C  
ATOM   1138  O   ALA   147      10.418   8.947   4.302  1.00 25.42           O  
ATOM   1139  CB  ALA   147      12.400  11.465   4.918  1.00 25.42           C  
ATOM   1140  N   VAL   148      12.517   8.224   4.559  1.00 26.22           N  
ATOM   1141  CA  VAL   148      12.318   7.151   3.590  1.00 26.22           C  
ATOM   1142  C   VAL   148      11.365   6.105   4.164  1.00 26.22           C  
ATOM   1143  O   VAL   148      10.448   5.649   3.477  1.00 26.22           O  
ATOM   1144  CB  VAL   148      13.657   6.490   3.193  1.00 26.22           C  
ATOM   1145  CG1 VAL   148      13.418   5.299   2.266  1.00 26.22           C  
ATOM   1146  CG2 VAL   148      14.579   7.511   2.528  1.00 26.22           C  
ATOM   1147  N   GLN   149      11.635   5.773   5.437  1.00 27.47           N  
ATOM   1148  CA  GLN   149      10.788   4.669   5.874  1.00 27.47           C  
ATOM   1149  C   GLN   149       9.367   5.145   6.161  1.00 27.47           C  
ATOM   1150  O   GLN   149       8.399   4.442   5.865  1.00 27.47           O  
ATOM   1151  CB  GLN   149      11.378   3.999   7.116  1.00 27.47           C  
ATOM   1152  CG  GLN   149      12.341   2.862   6.803  1.00 27.47           C  
ATOM   1153  CD  GLN   149      12.999   2.290   8.045  1.00 27.47           C  
ATOM   1154  OE1 GLN   149      12.646   2.651   9.172  1.00 27.47           O  
ATOM   1155  NE2 GLN   149      13.961   1.396   7.848  1.00 27.47           N  
ATOM   1156  N   LEU   150       9.275   6.231   6.874  1.00 26.46           N  
ATOM   1157  CA  LEU   150       7.908   6.714   7.034  1.00 26.46           C  
ATOM   1158  C   LEU   150       7.207   6.817   5.683  1.00 26.46           C  
ATOM   1159  O   LEU   150       6.026   6.481   5.564  1.00 26.46           O  
ATOM   1160  CB  LEU   150       7.898   8.076   7.732  1.00 26.46           C  
ATOM   1161  CG  LEU   150       6.533   8.596   8.186  1.00 26.46           C  
ATOM   1162  CD1 LEU   150       6.045   7.813   9.400  1.00 26.46           C  
ATOM   1163  CD2 LEU   150       6.605  10.087   8.498  1.00 26.46           C  
ATOM   1164  N   LEU   151       8.045   7.087   4.682  1.00 26.15           N  
ATOM   1165  CA  LEU   151       7.572   7.201   3.306  1.00 26.15           C  
ATOM   1166  C   LEU   151       7.109   5.848   2.776  1.00 26.15           C  
ATOM   1167  O   LEU   151       6.062   5.755   2.131  1.00 26.15           O  
ATOM   1168  CB  LEU   151       8.674   7.765   2.406  1.00 26.15           C  
ATOM   1169  CG  LEU   151       8.328   9.033   1.623  1.00 26.15           C  
ATOM   1170  CD1 LEU   151       9.131  10.217   2.152  1.00 26.15           C  
ATOM   1171  CD2 LEU   151       8.584   8.828   0.133  1.00 26.15           C  
ATOM   1172  N   ASN   152       7.906   4.896   3.128  1.00 27.17           N  
ATOM   1173  CA  ASN   152       7.597   3.569   2.606  1.00 27.17           C  
ATOM   1174  C   ASN   152       6.345   2.988   3.256  1.00 27.17           C  
ATOM   1175  O   ASN   152       5.554   2.313   2.596  1.00 27.17           O  
ATOM   1176  CB  ASN   152       8.785   2.625   2.803  1.00 27.17           C  
ATOM   1177  CG  ASN   152       9.803   2.726   1.684  1.00 27.17           C  
ATOM   1178  OD1 ASN   152       9.490   3.183   0.582  1.00 27.17           O  
ATOM   1179  ND2 ASN   152      11.030   2.300   1.959  1.00 27.17           N  
ATOM   1180  N   ARG   153       6.157   3.418   4.524  1.00 25.39           N  
ATOM   1181  CA  ARG   153       4.982   2.888   5.207  1.00 25.39           C  
ATOM   1182  C   ARG   153       3.709   3.570   4.717  1.00 25.39           C  
ATOM   1183  O   ARG   153       2.642   2.954   4.682  1.00 25.39           O  
ATOM   1184  CB  ARG   153       5.118   3.059   6.722  1.00 25.39           C  
ATOM   1185  CG  ARG   153       4.937   1.769   7.506  1.00 25.39           C  
ATOM   1186  CD  ARG   153       5.182   1.975   8.995  1.00 25.39           C  
ATOM   1187  NE  ARG   153       4.446   1.006   9.801  1.00 25.39           N  
ATOM   1188  CZ  ARG   153       4.316   1.064  11.124  1.00 25.39           C  
ATOM   1189  NH1 ARG   153       4.873   2.050  11.818  1.00 25.39           N  
ATOM   1190  NH2 ARG   153       3.624   0.129  11.758  1.00 25.39           N  
ATOM   1191  N   THR   154       3.888   4.823   4.454  1.00 23.47           N  
ATOM   1192  CA  THR   154       2.697   5.561   4.049  1.00 23.47           C  
ATOM   1193  C   THR   154       2.143   5.016   2.736  1.00 23.47           C  
ATOM   1194  O   THR   154       0.927   4.908   2.566  1.00 23.47           O  
ATOM   1195  CB  THR   154       2.996   7.064   3.899  1.00 23.47           C  
ATOM   1196  OG1 THR   154       3.707   7.523   5.056  1.00 23.47           O  
ATOM   1197  CG2 THR   154       1.709   7.870   3.755  1.00 23.47           C  
ATOM   1198  N   ILE   155       3.046   4.404   1.997  1.00 25.00           N  
ATOM   1199  CA  ILE   155       2.587   3.938   0.692  1.00 25.00           C  
ATOM   1200  C   ILE   155       1.828   2.623   0.851  1.00 25.00           C  
ATOM   1201  O   ILE   155       0.775   2.429   0.240  1.00 25.00           O  
ATOM   1202  CB  ILE   155       3.766   3.760  -0.291  1.00 25.00           C  
ATOM   1203  CG1 ILE   155       4.426   5.113  -0.582  1.00 25.00           C  
ATOM   1204  CG2 ILE   155       3.294   3.091  -1.585  1.00 25.00           C  
ATOM   1205  CD1 ILE   155       5.696   5.015  -1.417  1.00 25.00           C  
ATOM   1206  N   VAL   156       2.257   1.824   1.775  1.00 23.20           N  
ATOM   1207  CA  VAL   156       1.674   0.489   1.696  1.00 23.20           C  
ATOM   1208  C   VAL   156       0.319   0.475   2.399  1.00 23.20           C  
ATOM   1209  O   VAL   156      -0.611  -0.204   1.956  1.00 23.20           O  
ATOM   1210  CB  VAL   156       2.607  -0.575   2.317  1.00 23.20           C  
ATOM   1211  CG1 VAL   156       2.032  -1.977   2.124  1.00 23.20           C  
ATOM   1212  CG2 VAL   156       4.004  -0.480   1.707  1.00 23.20           C  
ATOM   1213  N   ASP   157       0.181   1.291   3.405  1.00 22.71           N  
ATOM   1214  CA  ASP   157      -0.948   1.055   4.299  1.00 22.71           C  
ATOM   1215  C   ASP   157      -2.253   1.547   3.678  1.00 22.71           C  
ATOM   1216  O   ASP   157      -3.327   1.021   3.977  1.00 22.71           O  
ATOM   1217  CB  ASP   157      -0.716   1.739   5.648  1.00 22.71           C  
ATOM   1218  CG  ASP   157      -0.569   0.755   6.795  1.00 22.71           C  
ATOM   1219  OD1 ASP   157      -0.687  -0.469   6.567  1.00 22.71           O  
ATOM   1220  OD2 ASP   157      -0.335   1.207   7.936  1.00 22.71           O  
ATOM   1221  N   MET   158      -2.119   2.052   2.382  1.00 23.61           N  
ATOM   1222  CA  MET   158      -3.319   2.504   1.684  1.00 23.61           C  
ATOM   1223  C   MET   158      -3.849   1.417   0.754  1.00 23.61           C  
ATOM   1224  O   MET   158      -5.053   1.342   0.503  1.00 23.61           O  
ATOM   1225  CB  MET   158      -3.031   3.778   0.888  1.00 23.61           C  
ATOM   1226  CG  MET   158      -3.106   5.049   1.719  1.00 23.61           C  
ATOM   1227  SD  MET   158      -3.814   6.460   0.784  1.00 23.61           S  
ATOM   1228  CE  MET   158      -3.222   6.066  -0.885  1.00 23.61           C  
ATOM   1229  N   THR   159      -3.033   0.768   0.102  1.00 23.02           N  
ATOM   1230  CA  THR   159      -3.629   0.049  -1.018  1.00 23.02           C  
ATOM   1231  C   THR   159      -4.757  -0.860  -0.538  1.00 23.02           C  
ATOM   1232  O   THR   159      -5.812  -0.936  -1.170  1.00 23.02           O  
ATOM   1233  CB  THR   159      -2.576  -0.787  -1.768  1.00 23.02           C  
ATOM   1234  OG1 THR   159      -1.601  -1.268  -0.835  1.00 23.02           O  
ATOM   1235  CG2 THR   159      -1.873   0.044  -2.836  1.00 23.02           C  
ATOM   1236  N   TYR   160      -4.699  -1.169   0.725  1.00 22.70           N  
ATOM   1237  CA  TYR   160      -5.761  -2.092   1.108  1.00 22.70           C  
ATOM   1238  C   TYR   160      -6.961  -1.340   1.671  1.00 22.70           C  
ATOM   1239  O   TYR   160      -8.104  -1.612   1.296  1.00 22.70           O  
ATOM   1240  CB  TYR   160      -5.249  -3.104   2.138  1.00 22.70           C  
ATOM   1241  CG  TYR   160      -5.581  -4.536   1.799  1.00 22.70           C  
ATOM   1242  CD1 TYR   160      -6.747  -5.132   2.273  1.00 22.70           C  
ATOM   1243  CD2 TYR   160      -4.730  -5.297   1.005  1.00 22.70           C  
ATOM   1244  CE1 TYR   160      -7.056  -6.453   1.965  1.00 22.70           C  
ATOM   1245  CE2 TYR   160      -5.029  -6.618   0.691  1.00 22.70           C  
ATOM   1246  CZ  TYR   160      -6.193  -7.186   1.174  1.00 22.70           C  
ATOM   1247  OH  TYR   160      -6.494  -8.494   0.866  1.00 22.70           O  
ATOM   1248  N   SER   161      -6.734  -0.363   2.451  1.00 22.33           N  
ATOM   1249  CA  SER   161      -7.890  -0.055   3.287  1.00 22.33           C  
ATOM   1250  C   SER   161      -8.747   1.041   2.662  1.00 22.33           C  
ATOM   1251  O   SER   161      -9.977   0.971   2.699  1.00 22.33           O  
ATOM   1252  CB  SER   161      -7.442   0.372   4.686  1.00 22.33           C  
ATOM   1253  OG  SER   161      -6.641   1.540   4.623  1.00 22.33           O  
ATOM   1254  N   ALA   162      -8.146   1.952   1.985  1.00 23.46           N  
ATOM   1255  CA  ALA   162      -9.041   3.085   1.764  1.00 23.46           C  
ATOM   1256  C   ALA   162      -9.832   2.914   0.470  1.00 23.46           C  
ATOM   1257  O   ALA   162     -11.009   3.274   0.403  1.00 23.46           O  
ATOM   1258  CB  ALA   162      -8.249   4.389   1.731  1.00 23.46           C  
ATOM   1259  N   THR   163      -9.179   2.394  -0.512  1.00 26.04           N  
ATOM   1260  CA  THR   163     -10.061   2.330  -1.672  1.00 26.04           C  
ATOM   1261  C   THR   163     -11.111   1.237  -1.493  1.00 26.04           C  
ATOM   1262  O   THR   163     -12.284   1.438  -1.814  1.00 26.04           O  
ATOM   1263  CB  THR   163      -9.265   2.074  -2.965  1.00 26.04           C  
ATOM   1264  OG1 THR   163      -7.965   2.664  -2.844  1.00 26.04           O  
ATOM   1265  CG2 THR   163      -9.973   2.676  -4.174  1.00 26.04           C  
ATOM   1266  N   PHE   164     -10.769   0.324  -0.698  1.00 23.23           N  
ATOM   1267  CA  PHE   164     -11.657  -0.831  -0.658  1.00 23.23           C  
ATOM   1268  C   PHE   164     -12.715  -0.663   0.427  1.00 23.23           C  
ATOM   1269  O   PHE   164     -13.893  -0.947   0.201  1.00 23.23           O  
ATOM   1270  CB  PHE   164     -10.859  -2.117  -0.418  1.00 23.23           C  
ATOM   1271  CG  PHE   164     -10.473  -2.836  -1.681  1.00 23.23           C  
ATOM   1272  CD1 PHE   164     -11.355  -3.717  -2.294  1.00 23.23           C  
ATOM   1273  CD2 PHE   164      -9.226  -2.631  -2.257  1.00 23.23           C  
ATOM   1274  CE1 PHE   164     -11.000  -4.384  -3.464  1.00 23.23           C  
ATOM   1275  CE2 PHE   164      -8.864  -3.294  -3.426  1.00 23.23           C  
ATOM   1276  CZ  PHE   164      -9.752  -4.171  -4.027  1.00 23.23           C  
ATOM   1277  N   ARG   165     -12.234  -0.493   1.630  1.00 22.62           N  
ATOM   1278  CA  ARG   165     -13.309  -0.638   2.607  1.00 22.62           C  
ATOM   1279  C   ARG   165     -14.263   0.550   2.553  1.00 22.62           C  
ATOM   1280  O   ARG   165     -15.452   0.412   2.848  1.00 22.62           O  
ATOM   1281  CB  ARG   165     -12.736  -0.787   4.019  1.00 22.62           C  
ATOM   1282  CG  ARG   165     -12.348  -2.211   4.379  1.00 22.62           C  
ATOM   1283  CD  ARG   165     -11.940  -2.332   5.841  1.00 22.62           C  
ATOM   1284  NE  ARG   165     -11.449  -3.670   6.155  1.00 22.62           N  
ATOM   1285  CZ  ARG   165     -11.423  -4.201   7.374  1.00 22.62           C  
ATOM   1286  NH1 ARG   165     -11.861  -3.515   8.423  1.00 22.62           N  
ATOM   1287  NH2 ARG   165     -10.954  -5.428   7.547  1.00 22.62           N  
ATOM   1288  N   MET   166     -13.775   1.583   1.972  1.00 23.81           N  
ATOM   1289  CA  MET   166     -14.828   2.593   1.914  1.00 23.81           C  
ATOM   1290  C   MET   166     -15.784   2.317   0.759  1.00 23.81           C  
ATOM   1291  O   MET   166     -16.925   2.783   0.767  1.00 23.81           O  
ATOM   1292  CB  MET   166     -14.225   3.992   1.771  1.00 23.81           C  
ATOM   1293  CG  MET   166     -13.549   4.501   3.034  1.00 23.81           C  
ATOM   1294  SD  MET   166     -13.613   6.329   3.177  1.00 23.81           S  
ATOM   1295  CE  MET   166     -12.097   6.772   2.283  1.00 23.81           C  
ATOM   1296  N   MET   167     -15.429   1.340  -0.069  1.00 23.86           N  
ATOM   1297  CA  MET   167     -16.359   1.237  -1.190  1.00 23.86           C  
ATOM   1298  C   MET   167     -17.230  -0.008  -1.062  1.00 23.86           C  
ATOM   1299  O   MET   167     -17.278  -0.834  -1.976  1.00 23.86           O  
ATOM   1300  CB  MET   167     -15.601   1.211  -2.518  1.00 23.86           C  
ATOM   1301  CG  MET   167     -15.464   2.577  -3.173  1.00 23.86           C  
ATOM   1302  SD  MET   167     -14.592   2.499  -4.785  1.00 23.86           S  
ATOM   1303  CE  MET   167     -13.219   1.394  -4.354  1.00 23.86           C  
ATOM   1304  N   GLY   168     -17.196  -0.660   0.151  1.00 25.50           N  
ATOM   1305  CA  GLY   168     -18.268  -1.580   0.493  1.00 25.50           C  
ATOM   1306  C   GLY   168     -19.614  -1.167  -0.073  1.00 25.50           C  
ATOM   1307  O   GLY   168     -19.791  -0.021  -0.492  1.00 25.50           O  
ATOM   1308  N   ASP   169     -19.986  -1.820  -1.143  1.00 26.73           N  
ATOM   1309  CA  ASP   169     -21.203  -1.801  -1.949  1.00 26.73           C  
ATOM   1310  C   ASP   169     -22.069  -0.590  -1.608  1.00 26.73           C  
ATOM   1311  O   ASP   169     -22.663   0.024  -2.497  1.00 26.73           O  
ATOM   1312  CB  ASP   169     -22.000  -3.092  -1.747  1.00 26.73           C  
ATOM   1313  CG  ASP   169     -22.121  -3.918  -3.015  1.00 26.73           C  
ATOM   1314  OD1 ASP   169     -21.746  -3.427  -4.101  1.00 26.73           O  
ATOM   1315  OD2 ASP   169     -22.598  -5.071  -2.927  1.00 26.73           O  
ATOM   1316  N   LYS   170     -22.117  -0.163  -0.347  1.00 25.59           N  
ATOM   1317  CA  LYS   170     -22.948   1.027  -0.194  1.00 25.59           C  
ATOM   1318  C   LYS   170     -22.236   2.268  -0.724  1.00 25.59           C  
ATOM   1319  O   LYS   170     -22.869   3.154  -1.302  1.00 25.59           O  
ATOM   1320  CB  LYS   170     -23.331   1.229   1.273  1.00 25.59           C  
ATOM   1321  CG  LYS   170     -24.422   0.289   1.764  1.00 25.59           C  
ATOM   1322  CD  LYS   170     -24.913   0.679   3.152  1.00 25.59           C  
ATOM   1323  CE  LYS   170     -26.010  -0.257   3.642  1.00 25.59           C  
ATOM   1324  NZ  LYS   170     -26.438   0.071   5.034  1.00 25.59           N  
ATOM   1325  N   ASP   171     -21.048   2.411  -0.469  1.00 26.83           N  
ATOM   1326  CA  ASP   171     -20.475   3.699  -0.849  1.00 26.83           C  
ATOM   1327  C   ASP   171     -20.090   3.714  -2.327  1.00 26.83           C  
ATOM   1328  O   ASP   171     -19.519   4.692  -2.815  1.00 26.83           O  
ATOM   1329  CB  ASP   171     -19.254   4.019   0.016  1.00 26.83           C  
ATOM   1330  CG  ASP   171     -19.620   4.399   1.440  1.00 26.83           C  
ATOM   1331  OD1 ASP   171     -20.713   4.964   1.659  1.00 26.83           O  
ATOM   1332  OD2 ASP   171     -18.806   4.133   2.351  1.00 26.83           O  
ATOM   1333  N   ALA   172     -19.994   2.598  -2.895  1.00 25.38           N  
ATOM   1334  CA  ALA   172     -19.828   2.700  -4.342  1.00 25.38           C  
ATOM   1335  C   ALA   172     -20.882   3.620  -4.952  1.00 25.38           C  
ATOM   1336  O   ALA   172     -20.581   4.413  -5.847  1.00 25.38           O  
ATOM   1337  CB  ALA   172     -19.897   1.317  -4.986  1.00 25.38           C  
ATOM   1338  N   ALA   173     -22.116   3.245  -4.710  1.00 23.64           N  
ATOM   1339  CA  ALA   173     -23.010   4.174  -5.397  1.00 23.64           C  
ATOM   1340  C   ALA   173     -22.728   5.615  -4.983  1.00 23.64           C  
ATOM   1341  O   ALA   173     -22.870   6.538  -5.788  1.00 23.64           O  
ATOM   1342  CB  ALA   173     -24.467   3.817  -5.114  1.00 23.64           C  
ATOM   1343  N   ARG   174     -22.372   5.871  -3.789  1.00 22.72           N  
ATOM   1344  CA  ARG   174     -22.134   7.285  -3.519  1.00 22.72           C  
ATOM   1345  C   ARG   174     -20.761   7.716  -4.024  1.00 22.72           C  
ATOM   1346  O   ARG   174     -20.534   8.898  -4.289  1.00 22.72           O  
ATOM   1347  CB  ARG   174     -22.255   7.574  -2.021  1.00 22.72           C  
ATOM   1348  CG  ARG   174     -23.689   7.639  -1.520  1.00 22.72           C  
ATOM   1349  CD  ARG   174     -23.758   8.066  -0.060  1.00 22.72           C  
ATOM   1350  NE  ARG   174     -25.129   8.049   0.442  1.00 22.72           N  
ATOM   1351  CZ  ARG   174     -25.482   8.341   1.691  1.00 22.72           C  
ATOM   1352  NH1 ARG   174     -24.567   8.678   2.594  1.00 22.72           N  
ATOM   1353  NH2 ARG   174     -26.759   8.294   2.042  1.00 22.72           N  
ATOM   1354  N   PHE   175     -19.806   6.885  -3.908  1.00 24.27           N  
ATOM   1355  CA  PHE   175     -18.590   7.450  -4.480  1.00 24.27           C  
ATOM   1356  C   PHE   175     -18.592   7.313  -5.998  1.00 24.27           C  
ATOM   1357  O   PHE   175     -17.551   7.052  -6.605  1.00 24.27           O  
ATOM   1358  CB  PHE   175     -17.351   6.767  -3.893  1.00 24.27           C  
ATOM   1359  CG  PHE   175     -16.919   7.330  -2.566  1.00 24.27           C  
ATOM   1360  CD1 PHE   175     -16.091   8.444  -2.503  1.00 24.27           C  
ATOM   1361  CD2 PHE   175     -17.343   6.745  -1.379  1.00 24.27           C  
ATOM   1362  CE1 PHE   175     -15.690   8.967  -1.276  1.00 24.27           C  
ATOM   1363  CE2 PHE   175     -16.947   7.262  -0.149  1.00 24.27           C  
ATOM   1364  CZ  PHE   175     -16.120   8.373  -0.099  1.00 24.27           C  
ATOM   1365  N   THR   176     -19.722   7.000  -6.559  1.00 21.45           N  
ATOM   1366  CA  THR   176     -19.848   7.342  -7.971  1.00 21.45           C  
ATOM   1367  C   THR   176     -19.377   8.771  -8.225  1.00 21.45           C  
ATOM   1368  O   THR   176     -19.809   9.412  -9.186  1.00 21.45           O  
ATOM   1369  CB  THR   176     -21.301   7.184  -8.457  1.00 21.45           C  
ATOM   1370  OG1 THR   176     -22.185   7.792  -7.506  1.00 21.45           O  
ATOM   1371  CG2 THR   176     -21.672   5.713  -8.611  1.00 21.45           C  
ATOM   1372  N   ASP   177     -19.141   9.548  -7.252  1.00 21.17           N  
ATOM   1373  CA  ASP   177     -18.435  10.672  -7.859  1.00 21.17           C  
ATOM   1374  C   ASP   177     -17.185  10.201  -8.599  1.00 21.17           C  
ATOM   1375  O   ASP   177     -16.248  10.976  -8.802  1.00 21.17           O  
ATOM   1376  CB  ASP   177     -18.058  11.707  -6.797  1.00 21.17           C  
ATOM   1377  CG  ASP   177     -19.177  12.692  -6.506  1.00 21.17           C  
ATOM   1378  OD1 ASP   177     -20.122  12.799  -7.317  1.00 21.17           O  
ATOM   1379  OD2 ASP   177     -19.111  13.369  -5.457  1.00 21.17           O  
ATOM   1380  N   PHE   178     -16.723   9.047  -8.444  1.00 23.65           N  
ATOM   1381  CA  PHE   178     -15.771   8.499  -9.403  1.00 23.65           C  
ATOM   1382  C   PHE   178     -16.401   8.385 -10.786  1.00 23.65           C  
ATOM   1383  O   PHE   178     -17.534   7.917 -10.922  1.00 23.65           O  
ATOM   1384  CB  PHE   178     -15.270   7.128  -8.940  1.00 23.65           C  
ATOM   1385  CG  PHE   178     -14.122   7.197  -7.969  1.00 23.65           C  
ATOM   1386  CD1 PHE   178     -12.814   7.317  -8.423  1.00 23.65           C  
ATOM   1387  CD2 PHE   178     -14.352   7.143  -6.600  1.00 23.65           C  
ATOM   1388  CE1 PHE   178     -11.750   7.382  -7.526  1.00 23.65           C  
ATOM   1389  CE2 PHE   178     -13.294   7.207  -5.697  1.00 23.65           C  
ATOM   1390  CZ  PHE   178     -11.994   7.326  -6.162  1.00 23.65           C  
ATOM   1391  N   TYR   179     -16.738   9.596 -11.379  1.00 21.04           N  
ATOM   1392  CA  TYR   179     -17.171   9.713 -12.767  1.00 21.04           C  
ATOM   1393  C   TYR   179     -17.135   8.359 -13.465  1.00 21.04           C  
ATOM   1394  O   TYR   179     -16.087   7.712 -13.525  1.00 21.04           O  
ATOM   1395  CB  TYR   179     -16.290  10.714 -13.522  1.00 21.04           C  
ATOM   1396  CG  TYR   179     -16.617  12.156 -13.223  1.00 21.04           C  
ATOM   1397  CD1 TYR   179     -17.603  12.830 -13.941  1.00 21.04           C  
ATOM   1398  CD2 TYR   179     -15.942  12.849 -12.224  1.00 21.04           C  
ATOM   1399  CE1 TYR   179     -17.907  14.160 -13.671  1.00 21.04           C  
ATOM   1400  CE2 TYR   179     -16.237  14.179 -11.946  1.00 21.04           C  
ATOM   1401  CZ  TYR   179     -17.220  14.825 -12.673  1.00 21.04           C  
ATOM   1402  OH  TYR   179     -17.516  16.142 -12.402  1.00 21.04           O  
ATOM   1403  N   PRO   180     -17.969   7.411 -13.173  1.00 23.01           N  
ATOM   1404  CA  PRO   180     -17.914   6.506 -14.323  1.00 23.01           C  
ATOM   1405  C   PRO   180     -17.514   7.215 -15.614  1.00 23.01           C  
ATOM   1406  O   PRO   180     -18.073   8.264 -15.946  1.00 23.01           O  
ATOM   1407  CB  PRO   180     -19.345   5.969 -14.417  1.00 23.01           C  
ATOM   1408  CG  PRO   180     -20.123   6.782 -13.434  1.00 23.01           C  
ATOM   1409  CD  PRO   180     -19.168   7.664 -12.682  1.00 23.01           C  
ATOM   1410  N   VAL   181     -16.459   7.907 -15.630  1.00 24.19           N  
ATOM   1411  CA  VAL   181     -16.241   8.366 -16.998  1.00 24.19           C  
ATOM   1412  C   VAL   181     -17.013   7.476 -17.970  1.00 24.19           C  
ATOM   1413  O   VAL   181     -16.985   6.248 -17.854  1.00 24.19           O  
ATOM   1414  CB  VAL   181     -14.740   8.375 -17.362  1.00 24.19           C  
ATOM   1415  CG1 VAL   181     -14.522   8.999 -18.739  1.00 24.19           C  
ATOM   1416  CG2 VAL   181     -13.939   9.126 -16.299  1.00 24.19           C  
ATOM   1417  N   LYS   182     -18.310   7.592 -17.998  1.00 25.72           N  
ATOM   1418  CA  LYS   182     -18.844   7.045 -19.242  1.00 25.72           C  
ATOM   1419  C   LYS   182     -17.721   6.627 -20.186  1.00 25.72           C  
ATOM   1420  O   LYS   182     -16.732   7.346 -20.340  1.00 25.72           O  
ATOM   1421  CB  LYS   182     -19.754   8.064 -19.929  1.00 25.72           C  
ATOM   1422  CG  LYS   182     -21.231   7.893 -19.604  1.00 25.72           C  
ATOM   1423  CD  LYS   182     -22.092   8.886 -20.375  1.00 25.72           C  
ATOM   1424  CE  LYS   182     -23.566   8.738 -20.026  1.00 25.72           C  
ATOM   1425  NZ  LYS   182     -24.415   9.703 -20.786  1.00 25.72           N  
ATOM   1426  N   LEU   183     -17.035   5.520 -19.881  1.00 30.78           N  
ATOM   1427  CA  LEU   183     -16.076   4.990 -20.844  1.00 30.78           C  
ATOM   1428  C   LEU   183     -16.201   5.705 -22.185  1.00 30.78           C  
ATOM   1429  O   LEU   183     -17.036   5.337 -23.015  1.00 30.78           O  
ATOM   1430  CB  LEU   183     -16.284   3.485 -21.035  1.00 30.78           C  
ATOM   1431  CG  LEU   183     -15.703   2.577 -19.950  1.00 30.78           C  
ATOM   1432  CD1 LEU   183     -16.496   1.277 -19.865  1.00 30.78           C  
ATOM   1433  CD2 LEU   183     -14.229   2.295 -20.222  1.00 30.78           C  
ATOM   1434  N   ASN   184     -16.439   6.994 -22.248  1.00 30.77           N  
ATOM   1435  CA  ASN   184     -16.324   7.604 -23.569  1.00 30.77           C  
ATOM   1436  C   ASN   184     -14.946   7.363 -24.180  1.00 30.77           C  
ATOM   1437  O   ASN   184     -13.950   7.277 -23.460  1.00 30.77           O  
ATOM   1438  CB  ASN   184     -16.617   9.104 -23.496  1.00 30.77           C  
ATOM   1439  CG  ASN   184     -17.989   9.458 -24.035  1.00 30.77           C  
ATOM   1440  OD1 ASN   184     -18.682   8.612 -24.606  1.00 30.77           O  
ATOM   1441  ND2 ASN   184     -18.391  10.711 -23.857  1.00 30.77           N  
ATOM   1442  N   ARG   185     -14.800   6.287 -24.909  1.00 36.59           N  
ATOM   1443  CA  ARG   185     -13.621   5.983 -25.713  1.00 36.59           C  
ATOM   1444  C   ARG   185     -12.590   7.102 -25.618  1.00 36.59           C  
ATOM   1445  O   ARG   185     -11.384   6.848 -25.658  1.00 36.59           O  
ATOM   1446  CB  ARG   185     -14.011   5.752 -27.174  1.00 36.59           C  
ATOM   1447  CG  ARG   185     -14.424   4.322 -27.483  1.00 36.59           C  
ATOM   1448  CD  ARG   185     -14.673   4.115 -28.971  1.00 36.59           C  
ATOM   1449  NE  ARG   185     -15.137   2.761 -29.257  1.00 36.59           N  
ATOM   1450  CZ  ARG   185     -15.574   2.344 -30.442  1.00 36.59           C  
ATOM   1451  NH1 ARG   185     -15.615   3.172 -31.480  1.00 36.59           N  
ATOM   1452  NH2 ARG   185     -15.973   1.089 -30.591  1.00 36.59           N  
ATOM   1453  N   GLU   186     -13.059   8.328 -25.434  1.00 40.64           N  
ATOM   1454  CA  GLU   186     -12.052   9.378 -25.555  1.00 40.64           C  
ATOM   1455  C   GLU   186     -11.120   9.391 -24.347  1.00 40.64           C  
ATOM   1456  O   GLU   186      -9.945   9.745 -24.467  1.00 40.64           O  
ATOM   1457  CB  GLU   186     -12.719  10.746 -25.719  1.00 40.64           C  
ATOM   1458  CG  GLU   186     -13.347  10.965 -27.088  1.00 40.64           C  
ATOM   1459  CD  GLU   186     -13.878  12.376 -27.286  1.00 40.64           C  
ATOM   1460  OE1 GLU   186     -14.331  12.702 -28.407  1.00 40.64           O  
ATOM   1461  OE2 GLU   186     -13.839  13.162 -26.313  1.00 40.64           O  
ATOM   1462  N   GLY   187     -11.558   8.879 -23.246  1.00 48.04           N  
ATOM   1463  CA  GLY   187     -10.672   8.987 -22.098  1.00 48.04           C  
ATOM   1464  C   GLY   187      -9.949   7.692 -21.778  1.00 48.04           C  
ATOM   1465  O   GLY   187      -9.034   7.673 -20.953  1.00 48.04           O  
ATOM   1466  N   ILE   188     -10.297   6.651 -22.536  1.00 58.55           N  
ATOM   1467  CA  ILE   188      -9.669   5.370 -22.229  1.00 58.55           C  
ATOM   1468  C   ILE   188      -8.372   5.228 -23.021  1.00 58.55           C  
ATOM   1469  O   ILE   188      -8.384   5.254 -24.254  1.00 58.55           O  
ATOM   1470  CB  ILE   188     -10.617   4.189 -22.535  1.00 58.55           C  
ATOM   1471  CG1 ILE   188     -11.886   4.287 -21.681  1.00 58.55           C  
ATOM   1472  CG2 ILE   188      -9.905   2.852 -22.306  1.00 58.55           C  
ATOM   1473  CD1 ILE   188     -12.892   3.172 -21.936  1.00 58.55           C  
ATOM   1474  N   ARG   189      -7.306   5.120 -22.382  1.00 72.11           N  
ATOM   1475  CA  ARG   189      -5.972   5.000 -22.961  1.00 72.11           C  
ATOM   1476  C   ARG   189      -5.072   4.131 -22.089  1.00 72.11           C  
ATOM   1477  O   ARG   189      -5.390   3.870 -20.927  1.00 72.11           O  
ATOM   1478  CB  ARG   189      -5.341   6.381 -23.151  1.00 72.11           C  
ATOM   1479  CG  ARG   189      -5.311   7.224 -21.886  1.00 72.11           C  
ATOM   1480  CD  ARG   189      -4.843   8.645 -22.165  1.00 72.11           C  
ATOM   1481  NE  ARG   189      -4.648   9.401 -20.931  1.00 72.11           N  
ATOM   1482  CZ  ARG   189      -5.367  10.459 -20.569  1.00 72.11           C  
ATOM   1483  NH1 ARG   189      -6.347  10.910 -21.344  1.00 72.11           N  
ATOM   1484  NH2 ARG   189      -5.105  11.072 -19.425  1.00 72.11           N  
ATOM   1485  N   PRO   190      -4.033   3.604 -22.666  1.00 82.65           N  
ATOM   1486  CA  PRO   190      -3.054   2.911 -21.825  1.00 82.65           C  
ATOM   1487  C   PRO   190      -2.608   3.747 -20.628  1.00 82.65           C  
ATOM   1488  O   PRO   190      -2.367   4.950 -20.765  1.00 82.65           O  
ATOM   1489  CB  PRO   190      -1.885   2.659 -22.781  1.00 82.65           C  
ATOM   1490  CG  PRO   190      -2.511   2.570 -24.135  1.00 82.65           C  
ATOM   1491  CD  PRO   190      -3.633   3.565 -24.208  1.00 82.65           C  
ATOM   1492  N   GLY   191      -2.633   3.087 -19.503  1.00 78.50           N  
ATOM   1493  CA  GLY   191      -2.285   3.758 -18.261  1.00 78.50           C  
ATOM   1494  C   GLY   191      -3.492   4.106 -17.411  1.00 78.50           C  
ATOM   1495  O   GLY   191      -3.350   4.474 -16.243  1.00 78.50           O  
ATOM   1496  N   THR   192      -4.670   4.006 -18.020  1.00 69.39           N  
ATOM   1497  CA  THR   192      -5.914   4.254 -17.299  1.00 69.39           C  
ATOM   1498  C   THR   192      -6.242   3.090 -16.369  1.00 69.39           C  
ATOM   1499  O   THR   192      -6.116   1.926 -16.756  1.00 69.39           O  
ATOM   1500  CB  THR   192      -7.086   4.485 -18.270  1.00 69.39           C  
ATOM   1501  OG1 THR   192      -6.801   5.623 -19.092  1.00 69.39           O  
ATOM   1502  CG2 THR   192      -8.387   4.732 -17.514  1.00 69.39           C  
ATOM   1503  N   VAL   193      -6.564   3.396 -15.123  1.00 64.95           N  
ATOM   1504  CA  VAL   193      -6.945   2.386 -14.141  1.00 64.95           C  
ATOM   1505  C   VAL   193      -8.446   2.122 -14.226  1.00 64.95           C  
ATOM   1506  O   VAL   193      -9.244   3.060 -14.300  1.00 64.95           O  
ATOM   1507  CB  VAL   193      -6.559   2.815 -12.707  1.00 64.95           C  
ATOM   1508  CG1 VAL   193      -6.990   1.757 -11.693  1.00 64.95           C  
ATOM   1509  CG2 VAL   193      -5.056   3.069 -12.613  1.00 64.95           C  
ATOM   1510  N   ILE   194      -8.732   0.877 -14.288  1.00 59.62           N  
ATOM   1511  CA  ILE   194     -10.140   0.501 -14.343  1.00 59.62           C  
ATOM   1512  C   ILE   194     -10.507  -0.311 -13.103  1.00 59.62           C  
ATOM   1513  O   ILE   194      -9.646  -0.955 -12.499  1.00 59.62           O  
ATOM   1514  CB  ILE   194     -10.461  -0.301 -15.624  1.00 59.62           C  
ATOM   1515  CG1 ILE   194      -9.530  -1.513 -15.742  1.00 59.62           C  
ATOM   1516  CG2 ILE   194     -10.355   0.593 -16.862  1.00 59.62           C  
ATOM   1517  CD1 ILE   194      -9.844  -2.423 -16.922  1.00 59.62           C  
ATOM   1518  N   TYR   195     -11.713  -0.190 -12.700  1.00 50.82           N  
ATOM   1519  CA  TYR   195     -12.216  -0.833 -11.492  1.00 50.82           C  
ATOM   1520  C   TYR   195     -13.443  -1.684 -11.797  1.00 50.82           C  
ATOM   1521  O   TYR   195     -14.321  -1.269 -12.557  1.00 50.82           O  
ATOM   1522  CB  TYR   195     -12.560   0.215 -10.428  1.00 50.82           C  
ATOM   1523  CG  TYR   195     -13.421  -0.316  -9.309  1.00 50.82           C  
ATOM   1524  CD1 TYR   195     -14.794  -0.077  -9.286  1.00 50.82           C  
ATOM   1525  CD2 TYR   195     -12.865  -1.057  -8.271  1.00 50.82           C  
ATOM   1526  CE1 TYR   195     -15.591  -0.563  -8.255  1.00 50.82           C  
ATOM   1527  CE2 TYR   195     -13.654  -1.548  -7.235  1.00 50.82           C  
ATOM   1528  CZ  TYR   195     -15.013  -1.296  -7.237  1.00 50.82           C  
ATOM   1529  OH  TYR   195     -15.798  -1.780  -6.214  1.00 50.82           O  
ATOM   1530  N   ASP   196     -13.484  -2.846 -11.053  1.00 46.75           N  
ATOM   1531  CA  ASP   196     -14.609  -3.776 -11.045  1.00 46.75           C  
ATOM   1532  C   ASP   196     -15.409  -3.659  -9.750  1.00 46.75           C  
ATOM   1533  O   ASP   196     -14.833  -3.581  -8.663  1.00 46.75           O  
ATOM   1534  CB  ASP   196     -14.119  -5.213 -11.233  1.00 46.75           C  
ATOM   1535  CG  ASP   196     -15.252  -6.223 -11.289  1.00 46.75           C  
ATOM   1536  OD1 ASP   196     -16.422  -5.840 -11.074  1.00 46.75           O  
ATOM   1537  OD2 ASP   196     -14.971  -7.413 -11.548  1.00 46.75           O  
ATOM   1538  N   PRO   197     -16.644  -3.441  -9.849  1.00 37.42           N  
ATOM   1539  CA  PRO   197     -17.392  -3.241  -8.605  1.00 37.42           C  
ATOM   1540  C   PRO   197     -17.213  -4.392  -7.618  1.00 37.42           C  
ATOM   1541  O   PRO   197     -17.551  -4.257  -6.439  1.00 37.42           O  
ATOM   1542  CB  PRO   197     -18.845  -3.148  -9.078  1.00 37.42           C  
ATOM   1543  CG  PRO   197     -18.756  -3.032 -10.566  1.00 37.42           C  
ATOM   1544  CD  PRO   197     -17.352  -3.359 -10.986  1.00 37.42           C  
ATOM   1545  N   ALA   198     -16.742  -5.482  -8.119  1.00 36.27           N  
ATOM   1546  CA  ALA   198     -16.539  -6.599  -7.200  1.00 36.27           C  
ATOM   1547  C   ALA   198     -15.282  -6.395  -6.359  1.00 36.27           C  
ATOM   1548  O   ALA   198     -14.887  -7.282  -5.598  1.00 36.27           O  
ATOM   1549  CB  ALA   198     -16.452  -7.914  -7.971  1.00 36.27           C  
ATOM   1550  N   GLY   199     -14.602  -5.287  -6.612  1.00 41.21           N  
ATOM   1551  CA  GLY   199     -13.470  -5.021  -5.739  1.00 41.21           C  
ATOM   1552  C   GLY   199     -12.132  -5.313  -6.391  1.00 41.21           C  
ATOM   1553  O   GLY   199     -11.177  -5.700  -5.714  1.00 41.21           O  
ATOM   1554  N   HIS   200     -12.089  -5.362  -7.656  1.00 54.71           N  
ATOM   1555  CA  HIS   200     -10.841  -5.608  -8.370  1.00 54.71           C  
ATOM   1556  C   HIS   200     -10.479  -4.430  -9.268  1.00 54.71           C  
ATOM   1557  O   HIS   200     -11.363  -3.756  -9.802  1.00 54.71           O  
ATOM   1558  CB  HIS   200     -10.943  -6.889  -9.201  1.00 54.71           C  
ATOM   1559  CG  HIS   200      -9.620  -7.409  -9.666  1.00 54.71           C  
ATOM   1560  ND1 HIS   200      -8.650  -7.857  -8.797  1.00 54.71           N  
ATOM   1561  CD2 HIS   200      -9.110  -7.553 -10.912  1.00 54.71           C  
ATOM   1562  CE1 HIS   200      -7.596  -8.255  -9.491  1.00 54.71           C  
ATOM   1563  NE2 HIS   200      -7.850  -8.082 -10.776  1.00 54.71           N  
ATOM   1564  N   VAL   201      -9.286  -4.052  -9.309  1.00 59.82           N  
ATOM   1565  CA  VAL   201      -8.793  -2.978 -10.165  1.00 59.82           C  
ATOM   1566  C   VAL   201      -7.731  -3.524 -11.118  1.00 59.82           C  
ATOM   1567  O   VAL   201      -7.080  -4.528 -10.822  1.00 59.82           O  
ATOM   1568  CB  VAL   201      -8.215  -1.810  -9.336  1.00 59.82           C  
ATOM   1569  CG1 VAL   201      -9.294  -1.191  -8.450  1.00 59.82           C  
ATOM   1570  CG2 VAL   201      -7.036  -2.288  -8.491  1.00 59.82           C  
ATOM   1571  N   ALA   202      -7.589  -2.886 -12.250  1.00 70.35           N  
ATOM   1572  CA  ALA   202      -6.623  -3.216 -13.295  1.00 70.35           C  
ATOM   1573  C   ALA   202      -6.181  -1.965 -14.049  1.00 70.35           C  
ATOM   1574  O   ALA   202      -6.676  -0.867 -13.785  1.00 70.35           O  
ATOM   1575  CB  ALA   202      -7.216  -4.236 -14.265  1.00 70.35           C  
ATOM   1576  N   ILE   203      -5.069  -2.056 -14.800  1.00 78.10           N  
ATOM   1577  CA  ILE   203      -4.560  -0.930 -15.574  1.00 78.10           C  
ATOM   1578  C   ILE   203      -4.550  -1.287 -17.059  1.00 78.10           C  
ATOM   1579  O   ILE   203      -4.105  -2.372 -17.440  1.00 78.10           O  
ATOM   1580  CB  ILE   203      -3.144  -0.520 -15.112  1.00 78.10           C  
ATOM   1581  CG1 ILE   203      -2.716   0.785 -15.794  1.00 78.10           C  
ATOM   1582  CG2 ILE   203      -2.138  -1.641 -15.393  1.00 78.10           C  
ATOM   1583  CD1 ILE   203      -1.565   1.498 -15.098  1.00 78.10           C  
ATOM   1584  N   ILE   204      -5.068  -0.400 -17.903  1.00 79.28           N  
ATOM   1585  CA  ILE   204      -5.212  -0.614 -19.339  1.00 79.28           C  
ATOM   1586  C   ILE   204      -3.852  -0.481 -20.019  1.00 79.28           C  
ATOM   1587  O   ILE   204      -3.148   0.514 -19.826  1.00 79.28           O  
ATOM   1588  CB  ILE   204      -6.221   0.378 -19.959  1.00 79.28           C  
ATOM   1589  CG1 ILE   204      -7.626   0.131 -19.399  1.00 79.28           C  
ATOM   1590  CG2 ILE   204      -6.214   0.271 -21.486  1.00 79.28           C  
ATOM   1591  CD1 ILE   204      -8.659   1.157 -19.843  1.00 79.28           C  
ATOM   1592  N   HIS   205      -3.487  -1.525 -20.768  1.00 87.09           N  
ATOM   1593  CA  HIS   205      -2.205  -1.387 -21.449  1.00 87.09           C  
ATOM   1594  C   HIS   205      -2.390  -1.290 -22.960  1.00 87.09           C  
ATOM   1595  O   HIS   205      -1.461  -0.922 -23.682  1.00 87.09           O  
ATOM   1596  CB  HIS   205      -1.288  -2.563 -21.108  1.00 87.09           C  
ATOM   1597  CG  HIS   205      -1.716  -3.856 -21.724  1.00 87.09           C  
ATOM   1598  ND1 HIS   205      -1.368  -4.221 -23.006  1.00 87.09           N  
ATOM   1599  CD2 HIS   205      -2.463  -4.872 -21.230  1.00 87.09           C  
ATOM   1600  CE1 HIS   205      -1.884  -5.409 -23.275  1.00 87.09           C  
ATOM   1601  NE2 HIS   205      -2.554  -5.825 -22.214  1.00 87.09           N  
ATOM   1602  N   ARG   206      -3.552  -1.558 -23.512  1.00 85.77           N  
ATOM   1603  CA  ARG   206      -3.782  -1.474 -24.950  1.00 85.77           C  
ATOM   1604  C   ARG   206      -5.264  -1.291 -25.258  1.00 85.77           C  
ATOM   1605  O   ARG   206      -6.117  -1.913 -24.623  1.00 85.77           O  
ATOM   1606  CB  ARG   206      -3.252  -2.726 -25.653  1.00 85.77           C  
ATOM   1607  CG  ARG   206      -3.352  -2.670 -27.169  1.00 85.77           C  
ATOM   1608  CD  ARG   206      -2.359  -3.611 -27.835  1.00 85.77           C  
ATOM   1609  NE  ARG   206      -2.613  -5.004 -27.479  1.00 85.77           N  
ATOM   1610  CZ  ARG   206      -3.366  -5.841 -28.186  1.00 85.77           C  
ATOM   1611  NH1 ARG   206      -3.956  -5.442 -29.306  1.00 85.77           N  
ATOM   1612  NH2 ARG   206      -3.531  -7.088 -27.770  1.00 85.77           N  
ATOM   1613  N   VAL   207      -5.634  -0.453 -26.225  1.00 76.59           N  
ATOM   1614  CA  VAL   207      -6.973  -0.247 -26.768  1.00 76.59           C  
ATOM   1615  C   VAL   207      -6.942  -0.394 -28.288  1.00 76.59           C  
ATOM   1616  O   VAL   207      -6.176   0.291 -28.969  1.00 76.59           O  
ATOM   1617  CB  VAL   207      -7.537   1.137 -26.378  1.00 76.59           C  
ATOM   1618  CG1 VAL   207      -8.977   1.290 -26.864  1.00 76.59           C  
ATOM   1619  CG2 VAL   207      -7.457   1.339 -24.866  1.00 76.59           C  
ATOM   1620  N   THR   208      -7.660  -1.332 -28.832  1.00 73.72           N  
ATOM   1621  CA  THR   208      -7.672  -1.550 -30.274  1.00 73.72           C  
ATOM   1622  C   THR   208      -8.634  -0.583 -30.959  1.00 73.72           C  
ATOM   1623  O   THR   208      -9.421   0.093 -30.294  1.00 73.72           O  
ATOM   1624  CB  THR   208      -8.065  -2.999 -30.617  1.00 73.72           C  
ATOM   1625  OG1 THR   208      -9.412  -3.236 -30.189  1.00 73.72           O  
ATOM   1626  CG2 THR   208      -7.141  -3.997 -29.927  1.00 73.72           C  
ATOM   1627  N   ASP   209      -8.587  -0.540 -32.303  1.00 69.50           N  
ATOM   1628  CA  ASP   209      -9.420   0.355 -33.102  1.00 69.50           C  
ATOM   1629  C   ASP   209     -10.891  -0.045 -33.021  1.00 69.50           C  
ATOM   1630  O   ASP   209     -11.778   0.800 -33.160  1.00 69.50           O  
ATOM   1631  CB  ASP   209      -8.956   0.361 -34.560  1.00 69.50           C  
ATOM   1632  CG  ASP   209      -7.602   1.023 -34.749  1.00 69.50           C  
ATOM   1633  OD1 ASP   209      -7.192   1.829 -33.887  1.00 69.50           O  
ATOM   1634  OD2 ASP   209      -6.942   0.738 -35.771  1.00 69.50           O  
ATOM   1635  N   ASP   210     -11.079  -1.336 -32.739  1.00 60.19           N  
ATOM   1636  CA  ASP   210     -12.467  -1.782 -32.663  1.00 60.19           C  
ATOM   1637  C   ASP   210     -13.013  -1.638 -31.244  1.00 60.19           C  
ATOM   1638  O   ASP   210     -14.101  -2.132 -30.938  1.00 60.19           O  
ATOM   1639  CB  ASP   210     -12.591  -3.234 -33.129  1.00 60.19           C  
ATOM   1640  CG  ASP   210     -11.749  -4.194 -32.308  1.00 60.19           C  
ATOM   1641  OD1 ASP   210     -10.936  -3.735 -31.477  1.00 60.19           O  
ATOM   1642  OD2 ASP   210     -11.898  -5.421 -32.495  1.00 60.19           O  
ATOM   1643  N   GLY   211     -12.221  -1.101 -30.340  1.00 59.21           N  
ATOM   1644  CA  GLY   211     -12.712  -0.748 -29.017  1.00 59.21           C  
ATOM   1645  C   GLY   211     -12.396  -1.793 -27.965  1.00 59.21           C  
ATOM   1646  O   GLY   211     -12.902  -1.724 -26.843  1.00 59.21           O  
ATOM   1647  N   ARG   212     -11.708  -2.846 -28.336  1.00 65.48           N  
ATOM   1648  CA  ARG   212     -11.320  -3.817 -27.319  1.00 65.48           C  
ATOM   1649  C   ARG   212     -10.276  -3.232 -26.374  1.00 65.48           C  
ATOM   1650  O   ARG   212      -9.380  -2.503 -26.805  1.00 65.48           O  
ATOM   1651  CB  ARG   212     -10.780  -5.092 -27.971  1.00 65.48           C  
ATOM   1652  CG  ARG   212     -11.846  -5.929 -28.662  1.00 65.48           C  
ATOM   1653  CD  ARG   212     -11.244  -7.133 -29.372  1.00 65.48           C  
ATOM   1654  NE  ARG   212     -10.470  -6.736 -30.544  1.00 65.48           N  
ATOM   1655  CZ  ARG   212      -9.736  -7.562 -31.283  1.00 65.48           C  
ATOM   1656  NH1 ARG   212      -9.661  -8.854 -30.984  1.00 65.48           N  
ATOM   1657  NH2 ARG   212      -9.071  -7.095 -32.329  1.00 65.48           N  
ATOM   1658  N   ILE   213     -10.424  -3.563 -25.143  1.00 68.35           N  
ATOM   1659  CA  ILE   213      -9.570  -3.034 -24.085  1.00 68.35           C  
ATOM   1660  C   ILE   213      -8.772  -4.171 -23.451  1.00 68.35           C  
ATOM   1661  O   ILE   213      -9.349  -5.143 -22.957  1.00 68.35           O  
ATOM   1662  CB  ILE   213     -10.396  -2.293 -23.010  1.00 68.35           C  
ATOM   1663  CG1 ILE   213     -11.159  -1.120 -23.636  1.00 68.35           C  
ATOM   1664  CG2 ILE   213      -9.492  -1.813 -21.871  1.00 68.35           C  
ATOM   1665  CD1 ILE   213     -12.182  -0.481 -22.708  1.00 68.35           C  
ATOM   1666  N   PHE   214      -7.544  -4.068 -23.474  1.00 76.14           N  
ATOM   1667  CA  PHE   214      -6.651  -5.021 -22.826  1.00 76.14           C  
ATOM   1668  C   PHE   214      -6.081  -4.441 -21.538  1.00 76.14           C  
ATOM   1669  O   PHE   214      -5.784  -3.247 -21.466  1.00 76.14           O  
ATOM   1670  CB  PHE   214      -5.512  -5.421 -23.770  1.00 76.14           C  
ATOM   1671  CG  PHE   214      -5.972  -6.164 -24.995  1.00 76.14           C  
ATOM   1672  CD1 PHE   214      -5.849  -7.546 -25.074  1.00 76.14           C  
ATOM   1673  CD2 PHE   214      -6.528  -5.480 -26.069  1.00 76.14           C  
ATOM   1674  CE1 PHE   214      -6.274  -8.236 -26.207  1.00 76.14           C  
ATOM   1675  CE2 PHE   214      -6.954  -6.164 -27.204  1.00 76.14           C  
ATOM   1676  CZ  PHE   214      -6.825  -7.541 -27.272  1.00 76.14           C  
ATOM   1677  N   TYR   215      -5.921  -5.250 -20.506  1.00 78.64           N  
ATOM   1678  CA  TYR   215      -5.441  -4.768 -19.215  1.00 78.64           C  
ATOM   1679  C   TYR   215      -4.508  -5.783 -18.566  1.00 78.64           C  
ATOM   1680  O   TYR   215      -4.474  -6.949 -18.966  1.00 78.64           O  
ATOM   1681  CB  TYR   215      -6.619  -4.469 -18.282  1.00 78.64           C  
ATOM   1682  CG  TYR   215      -7.473  -5.676 -17.977  1.00 78.64           C  
ATOM   1683  CD1 TYR   215      -8.615  -5.953 -18.727  1.00 78.64           C  
ATOM   1684  CD2 TYR   215      -7.142  -6.540 -16.939  1.00 78.64           C  
ATOM   1685  CE1 TYR   215      -9.406  -7.062 -18.448  1.00 78.64           C  
ATOM   1686  CE2 TYR   215      -7.926  -7.653 -16.652  1.00 78.64           C  
ATOM   1687  CZ  TYR   215      -9.054  -7.905 -17.411  1.00 78.64           C  
ATOM   1688  OH  TYR   215      -9.834  -9.005 -17.131  1.00 78.64           O  
ATOM   1689  N   ILE   216      -3.701  -5.246 -17.629  1.00 81.52           N  
ATOM   1690  CA  ILE   216      -2.953  -6.136 -16.747  1.00 81.52           C  
ATOM   1691  C   ILE   216      -3.436  -5.963 -15.309  1.00 81.52           C  
ATOM   1692  O   ILE   216      -3.873  -4.877 -14.921  1.00 81.52           O  
ATOM   1693  CB  ILE   216      -1.433  -5.875 -16.837  1.00 81.52           C  
ATOM   1694  CG1 ILE   216      -1.122  -4.411 -16.506  1.00 81.52           C  
ATOM   1695  CG2 ILE   216      -0.903  -6.248 -18.225  1.00 81.52           C  
ATOM   1696  CD1 ILE   216       0.365  -4.098 -16.420  1.00 81.52           C  
ATOM   1697  N   ASP   217      -3.454  -7.083 -14.600  1.00 72.49           N  
ATOM   1698  CA  ASP   217      -3.785  -7.052 -13.178  1.00 72.49           C  
ATOM   1699  C   ASP   217      -2.812  -7.906 -12.369  1.00 72.49           C  
ATOM   1700  O   ASP   217      -1.826  -8.413 -12.909  1.00 72.49           O  
ATOM   1701  CB  ASP   217      -5.220  -7.533 -12.951  1.00 72.49           C  
ATOM   1702  CG  ASP   217      -5.410  -9.005 -13.272  1.00 72.49           C  
ATOM   1703  OD1 ASP   217      -4.445  -9.662 -13.717  1.00 72.49           O  
ATOM   1704  OD2 ASP   217      -6.537  -9.512 -13.081  1.00 72.49           O  
ATOM   1705  N   SER   218      -2.844  -7.760 -11.030  1.00 67.90           N  
ATOM   1706  CA  SER   218      -1.933  -8.477 -10.144  1.00 67.90           C  
ATOM   1707  C   SER   218      -2.693  -9.196  -9.034  1.00 67.90           C  
ATOM   1708  O   SER   218      -3.783  -8.771  -8.645  1.00 67.90           O  
ATOM   1709  CB  SER   218      -0.911  -7.517  -9.533  1.00 67.90           C  
ATOM   1710  OG  SER   218      -0.083  -8.191  -8.601  1.00 67.90           O  
ATOM   1711  N   HIS   219      -2.098 -10.212  -8.472  1.00 53.22           N  
ATOM   1712  CA  HIS   219      -2.666 -11.067  -7.436  1.00 53.22           C  
ATOM   1713  C   HIS   219      -1.764 -11.116  -6.207  1.00 53.22           C  
ATOM   1714  O   HIS   219      -0.650 -10.588  -6.228  1.00 53.22           O  
ATOM   1715  CB  HIS   219      -2.897 -12.480  -7.974  1.00 53.22           C  
ATOM   1716  CG  HIS   219      -3.855 -12.536  -9.121  1.00 53.22           C  
ATOM   1717  ND1 HIS   219      -3.503 -12.171 -10.403  1.00 53.22           N  
ATOM   1718  CD2 HIS   219      -5.153 -12.917  -9.179  1.00 53.22           C  
ATOM   1719  CE1 HIS   219      -4.546 -12.326 -11.201  1.00 53.22           C  
ATOM   1720  NE2 HIS   219      -5.560 -12.777 -10.482  1.00 53.22           N  
ATOM   1721  N   PRO   220      -2.301 -11.588  -5.104  1.00 44.97           N  
ATOM   1722  CA  PRO   220      -1.533 -11.507  -3.859  1.00 44.97           C  
ATOM   1723  C   PRO   220      -0.219 -12.282  -3.924  1.00 44.97           C  
ATOM   1724  O   PRO   220       0.684 -12.042  -3.118  1.00 44.97           O  
ATOM   1725  CB  PRO   220      -2.478 -12.119  -2.822  1.00 44.97           C  
ATOM   1726  CG  PRO   220      -3.849 -11.895  -3.374  1.00 44.97           C  
ATOM   1727  CD  PRO   220      -3.757 -11.844  -4.872  1.00 44.97           C  
ATOM   1728  N   ASP   221      -0.133 -13.220  -4.910  1.00 47.26           N  
ATOM   1729  CA  ASP   221       1.158 -13.889  -5.035  1.00 47.26           C  
ATOM   1730  C   ASP   221       2.071 -13.145  -6.007  1.00 47.26           C  
ATOM   1731  O   ASP   221       3.071 -13.695  -6.472  1.00 47.26           O  
ATOM   1732  CB  ASP   221       0.970 -15.337  -5.494  1.00 47.26           C  
ATOM   1733  CG  ASP   221       0.243 -15.447  -6.823  1.00 47.26           C  
ATOM   1734  OD1 ASP   221      -0.283 -14.427  -7.317  1.00 47.26           O  
ATOM   1735  OD2 ASP   221       0.194 -16.566  -7.379  1.00 47.26           O  
ATOM   1736  N   ASN   222       1.725 -11.913  -6.546  1.00 56.18           N  
ATOM   1737  CA  ASN   222       2.543 -11.053  -7.395  1.00 56.18           C  
ATOM   1738  C   ASN   222       2.505 -11.505  -8.852  1.00 56.18           C  
ATOM   1739  O   ASN   222       3.389 -11.157  -9.638  1.00 56.18           O  
ATOM   1740  CB  ASN   222       3.986 -11.015  -6.888  1.00 56.18           C  
ATOM   1741  CG  ASN   222       4.573  -9.617  -6.900  1.00 56.18           C  
ATOM   1742  OD1 ASN   222       3.845  -8.626  -7.003  1.00 56.18           O  
ATOM   1743  ND2 ASN   222       5.893  -9.527  -6.795  1.00 56.18           N  
ATOM   1744  N   THR   223       1.695 -12.419  -9.133  1.00 67.12           N  
ATOM   1745  CA  THR   223       1.564 -12.855 -10.519  1.00 67.12           C  
ATOM   1746  C   THR   223       0.803 -11.820 -11.342  1.00 67.12           C  
ATOM   1747  O   THR   223      -0.189 -11.255 -10.875  1.00 67.12           O  
ATOM   1748  CB  THR   223       0.849 -14.215 -10.611  1.00 67.12           C  
ATOM   1749  OG1 THR   223      -0.338 -14.180  -9.808  1.00 67.12           O  
ATOM   1750  CG2 THR   223       1.749 -15.344 -10.118  1.00 67.12           C  
ATOM   1751  N   LEU   224       1.408 -11.425 -12.527  1.00 73.32           N  
ATOM   1752  CA  LEU   224       0.760 -10.532 -13.482  1.00 73.32           C  
ATOM   1753  C   LEU   224       0.005 -11.326 -14.543  1.00 73.32           C  
ATOM   1754  O   LEU   224       0.491 -12.355 -15.017  1.00 73.32           O  
ATOM   1755  CB  LEU   224       1.793  -9.621 -14.149  1.00 73.32           C  
ATOM   1756  CG  LEU   224       2.291  -8.438 -13.318  1.00 73.32           C  
ATOM   1757  CD1 LEU   224       3.468  -7.760 -14.011  1.00 73.32           C  
ATOM   1758  CD2 LEU   224       1.162  -7.442 -13.075  1.00 73.32           C  
ATOM   1759  N   THR   225      -1.132 -10.903 -14.773  1.00 73.33           N  
ATOM   1760  CA  THR   225      -1.931 -11.508 -15.833  1.00 73.33           C  
ATOM   1761  C   THR   225      -2.461 -10.442 -16.787  1.00 73.33           C  
ATOM   1762  O   THR   225      -2.589  -9.275 -16.413  1.00 73.33           O  
ATOM   1763  CB  THR   225      -3.109 -12.314 -15.254  1.00 73.33           C  
ATOM   1764  OG1 THR   225      -3.933 -11.445 -14.467  1.00 73.33           O  
ATOM   1765  CG2 THR   225      -2.613 -13.458 -14.376  1.00 73.33           C  
ATOM   1766  N   SER   226      -2.556 -10.814 -18.014  1.00 74.97           N  
ATOM   1767  CA  SER   226      -3.205  -9.969 -19.010  1.00 74.97           C  
ATOM   1768  C   SER   226      -4.579 -10.513 -19.386  1.00 74.97           C  
ATOM   1769  O   SER   226      -4.776 -11.728 -19.448  1.00 74.97           O  
ATOM   1770  CB  SER   226      -2.335  -9.850 -20.262  1.00 74.97           C  
ATOM   1771  OG  SER   226      -3.032  -9.178 -21.298  1.00 74.97           O  
ATOM   1772  N   GLY   227      -5.528  -9.597 -19.477  1.00 69.06           N  
ATOM   1773  CA  GLY   227      -6.883  -9.931 -19.886  1.00 69.06           C  
ATOM   1774  C   GLY   227      -7.462  -8.954 -20.891  1.00 69.06           C  
ATOM   1775  O   GLY   227      -6.777  -8.028 -21.330  1.00 69.06           O  
ATOM   1776  N   MET   228      -8.524  -9.290 -21.575  1.00 63.39           N  
ATOM   1777  CA  MET   228      -9.193  -8.440 -22.556  1.00 63.39           C  
ATOM   1778  C   MET   228     -10.649  -8.203 -22.167  1.00 63.39           C  
ATOM   1779  O   MET   228     -11.301  -9.091 -21.617  1.00 63.39           O  
ATOM   1780  CB  MET   228      -9.120  -9.067 -23.950  1.00 63.39           C  
ATOM   1781  CG  MET   228      -9.720  -8.199 -25.044  1.00 63.39           C  
ATOM   1782  SD  MET   228     -10.477  -9.189 -26.391  1.00 63.39           S  
ATOM   1783  CE  MET   228      -8.988  -9.670 -27.310  1.00 63.39           C  
ATOM   1784  N   TYR   229     -11.132  -7.038 -22.526  1.00 53.03           N  
ATOM   1785  CA  TYR   229     -12.517  -6.632 -22.319  1.00 53.03           C  
ATOM   1786  C   TYR   229     -13.182  -6.267 -23.641  1.00 53.03           C  
ATOM   1787  O   TYR   229     -12.592  -5.565 -24.466  1.00 53.03           O  
ATOM   1788  CB  TYR   229     -12.591  -5.446 -21.352  1.00 53.03           C  
ATOM   1789  CG  TYR   229     -12.778  -5.850 -19.910  1.00 53.03           C  
ATOM   1790  CD1 TYR   229     -14.014  -6.294 -19.445  1.00 53.03           C  
ATOM   1791  CD2 TYR   229     -11.721  -5.786 -19.009  1.00 53.03           C  
ATOM   1792  CE1 TYR   229     -14.191  -6.665 -18.116  1.00 53.03           C  
ATOM   1793  CE2 TYR   229     -11.887  -6.155 -17.678  1.00 53.03           C  
ATOM   1794  CZ  TYR   229     -13.123  -6.593 -17.242  1.00 53.03           C  
ATOM   1795  OH  TYR   229     -13.293  -6.959 -15.925  1.00 53.03           O  
ATOM   1796  N   THR   230     -14.485  -6.619 -23.801  1.00 39.87           N  
ATOM   1797  CA  THR   230     -15.250  -6.080 -24.920  1.00 39.87           C  
ATOM   1798  C   THR   230     -16.418  -5.235 -24.419  1.00 39.87           C  
ATOM   1799  O   THR   230     -17.134  -5.639 -23.501  1.00 39.87           O  
ATOM   1800  CB  THR   230     -15.779  -7.206 -25.828  1.00 39.87           C  
ATOM   1801  OG1 THR   230     -15.599  -8.467 -25.170  1.00 39.87           O  
ATOM   1802  CG2 THR   230     -15.040  -7.231 -27.161  1.00 39.87           C  
ATOM   1803  N   PRO   231     -16.442  -4.015 -24.696  1.00 34.63           N  
ATOM   1804  CA  PRO   231     -17.613  -3.271 -24.225  1.00 34.63           C  
ATOM   1805  C   PRO   231     -18.930  -3.902 -24.670  1.00 34.63           C  
ATOM   1806  O   PRO   231     -19.097  -4.222 -25.850  1.00 34.63           O  
ATOM   1807  CB  PRO   231     -17.429  -1.888 -24.854  1.00 34.63           C  
ATOM   1808  CG  PRO   231     -16.170  -1.996 -25.653  1.00 34.63           C  
ATOM   1809  CD  PRO   231     -15.635  -3.392 -25.515  1.00 34.63           C  
ATOM   1810  N   LYS   232     -19.402  -4.973 -24.053  1.00 27.00           N  
ATOM   1811  CA  LYS   232     -20.808  -5.096 -24.424  1.00 27.00           C  
ATOM   1812  C   LYS   232     -21.663  -4.067 -23.692  1.00 27.00           C  
ATOM   1813  O   LYS   232     -21.450  -3.806 -22.506  1.00 27.00           O  
ATOM   1814  CB  LYS   232     -21.319  -6.507 -24.130  1.00 27.00           C  
ATOM   1815  CG  LYS   232     -21.599  -7.337 -25.374  1.00 27.00           C  
ATOM   1816  CD  LYS   232     -22.229  -8.679 -25.022  1.00 27.00           C  
ATOM   1817  CE  LYS   232     -22.504  -9.512 -26.266  1.00 27.00           C  
ATOM   1818  NZ  LYS   232     -23.113 -10.832 -25.925  1.00 27.00           N  
ATOM   1819  N   PHE   233     -21.763  -2.926 -24.200  1.00 22.61           N  
ATOM   1820  CA  PHE   233     -22.664  -1.838 -23.836  1.00 22.61           C  
ATOM   1821  C   PHE   233     -23.656  -2.291 -22.771  1.00 22.61           C  
ATOM   1822  O   PHE   233     -24.163  -3.413 -22.824  1.00 22.61           O  
ATOM   1823  CB  PHE   233     -23.414  -1.325 -25.069  1.00 22.61           C  
ATOM   1824  CG  PHE   233     -22.672  -0.262 -25.832  1.00 22.61           C  
ATOM   1825  CD1 PHE   233     -22.776   1.076 -25.469  1.00 22.61           C  
ATOM   1826  CD2 PHE   233     -21.870  -0.600 -26.915  1.00 22.61           C  
ATOM   1827  CE1 PHE   233     -22.090   2.062 -26.173  1.00 22.61           C  
ATOM   1828  CE2 PHE   233     -21.181   0.380 -27.624  1.00 22.61           C  
ATOM   1829  CZ  PHE   233     -21.293   1.711 -27.252  1.00 22.61           C  
ATOM   1830  N   THR   234     -23.395  -1.994 -21.568  1.00 22.56           N  
ATOM   1831  CA  THR   234     -24.206  -1.898 -20.360  1.00 22.56           C  
ATOM   1832  C   THR   234     -25.689  -1.815 -20.709  1.00 22.56           C  
ATOM   1833  O   THR   234     -26.117  -0.895 -21.408  1.00 22.56           O  
ATOM   1834  CB  THR   234     -23.806  -0.674 -19.515  1.00 22.56           C  
ATOM   1835  OG1 THR   234     -23.160   0.290 -20.357  1.00 22.56           O  
ATOM   1836  CG2 THR   234     -22.854  -1.069 -18.391  1.00 22.56           C  
ATOM   1837  N   ARG   235     -26.311  -2.820 -21.209  1.00 19.28           N  
ATOM   1838  CA  ARG   235     -27.737  -2.700 -20.924  1.00 19.28           C  
ATOM   1839  C   ARG   235     -27.983  -2.501 -19.432  1.00 19.28           C  
ATOM   1840  O   ARG   235     -27.281  -3.078 -18.599  1.00 19.28           O  
ATOM   1841  CB  ARG   235     -28.491  -3.937 -21.418  1.00 19.28           C  
ATOM   1842  CG  ARG   235     -29.456  -3.655 -22.559  1.00 19.28           C  
ATOM   1843  CD  ARG   235     -30.233  -4.901 -22.961  1.00 19.28           C  
ATOM   1844  NE  ARG   235     -30.740  -4.802 -24.327  1.00 19.28           N  
ATOM   1845  CZ  ARG   235     -31.446  -5.745 -24.943  1.00 19.28           C  
ATOM   1846  NH1 ARG   235     -31.744  -6.882 -24.325  1.00 19.28           N  
ATOM   1847  NH2 ARG   235     -31.857  -5.552 -26.188  1.00 19.28           N  
ATOM   1848  N   SER   236     -27.920  -1.293 -18.975  1.00 19.26           N  
ATOM   1849  CA  SER   236     -28.520  -0.944 -17.692  1.00 19.26           C  
ATOM   1850  C   SER   236     -29.650  -1.902 -17.331  1.00 19.26           C  
ATOM   1851  O   SER   236     -30.578  -2.100 -18.117  1.00 19.26           O  
ATOM   1852  CB  SER   236     -29.047   0.492 -17.720  1.00 19.26           C  
ATOM   1853  OG  SER   236     -30.066   0.635 -18.695  1.00 19.26           O  
ATOM   1854  N   PHE   237     -29.301  -3.210 -17.055  1.00 18.37           N  
ATOM   1855  CA  PHE   237     -30.483  -3.968 -16.661  1.00 18.37           C  
ATOM   1856  C   PHE   237     -31.264  -3.230 -15.581  1.00 18.37           C  
ATOM   1857  O   PHE   237     -30.685  -2.760 -14.600  1.00 18.37           O  
ATOM   1858  CB  PHE   237     -30.088  -5.362 -16.164  1.00 18.37           C  
ATOM   1859  CG  PHE   237     -29.753  -6.328 -17.269  1.00 18.37           C  
ATOM   1860  CD1 PHE   237     -30.746  -7.096 -17.864  1.00 18.37           C  
ATOM   1861  CD2 PHE   237     -28.444  -6.468 -17.711  1.00 18.37           C  
ATOM   1862  CE1 PHE   237     -30.439  -7.991 -18.887  1.00 18.37           C  
ATOM   1863  CE2 PHE   237     -28.129  -7.360 -18.733  1.00 18.37           C  
ATOM   1864  CZ  PHE   237     -29.128  -8.121 -19.318  1.00 18.37           C  
ATOM   1865  N   PRO   238     -32.322  -2.670 -15.824  1.00 17.95           N  
ATOM   1866  CA  PRO   238     -33.211  -2.225 -14.748  1.00 17.95           C  
ATOM   1867  C   PRO   238     -33.612  -3.359 -13.807  1.00 17.95           C  
ATOM   1868  O   PRO   238     -33.660  -4.521 -14.220  1.00 17.95           O  
ATOM   1869  CB  PRO   238     -34.429  -1.682 -15.499  1.00 17.95           C  
ATOM   1870  CG  PRO   238     -34.162  -1.994 -16.937  1.00 17.95           C  
ATOM   1871  CD  PRO   238     -32.828  -2.677 -17.037  1.00 17.95           C  
ATOM   1872  N   GLY   239     -33.352  -3.125 -12.371  1.00 18.82           N  
ATOM   1873  CA  GLY   239     -33.915  -3.786 -11.205  1.00 18.82           C  
ATOM   1874  C   GLY   239     -33.150  -5.031 -10.796  1.00 18.82           C  
ATOM   1875  O   GLY   239     -33.190  -6.047 -11.493  1.00 18.82           O  
ATOM   1876  N   HIS   240     -32.064  -4.920  -9.968  1.00 18.61           N  
ATOM   1877  CA  HIS   240     -31.701  -6.166  -9.302  1.00 18.61           C  
ATOM   1878  C   HIS   240     -31.681  -5.994  -7.787  1.00 18.61           C  
ATOM   1879  O   HIS   240     -31.031  -5.083  -7.270  1.00 18.61           O  
ATOM   1880  CB  HIS   240     -30.339  -6.659  -9.793  1.00 18.61           C  
ATOM   1881  CG  HIS   240     -30.381  -7.281 -11.153  1.00 18.61           C  
ATOM   1882  ND1 HIS   240     -30.874  -8.548 -11.377  1.00 18.61           N  
ATOM   1883  CD2 HIS   240     -29.993  -6.806 -12.360  1.00 18.61           C  
ATOM   1884  CE1 HIS   240     -30.786  -8.826 -12.667  1.00 18.61           C  
ATOM   1885  NE2 HIS   240     -30.255  -7.785 -13.285  1.00 18.61           N  
ATOM   1886  N   GLY   241     -32.614  -6.395  -7.145  1.00 17.04           N  
ATOM   1887  CA  GLY   241     -33.134  -7.326  -6.156  1.00 17.04           C  
ATOM   1888  C   GLY   241     -32.551  -8.721  -6.286  1.00 17.04           C  
ATOM   1889  O   GLY   241     -32.116  -9.119  -7.369  1.00 17.04           O  
ATOM   1890  N   ALA   242     -31.573  -9.092  -5.367  1.00 18.42           N  
ATOM   1891  CA  ALA   242     -31.177 -10.317  -4.676  1.00 18.42           C  
ATOM   1892  C   ALA   242     -31.091 -11.491  -5.646  1.00 18.42           C  
ATOM   1893  O   ALA   242     -32.108 -12.103  -5.982  1.00 18.42           O  
ATOM   1894  CB  ALA   242     -32.158 -10.632  -3.549  1.00 18.42           C  
ATOM   1895  N   GLY   243     -30.207 -11.381  -6.713  1.00 17.46           N  
ATOM   1896  CA  GLY   243     -29.770 -12.671  -7.222  1.00 17.46           C  
ATOM   1897  C   GLY   243     -28.327 -12.670  -7.691  1.00 17.46           C  
ATOM   1898  O   GLY   243     -28.044 -12.340  -8.845  1.00 17.46           O  
ATOM   1899  N   PHE   244     -27.374 -12.296  -6.861  1.00 17.78           N  
ATOM   1900  CA  PHE   244     -25.968 -12.512  -7.184  1.00 17.78           C  
ATOM   1901  C   PHE   244     -25.578 -13.967  -6.953  1.00 17.78           C  
ATOM   1902  O   PHE   244     -24.711 -14.259  -6.126  1.00 17.78           O  
ATOM   1903  CB  PHE   244     -25.075 -11.590  -6.348  1.00 17.78           C  
ATOM   1904  CG  PHE   244     -25.045 -10.168  -6.837  1.00 17.78           C  
ATOM   1905  CD1 PHE   244     -24.163  -9.781  -7.839  1.00 17.78           C  
ATOM   1906  CD2 PHE   244     -25.899  -9.216  -6.294  1.00 17.78           C  
ATOM   1907  CE1 PHE   244     -24.133  -8.465  -8.294  1.00 17.78           C  
ATOM   1908  CE2 PHE   244     -25.874  -7.899  -6.744  1.00 17.78           C  
ATOM   1909  CZ  PHE   244     -24.990  -7.526  -7.743  1.00 17.78           C  
ATOM   1910  N   LYS   245     -26.485 -14.868  -6.996  1.00 16.87           N  
ATOM   1911  CA  LYS   245     -26.097 -16.255  -6.757  1.00 16.87           C  
ATOM   1912  C   LYS   245     -25.635 -16.927  -8.046  1.00 16.87           C  
ATOM   1913  O   LYS   245     -25.171 -18.069  -8.026  1.00 16.87           O  
ATOM   1914  CB  LYS   245     -27.259 -17.040  -6.144  1.00 16.87           C  
ATOM   1915  CG  LYS   245     -27.286 -17.019  -4.623  1.00 16.87           C  
ATOM   1916  CD  LYS   245     -28.366 -17.940  -4.071  1.00 16.87           C  
ATOM   1917  CE  LYS   245     -28.418 -17.892  -2.550  1.00 16.87           C  
ATOM   1918  NZ  LYS   245     -29.465 -18.807  -2.003  1.00 16.87           N  
ATOM   1919  N   ASN   246     -25.018 -16.149  -8.950  1.00 16.28           N  
ATOM   1920  CA  ASN   246     -24.180 -16.984  -9.805  1.00 16.28           C  
ATOM   1921  C   ASN   246     -22.867 -16.289 -10.153  1.00 16.28           C  
ATOM   1922  O   ASN   246     -22.860 -15.296 -10.883  1.00 16.28           O  
ATOM   1923  CB  ASN   246     -24.932 -17.371 -11.080  1.00 16.28           C  
ATOM   1924  CG  ASN   246     -25.988 -18.431 -10.837  1.00 16.28           C  
ATOM   1925  OD1 ASN   246     -25.936 -19.161  -9.844  1.00 16.28           O  
ATOM   1926  ND2 ASN   246     -26.955 -18.522 -11.742  1.00 16.28           N  
ATOM   1927  N   PHE   247     -21.961 -16.025  -9.192  1.00 15.95           N  
ATOM   1928  CA  PHE   247     -20.584 -15.950  -9.667  1.00 15.95           C  
ATOM   1929  C   PHE   247     -19.648 -16.710  -8.735  1.00 15.95           C  
ATOM   1930  O   PHE   247     -19.638 -16.470  -7.526  1.00 15.95           O  
ATOM   1931  CB  PHE   247     -20.134 -14.491  -9.788  1.00 15.95           C  
ATOM   1932  CG  PHE   247     -20.305 -13.915 -11.167  1.00 15.95           C  
ATOM   1933  CD1 PHE   247     -19.353 -14.143 -12.154  1.00 15.95           C  
ATOM   1934  CD2 PHE   247     -21.418 -13.145 -11.478  1.00 15.95           C  
ATOM   1935  CE1 PHE   247     -19.509 -13.611 -13.431  1.00 15.95           C  
ATOM   1936  CE2 PHE   247     -21.581 -12.610 -12.753  1.00 15.95           C  
ATOM   1937  CZ  PHE   247     -20.624 -12.844 -13.728  1.00 15.95           C  
ATOM   1938  N   ARG   248     -19.433 -17.921  -8.895  1.00 15.98           N  
ATOM   1939  CA  ARG   248     -18.175 -18.661  -8.868  1.00 15.98           C  
ATOM   1940  C   ARG   248     -16.992 -17.721  -8.664  1.00 15.98           C  
ATOM   1941  O   ARG   248     -16.899 -16.680  -9.318  1.00 15.98           O  
ATOM   1942  CB  ARG   248     -17.993 -19.461 -10.159  1.00 15.98           C  
ATOM   1943  CG  ARG   248     -18.919 -20.661 -10.276  1.00 15.98           C  
ATOM   1944  CD  ARG   248     -18.480 -21.606 -11.386  1.00 15.98           C  
ATOM   1945  NE  ARG   248     -19.355 -22.772 -11.479  1.00 15.98           N  
ATOM   1946  CZ  ARG   248     -19.097 -23.858 -12.203  1.00 15.98           C  
ATOM   1947  NH1 ARG   248     -17.979 -23.948 -12.916  1.00 15.98           N  
ATOM   1948  NH2 ARG   248     -19.963 -24.861 -12.216  1.00 15.98           N  
ATOM   1949  N   PRO   249     -16.515 -17.459  -7.517  1.00 17.37           N  
ATOM   1950  CA  PRO   249     -15.243 -16.745  -7.388  1.00 17.37           C  
ATOM   1951  C   PRO   249     -14.312 -16.978  -8.576  1.00 17.37           C  
ATOM   1952  O   PRO   249     -14.317 -18.061  -9.166  1.00 17.37           O  
ATOM   1953  CB  PRO   249     -14.643 -17.324  -6.103  1.00 17.37           C  
ATOM   1954  CG  PRO   249     -15.652 -18.317  -5.624  1.00 17.37           C  
ATOM   1955  CD  PRO   249     -16.746 -18.416  -6.647  1.00 17.37           C  
ATOM   1956  N   LEU   250     -14.319 -16.036  -9.619  1.00 20.63           N  
ATOM   1957  CA  LEU   250     -13.206 -15.819 -10.536  1.00 20.63           C  
ATOM   1958  C   LEU   250     -11.954 -16.544 -10.053  1.00 20.63           C  
ATOM   1959  O   LEU   250     -11.054 -15.924  -9.482  1.00 20.63           O  
ATOM   1960  CB  LEU   250     -12.917 -14.323 -10.685  1.00 20.63           C  
ATOM   1961  CG  LEU   250     -13.740 -13.575 -11.735  1.00 20.63           C  
ATOM   1962  CD1 LEU   250     -14.036 -12.155 -11.263  1.00 20.63           C  
ATOM   1963  CD2 LEU   250     -13.011 -13.557 -13.074  1.00 20.63           C  
ATOM   1964  N   ALA   251     -11.975 -17.529  -9.265  1.00 17.42           N  
ATOM   1965  CA  ALA   251     -10.979 -18.577  -9.057  1.00 17.42           C  
ATOM   1966  C   ALA   251     -10.071 -18.721 -10.275  1.00 17.42           C  
ATOM   1967  O   ALA   251     -10.552 -18.838 -11.405  1.00 17.42           O  
ATOM   1968  CB  ALA   251     -11.663 -19.906  -8.747  1.00 17.42           C  
ATOM   1969  N   LEU   252      -8.930 -18.085 -10.292  1.00 17.49           N  
ATOM   1970  CA  LEU   252      -7.603 -18.606  -9.983  1.00 17.49           C  
ATOM   1971  C   LEU   252      -7.256 -19.782 -10.890  1.00 17.49           C  
ATOM   1972  O   LEU   252      -7.216 -20.929 -10.439  1.00 17.49           O  
ATOM   1973  CB  LEU   252      -7.523 -19.037  -8.516  1.00 17.49           C  
ATOM   1974  CG  LEU   252      -7.145 -17.949  -7.510  1.00 17.49           C  
ATOM   1975  CD1 LEU   252      -7.794 -18.229  -6.158  1.00 17.49           C  
ATOM   1976  CD2 LEU   252      -5.629 -17.853  -7.371  1.00 17.49           C  
ATOM   1977  N   GLN   253      -7.506 -19.662 -12.172  1.00 17.81           N  
ATOM   1978  CA  GLN   253      -6.531 -20.417 -12.952  1.00 17.81           C  
ATOM   1979  C   GLN   253      -6.466 -19.910 -14.390  1.00 17.81           C  
ATOM   1980  O   GLN   253      -7.493 -19.802 -15.063  1.00 17.81           O  
ATOM   1981  CB  GLN   253      -6.869 -21.909 -12.936  1.00 17.81           C  
ATOM   1982  CG  GLN   253      -6.171 -22.686 -11.829  1.00 17.81           C  
ATOM   1983  CD  GLN   253      -6.425 -24.180 -11.911  1.00 17.81           C  
ATOM   1984  OE1 GLN   253      -7.226 -24.643 -12.728  1.00 17.81           O  
ATOM   1985  NE2 GLN   253      -5.745 -24.944 -11.063  1.00 17.81           N  
ATOM   1986  N   GLY   254      -6.121 -18.610 -14.658  1.00 22.15           N  
ATOM   1987  CA  GLY   254      -5.621 -18.191 -15.958  1.00 22.15           C  
ATOM   1988  C   GLY   254      -6.725 -17.885 -16.952  1.00 22.15           C  
ATOM   1989  O   GLY   254      -7.644 -18.687 -17.133  1.00 22.15           O  
ATOM   1990  N   ALA   255      -7.511 -16.781 -16.839  1.00 26.60           N  
ATOM   1991  CA  ALA   255      -8.112 -16.114 -17.991  1.00 26.60           C  
ATOM   1992  C   ALA   255      -8.801 -17.120 -18.909  1.00 26.60           C  
ATOM   1993  O   ALA   255      -8.136 -17.893 -19.603  1.00 26.60           O  
ATOM   1994  CB  ALA   255      -7.054 -15.331 -18.764  1.00 26.60           C  
ATOM   1995  N   SER   256      -9.633 -17.957 -18.441  1.00 25.76           N  
ATOM   1996  CA  SER   256     -10.458 -18.941 -19.133  1.00 25.76           C  
ATOM   1997  C   SER   256     -11.113 -18.339 -20.373  1.00 25.76           C  
ATOM   1998  O   SER   256     -11.585 -17.201 -20.341  1.00 25.76           O  
ATOM   1999  CB  SER   256     -11.534 -19.494 -18.197  1.00 25.76           C  
ATOM   2000  OG  SER   256     -12.493 -18.497 -17.889  1.00 25.76           O  
ATOM   2001  N   ARG   257     -10.391 -18.335 -21.496  1.00 29.34           N  
ATOM   2002  CA  ARG   257     -10.841 -18.366 -22.884  1.00 29.34           C  
ATOM   2003  C   ARG   257     -12.072 -19.252 -23.041  1.00 29.34           C  
ATOM   2004  O   ARG   257     -12.176 -20.298 -22.397  1.00 29.34           O  
ATOM   2005  CB  ARG   257      -9.720 -18.857 -23.803  1.00 29.34           C  
ATOM   2006  CG  ARG   257      -8.779 -17.759 -24.268  1.00 29.34           C  
ATOM   2007  CD  ARG   257      -7.680 -18.302 -25.171  1.00 29.34           C  
ATOM   2008  NE  ARG   257      -6.750 -17.253 -25.579  1.00 29.34           N  
ATOM   2009  CZ  ARG   257      -5.991 -17.296 -26.671  1.00 29.34           C  
ATOM   2010  NH1 ARG   257      -6.038 -18.341 -27.489  1.00 29.34           N  
ATOM   2011  NH2 ARG   257      -5.179 -16.286 -26.947  1.00 29.34           N  
ATOM   2012  N   LYS   258     -13.257 -18.668 -23.280  1.00 32.80           N  
ATOM   2013  CA  LYS   258     -14.233 -19.611 -23.819  1.00 32.80           C  
ATOM   2014  C   LYS   258     -13.577 -20.587 -24.791  1.00 32.80           C  
ATOM   2015  O   LYS   258     -12.445 -20.368 -25.229  1.00 32.80           O  
ATOM   2016  CB  LYS   258     -15.373 -18.866 -24.514  1.00 32.80           C  
ATOM   2017  CG  LYS   258     -16.195 -17.985 -23.585  1.00 32.80           C  
ATOM   2018  CD  LYS   258     -17.345 -17.314 -24.324  1.00 32.80           C  
ATOM   2019  CE  LYS   258     -18.100 -16.346 -23.423  1.00 32.80           C  
ATOM   2020  NZ  LYS   258     -19.187 -15.635 -24.161  1.00 32.80           N  
ATOM   2021  N   ALA   259     -13.909 -21.875 -24.803  1.00 29.54           N  
ATOM   2022  CA  ALA   259     -13.489 -22.915 -25.739  1.00 29.54           C  
ATOM   2023  C   ALA   259     -13.289 -22.345 -27.140  1.00 29.54           C  
ATOM   2024  O   ALA   259     -12.460 -22.841 -27.906  1.00 29.54           O  
ATOM   2025  CB  ALA   259     -14.513 -24.047 -25.770  1.00 29.54           C  
ATOM   2026  N   ASN   260     -13.880 -21.204 -27.507  1.00 33.00           N  
ATOM   2027  CA  ASN   260     -13.637 -20.630 -28.826  1.00 33.00           C  
ATOM   2028  C   ASN   260     -12.591 -19.520 -28.771  1.00 33.00           C  
ATOM   2029  O   ASN   260     -12.427 -18.769 -29.734  1.00 33.00           O  
ATOM   2030  CB  ASN   260     -14.940 -20.103 -29.430  1.00 33.00           C  
ATOM   2031  CG  ASN   260     -15.549 -18.979 -28.615  1.00 33.00           C  
ATOM   2032  OD1 ASN   260     -14.999 -18.572 -27.588  1.00 33.00           O  
ATOM   2033  ND2 ASN   260     -16.690 -18.470 -29.065  1.00 33.00           N  
ATOM   2034  N   GLY   261     -12.012 -19.375 -27.646  1.00 33.47           N  
ATOM   2035  CA  GLY   261     -10.908 -18.437 -27.525  1.00 33.47           C  
ATOM   2036  C   GLY   261     -11.326 -17.093 -26.960  1.00 33.47           C  
ATOM   2037  O   GLY   261     -10.490 -16.209 -26.761  1.00 33.47           O  
ATOM   2038  N   GLU   262     -12.621 -16.862 -26.741  1.00 32.11           N  
ATOM   2039  CA  GLU   262     -13.144 -15.585 -26.266  1.00 32.11           C  
ATOM   2040  C   GLU   262     -12.950 -15.435 -24.760  1.00 32.11           C  
ATOM   2041  O   GLU   262     -12.993 -16.422 -24.022  1.00 32.11           O  
ATOM   2042  CB  GLU   262     -14.626 -15.444 -26.622  1.00 32.11           C  
ATOM   2043  CG  GLU   262     -14.874 -14.801 -27.979  1.00 32.11           C  
ATOM   2044  CD  GLU   262     -16.342 -14.503 -28.242  1.00 32.11           C  
ATOM   2045  OE1 GLU   262     -16.657 -13.867 -29.273  1.00 32.11           O  
ATOM   2046  OE2 GLU   262     -17.184 -14.909 -27.409  1.00 32.11           O  
ATOM   2047  N   TYR   263     -12.784 -14.224 -24.300  1.00 30.89           N  
ATOM   2048  CA  TYR   263     -12.528 -13.862 -22.911  1.00 30.89           C  
ATOM   2049  C   TYR   263     -13.832 -13.599 -22.167  1.00 30.89           C  
ATOM   2050  O   TYR   263     -14.828 -13.192 -22.771  1.00 30.89           O  
ATOM   2051  CB  TYR   263     -11.626 -12.626 -22.834  1.00 30.89           C  
ATOM   2052  CG  TYR   263     -10.153 -12.945 -22.916  1.00 30.89           C  
ATOM   2053  CD1 TYR   263      -9.409 -13.191 -21.765  1.00 30.89           C  
ATOM   2054  CD2 TYR   263      -9.502 -12.999 -24.144  1.00 30.89           C  
ATOM   2055  CE1 TYR   263      -8.051 -13.484 -21.835  1.00 30.89           C  
ATOM   2056  CE2 TYR   263      -8.145 -13.290 -24.226  1.00 30.89           C  
ATOM   2057  CZ  TYR   263      -7.429 -13.531 -23.068  1.00 30.89           C  
ATOM   2058  OH  TYR   263      -6.084 -13.820 -23.144  1.00 30.89           O  
ATOM   2059  N   TYR   264     -13.966 -13.896 -20.943  1.00 29.24           N  
ATOM   2060  CA  TYR   264     -15.185 -13.584 -20.205  1.00 29.24           C  
ATOM   2061  C   TYR   264     -15.251 -12.100 -19.864  1.00 29.24           C  
ATOM   2062  O   TYR   264     -14.232 -11.483 -19.546  1.00 29.24           O  
ATOM   2063  CB  TYR   264     -15.265 -14.418 -18.923  1.00 29.24           C  
ATOM   2064  CG  TYR   264     -15.699 -15.845 -19.154  1.00 29.24           C  
ATOM   2065  CD1 TYR   264     -17.046 -16.170 -19.296  1.00 29.24           C  
ATOM   2066  CD2 TYR   264     -14.764 -16.871 -19.229  1.00 29.24           C  
ATOM   2067  CE1 TYR   264     -17.451 -17.484 -19.507  1.00 29.24           C  
ATOM   2068  CE2 TYR   264     -15.157 -18.189 -19.440  1.00 29.24           C  
ATOM   2069  CZ  TYR   264     -16.500 -18.485 -19.578  1.00 29.24           C  
ATOM   2070  OH  TYR   264     -16.895 -19.788 -19.786  1.00 29.24           O  
ATOM   2071  N   GLY   265     -16.407 -11.440 -20.177  1.00 29.64           N  
ATOM   2072  CA  GLY   265     -16.764 -10.033 -20.091  1.00 29.64           C  
ATOM   2073  C   GLY   265     -17.019  -9.568 -18.670  1.00 29.64           C  
ATOM   2074  O   GLY   265     -17.681 -10.260 -17.894  1.00 29.64           O  
ATOM   2075  N   GLY   266     -16.059  -9.021 -17.946  1.00 30.70           N  
ATOM   2076  CA  GLY   266     -16.445  -8.393 -16.692  1.00 30.70           C  
ATOM   2077  C   GLY   266     -17.025  -7.003 -16.874  1.00 30.70           C  
ATOM   2078  O   GLY   266     -17.035  -6.470 -17.986  1.00 30.70           O  
ATOM   2079  N   LYS   267     -17.925  -6.562 -15.983  1.00 27.37           N  
ATOM   2080  CA  LYS   267     -18.570  -5.255 -15.903  1.00 27.37           C  
ATOM   2081  C   LYS   267     -17.581  -4.181 -15.459  1.00 27.37           C  
ATOM   2082  O   LYS   267     -16.901  -4.337 -14.443  1.00 27.37           O  
ATOM   2083  CB  LYS   267     -19.760  -5.301 -14.943  1.00 27.37           C  
ATOM   2084  CG  LYS   267     -21.109  -5.110 -15.621  1.00 27.37           C  
ATOM   2085  CD  LYS   267     -22.243  -5.061 -14.605  1.00 27.37           C  
ATOM   2086  CE  LYS   267     -23.601  -4.963 -15.286  1.00 27.37           C  
ATOM   2087  NZ  LYS   267     -24.716  -4.901 -14.293  1.00 27.37           N  
ATOM   2088  N   ILE   268     -17.221  -3.221 -16.340  1.00 29.00           N  
ATOM   2089  CA  ILE   268     -16.575  -1.983 -15.916  1.00 29.00           C  
ATOM   2090  C   ILE   268     -17.635  -0.941 -15.567  1.00 29.00           C  
ATOM   2091  O   ILE   268     -18.452  -0.570 -16.414  1.00 29.00           O  
ATOM   2092  CB  ILE   268     -15.626  -1.438 -17.007  1.00 29.00           C  
ATOM   2093  CG1 ILE   268     -14.492  -2.435 -17.274  1.00 29.00           C  
ATOM   2094  CG2 ILE   268     -15.069  -0.070 -16.604  1.00 29.00           C  
ATOM   2095  CD1 ILE   268     -13.408  -1.905 -18.203  1.00 29.00           C  
ATOM   2096  N   VAL   269     -17.684  -0.593 -14.348  1.00 26.15           N  
ATOM   2097  CA  VAL   269     -18.549   0.564 -14.143  1.00 26.15           C  
ATOM   2098  C   VAL   269     -17.701   1.828 -14.021  1.00 26.15           C  
ATOM   2099  O   VAL   269     -18.229   2.943 -14.047  1.00 26.15           O  
ATOM   2100  CB  VAL   269     -19.436   0.395 -12.889  1.00 26.15           C  
ATOM   2101  CG1 VAL   269     -20.755  -0.286 -13.248  1.00 26.15           C  
ATOM   2102  CG2 VAL   269     -18.695  -0.402 -11.816  1.00 26.15           C  
ATOM   2103  N   GLY   270     -16.420   1.650 -14.054  1.00 27.21           N  
ATOM   2104  CA  GLY   270     -15.833   2.971 -13.901  1.00 27.21           C  
ATOM   2105  C   GLY   270     -14.337   2.991 -14.151  1.00 27.21           C  
ATOM   2106  O   GLY   270     -13.695   1.939 -14.197  1.00 27.21           O  
ATOM   2107  N   ALA   271     -13.880   3.967 -14.835  1.00 26.02           N  
ATOM   2108  CA  ALA   271     -12.456   4.252 -14.992  1.00 26.02           C  
ATOM   2109  C   ALA   271     -12.011   5.362 -14.044  1.00 26.02           C  
ATOM   2110  O   ALA   271     -12.785   6.272 -13.737  1.00 26.02           O  
ATOM   2111  CB  ALA   271     -12.145   4.634 -16.437  1.00 26.02           C  
ATOM   2112  N   LEU   272     -11.042   4.997 -13.280  1.00 27.87           N  
ATOM   2113  CA  LEU   272     -10.436   5.999 -12.410  1.00 27.87           C  
ATOM   2114  C   LEU   272      -9.561   6.957 -13.212  1.00 27.87           C  
ATOM   2115  O   LEU   272      -8.815   6.531 -14.096  1.00 27.87           O  
ATOM   2116  CB  LEU   272      -9.604   5.326 -11.315  1.00 27.87           C  
ATOM   2117  CG  LEU   272     -10.387   4.635 -10.197  1.00 27.87           C  
ATOM   2118  CD1 LEU   272      -9.525   3.571  -9.526  1.00 27.87           C  
ATOM   2119  CD2 LEU   272     -10.876   5.657  -9.177  1.00 27.87           C  
ATOM   2120  N   ASN   273     -10.115   8.002 -13.684  1.00 24.02           N  
ATOM   2121  CA  ASN   273      -9.153   8.991 -14.159  1.00 24.02           C  
ATOM   2122  C   ASN   273      -8.116   9.322 -13.089  1.00 24.02           C  
ATOM   2123  O   ASN   273      -8.468   9.581 -11.937  1.00 24.02           O  
ATOM   2124  CB  ASN   273      -9.872  10.263 -14.614  1.00 24.02           C  
ATOM   2125  CG  ASN   273      -9.244  10.878 -15.849  1.00 24.02           C  
ATOM   2126  OD1 ASN   273      -8.162  10.470 -16.279  1.00 24.02           O  
ATOM   2127  ND2 ASN   273      -9.920  11.863 -16.430  1.00 24.02           N  
ATOM   2128  N   THR   274      -7.050   8.661 -13.116  1.00 25.94           N  
ATOM   2129  CA  THR   274      -5.946   8.846 -12.181  1.00 25.94           C  
ATOM   2130  C   THR   274      -5.433  10.283 -12.227  1.00 25.94           C  
ATOM   2131  O   THR   274      -4.258  10.537 -11.959  1.00 25.94           O  
ATOM   2132  CB  THR   274      -4.789   7.875 -12.483  1.00 25.94           C  
ATOM   2133  OG1 THR   274      -4.471   7.940 -13.879  1.00 25.94           O  
ATOM   2134  CG2 THR   274      -5.167   6.442 -12.125  1.00 25.94           C  
ATOM   2135  N   GLN   275      -6.095  11.184 -12.819  1.00 23.86           N  
ATOM   2136  CA  GLN   275      -5.522  12.462 -12.410  1.00 23.86           C  
ATOM   2137  C   GLN   275      -5.648  12.664 -10.902  1.00 23.86           C  
ATOM   2138  O   GLN   275      -6.472  13.458 -10.444  1.00 23.86           O  
ATOM   2139  CB  GLN   275      -6.198  13.617 -13.152  1.00 23.86           C  
ATOM   2140  CG  GLN   275      -5.757  13.756 -14.603  1.00 23.86           C  
ATOM   2141  CD  GLN   275      -5.990  15.150 -15.155  1.00 23.86           C  
ATOM   2142  OE1 GLN   275      -6.618  15.992 -14.506  1.00 23.86           O  
ATOM   2143  NE2 GLN   275      -5.487  15.403 -16.358  1.00 23.86           N  
ATOM   2144  N   LEU   276      -5.545  11.629 -10.142  1.00 23.16           N  
ATOM   2145  CA  LEU   276      -5.480  11.547  -8.687  1.00 23.16           C  
ATOM   2146  C   LEU   276      -4.928  12.839  -8.094  1.00 23.16           C  
ATOM   2147  O   LEU   276      -4.974  13.039  -6.878  1.00 23.16           O  
ATOM   2148  CB  LEU   276      -4.613  10.362  -8.254  1.00 23.16           C  
ATOM   2149  CG  LEU   276      -5.287   8.989  -8.267  1.00 23.16           C  
ATOM   2150  CD1 LEU   276      -4.246   7.889  -8.449  1.00 23.16           C  
ATOM   2151  CD2 LEU   276      -6.082   8.772  -6.984  1.00 23.16           C  
ATOM   2152  N   ALA   277      -4.278  13.541  -8.880  1.00 19.72           N  
ATOM   2153  CA  ALA   277      -3.781  14.763  -8.253  1.00 19.72           C  
ATOM   2154  C   ALA   277      -4.920  15.556  -7.618  1.00 19.72           C  
ATOM   2155  O   ALA   277      -4.719  16.250  -6.618  1.00 19.72           O  
ATOM   2156  CB  ALA   277      -3.044  15.623  -9.277  1.00 19.72           C  
ATOM   2157  N   ASN   278      -6.102  15.272  -7.976  1.00 20.89           N  
ATOM   2158  CA  ASN   278      -7.063  16.235  -7.449  1.00 20.89           C  
ATOM   2159  C   ASN   278      -7.652  15.770  -6.121  1.00 20.89           C  
ATOM   2160  O   ASN   278      -8.627  16.345  -5.634  1.00 20.89           O  
ATOM   2161  CB  ASN   278      -8.179  16.490  -8.465  1.00 20.89           C  
ATOM   2162  CG  ASN   278      -7.774  17.475  -9.543  1.00 20.89           C  
ATOM   2163  OD1 ASN   278      -6.802  18.219  -9.387  1.00 20.89           O  
ATOM   2164  ND2 ASN   278      -8.515  17.487 -10.644  1.00 20.89           N  
ATOM   2165  N   PHE   279      -7.033  14.932  -5.357  1.00 20.05           N  
ATOM   2166  CA  PHE   279      -7.947  14.671  -4.252  1.00 20.05           C  
ATOM   2167  C   PHE   279      -7.372  15.192  -2.940  1.00 20.05           C  
ATOM   2168  O   PHE   279      -6.181  15.027  -2.669  1.00 20.05           O  
ATOM   2169  CB  PHE   279      -8.242  13.172  -4.138  1.00 20.05           C  
ATOM   2170  CG  PHE   279      -9.384  12.711  -5.002  1.00 20.05           C  
ATOM   2171  CD1 PHE   279     -10.698  12.842  -4.570  1.00 20.05           C  
ATOM   2172  CD2 PHE   279      -9.143  12.145  -6.248  1.00 20.05           C  
ATOM   2173  CE1 PHE   279     -11.757  12.416  -5.368  1.00 20.05           C  
ATOM   2174  CE2 PHE   279     -10.196  11.716  -7.051  1.00 20.05           C  
ATOM   2175  CZ  PHE   279     -11.502  11.852  -6.609  1.00 20.05           C  
ATOM   2176  N   SER   280      -8.128  16.013  -2.231  1.00 19.66           N  
ATOM   2177  CA  SER   280      -7.979  16.615  -0.910  1.00 19.66           C  
ATOM   2178  C   SER   280      -8.392  15.644   0.191  1.00 19.66           C  
ATOM   2179  O   SER   280      -9.252  14.786  -0.022  1.00 19.66           O  
ATOM   2180  CB  SER   280      -8.807  17.896  -0.809  1.00 19.66           C  
ATOM   2181  OG  SER   280      -9.896  17.722   0.083  1.00 19.66           O  
ATOM   2182  N   VAL   281      -7.458  15.109   1.006  1.00 20.92           N  
ATOM   2183  CA  VAL   281      -7.527  14.347   2.249  1.00 20.92           C  
ATOM   2184  C   VAL   281      -8.917  14.488   2.865  1.00 20.92           C  
ATOM   2185  O   VAL   281      -9.462  13.524   3.409  1.00 20.92           O  
ATOM   2186  CB  VAL   281      -6.449  14.807   3.257  1.00 20.92           C  
ATOM   2187  CG1 VAL   281      -6.563  14.024   4.564  1.00 20.92           C  
ATOM   2188  CG2 VAL   281      -5.054  14.647   2.655  1.00 20.92           C  
ATOM   2189  N   GLU   282      -9.634  15.530   2.600  1.00 19.75           N  
ATOM   2190  CA  GLU   282     -10.875  15.604   3.365  1.00 19.75           C  
ATOM   2191  C   GLU   282     -12.045  15.022   2.577  1.00 19.75           C  
ATOM   2192  O   GLU   282     -13.015  14.537   3.163  1.00 19.75           O  
ATOM   2193  CB  GLU   282     -11.177  17.052   3.762  1.00 19.75           C  
ATOM   2194  CG  GLU   282     -10.723  17.412   5.169  1.00 19.75           C  
ATOM   2195  CD  GLU   282     -10.171  18.824   5.278  1.00 19.75           C  
ATOM   2196  OE1 GLU   282      -9.740  19.224   6.384  1.00 19.75           O  
ATOM   2197  OE2 GLU   282     -10.170  19.538   4.251  1.00 19.75           O  
ATOM   2198  N   GLN   283     -12.234  15.411   1.351  1.00 20.41           N  
ATOM   2199  CA  GLN   283     -13.378  14.665   0.836  1.00 20.41           C  
ATOM   2200  C   GLN   283     -13.333  13.208   1.288  1.00 20.41           C  
ATOM   2201  O   GLN   283     -14.373  12.554   1.396  1.00 20.41           O  
ATOM   2202  CB  GLN   283     -13.425  14.740  -0.691  1.00 20.41           C  
ATOM   2203  CG  GLN   283     -14.057  16.018  -1.225  1.00 20.41           C  
ATOM   2204  CD  GLN   283     -13.996  16.115  -2.737  1.00 20.41           C  
ATOM   2205  OE1 GLN   283     -13.125  15.517  -3.377  1.00 20.41           O  
ATOM   2206  NE2 GLN   283     -14.920  16.871  -3.321  1.00 20.41           N  
ATOM   2207  N   PHE   284     -12.180  12.832   1.756  1.00 20.98           N  
ATOM   2208  CA  PHE   284     -12.091  11.510   2.365  1.00 20.98           C  
ATOM   2209  C   PHE   284     -12.859  11.467   3.680  1.00 20.98           C  
ATOM   2210  O   PHE   284     -13.609  10.524   3.936  1.00 20.98           O  
ATOM   2211  CB  PHE   284     -10.627  11.122   2.598  1.00 20.98           C  
ATOM   2212  CG  PHE   284     -10.082  10.164   1.574  1.00 20.98           C  
ATOM   2213  CD1 PHE   284     -10.225   8.792   1.740  1.00 20.98           C  
ATOM   2214  CD2 PHE   284      -9.426  10.636   0.444  1.00 20.98           C  
ATOM   2215  CE1 PHE   284      -9.722   7.902   0.793  1.00 20.98           C  
ATOM   2216  CE2 PHE   284      -8.920   9.753  -0.506  1.00 20.98           C  
ATOM   2217  CZ  PHE   284      -9.068   8.387  -0.329  1.00 20.98           C  
ATOM   2218  N   TYR   285     -12.848  12.556   4.416  1.00 20.96           N  
ATOM   2219  CA  TYR   285     -13.340  12.388   5.779  1.00 20.96           C  
ATOM   2220  C   TYR   285     -14.719  13.017   5.943  1.00 20.96           C  
ATOM   2221  O   TYR   285     -15.420  12.745   6.921  1.00 20.96           O  
ATOM   2222  CB  TYR   285     -12.362  13.006   6.783  1.00 20.96           C  
ATOM   2223  CG  TYR   285     -11.065  12.245   6.915  1.00 20.96           C  
ATOM   2224  CD1 TYR   285     -10.998  11.069   7.658  1.00 20.96           C  
ATOM   2225  CD2 TYR   285      -9.906  12.700   6.297  1.00 20.96           C  
ATOM   2226  CE1 TYR   285      -9.805  10.365   7.784  1.00 20.96           C  
ATOM   2227  CE2 TYR   285      -8.707  12.004   6.416  1.00 20.96           C  
ATOM   2228  CZ  TYR   285      -8.667  10.839   7.160  1.00 20.96           C  
ATOM   2229  OH  TYR   285      -7.483  10.147   7.281  1.00 20.96           O  
ATOM   2230  N   GLY   286     -15.019  14.027   5.226  1.00 21.55           N  
ATOM   2231  CA  GLY   286     -16.212  14.726   5.676  1.00 21.55           C  
ATOM   2232  C   GLY   286     -17.496  13.983   5.355  1.00 21.55           C  
ATOM   2233  O   GLY   286     -18.471  14.066   6.104  1.00 21.55           O  
ATOM   2234  N   ASN   287     -17.443  12.823   4.704  1.00 23.19           N  
ATOM   2235  CA  ASN   287     -18.814  12.331   4.623  1.00 23.19           C  
ATOM   2236  C   ASN   287     -18.880  10.819   4.822  1.00 23.19           C  
ATOM   2237  O   ASN   287     -19.850  10.177   4.415  1.00 23.19           O  
ATOM   2238  CB  ASN   287     -19.445  12.718   3.283  1.00 23.19           C  
ATOM   2239  CG  ASN   287     -19.959  14.143   3.270  1.00 23.19           C  
ATOM   2240  OD1 ASN   287     -20.106  14.773   4.321  1.00 23.19           O  
ATOM   2241  ND2 ASN   287     -20.234  14.664   2.080  1.00 23.19           N  
ATOM   2242  N   SER   288     -17.827  10.285   5.419  1.00 24.08           N  
ATOM   2243  CA  SER   288     -17.974   8.851   5.648  1.00 24.08           C  
ATOM   2244  C   SER   288     -18.937   8.570   6.796  1.00 24.08           C  
ATOM   2245  O   SER   288     -18.888   9.238   7.832  1.00 24.08           O  
ATOM   2246  CB  SER   288     -16.616   8.214   5.942  1.00 24.08           C  
ATOM   2247  OG  SER   288     -16.076   7.617   4.776  1.00 24.08           O  
ATOM   2248  N   PRO   289     -20.119   8.058   6.626  1.00 23.64           N  
ATOM   2249  CA  PRO   289     -20.698   7.626   7.901  1.00 23.64           C  
ATOM   2250  C   PRO   289     -20.130   6.294   8.385  1.00 23.64           C  
ATOM   2251  O   PRO   289     -20.392   5.251   7.779  1.00 23.64           O  
ATOM   2252  CB  PRO   289     -22.191   7.502   7.586  1.00 23.64           C  
ATOM   2253  CG  PRO   289     -22.282   7.654   6.102  1.00 23.64           C  
ATOM   2254  CD  PRO   289     -20.929   8.040   5.578  1.00 23.64           C  
ATOM   2255  N   ASP   290     -18.845   6.257   8.725  1.00 25.78           N  
ATOM   2256  CA  ASP   290     -18.356   5.203   9.609  1.00 25.78           C  
ATOM   2257  C   ASP   290     -19.335   4.948  10.753  1.00 25.78           C  
ATOM   2258  O   ASP   290     -19.929   5.886  11.290  1.00 25.78           O  
ATOM   2259  CB  ASP   290     -16.978   5.566  10.167  1.00 25.78           C  
ATOM   2260  CG  ASP   290     -16.091   4.354  10.389  1.00 25.78           C  
ATOM   2261  OD1 ASP   290     -16.585   3.210  10.293  1.00 25.78           O  
ATOM   2262  OD2 ASP   290     -14.887   4.545  10.666  1.00 25.78           O  
ATOM   2263  N   PRO   291     -19.731   3.764  10.969  1.00 24.09           N  
ATOM   2264  CA  PRO   291     -20.523   3.439  12.158  1.00 24.09           C  
ATOM   2265  C   PRO   291     -19.799   3.778  13.459  1.00 24.09           C  
ATOM   2266  O   PRO   291     -20.404   3.740  14.534  1.00 24.09           O  
ATOM   2267  CB  PRO   291     -20.744   1.929  12.033  1.00 24.09           C  
ATOM   2268  CG  PRO   291     -19.955   1.526  10.829  1.00 24.09           C  
ATOM   2269  CD  PRO   291     -19.362   2.760  10.212  1.00 24.09           C  
ATOM   2270  N   ALA   292     -18.538   4.136  13.358  1.00 25.84           N  
ATOM   2271  CA  ALA   292     -17.957   4.763  14.543  1.00 25.84           C  
ATOM   2272  C   ALA   292     -18.269   6.256  14.581  1.00 25.84           C  
ATOM   2273  O   ALA   292     -17.636   7.010  15.325  1.00 25.84           O  
ATOM   2274  CB  ALA   292     -16.448   4.537  14.579  1.00 25.84           C  
ATOM   2275  N   GLY   293     -18.956   6.664  13.588  1.00 25.24           N  
ATOM   2276  CA  GLY   293     -19.496   8.013  13.538  1.00 25.24           C  
ATOM   2277  C   GLY   293     -20.026   8.493  14.876  1.00 25.24           C  
ATOM   2278  O   GLY   293     -20.215   9.695  15.080  1.00 25.24           O  
ATOM   2279  N   GLU   294     -20.482   7.597  15.673  1.00 26.70           N  
ATOM   2280  CA  GLU   294     -20.926   8.318  16.861  1.00 26.70           C  
ATOM   2281  C   GLU   294     -19.767   9.056  17.524  1.00 26.70           C  
ATOM   2282  O   GLU   294     -19.945  10.157  18.050  1.00 26.70           O  
ATOM   2283  CB  GLU   294     -21.579   7.359  17.860  1.00 26.70           C  
ATOM   2284  CG  GLU   294     -23.091   7.255  17.715  1.00 26.70           C  
ATOM   2285  CD  GLU   294     -23.746   6.447  18.824  1.00 26.70           C  
ATOM   2286  OE1 GLU   294     -24.995   6.375  18.866  1.00 26.70           O  
ATOM   2287  OE2 GLU   294     -23.003   5.882  19.659  1.00 26.70           O  
ATOM   2288  N   TRP   295     -18.581   8.613  17.294  1.00 25.47           N  
ATOM   2289  CA  TRP   295     -17.567   9.408  17.979  1.00 25.47           C  
ATOM   2290  C   TRP   295     -17.057  10.531  17.082  1.00 25.47           C  
ATOM   2291  O   TRP   295     -16.748  11.624  17.561  1.00 25.47           O  
ATOM   2292  CB  TRP   295     -16.399   8.523  18.424  1.00 25.47           C  
ATOM   2293  CG  TRP   295     -16.781   7.463  19.415  1.00 25.47           C  
ATOM   2294  CD1 TRP   295     -17.423   6.285  19.154  1.00 25.47           C  
ATOM   2295  CD2 TRP   295     -16.548   7.490  20.826  1.00 25.47           C  
ATOM   2296  NE1 TRP   295     -17.603   5.576  20.320  1.00 25.47           N  
ATOM   2297  CE2 TRP   295     -17.075   6.293  21.360  1.00 25.47           C  
ATOM   2298  CE3 TRP   295     -15.943   8.411  21.693  1.00 25.47           C  
ATOM   2299  CZ2 TRP   295     -17.015   5.993  22.723  1.00 25.47           C  
ATOM   2300  CZ3 TRP   295     -15.884   8.110  23.049  1.00 25.47           C  
ATOM   2301  CH2 TRP   295     -16.418   6.911  23.549  1.00 25.47           C  
ATOM   2302  N   ASN   296     -16.722  10.176  15.863  1.00 30.28           N  
ATOM   2303  CA  ASN   296     -16.307  11.376  15.144  1.00 30.28           C  
ATOM   2304  C   ASN   296     -17.448  12.382  15.025  1.00 30.28           C  
ATOM   2305  O   ASN   296     -17.263  13.478  14.494  1.00 30.28           O  
ATOM   2306  CB  ASN   296     -15.772  11.013  13.757  1.00 30.28           C  
ATOM   2307  CG  ASN   296     -14.280  10.746  13.757  1.00 30.28           C  
ATOM   2308  OD1 ASN   296     -13.559  11.182  14.659  1.00 30.28           O  
ATOM   2309  ND2 ASN   296     -13.806  10.027  12.747  1.00 30.28           N  
ATOM   2310  N   LYS   297     -18.668  11.963  15.328  1.00 30.16           N  
ATOM   2311  CA  LYS   297     -19.595  13.071  15.540  1.00 30.16           C  
ATOM   2312  C   LYS   297     -19.518  13.585  16.975  1.00 30.16           C  
ATOM   2313  O   LYS   297     -20.086  14.631  17.296  1.00 30.16           O  
ATOM   2314  CB  LYS   297     -21.026  12.644  15.212  1.00 30.16           C  
ATOM   2315  CG  LYS   297     -21.340  12.623  13.723  1.00 30.16           C  
ATOM   2316  CD  LYS   297     -22.823  12.383  13.468  1.00 30.16           C  
ATOM   2317  CE  LYS   297     -23.140  12.376  11.978  1.00 30.16           C  
ATOM   2318  NZ  LYS   297     -24.577  12.058  11.720  1.00 30.16           N  
ATOM   2319  N   GLY   298     -19.386  12.728  17.944  1.00 32.88           N  
ATOM   2320  CA  GLY   298     -19.353  13.466  19.197  1.00 32.88           C  
ATOM   2321  C   GLY   298     -18.247  14.503  19.249  1.00 32.88           C  
ATOM   2322  O   GLY   298     -17.071  14.174  19.082  1.00 32.88           O  
ATOM   2323  N   LYS   299     -18.167  15.357  18.172  1.00 36.81           N  
ATOM   2324  CA  LYS   299     -17.267  16.504  18.252  1.00 36.81           C  
ATOM   2325  C   LYS   299     -17.142  17.005  19.688  1.00 36.81           C  
ATOM   2326  O   LYS   299     -18.123  17.014  20.436  1.00 36.81           O  
ATOM   2327  CB  LYS   299     -17.753  17.633  17.343  1.00 36.81           C  
ATOM   2328  CG  LYS   299     -17.708  17.297  15.860  1.00 36.81           C  
ATOM   2329  CD  LYS   299     -17.900  18.539  14.999  1.00 36.81           C  
ATOM   2330  CE  LYS   299     -17.923  18.194  13.516  1.00 36.81           C  
ATOM   2331  NZ  LYS   299     -18.064  19.414  12.665  1.00 36.81           N  
ATOM   2332  N   PHE   300     -16.071  16.660  20.315  1.00 44.05           N  
ATOM   2333  CA  PHE   300     -15.737  16.991  21.695  1.00 44.05           C  
ATOM   2334  C   PHE   300     -15.313  18.450  21.814  1.00 44.05           C  
ATOM   2335  O   PHE   300     -14.693  18.998  20.901  1.00 44.05           O  
ATOM   2336  CB  PHE   300     -14.624  16.076  22.214  1.00 44.05           C  
ATOM   2337  CG  PHE   300     -15.037  14.635  22.352  1.00 44.05           C  
ATOM   2338  CD1 PHE   300     -15.511  14.147  23.564  1.00 44.05           C  
ATOM   2339  CD2 PHE   300     -14.951  13.769  21.270  1.00 44.05           C  
ATOM   2340  CE1 PHE   300     -15.894  12.814  23.695  1.00 44.05           C  
ATOM   2341  CE2 PHE   300     -15.332  12.436  21.393  1.00 44.05           C  
ATOM   2342  CZ  PHE   300     -15.802  11.960  22.607  1.00 44.05           C  
ATOM   2343  N   LEU   301     -15.945  19.181  22.820  1.00 48.79           N  
ATOM   2344  CA  LEU   301     -15.704  20.607  23.008  1.00 48.79           C  
ATOM   2345  C   LEU   301     -14.438  20.842  23.826  1.00 48.79           C  
ATOM   2346  O   LEU   301     -14.214  20.172  24.836  1.00 48.79           O  
ATOM   2347  CB  LEU   301     -16.901  21.267  23.698  1.00 48.79           C  
ATOM   2348  CG  LEU   301     -18.089  21.620  22.803  1.00 48.79           C  
ATOM   2349  CD1 LEU   301     -19.399  21.426  23.559  1.00 48.79           C  
ATOM   2350  CD2 LEU   301     -17.968  23.052  22.293  1.00 48.79           C  
ATOM   2351  N   HIS   302     -13.510  21.443  23.258  1.00 47.57           N  
ATOM   2352  CA  HIS   302     -12.420  22.028  24.030  1.00 47.57           C  
ATOM   2353  C   HIS   302     -12.485  23.552  24.007  1.00 47.57           C  
ATOM   2354  O   HIS   302     -12.267  24.171  22.964  1.00 47.57           O  
ATOM   2355  CB  HIS   302     -11.068  21.553  23.494  1.00 47.57           C  
ATOM   2356  CG  HIS   302      -9.898  22.092  24.253  1.00 47.57           C  
ATOM   2357  ND1 HIS   302      -9.244  23.250  23.888  1.00 47.57           N  
ATOM   2358  CD2 HIS   302      -9.268  21.633  25.359  1.00 47.57           C  
ATOM   2359  CE1 HIS   302      -8.258  23.478  24.740  1.00 47.57           C  
ATOM   2360  NE2 HIS   302      -8.251  22.512  25.643  1.00 47.57           N  
ATOM   2361  N   ARG   303     -12.759  24.148  25.165  1.00 52.84           N  
ATOM   2362  CA  ARG   303     -12.934  25.588  25.320  1.00 52.84           C  
ATOM   2363  C   ARG   303     -13.883  26.142  24.262  1.00 52.84           C  
ATOM   2364  O   ARG   303     -13.567  27.127  23.592  1.00 52.84           O  
ATOM   2365  CB  ARG   303     -11.584  26.305  25.240  1.00 52.84           C  
ATOM   2366  CG  ARG   303     -10.636  25.962  26.378  1.00 52.84           C  
ATOM   2367  CD  ARG   303      -9.357  26.785  26.313  1.00 52.84           C  
ATOM   2368  NE  ARG   303      -8.491  26.526  27.460  1.00 52.84           N  
ATOM   2369  CZ  ARG   303      -7.250  26.987  27.592  1.00 52.84           C  
ATOM   2370  NH1 ARG   303      -6.704  27.743  26.647  1.00 52.84           N  
ATOM   2371  NH2 ARG   303      -6.551  26.690  28.678  1.00 52.84           N  
ATOM   2372  N   GLY   304     -14.868  25.478  24.022  1.00 54.94           N  
ATOM   2373  CA  GLY   304     -15.974  25.960  23.211  1.00 54.94           C  
ATOM   2374  C   GLY   304     -15.836  25.607  21.742  1.00 54.94           C  
ATOM   2375  O   GLY   304     -16.735  25.881  20.945  1.00 54.94           O  
ATOM   2376  N   VAL   305     -14.685  25.184  21.367  1.00 52.79           N  
ATOM   2377  CA  VAL   305     -14.445  24.783  19.985  1.00 52.79           C  
ATOM   2378  C   VAL   305     -14.544  23.264  19.863  1.00 52.79           C  
ATOM   2379  O   VAL   305     -14.018  22.532  20.705  1.00 52.79           O  
ATOM   2380  CB  VAL   305     -13.066  25.269  19.483  1.00 52.79           C  
ATOM   2381  CG1 VAL   305     -12.854  24.878  18.022  1.00 52.79           C  
ATOM   2382  CG2 VAL   305     -12.938  26.781  19.659  1.00 52.79           C  
ATOM   2383  N   GLN   306     -15.113  22.795  18.782  1.00 47.97           N  
ATOM   2384  CA  GLN   306     -15.403  21.388  18.524  1.00 47.97           C  
ATOM   2385  C   GLN   306     -14.244  20.712  17.797  1.00 47.97           C  
ATOM   2386  O   GLN   306     -13.703  21.261  16.835  1.00 47.97           O  
ATOM   2387  CB  GLN   306     -16.689  21.245  17.710  1.00 47.97           C  
ATOM   2388  CG  GLN   306     -17.939  21.068  18.561  1.00 47.97           C  
ATOM   2389  CD  GLN   306     -19.197  20.898  17.728  1.00 47.97           C  
ATOM   2390  OE1 GLN   306     -19.171  21.048  16.503  1.00 47.97           O  
ATOM   2391  NE2 GLN   306     -20.307  20.586  18.388  1.00 47.97           N  
ATOM   2392  N   TYR   307     -13.811  19.427  18.204  1.00 41.83           N  
ATOM   2393  CA  TYR   307     -12.778  18.641  17.539  1.00 41.83           C  
ATOM   2394  C   TYR   307     -13.224  17.195  17.359  1.00 41.83           C  
ATOM   2395  O   TYR   307     -14.005  16.675  18.160  1.00 41.83           O  
ATOM   2396  CB  TYR   307     -11.470  18.688  18.335  1.00 41.83           C  
ATOM   2397  CG  TYR   307     -10.891  20.075  18.468  1.00 41.83           C  
ATOM   2398  CD1 TYR   307     -10.101  20.621  17.459  1.00 41.83           C  
ATOM   2399  CD2 TYR   307     -11.130  20.842  19.603  1.00 41.83           C  
ATOM   2400  CE1 TYR   307      -9.563  21.898  17.578  1.00 41.83           C  
ATOM   2401  CE2 TYR   307     -10.598  22.120  19.732  1.00 41.83           C  
ATOM   2402  CZ  TYR   307      -9.817  22.639  18.717  1.00 41.83           C  
ATOM   2403  OH  TYR   307      -9.287  23.903  18.840  1.00 41.83           O  
ATOM   2404  N   PRO   308     -12.767  16.600  16.240  1.00 43.54           N  
ATOM   2405  CA  PRO   308     -12.790  15.139  16.340  1.00 43.54           C  
ATOM   2406  C   PRO   308     -12.005  14.617  17.542  1.00 43.54           C  
ATOM   2407  O   PRO   308     -11.105  15.299  18.039  1.00 43.54           O  
ATOM   2408  CB  PRO   308     -12.145  14.685  15.028  1.00 43.54           C  
ATOM   2409  CG  PRO   308     -11.883  15.949  14.274  1.00 43.54           C  
ATOM   2410  CD  PRO   308     -12.226  17.112  15.160  1.00 43.54           C  
ATOM   2411  N   TYR   309     -12.452  13.534  18.099  1.00 38.76           N  
ATOM   2412  CA  TYR   309     -11.992  13.017  19.383  1.00 38.76           C  
ATOM   2413  C   TYR   309     -10.471  13.055  19.472  1.00 38.76           C  
ATOM   2414  O   TYR   309      -9.913  13.581  20.438  1.00 38.76           O  
ATOM   2415  CB  TYR   309     -12.493  11.586  19.598  1.00 38.76           C  
ATOM   2416  CG  TYR   309     -12.029  10.969  20.895  1.00 38.76           C  
ATOM   2417  CD1 TYR   309     -11.084   9.946  20.903  1.00 38.76           C  
ATOM   2418  CD2 TYR   309     -12.536  11.406  22.113  1.00 38.76           C  
ATOM   2419  CE1 TYR   309     -10.655   9.373  22.096  1.00 38.76           C  
ATOM   2420  CE2 TYR   309     -12.115  10.841  23.312  1.00 38.76           C  
ATOM   2421  CZ  TYR   309     -11.175   9.827  23.293  1.00 38.76           C  
ATOM   2422  OH  TYR   309     -10.755   9.263  24.477  1.00 38.76           O  
ATOM   2423  N   TYR   310      -9.784  12.555  18.378  1.00 36.77           N  
ATOM   2424  CA  TYR   310      -8.343  12.520  18.602  1.00 36.77           C  
ATOM   2425  C   TYR   310      -7.757  13.927  18.596  1.00 36.77           C  
ATOM   2426  O   TYR   310      -6.810  14.214  19.331  1.00 36.77           O  
ATOM   2427  CB  TYR   310      -7.654  11.663  17.536  1.00 36.77           C  
ATOM   2428  CG  TYR   310      -7.475  10.219  17.942  1.00 36.77           C  
ATOM   2429  CD1 TYR   310      -6.450   9.840  18.806  1.00 36.77           C  
ATOM   2430  CD2 TYR   310      -8.329   9.232  17.461  1.00 36.77           C  
ATOM   2431  CE1 TYR   310      -6.280   8.511  19.180  1.00 36.77           C  
ATOM   2432  CE2 TYR   310      -8.168   7.901  17.829  1.00 36.77           C  
ATOM   2433  CZ  TYR   310      -7.142   7.550  18.688  1.00 36.77           C  
ATOM   2434  OH  TYR   310      -6.978   6.233  19.055  1.00 36.77           O  
ATOM   2435  N   ASP   311      -8.336  14.865  17.786  1.00 43.10           N  
ATOM   2436  CA  ASP   311      -7.885  16.250  17.880  1.00 43.10           C  
ATOM   2437  C   ASP   311      -8.187  16.834  19.259  1.00 43.10           C  
ATOM   2438  O   ASP   311      -7.370  17.565  19.822  1.00 43.10           O  
ATOM   2439  CB  ASP   311      -8.540  17.104  16.793  1.00 43.10           C  
ATOM   2440  CG  ASP   311      -7.907  16.912  15.426  1.00 43.10           C  
ATOM   2441  OD1 ASP   311      -6.840  16.266  15.333  1.00 43.10           O  
ATOM   2442  OD2 ASP   311      -8.477  17.413  14.433  1.00 43.10           O  
ATOM   2443  N   TYR   312      -9.301  16.426  19.842  1.00 43.14           N  
ATOM   2444  CA  TYR   312      -9.664  16.876  21.181  1.00 43.14           C  
ATOM   2445  C   TYR   312      -8.678  16.353  22.218  1.00 43.14           C  
ATOM   2446  O   TYR   312      -8.190  17.113  23.058  1.00 43.14           O  
ATOM   2447  CB  TYR   312     -11.084  16.422  21.534  1.00 43.14           C  
ATOM   2448  CG  TYR   312     -11.350  16.361  23.019  1.00 43.14           C  
ATOM   2449  CD1 TYR   312     -11.318  15.148  23.703  1.00 43.14           C  
ATOM   2450  CD2 TYR   312     -11.634  17.515  23.740  1.00 43.14           C  
ATOM   2451  CE1 TYR   312     -11.564  15.087  25.071  1.00 43.14           C  
ATOM   2452  CE2 TYR   312     -11.882  17.466  25.108  1.00 43.14           C  
ATOM   2453  CZ  TYR   312     -11.844  16.249  25.763  1.00 43.14           C  
ATOM   2454  OH  TYR   312     -12.089  16.194  27.117  1.00 43.14           O  
ATOM   2455  N   LEU   313      -8.467  14.925  22.283  1.00 42.77           N  
ATOM   2456  CA  LEU   313      -7.519  14.423  23.271  1.00 42.77           C  
ATOM   2457  C   LEU   313      -6.204  15.192  23.202  1.00 42.77           C  
ATOM   2458  O   LEU   313      -5.643  15.566  24.235  1.00 42.77           O  
ATOM   2459  CB  LEU   313      -7.261  12.929  23.057  1.00 42.77           C  
ATOM   2460  CG  LEU   313      -8.380  11.980  23.490  1.00 42.77           C  
ATOM   2461  CD1 LEU   313      -8.046  10.548  23.085  1.00 42.77           C  
ATOM   2462  CD2 LEU   313      -8.611  12.075  24.994  1.00 42.77           C  
ATOM   2463  N   ARG   314      -5.832  15.465  21.966  1.00 42.40           N  
ATOM   2464  CA  ARG   314      -4.601  16.182  21.650  1.00 42.40           C  
ATOM   2465  C   ARG   314      -4.599  17.570  22.281  1.00 42.40           C  
ATOM   2466  O   ARG   314      -3.643  17.947  22.963  1.00 42.40           O  
ATOM   2467  CB  ARG   314      -4.418  16.294  20.135  1.00 42.40           C  
ATOM   2468  CG  ARG   314      -2.967  16.423  19.699  1.00 42.40           C  
ATOM   2469  CD  ARG   314      -2.810  16.223  18.198  1.00 42.40           C  
ATOM   2470  NE  ARG   314      -3.572  17.212  17.440  1.00 42.40           N  
ATOM   2471  CZ  ARG   314      -3.439  17.434  16.136  1.00 42.40           C  
ATOM   2472  NH1 ARG   314      -2.568  16.738  15.414  1.00 42.40           N  
ATOM   2473  NH2 ARG   314      -4.184  18.358  15.547  1.00 42.40           N  
ATOM   2474  N   ILE   315      -5.588  18.360  21.985  1.00 46.26           N  
ATOM   2475  CA  ILE   315      -5.671  19.760  22.388  1.00 46.26           C  
ATOM   2476  C   ILE   315      -5.938  19.851  23.888  1.00 46.26           C  
ATOM   2477  O   ILE   315      -5.354  20.689  24.579  1.00 46.26           O  
ATOM   2478  CB  ILE   315      -6.770  20.510  21.601  1.00 46.26           C  
ATOM   2479  CG1 ILE   315      -6.383  20.627  20.123  1.00 46.26           C  
ATOM   2480  CG2 ILE   315      -7.024  21.891  22.213  1.00 46.26           C  
ATOM   2481  CD1 ILE   315      -7.509  21.121  19.225  1.00 46.26           C  
ATOM   2482  N   ALA   316      -6.737  18.998  24.401  1.00 45.17           N  
ATOM   2483  CA  ALA   316      -7.055  19.023  25.826  1.00 45.17           C  
ATOM   2484  C   ALA   316      -5.843  18.632  26.666  1.00 45.17           C  
ATOM   2485  O   ALA   316      -5.610  19.203  27.734  1.00 45.17           O  
ATOM   2486  CB  ALA   316      -8.228  18.092  26.126  1.00 45.17           C  
ATOM   2487  N   MET   317      -5.018  17.686  26.067  1.00 43.03           N  
ATOM   2488  CA  MET   317      -3.804  17.289  26.775  1.00 43.03           C  
ATOM   2489  C   MET   317      -2.775  18.414  26.762  1.00 43.03           C  
ATOM   2490  O   MET   317      -2.129  18.682  27.777  1.00 43.03           O  
ATOM   2491  CB  MET   317      -3.206  16.026  26.152  1.00 43.03           C  
ATOM   2492  CG  MET   317      -3.954  14.753  26.511  1.00 43.03           C  
ATOM   2493  SD  MET   317      -3.155  13.251  25.824  1.00 43.03           S  
ATOM   2494  CE  MET   317      -1.447  13.515  26.378  1.00 43.03           C  
ATOM   2495  N   ALA   318      -2.570  18.962  25.518  1.00 44.54           N  
ATOM   2496  CA  ALA   318      -1.602  20.038  25.320  1.00 44.54           C  
ATOM   2497  C   ALA   318      -1.969  21.266  26.148  1.00 44.54           C  
ATOM   2498  O   ALA   318      -1.090  22.009  26.591  1.00 44.54           O  
ATOM   2499  CB  ALA   318      -1.510  20.405  23.841  1.00 44.54           C  
ATOM   2500  N   SER   319      -3.234  21.475  26.442  1.00 50.28           N  
ATOM   2501  CA  SER   319      -3.624  22.630  27.245  1.00 50.28           C  
ATOM   2502  C   SER   319      -3.585  22.305  28.735  1.00 50.28           C  
ATOM   2503  O   SER   319      -3.741  23.194  29.573  1.00 50.28           O  
ATOM   2504  CB  SER   319      -5.023  23.106  26.855  1.00 50.28           C  
ATOM   2505  OG  SER   319      -5.986  22.095  27.100  1.00 50.28           O  
ATOM   2506  N   GLY   320      -3.353  20.941  28.966  1.00 49.58           N  
ATOM   2507  CA  GLY   320      -3.357  20.567  30.372  1.00 49.58           C  
ATOM   2508  C   GLY   320      -4.750  20.320  30.919  1.00 49.58           C  
ATOM   2509  O   GLY   320      -4.929  20.165  32.129  1.00 49.58           O  
ATOM   2510  N   ASP   321      -5.810  20.518  30.187  1.00 49.55           N  
ATOM   2511  CA  ASP   321      -7.176  20.318  30.660  1.00 49.55           C  
ATOM   2512  C   ASP   321      -7.480  18.833  30.847  1.00 49.55           C  
ATOM   2513  O   ASP   321      -8.410  18.471  31.572  1.00 49.55           O  
ATOM   2514  CB  ASP   321      -8.179  20.942  29.688  1.00 49.55           C  
ATOM   2515  CG  ASP   321      -8.216  22.458  29.766  1.00 49.55           C  
ATOM   2516  OD1 ASP   321      -7.720  23.029  30.761  1.00 49.55           O  
ATOM   2517  OD2 ASP   321      -8.749  23.086  28.827  1.00 49.55           O  
ATOM   2518  N   LEU   322      -6.822  18.016  30.102  1.00 45.60           N  
ATOM   2519  CA  LEU   322      -7.009  16.586  30.323  1.00 45.60           C  
ATOM   2520  C   LEU   322      -5.776  15.971  30.978  1.00 45.60           C  
ATOM   2521  O   LEU   322      -4.675  16.044  30.428  1.00 45.60           O  
ATOM   2522  CB  LEU   322      -7.308  15.874  29.001  1.00 45.60           C  
ATOM   2523  CG  LEU   322      -7.772  14.420  29.105  1.00 45.60           C  
ATOM   2524  CD1 LEU   322      -9.219  14.359  29.582  1.00 45.60           C  
ATOM   2525  CD2 LEU   322      -7.616  13.712  27.763  1.00 45.60           C  
ATOM   2526  N   LYS   323      -5.905  15.688  32.296  1.00 40.82           N  
ATOM   2527  CA  LYS   323      -4.812  15.023  33.000  1.00 40.82           C  
ATOM   2528  C   LYS   323      -4.955  13.505  32.927  1.00 40.82           C  
ATOM   2529  O   LYS   323      -5.941  12.945  33.410  1.00 40.82           O  
ATOM   2530  CB  LYS   323      -4.761  15.474  34.461  1.00 40.82           C  
ATOM   2531  CG  LYS   323      -4.315  16.917  34.647  1.00 40.82           C  
ATOM   2532  CD  LYS   323      -4.053  17.236  36.113  1.00 40.82           C  
ATOM   2533  CE  LYS   323      -3.701  18.704  36.313  1.00 40.82           C  
ATOM   2534  NZ  LYS   323      -3.378  19.007  37.739  1.00 40.82           N  
ATOM   2535  N   ILE   324      -4.547  12.942  31.857  1.00 37.00           N  
ATOM   2536  CA  ILE   324      -4.485  11.489  31.965  1.00 37.00           C  
ATOM   2537  C   ILE   324      -3.323  11.088  32.872  1.00 37.00           C  
ATOM   2538  O   ILE   324      -2.236  11.665  32.790  1.00 37.00           O  
ATOM   2539  CB  ILE   324      -4.335  10.825  30.577  1.00 37.00           C  
ATOM   2540  CG1 ILE   324      -5.480  11.256  29.653  1.00 37.00           C  
ATOM   2541  CG2 ILE   324      -4.284   9.300  30.711  1.00 37.00           C  
ATOM   2542  CD1 ILE   324      -5.407  10.655  28.256  1.00 37.00           C  
ATOM   2543  N   ASP   325      -3.576  10.493  33.930  1.00 43.30           N  
ATOM   2544  CA  ASP   325      -2.513   9.857  34.703  1.00 43.30           C  
ATOM   2545  C   ASP   325      -2.150   8.494  34.119  1.00 43.30           C  
ATOM   2546  O   ASP   325      -2.763   7.481  34.465  1.00 43.30           O  
ATOM   2547  CB  ASP   325      -2.931   9.708  36.167  1.00 43.30           C  
ATOM   2548  CG  ASP   325      -1.797   9.240  37.062  1.00 43.30           C  
ATOM   2549  OD1 ASP   325      -0.699   8.938  36.547  1.00 43.30           O  
ATOM   2550  OD2 ASP   325      -2.004   9.170  38.293  1.00 43.30           O  
ATOM   2551  N   PRO   326      -1.399   8.439  33.128  1.00 38.98           N  
ATOM   2552  CA  PRO   326      -1.161   7.150  32.474  1.00 38.98           C  
ATOM   2553  C   PRO   326      -0.639   6.087  33.437  1.00 38.98           C  
ATOM   2554  O   PRO   326      -0.899   4.896  33.248  1.00 38.98           O  
ATOM   2555  CB  PRO   326      -0.114   7.483  31.408  1.00 38.98           C  
ATOM   2556  CG  PRO   326       0.031   8.969  31.466  1.00 38.98           C  
ATOM   2557  CD  PRO   326      -0.744   9.478  32.648  1.00 38.98           C  
ATOM   2558  N   LEU   327       0.191   6.596  34.401  1.00 42.79           N  
ATOM   2559  CA  LEU   327       0.670   5.563  35.313  1.00 42.79           C  
ATOM   2560  C   LEU   327      -0.498   4.813  35.945  1.00 42.79           C  
ATOM   2561  O   LEU   327      -0.484   3.582  36.016  1.00 42.79           O  
ATOM   2562  CB  LEU   327       1.548   6.178  36.406  1.00 42.79           C  
ATOM   2563  CG  LEU   327       2.287   5.194  37.315  1.00 42.79           C  
ATOM   2564  CD1 LEU   327       3.305   4.393  36.512  1.00 42.79           C  
ATOM   2565  CD2 LEU   327       2.965   5.933  38.463  1.00 42.79           C  
ATOM   2566  N   GLN   328      -1.511   5.601  36.361  1.00 46.10           N  
ATOM   2567  CA  GLN   328      -2.683   4.970  36.960  1.00 46.10           C  
ATOM   2568  C   GLN   328      -3.446   4.138  35.934  1.00 46.10           C  
ATOM   2569  O   GLN   328      -3.887   3.027  36.232  1.00 46.10           O  
ATOM   2570  CB  GLN   328      -3.606   6.025  37.572  1.00 46.10           C  
ATOM   2571  CG  GLN   328      -4.729   5.442  38.420  1.00 46.10           C  
ATOM   2572  CD  GLN   328      -4.252   4.969  39.780  1.00 46.10           C  
ATOM   2573  OE1 GLN   328      -3.080   5.131  40.132  1.00 46.10           O  
ATOM   2574  NE2 GLN   328      -5.157   4.380  40.554  1.00 46.10           N  
ATOM   2575  N   ASP   329      -3.605   4.726  34.721  1.00 47.16           N  
ATOM   2576  CA  ASP   329      -4.331   3.972  33.703  1.00 47.16           C  
ATOM   2577  C   ASP   329      -3.611   2.669  33.367  1.00 47.16           C  
ATOM   2578  O   ASP   329      -4.250   1.631  33.178  1.00 47.16           O  
ATOM   2579  CB  ASP   329      -4.512   4.814  32.439  1.00 47.16           C  
ATOM   2580  CG  ASP   329      -5.620   5.846  32.567  1.00 47.16           C  
ATOM   2581  OD1 ASP   329      -6.428   5.759  33.516  1.00 47.16           O  
ATOM   2582  OD2 ASP   329      -5.687   6.752  31.708  1.00 47.16           O  
ATOM   2583  N   MET   330      -2.299   2.664  33.562  1.00 49.04           N  
ATOM   2584  CA  MET   330      -1.483   1.469  33.371  1.00 49.04           C  
ATOM   2585  C   MET   330      -1.757   0.443  34.466  1.00 49.04           C  
ATOM   2586  O   MET   330      -1.929  -0.744  34.181  1.00 49.04           O  
ATOM   2587  CB  MET   330       0.003   1.829  33.352  1.00 49.04           C  
ATOM   2588  CG  MET   330       0.852   0.884  32.518  1.00 49.04           C  
ATOM   2589  SD  MET   330       2.575   1.482  32.312  1.00 49.04           S  
ATOM   2590  CE  MET   330       3.325   0.822  33.826  1.00 49.04           C  
ATOM   2591  N   ARG   331      -1.558   0.884  35.675  1.00 50.31           N  
ATOM   2592  CA  ARG   331      -1.793  -0.027  36.791  1.00 50.31           C  
ATOM   2593  C   ARG   331      -3.132  -0.740  36.643  1.00 50.31           C  
ATOM   2594  O   ARG   331      -3.217  -1.957  36.826  1.00 50.31           O  
ATOM   2595  CB  ARG   331      -1.745   0.729  38.120  1.00 50.31           C  
ATOM   2596  CG  ARG   331      -0.342   0.911  38.676  1.00 50.31           C  
ATOM   2597  CD  ARG   331      -0.355   1.633  40.016  1.00 50.31           C  
ATOM   2598  NE  ARG   331       0.996   1.830  40.535  1.00 50.31           N  
ATOM   2599  CZ  ARG   331       1.298   2.559  41.606  1.00 50.31           C  
ATOM   2600  NH1 ARG   331       0.345   3.178  42.294  1.00 50.31           N  
ATOM   2601  NH2 ARG   331       2.561   2.672  41.991  1.00 50.31           N  
ATOM   2602  N   GLN   332      -4.108   0.085  36.366  1.00 49.73           N  
ATOM   2603  CA  GLN   332      -5.439  -0.503  36.254  1.00 49.73           C  
ATOM   2604  C   GLN   332      -5.503  -1.502  35.102  1.00 49.73           C  
ATOM   2605  O   GLN   332      -6.123  -2.560  35.224  1.00 49.73           O  
ATOM   2606  CB  GLN   332      -6.494   0.587  36.063  1.00 49.73           C  
ATOM   2607  CG  GLN   332      -7.927   0.077  36.144  1.00 49.73           C  
ATOM   2608  CD  GLN   332      -8.285  -0.450  37.520  1.00 49.73           C  
ATOM   2609  OE1 GLN   332      -7.918   0.141  38.541  1.00 49.73           O  
ATOM   2610  NE2 GLN   332      -9.005  -1.567  37.558  1.00 49.73           N  
ATOM   2611  N   MET   333      -4.733  -1.347  34.134  1.00 50.91           N  
ATOM   2612  CA  MET   333      -4.756  -2.245  32.983  1.00 50.91           C  
ATOM   2613  C   MET   333      -4.048  -3.557  33.303  1.00 50.91           C  
ATOM   2614  O   MET   333      -4.573  -4.636  33.021  1.00 50.91           O  
ATOM   2615  CB  MET   333      -4.103  -1.581  31.769  1.00 50.91           C  
ATOM   2616  CG  MET   333      -4.454  -2.242  30.446  1.00 50.91           C  
ATOM   2617  SD  MET   333      -3.323  -1.744  29.089  1.00 50.91           S  
ATOM   2618  CE  MET   333      -4.093  -0.179  28.590  1.00 50.91           C  
ATOM   2619  N   VAL   334      -2.704  -3.421  33.577  1.00 53.23           N  
ATOM   2620  CA  VAL   334      -2.010  -4.657  33.924  1.00 53.23           C  
ATOM   2621  C   VAL   334      -2.875  -5.489  34.868  1.00 53.23           C  
ATOM   2622  O   VAL   334      -2.954  -6.712  34.731  1.00 53.23           O  
ATOM   2623  CB  VAL   334      -0.635  -4.374  34.570  1.00 53.23           C  
ATOM   2624  CG1 VAL   334       0.007  -5.670  35.063  1.00 53.23           C  
ATOM   2625  CG2 VAL   334       0.284  -3.662  33.579  1.00 53.23           C  
ATOM   2626  N   ALA   335      -3.617  -4.741  35.724  1.00 52.92           N  
ATOM   2627  CA  ALA   335      -4.506  -5.452  36.639  1.00 52.92           C  
ATOM   2628  C   ALA   335      -5.619  -6.167  35.878  1.00 52.92           C  
ATOM   2629  O   ALA   335      -5.924  -7.329  36.158  1.00 52.92           O  
ATOM   2630  CB  ALA   335      -5.100  -4.486  37.662  1.00 52.92           C  
ATOM   2631  N   ASP   336      -6.100  -5.482  34.927  1.00 51.03           N  
ATOM   2632  CA  ASP   336      -7.200  -6.052  34.154  1.00 51.03           C  
ATOM   2633  C   ASP   336      -6.732  -7.256  33.339  1.00 51.03           C  
ATOM   2634  O   ASP   336      -7.417  -8.280  33.286  1.00 51.03           O  
ATOM   2635  CB  ASP   336      -7.810  -4.996  33.230  1.00 51.03           C  
ATOM   2636  CG  ASP   336      -8.632  -3.960  33.975  1.00 51.03           C  
ATOM   2637  OD1 ASP   336      -8.989  -4.194  35.149  1.00 51.03           O  
ATOM   2638  OD2 ASP   336      -8.929  -2.901  33.381  1.00 51.03           O  
ATOM   2639  N   ILE   337      -5.628  -7.067  32.644  1.00 50.68           N  
ATOM   2640  CA  ILE   337      -5.052  -8.161  31.870  1.00 50.68           C  
ATOM   2641  C   ILE   337      -4.827  -9.371  32.773  1.00 50.68           C  
ATOM   2642  O   ILE   337      -5.145 -10.502  32.398  1.00 50.68           O  
ATOM   2643  CB  ILE   337      -3.726  -7.740  31.197  1.00 50.68           C  
ATOM   2644  CG1 ILE   337      -3.997  -6.762  30.048  1.00 50.68           C  
ATOM   2645  CG2 ILE   337      -2.958  -8.969  30.701  1.00 50.68           C  
ATOM   2646  CD1 ILE   337      -2.744  -6.104  29.487  1.00 50.68           C  
ATOM   2647  N   CYS   338      -4.425  -9.069  33.970  1.00 54.04           N  
ATOM   2648  CA  CYS   338      -4.125 -10.146  34.907  1.00 54.04           C  
ATOM   2649  C   CYS   338      -5.392 -10.896  35.300  1.00 54.04           C  
ATOM   2650  O   CYS   338      -5.420 -12.128  35.281  1.00 54.04           O  
ATOM   2651  CB  CYS   338      -3.440  -9.593  36.157  1.00 54.04           C  
ATOM   2652  SG  CYS   338      -1.665  -9.327  35.957  1.00 54.04           S  
ATOM   2653  N   VAL   339      -6.412 -10.156  35.629  1.00 50.83           N  
ATOM   2654  CA  VAL   339      -7.665 -10.775  36.049  1.00 50.83           C  
ATOM   2655  C   VAL   339      -8.255 -11.582  34.894  1.00 50.83           C  
ATOM   2656  O   VAL   339      -8.692 -12.720  35.083  1.00 50.83           O  
ATOM   2657  CB  VAL   339      -8.684  -9.721  36.537  1.00 50.83           C  
ATOM   2658  CG1 VAL   339     -10.069 -10.343  36.698  1.00 50.83           C  
ATOM   2659  CG2 VAL   339      -8.218  -9.099  37.852  1.00 50.83           C  
ATOM   2660  N   ASN   340      -8.107 -11.058  33.746  1.00 50.55           N  
ATOM   2661  CA  ASN   340      -8.698 -11.717  32.586  1.00 50.55           C  
ATOM   2662  C   ASN   340      -7.948 -12.997  32.226  1.00 50.55           C  
ATOM   2663  O   ASN   340      -8.565 -14.011  31.894  1.00 50.55           O  
ATOM   2664  CB  ASN   340      -8.732 -10.767  31.387  1.00 50.55           C  
ATOM   2665  CG  ASN   340     -10.116 -10.208  31.124  1.00 50.55           C  
ATOM   2666  OD1 ASN   340     -11.097 -10.628  31.744  1.00 50.55           O  
ATOM   2667  ND2 ASN   340     -10.206  -9.256  30.203  1.00 50.55           N  
ATOM   2668  N   LEU   341      -6.662 -12.825  32.211  1.00 50.74           N  
ATOM   2669  CA  LEU   341      -5.856 -14.003  31.909  1.00 50.74           C  
ATOM   2670  C   LEU   341      -6.111 -15.111  32.926  1.00 50.74           C  
ATOM   2671  O   LEU   341      -6.181 -16.287  32.563  1.00 50.74           O  
ATOM   2672  CB  LEU   341      -4.367 -13.643  31.892  1.00 50.74           C  
ATOM   2673  CG  LEU   341      -3.469 -14.518  31.016  1.00 50.74           C  
ATOM   2674  CD1 LEU   341      -3.502 -14.032  29.571  1.00 50.74           C  
ATOM   2675  CD2 LEU   341      -2.041 -14.523  31.551  1.00 50.74           C  
ATOM   2676  N   LYS   342      -6.297 -14.687  34.145  1.00 51.61           N  
ATOM   2677  CA  LYS   342      -6.660 -15.647  35.183  1.00 51.61           C  
ATOM   2678  C   LYS   342      -7.933 -16.403  34.811  1.00 51.61           C  
ATOM   2679  O   LYS   342      -7.976 -17.632  34.890  1.00 51.61           O  
ATOM   2680  CB  LYS   342      -6.844 -14.941  36.527  1.00 51.61           C  
ATOM   2681  CG  LYS   342      -7.261 -15.866  37.661  1.00 51.61           C  
ATOM   2682  CD  LYS   342      -7.490 -15.096  38.955  1.00 51.61           C  
ATOM   2683  CE  LYS   342      -8.182 -15.957  40.003  1.00 51.61           C  
ATOM   2684  NZ  LYS   342      -8.319 -15.239  41.306  1.00 51.61           N  
ATOM   2685  N   ASP   343      -8.932 -15.676  34.501  1.00 51.25           N  
ATOM   2686  CA  ASP   343     -10.232 -16.272  34.207  1.00 51.25           C  
ATOM   2687  C   ASP   343     -10.143 -17.228  33.020  1.00 51.25           C  
ATOM   2688  O   ASP   343     -10.761 -18.295  33.028  1.00 51.25           O  
ATOM   2689  CB  ASP   343     -11.271 -15.183  33.929  1.00 51.25           C  
ATOM   2690  CG  ASP   343     -11.727 -14.463  35.185  1.00 51.25           C  
ATOM   2691  OD1 ASP   343     -11.448 -14.949  36.302  1.00 51.25           O  
ATOM   2692  OD2 ASP   343     -12.374 -13.401  35.057  1.00 51.25           O  
ATOM   2693  N   ARG   344      -9.174 -16.944  32.180  1.00 48.18           N  
ATOM   2694  CA  ARG   344      -9.063 -17.754  30.972  1.00 48.18           C  
ATOM   2695  C   ARG   344      -8.295 -19.043  31.245  1.00 48.18           C  
ATOM   2696  O   ARG   344      -8.659 -20.108  30.742  1.00 48.18           O  
ATOM   2697  CB  ARG   344      -8.379 -16.963  29.854  1.00 48.18           C  
ATOM   2698  CG  ARG   344      -9.268 -15.909  29.213  1.00 48.18           C  
ATOM   2699  CD  ARG   344      -8.570 -15.211  28.055  1.00 48.18           C  
ATOM   2700  NE  ARG   344      -9.377 -14.120  27.517  1.00 48.18           N  
ATOM   2701  CZ  ARG   344      -8.994 -13.304  26.539  1.00 48.18           C  
ATOM   2702  NH1 ARG   344      -7.802 -13.441  25.971  1.00 48.18           N  
ATOM   2703  NH2 ARG   344      -9.809 -12.344  26.126  1.00 48.18           N  
ATOM   2704  N   VAL   345      -7.275 -18.880  32.024  1.00 51.83           N  
ATOM   2705  CA  VAL   345      -6.474 -20.049  32.375  1.00 51.83           C  
ATOM   2706  C   VAL   345      -7.322 -21.035  33.175  1.00 51.83           C  
ATOM   2707  O   VAL   345      -7.281 -22.243  32.926  1.00 51.83           O  
ATOM   2708  CB  VAL   345      -5.216 -19.653  33.181  1.00 51.83           C  
ATOM   2709  CG1 VAL   345      -4.523 -20.893  33.742  1.00 51.83           C  
ATOM   2710  CG2 VAL   345      -4.255 -18.849  32.307  1.00 51.83           C  
ATOM   2711  N   VAL   346      -8.164 -20.474  34.065  1.00 50.83           N  
ATOM   2712  CA  VAL   346      -9.012 -21.336  34.882  1.00 50.83           C  
ATOM   2713  C   VAL   346     -10.043 -22.034  33.998  1.00 50.83           C  
ATOM   2714  O   VAL   346     -10.304 -23.228  34.163  1.00 50.83           O  
ATOM   2715  CB  VAL   346      -9.721 -20.539  36.000  1.00 50.83           C  
ATOM   2716  CG1 VAL   346     -10.770 -21.404  36.698  1.00 50.83           C  
ATOM   2717  CG2 VAL   346      -8.701 -20.013  37.009  1.00 50.83           C  
ATOM   2718  N   ALA   347     -10.589 -21.277  33.099  1.00 46.45           N  
ATOM   2719  CA  ALA   347     -11.606 -21.834  32.212  1.00 46.45           C  
ATOM   2720  C   ALA   347     -11.033 -22.965  31.362  1.00 46.45           C  
ATOM   2721  O   ALA   347     -11.681 -23.998  31.174  1.00 46.45           O  
ATOM   2722  CB  ALA   347     -12.187 -20.742  31.317  1.00 46.45           C  
ATOM   2723  N   VAL   348      -9.814 -22.739  30.950  1.00 45.54           N  
ATOM   2724  CA  VAL   348      -9.131 -23.703  30.094  1.00 45.54           C  
ATOM   2725  C   VAL   348      -8.855 -24.985  30.877  1.00 45.54           C  
ATOM   2726  O   VAL   348      -9.072 -26.088  30.370  1.00 45.54           O  
ATOM   2727  CB  VAL   348      -7.812 -23.128  29.530  1.00 45.54           C  
ATOM   2728  CG1 VAL   348      -6.978 -24.230  28.878  1.00 45.54           C  
ATOM   2729  CG2 VAL   348      -8.103 -22.010  28.530  1.00 45.54           C  
ATOM   2730  N   ASP   349      -8.316 -24.838  32.064  1.00 50.46           N  
ATOM   2731  CA  ASP   349      -7.992 -25.984  32.908  1.00 50.46           C  
ATOM   2732  C   ASP   349      -9.245 -26.789  33.245  1.00 50.46           C  
ATOM   2733  O   ASP   349      -9.214 -28.021  33.258  1.00 50.46           O  
ATOM   2734  CB  ASP   349      -7.300 -25.526  34.193  1.00 50.46           C  
ATOM   2735  CG  ASP   349      -6.241 -26.502  34.677  1.00 50.46           C  
ATOM   2736  OD1 ASP   349      -5.672 -27.245  33.849  1.00 50.46           O  
ATOM   2737  OD2 ASP   349      -5.977 -26.531  35.899  1.00 50.46           O  
ATOM   2738  N   MET   350     -10.330 -26.048  33.485  1.00 43.13           N  
ATOM   2739  CA  MET   350     -11.588 -26.721  33.797  1.00 43.13           C  
ATOM   2740  C   MET   350     -12.091 -27.518  32.599  1.00 43.13           C  
ATOM   2741  O   MET   350     -12.710 -28.571  32.764  1.00 43.13           O  
ATOM   2742  CB  MET   350     -12.647 -25.707  34.233  1.00 43.13           C  
ATOM   2743  CG  MET   350     -12.456 -25.191  35.650  1.00 43.13           C  
ATOM   2744  SD  MET   350     -13.815 -24.078  36.182  1.00 43.13           S  
ATOM   2745  CE  MET   350     -15.167 -25.277  36.340  1.00 43.13           C  
ATOM   2746  N   ALA   351     -11.843 -26.951  31.409  1.00 40.87           N  
ATOM   2747  CA  ALA   351     -12.271 -27.628  30.187  1.00 40.87           C  
ATOM   2748  C   ALA   351     -11.513 -28.938  29.991  1.00 40.87           C  
ATOM   2749  O   ALA   351     -12.085 -29.931  29.537  1.00 40.87           O  
ATOM   2750  CB  ALA   351     -12.076 -26.717  28.978  1.00 40.87           C  
ATOM   2751  N   ILE   352     -10.257 -28.920  30.368  1.00 41.71           N  
ATOM   2752  CA  ILE   352      -9.407 -30.103  30.280  1.00 41.71           C  
ATOM   2753  C   ILE   352      -9.949 -31.198  31.195  1.00 41.71           C  
ATOM   2754  O   ILE   352     -10.007 -32.367  30.809  1.00 41.71           O  
ATOM   2755  CB  ILE   352      -7.942 -29.775  30.645  1.00 41.71           C  
ATOM   2756  CG1 ILE   352      -7.307 -28.891  29.566  1.00 41.71           C  
ATOM   2757  CG2 ILE   352      -7.135 -31.060  30.845  1.00 41.71           C  
ATOM   2758  CD1 ILE   352      -5.927 -28.362  29.932  1.00 41.71           C  
ATOM   2759  N   LYS   353     -10.433 -30.817  32.442  1.00 40.55           N  
ATOM   2760  CA  LYS   353     -11.080 -31.745  33.366  1.00 40.55           C  
ATOM   2761  C   LYS   353     -12.355 -32.324  32.762  1.00 40.55           C  
ATOM   2762  O   LYS   353     -12.667 -33.499  32.964  1.00 40.55           O  
ATOM   2763  CB  LYS   353     -11.396 -31.049  34.691  1.00 40.55           C  
ATOM   2764  CG  LYS   353     -11.631 -32.005  35.851  1.00 40.55           C  
ATOM   2765  CD  LYS   353     -11.993 -31.257  37.128  1.00 40.55           C  
ATOM   2766  CE  LYS   353     -12.282 -32.214  38.276  1.00 40.55           C  
ATOM   2767  NZ  LYS   353     -12.511 -31.486  39.560  1.00 40.55           N  
ATOM   2768  N   ALA   354     -13.179 -31.401  32.420  1.00 36.74           N  
ATOM   2769  CA  ALA   354     -14.442 -31.998  31.994  1.00 36.74           C  
ATOM   2770  C   ALA   354     -14.219 -33.019  30.882  1.00 36.74           C  
ATOM   2771  O   ALA   354     -15.097 -33.837  30.596  1.00 36.74           O  
ATOM   2772  CB  ALA   354     -15.414 -30.915  31.532  1.00 36.74           C  
ATOM   2773  N   GLY   355     -12.952 -33.378  30.658  1.00 33.34           N  
ATOM   2774  CA  GLY   355     -12.752 -34.353  29.597  1.00 33.34           C  
ATOM   2775  C   GLY   355     -13.608 -34.085  28.373  1.00 33.34           C  
ATOM   2776  O   GLY   355     -14.236 -35.000  27.836  1.00 33.34           O  
ATOM   2777  N   VAL   356     -14.226 -32.833  28.343  1.00 31.84           N  
ATOM   2778  CA  VAL   356     -14.673 -32.476  27.000  1.00 31.84           C  
ATOM   2779  C   VAL   356     -13.691 -33.021  25.966  1.00 31.84           C  
ATOM   2780  O   VAL   356     -12.480 -32.820  26.085  1.00 31.84           O  
ATOM   2781  CB  VAL   356     -14.823 -30.947  26.840  1.00 31.84           C  
ATOM   2782  CG1 VAL   356     -15.474 -30.606  25.500  1.00 31.84           C  
ATOM   2783  CG2 VAL   356     -15.636 -30.366  27.996  1.00 31.84           C  
ATOM   2784  N   ASP   357     -13.527 -34.359  25.881  1.00 30.58           N  
ATOM   2785  CA  ASP   357     -13.030 -34.913  24.626  1.00 30.58           C  
ATOM   2786  C   ASP   357     -12.259 -33.863  23.829  1.00 30.58           C  
ATOM   2787  O   ASP   357     -12.616 -32.683  23.840  1.00 30.58           O  
ATOM   2788  CB  ASP   357     -14.185 -35.465  23.788  1.00 30.58           C  
ATOM   2789  CG  ASP   357     -14.416 -36.951  24.001  1.00 30.58           C  
ATOM   2790  OD1 ASP   357     -13.547 -37.624  24.597  1.00 30.58           O  
ATOM   2791  OD2 ASP   357     -15.474 -37.455  23.567  1.00 30.58           O  
ATOM   2792  N   ARG   358     -11.054 -33.564  24.161  1.00 30.61           N  
ATOM   2793  CA  ARG   358     -10.095 -33.009  23.213  1.00 30.61           C  
ATOM   2794  C   ARG   358     -10.675 -32.975  21.803  1.00 30.61           C  
ATOM   2795  O   ARG   358      -9.939 -32.817  20.826  1.00 30.61           O  
ATOM   2796  CB  ARG   358      -8.796 -33.818  23.225  1.00 30.61           C  
ATOM   2797  CG  ARG   358      -8.011 -33.703  24.523  1.00 30.61           C  
ATOM   2798  CD  ARG   358      -6.673 -34.425  24.438  1.00 30.61           C  
ATOM   2799  NE  ARG   358      -5.919 -34.308  25.683  1.00 30.61           N  
ATOM   2800  CZ  ARG   358      -4.816 -34.995  25.968  1.00 30.61           C  
ATOM   2801  NH1 ARG   358      -4.315 -35.864  25.098  1.00 30.61           N  
ATOM   2802  NH2 ARG   358      -4.208 -34.811  27.131  1.00 30.61           N  
ATOM   2803  N   LYS   359     -11.772 -33.660  21.497  1.00 28.67           N  
ATOM   2804  CA  LYS   359     -12.495 -33.495  20.239  1.00 28.67           C  
ATOM   2805  C   LYS   359     -13.285 -32.189  20.226  1.00 28.67           C  
ATOM   2806  O   LYS   359     -14.235 -32.025  20.994  1.00 28.67           O  
ATOM   2807  CB  LYS   359     -13.434 -34.678  20.000  1.00 28.67           C  
ATOM   2808  CG  LYS   359     -12.778 -35.857  19.296  1.00 28.67           C  
ATOM   2809  CD  LYS   359     -13.798 -36.925  18.926  1.00 28.67           C  
ATOM   2810  CE  LYS   359     -13.137 -38.122  18.256  1.00 28.67           C  
ATOM   2811  NZ  LYS   359     -14.135 -39.166  17.877  1.00 28.67           N  
ATOM   2812  N   PRO   360     -12.543 -31.072  20.102  1.00 28.30           N  
ATOM   2813  CA  PRO   360     -13.465 -29.934  20.066  1.00 28.30           C  
ATOM   2814  C   PRO   360     -14.714 -30.213  19.233  1.00 28.30           C  
ATOM   2815  O   PRO   360     -14.620 -30.794  18.149  1.00 28.30           O  
ATOM   2816  CB  PRO   360     -12.626 -28.820  19.436  1.00 28.30           C  
ATOM   2817  CG  PRO   360     -11.350 -29.485  19.031  1.00 28.30           C  
ATOM   2818  CD  PRO   360     -11.386 -30.912  19.500  1.00 28.30           C  
ATOM   2819  N   HIS   361     -15.686 -30.960  19.737  1.00 23.08           N  
ATOM   2820  CA  HIS   361     -16.991 -30.710  19.135  1.00 23.08           C  
ATOM   2821  C   HIS   361     -17.157 -29.238  18.771  1.00 23.08           C  
ATOM   2822  O   HIS   361     -17.022 -28.363  19.630  1.00 23.08           O  
ATOM   2823  CB  HIS   361     -18.111 -31.146  20.081  1.00 23.08           C  
ATOM   2824  CG  HIS   361     -18.230 -32.630  20.227  1.00 23.08           C  
ATOM   2825  ND1 HIS   361     -18.834 -33.424  19.277  1.00 23.08           N  
ATOM   2826  CD2 HIS   361     -17.818 -33.462  21.212  1.00 23.08           C  
ATOM   2827  CE1 HIS   361     -18.790 -34.685  19.673  1.00 23.08           C  
ATOM   2828  NE2 HIS   361     -18.178 -34.735  20.844  1.00 23.08           N  
ATOM   2829  N   PRO   362     -16.700 -28.711  17.647  1.00 24.55           N  
ATOM   2830  CA  PRO   362     -16.997 -27.305  17.365  1.00 24.55           C  
ATOM   2831  C   PRO   362     -18.339 -26.858  17.941  1.00 24.55           C  
ATOM   2832  O   PRO   362     -18.506 -25.687  18.290  1.00 24.55           O  
ATOM   2833  CB  PRO   362     -17.014 -27.248  15.835  1.00 24.55           C  
ATOM   2834  CG  PRO   362     -16.875 -28.671  15.398  1.00 24.55           C  
ATOM   2835  CD  PRO   362     -16.654 -29.524  16.614  1.00 24.55           C  
ATOM   2836  N   GLU   363     -19.317 -27.712  18.039  1.00 23.40           N  
ATOM   2837  CA  GLU   363     -20.488 -27.054  18.611  1.00 23.40           C  
ATOM   2838  C   GLU   363     -20.362 -26.923  20.127  1.00 23.40           C  
ATOM   2839  O   GLU   363     -21.152 -26.223  20.762  1.00 23.40           O  
ATOM   2840  CB  GLU   363     -21.764 -27.819  18.254  1.00 23.40           C  
ATOM   2841  CG  GLU   363     -21.898 -28.133  16.771  1.00 23.40           C  
ATOM   2842  CD  GLU   363     -23.243 -28.739  16.405  1.00 23.40           C  
ATOM   2843  OE1 GLU   363     -23.470 -29.037  15.210  1.00 23.40           O  
ATOM   2844  OE2 GLU   363     -24.078 -28.916  17.320  1.00 23.40           O  
ATOM   2845  N   ARG   364     -19.522 -27.638  20.717  1.00 22.23           N  
ATOM   2846  CA  ARG   364     -19.531 -27.386  22.154  1.00 22.23           C  
ATOM   2847  C   ARG   364     -18.230 -26.730  22.604  1.00 22.23           C  
ATOM   2848  O   ARG   364     -17.804 -26.902  23.748  1.00 22.23           O  
ATOM   2849  CB  ARG   364     -19.755 -28.688  22.927  1.00 22.23           C  
ATOM   2850  CG  ARG   364     -21.180 -29.214  22.848  1.00 22.23           C  
ATOM   2851  CD  ARG   364     -21.385 -30.425  23.747  1.00 22.23           C  
ATOM   2852  NE  ARG   364     -22.744 -30.949  23.643  1.00 22.23           N  
ATOM   2853  CZ  ARG   364     -23.152 -32.103  24.163  1.00 22.23           C  
ATOM   2854  NH1 ARG   364     -22.311 -32.879  24.836  1.00 22.23           N  
ATOM   2855  NH2 ARG   364     -24.412 -32.484  24.010  1.00 22.23           N  
ATOM   2856  N   LEU   365     -17.116 -26.882  21.954  1.00 22.38           N  
ATOM   2857  CA  LEU   365     -16.263 -25.816  22.468  1.00 22.38           C  
ATOM   2858  C   LEU   365     -17.087 -24.581  22.818  1.00 22.38           C  
ATOM   2859  O   LEU   365     -18.130 -24.333  22.209  1.00 22.38           O  
ATOM   2860  CB  LEU   365     -15.185 -25.451  21.444  1.00 22.38           C  
ATOM   2861  CG  LEU   365     -14.042 -26.454  21.277  1.00 22.38           C  
ATOM   2862  CD1 LEU   365     -13.272 -26.170  19.991  1.00 22.38           C  
ATOM   2863  CD2 LEU   365     -13.112 -26.411  22.484  1.00 22.38           C  
ATOM   2864  N   PRO   366     -17.617 -24.358  24.085  1.00 23.42           N  
ATOM   2865  CA  PRO   366     -18.222 -23.027  24.005  1.00 23.42           C  
ATOM   2866  C   PRO   366     -17.720 -22.221  22.809  1.00 23.42           C  
ATOM   2867  O   PRO   366     -16.521 -22.220  22.520  1.00 23.42           O  
ATOM   2868  CB  PRO   366     -17.800 -22.369  25.321  1.00 23.42           C  
ATOM   2869  CG  PRO   366     -16.908 -23.370  25.980  1.00 23.42           C  
ATOM   2870  CD  PRO   366     -16.826 -24.586  25.103  1.00 23.42           C  
ATOM   2871  N   THR   367     -18.018 -22.438  21.557  1.00 21.76           N  
ATOM   2872  CA  THR   367     -17.743 -21.521  20.457  1.00 21.76           C  
ATOM   2873  C   THR   367     -17.422 -20.125  20.982  1.00 21.76           C  
ATOM   2874  O   THR   367     -16.632 -19.396  20.380  1.00 21.76           O  
ATOM   2875  CB  THR   367     -18.934 -21.445  19.483  1.00 21.76           C  
ATOM   2876  OG1 THR   367     -20.156 -21.570  20.221  1.00 21.76           O  
ATOM   2877  CG2 THR   367     -18.866 -22.557  18.442  1.00 21.76           C  
ATOM   2878  N   ASN   368     -17.239 -19.970  22.227  1.00 22.11           N  
ATOM   2879  CA  ASN   368     -17.010 -18.599  22.668  1.00 22.11           C  
ATOM   2880  C   ASN   368     -15.986 -18.538  23.799  1.00 22.11           C  
ATOM   2881  O   ASN   368     -16.353 -18.388  24.966  1.00 22.11           O  
ATOM   2882  CB  ASN   368     -18.324 -17.948  23.106  1.00 22.11           C  
ATOM   2883  CG  ASN   368     -18.927 -17.069  22.028  1.00 22.11           C  
ATOM   2884  OD1 ASN   368     -18.262 -16.722  21.048  1.00 22.11           O  
ATOM   2885  ND2 ASN   368     -20.191 -16.702  22.201  1.00 22.11           N  
ATOM   2886  N   ILE   369     -14.987 -19.263  23.881  1.00 23.68           N  
ATOM   2887  CA  ILE   369     -13.882 -18.773  24.697  1.00 23.68           C  
ATOM   2888  C   ILE   369     -13.642 -17.293  24.405  1.00 23.68           C  
ATOM   2889  O   ILE   369     -12.842 -16.642  25.081  1.00 23.68           O  
ATOM   2890  CB  ILE   369     -12.591 -19.584  24.447  1.00 23.68           C  
ATOM   2891  CG1 ILE   369     -12.902 -21.085  24.411  1.00 23.68           C  
ATOM   2892  CG2 ILE   369     -11.539 -19.269  25.514  1.00 23.68           C  
ATOM   2893  CD1 ILE   369     -11.747 -21.945  23.918  1.00 23.68           C  
ATOM   2894  N   PHE   370     -14.167 -16.825  23.289  1.00 23.41           N  
ATOM   2895  CA  PHE   370     -14.140 -15.370  23.202  1.00 23.41           C  
ATOM   2896  C   PHE   370     -15.366 -14.765  23.877  1.00 23.41           C  
ATOM   2897  O   PHE   370     -16.009 -13.871  23.322  1.00 23.41           O  
ATOM   2898  CB  PHE   370     -14.070 -14.919  21.740  1.00 23.41           C  
ATOM   2899  CG  PHE   370     -12.803 -15.327  21.039  1.00 23.41           C  
ATOM   2900  CD1 PHE   370     -11.611 -14.655  21.279  1.00 23.41           C  
ATOM   2901  CD2 PHE   370     -12.804 -16.385  20.139  1.00 23.41           C  
ATOM   2902  CE1 PHE   370     -10.437 -15.031  20.632  1.00 23.41           C  
ATOM   2903  CE2 PHE   370     -11.634 -16.766  19.488  1.00 23.41           C  
ATOM   2904  CZ  PHE   370     -10.452 -16.087  19.735  1.00 23.41           C  
ATOM   2905  N   GLY   371     -16.116 -15.585  24.681  1.00 23.29           N  
ATOM   2906  CA  GLY   371     -17.117 -15.112  25.623  1.00 23.29           C  
ATOM   2907  C   GLY   371     -18.020 -14.038  25.045  1.00 23.29           C  
ATOM   2908  O   GLY   371     -17.813 -12.848  25.290  1.00 23.29           O  
ATOM   2909  N   THR   372     -18.904 -14.262  24.161  1.00 22.73           N  
ATOM   2910  CA  THR   372     -19.867 -13.166  24.163  1.00 22.73           C  
ATOM   2911  C   THR   372     -21.295 -13.701  24.112  1.00 22.73           C  
ATOM   2912  O   THR   372     -21.814 -14.000  23.034  1.00 22.73           O  
ATOM   2913  CB  THR   372     -19.631 -12.212  22.978  1.00 22.73           C  
ATOM   2914  OG1 THR   372     -19.725 -12.949  21.753  1.00 22.73           O  
ATOM   2915  CG2 THR   372     -18.254 -11.561  23.062  1.00 22.73           C  
ATOM   2916  N   THR   373     -21.587 -14.712  24.862  1.00 22.46           N  
ATOM   2917  CA  THR   373     -23.037 -14.813  24.981  1.00 22.46           C  
ATOM   2918  C   THR   373     -23.641 -13.473  25.390  1.00 22.46           C  
ATOM   2919  O   THR   373     -22.937 -12.599  25.900  1.00 22.46           O  
ATOM   2920  CB  THR   373     -23.440 -15.893  26.002  1.00 22.46           C  
ATOM   2921  OG1 THR   373     -22.904 -15.552  27.286  1.00 22.46           O  
ATOM   2922  CG2 THR   373     -22.910 -17.263  25.591  1.00 22.46           C  
ATOM   2923  N   GLY   374     -24.703 -13.095  24.765  1.00 19.87           N  
ATOM   2924  CA  GLY   374     -25.927 -12.310  24.743  1.00 19.87           C  
ATOM   2925  C   GLY   374     -26.088 -11.422  25.962  1.00 19.87           C  
ATOM   2926  O   GLY   374     -26.562 -10.290  25.853  1.00 19.87           O  
ATOM   2927  N   GLU   375     -25.389 -11.676  27.058  1.00 19.38           N  
ATOM   2928  CA  GLU   375     -25.631 -10.636  28.053  1.00 19.38           C  
ATOM   2929  C   GLU   375     -24.337  -9.917  28.427  1.00 19.38           C  
ATOM   2930  O   GLU   375     -24.357  -8.739  28.787  1.00 19.38           O  
ATOM   2931  CB  GLU   375     -26.283 -11.229  29.305  1.00 19.38           C  
ATOM   2932  CG  GLU   375     -27.773 -11.496  29.154  1.00 19.38           C  
ATOM   2933  CD  GLU   375     -28.449 -11.885  30.459  1.00 19.38           C  
ATOM   2934  OE1 GLU   375     -29.699 -11.943  30.502  1.00 19.38           O  
ATOM   2935  OE2 GLU   375     -27.722 -12.132  31.447  1.00 19.38           O  
ATOM   2936  N   TRP   376     -23.229 -10.389  27.879  1.00 18.57           N  
ATOM   2937  CA  TRP   376     -22.104  -9.534  28.243  1.00 18.57           C  
ATOM   2938  C   TRP   376     -21.571  -8.787  27.025  1.00 18.57           C  
ATOM   2939  O   TRP   376     -20.360  -8.603  26.883  1.00 18.57           O  
ATOM   2940  CB  TRP   376     -20.985 -10.360  28.881  1.00 18.57           C  
ATOM   2941  CG  TRP   376     -21.250 -10.750  30.304  1.00 18.57           C  
ATOM   2942  CD1 TRP   376     -21.974 -11.823  30.743  1.00 18.57           C  
ATOM   2943  CD2 TRP   376     -20.798 -10.065  31.476  1.00 18.57           C  
ATOM   2944  NE1 TRP   376     -21.999 -11.847  32.119  1.00 18.57           N  
ATOM   2945  CE2 TRP   376     -21.285 -10.780  32.592  1.00 18.57           C  
ATOM   2946  CE3 TRP   376     -20.026  -8.915  31.690  1.00 18.57           C  
ATOM   2947  CZ2 TRP   376     -21.024 -10.382  33.906  1.00 18.57           C  
ATOM   2948  CZ3 TRP   376     -19.769  -8.521  32.998  1.00 18.57           C  
ATOM   2949  CH2 TRP   376     -20.267  -9.254  34.087  1.00 18.57           C  
ATOM   2950  N   GLU   377     -22.328  -8.630  25.990  1.00 21.18           N  
ATOM   2951  CA  GLU   377     -22.316  -7.571  24.986  1.00 21.18           C  
ATOM   2952  C   GLU   377     -21.866  -6.243  25.589  1.00 21.18           C  
ATOM   2953  O   GLU   377     -21.250  -5.422  24.906  1.00 21.18           O  
ATOM   2954  CB  GLU   377     -23.701  -7.417  24.350  1.00 21.18           C  
ATOM   2955  CG  GLU   377     -24.016  -8.473  23.301  1.00 21.18           C  
ATOM   2956  CD  GLU   377     -25.351  -8.250  22.608  1.00 21.18           C  
ATOM   2957  OE1 GLU   377     -25.634  -8.936  21.600  1.00 21.18           O  
ATOM   2958  OE2 GLU   377     -26.121  -7.382  23.077  1.00 21.18           O  
ATOM   2959  N   ASP   378     -22.107  -6.082  26.832  1.00 19.61           N  
ATOM   2960  CA  ASP   378     -21.550  -4.795  27.237  1.00 19.61           C  
ATOM   2961  C   ASP   378     -20.023  -4.821  27.198  1.00 19.61           C  
ATOM   2962  O   ASP   378     -19.390  -3.833  26.820  1.00 19.61           O  
ATOM   2963  CB  ASP   378     -22.034  -4.417  28.638  1.00 19.61           C  
ATOM   2964  CG  ASP   378     -23.383  -3.720  28.632  1.00 19.61           C  
ATOM   2965  OD1 ASP   378     -23.821  -3.249  27.560  1.00 19.61           O  
ATOM   2966  OD2 ASP   378     -24.012  -3.638  29.709  1.00 19.61           O  
ATOM   2967  N   TYR   379     -19.473  -5.952  27.174  1.00 18.30           N  
ATOM   2968  CA  TYR   379     -18.024  -5.788  27.172  1.00 18.30           C  
ATOM   2969  C   TYR   379     -17.425  -6.239  25.845  1.00 18.30           C  
ATOM   2970  O   TYR   379     -16.203  -6.268  25.686  1.00 18.30           O  
ATOM   2971  CB  TYR   379     -17.392  -6.575  28.324  1.00 18.30           C  
ATOM   2972  CG  TYR   379     -17.573  -5.925  29.674  1.00 18.30           C  
ATOM   2973  CD1 TYR   379     -16.725  -4.903  30.097  1.00 18.30           C  
ATOM   2974  CD2 TYR   379     -18.591  -6.331  30.531  1.00 18.30           C  
ATOM   2975  CE1 TYR   379     -16.886  -4.302  31.341  1.00 18.30           C  
ATOM   2976  CE2 TYR   379     -18.762  -5.738  31.777  1.00 18.30           C  
ATOM   2977  CZ  TYR   379     -17.906  -4.726  32.173  1.00 18.30           C  
ATOM   2978  OH  TYR   379     -18.071  -4.135  33.406  1.00 18.30           O  
ATOM   2979  N   ALA   380     -18.070  -6.985  25.116  1.00 20.81           N  
ATOM   2980  CA  ALA   380     -17.391  -7.149  23.834  1.00 20.81           C  
ATOM   2981  C   ALA   380     -17.675  -5.971  22.907  1.00 20.81           C  
ATOM   2982  O   ALA   380     -17.506  -6.075  21.690  1.00 20.81           O  
ATOM   2983  CB  ALA   380     -17.815  -8.458  23.171  1.00 20.81           C  
ATOM   2984  N   SER   381     -18.700  -5.228  23.022  1.00 19.76           N  
ATOM   2985  CA  SER   381     -18.302  -3.987  22.366  1.00 19.76           C  
ATOM   2986  C   SER   381     -16.996  -3.451  22.943  1.00 19.76           C  
ATOM   2987  O   SER   381     -16.871  -3.283  24.158  1.00 19.76           O  
ATOM   2988  CB  SER   381     -19.400  -2.932  22.502  1.00 19.76           C  
ATOM   2989  OG  SER   381     -18.865  -1.627  22.363  1.00 19.76           O  
ATOM   2990  N   PRO   382     -15.858  -4.046  22.520  1.00 23.67           N  
ATOM   2991  CA  PRO   382     -14.565  -3.663  23.094  1.00 23.67           C  
ATOM   2992  C   PRO   382     -14.531  -2.207  23.552  1.00 23.67           C  
ATOM   2993  O   PRO   382     -14.721  -1.296  22.742  1.00 23.67           O  
ATOM   2994  CB  PRO   382     -13.585  -3.895  21.941  1.00 23.67           C  
ATOM   2995  CG  PRO   382     -14.439  -4.339  20.798  1.00 23.67           C  
ATOM   2996  CD  PRO   382     -15.868  -4.382  21.258  1.00 23.67           C  
ATOM   2997  N   SER   383     -15.288  -1.816  24.553  1.00 23.24           N  
ATOM   2998  CA  SER   383     -15.205  -0.527  25.232  1.00 23.24           C  
ATOM   2999  C   SER   383     -13.756  -0.130  25.490  1.00 23.24           C  
ATOM   3000  O   SER   383     -12.833  -0.877  25.157  1.00 23.24           O  
ATOM   3001  CB  SER   383     -15.975  -0.566  26.553  1.00 23.24           C  
ATOM   3002  OG  SER   383     -15.384  -1.489  27.452  1.00 23.24           O  
ATOM   3003  N   ARG   384     -13.324   1.111  25.118  1.00 26.17           N  
ATOM   3004  CA  ARG   384     -12.221   1.758  25.821  1.00 26.17           C  
ATOM   3005  C   ARG   384     -11.192   0.733  26.285  1.00 26.17           C  
ATOM   3006  O   ARG   384      -9.991   0.910  26.069  1.00 26.17           O  
ATOM   3007  CB  ARG   384     -12.742   2.556  27.019  1.00 26.17           C  
ATOM   3008  CG  ARG   384     -11.944   3.817  27.312  1.00 26.17           C  
ATOM   3009  CD  ARG   384     -12.523   4.590  28.488  1.00 26.17           C  
ATOM   3010  NE  ARG   384     -11.487   5.314  29.220  1.00 26.17           N  
ATOM   3011  CZ  ARG   384     -11.492   5.521  30.533  1.00 26.17           C  
ATOM   3012  NH1 ARG   384     -12.482   5.061  31.289  1.00 26.17           N  
ATOM   3013  NH2 ARG   384     -10.499   6.193  31.096  1.00 26.17           N  
ATOM   3014  N   ASP   385     -11.555  -0.312  26.913  1.00 28.48           N  
ATOM   3015  CA  ASP   385     -10.588  -1.174  27.586  1.00 28.48           C  
ATOM   3016  C   ASP   385      -9.798  -2.005  26.577  1.00 28.48           C  
ATOM   3017  O   ASP   385      -8.573  -2.106  26.672  1.00 28.48           O  
ATOM   3018  CB  ASP   385     -11.292  -2.093  28.586  1.00 28.48           C  
ATOM   3019  CG  ASP   385     -10.932  -1.785  30.029  1.00 28.48           C  
ATOM   3020  OD1 ASP   385      -9.939  -1.066  30.270  1.00 28.48           O  
ATOM   3021  OD2 ASP   385     -11.646  -2.269  30.934  1.00 28.48           O  
ATOM   3022  N   ALA   386     -10.488  -2.744  25.724  1.00 27.23           N  
ATOM   3023  CA  ALA   386      -9.595  -3.459  24.815  1.00 27.23           C  
ATOM   3024  C   ALA   386      -8.839  -2.488  23.913  1.00 27.23           C  
ATOM   3025  O   ALA   386      -7.659  -2.693  23.621  1.00 27.23           O  
ATOM   3026  CB  ALA   386     -10.383  -4.459  23.973  1.00 27.23           C  
ATOM   3027  N   ARG   387      -9.426  -1.367  23.680  1.00 25.74           N  
ATOM   3028  CA  ARG   387      -8.706  -0.549  22.709  1.00 25.74           C  
ATOM   3029  C   ARG   387      -7.595   0.250  23.381  1.00 25.74           C  
ATOM   3030  O   ARG   387      -6.531   0.457  22.795  1.00 25.74           O  
ATOM   3031  CB  ARG   387      -9.667   0.396  21.985  1.00 25.74           C  
ATOM   3032  CG  ARG   387     -10.576  -0.298  20.983  1.00 25.74           C  
ATOM   3033  CD  ARG   387     -11.428   0.699  20.210  1.00 25.74           C  
ATOM   3034  NE  ARG   387     -12.439   1.319  21.062  1.00 25.74           N  
ATOM   3035  CZ  ARG   387     -13.490   2.002  20.617  1.00 25.74           C  
ATOM   3036  NH1 ARG   387     -13.690   2.167  19.314  1.00 25.74           N  
ATOM   3037  NH2 ARG   387     -14.348   2.525  21.481  1.00 25.74           N  
ATOM   3038  N   LEU   388      -7.929   0.847  24.551  1.00 28.61           N  
ATOM   3039  CA  LEU   388      -6.755   1.354  25.253  1.00 28.61           C  
ATOM   3040  C   LEU   388      -5.717   0.253  25.441  1.00 28.61           C  
ATOM   3041  O   LEU   388      -4.513   0.511  25.371  1.00 28.61           O  
ATOM   3042  CB  LEU   388      -7.153   1.934  26.613  1.00 28.61           C  
ATOM   3043  CG  LEU   388      -7.705   3.360  26.607  1.00 28.61           C  
ATOM   3044  CD1 LEU   388      -8.603   3.586  27.818  1.00 28.61           C  
ATOM   3045  CD2 LEU   388      -6.566   4.374  26.582  1.00 28.61           C  
ATOM   3046  N   LYS   389      -6.211  -0.959  25.465  1.00 32.01           N  
ATOM   3047  CA  LYS   389      -5.381  -2.144  25.662  1.00 32.01           C  
ATOM   3048  C   LYS   389      -4.405  -2.330  24.503  1.00 32.01           C  
ATOM   3049  O   LYS   389      -3.208  -2.530  24.719  1.00 32.01           O  
ATOM   3050  CB  LYS   389      -6.253  -3.390  25.818  1.00 32.01           C  
ATOM   3051  CG  LYS   389      -6.838  -3.565  27.212  1.00 32.01           C  
ATOM   3052  CD  LYS   389      -7.736  -4.793  27.291  1.00 32.01           C  
ATOM   3053  CE  LYS   389      -8.470  -4.866  28.623  1.00 32.01           C  
ATOM   3054  NZ  LYS   389      -9.375  -6.052  28.693  1.00 32.01           N  
ATOM   3055  N   VAL   390      -4.998  -2.241  23.310  1.00 30.67           N  
ATOM   3056  CA  VAL   390      -4.172  -2.485  22.133  1.00 30.67           C  
ATOM   3057  C   VAL   390      -3.320  -1.253  21.834  1.00 30.67           C  
ATOM   3058  O   VAL   390      -2.148  -1.374  21.472  1.00 30.67           O  
ATOM   3059  CB  VAL   390      -5.031  -2.850  20.902  1.00 30.67           C  
ATOM   3060  CG1 VAL   390      -4.150  -3.062  19.672  1.00 30.67           C  
ATOM   3061  CG2 VAL   390      -5.866  -4.097  21.186  1.00 30.67           C  
ATOM   3062  N   GLY   391      -3.991  -0.126  21.925  1.00 34.21           N  
ATOM   3063  CA  GLY   391      -3.162   1.049  21.711  1.00 34.21           C  
ATOM   3064  C   GLY   391      -1.943   1.092  22.614  1.00 34.21           C  
ATOM   3065  O   GLY   391      -0.843   1.421  22.165  1.00 34.21           O  
ATOM   3066  N   PHE   392      -2.103   0.374  23.746  1.00 40.79           N  
ATOM   3067  CA  PHE   392      -0.971   0.503  24.656  1.00 40.79           C  
ATOM   3068  C   PHE   392       0.049  -0.602  24.412  1.00 40.79           C  
ATOM   3069  O   PHE   392       1.253  -0.388  24.569  1.00 40.79           O  
ATOM   3070  CB  PHE   392      -1.444   0.469  26.113  1.00 40.79           C  
ATOM   3071  CG  PHE   392      -1.294   1.782  26.831  1.00 40.79           C  
ATOM   3072  CD1 PHE   392      -0.079   2.145  27.398  1.00 40.79           C  
ATOM   3073  CD2 PHE   392      -2.369   2.654  26.940  1.00 40.79           C  
ATOM   3074  CE1 PHE   392       0.063   3.360  28.064  1.00 40.79           C  
ATOM   3075  CE2 PHE   392      -2.235   3.870  27.604  1.00 40.79           C  
ATOM   3076  CZ  PHE   392      -1.019   4.221  28.166  1.00 40.79           C  
ATOM   3077  N   MET   393      -0.397  -1.805  24.240  1.00 44.92           N  
ATOM   3078  CA  MET   393       0.599  -2.803  23.862  1.00 44.92           C  
ATOM   3079  C   MET   393       1.453  -2.307  22.701  1.00 44.92           C  
ATOM   3080  O   MET   393       2.649  -2.600  22.635  1.00 44.92           O  
ATOM   3081  CB  MET   393      -0.077  -4.123  23.488  1.00 44.92           C  
ATOM   3082  CG  MET   393      -0.699  -4.851  24.669  1.00 44.92           C  
ATOM   3083  SD  MET   393       0.495  -5.121  26.036  1.00 44.92           S  
ATOM   3084  CE  MET   393       1.633  -6.288  25.241  1.00 44.92           C  
ATOM   3085  N   ASP   394       0.782  -1.501  21.896  1.00 42.71           N  
ATOM   3086  CA  ASP   394       1.507  -0.862  20.801  1.00 42.71           C  
ATOM   3087  C   ASP   394       2.541   0.128  21.332  1.00 42.71           C  
ATOM   3088  O   ASP   394       3.679   0.158  20.859  1.00 42.71           O  
ATOM   3089  CB  ASP   394       0.536  -0.152  19.857  1.00 42.71           C  
ATOM   3090  CG  ASP   394       1.167   0.221  18.527  1.00 42.71           C  
ATOM   3091  OD1 ASP   394       1.943  -0.587  17.972  1.00 42.71           O  
ATOM   3092  OD2 ASP   394       0.890   1.334  18.031  1.00 42.71           O  
ATOM   3093  N   ILE   395       2.115   0.843  22.306  1.00 45.85           N  
ATOM   3094  CA  ILE   395       3.033   1.799  22.918  1.00 45.85           C  
ATOM   3095  C   ILE   395       4.193   1.053  23.573  1.00 45.85           C  
ATOM   3096  O   ILE   395       5.351   1.457  23.442  1.00 45.85           O  
ATOM   3097  CB  ILE   395       2.312   2.687  23.957  1.00 45.85           C  
ATOM   3098  CG1 ILE   395       1.336   3.641  23.259  1.00 45.85           C  
ATOM   3099  CG2 ILE   395       3.328   3.464  24.800  1.00 45.85           C  
ATOM   3100  CD1 ILE   395       0.428   4.405  24.213  1.00 45.85           C  
ATOM   3101  N   LEU   396       3.879  -0.122  24.184  1.00 55.02           N  
ATOM   3102  CA  LEU   396       4.952  -0.879  24.820  1.00 55.02           C  
ATOM   3103  C   LEU   396       5.906  -1.451  23.776  1.00 55.02           C  
ATOM   3104  O   LEU   396       7.125  -1.427  23.964  1.00 55.02           O  
ATOM   3105  CB  LEU   396       4.376  -2.011  25.675  1.00 55.02           C  
ATOM   3106  CG  LEU   396       3.755  -1.601  27.012  1.00 55.02           C  
ATOM   3107  CD1 LEU   396       3.011  -2.779  27.633  1.00 55.02           C  
ATOM   3108  CD2 LEU   396       4.828  -1.078  27.962  1.00 55.02           C  
ATOM   3109  N   ASN   397       5.284  -1.932  22.691  1.00 53.84           N  
ATOM   3110  CA  ASN   397       6.127  -2.463  21.625  1.00 53.84           C  
ATOM   3111  C   ASN   397       7.034  -1.384  21.039  1.00 53.84           C  
ATOM   3112  O   ASN   397       8.218  -1.627  20.797  1.00 53.84           O  
ATOM   3113  CB  ASN   397       5.270  -3.091  20.524  1.00 53.84           C  
ATOM   3114  CG  ASN   397       5.024  -4.570  20.748  1.00 53.84           C  
ATOM   3115  OD1 ASN   397       5.628  -5.186  21.630  1.00 53.84           O  
ATOM   3116  ND2 ASN   397       4.134  -5.151  19.951  1.00 53.84           N  
ATOM   3117  N   GLN   398       6.499  -0.207  21.004  1.00 52.03           N  
ATOM   3118  CA  GLN   398       7.279   0.919  20.501  1.00 52.03           C  
ATOM   3119  C   GLN   398       8.387   1.300  21.479  1.00 52.03           C  
ATOM   3120  O   GLN   398       9.511   1.595  21.067  1.00 52.03           O  
ATOM   3121  CB  GLN   398       6.375   2.124  20.237  1.00 52.03           C  
ATOM   3122  CG  GLN   398       5.493   1.973  19.006  1.00 52.03           C  
ATOM   3123  CD  GLN   398       4.566   3.156  18.799  1.00 52.03           C  
ATOM   3124  OE1 GLN   398       4.811   4.251  19.314  1.00 52.03           O  
ATOM   3125  NE2 GLN   398       3.494   2.944  18.043  1.00 52.03           N  
ATOM   3126  N   ALA   399       7.981   1.300  22.717  1.00 57.99           N  
ATOM   3127  CA  ALA   399       8.978   1.588  23.745  1.00 57.99           C  
ATOM   3128  C   ALA   399      10.110   0.565  23.713  1.00 57.99           C  
ATOM   3129  O   ALA   399      11.285   0.926  23.810  1.00 57.99           O  
ATOM   3130  CB  ALA   399       8.327   1.614  25.126  1.00 57.99           C  
ATOM   3131  N   ARG   400       9.768  -0.670  23.473  1.00 65.14           N  
ATOM   3132  CA  ARG   400      10.784  -1.715  23.414  1.00 65.14           C  
ATOM   3133  C   ARG   400      11.726  -1.496  22.234  1.00 65.14           C  
ATOM   3134  O   ARG   400      12.946  -1.602  22.379  1.00 65.14           O  
ATOM   3135  CB  ARG   400      10.132  -3.095  23.314  1.00 65.14           C  
ATOM   3136  CG  ARG   400      10.973  -4.218  23.902  1.00 65.14           C  
ATOM   3137  CD  ARG   400      10.238  -5.551  23.865  1.00 65.14           C  
ATOM   3138  NE  ARG   400       9.369  -5.719  25.026  1.00 65.14           N  
ATOM   3139  CZ  ARG   400       8.078  -6.036  24.967  1.00 65.14           C  
ATOM   3140  NH1 ARG   400       7.480  -6.226  23.797  1.00 65.14           N  
ATOM   3141  NH2 ARG   400       7.381  -6.164  26.086  1.00 65.14           N  
ATOM   3142  N   THR   401      11.058  -1.167  21.147  1.00 62.40           N  
ATOM   3143  CA  THR   401      11.847  -0.932  19.943  1.00 62.40           C  
ATOM   3144  C   THR   401      12.803   0.241  20.144  1.00 62.40           C  
ATOM   3145  O   THR   401      13.974   0.165  19.767  1.00 62.40           O  
ATOM   3146  CB  THR   401      10.943  -0.658  18.727  1.00 62.40           C  
ATOM   3147  OG1 THR   401      10.073  -1.778  18.524  1.00 62.40           O  
ATOM   3148  CG2 THR   401      11.770  -0.435  17.466  1.00 62.40           C  
ATOM   3149  N   LEU   402      12.348   1.232  20.840  1.00 58.47           N  
ATOM   3150  CA  LEU   402      13.170   2.412  21.088  1.00 58.47           C  
ATOM   3151  C   LEU   402      14.338   2.077  22.009  1.00 58.47           C  
ATOM   3152  O   LEU   402      15.475   2.478  21.747  1.00 58.47           O  
ATOM   3153  CB  LEU   402      12.327   3.533  21.701  1.00 58.47           C  
ATOM   3154  CG  LEU   402      12.930   4.938  21.654  1.00 58.47           C  
ATOM   3155  CD1 LEU   402      12.736   5.552  20.272  1.00 58.47           C  
ATOM   3156  CD2 LEU   402      12.309   5.823  22.730  1.00 58.47           C  
ATOM   3157  N   VAL   403      14.084   1.326  23.036  1.00 65.92           N  
ATOM   3158  CA  VAL   403      15.126   0.955  23.987  1.00 65.92           C  
ATOM   3159  C   VAL   403      16.152   0.052  23.305  1.00 65.92           C  
ATOM   3160  O   VAL   403      17.359   0.224  23.488  1.00 65.92           O  
ATOM   3161  CB  VAL   403      14.536   0.249  25.228  1.00 65.92           C  
ATOM   3162  CG1 VAL   403      15.645  -0.380  26.070  1.00 65.92           C  
ATOM   3163  CG2 VAL   403      13.720   1.233  26.064  1.00 65.92           C  
ATOM   3164  N   GLN   404      15.632  -0.918  22.512  1.00 68.46           N  
ATOM   3165  CA  GLN   404      16.521  -1.838  21.812  1.00 68.46           C  
ATOM   3166  C   GLN   404      17.446  -1.090  20.856  1.00 68.46           C  
ATOM   3167  O   GLN   404      18.639  -1.391  20.775  1.00 68.46           O  
ATOM   3168  CB  GLN   404      15.713  -2.887  21.046  1.00 68.46           C  
ATOM   3169  CG  GLN   404      15.790  -4.284  21.649  1.00 68.46           C  
ATOM   3170  CD  GLN   404      14.853  -5.267  20.973  1.00 68.46           C  
ATOM   3171  OE1 GLN   404      14.106  -4.905  20.059  1.00 68.46           O  
ATOM   3172  NE2 GLN   404      14.886  -6.519  21.418  1.00 68.46           N  
ATOM   3173  N   ARG   405      16.968  -0.132  20.217  1.00 62.39           N  
ATOM   3174  CA  ARG   405      17.758   0.637  19.262  1.00 62.39           C  
ATOM   3175  C   ARG   405      18.810   1.480  19.975  1.00 62.39           C  
ATOM   3176  O   ARG   405      19.936   1.616  19.492  1.00 62.39           O  
ATOM   3177  CB  ARG   405      16.854   1.535  18.415  1.00 62.39           C  
ATOM   3178  CG  ARG   405      16.079   0.791  17.339  1.00 62.39           C  
ATOM   3179  CD  ARG   405      15.179   1.725  16.543  1.00 62.39           C  
ATOM   3180  NE  ARG   405      15.947   2.769  15.870  1.00 62.39           N  
ATOM   3181  CZ  ARG   405      15.422   3.725  15.108  1.00 62.39           C  
ATOM   3182  NH1 ARG   405      14.110   3.788  14.908  1.00 62.39           N  
ATOM   3183  NH2 ARG   405      16.213   4.625  14.542  1.00 62.39           N  
ATOM   3184  N   GLN   406      18.392   2.073  21.090  1.00 65.19           N  
ATOM   3185  CA  GLN   406      19.361   2.817  21.889  1.00 65.19           C  
ATOM   3186  C   GLN   406      20.520   1.923  22.321  1.00 65.19           C  
ATOM   3187  O   GLN   406      21.685   2.311  22.212  1.00 65.19           O  
ATOM   3188  CB  GLN   406      18.687   3.431  23.116  1.00 65.19           C  
ATOM   3189  CG  GLN   406      19.626   4.255  23.986  1.00 65.19           C  
ATOM   3190  CD  GLN   406      19.002   4.655  25.310  1.00 65.19           C  
ATOM   3191  OE1 GLN   406      17.799   4.473  25.524  1.00 65.19           O  
ATOM   3192  NE2 GLN   406      19.814   5.202  26.207  1.00 65.19           N  
ATOM   3193  N   ARG   407      20.150   0.727  22.756  1.00 70.53           N  
ATOM   3194  CA  ARG   407      21.167  -0.176  23.284  1.00 70.53           C  
ATOM   3195  C   ARG   407      22.098  -0.660  22.177  1.00 70.53           C  
ATOM   3196  O   ARG   407      23.254  -1.004  22.437  1.00 70.53           O  
ATOM   3197  CB  ARG   407      20.515  -1.373  23.980  1.00 70.53           C  
ATOM   3198  CG  ARG   407      19.895  -1.038  25.327  1.00 70.53           C  
ATOM   3199  CD  ARG   407      19.316  -2.273  26.003  1.00 70.53           C  
ATOM   3200  NE  ARG   407      18.739  -1.954  27.306  1.00 70.53           N  
ATOM   3201  CZ  ARG   407      18.444  -2.849  28.245  1.00 70.53           C  
ATOM   3202  NH1 ARG   407      18.667  -4.143  28.042  1.00 70.53           N  
ATOM   3203  NH2 ARG   407      17.923  -2.449  29.395  1.00 70.53           N  
ATOM   3204  N   SER   408      21.571  -0.682  20.945  1.00 66.44           N  
ATOM   3205  CA  SER   408      22.388  -1.117  19.817  1.00 66.44           C  
ATOM   3206  C   SER   408      23.249   0.024  19.285  1.00 66.44           C  
ATOM   3207  O   SER   408      24.022  -0.162  18.343  1.00 66.44           O  
ATOM   3208  CB  SER   408      21.506  -1.667  18.695  1.00 66.44           C  
ATOM   3209  OG  SER   408      20.513  -0.724  18.328  1.00 66.44           O  
ATOM   3210  N   GLY   409      23.087   1.214  19.922  1.00 63.60           N  
ATOM   3211  CA  GLY   409      23.958   2.339  19.621  1.00 63.60           C  
ATOM   3212  C   GLY   409      23.459   3.187  18.466  1.00 63.60           C  
ATOM   3213  O   GLY   409      24.255   3.784  17.738  1.00 63.60           O  
ATOM   3214  N   ASP   410      22.161   3.102  18.149  1.00 54.41           N  
ATOM   3215  CA  ASP   410      21.578   3.912  17.084  1.00 54.41           C  
ATOM   3216  C   ASP   410      21.748   5.402  17.371  1.00 54.41           C  
ATOM   3217  O   ASP   410      21.278   5.900  18.396  1.00 54.41           O  
ATOM   3218  CB  ASP   410      20.096   3.577  16.905  1.00 54.41           C  
ATOM   3219  CG  ASP   410      19.495   4.194  15.654  1.00 54.41           C  
ATOM   3220  OD1 ASP   410      20.135   5.075  15.041  1.00 54.41           O  
ATOM   3221  OD2 ASP   410      18.370   3.797  15.280  1.00 54.41           O  
ATOM   3222  N   PRO   411      22.593   6.011  16.635  1.00 51.69           N  
ATOM   3223  CA  PRO   411      22.870   7.415  16.948  1.00 51.69           C  
ATOM   3224  C   PRO   411      21.636   8.304  16.812  1.00 51.69           C  
ATOM   3225  O   PRO   411      21.637   9.444  17.283  1.00 51.69           O  
ATOM   3226  CB  PRO   411      23.937   7.802  15.920  1.00 51.69           C  
ATOM   3227  CG  PRO   411      23.907   6.703  14.907  1.00 51.69           C  
ATOM   3228  CD  PRO   411      23.190   5.525  15.501  1.00 51.69           C  
ATOM   3229  N   ALA   412      20.610   7.782  16.168  1.00 48.13           N  
ATOM   3230  CA  ALA   412      19.454   8.611  15.835  1.00 48.13           C  
ATOM   3231  C   ALA   412      18.544   8.795  17.046  1.00 48.13           C  
ATOM   3232  O   ALA   412      17.664   9.659  17.044  1.00 48.13           O  
ATOM   3233  CB  ALA   412      18.674   7.996  14.676  1.00 48.13           C  
ATOM   3234  N   ILE   413      18.744   8.039  18.068  1.00 45.35           N  
ATOM   3235  CA  ILE   413      17.779   8.135  19.157  1.00 45.35           C  
ATOM   3236  C   ILE   413      18.205   9.235  20.128  1.00 45.35           C  
ATOM   3237  O   ILE   413      19.357   9.273  20.567  1.00 45.35           O  
ATOM   3238  CB  ILE   413      17.632   6.790  19.903  1.00 45.35           C  
ATOM   3239  CG1 ILE   413      17.128   5.702  18.947  1.00 45.35           C  
ATOM   3240  CG2 ILE   413      16.696   6.939  21.106  1.00 45.35           C  
ATOM   3241  CD1 ILE   413      15.611   5.624  18.842  1.00 45.35           C  
ATOM   3242  N   VAL   414      17.369  10.214  20.293  1.00 46.91           N  
ATOM   3243  CA  VAL   414      17.521  11.270  21.289  1.00 46.91           C  
ATOM   3244  C   VAL   414      17.316  10.694  22.688  1.00 46.91           C  
ATOM   3245  O   VAL   414      16.391   9.910  22.914  1.00 46.91           O  
ATOM   3246  CB  VAL   414      16.533  12.431  21.039  1.00 46.91           C  
ATOM   3247  CG1 VAL   414      16.830  13.603  21.973  1.00 46.91           C  
ATOM   3248  CG2 VAL   414      16.592  12.878  19.580  1.00 46.91           C  
ATOM   3249  N   TYR   415      18.418  10.759  23.484  1.00 41.32           N  
ATOM   3250  CA  TYR   415      18.578  10.263  24.846  1.00 41.32           C  
ATOM   3251  C   TYR   415      17.289  10.431  25.642  1.00 41.32           C  
ATOM   3252  O   TYR   415      16.886   9.529  26.380  1.00 41.32           O  
ATOM   3253  CB  TYR   415      19.725  10.992  25.552  1.00 41.32           C  
ATOM   3254  CG  TYR   415      20.738  10.064  26.180  1.00 41.32           C  
ATOM   3255  CD1 TYR   415      20.621   9.672  27.512  1.00 41.32           C  
ATOM   3256  CD2 TYR   415      21.814   9.580  25.442  1.00 41.32           C  
ATOM   3257  CE1 TYR   415      21.553   8.819  28.095  1.00 41.32           C  
ATOM   3258  CE2 TYR   415      22.752   8.726  26.015  1.00 41.32           C  
ATOM   3259  CZ  TYR   415      22.613   8.352  27.339  1.00 41.32           C  
ATOM   3260  OH  TYR   415      23.538   7.508  27.911  1.00 41.32           O  
ATOM   3261  N   SER   416      16.452  11.442  25.217  1.00 44.40           N  
ATOM   3262  CA  SER   416      15.362  11.655  26.164  1.00 44.40           C  
ATOM   3263  C   SER   416      14.209  10.691  25.907  1.00 44.40           C  
ATOM   3264  O   SER   416      13.588  10.193  26.848  1.00 44.40           O  
ATOM   3265  CB  SER   416      14.859  13.097  26.087  1.00 44.40           C  
ATOM   3266  OG  SER   416      13.989  13.268  24.982  1.00 44.40           O  
ATOM   3267  N   GLY   417      13.964  10.316  24.669  1.00 46.54           N  
ATOM   3268  CA  GLY   417      12.866   9.393  24.428  1.00 46.54           C  
ATOM   3269  C   GLY   417      13.144   7.990  24.934  1.00 46.54           C  
ATOM   3270  O   GLY   417      12.237   7.308  25.415  1.00 46.54           O  
ATOM   3271  N   ALA   418      14.441   7.631  25.000  1.00 48.13           N  
ATOM   3272  CA  ALA   418      14.804   6.278  25.416  1.00 48.13           C  
ATOM   3273  C   ALA   418      14.644   6.107  26.924  1.00 48.13           C  
ATOM   3274  O   ALA   418      14.243   5.040  27.395  1.00 48.13           O  
ATOM   3275  CB  ALA   418      16.237   5.960  24.996  1.00 48.13           C  
ATOM   3276  N   ASN   419      14.981   7.222  27.627  1.00 53.04           N  
ATOM   3277  CA  ASN   419      14.837   7.120  29.076  1.00 53.04           C  
ATOM   3278  C   ASN   419      13.379   6.931  29.482  1.00 53.04           C  
ATOM   3279  O   ASN   419      13.072   6.106  30.345  1.00 53.04           O  
ATOM   3280  CB  ASN   419      15.423   8.356  29.761  1.00 53.04           C  
ATOM   3281  CG  ASN   419      16.937   8.394  29.702  1.00 53.04           C  
ATOM   3282  OD1 ASN   419      17.585   7.382  29.423  1.00 53.04           O  
ATOM   3283  ND2 ASN   419      17.512   9.562  29.965  1.00 53.04           N  
ATOM   3284  N   ILE   420      12.553   7.614  28.722  1.00 52.77           N  
ATOM   3285  CA  ILE   420      11.134   7.522  29.051  1.00 52.77           C  
ATOM   3286  C   ILE   420      10.614   6.128  28.707  1.00 52.77           C  
ATOM   3287  O   ILE   420       9.834   5.545  29.463  1.00 52.77           O  
ATOM   3288  CB  ILE   420      10.311   8.599  28.310  1.00 52.77           C  
ATOM   3289  CG1 ILE   420      10.715  10.000  28.785  1.00 52.77           C  
ATOM   3290  CG2 ILE   420       8.811   8.365  28.509  1.00 52.77           C  
ATOM   3291  CD1 ILE   420      10.148  11.129  27.936  1.00 52.77           C  
ATOM   3292  N   ALA   421      10.993   5.676  27.555  1.00 57.15           N  
ATOM   3293  CA  ALA   421      10.621   4.326  27.143  1.00 57.15           C  
ATOM   3294  C   ALA   421      11.095   3.291  28.159  1.00 57.15           C  
ATOM   3295  O   ALA   421      10.352   2.371  28.511  1.00 57.15           O  
ATOM   3296  CB  ALA   421      11.194   4.013  25.763  1.00 57.15           C  
ATOM   3297  N   GLU   422      12.257   3.503  28.692  1.00 63.93           N  
ATOM   3298  CA  GLU   422      12.784   2.579  29.692  1.00 63.93           C  
ATOM   3299  C   GLU   422      11.945   2.609  30.967  1.00 63.93           C  
ATOM   3300  O   GLU   422      11.659   1.563  31.552  1.00 63.93           O  
ATOM   3301  CB  GLU   422      14.243   2.911  30.015  1.00 63.93           C  
ATOM   3302  CG  GLU   422      15.235   2.388  28.987  1.00 63.93           C  
ATOM   3303  CD  GLU   422      16.685   2.562  29.409  1.00 63.93           C  
ATOM   3304  OE1 GLU   422      17.592   2.143  28.654  1.00 63.93           O  
ATOM   3305  OE2 GLU   422      16.917   3.121  30.504  1.00 63.93           O  
ATOM   3306  N   ASP   423      11.620   3.831  31.318  1.00 62.29           N  
ATOM   3307  CA  ASP   423      10.797   3.973  32.515  1.00 62.29           C  
ATOM   3308  C   ASP   423       9.451   3.274  32.343  1.00 62.29           C  
ATOM   3309  O   ASP   423       8.974   2.600  33.258  1.00 62.29           O  
ATOM   3310  CB  ASP   423      10.584   5.451  32.848  1.00 62.29           C  
ATOM   3311  CG  ASP   423      11.750   6.063  33.605  1.00 62.29           C  
ATOM   3312  OD1 ASP   423      12.684   5.326  33.986  1.00 62.29           O  
ATOM   3313  OD2 ASP   423      11.732   7.294  33.826  1.00 62.29           O  
ATOM   3314  N   LEU   424       8.906   3.426  31.148  1.00 61.51           N  
ATOM   3315  CA  LEU   424       7.630   2.789  30.840  1.00 61.51           C  
ATOM   3316  C   LEU   424       7.743   1.271  30.933  1.00 61.51           C  
ATOM   3317  O   LEU   424       6.904   0.619  31.558  1.00 61.51           O  
ATOM   3318  CB  LEU   424       7.154   3.192  29.442  1.00 61.51           C  
ATOM   3319  CG  LEU   424       5.799   2.636  29.000  1.00 61.51           C  
ATOM   3320  CD1 LEU   424       4.666   3.400  29.678  1.00 61.51           C  
ATOM   3321  CD2 LEU   424       5.662   2.701  27.483  1.00 61.51           C  
ATOM   3322  N   LEU   425       8.745   0.749  30.385  1.00 69.67           N  
ATOM   3323  CA  LEU   425       8.931  -0.698  30.363  1.00 69.67           C  
ATOM   3324  C   LEU   425       9.180  -1.236  31.768  1.00 69.67           C  
ATOM   3325  O   LEU   425       8.666  -2.296  32.131  1.00 69.67           O  
ATOM   3326  CB  LEU   425      10.097  -1.075  29.445  1.00 69.67           C  
ATOM   3327  CG  LEU   425       9.866  -0.889  27.945  1.00 69.67           C  
ATOM   3328  CD1 LEU   425      11.183  -1.016  27.187  1.00 69.67           C  
ATOM   3329  CD2 LEU   425       8.848  -1.899  27.430  1.00 69.67           C  
ATOM   3330  N   ALA   426       9.941  -0.472  32.543  1.00 67.67           N  
ATOM   3331  CA  ALA   426      10.230  -0.889  33.913  1.00 67.67           C  
ATOM   3332  C   ALA   426       8.954  -0.951  34.748  1.00 67.67           C  
ATOM   3333  O   ALA   426       8.765  -1.881  35.536  1.00 67.67           O  
ATOM   3334  CB  ALA   426      11.237   0.061  34.557  1.00 67.67           C  
ATOM   3335  N   THR   427       8.162  -0.010  34.549  1.00 62.98           N  
ATOM   3336  CA  THR   427       6.908   0.029  35.293  1.00 62.98           C  
ATOM   3337  C   THR   427       6.018  -1.151  34.916  1.00 62.98           C  
ATOM   3338  O   THR   427       5.441  -1.804  35.788  1.00 62.98           O  
ATOM   3339  CB  THR   427       6.151   1.347  35.042  1.00 62.98           C  
ATOM   3340  OG1 THR   427       6.982   2.449  35.427  1.00 62.98           O  
ATOM   3341  CG2 THR   427       4.855   1.398  35.845  1.00 62.98           C  
ATOM   3342  N   TYR   428       5.902  -1.359  33.645  1.00 63.90           N  
ATOM   3343  CA  TYR   428       5.137  -2.515  33.190  1.00 63.90           C  
ATOM   3344  C   TYR   428       5.673  -3.800  33.809  1.00 63.90           C  
ATOM   3345  O   TYR   428       4.906  -4.608  34.340  1.00 63.90           O  
ATOM   3346  CB  TYR   428       5.173  -2.616  31.663  1.00 63.90           C  
ATOM   3347  CG  TYR   428       4.519  -3.865  31.122  1.00 63.90           C  
ATOM   3348  CD1 TYR   428       5.281  -4.977  30.768  1.00 63.90           C  
ATOM   3349  CD2 TYR   428       3.139  -3.936  30.963  1.00 63.90           C  
ATOM   3350  CE1 TYR   428       4.683  -6.129  30.268  1.00 63.90           C  
ATOM   3351  CE2 TYR   428       2.530  -5.083  30.463  1.00 63.90           C  
ATOM   3352  CZ  TYR   428       3.309  -6.173  30.120  1.00 63.90           C  
ATOM   3353  OH  TYR   428       2.712  -7.311  29.625  1.00 63.90           O  
ATOM   3354  N   GLU   429       6.943  -3.953  33.717  1.00 65.33           N  
ATOM   3355  CA  GLU   429       7.560  -5.174  34.227  1.00 65.33           C  
ATOM   3356  C   GLU   429       7.292  -5.346  35.720  1.00 65.33           C  
ATOM   3357  O   GLU   429       7.010  -6.453  36.182  1.00 65.33           O  
ATOM   3358  CB  GLU   429       9.067  -5.167  33.961  1.00 65.33           C  
ATOM   3359  CG  GLU   429       9.458  -5.770  32.619  1.00 65.33           C  
ATOM   3360  CD  GLU   429      10.918  -5.542  32.262  1.00 65.33           C  
ATOM   3361  OE1 GLU   429      11.328  -5.895  31.133  1.00 65.33           O  
ATOM   3362  OE2 GLU   429      11.657  -5.007  33.117  1.00 65.33           O  
ATOM   3363  N   ARG   430       7.407  -4.255  36.371  1.00 61.68           N  
ATOM   3364  CA  ARG   430       7.137  -4.290  37.804  1.00 61.68           C  
ATOM   3365  C   ARG   430       5.708  -4.744  38.081  1.00 61.68           C  
ATOM   3366  O   ARG   430       5.477  -5.598  38.940  1.00 61.68           O  
ATOM   3367  CB  ARG   430       7.381  -2.916  38.432  1.00 61.68           C  
ATOM   3368  CG  ARG   430       7.359  -2.920  39.952  1.00 61.68           C  
ATOM   3369  CD  ARG   430       7.477  -1.513  40.521  1.00 61.68           C  
ATOM   3370  NE  ARG   430       8.033  -0.581  39.544  1.00 61.68           N  
ATOM   3371  CZ  ARG   430       9.236  -0.020  39.631  1.00 61.68           C  
ATOM   3372  NH1 ARG   430      10.036  -0.287  40.657  1.00 61.68           N  
ATOM   3373  NH2 ARG   430       9.642   0.814  38.685  1.00 61.68           N  
ATOM   3374  N   GLU   431       4.804  -4.214  37.308  1.00 62.04           N  
ATOM   3375  CA  GLU   431       3.403  -4.526  37.570  1.00 62.04           C  
ATOM   3376  C   GLU   431       3.062  -5.947  37.129  1.00 62.04           C  
ATOM   3377  O   GLU   431       2.262  -6.628  37.775  1.00 62.04           O  
ATOM   3378  CB  GLU   431       2.487  -3.522  36.866  1.00 62.04           C  
ATOM   3379  CG  GLU   431       2.606  -2.102  37.398  1.00 62.04           C  
ATOM   3380  CD  GLU   431       2.156  -1.963  38.843  1.00 62.04           C  
ATOM   3381  OE1 GLU   431       2.605  -1.018  39.530  1.00 62.04           O  
ATOM   3382  OE2 GLU   431       1.348  -2.806  39.292  1.00 62.04           O  
ATOM   3383  N   ALA   432       3.677  -6.306  36.055  1.00 60.32           N  
ATOM   3384  CA  ALA   432       3.436  -7.639  35.508  1.00 60.32           C  
ATOM   3385  C   ALA   432       3.931  -8.721  36.463  1.00 60.32           C  
ATOM   3386  O   ALA   432       3.386  -9.828  36.493  1.00 60.32           O  
ATOM   3387  CB  ALA   432       4.112  -7.785  34.147  1.00 60.32           C  
ATOM   3388  N   ARG   433       4.953  -8.370  37.233  1.00 59.50           N  
ATOM   3389  CA  ARG   433       5.514  -9.348  38.160  1.00 59.50           C  
ATOM   3390  C   ARG   433       4.514  -9.698  39.256  1.00 59.50           C  
ATOM   3391  O   ARG   433       4.571 -10.788  39.831  1.00 59.50           O  
ATOM   3392  CB  ARG   433       6.809  -8.819  38.781  1.00 59.50           C  
ATOM   3393  CG  ARG   433       8.060  -9.533  38.295  1.00 59.50           C  
ATOM   3394  CD  ARG   433       9.294  -9.099  39.073  1.00 59.50           C  
ATOM   3395  NE  ARG   433       9.870  -7.872  38.531  1.00 59.50           N  
ATOM   3396  CZ  ARG   433      10.994  -7.308  38.962  1.00 59.50           C  
ATOM   3397  NH1 ARG   433      11.689  -7.851  39.954  1.00 59.50           N  
ATOM   3398  NH2 ARG   433      11.428  -6.191  38.397  1.00 59.50           N  
ATOM   3399  N   PHE   434       3.729  -8.746  39.552  1.00 61.15           N  
ATOM   3400  CA  PHE   434       2.774  -9.026  40.619  1.00 61.15           C  
ATOM   3401  C   PHE   434       1.580  -9.808  40.085  1.00 61.15           C  
ATOM   3402  O   PHE   434       0.706 -10.216  40.852  1.00 61.15           O  
ATOM   3403  CB  PHE   434       2.300  -7.724  41.272  1.00 61.15           C  
ATOM   3404  CG  PHE   434       3.352  -7.044  42.105  1.00 61.15           C  
ATOM   3405  CD1 PHE   434       3.691  -7.537  43.360  1.00 61.15           C  
ATOM   3406  CD2 PHE   434       4.003  -5.912  41.633  1.00 61.15           C  
ATOM   3407  CE1 PHE   434       4.665  -6.909  44.133  1.00 61.15           C  
ATOM   3408  CE2 PHE   434       4.978  -5.279  42.400  1.00 61.15           C  
ATOM   3409  CZ  PHE   434       5.307  -5.779  43.650  1.00 61.15           C  
ATOM   3410  N   CYS   435       1.525  -9.944  38.765  1.00 61.80           N  
ATOM   3411  CA  CYS   435       0.424 -10.741  38.238  1.00 61.80           C  
ATOM   3412  C   CYS   435       0.705 -12.231  38.396  1.00 61.80           C  
ATOM   3413  O   CYS   435       1.253 -12.862  37.491  1.00 61.80           O  
ATOM   3414  CB  CYS   435       0.180 -10.412  36.766  1.00 61.80           C  
ATOM   3415  SG  CYS   435      -1.451 -10.908  36.169  1.00 61.80           S  
ATOM   3416  N   GLN   436       0.664 -12.635  39.615  1.00 66.14           N  
ATOM   3417  CA  GLN   436       0.776 -14.062  39.901  1.00 66.14           C  
ATOM   3418  C   GLN   436      -0.539 -14.620  40.438  1.00 66.14           C  
ATOM   3419  O   GLN   436      -1.226 -13.960  41.220  1.00 66.14           O  
ATOM   3420  CB  GLN   436       1.904 -14.323  40.900  1.00 66.14           C  
ATOM   3421  CG  GLN   436       3.286 -13.953  40.378  1.00 66.14           C  
ATOM   3422  CD  GLN   436       4.406 -14.561  41.201  1.00 66.14           C  
ATOM   3423  OE1 GLN   436       4.180 -15.062  42.307  1.00 66.14           O  
ATOM   3424  NE2 GLN   436       5.622 -14.520  40.668  1.00 66.14           N  
ATOM   3425  N   PHE   437      -1.033 -15.585  39.848  1.00 65.23           N  
ATOM   3426  CA  PHE   437      -2.231 -16.131  40.475  1.00 65.23           C  
ATOM   3427  C   PHE   437      -2.091 -17.633  40.692  1.00 65.23           C  
ATOM   3428  O   PHE   437      -1.309 -18.295  40.007  1.00 65.23           O  
ATOM   3429  CB  PHE   437      -3.468 -15.836  39.621  1.00 65.23           C  
ATOM   3430  CG  PHE   437      -3.324 -16.248  38.181  1.00 65.23           C  
ATOM   3431  CD1 PHE   437      -2.782 -15.376  37.245  1.00 65.23           C  
ATOM   3432  CD2 PHE   437      -3.731 -17.509  37.763  1.00 65.23           C  
ATOM   3433  CE1 PHE   437      -2.648 -15.755  35.911  1.00 65.23           C  
ATOM   3434  CE2 PHE   437      -3.600 -17.894  36.432  1.00 65.23           C  
ATOM   3435  CZ  PHE   437      -3.059 -17.015  35.507  1.00 65.23           C  
ATOM   3436  N   THR   438      -2.567 -17.978  41.836  1.00 67.17           N  
ATOM   3437  CA  THR   438      -2.609 -19.390  42.201  1.00 67.17           C  
ATOM   3438  C   THR   438      -4.013 -19.956  42.006  1.00 67.17           C  
ATOM   3439  O   THR   438      -5.004 -19.292  42.314  1.00 67.17           O  
ATOM   3440  CB  THR   438      -2.164 -19.604  43.659  1.00 67.17           C  
ATOM   3441  OG1 THR   438      -0.876 -19.006  43.852  1.00 67.17           O  
ATOM   3442  CG2 THR   438      -2.078 -21.090  43.995  1.00 67.17           C  
ATOM   3443  N   TYR   439      -4.138 -20.807  41.164  1.00 63.51           N  
ATOM   3444  CA  TYR   439      -5.442 -21.445  41.024  1.00 63.51           C  
ATOM   3445  C   TYR   439      -5.339 -22.950  41.241  1.00 63.51           C  
ATOM   3446  O   TYR   439      -4.238 -23.501  41.301  1.00 63.51           O  
ATOM   3447  CB  TYR   439      -6.036 -21.156  39.642  1.00 63.51           C  
ATOM   3448  CG  TYR   439      -5.336 -21.879  38.517  1.00 63.51           C  
ATOM   3449  CD1 TYR   439      -4.196 -21.344  37.922  1.00 63.51           C  
ATOM   3450  CD2 TYR   439      -5.814 -23.098  38.047  1.00 63.51           C  
ATOM   3451  CE1 TYR   439      -3.548 -22.006  36.884  1.00 63.51           C  
ATOM   3452  CE2 TYR   439      -5.175 -23.769  37.009  1.00 63.51           C  
ATOM   3453  CZ  TYR   439      -4.044 -23.216  36.436  1.00 63.51           C  
ATOM   3454  OH  TYR   439      -3.407 -23.876  35.408  1.00 63.51           O  
ATOM   3455  N   ARG   440      -6.398 -23.520  41.550  1.00 62.47           N  
ATOM   3456  CA  ARG   440      -6.480 -24.968  41.709  1.00 62.47           C  
ATOM   3457  C   ARG   440      -6.709 -25.655  40.366  1.00 62.47           C  
ATOM   3458  O   ARG   440      -7.664 -25.336  39.655  1.00 62.47           O  
ATOM   3459  CB  ARG   440      -7.599 -25.340  42.685  1.00 62.47           C  
ATOM   3460  CG  ARG   440      -7.236 -26.467  43.638  1.00 62.47           C  
ATOM   3461  CD  ARG   440      -8.262 -26.615  44.753  1.00 62.47           C  
ATOM   3462  NE  ARG   440      -7.640 -26.541  46.072  1.00 62.47           N  
ATOM   3463  CZ  ARG   440      -7.990 -27.284  47.118  1.00 62.47           C  
ATOM   3464  NH1 ARG   440      -8.970 -28.176  47.019  1.00 62.47           N  
ATOM   3465  NH2 ARG   440      -7.357 -27.135  48.273  1.00 62.47           N  
ATOM   3466  N   ASN   441      -5.748 -26.331  39.922  1.00 61.96           N  
ATOM   3467  CA  ASN   441      -5.900 -26.970  38.619  1.00 61.96           C  
ATOM   3468  C   ASN   441      -6.749 -28.235  38.711  1.00 61.96           C  
ATOM   3469  O   ASN   441      -7.305 -28.539  39.767  1.00 61.96           O  
ATOM   3470  CB  ASN   441      -4.531 -27.293  38.016  1.00 61.96           C  
ATOM   3471  CG  ASN   441      -3.784 -28.356  38.798  1.00 61.96           C  
ATOM   3472  OD1 ASN   441      -4.293 -28.887  39.788  1.00 61.96           O  
ATOM   3473  ND2 ASN   441      -2.573 -28.675  38.358  1.00 61.96           N  
ATOM   3474  N   SER   442      -6.954 -28.886  37.575  1.00 52.28           N  
ATOM   3475  CA  SER   442      -7.908 -29.987  37.485  1.00 52.28           C  
ATOM   3476  C   SER   442      -7.409 -31.213  38.242  1.00 52.28           C  
ATOM   3477  O   SER   442      -8.199 -32.083  38.616  1.00 52.28           O  
ATOM   3478  CB  SER   442      -8.170 -30.352  36.024  1.00 52.28           C  
ATOM   3479  OG  SER   442      -6.950 -30.521  35.321  1.00 52.28           O  
ATOM   3480  N   ALA   443      -6.128 -31.332  38.470  1.00 58.36           N  
ATOM   3481  CA  ALA   443      -5.587 -32.455  39.231  1.00 58.36           C  
ATOM   3482  C   ALA   443      -5.681 -32.196  40.732  1.00 58.36           C  
ATOM   3483  O   ALA   443      -5.270 -33.033  41.540  1.00 58.36           O  
ATOM   3484  CB  ALA   443      -4.138 -32.721  38.830  1.00 58.36           C  
ATOM   3485  N   GLY   444      -6.303 -31.044  41.097  1.00 64.08           N  
ATOM   3486  CA  GLY   444      -6.452 -30.708  42.505  1.00 64.08           C  
ATOM   3487  C   GLY   444      -5.227 -30.033  43.090  1.00 64.08           C  
ATOM   3488  O   GLY   444      -5.216 -29.669  44.268  1.00 64.08           O  
ATOM   3489  N   GLY   445      -4.164 -29.946  42.322  1.00 67.91           N  
ATOM   3490  CA  GLY   445      -2.966 -29.264  42.787  1.00 67.91           C  
ATOM   3491  C   GLY   445      -3.030 -27.759  42.609  1.00 67.91           C  
ATOM   3492  O   GLY   445      -3.848 -27.254  41.838  1.00 67.91           O  
ATOM   3493  N   SER   446      -2.447 -27.025  43.495  1.00 72.07           N  
ATOM   3494  CA  SER   446      -2.322 -25.574  43.396  1.00 72.07           C  
ATOM   3495  C   SER   446      -1.182 -25.181  42.463  1.00 72.07           C  
ATOM   3496  O   SER   446      -0.063 -25.682  42.595  1.00 72.07           O  
ATOM   3497  CB  SER   446      -2.096 -24.959  44.777  1.00 72.07           C  
ATOM   3498  OG  SER   446      -2.137 -23.544  44.711  1.00 72.07           O  
ATOM   3499  N   VAL   447      -1.438 -24.484  41.391  1.00 72.00           N  
ATOM   3500  CA  VAL   447      -0.467 -24.005  40.413  1.00 72.00           C  
ATOM   3501  C   VAL   447      -0.390 -22.481  40.463  1.00 72.00           C  
ATOM   3502  O   VAL   447      -1.420 -21.802  40.485  1.00 72.00           O  
ATOM   3503  CB  VAL   447      -0.822 -24.475  38.984  1.00 72.00           C  
ATOM   3504  CG1 VAL   447       0.230 -24.002  37.983  1.00 72.00           C  
ATOM   3505  CG2 VAL   447      -0.960 -25.995  38.941  1.00 72.00           C  
ATOM   3506  N   THR   448       0.773 -21.973  40.595  1.00 75.65           N  
ATOM   3507  CA  THR   448       1.014 -20.535  40.533  1.00 75.65           C  
ATOM   3508  C   THR   448       1.667 -20.153  39.208  1.00 75.65           C  
ATOM   3509  O   THR   448       2.702 -20.710  38.837  1.00 75.65           O  
ATOM   3510  CB  THR   448       1.902 -20.067  41.700  1.00 75.65           C  
ATOM   3511  OG1 THR   448       1.273 -20.412  42.940  1.00 75.65           O  
ATOM   3512  CG2 THR   448       2.118 -18.557  41.656  1.00 75.65           C  
ATOM   3513  N   LEU   449       0.953 -19.375  38.386  1.00 68.24           N  
ATOM   3514  CA  LEU   449       1.512 -18.934  37.113  1.00 68.24           C  
ATOM   3515  C   LEU   449       1.856 -17.449  37.155  1.00 68.24           C  
ATOM   3516  O   LEU   449       1.150 -16.661  37.788  1.00 68.24           O  
ATOM   3517  CB  LEU   449       0.530 -19.210  35.971  1.00 68.24           C  
ATOM   3518  CG  LEU   449       0.168 -20.676  35.728  1.00 68.24           C  
ATOM   3519  CD1 LEU   449      -0.985 -20.779  34.735  1.00 68.24           C  
ATOM   3520  CD2 LEU   449       1.382 -21.452  35.229  1.00 68.24           C  
ATOM   3521  N   ASN   450       2.937 -17.055  36.643  1.00 69.32           N  
ATOM   3522  CA  ASN   450       3.110 -15.636  36.350  1.00 69.32           C  
ATOM   3523  C   ASN   450       2.475 -15.258  35.015  1.00 69.32           C  
ATOM   3524  O   ASN   450       1.838 -16.091  34.368  1.00 69.32           O  
ATOM   3525  CB  ASN   450       4.594 -15.263  36.357  1.00 69.32           C  
ATOM   3526  CG  ASN   450       5.375 -15.957  35.259  1.00 69.32           C  
ATOM   3527  OD1 ASN   450       4.823 -16.304  34.211  1.00 69.32           O  
ATOM   3528  ND2 ASN   450       6.667 -16.162  35.489  1.00 69.32           N  
ATOM   3529  N   LEU   451       2.459 -13.985  34.703  1.00 58.41           N  
ATOM   3530  CA  LEU   451       1.765 -13.472  33.527  1.00 58.41           C  
ATOM   3531  C   LEU   451       2.268 -14.154  32.259  1.00 58.41           C  
ATOM   3532  O   LEU   451       1.470 -14.584  31.422  1.00 58.41           O  
ATOM   3533  CB  LEU   451       1.951 -11.957  33.413  1.00 58.41           C  
ATOM   3534  CG  LEU   451       1.196 -11.265  32.276  1.00 58.41           C  
ATOM   3535  CD1 LEU   451      -0.294 -11.193  32.596  1.00 58.41           C  
ATOM   3536  CD2 LEU   451       1.763  -9.871  32.029  1.00 58.41           C  
ATOM   3537  N   GLU   452       3.596 -14.276  32.162  1.00 58.66           N  
ATOM   3538  CA  GLU   452       4.149 -14.843  30.936  1.00 58.66           C  
ATOM   3539  C   GLU   452       3.776 -16.316  30.792  1.00 58.66           C  
ATOM   3540  O   GLU   452       3.393 -16.761  29.708  1.00 58.66           O  
ATOM   3541  CB  GLU   452       5.671 -14.681  30.907  1.00 58.66           C  
ATOM   3542  CG  GLU   452       6.133 -13.270  30.573  1.00 58.66           C  
ATOM   3543  CD  GLU   452       5.753 -12.832  29.167  1.00 58.66           C  
ATOM   3544  OE1 GLU   452       5.592 -11.612  28.934  1.00 58.66           O  
ATOM   3545  OE2 GLU   452       5.614 -13.716  28.292  1.00 58.66           O  
ATOM   3546  N   GLU   453       3.783 -16.980  31.909  1.00 61.36           N  
ATOM   3547  CA  GLU   453       3.399 -18.388  31.873  1.00 61.36           C  
ATOM   3548  C   GLU   453       1.914 -18.547  31.563  1.00 61.36           C  
ATOM   3549  O   GLU   453       1.525 -19.429  30.794  1.00 61.36           O  
ATOM   3550  CB  GLU   453       3.736 -19.071  33.201  1.00 61.36           C  
ATOM   3551  CG  GLU   453       5.225 -19.296  33.416  1.00 61.36           C  
ATOM   3552  CD  GLU   453       5.565 -19.754  34.826  1.00 61.36           C  
ATOM   3553  OE1 GLU   453       6.543 -20.516  34.997  1.00 61.36           O  
ATOM   3554  OE2 GLU   453       4.847 -19.349  35.766  1.00 61.36           O  
ATOM   3555  N   ALA   454       1.157 -17.719  32.173  1.00 52.08           N  
ATOM   3556  CA  ALA   454      -0.282 -17.755  31.926  1.00 52.08           C  
ATOM   3557  C   ALA   454      -0.592 -17.501  30.454  1.00 52.08           C  
ATOM   3558  O   ALA   454      -1.420 -18.194  29.859  1.00 52.08           O  
ATOM   3559  CB  ALA   454      -0.998 -16.730  32.802  1.00 52.08           C  
ATOM   3560  N   ARG   455       0.135 -16.578  29.870  1.00 50.60           N  
ATOM   3561  CA  ARG   455      -0.015 -16.257  28.454  1.00 50.60           C  
ATOM   3562  C   ARG   455       0.292 -17.469  27.581  1.00 50.60           C  
ATOM   3563  O   ARG   455      -0.447 -17.767  26.641  1.00 50.60           O  
ATOM   3564  CB  ARG   455       0.897 -15.090  28.068  1.00 50.60           C  
ATOM   3565  CG  ARG   455       0.148 -13.854  27.595  1.00 50.60           C  
ATOM   3566  CD  ARG   455       1.099 -12.780  27.084  1.00 50.60           C  
ATOM   3567  NE  ARG   455       0.458 -11.468  27.044  1.00 50.60           N  
ATOM   3568  CZ  ARG   455       1.039 -10.354  26.607  1.00 50.60           C  
ATOM   3569  NH1 ARG   455       2.290 -10.372  26.161  1.00 50.60           N  
ATOM   3570  NH2 ARG   455       0.364  -9.214  26.615  1.00 50.60           N  
ATOM   3571  N   GLN   456       1.408 -17.999  27.819  1.00 45.50           N  
ATOM   3572  CA  GLN   456       1.851 -19.152  27.042  1.00 45.50           C  
ATOM   3573  C   GLN   456       0.843 -20.294  27.130  1.00 45.50           C  
ATOM   3574  O   GLN   456       0.581 -20.976  26.137  1.00 45.50           O  
ATOM   3575  CB  GLN   456       3.225 -19.626  27.520  1.00 45.50           C  
ATOM   3576  CG  GLN   456       3.911 -20.589  26.561  1.00 45.50           C  
ATOM   3577  CD  GLN   456       4.777 -19.879  25.537  1.00 45.50           C  
ATOM   3578  OE1 GLN   456       5.235 -18.755  25.764  1.00 45.50           O  
ATOM   3579  NE2 GLN   456       5.008 -20.531  24.402  1.00 45.50           N  
ATOM   3580  N   ARG   457       0.179 -20.407  28.231  1.00 47.08           N  
ATOM   3581  CA  ARG   457      -0.766 -21.505  28.405  1.00 47.08           C  
ATOM   3582  C   ARG   457      -2.056 -21.245  27.634  1.00 47.08           C  
ATOM   3583  O   ARG   457      -2.655 -22.172  27.085  1.00 47.08           O  
ATOM   3584  CB  ARG   457      -1.076 -21.719  29.888  1.00 47.08           C  
ATOM   3585  CG  ARG   457      -0.009 -22.504  30.634  1.00 47.08           C  
ATOM   3586  CD  ARG   457      -0.518 -23.014  31.975  1.00 47.08           C  
ATOM   3587  NE  ARG   457       0.518 -23.744  32.701  1.00 47.08           N  
ATOM   3588  CZ  ARG   457       0.340 -24.342  33.876  1.00 47.08           C  
ATOM   3589  NH1 ARG   457      -0.841 -24.310  34.482  1.00 47.08           N  
ATOM   3590  NH2 ARG   457       1.352 -24.979  34.449  1.00 47.08           N  
ATOM   3591  N   VAL   458      -2.529 -20.040  27.704  1.00 40.23           N  
ATOM   3592  CA  VAL   458      -3.715 -19.679  26.935  1.00 40.23           C  
ATOM   3593  C   VAL   458      -3.446 -19.881  25.445  1.00 40.23           C  
ATOM   3594  O   VAL   458      -4.306 -20.380  24.715  1.00 40.23           O  
ATOM   3595  CB  VAL   458      -4.145 -18.219  27.205  1.00 40.23           C  
ATOM   3596  CG1 VAL   458      -5.286 -17.811  26.275  1.00 40.23           C  
ATOM   3597  CG2 VAL   458      -4.555 -18.047  28.667  1.00 40.23           C  
ATOM   3598  N   PHE   459      -2.186 -19.537  25.054  1.00 34.83           N  
ATOM   3599  CA  PHE   459      -1.829 -19.657  23.645  1.00 34.83           C  
ATOM   3600  C   PHE   459      -1.727 -21.121  23.235  1.00 34.83           C  
ATOM   3601  O   PHE   459      -2.164 -21.498  22.146  1.00 34.83           O  
ATOM   3602  CB  PHE   459      -0.505 -18.939  23.363  1.00 34.83           C  
ATOM   3603  CG  PHE   459      -0.659 -17.677  22.558  1.00 34.83           C  
ATOM   3604  CD1 PHE   459      -0.705 -17.722  21.170  1.00 34.83           C  
ATOM   3605  CD2 PHE   459      -0.757 -16.445  23.191  1.00 34.83           C  
ATOM   3606  CE1 PHE   459      -0.847 -16.555  20.423  1.00 34.83           C  
ATOM   3607  CE2 PHE   459      -0.899 -15.274  22.451  1.00 34.83           C  
ATOM   3608  CZ  PHE   459      -0.943 -15.331  21.068  1.00 34.83           C  
ATOM   3609  N   ASP   460      -0.956 -21.852  24.037  1.00 33.29           N  
ATOM   3610  CA  ASP   460      -0.666 -23.236  23.674  1.00 33.29           C  
ATOM   3611  C   ASP   460      -1.953 -24.043  23.515  1.00 33.29           C  
ATOM   3612  O   ASP   460      -2.044 -24.909  22.642  1.00 33.29           O  
ATOM   3613  CB  ASP   460       0.237 -23.888  24.723  1.00 33.29           C  
ATOM   3614  CG  ASP   460       1.716 -23.708  24.427  1.00 33.29           C  
ATOM   3615  OD1 ASP   460       2.065 -23.274  23.308  1.00 33.29           O  
ATOM   3616  OD2 ASP   460       2.539 -24.005  25.320  1.00 33.29           O  
ATOM   3617  N   ILE   461      -3.009 -23.575  24.179  1.00 29.24           N  
ATOM   3618  CA  ILE   461      -4.172 -24.452  24.107  1.00 29.24           C  
ATOM   3619  C   ILE   461      -5.211 -23.854  23.161  1.00 29.24           C  
ATOM   3620  O   ILE   461      -6.041 -24.576  22.603  1.00 29.24           O  
ATOM   3621  CB  ILE   461      -4.791 -24.686  25.504  1.00 29.24           C  
ATOM   3622  CG1 ILE   461      -3.798 -25.422  26.411  1.00 29.24           C  
ATOM   3623  CG2 ILE   461      -6.106 -25.462  25.388  1.00 29.24           C  
ATOM   3624  CD1 ILE   461      -4.239 -25.515  27.865  1.00 29.24           C  
ATOM   3625  N   SER   462      -5.441 -22.494  23.223  1.00 29.74           N  
ATOM   3626  CA  SER   462      -6.311 -22.150  22.103  1.00 29.74           C  
ATOM   3627  C   SER   462      -5.828 -22.798  20.810  1.00 29.74           C  
ATOM   3628  O   SER   462      -6.625 -23.063  19.907  1.00 29.74           O  
ATOM   3629  CB  SER   462      -6.383 -20.633  21.926  1.00 29.74           C  
ATOM   3630  OG  SER   462      -5.103 -20.099  21.635  1.00 29.74           O  
ATOM   3631  N   PHE   463      -4.764 -23.535  20.896  1.00 27.08           N  
ATOM   3632  CA  PHE   463      -4.279 -24.060  19.625  1.00 27.08           C  
ATOM   3633  C   PHE   463      -3.899 -25.530  19.756  1.00 27.08           C  
ATOM   3634  O   PHE   463      -2.915 -25.865  20.420  1.00 27.08           O  
ATOM   3635  CB  PHE   463      -3.077 -23.249  19.130  1.00 27.08           C  
ATOM   3636  CG  PHE   463      -3.098 -22.975  17.650  1.00 27.08           C  
ATOM   3637  CD1 PHE   463      -2.417 -23.803  16.766  1.00 27.08           C  
ATOM   3638  CD2 PHE   463      -3.798 -21.888  17.143  1.00 27.08           C  
ATOM   3639  CE1 PHE   463      -2.434 -23.552  15.396  1.00 27.08           C  
ATOM   3640  CE2 PHE   463      -3.820 -21.631  15.775  1.00 27.08           C  
ATOM   3641  CZ  PHE   463      -3.137 -22.463  14.904  1.00 27.08           C  
ATOM   3642  N   ASP   464      -4.930 -26.335  19.817  1.00 30.44           N  
ATOM   3643  CA  ASP   464      -4.695 -27.774  19.895  1.00 30.44           C  
ATOM   3644  C   ASP   464      -3.930 -28.272  18.671  1.00 30.44           C  
ATOM   3645  O   ASP   464      -4.475 -28.315  17.567  1.00 30.44           O  
ATOM   3646  CB  ASP   464      -6.020 -28.528  20.029  1.00 30.44           C  
ATOM   3647  CG  ASP   464      -5.836 -29.985  20.414  1.00 30.44           C  
ATOM   3648  OD1 ASP   464      -4.684 -30.468  20.444  1.00 30.44           O  
ATOM   3649  OD2 ASP   464      -6.854 -30.658  20.687  1.00 30.44           O  
ATOM   3650  N   PRO   465      -2.685 -28.155  18.656  1.00 27.90           N  
ATOM   3651  CA  PRO   465      -2.002 -28.873  17.577  1.00 27.90           C  
ATOM   3652  C   PRO   465      -2.541 -30.287  17.376  1.00 27.90           C  
ATOM   3653  O   PRO   465      -2.228 -30.934  16.373  1.00 27.90           O  
ATOM   3654  CB  PRO   465      -0.544 -28.904  18.042  1.00 27.90           C  
ATOM   3655  CG  PRO   465      -0.582 -28.414  19.453  1.00 27.90           C  
ATOM   3656  CD  PRO   465      -1.963 -27.898  19.741  1.00 27.90           C  
ATOM   3657  N   TYR   466      -3.254 -30.742  18.389  1.00 29.06           N  
ATOM   3658  CA  TYR   466      -3.643 -32.128  18.155  1.00 29.06           C  
ATOM   3659  C   TYR   466      -4.784 -32.211  17.148  1.00 29.06           C  
ATOM   3660  O   TYR   466      -5.111 -33.295  16.658  1.00 29.06           O  
ATOM   3661  CB  TYR   466      -4.057 -32.800  19.468  1.00 29.06           C  
ATOM   3662  CG  TYR   466      -2.896 -33.115  20.380  1.00 29.06           C  
ATOM   3663  CD1 TYR   466      -2.115 -34.250  20.179  1.00 29.06           C  
ATOM   3664  CD2 TYR   466      -2.579 -32.279  21.445  1.00 29.06           C  
ATOM   3665  CE1 TYR   466      -1.046 -34.546  21.019  1.00 29.06           C  
ATOM   3666  CE2 TYR   466      -1.512 -32.564  22.290  1.00 29.06           C  
ATOM   3667  CZ  TYR   466      -0.752 -33.698  22.069  1.00 29.06           C  
ATOM   3668  OH  TYR   466       0.305 -33.985  22.903  1.00 29.06           O  
ATOM   3669  N   HIS   467      -5.535 -31.137  17.046  1.00 33.06           N  
ATOM   3670  CA  HIS   467      -6.436 -31.175  15.899  1.00 33.06           C  
ATOM   3671  C   HIS   467      -5.688 -31.543  14.622  1.00 33.06           C  
ATOM   3672  O   HIS   467      -6.209 -32.281  13.783  1.00 33.06           O  
ATOM   3673  CB  HIS   467      -7.140 -29.828  15.726  1.00 33.06           C  
ATOM   3674  CG  HIS   467      -8.450 -29.923  15.012  1.00 33.06           C  
ATOM   3675  ND1 HIS   467      -8.561 -29.804  13.643  1.00 33.06           N  
ATOM   3676  CD2 HIS   467      -9.704 -30.129  15.478  1.00 33.06           C  
ATOM   3677  CE1 HIS   467      -9.832 -29.932  13.298  1.00 33.06           C  
ATOM   3678  NE2 HIS   467     -10.546 -30.130  14.393  1.00 33.06           N  
ATOM   3679  N   CYS   468      -4.461 -31.057  14.527  1.00 31.93           N  
ATOM   3680  CA  CYS   468      -3.844 -31.368  13.243  1.00 31.93           C  
ATOM   3681  C   CYS   468      -3.234 -32.765  13.254  1.00 31.93           C  
ATOM   3682  O   CYS   468      -3.161 -33.423  12.215  1.00 31.93           O  
ATOM   3683  CB  CYS   468      -2.770 -30.336  12.900  1.00 31.93           C  
ATOM   3684  SG  CYS   468      -3.435 -28.732  12.401  1.00 31.93           S  
ATOM   3685  N   VAL   469      -2.838 -33.186  14.408  1.00 30.83           N  
ATOM   3686  CA  VAL   469      -2.327 -34.553  14.408  1.00 30.83           C  
ATOM   3687  C   VAL   469      -3.463 -35.529  14.110  1.00 30.83           C  
ATOM   3688  O   VAL   469      -3.290 -36.477  13.340  1.00 30.83           O  
ATOM   3689  CB  VAL   469      -1.658 -34.909  15.754  1.00 30.83           C  
ATOM   3690  CG1 VAL   469      -1.098 -36.329  15.721  1.00 30.83           C  
ATOM   3691  CG2 VAL   469      -0.555 -33.904  16.083  1.00 30.83           C  
ATOM   3692  N   GLU   470      -4.695 -35.122  14.388  1.00 31.25           N  
ATOM   3693  CA  GLU   470      -5.658 -36.202  14.199  1.00 31.25           C  
ATOM   3694  C   GLU   470      -6.356 -36.088  12.846  1.00 31.25           C  
ATOM   3695  O   GLU   470      -6.633 -37.099  12.197  1.00 31.25           O  
ATOM   3696  CB  GLU   470      -6.693 -36.204  15.327  1.00 31.25           C  
ATOM   3697  CG  GLU   470      -6.696 -37.480  16.157  1.00 31.25           C  
ATOM   3698  CD  GLU   470      -7.741 -37.475  17.261  1.00 31.25           C  
ATOM   3699  OE1 GLU   470      -7.858 -38.485  17.991  1.00 31.25           O  
ATOM   3700  OE2 GLU   470      -8.450 -36.453  17.396  1.00 31.25           O  
ATOM   3701  N   LEU   471      -6.773 -34.911  12.413  1.00 32.11           N  
ATOM   3702  CA  LEU   471      -7.679 -34.935  11.270  1.00 32.11           C  
ATOM   3703  C   LEU   471      -6.918 -35.225   9.980  1.00 32.11           C  
ATOM   3704  O   LEU   471      -7.465 -35.828   9.054  1.00 32.11           O  
ATOM   3705  CB  LEU   471      -8.424 -33.603  11.148  1.00 32.11           C  
ATOM   3706  CG  LEU   471      -9.771 -33.512  11.865  1.00 32.11           C  
ATOM   3707  CD1 LEU   471     -10.206 -32.056  11.995  1.00 32.11           C  
ATOM   3708  CD2 LEU   471     -10.828 -34.327  11.126  1.00 32.11           C  
ATOM   3709  N   ARG   472      -5.614 -35.175  10.034  1.00 28.71           N  
ATOM   3710  CA  ARG   472      -5.122 -35.713   8.770  1.00 28.71           C  
ATOM   3711  C   ARG   472      -3.999 -36.718   9.002  1.00 28.71           C  
ATOM   3712  O   ARG   472      -3.093 -36.470   9.800  1.00 28.71           O  
ATOM   3713  CB  ARG   472      -4.636 -34.585   7.858  1.00 28.71           C  
ATOM   3714  CG  ARG   472      -5.732 -33.967   7.004  1.00 28.71           C  
ATOM   3715  CD  ARG   472      -5.159 -33.129   5.869  1.00 28.71           C  
ATOM   3716  NE  ARG   472      -6.213 -32.541   5.048  1.00 28.71           N  
ATOM   3717  CZ  ARG   472      -6.106 -32.283   3.747  1.00 28.71           C  
ATOM   3718  NH1 ARG   472      -4.985 -32.559   3.091  1.00 28.71           N  
ATOM   3719  NH2 ARG   472      -7.128 -31.746   3.097  1.00 28.71           N  
ATOM   3720  N   TRP   473      -4.371 -37.891   9.430  1.00 28.50           N  
ATOM   3721  CA  TRP   473      -3.563 -39.106   9.442  1.00 28.50           C  
ATOM   3722  C   TRP   473      -2.080 -38.775   9.320  1.00 28.50           C  
ATOM   3723  O   TRP   473      -1.695 -37.898   8.543  1.00 28.50           O  
ATOM   3724  CB  TRP   473      -3.984 -40.044   8.307  1.00 28.50           C  
ATOM   3725  CG  TRP   473      -5.259 -40.787   8.572  1.00 28.50           C  
ATOM   3726  CD1 TRP   473      -6.448 -40.259   8.992  1.00 28.50           C  
ATOM   3727  CD2 TRP   473      -5.470 -42.196   8.440  1.00 28.50           C  
ATOM   3728  NE1 TRP   473      -7.387 -41.255   9.128  1.00 28.50           N  
ATOM   3729  CE2 TRP   473      -6.812 -42.452   8.796  1.00 28.50           C  
ATOM   3730  CE3 TRP   473      -4.653 -43.267   8.055  1.00 28.50           C  
ATOM   3731  CZ2 TRP   473      -7.357 -43.739   8.776  1.00 28.50           C  
ATOM   3732  CZ3 TRP   473      -5.197 -44.547   8.036  1.00 28.50           C  
ATOM   3733  CH2 TRP   473      -6.536 -44.769   8.395  1.00 28.50           C  
ATOM   3734  N   GLY   474      -1.283 -38.445  10.352  1.00 34.19           N  
ATOM   3735  CA  GLY   474       0.162 -38.587  10.437  1.00 34.19           C  
ATOM   3736  C   GLY   474       0.914 -37.444   9.783  1.00 34.19           C  
ATOM   3737  O   GLY   474       1.653 -37.652   8.818  1.00 34.19           O  
ATOM   3738  N   ALA   475       0.531 -36.233   9.803  1.00 35.93           N  
ATOM   3739  CA  ALA   475       1.510 -35.203   9.462  1.00 35.93           C  
ATOM   3740  C   ALA   475       2.896 -35.571   9.982  1.00 35.93           C  
ATOM   3741  O   ALA   475       3.103 -35.683  11.193  1.00 35.93           O  
ATOM   3742  CB  ALA   475       1.076 -33.851  10.023  1.00 35.93           C  
ATOM   3743  N   LYS   476       3.583 -36.601   9.381  1.00 41.40           N  
ATOM   3744  CA  LYS   476       4.912 -37.124   9.684  1.00 41.40           C  
ATOM   3745  C   LYS   476       5.965 -36.022   9.618  1.00 41.40           C  
ATOM   3746  O   LYS   476       6.926 -36.028  10.390  1.00 41.40           O  
ATOM   3747  CB  LYS   476       5.276 -38.255   8.721  1.00 41.40           C  
ATOM   3748  CG  LYS   476       4.442 -39.515   8.901  1.00 41.40           C  
ATOM   3749  CD  LYS   476       5.024 -40.687   8.121  1.00 41.40           C  
ATOM   3750  CE  LYS   476       4.134 -41.919   8.215  1.00 41.40           C  
ATOM   3751  NZ  LYS   476       4.737 -43.093   7.517  1.00 41.40           N  
ATOM   3752  N   SER   477       5.644 -34.965   8.970  1.00 48.48           N  
ATOM   3753  CA  SER   477       6.736 -33.998   8.994  1.00 48.48           C  
ATOM   3754  C   SER   477       6.278 -32.660   9.565  1.00 48.48           C  
ATOM   3755  O   SER   477       5.085 -32.352   9.558  1.00 48.48           O  
ATOM   3756  CB  SER   477       7.302 -33.794   7.588  1.00 48.48           C  
ATOM   3757  OG  SER   477       6.417 -33.021   6.796  1.00 48.48           O  
ATOM   3758  N   PRO   478       7.187 -32.021  10.247  1.00 48.13           N  
ATOM   3759  CA  PRO   478       6.941 -30.677  10.775  1.00 48.13           C  
ATOM   3760  C   PRO   478       6.326 -29.739   9.739  1.00 48.13           C  
ATOM   3761  O   PRO   478       5.487 -28.901  10.080  1.00 48.13           O  
ATOM   3762  CB  PRO   478       8.336 -30.198  11.185  1.00 48.13           C  
ATOM   3763  CG  PRO   478       9.146 -31.448  11.315  1.00 48.13           C  
ATOM   3764  CD  PRO   478       8.527 -32.509  10.452  1.00 48.13           C  
ATOM   3765  N   GLN   479       6.619 -29.977   8.435  1.00 48.42           N  
ATOM   3766  CA  GLN   479       6.119 -29.076   7.402  1.00 48.42           C  
ATOM   3767  C   GLN   479       4.625 -29.280   7.170  1.00 48.42           C  
ATOM   3768  O   GLN   479       3.874 -28.311   7.037  1.00 48.42           O  
ATOM   3769  CB  GLN   479       6.886 -29.280   6.094  1.00 48.42           C  
ATOM   3770  CG  GLN   479       6.824 -28.084   5.152  1.00 48.42           C  
ATOM   3771  CD  GLN   479       8.170 -27.751   4.538  1.00 48.42           C  
ATOM   3772  OE1 GLN   479       9.133 -28.514   4.668  1.00 48.42           O  
ATOM   3773  NE2 GLN   479       8.248 -26.608   3.865  1.00 48.42           N  
ATOM   3774  N   GLU   480       4.246 -30.487   7.172  1.00 47.24           N  
ATOM   3775  CA  GLU   480       2.841 -30.788   6.911  1.00 47.24           C  
ATOM   3776  C   GLU   480       1.955 -30.331   8.067  1.00 47.24           C  
ATOM   3777  O   GLU   480       0.835 -29.864   7.850  1.00 47.24           O  
ATOM   3778  CB  GLU   480       2.650 -32.287   6.663  1.00 47.24           C  
ATOM   3779  CG  GLU   480       2.997 -32.725   5.247  1.00 47.24           C  
ATOM   3780  CD  GLU   480       2.830 -34.219   5.024  1.00 47.24           C  
ATOM   3781  OE1 GLU   480       2.963 -34.679   3.867  1.00 47.24           O  
ATOM   3782  OE2 GLU   480       2.562 -34.937   6.013  1.00 47.24           O  
ATOM   3783  N   LEU   481       2.540 -30.421   9.266  1.00 43.57           N  
ATOM   3784  CA  LEU   481       1.887 -29.889  10.457  1.00 43.57           C  
ATOM   3785  C   LEU   481       1.670 -28.384  10.331  1.00 43.57           C  
ATOM   3786  O   LEU   481       0.602 -27.875  10.680  1.00 43.57           O  
ATOM   3787  CB  LEU   481       2.717 -30.193  11.706  1.00 43.57           C  
ATOM   3788  CG  LEU   481       1.934 -30.562  12.967  1.00 43.57           C  
ATOM   3789  CD1 LEU   481       1.947 -32.073  13.176  1.00 43.57           C  
ATOM   3790  CD2 LEU   481       2.510 -29.845  14.183  1.00 43.57           C  
ATOM   3791  N   ALA   482       2.714 -27.747   9.783  1.00 47.38           N  
ATOM   3792  CA  ALA   482       2.627 -26.298   9.619  1.00 47.38           C  
ATOM   3793  C   ALA   482       1.537 -25.923   8.618  1.00 47.38           C  
ATOM   3794  O   ALA   482       0.780 -24.976   8.842  1.00 47.38           O  
ATOM   3795  CB  ALA   482       3.973 -25.732   9.172  1.00 47.38           C  
ATOM   3796  N   THR   483       1.481 -26.723   7.512  1.00 49.54           N  
ATOM   3797  CA  THR   483       0.503 -26.458   6.462  1.00 49.54           C  
ATOM   3798  C   THR   483      -0.917 -26.657   6.982  1.00 49.54           C  
ATOM   3799  O   THR   483      -1.804 -25.846   6.708  1.00 49.54           O  
ATOM   3800  CB  THR   483       0.737 -27.364   5.239  1.00 49.54           C  
ATOM   3801  OG1 THR   483       2.097 -27.232   4.807  1.00 49.54           O  
ATOM   3802  CG2 THR   483      -0.189 -26.985   4.089  1.00 49.54           C  
ATOM   3803  N   CYS   484      -1.073 -27.824   7.646  1.00 45.66           N  
ATOM   3804  CA  CYS   484      -2.391 -28.098   8.208  1.00 45.66           C  
ATOM   3805  C   CYS   484      -2.798 -27.012   9.196  1.00 45.66           C  
ATOM   3806  O   CYS   484      -3.949 -26.572   9.202  1.00 45.66           O  
ATOM   3807  CB  CYS   484      -2.407 -29.461   8.898  1.00 45.66           C  
ATOM   3808  SG  CYS   484      -3.994 -29.873   9.657  1.00 45.66           S  
ATOM   3809  N   MET   485      -1.832 -26.524   9.946  1.00 42.47           N  
ATOM   3810  CA  MET   485      -1.946 -25.359  10.820  1.00 42.47           C  
ATOM   3811  C   MET   485      -2.503 -24.161  10.059  1.00 42.47           C  
ATOM   3812  O   MET   485      -3.412 -23.483  10.540  1.00 42.47           O  
ATOM   3813  CB  MET   485      -0.587 -25.007  11.428  1.00 42.47           C  
ATOM   3814  CG  MET   485      -0.266 -25.778  12.698  1.00 42.47           C  
ATOM   3815  SD  MET   485       1.340 -25.282  13.435  1.00 42.47           S  
ATOM   3816  CE  MET   485       1.919 -26.887  14.050  1.00 42.47           C  
ATOM   3817  N   ASP   486      -1.938 -24.018   8.861  1.00 47.65           N  
ATOM   3818  CA  ASP   486      -2.267 -22.858   8.037  1.00 47.65           C  
ATOM   3819  C   ASP   486      -3.677 -22.974   7.463  1.00 47.65           C  
ATOM   3820  O   ASP   486      -4.449 -22.014   7.501  1.00 47.65           O  
ATOM   3821  CB  ASP   486      -1.250 -22.699   6.905  1.00 47.65           C  
ATOM   3822  CG  ASP   486      -0.328 -21.508   7.099  1.00 47.65           C  
ATOM   3823  OD1 ASP   486      -0.434 -20.817   8.136  1.00 47.65           O  
ATOM   3824  OD2 ASP   486       0.509 -21.255   6.206  1.00 47.65           O  
ATOM   3825  N   ASP   487      -3.991 -24.142   7.023  1.00 49.28           N  
ATOM   3826  CA  ASP   487      -5.279 -24.385   6.382  1.00 49.28           C  
ATOM   3827  C   ASP   487      -6.429 -24.191   7.368  1.00 49.28           C  
ATOM   3828  O   ASP   487      -7.451 -23.592   7.027  1.00 49.28           O  
ATOM   3829  CB  ASP   487      -5.327 -25.795   5.789  1.00 49.28           C  
ATOM   3830  CG  ASP   487      -4.669 -25.886   4.423  1.00 49.28           C  
ATOM   3831  OD1 ASP   487      -4.326 -24.836   3.840  1.00 49.28           O  
ATOM   3832  OD2 ASP   487      -4.496 -27.020   3.925  1.00 49.28           O  
ATOM   3833  N   GLU   488      -6.140 -24.646   8.610  1.00 48.26           N  
ATOM   3834  CA  GLU   488      -7.210 -24.543   9.598  1.00 48.26           C  
ATOM   3835  C   GLU   488      -7.428 -23.094  10.025  1.00 48.26           C  
ATOM   3836  O   GLU   488      -8.565 -22.671  10.245  1.00 48.26           O  
ATOM   3837  CB  GLU   488      -6.899 -25.411  10.820  1.00 48.26           C  
ATOM   3838  CG  GLU   488      -8.109 -26.148  11.374  1.00 48.26           C  
ATOM   3839  CD  GLU   488      -7.749 -27.196  12.416  1.00 48.26           C  
ATOM   3840  OE1 GLU   488      -8.656 -27.911  12.896  1.00 48.26           O  
ATOM   3841  OE2 GLU   488      -6.549 -27.301  12.754  1.00 48.26           O  
ATOM   3842  N   ASN   489      -6.294 -22.392  10.115  1.00 43.40           N  
ATOM   3843  CA  ASN   489      -6.328 -20.944  10.291  1.00 43.40           C  
ATOM   3844  C   ASN   489      -7.349 -20.290   9.365  1.00 43.40           C  
ATOM   3845  O   ASN   489      -8.085 -19.393   9.779  1.00 43.40           O  
ATOM   3846  CB  ASN   489      -4.940 -20.343  10.061  1.00 43.40           C  
ATOM   3847  CG  ASN   489      -4.135 -20.223  11.340  1.00 43.40           C  
ATOM   3848  OD1 ASN   489      -4.679 -20.333  12.443  1.00 43.40           O  
ATOM   3849  ND2 ASN   489      -2.834 -19.998  11.204  1.00 43.40           N  
ATOM   3850  N   LYS   490      -7.411 -20.893   8.204  1.00 41.55           N  
ATOM   3851  CA  LYS   490      -8.194 -20.336   7.105  1.00 41.55           C  
ATOM   3852  C   LYS   490      -9.683 -20.610   7.297  1.00 41.55           C  
ATOM   3853  O   LYS   490     -10.516 -19.730   7.068  1.00 41.55           O  
ATOM   3854  CB  LYS   490      -7.724 -20.909   5.767  1.00 41.55           C  
ATOM   3855  CG  LYS   490      -6.689 -20.050   5.055  1.00 41.55           C  
ATOM   3856  CD  LYS   490      -6.299 -20.647   3.709  1.00 41.55           C  
ATOM   3857  CE  LYS   490      -5.091 -19.937   3.112  1.00 41.55           C  
ATOM   3858  NZ  LYS   490      -4.652 -20.572   1.833  1.00 41.55           N  
ATOM   3859  N   ARG   491      -9.915 -21.790   7.816  1.00 43.93           N  
ATOM   3860  CA  ARG   491     -11.304 -22.214   7.958  1.00 43.93           C  
ATOM   3861  C   ARG   491     -11.994 -21.460   9.090  1.00 43.93           C  
ATOM   3862  O   ARG   491     -13.132 -21.011   8.940  1.00 43.93           O  
ATOM   3863  CB  ARG   491     -11.383 -23.722   8.207  1.00 43.93           C  
ATOM   3864  CG  ARG   491     -12.018 -24.502   7.067  1.00 43.93           C  
ATOM   3865  CD  ARG   491     -12.320 -25.939   7.468  1.00 43.93           C  
ATOM   3866  NE  ARG   491     -11.097 -26.715   7.654  1.00 43.93           N  
ATOM   3867  CZ  ARG   491     -10.916 -27.960   7.221  1.00 43.93           C  
ATOM   3868  NH1 ARG   491     -11.880 -28.598   6.566  1.00 43.93           N  
ATOM   3869  NH2 ARG   491      -9.763 -28.573   7.445  1.00 43.93           N  
ATOM   3870  N   LEU   492     -11.319 -21.390  10.249  1.00 42.75           N  
ATOM   3871  CA  LEU   492     -11.933 -20.710  11.385  1.00 42.75           C  
ATOM   3872  C   LEU   492     -12.212 -19.247  11.057  1.00 42.75           C  
ATOM   3873  O   LEU   492     -13.237 -18.699  11.468  1.00 42.75           O  
ATOM   3874  CB  LEU   492     -11.031 -20.806  12.618  1.00 42.75           C  
ATOM   3875  CG  LEU   492     -10.963 -22.170  13.305  1.00 42.75           C  
ATOM   3876  CD1 LEU   492      -9.761 -22.234  14.242  1.00 42.75           C  
ATOM   3877  CD2 LEU   492     -12.255 -22.451  14.065  1.00 42.75           C  
ATOM   3878  N   TRP   493     -11.314 -18.779  10.242  1.00 37.21           N  
ATOM   3879  CA  TRP   493     -11.458 -17.418   9.736  1.00 37.21           C  
ATOM   3880  C   TRP   493     -12.746 -17.270   8.932  1.00 37.21           C  
ATOM   3881  O   TRP   493     -13.527 -16.344   9.164  1.00 37.21           O  
ATOM   3882  CB  TRP   493     -10.254 -17.035   8.871  1.00 37.21           C  
ATOM   3883  CG  TRP   493     -10.272 -15.612   8.398  1.00 37.21           C  
ATOM   3884  CD1 TRP   493      -9.838 -14.511   9.084  1.00 37.21           C  
ATOM   3885  CD2 TRP   493     -10.753 -15.137   7.137  1.00 37.21           C  
ATOM   3886  NE1 TRP   493     -10.020 -13.379   8.323  1.00 37.21           N  
ATOM   3887  CE2 TRP   493     -10.580 -13.735   7.125  1.00 37.21           C  
ATOM   3888  CE3 TRP   493     -11.314 -15.761   6.014  1.00 37.21           C  
ATOM   3889  CZ2 TRP   493     -10.948 -12.946   6.032  1.00 37.21           C  
ATOM   3890  CZ3 TRP   493     -11.680 -14.974   4.927  1.00 37.21           C  
ATOM   3891  CH2 TRP   493     -11.494 -13.582   4.946  1.00 37.21           C  
ATOM   3892  N   TYR   494     -12.956 -18.167   7.998  1.00 38.96           N  
ATOM   3893  CA  TYR   494     -14.097 -18.097   7.093  1.00 38.96           C  
ATOM   3894  C   TYR   494     -15.410 -18.175   7.862  1.00 38.96           C  
ATOM   3895  O   TYR   494     -16.358 -17.446   7.561  1.00 38.96           O  
ATOM   3896  CB  TYR   494     -14.032 -19.222   6.056  1.00 38.96           C  
ATOM   3897  CG  TYR   494     -13.522 -18.777   4.707  1.00 38.96           C  
ATOM   3898  CD1 TYR   494     -14.317 -18.009   3.859  1.00 38.96           C  
ATOM   3899  CD2 TYR   494     -12.246 -19.123   4.278  1.00 38.96           C  
ATOM   3900  CE1 TYR   494     -13.852 -17.598   2.615  1.00 38.96           C  
ATOM   3901  CE2 TYR   494     -11.770 -18.718   3.035  1.00 38.96           C  
ATOM   3902  CZ  TYR   494     -12.579 -17.956   2.212  1.00 38.96           C  
ATOM   3903  OH  TYR   494     -12.114 -17.552   0.981  1.00 38.96           O  
ATOM   3904  N   ASP   495     -15.342 -18.934   8.949  1.00 45.08           N  
ATOM   3905  CA  ASP   495     -16.574 -19.148   9.703  1.00 45.08           C  
ATOM   3906  C   ASP   495     -16.934 -17.915  10.529  1.00 45.08           C  
ATOM   3907  O   ASP   495     -18.105 -17.540  10.615  1.00 45.08           O  
ATOM   3908  CB  ASP   495     -16.439 -20.370  10.614  1.00 45.08           C  
ATOM   3909  CG  ASP   495     -16.687 -21.681   9.889  1.00 45.08           C  
ATOM   3910  OD1 ASP   495     -17.139 -21.657   8.724  1.00 45.08           O  
ATOM   3911  OD2 ASP   495     -16.430 -22.747  10.489  1.00 45.08           O  
ATOM   3912  N   ARG   496     -15.875 -17.219  11.010  1.00 39.84           N  
ATOM   3913  CA  ARG   496     -16.079 -15.995  11.778  1.00 39.84           C  
ATOM   3914  C   ARG   496     -16.634 -14.881  10.898  1.00 39.84           C  
ATOM   3915  O   ARG   496     -17.571 -14.182  11.289  1.00 39.84           O  
ATOM   3916  CB  ARG   496     -14.769 -15.545  12.430  1.00 39.84           C  
ATOM   3917  CG  ARG   496     -14.930 -14.382  13.395  1.00 39.84           C  
ATOM   3918  CD  ARG   496     -13.584 -13.872  13.893  1.00 39.84           C  
ATOM   3919  NE  ARG   496     -13.710 -12.578  14.556  1.00 39.84           N  
ATOM   3920  CZ  ARG   496     -13.132 -11.454  14.141  1.00 39.84           C  
ATOM   3921  NH1 ARG   496     -12.373 -11.444  13.052  1.00 39.84           N  
ATOM   3922  NH2 ARG   496     -13.313 -10.331  14.821  1.00 39.84           N  
ATOM   3923  N   GLU   497     -16.024 -14.706   9.725  1.00 42.64           N  
ATOM   3924  CA  GLU   497     -16.447 -13.625   8.839  1.00 42.64           C  
ATOM   3925  C   GLU   497     -17.887 -13.823   8.376  1.00 42.64           C  
ATOM   3926  O   GLU   497     -18.643 -12.857   8.249  1.00 42.64           O  
ATOM   3927  CB  GLU   497     -15.514 -13.526   7.630  1.00 42.64           C  
ATOM   3928  CG  GLU   497     -14.200 -12.816   7.923  1.00 42.64           C  
ATOM   3929  CD  GLU   497     -14.369 -11.330   8.196  1.00 42.64           C  
ATOM   3930  OE1 GLU   497     -13.624 -10.779   9.038  1.00 42.64           O  
ATOM   3931  OE2 GLU   497     -15.254 -10.712   7.563  1.00 42.64           O  
ATOM   3932  N   ARG   498     -18.130 -15.069   8.193  1.00 41.00           N  
ATOM   3933  CA  ARG   498     -19.479 -15.479   7.818  1.00 41.00           C  
ATOM   3934  C   ARG   498     -20.491 -15.078   8.886  1.00 41.00           C  
ATOM   3935  O   ARG   498     -21.552 -14.536   8.571  1.00 41.00           O  
ATOM   3936  CB  ARG   498     -19.537 -16.990   7.584  1.00 41.00           C  
ATOM   3937  CG  ARG   498     -20.813 -17.460   6.904  1.00 41.00           C  
ATOM   3938  CD  ARG   498     -20.981 -18.970   7.001  1.00 41.00           C  
ATOM   3939  NE  ARG   498     -19.903 -19.678   6.314  1.00 41.00           N  
ATOM   3940  CZ  ARG   498     -20.078 -20.695   5.474  1.00 41.00           C  
ATOM   3941  NH1 ARG   498     -21.297 -21.145   5.200  1.00 41.00           N  
ATOM   3942  NH2 ARG   498     -19.027 -21.266   4.904  1.00 41.00           N  
ATOM   3943  N   TRP   499     -19.997 -15.333  10.108  1.00 40.44           N  
ATOM   3944  CA  TRP   499     -20.894 -15.094  11.233  1.00 40.44           C  
ATOM   3945  C   TRP   499     -21.133 -13.601  11.431  1.00 40.44           C  
ATOM   3946  O   TRP   499     -22.274 -13.167  11.607  1.00 40.44           O  
ATOM   3947  CB  TRP   499     -20.323 -15.707  12.515  1.00 40.44           C  
ATOM   3948  CG  TRP   499     -21.198 -15.525  13.719  1.00 40.44           C  
ATOM   3949  CD1 TRP   499     -22.263 -16.300  14.089  1.00 40.44           C  
ATOM   3950  CD2 TRP   499     -21.086 -14.498  14.709  1.00 40.44           C  
ATOM   3951  NE1 TRP   499     -22.819 -15.816  15.251  1.00 40.44           N  
ATOM   3952  CE2 TRP   499     -22.116 -14.712  15.652  1.00 40.44           C  
ATOM   3953  CE3 TRP   499     -20.213 -13.417  14.891  1.00 40.44           C  
ATOM   3954  CZ2 TRP   499     -22.297 -13.883  16.762  1.00 40.44           C  
ATOM   3955  CZ3 TRP   499     -20.395 -12.593  15.997  1.00 40.44           C  
ATOM   3956  CH2 TRP   499     -21.429 -12.832  16.916  1.00 40.44           C  
ATOM   3957  N   LEU   500     -20.119 -12.796  11.378  1.00 39.00           N  
ATOM   3958  CA  LEU   500     -20.244 -11.359  11.596  1.00 39.00           C  
ATOM   3959  C   LEU   500     -21.123 -10.722  10.525  1.00 39.00           C  
ATOM   3960  O   LEU   500     -21.922  -9.830  10.820  1.00 39.00           O  
ATOM   3961  CB  LEU   500     -18.865 -10.696  11.602  1.00 39.00           C  
ATOM   3962  CG  LEU   500     -18.063 -10.810  12.900  1.00 39.00           C  
ATOM   3963  CD1 LEU   500     -16.597 -10.474  12.648  1.00 39.00           C  
ATOM   3964  CD2 LEU   500     -18.650  -9.898  13.973  1.00 39.00           C  
ATOM   3965  N   ARG   501     -21.146 -11.340   9.374  1.00 37.85           N  
ATOM   3966  CA  ARG   501     -21.886 -10.804   8.237  1.00 37.85           C  
ATOM   3967  C   ARG   501     -23.372 -11.128   8.348  1.00 37.85           C  
ATOM   3968  O   ARG   501     -24.221 -10.282   8.060  1.00 37.85           O  
ATOM   3969  CB  ARG   501     -21.327 -11.354   6.923  1.00 37.85           C  
ATOM   3970  CG  ARG   501     -21.615 -10.476   5.715  1.00 37.85           C  
ATOM   3971  CD  ARG   501     -21.120 -11.113   4.424  1.00 37.85           C  
ATOM   3972  NE  ARG   501     -19.897 -10.477   3.944  1.00 37.85           N  
ATOM   3973  CZ  ARG   501     -19.265 -10.802   2.820  1.00 37.85           C  
ATOM   3974  NH1 ARG   501     -19.730 -11.768   2.036  1.00 37.85           N  
ATOM   3975  NH2 ARG   501     -18.159 -10.159   2.478  1.00 37.85           N  
ATOM   3976  N   ASN   502     -23.602 -12.356   8.777  1.00 41.24           N  
ATOM   3977  CA  ASN   502     -24.991 -12.782   8.914  1.00 41.24           C  
ATOM   3978  C   ASN   502     -25.731 -11.951   9.958  1.00 41.24           C  
ATOM   3979  O   ASN   502     -26.909 -11.634   9.784  1.00 41.24           O  
ATOM   3980  CB  ASN   502     -25.065 -14.268   9.267  1.00 41.24           C  
ATOM   3981  CG  ASN   502     -24.849 -15.166   8.065  1.00 41.24           C  
ATOM   3982  OD1 ASN   502     -24.885 -14.709   6.919  1.00 41.24           O  
ATOM   3983  ND2 ASN   502     -24.623 -16.450   8.317  1.00 41.24           N  
ATOM   3984  N   GLN   503     -24.912 -11.520  10.951  1.00 38.96           N  
ATOM   3985  CA  GLN   503     -25.547 -10.760  12.023  1.00 38.96           C  
ATOM   3986  C   GLN   503     -25.895  -9.347  11.564  1.00 38.96           C  
ATOM   3987  O   GLN   503     -26.932  -8.802  11.947  1.00 38.96           O  
ATOM   3988  CB  GLN   503     -24.639 -10.704  13.253  1.00 38.96           C  
ATOM   3989  CG  GLN   503     -24.521 -12.030  13.991  1.00 38.96           C  
ATOM   3990  CD  GLN   503     -25.795 -12.412  14.720  1.00 38.96           C  
ATOM   3991  OE1 GLN   503     -26.696 -11.585  14.898  1.00 38.96           O  
ATOM   3992  NE2 GLN   503     -25.881 -13.667  15.147  1.00 38.96           N  
ATOM   3993  N   TRP   504     -25.010  -8.963  10.633  1.00 32.29           N  
ATOM   3994  CA  TRP   504     -25.134  -7.608  10.104  1.00 32.29           C  
ATOM   3995  C   TRP   504     -26.383  -7.473   9.240  1.00 32.29           C  
ATOM   3996  O   TRP   504     -27.082  -6.459   9.303  1.00 32.29           O  
ATOM   3997  CB  TRP   504     -23.892  -7.232   9.291  1.00 32.29           C  
ATOM   3998  CG  TRP   504     -22.776  -6.661  10.113  1.00 32.29           C  
ATOM   3999  CD1 TRP   504     -21.827  -7.355  10.810  1.00 32.29           C  
ATOM   4000  CD2 TRP   504     -22.496  -5.275  10.327  1.00 32.29           C  
ATOM   4001  NE1 TRP   504     -20.973  -6.483  11.445  1.00 32.29           N  
ATOM   4002  CE2 TRP   504     -21.361  -5.202  11.165  1.00 32.29           C  
ATOM   4003  CE3 TRP   504     -23.095  -4.086   9.891  1.00 32.29           C  
ATOM   4004  CZ2 TRP   504     -20.813  -3.984  11.575  1.00 32.29           C  
ATOM   4005  CZ3 TRP   504     -22.548  -2.876  10.300  1.00 32.29           C  
ATOM   4006  CH2 TRP   504     -21.418  -2.837  11.134  1.00 32.29           C  
ATOM   4007  N   GLU   505     -26.742  -8.522   8.563  1.00 34.12           N  
ATOM   4008  CA  GLU   505     -27.859  -8.541   7.623  1.00 34.12           C  
ATOM   4009  C   GLU   505     -29.196  -8.592   8.356  1.00 34.12           C  
ATOM   4010  O   GLU   505     -30.184  -8.013   7.899  1.00 34.12           O  
ATOM   4011  CB  GLU   505     -27.737  -9.731   6.667  1.00 34.12           C  
ATOM   4012  CG  GLU   505     -26.844  -9.464   5.464  1.00 34.12           C  
ATOM   4013  CD  GLU   505     -26.786 -10.630   4.489  1.00 34.12           C  
ATOM   4014  OE1 GLU   505     -26.222 -10.469   3.383  1.00 34.12           O  
ATOM   4015  OE2 GLU   505     -27.310 -11.713   4.834  1.00 34.12           O  
ATOM   4016  N   ARG   506     -29.134  -9.252   9.490  1.00 33.22           N  
ATOM   4017  CA  ARG   506     -30.365  -9.415  10.257  1.00 33.22           C  
ATOM   4018  C   ARG   506     -30.847  -8.079  10.811  1.00 33.22           C  
ATOM   4019  O   ARG   506     -32.051  -7.825  10.875  1.00 33.22           O  
ATOM   4020  CB  ARG   506     -30.159 -10.413  11.399  1.00 33.22           C  
ATOM   4021  CG  ARG   506     -30.316 -11.867  10.983  1.00 33.22           C  
ATOM   4022  CD  ARG   506     -30.128 -12.814  12.160  1.00 33.22           C  
ATOM   4023  NE  ARG   506     -31.243 -12.734  13.099  1.00 33.22           N  
ATOM   4024  CZ  ARG   506     -31.131 -12.843  14.420  1.00 33.22           C  
ATOM   4025  NH1 ARG   506     -29.946 -13.039  14.986  1.00 33.22           N  
ATOM   4026  NH2 ARG   506     -32.211 -12.755  15.182  1.00 33.22           N  
ATOM   4027  N   ARG   507     -29.858  -7.216  11.164  1.00 29.50           N  
ATOM   4028  CA  ARG   507     -30.198  -5.961  11.828  1.00 29.50           C  
ATOM   4029  C   ARG   507     -30.877  -4.997  10.861  1.00 29.50           C  
ATOM   4030  O   ARG   507     -31.657  -4.138  11.279  1.00 29.50           O  
ATOM   4031  CB  ARG   507     -28.947  -5.312  12.424  1.00 29.50           C  
ATOM   4032  CG  ARG   507     -28.756  -5.589  13.907  1.00 29.50           C  
ATOM   4033  CD  ARG   507     -27.574  -4.818  14.477  1.00 29.50           C  
ATOM   4034  NE  ARG   507     -27.537  -4.889  15.934  1.00 29.50           N  
ATOM   4035  CZ  ARG   507     -26.876  -4.041  16.718  1.00 29.50           C  
ATOM   4036  NH1 ARG   507     -26.181  -3.037  16.196  1.00 29.50           N  
ATOM   4037  NH2 ARG   507     -26.909  -4.198  18.032  1.00 29.50           N  
ATOM   4038  N   TYR   508     -30.812  -5.348   9.577  1.00 26.75           N  
ATOM   4039  CA  TYR   508     -31.166  -4.549   8.409  1.00 26.75           C  
ATOM   4040  C   TYR   508     -32.667  -4.600   8.148  1.00 26.75           C  
ATOM   4041  O   TYR   508     -33.253  -3.627   7.667  1.00 26.75           O  
ATOM   4042  CB  TYR   508     -30.404  -5.036   7.173  1.00 26.75           C  
ATOM   4043  CG  TYR   508     -29.670  -3.939   6.441  1.00 26.75           C  
ATOM   4044  CD1 TYR   508     -30.297  -3.204   5.438  1.00 26.75           C  
ATOM   4045  CD2 TYR   508     -28.349  -3.637   6.749  1.00 26.75           C  
ATOM   4046  CE1 TYR   508     -29.624  -2.194   4.759  1.00 26.75           C  
ATOM   4047  CE2 TYR   508     -27.666  -2.629   6.077  1.00 26.75           C  
ATOM   4048  CZ  TYR   508     -28.311  -1.914   5.086  1.00 26.75           C  
ATOM   4049  OH  TYR   508     -27.640  -0.915   4.417  1.00 26.75           O  
ATOM   4050  N   ASP   509     -33.316  -5.795   8.428  1.00 28.05           N  
ATOM   4051  CA  ASP   509     -34.740  -5.591   8.184  1.00 28.05           C  
ATOM   4052  C   ASP   509     -35.289  -4.459   9.048  1.00 28.05           C  
ATOM   4053  O   ASP   509     -36.212  -3.750   8.640  1.00 28.05           O  
ATOM   4054  CB  ASP   509     -35.520  -6.881   8.448  1.00 28.05           C  
ATOM   4055  CG  ASP   509     -35.780  -7.686   7.187  1.00 28.05           C  
ATOM   4056  OD1 ASP   509     -35.600  -7.150   6.073  1.00 28.05           O  
ATOM   4057  OD2 ASP   509     -36.171  -8.867   7.309  1.00 28.05           O  
ATOM   4058  N   ALA   510     -34.531  -3.490   9.702  1.00 21.44           N  
ATOM   4059  CA  ALA   510     -35.408  -2.581  10.436  1.00 21.44           C  
ATOM   4060  C   ALA   510     -35.011  -1.126  10.202  1.00 21.44           C  
ATOM   4061  O   ALA   510     -35.845  -0.224  10.305  1.00 21.44           O  
ATOM   4062  CB  ALA   510     -35.379  -2.903  11.928  1.00 21.44           C  
ATOM   4063  N   ARG   511     -34.288  -0.637   9.309  1.00 21.25           N  
ATOM   4064  CA  ARG   511     -34.146   0.798   9.528  1.00 21.25           C  
ATOM   4065  C   ARG   511     -33.921   1.534   8.211  1.00 21.25           C  
ATOM   4066  O   ARG   511     -33.133   2.480   8.149  1.00 21.25           O  
ATOM   4067  CB  ARG   511     -32.992   1.083  10.492  1.00 21.25           C  
ATOM   4068  CG  ARG   511     -33.303   0.750  11.942  1.00 21.25           C  
ATOM   4069  CD  ARG   511     -32.336   1.434  12.898  1.00 21.25           C  
ATOM   4070  NE  ARG   511     -30.996   0.861  12.811  1.00 21.25           N  
ATOM   4071  CZ  ARG   511     -30.119   0.832  13.810  1.00 21.25           C  
ATOM   4072  NH1 ARG   511     -30.424   1.345  14.996  1.00 21.25           N  
ATOM   4073  NH2 ARG   511     -28.927   0.286  13.622  1.00 21.25           N  
ATOM   4074  N   MET   512     -34.884   1.294   7.236  1.00 18.97           N  
ATOM   4075  CA  MET   512     -34.980   2.241   6.129  1.00 18.97           C  
ATOM   4076  C   MET   512     -35.960   3.363   6.456  1.00 18.97           C  
ATOM   4077  O   MET   512     -37.173   3.191   6.324  1.00 18.97           O  
ATOM   4078  CB  MET   512     -35.410   1.528   4.846  1.00 18.97           C  
ATOM   4079  CG  MET   512     -34.266   0.853   4.107  1.00 18.97           C  
ATOM   4080  SD  MET   512     -34.184   1.343   2.341  1.00 18.97           S  
ATOM   4081  CE  MET   512     -34.851  -0.154   1.562  1.00 18.97           C  
ATOM   4082  N   ASP   513     -35.598   4.409   7.142  1.00 17.79           N  
ATOM   4083  CA  ASP   513     -36.263   5.658   6.783  1.00 17.79           C  
ATOM   4084  C   ASP   513     -35.323   6.849   6.950  1.00 17.79           C  
ATOM   4085  O   ASP   513     -34.987   7.228   8.074  1.00 17.79           O  
ATOM   4086  CB  ASP   513     -37.522   5.859   7.629  1.00 17.79           C  
ATOM   4087  CG  ASP   513     -38.663   6.493   6.853  1.00 17.79           C  
ATOM   4088  OD1 ASP   513     -38.460   6.890   5.685  1.00 17.79           O  
ATOM   4089  OD2 ASP   513     -39.774   6.601   7.416  1.00 17.79           O  
ATOM   4090  N   TYR   514     -34.459   7.165   6.083  1.00 18.64           N  
ATOM   4091  CA  TYR   514     -34.104   8.578   6.014  1.00 18.64           C  
ATOM   4092  C   TYR   514     -33.853   9.008   4.574  1.00 18.64           C  
ATOM   4093  O   TYR   514     -33.195   8.295   3.812  1.00 18.64           O  
ATOM   4094  CB  TYR   514     -32.864   8.863   6.867  1.00 18.64           C  
ATOM   4095  CG  TYR   514     -33.164   9.036   8.336  1.00 18.64           C  
ATOM   4096  CD1 TYR   514     -33.613  10.256   8.836  1.00 18.64           C  
ATOM   4097  CD2 TYR   514     -32.999   7.981   9.226  1.00 18.64           C  
ATOM   4098  CE1 TYR   514     -33.889  10.421  10.189  1.00 18.64           C  
ATOM   4099  CE2 TYR   514     -33.272   8.134  10.582  1.00 18.64           C  
ATOM   4100  CZ  TYR   514     -33.716   9.355  11.053  1.00 18.64           C  
ATOM   4101  OH  TYR   514     -33.988   9.513  12.393  1.00 18.64           O  
ATOM   4102  N   SER   515     -34.370  10.178   4.206  1.00 19.80           N  
ATOM   4103  CA  SER   515     -34.347  10.995   2.997  1.00 19.80           C  
ATOM   4104  C   SER   515     -33.048  11.788   2.890  1.00 19.80           C  
ATOM   4105  O   SER   515     -32.496  12.224   3.903  1.00 19.80           O  
ATOM   4106  CB  SER   515     -35.540  11.951   2.972  1.00 19.80           C  
ATOM   4107  OG  SER   515     -35.190  13.208   3.524  1.00 19.80           O  
ATOM   4108  N   LEU   516     -32.333  11.768   1.732  1.00 19.27           N  
ATOM   4109  CA  LEU   516     -31.108  12.067   0.998  1.00 19.27           C  
ATOM   4110  C   LEU   516     -30.829  13.566   0.993  1.00 19.27           C  
ATOM   4111  O   LEU   516     -29.672  13.986   0.927  1.00 19.27           O  
ATOM   4112  CB  LEU   516     -31.204  11.548  -0.439  1.00 19.27           C  
ATOM   4113  CG  LEU   516     -30.780  10.097  -0.666  1.00 19.27           C  
ATOM   4114  CD1 LEU   516     -31.399   9.558  -1.951  1.00 19.27           C  
ATOM   4115  CD2 LEU   516     -29.260   9.984  -0.711  1.00 19.27           C  
ATOM   4116  N   ASP   517     -31.774  14.386   1.382  1.00 19.92           N  
ATOM   4117  CA  ASP   517     -31.673  15.827   1.172  1.00 19.92           C  
ATOM   4118  C   ASP   517     -31.062  16.517   2.390  1.00 19.92           C  
ATOM   4119  O   ASP   517     -30.385  17.539   2.256  1.00 19.92           O  
ATOM   4120  CB  ASP   517     -33.049  16.423   0.866  1.00 19.92           C  
ATOM   4121  CG  ASP   517     -33.484  16.201  -0.572  1.00 19.92           C  
ATOM   4122  OD1 ASP   517     -32.639  15.829  -1.415  1.00 19.92           O  
ATOM   4123  OD2 ASP   517     -34.682  16.401  -0.866  1.00 19.92           O  
ATOM   4124  N   GLU   518     -30.919  15.773   3.457  1.00 21.24           N  
ATOM   4125  CA  GLU   518     -30.296  16.489   4.566  1.00 21.24           C  
ATOM   4126  C   GLU   518     -28.809  16.159   4.671  1.00 21.24           C  
ATOM   4127  O   GLU   518     -28.054  16.874   5.332  1.00 21.24           O  
ATOM   4128  CB  GLU   518     -31.001  16.159   5.884  1.00 21.24           C  
ATOM   4129  CG  GLU   518     -32.285  16.946   6.107  1.00 21.24           C  
ATOM   4130  CD  GLU   518     -32.972  16.612   7.422  1.00 21.24           C  
ATOM   4131  OE1 GLU   518     -33.992  17.257   7.755  1.00 21.24           O  
ATOM   4132  OE2 GLU   518     -32.485  15.698   8.125  1.00 21.24           O  
ATOM   4133  N   LEU   519     -28.175  15.708   3.622  1.00 20.31           N  
ATOM   4134  CA  LEU   519     -26.808  15.370   4.001  1.00 20.31           C  
ATOM   4135  C   LEU   519     -25.810  15.928   2.992  1.00 20.31           C  
ATOM   4136  O   LEU   519     -24.597  15.846   3.201  1.00 20.31           O  
ATOM   4137  CB  LEU   519     -26.642  13.852   4.114  1.00 20.31           C  
ATOM   4138  CG  LEU   519     -27.083  13.219   5.435  1.00 20.31           C  
ATOM   4139  CD1 LEU   519     -27.734  11.863   5.181  1.00 20.31           C  
ATOM   4140  CD2 LEU   519     -25.897  13.079   6.384  1.00 20.31           C  
ATOM   4141  N   THR   520     -26.208  16.804   2.156  1.00 22.09           N  
ATOM   4142  CA  THR   520     -25.103  17.262   1.322  1.00 22.09           C  
ATOM   4143  C   THR   520     -24.998  18.784   1.351  1.00 22.09           C  
ATOM   4144  O   THR   520     -25.809  19.479   0.736  1.00 22.09           O  
ATOM   4145  CB  THR   520     -25.266  16.784  -0.133  1.00 22.09           C  
ATOM   4146  OG1 THR   520     -26.533  17.225  -0.636  1.00 22.09           O  
ATOM   4147  CG2 THR   520     -25.198  15.263  -0.223  1.00 22.09           C  
ATOM   4148  N   GLY   521     -24.438  19.448   2.368  1.00 19.98           N  
ATOM   4149  CA  GLY   521     -23.849  20.707   1.940  1.00 19.98           C  
ATOM   4150  C   GLY   521     -22.405  20.868   2.374  1.00 19.98           C  
ATOM   4151  O   GLY   521     -21.966  20.235   3.337  1.00 19.98           O  
ATOM   4152  N   PRO   522     -21.458  21.271   1.630  1.00 23.02           N  
ATOM   4153  CA  PRO   522     -20.059  21.582   1.931  1.00 23.02           C  
ATOM   4154  C   PRO   522     -19.911  22.722   2.936  1.00 23.02           C  
ATOM   4155  O   PRO   522     -20.574  23.754   2.806  1.00 23.02           O  
ATOM   4156  CB  PRO   522     -19.484  21.977   0.568  1.00 23.02           C  
ATOM   4157  CG  PRO   522     -20.677  22.131  -0.319  1.00 23.02           C  
ATOM   4158  CD  PRO   522     -21.887  21.629   0.416  1.00 23.02           C  
ATOM   4159  N   LYS   523     -19.206  22.509   4.102  1.00 20.72           N  
ATOM   4160  CA  LYS   523     -19.040  23.627   5.026  1.00 20.72           C  
ATOM   4161  C   LYS   523     -17.609  24.158   4.996  1.00 20.72           C  
ATOM   4162  O   LYS   523     -16.653  23.381   5.013  1.00 20.72           O  
ATOM   4163  CB  LYS   523     -19.413  23.208   6.448  1.00 20.72           C  
ATOM   4164  CG  LYS   523     -20.909  23.040   6.672  1.00 20.72           C  
ATOM   4165  CD  LYS   523     -21.236  22.853   8.148  1.00 20.72           C  
ATOM   4166  CE  LYS   523     -22.731  22.665   8.371  1.00 20.72           C  
ATOM   4167  NZ  LYS   523     -23.052  22.439   9.812  1.00 20.72           N  
ATOM   4168  N   PRO   524     -17.511  25.504   4.840  1.00 20.85           N  
ATOM   4169  CA  PRO   524     -16.336  26.378   4.783  1.00 20.85           C  
ATOM   4170  C   PRO   524     -15.522  26.356   6.074  1.00 20.85           C  
ATOM   4171  O   PRO   524     -16.074  26.127   7.153  1.00 20.85           O  
ATOM   4172  CB  PRO   524     -16.939  27.764   4.541  1.00 20.85           C  
ATOM   4173  CG  PRO   524     -18.417  27.540   4.521  1.00 20.85           C  
ATOM   4174  CD  PRO   524     -18.681  26.083   4.773  1.00 20.85           C  
ATOM   4175  N   GLY   525     -14.134  26.294   5.942  1.00 21.63           N  
ATOM   4176  CA  GLY   525     -13.173  26.844   6.886  1.00 21.63           C  
ATOM   4177  C   GLY   525     -12.480  25.781   7.718  1.00 21.63           C  
ATOM   4178  O   GLY   525     -13.106  25.144   8.567  1.00 21.63           O  
ATOM   4179  N   ALA   526     -11.427  25.116   7.207  1.00 21.12           N  
ATOM   4180  CA  ALA   526     -10.676  24.361   8.206  1.00 21.12           C  
ATOM   4181  C   ALA   526      -9.244  24.111   7.742  1.00 21.12           C  
ATOM   4182  O   ALA   526      -9.010  23.795   6.574  1.00 21.12           O  
ATOM   4183  CB  ALA   526     -11.373  23.037   8.508  1.00 21.12           C  
ATOM   4184  N   GLY   527      -8.335  24.621   8.491  1.00 23.33           N  
ATOM   4185  CA  GLY   527      -6.948  24.782   8.898  1.00 23.33           C  
ATOM   4186  C   GLY   527      -6.096  23.561   8.608  1.00 23.33           C  
ATOM   4187  O   GLY   527      -6.607  22.441   8.544  1.00 23.33           O  
ATOM   4188  N   ILE   528      -5.069  23.734   7.723  1.00 22.42           N  
ATOM   4189  CA  ILE   528      -3.925  22.960   7.253  1.00 22.42           C  
ATOM   4190  C   ILE   528      -3.273  22.237   8.429  1.00 22.42           C  
ATOM   4191  O   ILE   528      -2.966  22.853   9.452  1.00 22.42           O  
ATOM   4192  CB  ILE   528      -2.892  23.857   6.536  1.00 22.42           C  
ATOM   4193  CG1 ILE   528      -3.560  24.636   5.397  1.00 22.42           C  
ATOM   4194  CG2 ILE   528      -1.720  23.020   6.014  1.00 22.42           C  
ATOM   4195  CD1 ILE   528      -2.661  25.680   4.749  1.00 22.42           C  
ATOM   4196  N   ALA   529      -3.229  20.917   8.307  1.00 23.96           N  
ATOM   4197  CA  ALA   529      -2.677  19.962   9.264  1.00 23.96           C  
ATOM   4198  C   ALA   529      -1.171  19.804   9.074  1.00 23.96           C  
ATOM   4199  O   ALA   529      -0.680  19.788   7.942  1.00 23.96           O  
ATOM   4200  CB  ALA   529      -3.372  18.610   9.127  1.00 23.96           C  
ATOM   4201  N   GLN   530      -0.403  19.925  10.124  1.00 23.68           N  
ATOM   4202  CA  GLN   530       1.033  19.705  10.252  1.00 23.68           C  
ATOM   4203  C   GLN   530       1.342  18.239  10.540  1.00 23.68           C  
ATOM   4204  O   GLN   530       0.543  17.543  11.170  1.00 23.68           O  
ATOM   4205  CB  GLN   530       1.617  20.591  11.354  1.00 23.68           C  
ATOM   4206  CG  GLN   530       1.475  22.083  11.083  1.00 23.68           C  
ATOM   4207  CD  GLN   530       2.480  22.593  10.068  1.00 23.68           C  
ATOM   4208  OE1 GLN   530       3.483  21.932   9.780  1.00 23.68           O  
ATOM   4209  NE2 GLN   530       2.220  23.775   9.519  1.00 23.68           N  
ATOM   4210  N   PRO   531       2.520  17.782  10.451  1.00 23.96           N  
ATOM   4211  CA  PRO   531       2.966  16.387  10.428  1.00 23.96           C  
ATOM   4212  C   PRO   531       3.079  15.781  11.826  1.00 23.96           C  
ATOM   4213  O   PRO   531       3.384  16.491  12.787  1.00 23.96           O  
ATOM   4214  CB  PRO   531       4.339  16.467   9.756  1.00 23.96           C  
ATOM   4215  CG  PRO   531       4.522  17.914   9.431  1.00 23.96           C  
ATOM   4216  CD  PRO   531       3.379  18.684  10.027  1.00 23.96           C  
ATOM   4217  N   PRO   532       3.247  14.496  11.952  1.00 26.18           N  
ATOM   4218  CA  PRO   532       3.014  13.702  13.160  1.00 26.18           C  
ATOM   4219  C   PRO   532       4.250  13.607  14.052  1.00 26.18           C  
ATOM   4220  O   PRO   532       4.126  13.459  15.271  1.00 26.18           O  
ATOM   4221  CB  PRO   532       2.631  12.326  12.610  1.00 26.18           C  
ATOM   4222  CG  PRO   532       2.834  12.435  11.133  1.00 26.18           C  
ATOM   4223  CD  PRO   532       3.175  13.860  10.803  1.00 26.18           C  
ATOM   4224  N   ASP   533       5.449  13.658  13.573  1.00 30.27           N  
ATOM   4225  CA  ASP   533       6.470  13.347  14.569  1.00 30.27           C  
ATOM   4226  C   ASP   533       6.602  14.474  15.591  1.00 30.27           C  
ATOM   4227  O   ASP   533       6.955  14.232  16.747  1.00 30.27           O  
ATOM   4228  CB  ASP   533       7.819  13.089  13.893  1.00 30.27           C  
ATOM   4229  CG  ASP   533       8.161  14.127  12.838  1.00 30.27           C  
ATOM   4230  OD1 ASP   533       7.244  14.815  12.339  1.00 30.27           O  
ATOM   4231  OD2 ASP   533       9.358  14.256  12.501  1.00 30.27           O  
ATOM   4232  N   VAL   534       6.547  15.694  15.156  1.00 30.84           N  
ATOM   4233  CA  VAL   534       6.473  16.572  16.319  1.00 30.84           C  
ATOM   4234  C   VAL   534       5.420  16.050  17.294  1.00 30.84           C  
ATOM   4235  O   VAL   534       5.597  16.133  18.512  1.00 30.84           O  
ATOM   4236  CB  VAL   534       6.148  18.027  15.912  1.00 30.84           C  
ATOM   4237  CG1 VAL   534       6.019  18.917  17.146  1.00 30.84           C  
ATOM   4238  CG2 VAL   534       7.220  18.568  14.968  1.00 30.84           C  
ATOM   4239  N   ASP   535       4.733  14.979  16.929  1.00 35.44           N  
ATOM   4240  CA  ASP   535       3.553  14.590  17.695  1.00 35.44           C  
ATOM   4241  C   ASP   535       3.917  13.602  18.801  1.00 35.44           C  
ATOM   4242  O   ASP   535       3.466  13.742  19.940  1.00 35.44           O  
ATOM   4243  CB  ASP   535       2.492  13.982  16.775  1.00 35.44           C  
ATOM   4244  CG  ASP   535       1.627  15.028  16.095  1.00 35.44           C  
ATOM   4245  OD1 ASP   535       1.542  16.170  16.597  1.00 35.44           O  
ATOM   4246  OD2 ASP   535       1.021  14.707  15.050  1.00 35.44           O  
ATOM   4247  N   ILE   536       4.699  12.595  18.422  1.00 36.54           N  
ATOM   4248  CA  ILE   536       4.895  11.617  19.486  1.00 36.54           C  
ATOM   4249  C   ILE   536       5.847  12.183  20.537  1.00 36.54           C  
ATOM   4250  O   ILE   536       5.668  11.952  21.735  1.00 36.54           O  
ATOM   4251  CB  ILE   536       5.440  10.281  18.933  1.00 36.54           C  
ATOM   4252  CG1 ILE   536       4.304   9.262  18.786  1.00 36.54           C  
ATOM   4253  CG2 ILE   536       6.551   9.737  19.835  1.00 36.54           C  
ATOM   4254  CD1 ILE   536       4.487   8.296  17.623  1.00 36.54           C  
ATOM   4255  N   ILE   537       6.843  12.866  20.021  1.00 37.75           N  
ATOM   4256  CA  ILE   537       7.760  13.449  20.995  1.00 37.75           C  
ATOM   4257  C   ILE   537       7.000  14.409  21.908  1.00 37.75           C  
ATOM   4258  O   ILE   537       7.196  14.403  23.126  1.00 37.75           O  
ATOM   4259  CB  ILE   537       8.930  14.182  20.302  1.00 37.75           C  
ATOM   4260  CG1 ILE   537       9.804  13.185  19.533  1.00 37.75           C  
ATOM   4261  CG2 ILE   537       9.760  14.963  21.325  1.00 37.75           C  
ATOM   4262  CD1 ILE   537      11.050  13.804  18.914  1.00 37.75           C  
ATOM   4263  N   ARG   538       5.918  15.101  21.322  1.00 38.36           N  
ATOM   4264  CA  ARG   538       5.152  16.006  22.172  1.00 38.36           C  
ATOM   4265  C   ARG   538       4.217  15.231  23.095  1.00 38.36           C  
ATOM   4266  O   ARG   538       4.059  15.583  24.266  1.00 38.36           O  
ATOM   4267  CB  ARG   538       4.349  16.993  21.322  1.00 38.36           C  
ATOM   4268  CG  ARG   538       3.903  18.235  22.077  1.00 38.36           C  
ATOM   4269  CD  ARG   538       3.223  19.240  21.157  1.00 38.36           C  
ATOM   4270  NE  ARG   538       1.983  18.708  20.601  1.00 38.36           N  
ATOM   4271  CZ  ARG   538       0.838  19.380  20.524  1.00 38.36           C  
ATOM   4272  NH1 ARG   538       0.753  20.628  20.967  1.00 38.36           N  
ATOM   4273  NH2 ARG   538      -0.231  18.799  19.999  1.00 38.36           N  
ATOM   4274  N   LEU   539       3.605  14.183  22.545  1.00 41.08           N  
ATOM   4275  CA  LEU   539       2.772  13.364  23.419  1.00 41.08           C  
ATOM   4276  C   LEU   539       3.588  12.805  24.580  1.00 41.08           C  
ATOM   4277  O   LEU   539       3.141  12.838  25.730  1.00 41.08           O  
ATOM   4278  CB  LEU   539       2.135  12.217  22.630  1.00 41.08           C  
ATOM   4279  CG  LEU   539       1.145  11.337  23.394  1.00 41.08           C  
ATOM   4280  CD1 LEU   539      -0.238  11.977  23.402  1.00 41.08           C  
ATOM   4281  CD2 LEU   539       1.090   9.940  22.784  1.00 41.08           C  
ATOM   4282  N   LEU   540       4.845  12.432  24.238  1.00 40.97           N  
ATOM   4283  CA  LEU   540       5.619  11.811  25.307  1.00 40.97           C  
ATOM   4284  C   LEU   540       6.089  12.854  26.315  1.00 40.97           C  
ATOM   4285  O   LEU   540       6.118  12.590  27.520  1.00 40.97           O  
ATOM   4286  CB  LEU   540       6.823  11.061  24.731  1.00 40.97           C  
ATOM   4287  CG  LEU   540       6.519   9.764  23.979  1.00 40.97           C  
ATOM   4288  CD1 LEU   540       7.756   9.285  23.228  1.00 40.97           C  
ATOM   4289  CD2 LEU   540       6.022   8.691  24.943  1.00 40.97           C  
ATOM   4290  N   ASN   541       6.311  14.100  25.800  1.00 42.93           N  
ATOM   4291  CA  ASN   541       6.670  15.157  26.739  1.00 42.93           C  
ATOM   4292  C   ASN   541       5.476  15.580  27.590  1.00 42.93           C  
ATOM   4293  O   ASN   541       5.632  15.906  28.768  1.00 42.93           O  
ATOM   4294  CB  ASN   541       7.245  16.364  25.994  1.00 42.93           C  
ATOM   4295  CG  ASN   541       8.736  16.241  25.748  1.00 42.93           C  
ATOM   4296  OD1 ASN   541       9.439  15.521  26.462  1.00 42.93           O  
ATOM   4297  ND2 ASN   541       9.229  16.942  24.733  1.00 42.93           N  
ATOM   4298  N   SER   542       4.320  15.715  26.952  1.00 41.09           N  
ATOM   4299  CA  SER   542       3.145  16.064  27.743  1.00 41.09           C  
ATOM   4300  C   SER   542       2.864  15.010  28.809  1.00 41.09           C  
ATOM   4301  O   SER   542       2.368  15.331  29.891  1.00 41.09           O  
ATOM   4302  CB  SER   542       1.921  16.228  26.841  1.00 41.09           C  
ATOM   4303  OG  SER   542       1.071  15.097  26.936  1.00 41.09           O  
ATOM   4304  N   LEU   543       3.226  13.820  28.526  1.00 41.02           N  
ATOM   4305  CA  LEU   543       3.134  12.751  29.513  1.00 41.02           C  
ATOM   4306  C   LEU   543       3.918  13.106  30.773  1.00 41.02           C  
ATOM   4307  O   LEU   543       3.473  12.819  31.887  1.00 41.02           O  
ATOM   4308  CB  LEU   543       3.655  11.435  28.928  1.00 41.02           C  
ATOM   4309  CG  LEU   543       2.672  10.640  28.068  1.00 41.02           C  
ATOM   4310  CD1 LEU   543       3.426   9.701  27.132  1.00 41.02           C  
ATOM   4311  CD2 LEU   543       1.701   9.860  28.947  1.00 41.02           C  
ATOM   4312  N   ARG   544       4.965  13.968  30.717  1.00 35.35           N  
ATOM   4313  CA  ARG   544       5.721  14.490  31.852  1.00 35.35           C  
ATOM   4314  C   ARG   544       4.971  15.632  32.530  1.00 35.35           C  
ATOM   4315  O   ARG   544       4.968  15.736  33.759  1.00 35.35           O  
ATOM   4316  CB  ARG   544       7.104  14.966  31.404  1.00 35.35           C  
ATOM   4317  CG  ARG   544       8.209  14.684  32.410  1.00 35.35           C  
ATOM   4318  CD  ARG   544       9.555  15.208  31.932  1.00 35.35           C  
ATOM   4319  NE  ARG   544      10.596  15.020  32.939  1.00 35.35           N  
ATOM   4320  CZ  ARG   544      11.872  15.358  32.783  1.00 35.35           C  
ATOM   4321  NH1 ARG   544      12.293  15.910  31.651  1.00 35.35           N  
ATOM   4322  NH2 ARG   544      12.735  15.142  33.765  1.00 35.35           N  
TER    4323      ARG   544                                                       
END   
