# Supplementary material for: The transformative power of transformers in protein structure prediction
Source: Proc Natl Acad Sci U S A. 2023 Jul 31;120(32):e2303499120. doi: 10.1073/pnas.2303499120 (PMC10410766; doi:10.1073/pnas.2303499120)
Supplement: Supplementary file 2 — Dataset S01 (GZ) [file pnas.2303499120.sd01.gz › SI_Data/predicted_structures/OmegaFold/T1155.pdb]

ATOM      1  N   MET     1       7.681  -4.100  20.525  1.00 53.42           N  
ATOM      2  CA  MET     1       8.713  -3.755  19.552  1.00 53.42           C  
ATOM      3  C   MET     1       8.203  -2.711  18.565  1.00 53.42           C  
ATOM      4  O   MET     1       7.422  -3.029  17.666  1.00 53.42           O  
ATOM      5  CB  MET     1       9.181  -5.002  18.799  1.00 53.42           C  
ATOM      6  CG  MET     1      10.202  -5.831  19.562  1.00 53.42           C  
ATOM      7  SD  MET     1      10.999  -7.106  18.510  1.00 53.42           S  
ATOM      8  CE  MET     1      12.124  -7.860  19.717  1.00 53.42           C  
ATOM      9  N   GLY     2       8.146  -1.405  18.958  1.00 61.19           N  
ATOM     10  CA  GLY     2       7.580  -0.295  18.208  1.00 61.19           C  
ATOM     11  C   GLY     2       8.375   0.051  16.963  1.00 61.19           C  
ATOM     12  O   GLY     2       9.483  -0.454  16.768  1.00 61.19           O  
ATOM     13  N   TYR     3       7.717   0.054  15.804  1.00 71.39           N  
ATOM     14  CA  TYR     3       8.164   0.593  14.525  1.00 71.39           C  
ATOM     15  C   TYR     3       9.101   1.777  14.730  1.00 71.39           C  
ATOM     16  O   TYR     3       8.669   2.853  15.150  1.00 71.39           O  
ATOM     17  CB  TYR     3       6.965   1.017  13.671  1.00 71.39           C  
ATOM     18  CG  TYR     3       7.209   0.910  12.186  1.00 71.39           C  
ATOM     19  CD1 TYR     3       7.597   2.022  11.442  1.00 71.39           C  
ATOM     20  CD2 TYR     3       7.051  -0.302  11.523  1.00 71.39           C  
ATOM     21  CE1 TYR     3       7.821   1.929  10.072  1.00 71.39           C  
ATOM     22  CE2 TYR     3       7.273  -0.407  10.153  1.00 71.39           C  
ATOM     23  CZ  TYR     3       7.657   0.712   9.438  1.00 71.39           C  
ATOM     24  OH  TYR     3       7.878   0.614   8.082  1.00 71.39           O  
ATOM     25  N   SER     4      10.341   1.527  14.637  1.00 75.99           N  
ATOM     26  CA  SER     4      11.383   2.524  14.860  1.00 75.99           C  
ATOM     27  C   SER     4      11.543   3.437  13.649  1.00 75.99           C  
ATOM     28  O   SER     4      10.962   3.181  12.591  1.00 75.99           O  
ATOM     29  CB  SER     4      12.716   1.845  15.177  1.00 75.99           C  
ATOM     30  OG  SER     4      13.215   1.162  14.039  1.00 75.99           O  
ATOM     31  N   ASP     5      12.262   4.509  13.802  1.00 75.69           N  
ATOM     32  CA  ASP     5      12.558   5.483  12.755  1.00 75.69           C  
ATOM     33  C   ASP     5      13.428   4.867  11.662  1.00 75.69           C  
ATOM     34  O   ASP     5      13.263   5.179  10.481  1.00 75.69           O  
ATOM     35  CB  ASP     5      13.249   6.713  13.347  1.00 75.69           C  
ATOM     36  CG  ASP     5      12.330   7.544  14.225  1.00 75.69           C  
ATOM     37  OD1 ASP     5      11.094   7.468  14.058  1.00 75.69           O  
ATOM     38  OD2 ASP     5      12.848   8.284  15.089  1.00 75.69           O  
ATOM     39  N   GLU     6      14.277   3.952  12.068  1.00 77.35           N  
ATOM     40  CA  GLU     6      15.153   3.302  11.098  1.00 77.35           C  
ATOM     41  C   GLU     6      14.360   2.396  10.159  1.00 77.35           C  
ATOM     42  O   GLU     6      14.584   2.402   8.947  1.00 77.35           O  
ATOM     43  CB  GLU     6      16.242   2.496  11.810  1.00 77.35           C  
ATOM     44  CG  GLU     6      17.307   1.942  10.876  1.00 77.35           C  
ATOM     45  CD  GLU     6      18.418   1.203  11.605  1.00 77.35           C  
ATOM     46  OE1 GLU     6      19.358   0.711  10.940  1.00 77.35           O  
ATOM     47  OE2 GLU     6      18.348   1.115  12.851  1.00 77.35           O  
ATOM     48  N   ASP     7      13.494   1.645  10.817  1.00 79.48           N  
ATOM     49  CA  ASP     7      12.648   0.764  10.018  1.00 79.48           C  
ATOM     50  C   ASP     7      11.774   1.566   9.056  1.00 79.48           C  
ATOM     51  O   ASP     7      11.580   1.167   7.905  1.00 79.48           O  
ATOM     52  CB  ASP     7      11.772  -0.105  10.923  1.00 79.48           C  
ATOM     53  CG  ASP     7      12.564  -1.147  11.692  1.00 79.48           C  
ATOM     54  OD1 ASP     7      13.624  -1.592  11.201  1.00 79.48           O  
ATOM     55  OD2 ASP     7      12.124  -1.528  12.798  1.00 79.48           O  
ATOM     56  N   ARG     8      11.421   2.672   9.555  1.00 75.45           N  
ATOM     57  CA  ARG     8      10.570   3.548   8.757  1.00 75.45           C  
ATOM     58  C   ARG     8      11.316   4.071   7.534  1.00 75.45           C  
ATOM     59  O   ARG     8      10.789   4.042   6.420  1.00 75.45           O  
ATOM     60  CB  ARG     8      10.061   4.719   9.601  1.00 75.45           C  
ATOM     61  CG  ARG     8       8.934   5.504   8.949  1.00 75.45           C  
ATOM     62  CD  ARG     8       8.322   6.514   9.909  1.00 75.45           C  
ATOM     63  NE  ARG     8       9.063   7.772   9.912  1.00 75.45           N  
ATOM     64  CZ  ARG     8       8.509   8.979   9.994  1.00 75.45           C  
ATOM     65  NH1 ARG     8       7.190   9.115  10.082  1.00 75.45           N  
ATOM     66  NH2 ARG     8       9.277  10.057   9.987  1.00 75.45           N  
ATOM     67  N   GLU     9      12.510   4.603   7.772  1.00 80.23           N  
ATOM     68  CA  GLU     9      13.326   5.108   6.671  1.00 80.23           C  
ATOM     69  C   GLU     9      13.637   4.004   5.664  1.00 80.23           C  
ATOM     70  O   GLU     9      13.556   4.221   4.453  1.00 80.23           O  
ATOM     71  CB  GLU     9      14.626   5.719   7.201  1.00 80.23           C  
ATOM     72  CG  GLU     9      15.400   6.515   6.160  1.00 80.23           C  
ATOM     73  CD  GLU     9      16.585   7.270   6.742  1.00 80.23           C  
ATOM     74  OE1 GLU     9      17.262   8.008   5.991  1.00 80.23           O  
ATOM     75  OE2 GLU     9      16.838   7.121   7.958  1.00 80.23           O  
ATOM     76  N   ALA    10      13.920   2.874   6.203  1.00 83.97           N  
ATOM     77  CA  ALA    10      14.236   1.736   5.343  1.00 83.97           C  
ATOM     78  C   ALA    10      13.042   1.358   4.471  1.00 83.97           C  
ATOM     79  O   ALA    10      13.192   1.123   3.270  1.00 83.97           O  
ATOM     80  CB  ALA    10      14.675   0.540   6.184  1.00 83.97           C  
ATOM     81  N   ASP    11      11.887   1.416   5.040  1.00 83.06           N  
ATOM     82  CA  ASP    11      10.707   1.014   4.281  1.00 83.06           C  
ATOM     83  C   ASP    11      10.310   2.090   3.273  1.00 83.06           C  
ATOM     84  O   ASP    11       9.802   1.779   2.193  1.00 83.06           O  
ATOM     85  CB  ASP    11       9.538   0.718   5.223  1.00 83.06           C  
ATOM     86  CG  ASP    11       9.617  -0.662   5.851  1.00 83.06           C  
ATOM     87  OD1 ASP    11      10.346  -1.531   5.325  1.00 83.06           O  
ATOM     88  OD2 ASP    11       8.942  -0.884   6.879  1.00 83.06           O  
ATOM     89  N   ASN    12      10.576   3.372   3.677  1.00 82.77           N  
ATOM     90  CA  ASN    12      10.327   4.450   2.726  1.00 82.77           C  
ATOM     91  C   ASN    12      11.136   4.266   1.445  1.00 82.77           C  
ATOM     92  O   ASN    12      10.601   4.398   0.343  1.00 82.77           O  
ATOM     93  CB  ASN    12      10.637   5.808   3.360  1.00 82.77           C  
ATOM     94  CG  ASN    12      10.208   6.972   2.488  1.00 82.77           C  
ATOM     95  OD1 ASN    12       9.251   6.865   1.716  1.00 82.77           O  
ATOM     96  ND2 ASN    12      10.911   8.092   2.605  1.00 82.77           N  
ATOM     97  N   LEU    13      12.344   3.915   1.633  1.00 85.68           N  
ATOM     98  CA  LEU    13      13.212   3.683   0.484  1.00 85.68           C  
ATOM     99  C   LEU    13      12.747   2.468  -0.312  1.00 85.68           C  
ATOM    100  O   LEU    13      12.758   2.488  -1.545  1.00 85.68           O  
ATOM    101  CB  LEU    13      14.661   3.485   0.939  1.00 85.68           C  
ATOM    102  CG  LEU    13      15.369   4.718   1.501  1.00 85.68           C  
ATOM    103  CD1 LEU    13      16.728   4.333   2.077  1.00 85.68           C  
ATOM    104  CD2 LEU    13      15.524   5.785   0.422  1.00 85.68           C  
ATOM    105  N   ARG    14      12.275   1.580   0.431  1.00 84.48           N  
ATOM    106  CA  ARG    14      11.825   0.345  -0.203  1.00 84.48           C  
ATOM    107  C   ARG    14      10.566   0.581  -1.030  1.00 84.48           C  
ATOM    108  O   ARG    14      10.444   0.070  -2.145  1.00 84.48           O  
ATOM    109  CB  ARG    14      11.566  -0.736   0.849  1.00 84.48           C  
ATOM    110  CG  ARG    14      11.255  -2.104   0.263  1.00 84.48           C  
ATOM    111  CD  ARG    14      12.440  -2.670  -0.509  1.00 84.48           C  
ATOM    112  NE  ARG    14      12.173  -4.021  -0.993  1.00 84.48           N  
ATOM    113  CZ  ARG    14      12.945  -4.686  -1.849  1.00 84.48           C  
ATOM    114  NH1 ARG    14      14.052  -4.135  -2.334  1.00 84.48           N  
ATOM    115  NH2 ARG    14      12.608  -5.912  -2.223  1.00 84.48           N  
ATOM    116  N   ILE    15       9.648   1.267  -0.530  1.00 85.77           N  
ATOM    117  CA  ILE    15       8.412   1.584  -1.237  1.00 85.77           C  
ATOM    118  C   ILE    15       8.736   2.310  -2.541  1.00 85.77           C  
ATOM    119  O   ILE    15       8.211   1.959  -3.601  1.00 85.77           O  
ATOM    120  CB  ILE    15       7.467   2.442  -0.366  1.00 85.77           C  
ATOM    121  CG1 ILE    15       6.952   1.627   0.825  1.00 85.77           C  
ATOM    122  CG2 ILE    15       6.305   2.984  -1.203  1.00 85.77           C  
ATOM    123  CD1 ILE    15       6.277   2.465   1.903  1.00 85.77           C  
ATOM    124  N   ALA    16       9.648   3.275  -2.411  1.00 85.23           N  
ATOM    125  CA  ALA    16      10.049   4.033  -3.594  1.00 85.23           C  
ATOM    126  C   ALA    16      10.681   3.121  -4.641  1.00 85.23           C  
ATOM    127  O   ALA    16      10.415   3.260  -5.837  1.00 85.23           O  
ATOM    128  CB  ALA    16      11.019   5.147  -3.208  1.00 85.23           C  
ATOM    129  N   GLU    17      11.408   2.199  -4.168  1.00 87.35           N  
ATOM    130  CA  GLU    17      12.079   1.259  -5.061  1.00 87.35           C  
ATOM    131  C   GLU    17      11.075   0.343  -5.755  1.00 87.35           C  
ATOM    132  O   GLU    17      11.185   0.090  -6.956  1.00 87.35           O  
ATOM    133  CB  GLU    17      13.107   0.426  -4.290  1.00 87.35           C  
ATOM    134  CG  GLU    17      13.994  -0.432  -5.179  1.00 87.35           C  
ATOM    135  CD  GLU    17      15.070  -1.182  -4.409  1.00 87.35           C  
ATOM    136  OE1 GLU    17      15.840  -1.948  -5.032  1.00 87.35           O  
ATOM    137  OE2 GLU    17      15.142  -1.003  -3.173  1.00 87.35           O  
ATOM    138  N   ILE    18      10.111  -0.102  -4.996  1.00 87.10           N  
ATOM    139  CA  ILE    18       9.103  -1.012  -5.528  1.00 87.10           C  
ATOM    140  C   ILE    18       8.301  -0.311  -6.622  1.00 87.10           C  
ATOM    141  O   ILE    18       8.095  -0.867  -7.704  1.00 87.10           O  
ATOM    142  CB  ILE    18       8.160  -1.524  -4.417  1.00 87.10           C  
ATOM    143  CG1 ILE    18       8.918  -2.446  -3.455  1.00 87.10           C  
ATOM    144  CG2 ILE    18       6.949  -2.240  -5.023  1.00 87.10           C  
ATOM    145  CD1 ILE    18       8.146  -2.792  -2.190  1.00 87.10           C  
ATOM    146  N   ILE    19       7.964   0.868  -6.349  1.00 84.85           N  
ATOM    147  CA  ILE    19       7.157   1.631  -7.295  1.00 84.85           C  
ATOM    148  C   ILE    19       7.965   1.899  -8.563  1.00 84.85           C  
ATOM    149  O   ILE    19       7.448   1.770  -9.675  1.00 84.85           O  
ATOM    150  CB  ILE    19       6.670   2.961  -6.678  1.00 84.85           C  
ATOM    151  CG1 ILE    19       5.672   2.691  -5.547  1.00 84.85           C  
ATOM    152  CG2 ILE    19       6.051   3.860  -7.753  1.00 84.85           C  
ATOM    153  CD1 ILE    19       5.266   3.936  -4.770  1.00 84.85           C  
ATOM    154  N   LYS    20       9.241   2.172  -8.359  1.00 85.78           N  
ATOM    155  CA  LYS    20      10.112   2.479  -9.490  1.00 85.78           C  
ATOM    156  C   LYS    20      10.376   1.235 -10.334  1.00 85.78           C  
ATOM    157  O   LYS    20      10.413   1.309 -11.564  1.00 85.78           O  
ATOM    158  CB  LYS    20      11.435   3.072  -9.003  1.00 85.78           C  
ATOM    159  CG  LYS    20      12.343   3.561 -10.122  1.00 85.78           C  
ATOM    160  CD  LYS    20      13.650   4.123  -9.576  1.00 85.78           C  
ATOM    161  CE  LYS    20      14.618   4.477 -10.697  1.00 85.78           C  
ATOM    162  NZ  LYS    20      15.896   5.041 -10.167  1.00 85.78           N  
ATOM    163  N   ASN    21      10.444   0.120  -9.723  1.00 85.63           N  
ATOM    164  CA  ASN    21      10.805  -1.113 -10.414  1.00 85.63           C  
ATOM    165  C   ASN    21       9.586  -1.777 -11.047  1.00 85.63           C  
ATOM    166  O   ASN    21       9.717  -2.536 -12.010  1.00 85.63           O  
ATOM    167  CB  ASN    21      11.500  -2.082  -9.456  1.00 85.63           C  
ATOM    168  CG  ASN    21      12.908  -1.647  -9.104  1.00 85.63           C  
ATOM    169  OD1 ASN    21      13.523  -0.854  -9.822  1.00 85.63           O  
ATOM    170  ND2 ASN    21      13.429  -2.160  -7.996  1.00 85.63           N  
ATOM    171  N   ALA    22       8.418  -1.535 -10.477  1.00 84.85           N  
ATOM    172  CA  ALA    22       7.198  -2.178 -10.957  1.00 84.85           C  
ATOM    173  C   ALA    22       6.621  -1.433 -12.157  1.00 84.85           C  
ATOM    174  O   ALA    22       5.681  -0.647 -12.015  1.00 84.85           O  
ATOM    175  CB  ALA    22       6.163  -2.260  -9.838  1.00 84.85           C  
ATOM    176  N   GLN    23       7.229  -1.612 -13.370  1.00 79.20           N  
ATOM    177  CA  GLN    23       6.837  -0.885 -14.572  1.00 79.20           C  
ATOM    178  C   GLN    23       5.806  -1.669 -15.379  1.00 79.20           C  
ATOM    179  O   GLN    23       4.923  -1.081 -16.007  1.00 79.20           O  
ATOM    180  CB  GLN    23       8.060  -0.579 -15.438  1.00 79.20           C  
ATOM    181  CG  GLN    23       9.087   0.316 -14.759  1.00 79.20           C  
ATOM    182  CD  GLN    23       8.612   1.750 -14.614  1.00 79.20           C  
ATOM    183  OE1 GLN    23       7.810   2.236 -15.419  1.00 79.20           O  
ATOM    184  NE2 GLN    23       9.104   2.437 -13.589  1.00 79.20           N  
ATOM    185  N   ASP    24       5.871  -2.939 -15.221  1.00 82.42           N  
ATOM    186  CA  ASP    24       4.901  -3.727 -15.975  1.00 82.42           C  
ATOM    187  C   ASP    24       3.799  -4.260 -15.063  1.00 82.42           C  
ATOM    188  O   ASP    24       3.911  -4.190 -13.838  1.00 82.42           O  
ATOM    189  CB  ASP    24       5.594  -4.885 -16.696  1.00 82.42           C  
ATOM    190  CG  ASP    24       6.304  -5.834 -15.746  1.00 82.42           C  
ATOM    191  OD1 ASP    24       6.920  -5.367 -14.764  1.00 82.42           O  
ATOM    192  OD2 ASP    24       6.249  -7.060 -15.984  1.00 82.42           O  
ATOM    193  N   ASP    25       2.708  -4.687 -15.675  1.00 77.21           N  
ATOM    194  CA  ASP    25       1.525  -5.117 -14.936  1.00 77.21           C  
ATOM    195  C   ASP    25       1.847  -6.300 -14.025  1.00 77.21           C  
ATOM    196  O   ASP    25       1.418  -6.334 -12.869  1.00 77.21           O  
ATOM    197  CB  ASP    25       0.396  -5.488 -15.900  1.00 77.21           C  
ATOM    198  CG  ASP    25      -0.176  -4.287 -16.632  1.00 77.21           C  
ATOM    199  OD1 ASP    25       0.055  -3.139 -16.196  1.00 77.21           O  
ATOM    200  OD2 ASP    25      -0.867  -4.491 -17.653  1.00 77.21           O  
ATOM    201  N   ASP    26       2.725  -7.094 -14.485  1.00 77.60           N  
ATOM    202  CA  ASP    26       3.043  -8.286 -13.705  1.00 77.60           C  
ATOM    203  C   ASP    26       3.860  -7.929 -12.465  1.00 77.60           C  
ATOM    204  O   ASP    26       3.591  -8.433 -11.372  1.00 77.60           O  
ATOM    205  CB  ASP    26       3.804  -9.301 -14.562  1.00 77.60           C  
ATOM    206  CG  ASP    26       2.935  -9.953 -15.622  1.00 77.60           C  
ATOM    207  OD1 ASP    26       1.697  -9.997 -15.453  1.00 77.60           O  
ATOM    208  OD2 ASP    26       3.492 -10.429 -16.634  1.00 77.60           O  
ATOM    209  N   SER    27       4.819  -7.031 -12.713  1.00 81.61           N  
ATOM    210  CA  SER    27       5.645  -6.635 -11.577  1.00 81.61           C  
ATOM    211  C   SER    27       4.831  -5.860 -10.546  1.00 81.61           C  
ATOM    212  O   SER    27       5.060  -5.989  -9.342  1.00 81.61           O  
ATOM    213  CB  SER    27       6.830  -5.788 -12.044  1.00 81.61           C  
ATOM    214  OG  SER    27       6.382  -4.618 -12.706  1.00 81.61           O  
ATOM    215  N   LYS    28       3.879  -5.106 -10.928  1.00 81.29           N  
ATOM    216  CA  LYS    28       3.005  -4.354 -10.033  1.00 81.29           C  
ATOM    217  C   LYS    28       2.150  -5.290  -9.184  1.00 81.29           C  
ATOM    218  O   LYS    28       2.040  -5.108  -7.969  1.00 81.29           O  
ATOM    219  CB  LYS    28       2.110  -3.404 -10.829  1.00 81.29           C  
ATOM    220  CG  LYS    28       2.848  -2.220 -11.436  1.00 81.29           C  
ATOM    221  CD  LYS    28       1.903  -1.309 -12.211  1.00 81.29           C  
ATOM    222  CE  LYS    28       2.650  -0.158 -12.869  1.00 81.29           C  
ATOM    223  NZ  LYS    28       1.738   0.703 -13.680  1.00 81.29           N  
ATOM    224  N   ILE    29       1.623  -6.257  -9.870  1.00 78.50           N  
ATOM    225  CA  ILE    29       0.773  -7.218  -9.176  1.00 78.50           C  
ATOM    226  C   ILE    29       1.599  -7.989  -8.148  1.00 78.50           C  
ATOM    227  O   ILE    29       1.174  -8.160  -7.003  1.00 78.50           O  
ATOM    228  CB  ILE    29       0.101  -8.197 -10.165  1.00 78.50           C  
ATOM    229  CG1 ILE    29      -0.895  -7.450 -11.061  1.00 78.50           C  
ATOM    230  CG2 ILE    29      -0.589  -9.338  -9.412  1.00 78.50           C  
ATOM    231  CD1 ILE    29      -1.407  -8.271 -12.236  1.00 78.50           C  
ATOM    232  N   ASN    30       2.793  -8.335  -8.574  1.00 78.05           N  
ATOM    233  CA  ASN    30       3.658  -9.105  -7.686  1.00 78.05           C  
ATOM    234  C   ASN    30       4.161  -8.258  -6.520  1.00 78.05           C  
ATOM    235  O   ASN    30       4.346  -8.766  -5.413  1.00 78.05           O  
ATOM    236  CB  ASN    30       4.837  -9.693  -8.462  1.00 78.05           C  
ATOM    237  CG  ASN    30       4.427 -10.834  -9.372  1.00 78.05           C  
ATOM    238  OD1 ASN    30       3.392 -11.471  -9.160  1.00 78.05           O  
ATOM    239  ND2 ASN    30       5.234 -11.100 -10.392  1.00 78.05           N  
ATOM    240  N   SER    31       4.253  -6.989  -6.792  1.00 82.11           N  
ATOM    241  CA  SER    31       4.827  -6.100  -5.787  1.00 82.11           C  
ATOM    242  C   SER    31       3.755  -5.567  -4.842  1.00 82.11           C  
ATOM    243  O   SER    31       4.071  -4.967  -3.813  1.00 82.11           O  
ATOM    244  CB  SER    31       5.553  -4.932  -6.457  1.00 82.11           C  
ATOM    245  OG  SER    31       6.682  -5.391  -7.181  1.00 82.11           O  
ATOM    246  N   THR    32       2.487  -5.788  -5.218  1.00 82.28           N  
ATOM    247  CA  THR    32       1.398  -5.353  -4.350  1.00 82.28           C  
ATOM    248  C   THR    32       1.475  -6.050  -2.995  1.00 82.28           C  
ATOM    249  O   THR    32       1.249  -5.425  -1.956  1.00 82.28           O  
ATOM    250  CB  THR    32       0.027  -5.627  -4.995  1.00 82.28           C  
ATOM    251  OG1 THR    32      -0.056  -4.931  -6.244  1.00 82.28           O  
ATOM    252  CG2 THR    32      -1.109  -5.161  -4.091  1.00 82.28           C  
ATOM    253  N   GLN    33       1.853  -7.373  -2.995  1.00 79.09           N  
ATOM    254  CA  GLN    33       1.975  -8.127  -1.752  1.00 79.09           C  
ATOM    255  C   GLN    33       3.052  -7.531  -0.850  1.00 79.09           C  
ATOM    256  O   GLN    33       2.877  -7.453   0.368  1.00 79.09           O  
ATOM    257  CB  GLN    33       2.287  -9.596  -2.042  1.00 79.09           C  
ATOM    258  CG  GLN    33       2.218 -10.494  -0.815  1.00 79.09           C  
ATOM    259  CD  GLN    33       0.822 -10.579  -0.227  1.00 79.09           C  
ATOM    260  OE1 GLN    33      -0.167 -10.698  -0.958  1.00 79.09           O  
ATOM    261  NE2 GLN    33       0.730 -10.517   1.097  1.00 79.09           N  
ATOM    262  N   GLU    34       4.039  -7.093  -1.481  1.00 84.04           N  
ATOM    263  CA  GLU    34       5.116  -6.472  -0.717  1.00 84.04           C  
ATOM    264  C   GLU    34       4.665  -5.152  -0.099  1.00 84.04           C  
ATOM    265  O   GLU    34       4.969  -4.867   1.061  1.00 84.04           O  
ATOM    266  CB  GLU    34       6.344  -6.246  -1.604  1.00 84.04           C  
ATOM    267  CG  GLU    34       7.603  -5.886  -0.830  1.00 84.04           C  
ATOM    268  CD  GLU    34       8.852  -5.855  -1.697  1.00 84.04           C  
ATOM    269  OE1 GLU    34       9.954  -5.593  -1.165  1.00 84.04           O  
ATOM    270  OE2 GLU    34       8.727  -6.094  -2.919  1.00 84.04           O  
ATOM    271  N   LEU    35       3.957  -4.357  -0.782  1.00 84.01           N  
ATOM    272  CA  LEU    35       3.439  -3.100  -0.254  1.00 84.01           C  
ATOM    273  C   LEU    35       2.491  -3.351   0.914  1.00 84.01           C  
ATOM    274  O   LEU    35       2.549  -2.650   1.927  1.00 84.01           O  
ATOM    275  CB  LEU    35       2.718  -2.314  -1.352  1.00 84.01           C  
ATOM    276  CG  LEU    35       3.604  -1.675  -2.422  1.00 84.01           C  
ATOM    277  CD1 LEU    35       2.747  -1.001  -3.487  1.00 84.01           C  
ATOM    278  CD2 LEU    35       4.567  -0.674  -1.791  1.00 84.01           C  
ATOM    279  N   LEU    36       1.707  -4.379   0.753  1.00 82.53           N  
ATOM    280  CA  LEU    36       0.765  -4.722   1.813  1.00 82.53           C  
ATOM    281  C   LEU    36       1.502  -5.154   3.077  1.00 82.53           C  
ATOM    282  O   LEU    36       1.089  -4.815   4.188  1.00 82.53           O  
ATOM    283  CB  LEU    36      -0.177  -5.837   1.352  1.00 82.53           C  
ATOM    284  CG  LEU    36      -1.307  -5.422   0.408  1.00 82.53           C  
ATOM    285  CD1 LEU    36      -2.034  -6.653  -0.122  1.00 82.53           C  
ATOM    286  CD2 LEU    36      -2.280  -4.485   1.117  1.00 82.53           C  
ATOM    287  N   ASP    37       2.582  -5.841   2.856  1.00 83.35           N  
ATOM    288  CA  ASP    37       3.388  -6.266   3.997  1.00 83.35           C  
ATOM    289  C   ASP    37       3.971  -5.064   4.736  1.00 83.35           C  
ATOM    290  O   ASP    37       3.966  -5.024   5.968  1.00 83.35           O  
ATOM    291  CB  ASP    37       4.511  -7.199   3.542  1.00 83.35           C  
ATOM    292  CG  ASP    37       4.014  -8.579   3.150  1.00 83.35           C  
ATOM    293  OD1 ASP    37       2.872  -8.940   3.507  1.00 83.35           O  
ATOM    294  OD2 ASP    37       4.772  -9.314   2.481  1.00 83.35           O  
ATOM    295  N   ILE    38       4.441  -4.112   3.970  1.00 84.70           N  
ATOM    296  CA  ILE    38       4.986  -2.901   4.573  1.00 84.70           C  
ATOM    297  C   ILE    38       3.883  -2.157   5.323  1.00 84.70           C  
ATOM    298  O   ILE    38       4.090  -1.696   6.448  1.00 84.70           O  
ATOM    299  CB  ILE    38       5.627  -1.980   3.511  1.00 84.70           C  
ATOM    300  CG1 ILE    38       6.869  -2.646   2.907  1.00 84.70           C  
ATOM    301  CG2 ILE    38       5.976  -0.618   4.118  1.00 84.70           C  
ATOM    302  CD1 ILE    38       7.425  -1.928   1.686  1.00 84.70           C  
ATOM    303  N   TYR    39       2.762  -2.064   4.708  1.00 83.04           N  
ATOM    304  CA  TYR    39       1.616  -1.428   5.348  1.00 83.04           C  
ATOM    305  C   TYR    39       1.262  -2.128   6.655  1.00 83.04           C  
ATOM    306  O   TYR    39       0.989  -1.472   7.663  1.00 83.04           O  
ATOM    307  CB  TYR    39       0.406  -1.432   4.409  1.00 83.04           C  
ATOM    308  CG  TYR    39      -0.878  -0.996   5.072  1.00 83.04           C  
ATOM    309  CD1 TYR    39      -1.921  -1.897   5.278  1.00 83.04           C  
ATOM    310  CD2 TYR    39      -1.052   0.318   5.494  1.00 83.04           C  
ATOM    311  CE1 TYR    39      -3.106  -1.499   5.886  1.00 83.04           C  
ATOM    312  CE2 TYR    39      -2.234   0.728   6.104  1.00 83.04           C  
ATOM    313  CZ  TYR    39      -3.253  -0.187   6.296  1.00 83.04           C  
ATOM    314  OH  TYR    39      -4.425   0.213   6.899  1.00 83.04           O  
ATOM    315  N   ARG    40       1.247  -3.426   6.701  1.00 82.04           N  
ATOM    316  CA  ARG    40       0.911  -4.190   7.898  1.00 82.04           C  
ATOM    317  C   ARG    40       1.912  -3.922   9.017  1.00 82.04           C  
ATOM    318  O   ARG    40       1.537  -3.858  10.190  1.00 82.04           O  
ATOM    319  CB  ARG    40       0.862  -5.687   7.585  1.00 82.04           C  
ATOM    320  CG  ARG    40      -0.373  -6.114   6.809  1.00 82.04           C  
ATOM    321  CD  ARG    40      -0.348  -7.601   6.482  1.00 82.04           C  
ATOM    322  NE  ARG    40      -1.535  -8.009   5.736  1.00 82.04           N  
ATOM    323  CZ  ARG    40      -1.694  -9.195   5.154  1.00 82.04           C  
ATOM    324  NH1 ARG    40      -0.740 -10.116   5.221  1.00 82.04           N  
ATOM    325  NH2 ARG    40      -2.815  -9.461   4.499  1.00 82.04           N  
ATOM    326  N   ARG    41       3.057  -3.688   8.598  1.00 80.78           N  
ATOM    327  CA  ARG    41       4.100  -3.402   9.578  1.00 80.78           C  
ATOM    328  C   ARG    41       3.942  -1.997  10.151  1.00 80.78           C  
ATOM    329  O   ARG    41       4.243  -1.761  11.322  1.00 80.78           O  
ATOM    330  CB  ARG    41       5.486  -3.559   8.950  1.00 80.78           C  
ATOM    331  CG  ARG    41       5.912  -5.004   8.749  1.00 80.78           C  
ATOM    332  CD  ARG    41       7.359  -5.108   8.289  1.00 80.78           C  
ATOM    333  NE  ARG    41       7.486  -4.876   6.852  1.00 80.78           N  
ATOM    334  CZ  ARG    41       8.641  -4.783   6.199  1.00 80.78           C  
ATOM    335  NH1 ARG    41       9.796  -4.900   6.843  1.00 80.78           N  
ATOM    336  NH2 ARG    41       8.641  -4.571   4.890  1.00 80.78           N  
ATOM    337  N   LEU    42       3.447  -1.107   9.288  1.00 80.38           N  
ATOM    338  CA  LEU    42       3.269   0.283   9.692  1.00 80.38           C  
ATOM    339  C   LEU    42       1.935   0.476  10.406  1.00 80.38           C  
ATOM    340  O   LEU    42       1.721   1.495  11.066  1.00 80.38           O  
ATOM    341  CB  LEU    42       3.348   1.210   8.476  1.00 80.38           C  
ATOM    342  CG  LEU    42       4.725   1.362   7.828  1.00 80.38           C  
ATOM    343  CD1 LEU    42       4.608   2.110   6.504  1.00 80.38           C  
ATOM    344  CD2 LEU    42       5.683   2.081   8.770  1.00 80.38           C  
ATOM    345  N   TYR    43       1.163  -0.567  10.262  1.00 80.76           N  
ATOM    346  CA  TYR    43      -0.221  -0.474  10.715  1.00 80.76           C  
ATOM    347  C   TYR    43      -0.289  -0.037  12.173  1.00 80.76           C  
ATOM    348  O   TYR    43      -1.012   0.902  12.513  1.00 80.76           O  
ATOM    349  CB  TYR    43      -0.936  -1.816  10.537  1.00 80.76           C  
ATOM    350  CG  TYR    43      -2.426  -1.746  10.769  1.00 80.76           C  
ATOM    351  CD1 TYR    43      -2.974  -2.080  12.005  1.00 80.76           C  
ATOM    352  CD2 TYR    43      -3.287  -1.346   9.753  1.00 80.76           C  
ATOM    353  CE1 TYR    43      -4.347  -2.018  12.223  1.00 80.76           C  
ATOM    354  CE2 TYR    43      -4.661  -1.281   9.960  1.00 80.76           C  
ATOM    355  CZ  TYR    43      -5.181  -1.618  11.196  1.00 80.76           C  
ATOM    356  OH  TYR    43      -6.540  -1.555  11.406  1.00 80.76           O  
ATOM    357  N   PRO    44       0.519  -0.584  13.067  1.00 81.84           N  
ATOM    358  CA  PRO    44       0.418  -0.214  14.481  1.00 81.84           C  
ATOM    359  C   PRO    44       0.930   1.198  14.759  1.00 81.84           C  
ATOM    360  O   PRO    44       0.604   1.784  15.795  1.00 81.84           O  
ATOM    361  CB  PRO    44       1.289  -1.259  15.183  1.00 81.84           C  
ATOM    362  CG  PRO    44       1.612  -2.261  14.122  1.00 81.84           C  
ATOM    363  CD  PRO    44       1.268  -1.670  12.785  1.00 81.84           C  
ATOM    364  N   SER    45       1.671   1.689  13.859  1.00 80.97           N  
ATOM    365  CA  SER    45       2.280   2.998  14.071  1.00 80.97           C  
ATOM    366  C   SER    45       1.448   4.104  13.432  1.00 80.97           C  
ATOM    367  O   SER    45       1.715   5.290  13.643  1.00 80.97           O  
ATOM    368  CB  SER    45       3.701   3.026  13.505  1.00 80.97           C  
ATOM    369  OG  SER    45       4.502   2.025  14.109  1.00 80.97           O  
ATOM    370  N   LEU    46       0.456   3.743  12.607  1.00 79.72           N  
ATOM    371  CA  LEU    46      -0.336   4.725  11.875  1.00 79.72           C  
ATOM    372  C   LEU    46      -1.472   5.262  12.740  1.00 79.72           C  
ATOM    373  O   LEU    46      -1.902   4.600  13.688  1.00 79.72           O  
ATOM    374  CB  LEU    46      -0.902   4.110  10.593  1.00 79.72           C  
ATOM    375  CG  LEU    46       0.116   3.729   9.517  1.00 79.72           C  
ATOM    376  CD1 LEU    46      -0.577   3.014   8.362  1.00 79.72           C  
ATOM    377  CD2 LEU    46       0.856   4.966   9.020  1.00 79.72           C  
ATOM    378  N   THR    47      -1.876   6.493  12.521  1.00 84.18           N  
ATOM    379  CA  THR    47      -3.029   7.079  13.196  1.00 84.18           C  
ATOM    380  C   THR    47      -4.326   6.452  12.694  1.00 84.18           C  
ATOM    381  O   THR    47      -4.366   5.891  11.596  1.00 84.18           O  
ATOM    382  CB  THR    47      -3.080   8.605  12.991  1.00 84.18           C  
ATOM    383  OG1 THR    47      -3.372   8.886  11.616  1.00 84.18           O  
ATOM    384  CG2 THR    47      -1.751   9.255  13.359  1.00 84.18           C  
ATOM    385  N   PRO    48      -5.322   6.461  13.499  1.00 84.24           N  
ATOM    386  CA  PRO    48      -6.615   5.903  13.095  1.00 84.24           C  
ATOM    387  C   PRO    48      -7.129   6.494  11.784  1.00 84.24           C  
ATOM    388  O   PRO    48      -7.751   5.788  10.986  1.00 84.24           O  
ATOM    389  CB  PRO    48      -7.538   6.273  14.259  1.00 84.24           C  
ATOM    390  CG  PRO    48      -6.625   6.439  15.431  1.00 84.24           C  
ATOM    391  CD  PRO    48      -5.299   6.940  14.936  1.00 84.24           C  
ATOM    392  N   GLU    49      -6.802   7.742  11.580  1.00 82.44           N  
ATOM    393  CA  GLU    49      -7.254   8.392  10.353  1.00 82.44           C  
ATOM    394  C   GLU    49      -6.565   7.798   9.128  1.00 82.44           C  
ATOM    395  O   GLU    49      -7.214   7.522   8.117  1.00 82.44           O  
ATOM    396  CB  GLU    49      -7.003   9.900  10.419  1.00 82.44           C  
ATOM    397  CG  GLU    49      -7.845  10.619  11.463  1.00 82.44           C  
ATOM    398  CD  GLU    49      -7.267  10.529  12.866  1.00 82.44           C  
ATOM    399  OE1 GLU    49      -8.007  10.778  13.845  1.00 82.44           O  
ATOM    400  OE2 GLU    49      -6.064  10.207  12.988  1.00 82.44           O  
ATOM    401  N   GLU    50      -5.287   7.542   9.289  1.00 80.67           N  
ATOM    402  CA  GLU    50      -4.511   6.971   8.192  1.00 80.67           C  
ATOM    403  C   GLU    50      -4.916   5.524   7.924  1.00 80.67           C  
ATOM    404  O   GLU    50      -5.086   5.125   6.770  1.00 80.67           O  
ATOM    405  CB  GLU    50      -3.013   7.050   8.496  1.00 80.67           C  
ATOM    406  CG  GLU    50      -2.452   8.464   8.462  1.00 80.67           C  
ATOM    407  CD  GLU    50      -1.065   8.575   9.076  1.00 80.67           C  
ATOM    408  OE1 GLU    50      -0.334   9.539   8.754  1.00 80.67           O  
ATOM    409  OE2 GLU    50      -0.706   7.690   9.884  1.00 80.67           O  
ATOM    410  N   ARG    51      -5.158   4.899   9.029  1.00 81.37           N  
ATOM    411  CA  ARG    51      -5.559   3.503   8.887  1.00 81.37           C  
ATOM    412  C   ARG    51      -6.904   3.389   8.178  1.00 81.37           C  
ATOM    413  O   ARG    51      -7.082   2.536   7.307  1.00 81.37           O  
ATOM    414  CB  ARG    51      -5.630   2.821  10.256  1.00 81.37           C  
ATOM    415  CG  ARG    51      -4.275   2.630  10.919  1.00 81.37           C  
ATOM    416  CD  ARG    51      -4.408   2.020  12.308  1.00 81.37           C  
ATOM    417  NE  ARG    51      -3.139   2.043  13.030  1.00 81.37           N  
ATOM    418  CZ  ARG    51      -2.984   1.686  14.302  1.00 81.37           C  
ATOM    419  NH1 ARG    51      -4.021   1.268  15.019  1.00 81.37           N  
ATOM    420  NH2 ARG    51      -1.785   1.746  14.861  1.00 81.37           N  
ATOM    421  N   GLU    52      -7.756   4.225   8.588  1.00 84.58           N  
ATOM    422  CA  GLU    52      -9.106   4.186   8.032  1.00 84.58           C  
ATOM    423  C   GLU    52      -9.092   4.449   6.529  1.00 84.58           C  
ATOM    424  O   GLU    52      -9.790   3.775   5.769  1.00 84.58           O  
ATOM    425  CB  GLU    52     -10.007   5.203   8.737  1.00 84.58           C  
ATOM    426  CG  GLU    52     -11.473   5.105   8.340  1.00 84.58           C  
ATOM    427  CD  GLU    52     -12.357   6.115   9.054  1.00 84.58           C  
ATOM    428  OE1 GLU    52     -13.599   6.040   8.916  1.00 84.58           O  
ATOM    429  OE2 GLU    52     -11.803   6.989   9.757  1.00 84.58           O  
ATOM    430  N   SER    53      -8.298   5.385   6.148  1.00 80.02           N  
ATOM    431  CA  SER    53      -8.201   5.754   4.739  1.00 80.02           C  
ATOM    432  C   SER    53      -7.678   4.593   3.899  1.00 80.02           C  
ATOM    433  O   SER    53      -8.258   4.259   2.863  1.00 80.02           O  
ATOM    434  CB  SER    53      -7.291   6.970   4.564  1.00 80.02           C  
ATOM    435  OG  SER    53      -7.190   7.330   3.197  1.00 80.02           O  
ATOM    436  N   ILE    54      -6.673   3.950   4.369  1.00 80.70           N  
ATOM    437  CA  ILE    54      -6.064   2.856   3.620  1.00 80.70           C  
ATOM    438  C   ILE    54      -6.964   1.625   3.681  1.00 80.70           C  
ATOM    439  O   ILE    54      -7.146   0.931   2.678  1.00 80.70           O  
ATOM    440  CB  ILE    54      -4.656   2.518   4.159  1.00 80.70           C  
ATOM    441  CG1 ILE    54      -3.727   3.730   4.025  1.00 80.70           C  
ATOM    442  CG2 ILE    54      -4.077   1.301   3.431  1.00 80.70           C  
ATOM    443  CD1 ILE    54      -2.364   3.540   4.675  1.00 80.70           C  
ATOM    444  N   ASP    55      -7.557   1.413   4.828  1.00 79.34           N  
ATOM    445  CA  ASP    55      -8.445   0.266   4.993  1.00 79.34           C  
ATOM    446  C   ASP    55      -9.649   0.366   4.060  1.00 79.34           C  
ATOM    447  O   ASP    55     -10.056  -0.628   3.454  1.00 79.34           O  
ATOM    448  CB  ASP    55      -8.913   0.154   6.445  1.00 79.34           C  
ATOM    449  CG  ASP    55      -7.867  -0.459   7.360  1.00 79.34           C  
ATOM    450  OD1 ASP    55      -6.852  -0.988   6.857  1.00 79.34           O  
ATOM    451  OD2 ASP    55      -8.060  -0.414   8.594  1.00 79.34           O  
ATOM    452  N   LYS    56     -10.177   1.522   4.088  1.00 77.86           N  
ATOM    453  CA  LYS    56     -11.316   1.727   3.197  1.00 77.86           C  
ATOM    454  C   LYS    56     -10.942   1.429   1.748  1.00 77.86           C  
ATOM    455  O   LYS    56     -11.696   0.770   1.030  1.00 77.86           O  
ATOM    456  CB  LYS    56     -11.842   3.158   3.319  1.00 77.86           C  
ATOM    457  CG  LYS    56     -13.154   3.399   2.586  1.00 77.86           C  
ATOM    458  CD  LYS    56     -13.659   4.821   2.799  1.00 77.86           C  
ATOM    459  CE  LYS    56     -14.915   5.096   1.983  1.00 77.86           C  
ATOM    460  NZ  LYS    56     -15.401   6.497   2.169  1.00 77.86           N  
ATOM    461  N   PHE    57      -9.798   1.815   1.453  1.00 77.69           N  
ATOM    462  CA  PHE    57      -9.304   1.598   0.099  1.00 77.69           C  
ATOM    463  C   PHE    57      -9.078   0.114  -0.164  1.00 77.69           C  
ATOM    464  O   PHE    57      -9.518  -0.415  -1.187  1.00 77.69           O  
ATOM    465  CB  PHE    57      -8.004   2.376  -0.132  1.00 77.69           C  
ATOM    466  CG  PHE    57      -7.337   2.067  -1.445  1.00 77.69           C  
ATOM    467  CD1 PHE    57      -6.189   1.286  -1.490  1.00 77.69           C  
ATOM    468  CD2 PHE    57      -7.859   2.559  -2.634  1.00 77.69           C  
ATOM    469  CE1 PHE    57      -5.570   0.999  -2.705  1.00 77.69           C  
ATOM    470  CE2 PHE    57      -7.245   2.276  -3.851  1.00 77.69           C  
ATOM    471  CZ  PHE    57      -6.100   1.497  -3.884  1.00 77.69           C  
ATOM    472  N   VAL    58      -8.376  -0.491   0.673  1.00 74.39           N  
ATOM    473  CA  VAL    58      -8.057  -1.906   0.516  1.00 74.39           C  
ATOM    474  C   VAL    58      -9.345  -2.725   0.472  1.00 74.39           C  
ATOM    475  O   VAL    58      -9.483  -3.632  -0.352  1.00 74.39           O  
ATOM    476  CB  VAL    58      -7.143  -2.412   1.655  1.00 74.39           C  
ATOM    477  CG1 VAL    58      -6.999  -3.932   1.598  1.00 74.39           C  
ATOM    478  CG2 VAL    58      -5.774  -1.738   1.579  1.00 74.39           C  
ATOM    479  N   ASN    59     -10.271  -2.336   1.264  1.00 70.90           N  
ATOM    480  CA  ASN    59     -11.524  -3.079   1.354  1.00 70.90           C  
ATOM    481  C   ASN    59     -12.390  -2.869   0.115  1.00 70.90           C  
ATOM    482  O   ASN    59     -13.117  -3.773  -0.300  1.00 70.90           O  
ATOM    483  CB  ASN    59     -12.295  -2.682   2.614  1.00 70.90           C  
ATOM    484  CG  ASN    59     -11.764  -3.361   3.862  1.00 70.90           C  
ATOM    485  OD1 ASN    59     -11.084  -4.388   3.783  1.00 70.90           O  
ATOM    486  ND2 ASN    59     -12.068  -2.792   5.022  1.00 70.90           N  
ATOM    487  N   GLU    60     -12.293  -1.727  -0.444  1.00 66.84           N  
ATOM    488  CA  GLU    60     -13.080  -1.414  -1.634  1.00 66.84           C  
ATOM    489  C   GLU    60     -12.527  -2.129  -2.864  1.00 66.84           C  
ATOM    490  O   GLU    60     -13.277  -2.459  -3.785  1.00 66.84           O  
ATOM    491  CB  GLU    60     -13.113   0.097  -1.875  1.00 66.84           C  
ATOM    492  CG  GLU    60     -14.057   0.847  -0.946  1.00 66.84           C  
ATOM    493  CD  GLU    60     -14.028   2.353  -1.150  1.00 66.84           C  
ATOM    494  OE1 GLU    60     -14.861   3.064  -0.542  1.00 66.84           O  
ATOM    495  OE2 GLU    60     -13.167   2.826  -1.923  1.00 66.84           O  
ATOM    496  N   HIS    61     -11.182  -2.276  -2.819  1.00 62.48           N  
ATOM    497  CA  HIS    61     -10.585  -2.858  -4.016  1.00 62.48           C  
ATOM    498  C   HIS    61     -10.403  -4.365  -3.863  1.00 62.48           C  
ATOM    499  O   HIS    61     -10.181  -5.071  -4.849  1.00 62.48           O  
ATOM    500  CB  HIS    61      -9.240  -2.196  -4.320  1.00 62.48           C  
ATOM    501  CG  HIS    61      -9.365  -0.826  -4.907  1.00 62.48           C  
ATOM    502  ND1 HIS    61      -9.647  -0.611  -6.239  1.00 62.48           N  
ATOM    503  CD2 HIS    61      -9.248   0.398  -4.341  1.00 62.48           C  
ATOM    504  CE1 HIS    61      -9.698   0.691  -6.466  1.00 62.48           C  
ATOM    505  NE2 HIS    61      -9.459   1.325  -5.331  1.00 62.48           N  
ATOM    506  N   THR    62     -10.301  -4.768  -2.625  1.00 54.81           N  
ATOM    507  CA  THR    62     -10.214  -6.213  -2.445  1.00 54.81           C  
ATOM    508  C   THR    62     -11.523  -6.888  -2.847  1.00 54.81           C  
ATOM    509  O   THR    62     -11.515  -7.989  -3.402  1.00 54.81           O  
ATOM    510  CB  THR    62      -9.874  -6.576  -0.988  1.00 54.81           C  
ATOM    511  OG1 THR    62      -8.687  -5.877  -0.592  1.00 54.81           O  
ATOM    512  CG2 THR    62      -9.642  -8.075  -0.833  1.00 54.81           C  
ATOM    513  N   ASP    63     -12.599  -6.215  -2.475  1.00 46.49           N  
ATOM    514  CA  ASP    63     -13.826  -6.830  -2.971  1.00 46.49           C  
ATOM    515  C   ASP    63     -13.808  -6.942  -4.494  1.00 46.49           C  
ATOM    516  O   ASP    63     -14.423  -7.847  -5.062  1.00 46.49           O  
ATOM    517  CB  ASP    63     -15.049  -6.029  -2.517  1.00 46.49           C  
ATOM    518  CG  ASP    63     -15.343  -6.185  -1.036  1.00 46.49           C  
ATOM    519  OD1 ASP    63     -14.871  -7.164  -0.420  1.00 46.49           O  
ATOM    520  OD2 ASP    63     -16.056  -5.321  -0.480  1.00 46.49           O  
ATOM    521  N   ALA    64     -13.114  -6.027  -5.033  1.00 46.72           N  
ATOM    522  CA  ALA    64     -13.094  -6.062  -6.493  1.00 46.72           C  
ATOM    523  C   ALA    64     -12.109  -7.110  -7.003  1.00 46.72           C  
ATOM    524  O   ALA    64     -12.195  -7.544  -8.154  1.00 46.72           O  
ATOM    525  CB  ALA    64     -12.741  -4.687  -7.054  1.00 46.72           C  
ATOM    526  N   ILE    65     -11.194  -7.430  -6.130  1.00 47.79           N  
ATOM    527  CA  ILE    65     -10.271  -8.445  -6.627  1.00 47.79           C  
ATOM    528  C   ILE    65     -10.943  -9.816  -6.591  1.00 47.79           C  
ATOM    529  O   ILE    65     -11.188 -10.365  -5.514  1.00 47.79           O  
ATOM    530  CB  ILE    65      -8.962  -8.467  -5.807  1.00 47.79           C  
ATOM    531  CG1 ILE    65      -8.292  -7.088  -5.833  1.00 47.79           C  
ATOM    532  CG2 ILE    65      -8.013  -9.548  -6.335  1.00 47.79           C  
ATOM    533  CD1 ILE    65      -7.120  -6.952  -4.871  1.00 47.79           C  
ATOM    534  N   ILE    66     -12.110  -9.863  -7.166  1.00 44.32           N  
ATOM    535  CA  ILE    66     -12.810 -11.134  -7.319  1.00 44.32           C  
ATOM    536  C   ILE    66     -12.040 -12.035  -8.281  1.00 44.32           C  
ATOM    537  O   ILE    66     -11.877 -11.703  -9.457  1.00 44.32           O  
ATOM    538  CB  ILE    66     -14.256 -10.925  -7.822  1.00 44.32           C  
ATOM    539  CG1 ILE    66     -15.025 -10.001  -6.869  1.00 44.32           C  
ATOM    540  CG2 ILE    66     -14.973 -12.269  -7.978  1.00 44.32           C  
ATOM    541  CD1 ILE    66     -16.402  -9.595  -7.376  1.00 44.32           C  
ATOM    542  N   ILE    67     -11.129 -12.687  -7.807  1.00 45.22           N  
ATOM    543  CA  ILE    67     -10.432 -13.678  -8.621  1.00 45.22           C  
ATOM    544  C   ILE    67     -11.260 -14.958  -8.696  1.00 45.22           C  
ATOM    545  O   ILE    67     -11.811 -15.409  -7.689  1.00 45.22           O  
ATOM    546  CB  ILE    67      -9.025 -13.982  -8.058  1.00 45.22           C  
ATOM    547  CG1 ILE    67      -8.193 -12.696  -7.977  1.00 45.22           C  
ATOM    548  CG2 ILE    67      -8.318 -15.038  -8.913  1.00 45.22           C  
ATOM    549  CD1 ILE    67      -6.856 -12.868  -7.270  1.00 45.22           C  
ATOM    550  N   ASP    68     -11.812 -15.337  -9.800  1.00 43.14           N  
ATOM    551  CA  ASP    68     -12.608 -16.472 -10.259  1.00 43.14           C  
ATOM    552  C   ASP    68     -13.849 -16.659  -9.390  1.00 43.14           C  
ATOM    553  O   ASP    68     -14.303 -17.786  -9.180  1.00 43.14           O  
ATOM    554  CB  ASP    68     -11.768 -17.751 -10.258  1.00 43.14           C  
ATOM    555  CG  ASP    68     -11.681 -18.404 -11.626  1.00 43.14           C  
ATOM    556  OD1 ASP    68     -12.388 -17.963 -12.559  1.00 43.14           O  
ATOM    557  OD2 ASP    68     -10.902 -19.371 -11.773  1.00 43.14           O  
ATOM    558  N   GLY    69     -14.563 -15.645  -9.056  1.00 38.26           N  
ATOM    559  CA  GLY    69     -15.912 -15.685  -8.514  1.00 38.26           C  
ATOM    560  C   GLY    69     -15.947 -15.909  -7.014  1.00 38.26           C  
ATOM    561  O   GLY    69     -17.021 -16.057  -6.428  1.00 38.26           O  
ATOM    562  N   VAL    70     -14.811 -15.991  -6.409  1.00 37.99           N  
ATOM    563  CA  VAL    70     -14.911 -16.112  -4.958  1.00 37.99           C  
ATOM    564  C   VAL    70     -14.650 -14.756  -4.307  1.00 37.99           C  
ATOM    565  O   VAL    70     -13.578 -14.172  -4.483  1.00 37.99           O  
ATOM    566  CB  VAL    70     -13.926 -17.167  -4.408  1.00 37.99           C  
ATOM    567  CG1 VAL    70     -14.169 -17.408  -2.919  1.00 37.99           C  
ATOM    568  CG2 VAL    70     -14.050 -18.473  -5.192  1.00 37.99           C  
ATOM    569  N   PRO    71     -15.654 -14.021  -3.984  1.00 40.65           N  
ATOM    570  CA  PRO    71     -15.357 -12.828  -3.189  1.00 40.65           C  
ATOM    571  C   PRO    71     -14.392 -13.110  -2.040  1.00 40.65           C  
ATOM    572  O   PRO    71     -14.289 -14.250  -1.581  1.00 40.65           O  
ATOM    573  CB  PRO    71     -16.729 -12.406  -2.659  1.00 40.65           C  
ATOM    574  CG  PRO    71     -17.639 -13.539  -3.011  1.00 40.65           C  
ATOM    575  CD  PRO    71     -16.885 -14.505  -3.879  1.00 40.65           C  
ATOM    576  N   ILE    72     -13.294 -12.428  -2.098  1.00 43.57           N  
ATOM    577  CA  ILE    72     -12.388 -12.446  -0.955  1.00 43.57           C  
ATOM    578  C   ILE    72     -13.170 -12.179   0.329  1.00 43.57           C  
ATOM    579  O   ILE    72     -13.446 -11.025   0.666  1.00 43.57           O  
ATOM    580  CB  ILE    72     -11.253 -11.409  -1.117  1.00 43.57           C  
ATOM    581  CG1 ILE    72     -10.540 -11.603  -2.460  1.00 43.57           C  
ATOM    582  CG2 ILE    72     -10.263 -11.506   0.048  1.00 43.57           C  
ATOM    583  CD1 ILE    72      -9.509 -10.528  -2.774  1.00 43.57           C  
ATOM    584  N   GLN    73     -14.428 -12.504   0.440  1.00 39.76           N  
ATOM    585  CA  GLN    73     -14.940 -12.307   1.792  1.00 39.76           C  
ATOM    586  C   GLN    73     -14.973 -13.622   2.565  1.00 39.76           C  
ATOM    587  O   GLN    73     -15.475 -14.630   2.064  1.00 39.76           O  
ATOM    588  CB  GLN    73     -16.337 -11.685   1.753  1.00 39.76           C  
ATOM    589  CG  GLN    73     -16.371 -10.221   2.168  1.00 39.76           C  
ATOM    590  CD  GLN    73     -17.778  -9.716   2.425  1.00 39.76           C  
ATOM    591  OE1 GLN    73     -18.749 -10.473   2.333  1.00 39.76           O  
ATOM    592  NE2 GLN    73     -17.897  -8.432   2.748  1.00 39.76           N  
ATOM    593  N   GLY    74     -14.068 -13.688   3.592  1.00 39.34           N  
ATOM    594  CA  GLY    74     -13.920 -14.693   4.633  1.00 39.34           C  
ATOM    595  C   GLY    74     -12.616 -15.462   4.539  1.00 39.34           C  
ATOM    596  O   GLY    74     -12.259 -15.961   3.470  1.00 39.34           O  
ATOM    597  N   GLY    75     -11.466 -14.766   4.782  1.00 35.85           N  
ATOM    598  CA  GLY    75     -10.318 -15.440   5.366  1.00 35.85           C  
ATOM    599  C   GLY    75      -9.738 -16.517   4.468  1.00 35.85           C  
ATOM    600  O   GLY    75      -8.827 -17.244   4.870  1.00 35.85           O  
ATOM    601  N   ARG    76     -10.180 -16.705   3.251  1.00 36.67           N  
ATOM    602  CA  ARG    76      -9.288 -17.617   2.544  1.00 36.67           C  
ATOM    603  C   ARG    76      -8.292 -16.849   1.681  1.00 36.67           C  
ATOM    604  O   ARG    76      -8.642 -15.834   1.074  1.00 36.67           O  
ATOM    605  CB  ARG    76     -10.089 -18.591   1.678  1.00 36.67           C  
ATOM    606  CG  ARG    76     -10.255 -19.970   2.295  1.00 36.67           C  
ATOM    607  CD  ARG    76     -11.016 -20.913   1.373  1.00 36.67           C  
ATOM    608  NE  ARG    76     -11.303 -22.188   2.023  1.00 36.67           N  
ATOM    609  CZ  ARG    76     -11.966 -23.194   1.460  1.00 36.67           C  
ATOM    610  NH1 ARG    76     -12.427 -23.092   0.218  1.00 36.67           N  
ATOM    611  NH2 ARG    76     -12.172 -24.311   2.143  1.00 36.67           N  
ATOM    612  N   LYS    77      -7.227 -16.424   2.294  1.00 39.68           N  
ATOM    613  CA  LYS    77      -6.006 -16.007   1.611  1.00 39.68           C  
ATOM    614  C   LYS    77      -6.081 -16.307   0.117  1.00 39.68           C  
ATOM    615  O   LYS    77      -6.200 -17.466  -0.284  1.00 39.68           O  
ATOM    616  CB  LYS    77      -4.786 -16.697   2.223  1.00 39.68           C  
ATOM    617  CG  LYS    77      -4.334 -16.097   3.547  1.00 39.68           C  
ATOM    618  CD  LYS    77      -3.000 -16.678   3.997  1.00 39.68           C  
ATOM    619  CE  LYS    77      -2.589 -16.144   5.363  1.00 39.68           C  
ATOM    620  NZ  LYS    77      -1.263 -16.681   5.792  1.00 39.68           N  
ATOM    621  N   ALA    78      -7.100 -15.918  -0.507  1.00 39.00           N  
ATOM    622  CA  ALA    78      -7.145 -16.134  -1.950  1.00 39.00           C  
ATOM    623  C   ALA    78      -5.738 -16.247  -2.532  1.00 39.00           C  
ATOM    624  O   ALA    78      -4.839 -15.494  -2.150  1.00 39.00           O  
ATOM    625  CB  ALA    78      -7.911 -15.004  -2.634  1.00 39.00           C  
ATOM    626  N   ARG    79      -5.269 -17.469  -2.560  1.00 36.17           N  
ATOM    627  CA  ARG    79      -4.137 -17.836  -3.405  1.00 36.17           C  
ATOM    628  C   ARG    79      -4.275 -17.231  -4.798  1.00 36.17           C  
ATOM    629  O   ARG    79      -5.251 -17.498  -5.503  1.00 36.17           O  
ATOM    630  CB  ARG    79      -4.011 -19.358  -3.505  1.00 36.17           C  
ATOM    631  CG  ARG    79      -2.771 -19.826  -4.250  1.00 36.17           C  
ATOM    632  CD  ARG    79      -1.574 -19.966  -3.320  1.00 36.17           C  
ATOM    633  NE  ARG    79      -1.521 -21.290  -2.706  1.00 36.17           N  
ATOM    634  CZ  ARG    79      -0.501 -21.752  -1.989  1.00 36.17           C  
ATOM    635  NH1 ARG    79       0.576 -21.004  -1.780  1.00 36.17           N  
ATOM    636  NH2 ARG    79      -0.558 -22.972  -1.476  1.00 36.17           N  
ATOM    637  N   ILE    80      -4.145 -15.902  -4.895  1.00 41.92           N  
ATOM    638  CA  ILE    80      -3.918 -15.284  -6.197  1.00 41.92           C  
ATOM    639  C   ILE    80      -3.425 -16.336  -7.189  1.00 41.92           C  
ATOM    640  O   ILE    80      -2.309 -16.845  -7.059  1.00 41.92           O  
ATOM    641  CB  ILE    80      -2.906 -14.121  -6.102  1.00 41.92           C  
ATOM    642  CG1 ILE    80      -3.411 -13.052  -5.125  1.00 41.92           C  
ATOM    643  CG2 ILE    80      -2.644 -13.518  -7.486  1.00 41.92           C  
ATOM    644  CD1 ILE    80      -2.407 -11.941  -4.851  1.00 41.92           C  
ATOM    645  N   VAL    81      -4.062 -17.419  -7.319  1.00 35.39           N  
ATOM    646  CA  VAL    81      -3.565 -18.403  -8.275  1.00 35.39           C  
ATOM    647  C   VAL    81      -3.261 -17.723  -9.608  1.00 35.39           C  
ATOM    648  O   VAL    81      -4.069 -16.938 -10.110  1.00 35.39           O  
ATOM    649  CB  VAL    81      -4.576 -19.553  -8.483  1.00 35.39           C  
ATOM    650  CG1 VAL    81      -3.999 -20.617  -9.415  1.00 35.39           C  
ATOM    651  CG2 VAL    81      -4.966 -20.169  -7.140  1.00 35.39           C  
ATOM    652  N   GLY    82      -2.094 -17.417  -9.860  1.00 35.24           N  
ATOM    653  CA  GLY    82      -1.244 -17.220 -11.023  1.00 35.24           C  
ATOM    654  C   GLY    82      -1.836 -17.790 -12.298  1.00 35.24           C  
ATOM    655  O   GLY    82      -2.146 -18.981 -12.367  1.00 35.24           O  
ATOM    656  N   LYS    83      -3.074 -17.278 -12.774  1.00 38.74           N  
ATOM    657  CA  LYS    83      -3.008 -17.446 -14.223  1.00 38.74           C  
ATOM    658  C   LYS    83      -4.328 -17.056 -14.882  1.00 38.74           C  
ATOM    659  O   LYS    83      -4.350 -16.649 -16.046  1.00 38.74           O  
ATOM    660  CB  LYS    83      -2.649 -18.888 -14.581  1.00 38.74           C  
ATOM    661  CG  LYS    83      -1.488 -19.014 -15.557  1.00 38.74           C  
ATOM    662  CD  LYS    83      -1.243 -20.465 -15.951  1.00 38.74           C  
ATOM    663  CE  LYS    83      -0.084 -20.591 -16.931  1.00 38.74           C  
ATOM    664  NZ  LYS    83       0.187 -22.015 -17.288  1.00 38.74           N  
ATOM    665  N   ILE    84      -5.123 -16.032 -14.360  1.00 42.35           N  
ATOM    666  CA  ILE    84      -6.015 -15.432 -15.347  1.00 42.35           C  
ATOM    667  C   ILE    84      -6.607 -14.140 -14.789  1.00 42.35           C  
ATOM    668  O   ILE    84      -7.537 -14.174 -13.980  1.00 42.35           O  
ATOM    669  CB  ILE    84      -7.144 -16.406 -15.755  1.00 42.35           C  
ATOM    670  CG1 ILE    84      -6.553 -17.687 -16.354  1.00 42.35           C  
ATOM    671  CG2 ILE    84      -8.107 -15.735 -16.738  1.00 42.35           C  
ATOM    672  CD1 ILE    84      -7.547 -18.835 -16.464  1.00 42.35           C  
ATOM    673  N   VAL    85      -5.806 -13.343 -14.288  1.00 47.38           N  
ATOM    674  CA  VAL    85      -6.394 -12.057 -13.927  1.00 47.38           C  
ATOM    675  C   VAL    85      -7.024 -11.412 -15.159  1.00 47.38           C  
ATOM    676  O   VAL    85      -6.414 -11.377 -16.230  1.00 47.38           O  
ATOM    677  CB  VAL    85      -5.344 -11.107 -13.307  1.00 47.38           C  
ATOM    678  CG1 VAL    85      -6.021 -10.037 -12.454  1.00 47.38           C  
ATOM    679  CG2 VAL    85      -4.335 -11.898 -12.476  1.00 47.38           C  
ATOM    680  N   SER    86      -8.171 -11.856 -15.547  1.00 50.27           N  
ATOM    681  CA  SER    86      -8.831 -11.104 -16.609  1.00 50.27           C  
ATOM    682  C   SER    86      -8.223  -9.714 -16.762  1.00 50.27           C  
ATOM    683  O   SER    86      -7.614  -9.190 -15.827  1.00 50.27           O  
ATOM    684  CB  SER    86     -10.330 -10.986 -16.331  1.00 50.27           C  
ATOM    685  OG  SER    86     -10.916 -12.268 -16.180  1.00 50.27           O  
ATOM    686  N   PRO    87      -7.938  -9.382 -17.954  1.00 55.51           N  
ATOM    687  CA  PRO    87      -7.384  -8.040 -18.148  1.00 55.51           C  
ATOM    688  C   PRO    87      -8.040  -6.995 -17.249  1.00 55.51           C  
ATOM    689  O   PRO    87      -7.372  -6.069 -16.782  1.00 55.51           O  
ATOM    690  CB  PRO    87      -7.671  -7.749 -19.623  1.00 55.51           C  
ATOM    691  CG  PRO    87      -8.140  -9.052 -20.185  1.00 55.51           C  
ATOM    692  CD  PRO    87      -8.416  -9.991 -19.045  1.00 55.51           C  
ATOM    693  N   GLY    88      -9.343  -7.203 -17.015  1.00 58.98           N  
ATOM    694  CA  GLY    88      -9.997  -6.248 -16.135  1.00 58.98           C  
ATOM    695  C   GLY    88      -9.487  -6.306 -14.707  1.00 58.98           C  
ATOM    696  O   GLY    88      -9.278  -5.270 -14.074  1.00 58.98           O  
ATOM    697  N   VAL    89      -9.235  -7.503 -14.283  1.00 64.71           N  
ATOM    698  CA  VAL    89      -8.734  -7.714 -12.929  1.00 64.71           C  
ATOM    699  C   VAL    89      -7.294  -7.215 -12.827  1.00 64.71           C  
ATOM    700  O   VAL    89      -6.901  -6.638 -11.811  1.00 64.71           O  
ATOM    701  CB  VAL    89      -8.813  -9.202 -12.519  1.00 64.71           C  
ATOM    702  CG1 VAL    89      -8.202  -9.414 -11.135  1.00 64.71           C  
ATOM    703  CG2 VAL    89     -10.262  -9.686 -12.548  1.00 64.71           C  
ATOM    704  N   LYS    90      -6.612  -7.505 -13.909  1.00 66.22           N  
ATOM    705  CA  LYS    90      -5.235  -7.021 -13.950  1.00 66.22           C  
ATOM    706  C   LYS    90      -5.182  -5.501 -13.827  1.00 66.22           C  
ATOM    707  O   LYS    90      -4.344  -4.961 -13.103  1.00 66.22           O  
ATOM    708  CB  LYS    90      -4.547  -7.467 -15.242  1.00 66.22           C  
ATOM    709  CG  LYS    90      -3.952  -8.865 -15.176  1.00 66.22           C  
ATOM    710  CD  LYS    90      -3.183  -9.206 -16.446  1.00 66.22           C  
ATOM    711  CE  LYS    90      -2.718 -10.656 -16.447  1.00 66.22           C  
ATOM    712  NZ  LYS    90      -1.957 -10.993 -17.688  1.00 66.22           N  
ATOM    713  N   GLY    91      -6.098  -4.878 -14.574  1.00 69.36           N  
ATOM    714  CA  GLY    91      -6.164  -3.429 -14.473  1.00 69.36           C  
ATOM    715  C   GLY    91      -6.508  -2.943 -13.078  1.00 69.36           C  
ATOM    716  O   GLY    91      -5.937  -1.962 -12.598  1.00 69.36           O  
ATOM    717  N   LEU    92      -7.358  -3.698 -12.474  1.00 72.00           N  
ATOM    718  CA  LEU    92      -7.755  -3.331 -11.119  1.00 72.00           C  
ATOM    719  C   LEU    92      -6.603  -3.532 -10.142  1.00 72.00           C  
ATOM    720  O   LEU    92      -6.362  -2.687  -9.276  1.00 72.00           O  
ATOM    721  CB  LEU    92      -8.967  -4.153 -10.674  1.00 72.00           C  
ATOM    722  CG  LEU    92     -10.302  -3.808 -11.337  1.00 72.00           C  
ATOM    723  CD1 LEU    92     -11.370  -4.819 -10.936  1.00 72.00           C  
ATOM    724  CD2 LEU    92     -10.732  -2.392 -10.967  1.00 72.00           C  
ATOM    725  N   ALA    93      -5.965  -4.642 -10.328  1.00 73.27           N  
ATOM    726  CA  ALA    93      -4.825  -4.911  -9.455  1.00 73.27           C  
ATOM    727  C   ALA    93      -3.732  -3.863  -9.641  1.00 73.27           C  
ATOM    728  O   ALA    93      -3.150  -3.383  -8.665  1.00 73.27           O  
ATOM    729  CB  ALA    93      -4.269  -6.308  -9.722  1.00 73.27           C  
ATOM    730  N   THR    94      -3.546  -3.535 -10.919  1.00 78.39           N  
ATOM    731  CA  THR    94      -2.541  -2.517 -11.204  1.00 78.39           C  
ATOM    732  C   THR    94      -2.951  -1.172 -10.612  1.00 78.39           C  
ATOM    733  O   THR    94      -2.124  -0.466 -10.031  1.00 78.39           O  
ATOM    734  CB  THR    94      -2.312  -2.367 -12.719  1.00 78.39           C  
ATOM    735  OG1 THR    94      -3.268  -3.169 -13.423  1.00 78.39           O  
ATOM    736  CG2 THR    94      -0.906  -2.811 -13.110  1.00 78.39           C  
ATOM    737  N   GLY    95      -4.184  -0.786 -10.789  1.00 79.70           N  
ATOM    738  CA  GLY    95      -4.682   0.433 -10.171  1.00 79.70           C  
ATOM    739  C   GLY    95      -4.580   0.419  -8.657  1.00 79.70           C  
ATOM    740  O   GLY    95      -4.240   1.432  -8.043  1.00 79.70           O  
ATOM    741  N   PHE    96      -4.901  -0.739  -8.114  1.00 81.07           N  
ATOM    742  CA  PHE    96      -4.764  -0.921  -6.674  1.00 81.07           C  
ATOM    743  C   PHE    96      -3.326  -0.677  -6.232  1.00 81.07           C  
ATOM    744  O   PHE    96      -3.083   0.054  -5.269  1.00 81.07           O  
ATOM    745  CB  PHE    96      -5.208  -2.328  -6.265  1.00 81.07           C  
ATOM    746  CG  PHE    96      -5.009  -2.627  -4.803  1.00 81.07           C  
ATOM    747  CD1 PHE    96      -3.992  -3.477  -4.385  1.00 81.07           C  
ATOM    748  CD2 PHE    96      -5.839  -2.056  -3.847  1.00 81.07           C  
ATOM    749  CE1 PHE    96      -3.805  -3.755  -3.033  1.00 81.07           C  
ATOM    750  CE2 PHE    96      -5.658  -2.329  -2.494  1.00 81.07           C  
ATOM    751  CZ  PHE    96      -4.642  -3.180  -2.089  1.00 81.07           C  
ATOM    752  N   PHE    97      -2.407  -1.290  -6.962  1.00 84.32           N  
ATOM    753  CA  PHE    97      -0.989  -1.123  -6.663  1.00 84.32           C  
ATOM    754  C   PHE    97      -0.602   0.351  -6.683  1.00 84.32           C  
ATOM    755  O   PHE    97       0.043   0.841  -5.754  1.00 84.32           O  
ATOM    756  CB  PHE    97      -0.132  -1.905  -7.662  1.00 84.32           C  
ATOM    757  CG  PHE    97       1.343  -1.631  -7.541  1.00 84.32           C  
ATOM    758  CD1 PHE    97       1.954  -0.669  -8.337  1.00 84.32           C  
ATOM    759  CD2 PHE    97       2.120  -2.336  -6.630  1.00 84.32           C  
ATOM    760  CE1 PHE    97       3.319  -0.414  -8.227  1.00 84.32           C  
ATOM    761  CE2 PHE    97       3.485  -2.086  -6.514  1.00 84.32           C  
ATOM    762  CZ  PHE    97       4.082  -1.125  -7.314  1.00 84.32           C  
ATOM    763  N   GLU    98      -0.935   1.096  -7.709  1.00 83.66           N  
ATOM    764  CA  GLU    98      -0.558   2.495  -7.884  1.00 83.66           C  
ATOM    765  C   GLU    98      -1.115   3.361  -6.757  1.00 83.66           C  
ATOM    766  O   GLU    98      -0.396   4.187  -6.189  1.00 83.66           O  
ATOM    767  CB  GLU    98      -1.044   3.018  -9.238  1.00 83.66           C  
ATOM    768  CG  GLU    98      -0.277   2.455 -10.426  1.00 83.66           C  
ATOM    769  CD  GLU    98      -0.786   2.965 -11.765  1.00 83.66           C  
ATOM    770  OE1 GLU    98      -0.115   2.736 -12.796  1.00 83.66           O  
ATOM    771  OE2 GLU    98      -1.865   3.601 -11.782  1.00 83.66           O  
ATOM    772  N   GLU    99      -2.309   3.091  -6.428  1.00 83.87           N  
ATOM    773  CA  GLU    99      -2.949   3.893  -5.390  1.00 83.87           C  
ATOM    774  C   GLU    99      -2.403   3.545  -4.008  1.00 83.87           C  
ATOM    775  O   GLU    99      -2.140   4.435  -3.196  1.00 83.87           O  
ATOM    776  CB  GLU    99      -4.467   3.700  -5.420  1.00 83.87           C  
ATOM    777  CG  GLU    99      -5.169   4.505  -6.505  1.00 83.87           C  
ATOM    778  CD  GLU    99      -6.684   4.404  -6.442  1.00 83.87           C  
ATOM    779  OE1 GLU    99      -7.363   4.862  -7.388  1.00 83.87           O  
ATOM    780  OE2 GLU    99      -7.197   3.863  -5.436  1.00 83.87           O  
ATOM    781  N   LEU   100      -2.291   2.232  -3.782  1.00 84.05           N  
ATOM    782  CA  LEU   100      -1.712   1.823  -2.508  1.00 84.05           C  
ATOM    783  C   LEU   100      -0.290   2.353  -2.361  1.00 84.05           C  
ATOM    784  O   LEU   100       0.080   2.866  -1.303  1.00 84.05           O  
ATOM    785  CB  LEU   100      -1.716   0.297  -2.383  1.00 84.05           C  
ATOM    786  CG  LEU   100      -1.190  -0.277  -1.066  1.00 84.05           C  
ATOM    787  CD1 LEU   100      -2.050   0.199   0.100  1.00 84.05           C  
ATOM    788  CD2 LEU   100      -1.153  -1.800  -1.123  1.00 84.05           C  
ATOM    789  N   GLY   101       0.492   2.209  -3.394  1.00 84.24           N  
ATOM    790  CA  GLY   101       1.845   2.741  -3.374  1.00 84.24           C  
ATOM    791  C   GLY   101       1.895   4.235  -3.121  1.00 84.24           C  
ATOM    792  O   GLY   101       2.704   4.708  -2.320  1.00 84.24           O  
ATOM    793  N   SER   102       1.051   4.969  -3.739  1.00 83.52           N  
ATOM    794  CA  SER   102       0.997   6.416  -3.560  1.00 83.52           C  
ATOM    795  C   SER   102       0.598   6.782  -2.135  1.00 83.52           C  
ATOM    796  O   SER   102       1.177   7.691  -1.536  1.00 83.52           O  
ATOM    797  CB  SER   102       0.015   7.043  -4.551  1.00 83.52           C  
ATOM    798  OG  SER   102      -0.059   8.446  -4.366  1.00 83.52           O  
ATOM    799  N   LYS   103      -0.340   6.096  -1.526  1.00 83.98           N  
ATOM    800  CA  LYS   103      -0.773   6.366  -0.158  1.00 83.98           C  
ATOM    801  C   LYS   103       0.344   6.075   0.840  1.00 83.98           C  
ATOM    802  O   LYS   103       0.552   6.837   1.787  1.00 83.98           O  
ATOM    803  CB  LYS   103      -2.011   5.537   0.186  1.00 83.98           C  
ATOM    804  CG  LYS   103      -3.302   6.075  -0.414  1.00 83.98           C  
ATOM    805  CD  LYS   103      -4.507   5.252   0.024  1.00 83.98           C  
ATOM    806  CE  LYS   103      -5.780   5.706  -0.678  1.00 83.98           C  
ATOM    807  NZ  LYS   103      -6.322   6.964  -0.084  1.00 83.98           N  
ATOM    808  N   LEU   104       1.018   5.027   0.542  1.00 82.85           N  
ATOM    809  CA  LEU   104       2.114   4.682   1.441  1.00 82.85           C  
ATOM    810  C   LEU   104       3.245   5.699   1.333  1.00 82.85           C  
ATOM    811  O   LEU   104       3.846   6.075   2.343  1.00 82.85           O  
ATOM    812  CB  LEU   104       2.641   3.279   1.131  1.00 82.85           C  
ATOM    813  CG  LEU   104       1.742   2.111   1.538  1.00 82.85           C  
ATOM    814  CD1 LEU   104       2.339   0.791   1.061  1.00 82.85           C  
ATOM    815  CD2 LEU   104       1.537   2.096   3.049  1.00 82.85           C  
ATOM    816  N   ALA   105       3.509   6.098   0.110  1.00 82.54           N  
ATOM    817  CA  ALA   105       4.548   7.104  -0.090  1.00 82.54           C  
ATOM    818  C   ALA   105       4.182   8.415   0.600  1.00 82.54           C  
ATOM    819  O   ALA   105       5.044   9.081   1.180  1.00 82.54           O  
ATOM    820  CB  ALA   105       4.783   7.339  -1.580  1.00 82.54           C  
ATOM    821  N   GLN   106       2.947   8.722   0.554  1.00 79.82           N  
ATOM    822  CA  GLN   106       2.455   9.935   1.199  1.00 79.82           C  
ATOM    823  C   GLN   106       2.565   9.835   2.717  1.00 79.82           C  
ATOM    824  O   GLN   106       2.805  10.836   3.395  1.00 79.82           O  
ATOM    825  CB  GLN   106       1.005  10.208   0.794  1.00 79.82           C  
ATOM    826  CG  GLN   106       0.854  10.764  -0.615  1.00 79.82           C  
ATOM    827  CD  GLN   106      -0.596  10.927  -1.029  1.00 79.82           C  
ATOM    828  OE1 GLN   106      -1.513  10.595  -0.272  1.00 79.82           O  
ATOM    829  NE2 GLN   106      -0.814  11.439  -2.236  1.00 79.82           N  
ATOM    830  N   LEU   107       2.353   8.612   3.160  1.00 78.55           N  
ATOM    831  CA  LEU   107       2.466   8.388   4.597  1.00 78.55           C  
ATOM    832  C   LEU   107       3.877   8.696   5.086  1.00 78.55           C  
ATOM    833  O   LEU   107       4.054   9.257   6.170  1.00 78.55           O  
ATOM    834  CB  LEU   107       2.096   6.943   4.944  1.00 78.55           C  
ATOM    835  CG  LEU   107       0.604   6.610   4.959  1.00 78.55           C  
ATOM    836  CD1 LEU   107       0.398   5.103   5.077  1.00 78.55           C  
ATOM    837  CD2 LEU   107      -0.096   7.342   6.099  1.00 78.55           C  
ATOM    838  N   PHE   108       4.744   8.400   4.122  1.00 75.17           N  
ATOM    839  CA  PHE   108       6.124   8.646   4.522  1.00 75.17           C  
ATOM    840  C   PHE   108       6.555  10.057   4.140  1.00 75.17           C  
ATOM    841  O   PHE   108       7.488  10.608   4.729  1.00 75.17           O  
ATOM    842  CB  PHE   108       7.063   7.619   3.881  1.00 75.17           C  
ATOM    843  CG  PHE   108       6.975   6.249   4.498  1.00 75.17           C  
ATOM    844  CD1 PHE   108       7.636   5.963   5.686  1.00 75.17           C  
ATOM    845  CD2 PHE   108       6.231   5.247   3.889  1.00 75.17           C  
ATOM    846  CE1 PHE   108       7.557   4.696   6.259  1.00 75.17           C  
ATOM    847  CE2 PHE   108       6.148   3.979   4.456  1.00 75.17           C  
ATOM    848  CZ  PHE   108       6.812   3.705   5.640  1.00 75.17           C  
ATOM    849  N   ALA   109       5.938  10.514   3.004  1.00 69.25           N  
ATOM    850  CA  ALA   109       6.253  11.904   2.683  1.00 69.25           C  
ATOM    851  C   ALA   109       5.552  12.861   3.644  1.00 69.25           C  
ATOM    852  O   ALA   109       5.996  13.996   3.833  1.00 69.25           O  
ATOM    853  CB  ALA   109       5.861  12.220   1.242  1.00 69.25           C  
ATOM    854  N   GLY   110       4.215  12.575   3.880  1.00 54.76           N  
ATOM    855  CA  GLY   110       3.485  13.439   4.793  1.00 54.76           C  
ATOM    856  C   GLY   110       4.193  13.640   6.120  1.00 54.76           C  
ATOM    857  O   GLY   110       3.600  14.144   7.076  1.00 54.76           O  
ATOM    858  N   GLU   111       5.392  13.095   6.218  1.00 50.76           N  
ATOM    859  CA  GLU   111       6.168  13.687   7.305  1.00 50.76           C  
ATOM    860  C   GLU   111       6.636  15.094   6.946  1.00 50.76           C  
ATOM    861  O   GLU   111       7.423  15.273   6.014  1.00 50.76           O  
ATOM    862  CB  GLU   111       7.370  12.804   7.650  1.00 50.76           C  
ATOM    863  CG  GLU   111       7.185  11.981   8.917  1.00 50.76           C  
ATOM    864  CD  GLU   111       8.417  11.173   9.292  1.00 50.76           C  
ATOM    865  OE1 GLU   111       8.380  10.450  10.313  1.00 50.76           O  
ATOM    866  OE2 GLU   111       9.427  11.264   8.559  1.00 50.76           O  
ATOM    867  N   ASN   112       5.841  16.030   6.783  1.00 38.57           N  
ATOM    868  CA  ASN   112       5.953  17.432   7.170  1.00 38.57           C  
ATOM    869  C   ASN   112       6.736  17.595   8.470  1.00 38.57           C  
ATOM    870  O   ASN   112       6.344  17.057   9.506  1.00 38.57           O  
ATOM    871  CB  ASN   112       4.567  18.066   7.302  1.00 38.57           C  
ATOM    872  CG  ASN   112       4.507  19.467   6.726  1.00 38.57           C  
ATOM    873  OD1 ASN   112       5.493  19.969   6.181  1.00 38.57           O  
ATOM    874  ND2 ASN   112       3.350  20.107   6.842  1.00 38.57           N  
ATOM    875  N   LEU   113       8.076  17.532   8.390  1.00 38.96           N  
ATOM    876  CA  LEU   113       9.107  18.152   9.215  1.00 38.96           C  
ATOM    877  C   LEU   113       8.570  19.399   9.910  1.00 38.96           C  
ATOM    878  O   LEU   113       9.162  20.476   9.808  1.00 38.96           O  
ATOM    879  CB  LEU   113      10.329  18.513   8.366  1.00 38.96           C  
ATOM    880  CG  LEU   113      11.156  17.341   7.836  1.00 38.96           C  
ATOM    881  CD1 LEU   113      12.045  17.798   6.684  1.00 38.96           C  
ATOM    882  CD2 LEU   113      11.994  16.729   8.954  1.00 38.96           C  
ATOM    883  N   TYR   114       7.403  19.389  10.559  1.00 32.72           N  
ATOM    884  CA  TYR   114       7.111  20.325  11.639  1.00 32.72           C  
ATOM    885  C   TYR   114       8.071  20.127  12.806  1.00 32.72           C  
ATOM    886  O   TYR   114       7.826  20.620  13.909  1.00 32.72           O  
ATOM    887  CB  TYR   114       5.665  20.160  12.118  1.00 32.72           C  
ATOM    888  CG  TYR   114       4.765  21.310  11.739  1.00 32.72           C  
ATOM    889  CD1 TYR   114       4.623  22.413  12.577  1.00 32.72           C  
ATOM    890  CD2 TYR   114       4.056  21.297  10.543  1.00 32.72           C  
ATOM    891  CE1 TYR   114       3.793  23.475  12.234  1.00 32.72           C  
ATOM    892  CE2 TYR   114       3.223  22.353  10.189  1.00 32.72           C  
ATOM    893  CZ  TYR   114       3.099  23.436  11.039  1.00 32.72           C  
ATOM    894  OH  TYR   114       2.276  24.485  10.694  1.00 32.72           O  
ATOM    895  N   PHE   115       8.990  19.216  12.676  1.00 32.84           N  
ATOM    896  CA  PHE   115      10.060  19.616  13.582  1.00 32.84           C  
ATOM    897  C   PHE   115      11.134  20.401  12.839  1.00 32.84           C  
ATOM    898  O   PHE   115      11.692  19.918  11.852  1.00 32.84           O  
ATOM    899  CB  PHE   115      10.680  18.389  14.259  1.00 32.84           C  
ATOM    900  CG  PHE   115       9.949  17.944  15.496  1.00 32.84           C  
ATOM    901  CD1 PHE   115      10.155  18.587  16.710  1.00 32.84           C  
ATOM    902  CD2 PHE   115       9.056  16.882  15.445  1.00 32.84           C  
ATOM    903  CE1 PHE   115       9.480  18.177  17.857  1.00 32.84           C  
ATOM    904  CE2 PHE   115       8.378  16.467  16.587  1.00 32.84           C  
ATOM    905  CZ  PHE   115       8.592  17.115  17.792  1.00 32.84           C  
ATOM    906  N   GLN   116      10.748  21.601  12.351  1.00 21.75           N  
ATOM    907  CA  GLN   116      11.485  22.849  12.512  1.00 21.75           C  
ATOM    908  C   GLN   116      10.600  24.054  12.208  1.00 21.75           C  
ATOM    909  O   GLN   116      10.815  25.141  12.748  1.00 21.75           O  
ATOM    910  CB  GLN   116      12.721  22.864  11.610  1.00 21.75           C  
ATOM    911  CG  GLN   116      14.039  22.874  12.373  1.00 21.75           C  
ATOM    912  CD  GLN   116      15.247  22.877  11.456  1.00 21.75           C  
ATOM    913  OE1 GLN   116      15.144  22.552  10.269  1.00 21.75           O  
ATOM    914  NE2 GLN   116      16.403  23.244  12.000  1.00 21.75           N  
TER     915      GLN   116                                                       
END   
