# Supplementary material for: The transformative power of transformers in protein structure prediction
Source: Proc Natl Acad Sci U S A. 2023 Jul 31;120(32):e2303499120. doi: 10.1073/pnas.2303499120 (PMC10410766; doi:10.1073/pnas.2303499120)
Supplement: Supplementary file 2 — Dataset S01 (GZ) [file pnas.2303499120.sd01.gz › SI_Data/predicted_structures/OmegaFold/T1180.pdb]

ATOM      1  N   MET     1       6.332  -8.424  -1.784  1.00 76.84           N  
ATOM      2  CA  MET     1       6.046  -6.999  -1.650  1.00 76.84           C  
ATOM      3  C   MET     1       5.468  -6.687  -0.273  1.00 76.84           C  
ATOM      4  O   MET     1       4.534  -7.352   0.177  1.00 76.84           O  
ATOM      5  CB  MET     1       5.077  -6.539  -2.740  1.00 76.84           C  
ATOM      6  CG  MET     1       4.659  -5.082  -2.614  1.00 76.84           C  
ATOM      7  SD  MET     1       3.288  -4.644  -3.753  1.00 76.84           S  
ATOM      8  CE  MET     1       4.126  -4.836  -5.351  1.00 76.84           C  
ATOM      9  N   ARG     2       6.052  -5.490   0.480  1.00 86.04           N  
ATOM     10  CA  ARG     2       5.412  -5.028   1.708  1.00 86.04           C  
ATOM     11  C   ARG     2       4.194  -4.164   1.398  1.00 86.04           C  
ATOM     12  O   ARG     2       4.320  -3.101   0.787  1.00 86.04           O  
ATOM     13  CB  ARG     2       6.405  -4.244   2.570  1.00 86.04           C  
ATOM     14  CG  ARG     2       5.818  -3.737   3.877  1.00 86.04           C  
ATOM     15  CD  ARG     2       6.803  -2.856   4.633  1.00 86.04           C  
ATOM     16  NE  ARG     2       6.193  -2.257   5.817  1.00 86.04           N  
ATOM     17  CZ  ARG     2       5.890  -0.967   5.943  1.00 86.04           C  
ATOM     18  NH1 ARG     2       6.137  -0.113   4.956  1.00 86.04           N  
ATOM     19  NH2 ARG     2       5.336  -0.528   7.064  1.00 86.04           N  
ATOM     20  N   PRO     3       3.081  -4.638   1.763  1.00 92.03           N  
ATOM     21  CA  PRO     3       1.904  -3.807   1.498  1.00 92.03           C  
ATOM     22  C   PRO     3       1.861  -2.550   2.364  1.00 92.03           C  
ATOM     23  O   PRO     3       2.415  -2.537   3.466  1.00 92.03           O  
ATOM     24  CB  PRO     3       0.734  -4.738   1.828  1.00 92.03           C  
ATOM     25  CG  PRO     3       1.347  -6.096   1.943  1.00 92.03           C  
ATOM     26  CD  PRO     3       2.810  -5.936   2.243  1.00 92.03           C  
ATOM     27  N   LYS     4       1.220  -1.542   1.833  1.00 93.07           N  
ATOM     28  CA  LYS     4       0.887  -0.387   2.661  1.00 93.07           C  
ATOM     29  C   LYS     4      -0.156  -0.748   3.715  1.00 93.07           C  
ATOM     30  O   LYS     4      -1.012  -1.604   3.481  1.00 93.07           O  
ATOM     31  CB  LYS     4       0.378   0.766   1.794  1.00 93.07           C  
ATOM     32  CG  LYS     4       1.404   1.294   0.803  1.00 93.07           C  
ATOM     33  CD  LYS     4       0.823   2.404  -0.065  1.00 93.07           C  
ATOM     34  CE  LYS     4       1.822   2.877  -1.112  1.00 93.07           C  
ATOM     35  NZ  LYS     4       1.236   3.922  -2.005  1.00 93.07           N  
ATOM     36  N   ILE     5      -0.099  -0.145   4.864  1.00 95.98           N  
ATOM     37  CA  ILE     5      -1.113  -0.341   5.895  1.00 95.98           C  
ATOM     38  C   ILE     5      -2.118   0.808   5.855  1.00 95.98           C  
ATOM     39  O   ILE     5      -1.747   1.972   6.021  1.00 95.98           O  
ATOM     40  CB  ILE     5      -0.477  -0.448   7.299  1.00 95.98           C  
ATOM     41  CG1 ILE     5       0.508  -1.622   7.351  1.00 95.98           C  
ATOM     42  CG2 ILE     5      -1.560  -0.594   8.372  1.00 95.98           C  
ATOM     43  CD1 ILE     5       1.321  -1.692   8.636  1.00 95.98           C  
ATOM     44  N   CYS     6      -3.410   0.518   5.612  1.00 97.27           N  
ATOM     45  CA  CYS     6      -4.516   1.468   5.572  1.00 97.27           C  
ATOM     46  C   CYS     6      -5.355   1.383   6.842  1.00 97.27           C  
ATOM     47  O   CYS     6      -5.858   0.312   7.188  1.00 97.27           O  
ATOM     48  CB  CYS     6      -5.397   1.215   4.350  1.00 97.27           C  
ATOM     49  SG  CYS     6      -6.749   2.398   4.168  1.00 97.27           S  
ATOM     50  N   VAL     7      -5.486   2.474   7.551  1.00 97.39           N  
ATOM     51  CA  VAL     7      -6.242   2.494   8.799  1.00 97.39           C  
ATOM     52  C   VAL     7      -7.511   3.325   8.621  1.00 97.39           C  
ATOM     53  O   VAL     7      -7.481   4.390   8.000  1.00 97.39           O  
ATOM     54  CB  VAL     7      -5.397   3.053   9.965  1.00 97.39           C  
ATOM     55  CG1 VAL     7      -4.205   2.143  10.253  1.00 97.39           C  
ATOM     56  CG2 VAL     7      -4.927   4.472   9.651  1.00 97.39           C  
ATOM     57  N   PRO     8      -8.534   2.880   9.175  1.00 97.24           N  
ATOM     58  CA  PRO     8      -9.818   3.534   8.912  1.00 97.24           C  
ATOM     59  C   PRO     8     -10.147   4.621   9.932  1.00 97.24           C  
ATOM     60  O   PRO     8      -9.680   4.564  11.072  1.00 97.24           O  
ATOM     61  CB  PRO     8     -10.824   2.383   8.996  1.00 97.24           C  
ATOM     62  CG  PRO     8     -10.262   1.459  10.028  1.00 97.24           C  
ATOM     63  CD  PRO     8      -8.767   1.434   9.883  1.00 97.24           C  
ATOM     64  N   ILE     9     -10.898   5.632   9.542  1.00 97.16           N  
ATOM     65  CA  ILE     9     -11.621   6.597  10.363  1.00 97.16           C  
ATOM     66  C   ILE     9     -13.123   6.353  10.243  1.00 97.16           C  
ATOM     67  O   ILE     9     -13.696   6.485   9.159  1.00 97.16           O  
ATOM     68  CB  ILE     9     -11.280   8.049   9.959  1.00 97.16           C  
ATOM     69  CG1 ILE     9      -9.778   8.309  10.118  1.00 97.16           C  
ATOM     70  CG2 ILE     9     -12.099   9.046  10.785  1.00 97.16           C  
ATOM     71  CD1 ILE     9      -9.292   9.577   9.429  1.00 97.16           C  
ATOM     72  N   VAL    10     -13.862   6.150  11.424  1.00 96.37           N  
ATOM     73  CA  VAL    10     -15.271   5.778  11.343  1.00 96.37           C  
ATOM     74  C   VAL    10     -16.101   6.699  12.236  1.00 96.37           C  
ATOM     75  O   VAL    10     -17.300   6.480  12.419  1.00 96.37           O  
ATOM     76  CB  VAL    10     -15.493   4.303  11.747  1.00 96.37           C  
ATOM     77  CG1 VAL    10     -14.861   3.362  10.722  1.00 96.37           C  
ATOM     78  CG2 VAL    10     -14.925   4.040  13.140  1.00 96.37           C  
ATOM     79  N   ALA    11     -15.417   7.719  12.820  1.00 96.13           N  
ATOM     80  CA  ALA    11     -16.170   8.639  13.669  1.00 96.13           C  
ATOM     81  C   ALA    11     -17.362   9.227  12.918  1.00 96.13           C  
ATOM     82  O   ALA    11     -17.251   9.575  11.740  1.00 96.13           O  
ATOM     83  CB  ALA    11     -15.263   9.755  14.180  1.00 96.13           C  
ATOM     84  N   PRO    12     -18.470   9.367  13.622  1.00 95.47           N  
ATOM     85  CA  PRO    12     -19.677   9.793  12.909  1.00 95.47           C  
ATOM     86  C   PRO    12     -19.756  11.308  12.734  1.00 95.47           C  
ATOM     87  O   PRO    12     -20.511  11.797  11.891  1.00 95.47           O  
ATOM     88  CB  PRO    12     -20.812   9.287  13.804  1.00 95.47           C  
ATOM     89  CG  PRO    12     -20.224   9.245  15.178  1.00 95.47           C  
ATOM     90  CD  PRO    12     -18.780   8.851  15.067  1.00 95.47           C  
ATOM     91  N   LEU    13     -18.993  12.045  13.599  1.00 96.45           N  
ATOM     92  CA  LEU    13     -19.088  13.500  13.556  1.00 96.45           C  
ATOM     93  C   LEU    13     -17.764  14.119  13.123  1.00 96.45           C  
ATOM     94  O   LEU    13     -16.699  13.539  13.348  1.00 96.45           O  
ATOM     95  CB  LEU    13     -19.499  14.051  14.924  1.00 96.45           C  
ATOM     96  CG  LEU    13     -20.814  13.523  15.501  1.00 96.45           C  
ATOM     97  CD1 LEU    13     -21.038  14.076  16.904  1.00 96.45           C  
ATOM     98  CD2 LEU    13     -21.981  13.882  14.587  1.00 96.45           C  
ATOM     99  N   ARG    14     -17.917  15.324  12.650  1.00 96.74           N  
ATOM    100  CA  ARG    14     -16.770  16.011  12.064  1.00 96.74           C  
ATOM    101  C   ARG    14     -15.659  16.196  13.092  1.00 96.74           C  
ATOM    102  O   ARG    14     -14.492  15.921  12.808  1.00 96.74           O  
ATOM    103  CB  ARG    14     -17.190  17.368  11.495  1.00 96.74           C  
ATOM    104  CG  ARG    14     -16.056  18.136  10.835  1.00 96.74           C  
ATOM    105  CD  ARG    14     -16.563  19.369  10.100  1.00 96.74           C  
ATOM    106  NE  ARG    14     -15.470  20.121   9.491  1.00 96.74           N  
ATOM    107  CZ  ARG    14     -15.625  21.189   8.714  1.00 96.74           C  
ATOM    108  NH1 ARG    14     -16.837  21.653   8.435  1.00 96.74           N  
ATOM    109  NH2 ARG    14     -14.560  21.798   8.212  1.00 96.74           N  
ATOM    110  N   ASP    15     -16.009  16.609  14.272  1.00 96.60           N  
ATOM    111  CA  ASP    15     -14.993  16.854  15.290  1.00 96.60           C  
ATOM    112  C   ASP    15     -14.224  15.576  15.618  1.00 96.60           C  
ATOM    113  O   ASP    15     -13.001  15.603  15.773  1.00 96.60           O  
ATOM    114  CB  ASP    15     -15.630  17.425  16.558  1.00 96.60           C  
ATOM    115  CG  ASP    15     -16.055  18.875  16.408  1.00 96.60           C  
ATOM    116  OD1 ASP    15     -15.636  19.535  15.433  1.00 96.60           O  
ATOM    117  OD2 ASP    15     -16.813  19.363  17.274  1.00 96.60           O  
ATOM    118  N   GLY    16     -14.983  14.468  15.762  1.00 96.65           N  
ATOM    119  CA  GLY    16     -14.332  13.190  16.007  1.00 96.65           C  
ATOM    120  C   GLY    16     -13.444  12.744  14.861  1.00 96.65           C  
ATOM    121  O   GLY    16     -12.349  12.224  15.084  1.00 96.65           O  
ATOM    122  N   ILE    17     -13.843  13.040  13.675  1.00 97.41           N  
ATOM    123  CA  ILE    17     -13.097  12.665  12.479  1.00 97.41           C  
ATOM    124  C   ILE    17     -11.767  13.414  12.444  1.00 97.41           C  
ATOM    125  O   ILE    17     -10.710  12.807  12.256  1.00 97.41           O  
ATOM    126  CB  ILE    17     -13.907  12.950  11.194  1.00 97.41           C  
ATOM    127  CG1 ILE    17     -15.119  12.015  11.108  1.00 97.41           C  
ATOM    128  CG2 ILE    17     -13.020  12.812   9.954  1.00 97.41           C  
ATOM    129  CD1 ILE    17     -16.172  12.457  10.102  1.00 97.41           C  
ATOM    130  N   ILE    18     -11.793  14.738  12.683  1.00 97.08           N  
ATOM    131  CA  ILE    18     -10.598  15.573  12.627  1.00 97.08           C  
ATOM    132  C   ILE    18      -9.651  15.195  13.764  1.00 97.08           C  
ATOM    133  O   ILE    18      -8.437  15.105  13.566  1.00 97.08           O  
ATOM    134  CB  ILE    18     -10.953  17.075  12.702  1.00 97.08           C  
ATOM    135  CG1 ILE    18     -11.816  17.480  11.502  1.00 97.08           C  
ATOM    136  CG2 ILE    18      -9.683  17.927  12.776  1.00 97.08           C  
ATOM    137  CD1 ILE    18     -11.190  17.157  10.152  1.00 97.08           C  
ATOM    138  N   ARG    19     -10.207  14.913  14.899  1.00 96.66           N  
ATOM    139  CA  ARG    19      -9.384  14.503  16.032  1.00 96.66           C  
ATOM    140  C   ARG    19      -8.646  13.203  15.730  1.00 96.66           C  
ATOM    141  O   ARG    19      -7.436  13.106  15.943  1.00 96.66           O  
ATOM    142  CB  ARG    19     -10.241  14.340  17.289  1.00 96.66           C  
ATOM    143  CG  ARG    19      -9.440  14.046  18.547  1.00 96.66           C  
ATOM    144  CD  ARG    19     -10.323  14.024  19.786  1.00 96.66           C  
ATOM    145  NE  ARG    19     -11.336  12.975  19.708  1.00 96.66           N  
ATOM    146  CZ  ARG    19     -12.647  13.191  19.641  1.00 96.66           C  
ATOM    147  NH1 ARG    19     -13.132  14.427  19.643  1.00 96.66           N  
ATOM    148  NH2 ARG    19     -13.481  12.162  19.573  1.00 96.66           N  
ATOM    149  N   GLU    20      -9.357  12.223  15.232  1.00 96.45           N  
ATOM    150  CA  GLU    20      -8.733  10.949  14.887  1.00 96.45           C  
ATOM    151  C   GLU    20      -7.682  11.126  13.795  1.00 96.45           C  
ATOM    152  O   GLU    20      -6.613  10.514  13.850  1.00 96.45           O  
ATOM    153  CB  GLU    20      -9.791   9.937  14.440  1.00 96.45           C  
ATOM    154  CG  GLU    20     -10.650   9.402  15.576  1.00 96.45           C  
ATOM    155  CD  GLU    20     -11.561   8.260  15.154  1.00 96.45           C  
ATOM    156  OE1 GLU    20     -12.517   7.940  15.896  1.00 96.45           O  
ATOM    157  OE2 GLU    20     -11.317   7.681  14.072  1.00 96.45           O  
ATOM    158  N   THR    21      -7.962  11.989  12.813  1.00 97.10           N  
ATOM    159  CA  THR    21      -7.030  12.217  11.714  1.00 97.10           C  
ATOM    160  C   THR    21      -5.721  12.810  12.228  1.00 97.10           C  
ATOM    161  O   THR    21      -4.640  12.414  11.790  1.00 97.10           O  
ATOM    162  CB  THR    21      -7.638  13.151  10.651  1.00 97.10           C  
ATOM    163  OG1 THR    21      -8.858  12.580  10.163  1.00 97.10           O  
ATOM    164  CG2 THR    21      -6.679  13.350   9.481  1.00 97.10           C  
ATOM    165  N   LYS    22      -5.812  13.668  13.161  1.00 96.43           N  
ATOM    166  CA  LYS    22      -4.619  14.280  13.739  1.00 96.43           C  
ATOM    167  C   LYS    22      -3.774  13.245  14.477  1.00 96.43           C  
ATOM    168  O   LYS    22      -2.545  13.261  14.386  1.00 96.43           O  
ATOM    169  CB  LYS    22      -5.004  15.416  14.688  1.00 96.43           C  
ATOM    170  CG  LYS    22      -5.493  16.672  13.984  1.00 96.43           C  
ATOM    171  CD  LYS    22      -5.853  17.767  14.980  1.00 96.43           C  
ATOM    172  CE  LYS    22      -6.246  19.058  14.274  1.00 96.43           C  
ATOM    173  NZ  LYS    22      -6.682  20.108  15.243  1.00 96.43           N  
ATOM    174  N   GLN    23      -4.471  12.344  15.113  1.00 95.31           N  
ATOM    175  CA  GLN    23      -3.745  11.286  15.807  1.00 95.31           C  
ATOM    176  C   GLN    23      -3.015  10.380  14.819  1.00 95.31           C  
ATOM    177  O   GLN    23      -1.847  10.042  15.024  1.00 95.31           O  
ATOM    178  CB  GLN    23      -4.697  10.459  16.672  1.00 95.31           C  
ATOM    179  CG  GLN    23      -5.264  11.221  17.862  1.00 95.31           C  
ATOM    180  CD  GLN    23      -6.324  10.435  18.611  1.00 95.31           C  
ATOM    181  OE1 GLN    23      -6.773   9.380  18.153  1.00 95.31           O  
ATOM    182  NE2 GLN    23      -6.732  10.943  19.769  1.00 95.31           N  
ATOM    183  N   ILE    24      -3.730  10.059  13.811  1.00 95.71           N  
ATOM    184  CA  ILE    24      -3.166   9.168  12.803  1.00 95.71           C  
ATOM    185  C   ILE    24      -2.026   9.873  12.071  1.00 95.71           C  
ATOM    186  O   ILE    24      -1.019   9.248  11.730  1.00 95.71           O  
ATOM    187  CB  ILE    24      -4.241   8.701  11.797  1.00 95.71           C  
ATOM    188  CG1 ILE    24      -5.245   7.767  12.483  1.00 95.71           C  
ATOM    189  CG2 ILE    24      -3.592   8.015  10.591  1.00 95.71           C  
ATOM    190  CD1 ILE    24      -6.513   7.521  11.676  1.00 95.71           C  
ATOM    191  N   ALA    25      -2.157  11.208  11.920  1.00 93.45           N  
ATOM    192  CA  ALA    25      -1.158  11.983  11.189  1.00 93.45           C  
ATOM    193  C   ALA    25       0.206  11.901  11.870  1.00 93.45           C  
ATOM    194  O   ALA    25       1.240  12.089  11.225  1.00 93.45           O  
ATOM    195  CB  ALA    25      -1.600  13.439  11.066  1.00 93.45           C  
ATOM    196  N   LYS    26       0.212  11.546  13.105  1.00 91.51           N  
ATOM    197  CA  LYS    26       1.457  11.480  13.864  1.00 91.51           C  
ATOM    198  C   LYS    26       2.149  10.133  13.669  1.00 91.51           C  
ATOM    199  O   LYS    26       3.314   9.969  14.036  1.00 91.51           O  
ATOM    200  CB  LYS    26       1.193  11.722  15.351  1.00 91.51           C  
ATOM    201  CG  LYS    26       0.650  13.108  15.665  1.00 91.51           C  
ATOM    202  CD  LYS    26       0.320  13.257  17.145  1.00 91.51           C  
ATOM    203  CE  LYS    26      -0.286  14.621  17.449  1.00 91.51           C  
ATOM    204  NZ  LYS    26      -0.682  14.743  18.883  1.00 91.51           N  
ATOM    205  N   LEU    27       1.408   9.210  13.196  1.00 90.80           N  
ATOM    206  CA  LEU    27       1.963   7.877  12.987  1.00 90.80           C  
ATOM    207  C   LEU    27       2.503   7.729  11.569  1.00 90.80           C  
ATOM    208  O   LEU    27       2.050   8.420  10.653  1.00 90.80           O  
ATOM    209  CB  LEU    27       0.903   6.806  13.257  1.00 90.80           C  
ATOM    210  CG  LEU    27       0.275   6.810  14.651  1.00 90.80           C  
ATOM    211  CD1 LEU    27      -0.912   5.853  14.701  1.00 90.80           C  
ATOM    212  CD2 LEU    27       1.312   6.440  15.706  1.00 90.80           C  
ATOM    213  N   PRO    28       3.440   6.937  11.418  1.00 86.02           N  
ATOM    214  CA  PRO    28       3.935   6.726  10.055  1.00 86.02           C  
ATOM    215  C   PRO    28       3.036   5.801   9.238  1.00 86.02           C  
ATOM    216  O   PRO    28       3.530   4.908   8.545  1.00 86.02           O  
ATOM    217  CB  PRO    28       5.312   6.096  10.274  1.00 86.02           C  
ATOM    218  CG  PRO    28       5.176   5.309  11.538  1.00 86.02           C  
ATOM    219  CD  PRO    28       4.233   6.035  12.453  1.00 86.02           C  
ATOM    220  N   VAL    29       1.782   5.965   9.370  1.00 92.05           N  
ATOM    221  CA  VAL    29       0.820   5.254   8.534  1.00 92.05           C  
ATOM    222  C   VAL    29       0.888   5.783   7.103  1.00 92.05           C  
ATOM    223  O   VAL    29       0.987   6.993   6.886  1.00 92.05           O  
ATOM    224  CB  VAL    29      -0.618   5.388   9.085  1.00 92.05           C  
ATOM    225  CG1 VAL    29      -1.629   4.807   8.098  1.00 92.05           C  
ATOM    226  CG2 VAL    29      -0.734   4.699  10.443  1.00 92.05           C  
ATOM    227  N   GLU    30       0.843   4.889   6.089  1.00 93.24           N  
ATOM    228  CA  GLU    30       1.016   5.273   4.691  1.00 93.24           C  
ATOM    229  C   GLU    30      -0.312   5.689   4.065  1.00 93.24           C  
ATOM    230  O   GLU    30      -0.343   6.525   3.160  1.00 93.24           O  
ATOM    231  CB  GLU    30       1.639   4.126   3.891  1.00 93.24           C  
ATOM    232  CG  GLU    30       3.033   3.736   4.360  1.00 93.24           C  
ATOM    233  CD  GLU    30       3.253   2.232   4.400  1.00 93.24           C  
ATOM    234  OE1 GLU    30       4.143   1.729   3.676  1.00 93.24           O  
ATOM    235  OE2 GLU    30       2.529   1.551   5.160  1.00 93.24           O  
ATOM    236  N   MET    31      -1.367   5.026   4.575  1.00 97.34           N  
ATOM    237  CA  MET    31      -2.678   5.267   3.979  1.00 97.34           C  
ATOM    238  C   MET    31      -3.759   5.332   5.052  1.00 97.34           C  
ATOM    239  O   MET    31      -3.689   4.620   6.055  1.00 97.34           O  
ATOM    240  CB  MET    31      -3.015   4.175   2.962  1.00 97.34           C  
ATOM    241  CG  MET    31      -4.279   4.450   2.164  1.00 97.34           C  
ATOM    242  SD  MET    31      -4.543   3.225   0.822  1.00 97.34           S  
ATOM    243  CE  MET    31      -4.869   4.342  -0.571  1.00 97.34           C  
ATOM    244  N   VAL    32      -4.794   6.222   4.800  1.00 97.74           N  
ATOM    245  CA  VAL    32      -5.938   6.382   5.691  1.00 97.74           C  
ATOM    246  C   VAL    32      -7.234   6.197   4.906  1.00 97.74           C  
ATOM    247  O   VAL    32      -7.381   6.728   3.803  1.00 97.74           O  
ATOM    248  CB  VAL    32      -5.927   7.763   6.385  1.00 97.74           C  
ATOM    249  CG1 VAL    32      -7.105   7.891   7.350  1.00 97.74           C  
ATOM    250  CG2 VAL    32      -4.605   7.980   7.118  1.00 97.74           C  
ATOM    251  N   GLU    33      -8.124   5.398   5.475  1.00 98.02           N  
ATOM    252  CA  GLU    33      -9.448   5.232   4.883  1.00 98.02           C  
ATOM    253  C   GLU    33     -10.515   5.947   5.708  1.00 98.02           C  
ATOM    254  O   GLU    33     -10.699   5.645   6.889  1.00 98.02           O  
ATOM    255  CB  GLU    33      -9.795   3.747   4.748  1.00 98.02           C  
ATOM    256  CG  GLU    33     -11.169   3.488   4.148  1.00 98.02           C  
ATOM    257  CD  GLU    33     -11.621   2.043   4.284  1.00 98.02           C  
ATOM    258  OE1 GLU    33     -12.301   1.531   3.366  1.00 98.02           O  
ATOM    259  OE2 GLU    33     -11.293   1.418   5.316  1.00 98.02           O  
ATOM    260  N   TRP    34     -11.149   6.884   5.031  1.00 97.76           N  
ATOM    261  CA  TRP    34     -12.310   7.478   5.685  1.00 97.76           C  
ATOM    262  C   TRP    34     -13.595   6.784   5.247  1.00 97.76           C  
ATOM    263  O   TRP    34     -13.944   6.800   4.064  1.00 97.76           O  
ATOM    264  CB  TRP    34     -12.393   8.976   5.379  1.00 97.76           C  
ATOM    265  CG  TRP    34     -13.535   9.673   6.055  1.00 97.76           C  
ATOM    266  CD1 TRP    34     -14.057   9.395   7.289  1.00 97.76           C  
ATOM    267  CD2 TRP    34     -14.302  10.762   5.532  1.00 97.76           C  
ATOM    268  NE1 TRP    34     -15.101  10.248   7.564  1.00 97.76           N  
ATOM    269  CE2 TRP    34     -15.272  11.096   6.503  1.00 97.76           C  
ATOM    270  CE3 TRP    34     -14.261  11.490   4.334  1.00 97.76           C  
ATOM    271  CZ2 TRP    34     -16.195  12.127   6.312  1.00 97.76           C  
ATOM    272  CZ3 TRP    34     -15.181  12.516   4.147  1.00 97.76           C  
ATOM    273  CH2 TRP    34     -16.134  12.823   5.132  1.00 97.76           C  
ATOM    274  N   ARG    35     -14.274   6.144   6.191  1.00 96.92           N  
ATOM    275  CA  ARG    35     -15.571   5.504   6.000  1.00 96.92           C  
ATOM    276  C   ARG    35     -16.704   6.518   6.110  1.00 96.92           C  
ATOM    277  O   ARG    35     -17.125   6.870   7.214  1.00 96.92           O  
ATOM    278  CB  ARG    35     -15.772   4.381   7.019  1.00 96.92           C  
ATOM    279  CG  ARG    35     -14.847   3.191   6.817  1.00 96.92           C  
ATOM    280  CD  ARG    35     -15.142   2.463   5.512  1.00 96.92           C  
ATOM    281  NE  ARG    35     -16.510   1.956   5.475  1.00 96.92           N  
ATOM    282  CZ  ARG    35     -16.929   0.857   6.097  1.00 96.92           C  
ATOM    283  NH1 ARG    35     -16.088   0.125   6.819  1.00 96.92           N  
ATOM    284  NH2 ARG    35     -18.197   0.486   5.996  1.00 96.92           N  
ATOM    285  N   ILE    36     -17.129   7.038   4.882  1.00 96.67           N  
ATOM    286  CA  ILE    36     -18.115   8.109   4.795  1.00 96.67           C  
ATOM    287  C   ILE    36     -19.479   7.593   5.250  1.00 96.67           C  
ATOM    288  O   ILE    36     -20.298   8.357   5.766  1.00 96.67           O  
ATOM    289  CB  ILE    36     -18.208   8.677   3.361  1.00 96.67           C  
ATOM    290  CG1 ILE    36     -16.902   9.385   2.981  1.00 96.67           C  
ATOM    291  CG2 ILE    36     -19.403   9.627   3.232  1.00 96.67           C  
ATOM    292  CD1 ILE    36     -16.808   9.762   1.509  1.00 96.67           C  
ATOM    293  N   ASP    37     -19.636   6.275   4.984  1.00 95.85           N  
ATOM    294  CA  ASP    37     -20.941   5.710   5.312  1.00 95.85           C  
ATOM    295  C   ASP    37     -21.227   5.820   6.808  1.00 95.85           C  
ATOM    296  O   ASP    37     -22.384   5.767   7.229  1.00 95.85           O  
ATOM    297  CB  ASP    37     -21.021   4.248   4.867  1.00 95.85           C  
ATOM    298  CG  ASP    37     -19.840   3.419   5.342  1.00 95.85           C  
ATOM    299  OD1 ASP    37     -18.702   3.663   4.888  1.00 95.85           O  
ATOM    300  OD2 ASP    37     -20.051   2.511   6.174  1.00 95.85           O  
ATOM    301  N   PHE    38     -20.315   6.169   7.671  1.00 95.50           N  
ATOM    302  CA  PHE    38     -20.537   6.347   9.101  1.00 95.50           C  
ATOM    303  C   PHE    38     -20.826   7.807   9.427  1.00 95.50           C  
ATOM    304  O   PHE    38     -21.277   8.125  10.529  1.00 95.50           O  
ATOM    305  CB  PHE    38     -19.323   5.861   9.900  1.00 95.50           C  
ATOM    306  CG  PHE    38     -19.216   4.363   9.990  1.00 95.50           C  
ATOM    307  CD1 PHE    38     -19.798   3.673  11.046  1.00 95.50           C  
ATOM    308  CD2 PHE    38     -18.531   3.644   9.018  1.00 95.50           C  
ATOM    309  CE1 PHE    38     -19.701   2.286  11.132  1.00 95.50           C  
ATOM    310  CE2 PHE    38     -18.429   2.258   9.097  1.00 95.50           C  
ATOM    311  CZ  PHE    38     -19.014   1.581  10.155  1.00 95.50           C  
ATOM    312  N   PHE    39     -20.497   8.620   8.469  1.00 96.04           N  
ATOM    313  CA  PHE    39     -20.559  10.063   8.668  1.00 96.04           C  
ATOM    314  C   PHE    39     -22.006  10.542   8.704  1.00 96.04           C  
ATOM    315  O   PHE    39     -22.800  10.200   7.826  1.00 96.04           O  
ATOM    316  CB  PHE    39     -19.791  10.794   7.563  1.00 96.04           C  
ATOM    317  CG  PHE    39     -19.745  12.288   7.742  1.00 96.04           C  
ATOM    318  CD1 PHE    39     -19.977  13.138   6.668  1.00 96.04           C  
ATOM    319  CD2 PHE    39     -19.468  12.842   8.985  1.00 96.04           C  
ATOM    320  CE1 PHE    39     -19.934  14.521   6.831  1.00 96.04           C  
ATOM    321  CE2 PHE    39     -19.424  14.223   9.156  1.00 96.04           C  
ATOM    322  CZ  PHE    39     -19.656  15.061   8.077  1.00 96.04           C  
ATOM    323  N   ALA    40     -22.345  11.316   9.686  1.00 93.32           N  
ATOM    324  CA  ALA    40     -23.715  11.777   9.899  1.00 93.32           C  
ATOM    325  C   ALA    40     -24.052  12.942   8.973  1.00 93.32           C  
ATOM    326  O   ALA    40     -25.224  13.201   8.693  1.00 93.32           O  
ATOM    327  CB  ALA    40     -23.919  12.183  11.357  1.00 93.32           C  
ATOM    328  N   GLY    41     -23.041  13.590   8.356  1.00 90.56           N  
ATOM    329  CA  GLY    41     -23.250  14.737   7.486  1.00 90.56           C  
ATOM    330  C   GLY    41     -23.705  14.352   6.091  1.00 90.56           C  
ATOM    331  O   GLY    41     -23.842  13.166   5.782  1.00 90.56           O  
ATOM    332  N   TYR    42     -24.012  15.463   5.205  1.00 88.80           N  
ATOM    333  CA  TYR    42     -24.483  15.253   3.841  1.00 88.80           C  
ATOM    334  C   TYR    42     -24.028  16.385   2.927  1.00 88.80           C  
ATOM    335  O   TYR    42     -23.576  17.430   3.401  1.00 88.80           O  
ATOM    336  CB  TYR    42     -26.010  15.140   3.810  1.00 88.80           C  
ATOM    337  CG  TYR    42     -26.716  16.245   4.559  1.00 88.80           C  
ATOM    338  CD1 TYR    42     -26.942  16.149   5.930  1.00 88.80           C  
ATOM    339  CD2 TYR    42     -27.158  17.385   3.897  1.00 88.80           C  
ATOM    340  CE1 TYR    42     -27.593  17.164   6.624  1.00 88.80           C  
ATOM    341  CE2 TYR    42     -27.811  18.405   4.581  1.00 88.80           C  
ATOM    342  CZ  TYR    42     -28.023  18.286   5.942  1.00 88.80           C  
ATOM    343  OH  TYR    42     -28.668  19.293   6.624  1.00 88.80           O  
ATOM    344  N   GLY    43     -23.982  16.021   1.694  1.00 87.75           N  
ATOM    345  CA  GLY    43     -23.836  17.030   0.657  1.00 87.75           C  
ATOM    346  C   GLY    43     -22.445  17.634   0.604  1.00 87.75           C  
ATOM    347  O   GLY    43     -21.448  16.909   0.594  1.00 87.75           O  
ATOM    348  N   ARG    44     -22.364  18.957   0.520  1.00 91.92           N  
ATOM    349  CA  ARG    44     -21.104  19.673   0.350  1.00 91.92           C  
ATOM    350  C   ARG    44     -20.186  19.459   1.549  1.00 91.92           C  
ATOM    351  O   ARG    44     -18.971  19.643   1.448  1.00 91.92           O  
ATOM    352  CB  ARG    44     -21.359  21.168   0.146  1.00 91.92           C  
ATOM    353  CG  ARG    44     -20.117  21.958  -0.235  1.00 91.92           C  
ATOM    354  CD  ARG    44     -20.471  23.309  -0.840  1.00 91.92           C  
ATOM    355  NE  ARG    44     -19.277  24.058  -1.222  1.00 91.92           N  
ATOM    356  CZ  ARG    44     -19.276  25.133  -2.007  1.00 91.92           C  
ATOM    357  NH1 ARG    44     -20.410  25.607  -2.509  1.00 91.92           N  
ATOM    358  NH2 ARG    44     -18.132  25.738  -2.291  1.00 91.92           N  
ATOM    359  N   GLU    45     -20.736  19.134   2.675  1.00 95.20           N  
ATOM    360  CA  GLU    45     -19.939  18.909   3.877  1.00 95.20           C  
ATOM    361  C   GLU    45     -18.972  17.744   3.689  1.00 95.20           C  
ATOM    362  O   GLU    45     -17.867  17.753   4.234  1.00 95.20           O  
ATOM    363  CB  GLU    45     -20.846  18.651   5.083  1.00 95.20           C  
ATOM    364  CG  GLU    45     -20.133  18.761   6.423  1.00 95.20           C  
ATOM    365  CD  GLU    45     -21.060  18.575   7.613  1.00 95.20           C  
ATOM    366  OE1 GLU    45     -20.612  18.761   8.768  1.00 95.20           O  
ATOM    367  OE2 GLU    45     -22.245  18.240   7.390  1.00 95.20           O  
ATOM    368  N   ILE    46     -19.353  16.776   2.986  1.00 95.98           N  
ATOM    369  CA  ILE    46     -18.487  15.633   2.719  1.00 95.98           C  
ATOM    370  C   ILE    46     -17.217  16.101   2.012  1.00 95.98           C  
ATOM    371  O   ILE    46     -16.107  15.748   2.418  1.00 95.98           O  
ATOM    372  CB  ILE    46     -19.209  14.563   1.870  1.00 95.98           C  
ATOM    373  CG1 ILE    46     -20.335  13.909   2.680  1.00 95.98           C  
ATOM    374  CG2 ILE    46     -18.215  13.512   1.367  1.00 95.98           C  
ATOM    375  CD1 ILE    46     -21.261  13.027   1.853  1.00 95.98           C  
ATOM    376  N   LEU    47     -17.401  16.978   1.009  1.00 97.12           N  
ATOM    377  CA  LEU    47     -16.259  17.472   0.247  1.00 97.12           C  
ATOM    378  C   LEU    47     -15.364  18.349   1.115  1.00 97.12           C  
ATOM    379  O   LEU    47     -14.137  18.294   1.004  1.00 97.12           O  
ATOM    380  CB  LEU    47     -16.731  18.259  -0.978  1.00 97.12           C  
ATOM    381  CG  LEU    47     -17.597  17.496  -1.982  1.00 97.12           C  
ATOM    382  CD1 LEU    47     -18.015  18.414  -3.127  1.00 97.12           C  
ATOM    383  CD2 LEU    47     -16.852  16.276  -2.512  1.00 97.12           C  
ATOM    384  N   ASP    48     -15.939  19.081   2.034  1.00 97.48           N  
ATOM    385  CA  ASP    48     -15.172  19.928   2.942  1.00 97.48           C  
ATOM    386  C   ASP    48     -14.314  19.087   3.885  1.00 97.48           C  
ATOM    387  O   ASP    48     -13.152  19.416   4.135  1.00 97.48           O  
ATOM    388  CB  ASP    48     -16.105  20.835   3.748  1.00 97.48           C  
ATOM    389  CG  ASP    48     -16.809  21.872   2.891  1.00 97.48           C  
ATOM    390  OD1 ASP    48     -16.353  22.140   1.759  1.00 97.48           O  
ATOM    391  OD2 ASP    48     -17.828  22.428   3.353  1.00 97.48           O  
ATOM    392  N   VAL    49     -14.902  18.032   4.347  1.00 97.86           N  
ATOM    393  CA  VAL    49     -14.168  17.173   5.270  1.00 97.86           C  
ATOM    394  C   VAL    49     -13.002  16.508   4.541  1.00 97.86           C  
ATOM    395  O   VAL    49     -11.899  16.407   5.083  1.00 97.86           O  
ATOM    396  CB  VAL    49     -15.085  16.101   5.899  1.00 97.86           C  
ATOM    397  CG1 VAL    49     -14.263  15.079   6.682  1.00 97.86           C  
ATOM    398  CG2 VAL    49     -16.129  16.755   6.801  1.00 97.86           C  
ATOM    399  N   ILE    50     -13.234  16.083   3.262  1.00 98.03           N  
ATOM    400  CA  ILE    50     -12.165  15.467   2.483  1.00 98.03           C  
ATOM    401  C   ILE    50     -10.993  16.438   2.358  1.00 98.03           C  
ATOM    402  O   ILE    50      -9.838  16.055   2.558  1.00 98.03           O  
ATOM    403  CB  ILE    50     -12.660  15.041   1.083  1.00 98.03           C  
ATOM    404  CG1 ILE    50     -13.667  13.891   1.200  1.00 98.03           C  
ATOM    405  CG2 ILE    50     -11.480  14.647   0.190  1.00 98.03           C  
ATOM    406  CD1 ILE    50     -14.351  13.532  -0.113  1.00 98.03           C  
ATOM    407  N   THR    51     -11.282  17.693   2.047  1.00 97.69           N  
ATOM    408  CA  THR    51     -10.257  18.722   1.916  1.00 97.69           C  
ATOM    409  C   THR    51      -9.489  18.890   3.225  1.00 97.69           C  
ATOM    410  O   THR    51      -8.259  18.958   3.224  1.00 97.69           O  
ATOM    411  CB  THR    51     -10.871  20.072   1.502  1.00 97.69           C  
ATOM    412  OG1 THR    51     -11.531  19.923   0.239  1.00 97.69           O  
ATOM    413  CG2 THR    51      -9.798  21.149   1.377  1.00 97.69           C  
ATOM    414  N   GLU    52     -10.180  18.850   4.273  1.00 97.66           N  
ATOM    415  CA  GLU    52      -9.549  19.030   5.577  1.00 97.66           C  
ATOM    416  C   GLU    52      -8.680  17.829   5.939  1.00 97.66           C  
ATOM    417  O   GLU    52      -7.571  17.991   6.453  1.00 97.66           O  
ATOM    418  CB  GLU    52     -10.607  19.260   6.659  1.00 97.66           C  
ATOM    419  CG  GLU    52     -10.029  19.678   8.004  1.00 97.66           C  
ATOM    420  CD  GLU    52     -11.078  20.211   8.967  1.00 97.66           C  
ATOM    421  OE1 GLU    52     -10.715  20.627  10.091  1.00 97.66           O  
ATOM    422  OE2 GLU    52     -12.273  20.212   8.596  1.00 97.66           O  
ATOM    423  N   LEU    53      -9.192  16.640   5.728  1.00 98.08           N  
ATOM    424  CA  LEU    53      -8.408  15.443   6.011  1.00 98.08           C  
ATOM    425  C   LEU    53      -7.093  15.459   5.238  1.00 98.08           C  
ATOM    426  O   LEU    53      -6.029  15.212   5.810  1.00 98.08           O  
ATOM    427  CB  LEU    53      -9.205  14.185   5.660  1.00 98.08           C  
ATOM    428  CG  LEU    53     -10.435  13.898   6.523  1.00 98.08           C  
ATOM    429  CD1 LEU    53     -11.126  12.622   6.054  1.00 98.08           C  
ATOM    430  CD2 LEU    53     -10.043  13.791   7.992  1.00 98.08           C  
ATOM    431  N   LYS    54      -7.223  15.752   3.955  1.00 97.29           N  
ATOM    432  CA  LYS    54      -6.023  15.755   3.123  1.00 97.29           C  
ATOM    433  C   LYS    54      -5.013  16.786   3.618  1.00 97.29           C  
ATOM    434  O   LYS    54      -3.803  16.551   3.568  1.00 97.29           O  
ATOM    435  CB  LYS    54      -6.383  16.034   1.663  1.00 97.29           C  
ATOM    436  CG  LYS    54      -5.232  15.825   0.690  1.00 97.29           C  
ATOM    437  CD  LYS    54      -4.725  14.389   0.725  1.00 97.29           C  
ATOM    438  CE  LYS    54      -3.489  14.211  -0.146  1.00 97.29           C  
ATOM    439  NZ  LYS    54      -2.865  12.868   0.047  1.00 97.29           N  
ATOM    440  N   ARG    55      -5.517  17.934   4.039  1.00 96.78           N  
ATOM    441  CA  ARG    55      -4.645  18.967   4.587  1.00 96.78           C  
ATOM    442  C   ARG    55      -3.904  18.462   5.821  1.00 96.78           C  
ATOM    443  O   ARG    55      -2.689  18.634   5.936  1.00 96.78           O  
ATOM    444  CB  ARG    55      -5.450  20.221   4.937  1.00 96.78           C  
ATOM    445  CG  ARG    55      -4.597  21.397   5.383  1.00 96.78           C  
ATOM    446  CD  ARG    55      -5.450  22.589   5.796  1.00 96.78           C  
ATOM    447  NE  ARG    55      -6.237  22.300   6.992  1.00 96.78           N  
ATOM    448  CZ  ARG    55      -5.817  22.489   8.239  1.00 96.78           C  
ATOM    449  NH1 ARG    55      -4.605  22.973   8.480  1.00 96.78           N  
ATOM    450  NH2 ARG    55      -6.616  22.193   9.254  1.00 96.78           N  
ATOM    451  N   VAL    56      -4.556  17.817   6.702  1.00 97.11           N  
ATOM    452  CA  VAL    56      -3.977  17.333   7.951  1.00 97.11           C  
ATOM    453  C   VAL    56      -3.038  16.163   7.666  1.00 97.11           C  
ATOM    454  O   VAL    56      -1.968  16.057   8.269  1.00 97.11           O  
ATOM    455  CB  VAL    56      -5.071  16.907   8.955  1.00 97.11           C  
ATOM    456  CG1 VAL    56      -4.446  16.288  10.204  1.00 97.11           C  
ATOM    457  CG2 VAL    56      -5.946  18.102   9.329  1.00 97.11           C  
ATOM    458  N   LEU    57      -3.402  15.274   6.697  1.00 96.57           N  
ATOM    459  CA  LEU    57      -2.649  14.051   6.438  1.00 96.57           C  
ATOM    460  C   LEU    57      -1.389  14.349   5.633  1.00 96.57           C  
ATOM    461  O   LEU    57      -0.447  13.553   5.628  1.00 96.57           O  
ATOM    462  CB  LEU    57      -3.517  13.035   5.692  1.00 96.57           C  
ATOM    463  CG  LEU    57      -4.621  12.359   6.507  1.00 96.57           C  
ATOM    464  CD1 LEU    57      -5.537  11.552   5.593  1.00 96.57           C  
ATOM    465  CD2 LEU    57      -4.019  11.469   7.590  1.00 96.57           C  
ATOM    466  N   ASN    58      -1.343  15.558   4.946  1.00 89.98           N  
ATOM    467  CA  ASN    58      -0.209  15.956   4.119  1.00 89.98           C  
ATOM    468  C   ASN    58       0.113  14.902   3.064  1.00 89.98           C  
ATOM    469  O   ASN    58      -0.679  14.672   2.148  1.00 89.98           O  
ATOM    470  CB  ASN    58       1.020  16.230   4.989  1.00 89.98           C  
ATOM    471  CG  ASN    58       2.067  17.062   4.274  1.00 89.98           C  
ATOM    472  OD1 ASN    58       1.794  17.668   3.235  1.00 89.98           O  
ATOM    473  ND2 ASN    58       3.274  17.098   4.828  1.00 89.98           N  
ATOM    474  N   GLU    59       1.234  14.176   3.212  1.00 88.77           N  
ATOM    475  CA  GLU    59       1.752  13.322   2.148  1.00 88.77           C  
ATOM    476  C   GLU    59       1.117  11.935   2.195  1.00 88.77           C  
ATOM    477  O   GLU    59       1.273  11.143   1.263  1.00 88.77           O  
ATOM    478  CB  GLU    59       3.276  13.206   2.245  1.00 88.77           C  
ATOM    479  CG  GLU    59       4.005  14.531   2.078  1.00 88.77           C  
ATOM    480  CD  GLU    59       3.794  15.164   0.712  1.00 88.77           C  
ATOM    481  OE1 GLU    59       3.628  16.402   0.635  1.00 88.77           O  
ATOM    482  OE2 GLU    59       3.794  14.415  -0.291  1.00 88.77           O  
ATOM    483  N   LYS    60       0.305  11.682   3.262  1.00 93.71           N  
ATOM    484  CA  LYS    60      -0.320  10.366   3.362  1.00 93.71           C  
ATOM    485  C   LYS    60      -1.454  10.216   2.352  1.00 93.71           C  
ATOM    486  O   LYS    60      -2.156  11.184   2.052  1.00 93.71           O  
ATOM    487  CB  LYS    60      -0.845  10.127   4.779  1.00 93.71           C  
ATOM    488  CG  LYS    60       0.238  10.117   5.847  1.00 93.71           C  
ATOM    489  CD  LYS    60      -0.341   9.832   7.227  1.00 93.71           C  
ATOM    490  CE  LYS    60       0.754   9.697   8.276  1.00 93.71           C  
ATOM    491  NZ  LYS    60       1.837  10.707   8.080  1.00 93.71           N  
ATOM    492  N   GLU    61      -1.656   8.996   1.898  1.00 97.14           N  
ATOM    493  CA  GLU    61      -2.711   8.743   0.922  1.00 97.14           C  
ATOM    494  C   GLU    61      -4.075   8.638   1.598  1.00 97.14           C  
ATOM    495  O   GLU    61      -4.194   8.064   2.682  1.00 97.14           O  
ATOM    496  CB  GLU    61      -2.417   7.466   0.131  1.00 97.14           C  
ATOM    497  CG  GLU    61      -1.162   7.548  -0.726  1.00 97.14           C  
ATOM    498  CD  GLU    61      -0.822   6.239  -1.420  1.00 97.14           C  
ATOM    499  OE1 GLU    61       0.118   6.216  -2.247  1.00 97.14           O  
ATOM    500  OE2 GLU    61      -1.501   5.227  -1.135  1.00 97.14           O  
ATOM    501  N   LEU    62      -5.045   9.243   1.011  1.00 98.46           N  
ATOM    502  CA  LEU    62      -6.409   9.228   1.528  1.00 98.46           C  
ATOM    503  C   LEU    62      -7.330   8.435   0.607  1.00 98.46           C  
ATOM    504  O   LEU    62      -7.501   8.789  -0.562  1.00 98.46           O  
ATOM    505  CB  LEU    62      -6.936  10.656   1.691  1.00 98.46           C  
ATOM    506  CG  LEU    62      -8.384  10.794   2.162  1.00 98.46           C  
ATOM    507  CD1 LEU    62      -8.549  10.191   3.553  1.00 98.46           C  
ATOM    508  CD2 LEU    62      -8.812  12.258   2.153  1.00 98.46           C  
ATOM    509  N   LEU    63      -7.929   7.322   1.115  1.00 98.63           N  
ATOM    510  CA  LEU    63      -8.986   6.529   0.496  1.00 98.63           C  
ATOM    511  C   LEU    63     -10.345   6.869   1.101  1.00 98.63           C  
ATOM    512  O   LEU    63     -10.516   6.817   2.321  1.00 98.63           O  
ATOM    513  CB  LEU    63      -8.701   5.034   0.659  1.00 98.63           C  
ATOM    514  CG  LEU    63      -9.845   4.083   0.304  1.00 98.63           C  
ATOM    515  CD1 LEU    63     -10.171   4.179  -1.182  1.00 98.63           C  
ATOM    516  CD2 LEU    63      -9.488   2.651   0.687  1.00 98.63           C  
ATOM    517  N   VAL    64     -11.286   7.271   0.292  1.00 98.32           N  
ATOM    518  CA  VAL    64     -12.629   7.536   0.798  1.00 98.32           C  
ATOM    519  C   VAL    64     -13.591   6.459   0.301  1.00 98.32           C  
ATOM    520  O   VAL    64     -13.525   6.047  -0.860  1.00 98.32           O  
ATOM    521  CB  VAL    64     -13.130   8.934   0.373  1.00 98.32           C  
ATOM    522  CG1 VAL    64     -12.339  10.030   1.086  1.00 98.32           C  
ATOM    523  CG2 VAL    64     -13.030   9.099  -1.143  1.00 98.32           C  
ATOM    524  N   THR    65     -14.476   6.033   1.122  1.00 97.44           N  
ATOM    525  CA  THR    65     -15.326   4.874   0.873  1.00 97.44           C  
ATOM    526  C   THR    65     -16.760   5.150   1.315  1.00 97.44           C  
ATOM    527  O   THR    65     -16.989   5.667   2.410  1.00 97.44           O  
ATOM    528  CB  THR    65     -14.793   3.625   1.598  1.00 97.44           C  
ATOM    529  OG1 THR    65     -13.490   3.307   1.095  1.00 97.44           O  
ATOM    530  CG2 THR    65     -15.715   2.429   1.382  1.00 97.44           C  
ATOM    531  N   ILE    66     -17.620   4.904   0.434  1.00 96.09           N  
ATOM    532  CA  ILE    66     -19.028   4.757   0.783  1.00 96.09           C  
ATOM    533  C   ILE    66     -19.453   3.300   0.610  1.00 96.09           C  
ATOM    534  O   ILE    66     -19.633   2.829  -0.515  1.00 96.09           O  
ATOM    535  CB  ILE    66     -19.923   5.682  -0.072  1.00 96.09           C  
ATOM    536  CG1 ILE    66     -19.403   7.123  -0.022  1.00 96.09           C  
ATOM    537  CG2 ILE    66     -21.379   5.608   0.395  1.00 96.09           C  
ATOM    538  CD1 ILE    66     -20.045   8.048  -1.047  1.00 96.09           C  
ATOM    539  N   ARG    67     -19.643   2.611   1.728  1.00 96.32           N  
ATOM    540  CA  ARG    67     -19.987   1.195   1.646  1.00 96.32           C  
ATOM    541  C   ARG    67     -21.457   0.969   1.984  1.00 96.32           C  
ATOM    542  O   ARG    67     -21.923   1.373   3.052  1.00 96.32           O  
ATOM    543  CB  ARG    67     -19.101   0.371   2.582  1.00 96.32           C  
ATOM    544  CG  ARG    67     -19.311  -1.131   2.465  1.00 96.32           C  
ATOM    545  CD  ARG    67     -18.892  -1.654   1.097  1.00 96.32           C  
ATOM    546  NE  ARG    67     -17.461  -1.470   0.865  1.00 96.32           N  
ATOM    547  CZ  ARG    67     -16.868  -1.564  -0.323  1.00 96.32           C  
ATOM    548  NH1 ARG    67     -17.573  -1.842  -1.413  1.00 96.32           N  
ATOM    549  NH2 ARG    67     -15.559  -1.378  -0.421  1.00 96.32           N  
ATOM    550  N   THR    68     -22.197   0.285   1.099  1.00 95.55           N  
ATOM    551  CA  THR    68     -23.614   0.018   1.323  1.00 95.55           C  
ATOM    552  C   THR    68     -23.799  -1.139   2.299  1.00 95.55           C  
ATOM    553  O   THR    68     -22.873  -1.920   2.527  1.00 95.55           O  
ATOM    554  CB  THR    68     -24.337  -0.301   0.001  1.00 95.55           C  
ATOM    555  OG1 THR    68     -23.831  -1.532  -0.529  1.00 95.55           O  
ATOM    556  CG2 THR    68     -24.123   0.807  -1.025  1.00 95.55           C  
ATOM    557  N   VAL    69     -24.988  -1.257   2.724  1.00 94.92           N  
ATOM    558  CA  VAL    69     -25.352  -2.334   3.638  1.00 94.92           C  
ATOM    559  C   VAL    69     -25.229  -3.680   2.928  1.00 94.92           C  
ATOM    560  O   VAL    69     -24.869  -4.684   3.546  1.00 94.92           O  
ATOM    561  CB  VAL    69     -26.784  -2.151   4.188  1.00 94.92           C  
ATOM    562  CG1 VAL    69     -27.217  -3.378   4.988  1.00 94.92           C  
ATOM    563  CG2 VAL    69     -26.868  -0.892   5.049  1.00 94.92           C  
ATOM    564  N   ALA    70     -25.418  -3.731   1.593  1.00 93.07           N  
ATOM    565  CA  ALA    70     -25.344  -4.969   0.822  1.00 93.07           C  
ATOM    566  C   ALA    70     -23.927  -5.535   0.829  1.00 93.07           C  
ATOM    567  O   ALA    70     -23.730  -6.737   0.634  1.00 93.07           O  
ATOM    568  CB  ALA    70     -25.813  -4.732  -0.611  1.00 93.07           C  
ATOM    569  N   GLU    71     -22.933  -4.647   1.040  1.00 94.99           N  
ATOM    570  CA  GLU    71     -21.547  -5.106   1.047  1.00 94.99           C  
ATOM    571  C   GLU    71     -20.887  -4.847   2.398  1.00 94.99           C  
ATOM    572  O   GLU    71     -19.673  -4.644   2.472  1.00 94.99           O  
ATOM    573  CB  GLU    71     -20.749  -4.425  -0.068  1.00 94.99           C  
ATOM    574  CG  GLU    71     -21.165  -4.850  -1.469  1.00 94.99           C  
ATOM    575  CD  GLU    71     -20.067  -4.659  -2.504  1.00 94.99           C  
ATOM    576  OE1 GLU    71     -20.368  -4.684  -3.720  1.00 94.99           O  
ATOM    577  OE2 GLU    71     -18.897  -4.483  -2.097  1.00 94.99           O  
ATOM    578  N   GLY    72     -21.785  -4.697   3.482  1.00 92.81           N  
ATOM    579  CA  GLY    72     -21.295  -4.726   4.850  1.00 92.81           C  
ATOM    580  C   GLY    72     -21.105  -3.344   5.445  1.00 92.81           C  
ATOM    581  O   GLY    72     -20.498  -3.198   6.509  1.00 92.81           O  
ATOM    582  N   GLY    73     -21.523  -2.287   4.659  1.00 93.56           N  
ATOM    583  CA  GLY    73     -21.370  -0.928   5.153  1.00 93.56           C  
ATOM    584  C   GLY    73     -22.595  -0.418   5.888  1.00 93.56           C  
ATOM    585  O   GLY    73     -23.403  -1.209   6.381  1.00 93.56           O  
ATOM    586  N   GLU    74     -22.718   0.921   6.046  1.00 93.74           N  
ATOM    587  CA  GLU    74     -23.774   1.546   6.837  1.00 93.74           C  
ATOM    588  C   GLU    74     -24.727   2.345   5.952  1.00 93.74           C  
ATOM    589  O   GLU    74     -25.749   2.846   6.426  1.00 93.74           O  
ATOM    590  CB  GLU    74     -23.173   2.453   7.915  1.00 93.74           C  
ATOM    591  CG  GLU    74     -22.365   1.706   8.966  1.00 93.74           C  
ATOM    592  CD  GLU    74     -23.200   0.738   9.788  1.00 93.74           C  
ATOM    593  OE1 GLU    74     -22.705  -0.364  10.116  1.00 93.74           O  
ATOM    594  OE2 GLU    74     -24.359   1.084  10.107  1.00 93.74           O  
ATOM    595  N   GLU    75     -24.384   2.471   4.638  1.00 92.39           N  
ATOM    596  CA  GLU    75     -25.238   3.258   3.754  1.00 92.39           C  
ATOM    597  C   GLU    75     -26.397   2.423   3.218  1.00 92.39           C  
ATOM    598  O   GLU    75     -26.182   1.393   2.576  1.00 92.39           O  
ATOM    599  CB  GLU    75     -24.424   3.835   2.593  1.00 92.39           C  
ATOM    600  CG  GLU    75     -25.275   4.439   1.486  1.00 92.39           C  
ATOM    601  CD  GLU    75     -26.217   5.527   1.978  1.00 92.39           C  
ATOM    602  OE1 GLU    75     -27.348   5.635   1.452  1.00 92.39           O  
ATOM    603  OE2 GLU    75     -25.820   6.277   2.898  1.00 92.39           O  
ATOM    604  N   ASN    76     -27.568   2.874   3.347  1.00 87.34           N  
ATOM    605  CA  ASN    76     -28.733   2.109   2.918  1.00 87.34           C  
ATOM    606  C   ASN    76     -29.414   2.751   1.713  1.00 87.34           C  
ATOM    607  O   ASN    76     -30.535   2.383   1.358  1.00 87.34           O  
ATOM    608  CB  ASN    76     -29.729   1.956   4.071  1.00 87.34           C  
ATOM    609  CG  ASN    76     -30.248   3.288   4.574  1.00 87.34           C  
ATOM    610  OD1 ASN    76     -29.916   4.344   4.029  1.00 87.34           O  
ATOM    611  ND2 ASN    76     -31.068   3.249   5.618  1.00 87.34           N  
ATOM    612  N   GLY    77     -28.708   3.782   1.083  1.00 78.72           N  
ATOM    613  CA  GLY    77     -29.227   4.375  -0.139  1.00 78.72           C  
ATOM    614  C   GLY    77     -30.057   5.621   0.108  1.00 78.72           C  
ATOM    615  O   GLY    77     -30.460   6.302  -0.838  1.00 78.72           O  
ATOM    616  N   SER    78     -30.437   5.848   1.308  1.00 77.38           N  
ATOM    617  CA  SER    78     -31.400   6.908   1.588  1.00 77.38           C  
ATOM    618  C   SER    78     -30.703   8.250   1.785  1.00 77.38           C  
ATOM    619  O   SER    78     -31.282   9.303   1.509  1.00 77.38           O  
ATOM    620  CB  SER    78     -32.228   6.567   2.828  1.00 77.38           C  
ATOM    621  OG  SER    78     -31.391   6.378   3.955  1.00 77.38           O  
ATOM    622  N   ARG    79     -29.322   8.179   1.973  1.00 81.23           N  
ATOM    623  CA  ARG    79     -28.661   9.412   2.389  1.00 81.23           C  
ATOM    624  C   ARG    79     -27.926  10.061   1.221  1.00 81.23           C  
ATOM    625  O   ARG    79     -27.964  11.282   1.059  1.00 81.23           O  
ATOM    626  CB  ARG    79     -27.684   9.137   3.535  1.00 81.23           C  
ATOM    627  CG  ARG    79     -27.100  10.394   4.160  1.00 81.23           C  
ATOM    628  CD  ARG    79     -26.219  10.070   5.359  1.00 81.23           C  
ATOM    629  NE  ARG    79     -26.168   8.634   5.618  1.00 81.23           N  
ATOM    630  CZ  ARG    79     -25.499   8.068   6.618  1.00 81.23           C  
ATOM    631  NH1 ARG    79     -24.807   8.808   7.476  1.00 81.23           N  
ATOM    632  NH2 ARG    79     -25.522   6.751   6.762  1.00 81.23           N  
ATOM    633  N   PHE    80     -27.270   9.250   0.316  1.00 80.83           N  
ATOM    634  CA  PHE    80     -26.425   9.701  -0.783  1.00 80.83           C  
ATOM    635  C   PHE    80     -26.914   9.132  -2.110  1.00 80.83           C  
ATOM    636  O   PHE    80     -27.353   7.982  -2.175  1.00 80.83           O  
ATOM    637  CB  PHE    80     -24.967   9.296  -0.543  1.00 80.83           C  
ATOM    638  CG  PHE    80     -24.511   9.483   0.879  1.00 80.83           C  
ATOM    639  CD1 PHE    80     -24.279  10.756   1.388  1.00 80.83           C  
ATOM    640  CD2 PHE    80     -24.315   8.386   1.707  1.00 80.83           C  
ATOM    641  CE1 PHE    80     -23.857  10.932   2.704  1.00 80.83           C  
ATOM    642  CE2 PHE    80     -23.893   8.554   3.023  1.00 80.83           C  
ATOM    643  CZ  PHE    80     -23.664   9.828   3.519  1.00 80.83           C  
ATOM    644  N   ASP    81     -27.057  10.034  -3.031  1.00 89.64           N  
ATOM    645  CA  ASP    81     -26.995   9.456  -4.370  1.00 89.64           C  
ATOM    646  C   ASP    81     -25.598   8.920  -4.673  1.00 89.64           C  
ATOM    647  O   ASP    81     -24.678   9.693  -4.952  1.00 89.64           O  
ATOM    648  CB  ASP    81     -27.401  10.491  -5.421  1.00 89.64           C  
ATOM    649  CG  ASP    81     -27.598   9.889  -6.801  1.00 89.64           C  
ATOM    650  OD1 ASP    81     -26.929   8.886  -7.130  1.00 89.64           O  
ATOM    651  OD2 ASP    81     -28.427  10.425  -7.568  1.00 89.64           O  
ATOM    652  N   TYR    82     -25.393   7.619  -4.493  1.00 93.48           N  
ATOM    653  CA  TYR    82     -24.103   6.938  -4.476  1.00 93.48           C  
ATOM    654  C   TYR    82     -23.203   7.447  -5.595  1.00 93.48           C  
ATOM    655  O   TYR    82     -22.085   7.903  -5.342  1.00 93.48           O  
ATOM    656  CB  TYR    82     -24.294   5.424  -4.607  1.00 93.48           C  
ATOM    657  CG  TYR    82     -23.004   4.643  -4.544  1.00 93.48           C  
ATOM    658  CD1 TYR    82     -22.355   4.237  -5.708  1.00 93.48           C  
ATOM    659  CD2 TYR    82     -22.432   4.307  -3.322  1.00 93.48           C  
ATOM    660  CE1 TYR    82     -21.168   3.515  -5.655  1.00 93.48           C  
ATOM    661  CE2 TYR    82     -21.245   3.586  -3.257  1.00 93.48           C  
ATOM    662  CZ  TYR    82     -20.621   3.195  -4.427  1.00 93.48           C  
ATOM    663  OH  TYR    82     -19.446   2.481  -4.369  1.00 93.48           O  
ATOM    664  N   PHE    83     -23.692   7.316  -6.914  1.00 94.66           N  
ATOM    665  CA  PHE    83     -22.805   7.647  -8.023  1.00 94.66           C  
ATOM    666  C   PHE    83     -22.662   9.157  -8.170  1.00 94.66           C  
ATOM    667  O   PHE    83     -21.621   9.648  -8.611  1.00 94.66           O  
ATOM    668  CB  PHE    83     -23.326   7.040  -9.329  1.00 94.66           C  
ATOM    669  CG  PHE    83     -23.078   5.561  -9.453  1.00 94.66           C  
ATOM    670  CD1 PHE    83     -21.789   5.070  -9.620  1.00 94.66           C  
ATOM    671  CD2 PHE    83     -24.135   4.661  -9.401  1.00 94.66           C  
ATOM    672  CE1 PHE    83     -21.557   3.701  -9.734  1.00 94.66           C  
ATOM    673  CE2 PHE    83     -23.911   3.292  -9.514  1.00 94.66           C  
ATOM    674  CZ  PHE    83     -22.621   2.814  -9.682  1.00 94.66           C  
ATOM    675  N   GLU    84     -23.624   9.909  -7.712  1.00 94.28           N  
ATOM    676  CA  GLU    84     -23.495  11.362  -7.751  1.00 94.28           C  
ATOM    677  C   GLU    84     -22.436  11.849  -6.765  1.00 94.28           C  
ATOM    678  O   GLU    84     -21.619  12.710  -7.098  1.00 94.28           O  
ATOM    679  CB  GLU    84     -24.839  12.030  -7.451  1.00 94.28           C  
ATOM    680  CG  GLU    84     -24.806  13.549  -7.547  1.00 94.28           C  
ATOM    681  CD  GLU    84     -24.372  14.055  -8.913  1.00 94.28           C  
ATOM    682  OE1 GLU    84     -23.974  15.236  -9.024  1.00 94.28           O  
ATOM    683  OE2 GLU    84     -24.433  13.263  -9.880  1.00 94.28           O  
ATOM    684  N   THR    85     -22.506  11.254  -5.624  1.00 95.19           N  
ATOM    685  CA  THR    85     -21.506  11.617  -4.626  1.00 95.19           C  
ATOM    686  C   THR    85     -20.108  11.222  -5.094  1.00 95.19           C  
ATOM    687  O   THR    85     -19.161  12.001  -4.965  1.00 95.19           O  
ATOM    688  CB  THR    85     -21.803  10.952  -3.269  1.00 95.19           C  
ATOM    689  OG1 THR    85     -23.121  11.318  -2.843  1.00 95.19           O  
ATOM    690  CG2 THR    85     -20.798  11.391  -2.209  1.00 95.19           C  
ATOM    691  N   ILE    86     -19.952  10.058  -5.694  1.00 96.40           N  
ATOM    692  CA  ILE    86     -18.669   9.589  -6.207  1.00 96.40           C  
ATOM    693  C   ILE    86     -18.170  10.541  -7.293  1.00 96.40           C  
ATOM    694  O   ILE    86     -16.988  10.890  -7.324  1.00 96.40           O  
ATOM    695  CB  ILE    86     -18.774   8.151  -6.762  1.00 96.40           C  
ATOM    696  CG1 ILE    86     -19.087   7.164  -5.631  1.00 96.40           C  
ATOM    697  CG2 ILE    86     -17.486   7.758  -7.492  1.00 96.40           C  
ATOM    698  CD1 ILE    86     -17.996   7.070  -4.573  1.00 96.40           C  
ATOM    699  N   ARG    87     -19.010  11.073  -8.171  1.00 97.04           N  
ATOM    700  CA  ARG    87     -18.625  11.999  -9.231  1.00 97.04           C  
ATOM    701  C   ARG    87     -18.077  13.298  -8.651  1.00 97.04           C  
ATOM    702  O   ARG    87     -17.062  13.816  -9.123  1.00 97.04           O  
ATOM    703  CB  ARG    87     -19.814  12.294 -10.147  1.00 97.04           C  
ATOM    704  CG  ARG    87     -20.184  11.143 -11.068  1.00 97.04           C  
ATOM    705  CD  ARG    87     -21.283  11.533 -12.046  1.00 97.04           C  
ATOM    706  NE  ARG    87     -21.931  10.360 -12.625  1.00 97.04           N  
ATOM    707  CZ  ARG    87     -23.135   9.912 -12.280  1.00 97.04           C  
ATOM    708  NH1 ARG    87     -23.849  10.534 -11.349  1.00 97.04           N  
ATOM    709  NH2 ARG    87     -23.630   8.835 -12.871  1.00 97.04           N  
ATOM    710  N   LYS    88     -18.763  13.713  -7.610  1.00 96.93           N  
ATOM    711  CA  LYS    88     -18.324  14.965  -7.000  1.00 96.93           C  
ATOM    712  C   LYS    88     -16.943  14.814  -6.369  1.00 96.93           C  
ATOM    713  O   LYS    88     -16.113  15.722  -6.455  1.00 96.93           O  
ATOM    714  CB  LYS    88     -19.332  15.433  -5.950  1.00 96.93           C  
ATOM    715  CG  LYS    88     -20.636  15.956  -6.534  1.00 96.93           C  
ATOM    716  CD  LYS    88     -21.609  16.377  -5.441  1.00 96.93           C  
ATOM    717  CE  LYS    88     -22.897  16.941  -6.024  1.00 96.93           C  
ATOM    718  NZ  LYS    88     -23.917  17.204  -4.965  1.00 96.93           N  
ATOM    719  N   ILE    89     -16.737  13.670  -5.774  1.00 97.49           N  
ATOM    720  CA  ILE    89     -15.440  13.411  -5.158  1.00 97.49           C  
ATOM    721  C   ILE    89     -14.359  13.357  -6.235  1.00 97.49           C  
ATOM    722  O   ILE    89     -13.283  13.937  -6.073  1.00 97.49           O  
ATOM    723  CB  ILE    89     -15.453  12.097  -4.346  1.00 97.49           C  
ATOM    724  CG1 ILE    89     -16.339  12.245  -3.104  1.00 97.49           C  
ATOM    725  CG2 ILE    89     -14.029  11.689  -3.957  1.00 97.49           C  
ATOM    726  CD1 ILE    89     -16.646  10.929  -2.402  1.00 97.49           C  
ATOM    727  N   LEU    90     -14.620  12.724  -7.379  1.00 97.86           N  
ATOM    728  CA  LEU    90     -13.661  12.615  -8.473  1.00 97.86           C  
ATOM    729  C   LEU    90     -13.399  13.978  -9.104  1.00 97.86           C  
ATOM    730  O   LEU    90     -12.270  14.277  -9.499  1.00 97.86           O  
ATOM    731  CB  LEU    90     -14.169  11.636  -9.536  1.00 97.86           C  
ATOM    732  CG  LEU    90     -14.113  10.152  -9.172  1.00 97.86           C  
ATOM    733  CD1 LEU    90     -14.978   9.339 -10.130  1.00 97.86           C  
ATOM    734  CD2 LEU    90     -12.673   9.650  -9.186  1.00 97.86           C  
ATOM    735  N   GLU    91     -14.377  14.815  -9.141  1.00 97.24           N  
ATOM    736  CA  GLU    91     -14.236  16.160  -9.691  1.00 97.24           C  
ATOM    737  C   GLU    91     -13.368  17.035  -8.792  1.00 97.24           C  
ATOM    738  O   GLU    91     -12.556  17.824  -9.280  1.00 97.24           O  
ATOM    739  CB  GLU    91     -15.609  16.807  -9.889  1.00 97.24           C  
ATOM    740  CG  GLU    91     -16.372  16.275 -11.093  1.00 97.24           C  
ATOM    741  CD  GLU    91     -17.815  16.751 -11.148  1.00 97.24           C  
ATOM    742  OE1 GLU    91     -18.555  16.342 -12.071  1.00 97.24           O  
ATOM    743  OE2 GLU    91     -18.208  17.541 -10.260  1.00 97.24           O  
ATOM    744  N   GLN    92     -13.534  16.831  -7.416  1.00 97.24           N  
ATOM    745  CA  GLN    92     -12.795  17.618  -6.435  1.00 97.24           C  
ATOM    746  C   GLN    92     -11.312  17.257  -6.444  1.00 97.24           C  
ATOM    747  O   GLN    92     -10.461  18.099  -6.152  1.00 97.24           O  
ATOM    748  CB  GLN    92     -13.375  17.413  -5.035  1.00 97.24           C  
ATOM    749  CG  GLN    92     -12.674  18.224  -3.953  1.00 97.24           C  
ATOM    750  CD  GLN    92     -13.171  17.896  -2.558  1.00 97.24           C  
ATOM    751  OE1 GLN    92     -13.377  16.727  -2.216  1.00 97.24           O  
ATOM    752  NE2 GLN    92     -13.369  18.927  -1.742  1.00 97.24           N  
ATOM    753  N   GLN    93     -10.917  16.023  -6.748  1.00 97.25           N  
ATOM    754  CA  GLN    93      -9.569  15.504  -6.958  1.00 97.25           C  
ATOM    755  C   GLN    93      -8.690  15.743  -5.734  1.00 97.25           C  
ATOM    756  O   GLN    93      -7.510  16.075  -5.865  1.00 97.25           O  
ATOM    757  CB  GLN    93      -8.934  16.145  -8.193  1.00 97.25           C  
ATOM    758  CG  GLN    93      -9.655  15.822  -9.494  1.00 97.25           C  
ATOM    759  CD  GLN    93      -8.850  16.201 -10.723  1.00 97.25           C  
ATOM    760  OE1 GLN    93      -7.651  15.915 -10.809  1.00 97.25           O  
ATOM    761  NE2 GLN    93      -9.501  16.850 -11.682  1.00 97.25           N  
ATOM    762  N   THR    94      -9.342  15.743  -4.590  1.00 97.45           N  
ATOM    763  CA  THR    94      -8.576  15.958  -3.367  1.00 97.45           C  
ATOM    764  C   THR    94      -8.111  14.629  -2.779  1.00 97.45           C  
ATOM    765  O   THR    94      -6.957  14.498  -2.365  1.00 97.45           O  
ATOM    766  CB  THR    94      -9.403  16.725  -2.319  1.00 97.45           C  
ATOM    767  OG1 THR    94      -9.852  17.963  -2.885  1.00 97.45           O  
ATOM    768  CG2 THR    94      -8.573  17.021  -1.073  1.00 97.45           C  
ATOM    769  N   ALA    95      -9.027  13.608  -2.742  1.00 98.15           N  
ATOM    770  CA  ALA    95      -8.657  12.270  -2.289  1.00 98.15           C  
ATOM    771  C   ALA    95      -7.756  11.576  -3.306  1.00 98.15           C  
ATOM    772  O   ALA    95      -7.825  11.863  -4.503  1.00 98.15           O  
ATOM    773  CB  ALA    95      -9.907  11.431  -2.030  1.00 98.15           C  
ATOM    774  N   ASP    96      -6.962  10.681  -2.801  1.00 98.15           N  
ATOM    775  CA  ASP    96      -6.105   9.924  -3.708  1.00 98.15           C  
ATOM    776  C   ASP    96      -6.878   8.788  -4.374  1.00 98.15           C  
ATOM    777  O   ASP    96      -6.665   8.492  -5.552  1.00 98.15           O  
ATOM    778  CB  ASP    96      -4.892   9.366  -2.960  1.00 98.15           C  
ATOM    779  CG  ASP    96      -4.014  10.451  -2.361  1.00 98.15           C  
ATOM    780  OD1 ASP    96      -3.236  11.086  -3.106  1.00 98.15           O  
ATOM    781  OD2 ASP    96      -4.099  10.672  -1.133  1.00 98.15           O  
ATOM    782  N   TYR    97      -7.780   8.133  -3.558  1.00 98.65           N  
ATOM    783  CA  TYR    97      -8.591   7.026  -4.052  1.00 98.65           C  
ATOM    784  C   TYR    97     -10.044   7.178  -3.619  1.00 98.65           C  
ATOM    785  O   TYR    97     -10.326   7.735  -2.555  1.00 98.65           O  
ATOM    786  CB  TYR    97      -8.035   5.688  -3.553  1.00 98.65           C  
ATOM    787  CG  TYR    97      -6.578   5.476  -3.883  1.00 98.65           C  
ATOM    788  CD1 TYR    97      -6.184   5.054  -5.151  1.00 98.65           C  
ATOM    789  CD2 TYR    97      -5.591   5.695  -2.927  1.00 98.65           C  
ATOM    790  CE1 TYR    97      -4.842   4.855  -5.458  1.00 98.65           C  
ATOM    791  CE2 TYR    97      -4.247   5.499  -3.224  1.00 98.65           C  
ATOM    792  CZ  TYR    97      -3.882   5.080  -4.490  1.00 98.65           C  
ATOM    793  OH  TYR    97      -2.553   4.884  -4.789  1.00 98.65           O  
ATOM    794  N   VAL    98     -10.926   6.740  -4.440  1.00 98.36           N  
ATOM    795  CA  VAL    98     -12.321   6.527  -4.070  1.00 98.36           C  
ATOM    796  C   VAL    98     -12.707   5.071  -4.324  1.00 98.36           C  
ATOM    797  O   VAL    98     -12.388   4.512  -5.376  1.00 98.36           O  
ATOM    798  CB  VAL    98     -13.265   7.471  -4.849  1.00 98.36           C  
ATOM    799  CG1 VAL    98     -13.151   7.229  -6.353  1.00 98.36           C  
ATOM    800  CG2 VAL    98     -14.708   7.286  -4.382  1.00 98.36           C  
ATOM    801  N   ASP    99     -13.289   4.408  -3.362  1.00 98.12           N  
ATOM    802  CA  ASP    99     -13.745   3.023  -3.433  1.00 98.12           C  
ATOM    803  C   ASP    99     -15.160   2.939  -4.001  1.00 98.12           C  
ATOM    804  O   ASP    99     -16.087   3.549  -3.464  1.00 98.12           O  
ATOM    805  CB  ASP    99     -13.693   2.370  -2.051  1.00 98.12           C  
ATOM    806  CG  ASP    99     -13.956   0.875  -2.091  1.00 98.12           C  
ATOM    807  OD1 ASP    99     -15.099   0.465  -2.388  1.00 98.12           O  
ATOM    808  OD2 ASP    99     -13.013   0.100  -1.820  1.00 98.12           O  
ATOM    809  N   VAL   100     -15.271   2.249  -5.150  1.00 97.65           N  
ATOM    810  CA  VAL   100     -16.558   2.108  -5.824  1.00 97.65           C  
ATOM    811  C   VAL   100     -16.967   0.637  -5.855  1.00 97.65           C  
ATOM    812  O   VAL   100     -16.196  -0.219  -6.294  1.00 97.65           O  
ATOM    813  CB  VAL   100     -16.512   2.679  -7.259  1.00 97.65           C  
ATOM    814  CG1 VAL   100     -17.852   2.477  -7.964  1.00 97.65           C  
ATOM    815  CG2 VAL   100     -16.136   4.160  -7.232  1.00 97.65           C  
ATOM    816  N   GLU   101     -18.148   0.325  -5.264  1.00 96.87           N  
ATOM    817  CA  GLU   101     -18.689  -1.024  -5.396  1.00 96.87           C  
ATOM    818  C   GLU   101     -18.965  -1.368  -6.856  1.00 96.87           C  
ATOM    819  O   GLU   101     -19.929  -0.874  -7.444  1.00 96.87           O  
ATOM    820  CB  GLU   101     -19.968  -1.174  -4.569  1.00 96.87           C  
ATOM    821  CG  GLU   101     -19.766  -0.950  -3.077  1.00 96.87           C  
ATOM    822  CD  GLU   101     -21.063  -0.984  -2.285  1.00 96.87           C  
ATOM    823  OE1 GLU   101     -21.025  -0.786  -1.049  1.00 96.87           O  
ATOM    824  OE2 GLU   101     -22.126  -1.213  -2.903  1.00 96.87           O  
ATOM    825  N   ALA   102     -18.204  -2.224  -7.443  1.00 95.31           N  
ATOM    826  CA  ALA   102     -18.196  -2.498  -8.878  1.00 95.31           C  
ATOM    827  C   ALA   102     -19.410  -3.328  -9.284  1.00 95.31           C  
ATOM    828  O   ALA   102     -19.856  -3.267 -10.432  1.00 95.31           O  
ATOM    829  CB  ALA   102     -16.908  -3.213  -9.277  1.00 95.31           C  
ATOM    830  N   ALA   103     -19.973  -4.136  -8.444  1.00 90.25           N  
ATOM    831  CA  ALA   103     -21.039  -5.076  -8.784  1.00 90.25           C  
ATOM    832  C   ALA   103     -22.378  -4.357  -8.929  1.00 90.25           C  
ATOM    833  O   ALA   103     -23.336  -4.919  -9.466  1.00 90.25           O  
ATOM    834  CB  ALA   103     -21.139  -6.172  -7.726  1.00 90.25           C  
ATOM    835  N   ARG   104     -22.526  -3.095  -8.557  1.00 88.66           N  
ATOM    836  CA  ARG   104     -23.800  -2.383  -8.574  1.00 88.66           C  
ATOM    837  C   ARG   104     -24.251  -2.102 -10.003  1.00 88.66           C  
ATOM    838  O   ARG   104     -25.431  -2.250 -10.328  1.00 88.66           O  
ATOM    839  CB  ARG   104     -23.694  -1.073  -7.790  1.00 88.66           C  
ATOM    840  CG  ARG   104     -23.739  -1.253  -6.281  1.00 88.66           C  
ATOM    841  CD  ARG   104     -23.833   0.083  -5.557  1.00 88.66           C  
ATOM    842  NE  ARG   104     -25.140   0.707  -5.744  1.00 88.66           N  
ATOM    843  CZ  ARG   104     -26.203   0.486  -4.976  1.00 88.66           C  
ATOM    844  NH1 ARG   104     -26.134  -0.353  -3.948  1.00 88.66           N  
ATOM    845  NH2 ARG   104     -27.343   1.107  -5.236  1.00 88.66           N  
ATOM    846  N   ASP   105     -23.450  -1.547 -10.783  1.00 91.87           N  
ATOM    847  CA  ASP   105     -23.720  -1.172 -12.168  1.00 91.87           C  
ATOM    848  C   ASP   105     -22.423  -1.038 -12.963  1.00 91.87           C  
ATOM    849  O   ASP   105     -21.819   0.036 -12.999  1.00 91.87           O  
ATOM    850  CB  ASP   105     -24.511   0.136 -12.226  1.00 91.87           C  
ATOM    851  CG  ASP   105     -25.125   0.398 -13.590  1.00 91.87           C  
ATOM    852  OD1 ASP   105     -24.534  -0.009 -14.613  1.00 91.87           O  
ATOM    853  OD2 ASP   105     -26.209   1.020 -13.641  1.00 91.87           O  
ATOM    854  N   GLU   106     -22.126  -2.072 -13.529  1.00 93.64           N  
ATOM    855  CA  GLU   106     -20.841  -2.156 -14.215  1.00 93.64           C  
ATOM    856  C   GLU   106     -20.731  -1.103 -15.313  1.00 93.64           C  
ATOM    857  O   GLU   106     -19.667  -0.514 -15.512  1.00 93.64           O  
ATOM    858  CB  GLU   106     -20.636  -3.554 -14.804  1.00 93.64           C  
ATOM    859  CG  GLU   106     -20.428  -4.638 -13.756  1.00 93.64           C  
ATOM    860  CD  GLU   106     -20.370  -6.039 -14.345  1.00 93.64           C  
ATOM    861  OE1 GLU   106     -20.310  -7.021 -13.571  1.00 93.64           O  
ATOM    862  OE2 GLU   106     -20.384  -6.155 -15.592  1.00 93.64           O  
ATOM    863  N   GLU   107     -21.876  -0.851 -15.976  1.00 95.13           N  
ATOM    864  CA  GLU   107     -21.858   0.134 -17.053  1.00 95.13           C  
ATOM    865  C   GLU   107     -21.614   1.539 -16.512  1.00 95.13           C  
ATOM    866  O   GLU   107     -20.868   2.319 -17.109  1.00 95.13           O  
ATOM    867  CB  GLU   107     -23.170   0.094 -17.841  1.00 95.13           C  
ATOM    868  CG  GLU   107     -23.366  -1.183 -18.645  1.00 95.13           C  
ATOM    869  CD  GLU   107     -22.222  -1.469 -19.605  1.00 95.13           C  
ATOM    870  OE1 GLU   107     -21.801  -2.643 -19.714  1.00 95.13           O  
ATOM    871  OE2 GLU   107     -21.743  -0.512 -20.252  1.00 95.13           O  
ATOM    872  N   GLU   108     -22.237   1.759 -15.387  1.00 95.93           N  
ATOM    873  CA  GLU   108     -22.043   3.070 -14.776  1.00 95.93           C  
ATOM    874  C   GLU   108     -20.608   3.243 -14.285  1.00 95.93           C  
ATOM    875  O   GLU   108     -20.027   4.323 -14.417  1.00 95.93           O  
ATOM    876  CB  GLU   108     -23.023   3.274 -13.618  1.00 95.93           C  
ATOM    877  CG  GLU   108     -22.950   4.658 -12.987  1.00 95.93           C  
ATOM    878  CD  GLU   108     -23.493   5.756 -13.887  1.00 95.93           C  
ATOM    879  OE1 GLU   108     -23.314   6.952 -13.561  1.00 95.93           O  
ATOM    880  OE2 GLU   108     -24.105   5.419 -14.925  1.00 95.93           O  
ATOM    881  N   VAL   109     -20.046   2.175 -13.713  1.00 97.14           N  
ATOM    882  CA  VAL   109     -18.671   2.231 -13.227  1.00 97.14           C  
ATOM    883  C   VAL   109     -17.717   2.461 -14.398  1.00 97.14           C  
ATOM    884  O   VAL   109     -16.812   3.294 -14.314  1.00 97.14           O  
ATOM    885  CB  VAL   109     -18.284   0.941 -12.470  1.00 97.14           C  
ATOM    886  CG1 VAL   109     -16.806   0.965 -12.083  1.00 97.14           C  
ATOM    887  CG2 VAL   109     -19.161   0.766 -11.232  1.00 97.14           C  
ATOM    888  N   LYS   110     -17.930   1.782 -15.503  1.00 97.36           N  
ATOM    889  CA  LYS   110     -17.114   1.959 -16.701  1.00 97.36           C  
ATOM    890  C   LYS   110     -17.185   3.396 -17.207  1.00 97.36           C  
ATOM    891  O   LYS   110     -16.157   4.005 -17.512  1.00 97.36           O  
ATOM    892  CB  LYS   110     -17.558   0.993 -17.800  1.00 97.36           C  
ATOM    893  CG  LYS   110     -16.646   0.980 -19.018  1.00 97.36           C  
ATOM    894  CD  LYS   110     -17.068  -0.084 -20.022  1.00 97.36           C  
ATOM    895  CE  LYS   110     -16.148  -0.107 -21.235  1.00 97.36           C  
ATOM    896  NZ  LYS   110     -16.535  -1.175 -22.204  1.00 97.36           N  
ATOM    897  N   ALA   111     -18.406   3.884 -17.286  1.00 97.38           N  
ATOM    898  CA  ALA   111     -18.581   5.257 -17.751  1.00 97.38           C  
ATOM    899  C   ALA   111     -17.867   6.243 -16.830  1.00 97.38           C  
ATOM    900  O   ALA   111     -17.225   7.186 -17.299  1.00 97.38           O  
ATOM    901  CB  ALA   111     -20.065   5.602 -17.845  1.00 97.38           C  
ATOM    902  N   LEU   112     -17.980   5.936 -15.518  1.00 97.00           N  
ATOM    903  CA  LEU   112     -17.349   6.773 -14.504  1.00 97.00           C  
ATOM    904  C   LEU   112     -15.834   6.786 -14.675  1.00 97.00           C  
ATOM    905  O   LEU   112     -15.219   7.853 -14.718  1.00 97.00           O  
ATOM    906  CB  LEU   112     -17.712   6.281 -13.100  1.00 97.00           C  
ATOM    907  CG  LEU   112     -17.275   7.171 -11.936  1.00 97.00           C  
ATOM    908  CD1 LEU   112     -18.494   7.719 -11.201  1.00 97.00           C  
ATOM    909  CD2 LEU   112     -16.371   6.397 -10.981  1.00 97.00           C  
ATOM    910  N   CYS   113     -15.211   5.637 -14.876  1.00 97.28           N  
ATOM    911  CA  CYS   113     -13.763   5.519 -15.006  1.00 97.28           C  
ATOM    912  C   CYS   113     -13.277   6.162 -16.299  1.00 97.28           C  
ATOM    913  O   CYS   113     -12.208   6.774 -16.329  1.00 97.28           O  
ATOM    914  CB  CYS   113     -13.339   4.051 -14.965  1.00 97.28           C  
ATOM    915  SG  CYS   113     -13.537   3.281 -13.343  1.00 97.28           S  
ATOM    916  N   GLN   114     -14.048   6.094 -17.335  1.00 97.08           N  
ATOM    917  CA  GLN   114     -13.682   6.694 -18.614  1.00 97.08           C  
ATOM    918  C   GLN   114     -13.714   8.218 -18.536  1.00 97.08           C  
ATOM    919  O   GLN   114     -12.789   8.888 -19.000  1.00 97.08           O  
ATOM    920  CB  GLN   114     -14.614   6.205 -19.724  1.00 97.08           C  
ATOM    921  CG  GLN   114     -14.370   4.760 -20.139  1.00 97.08           C  
ATOM    922  CD  GLN   114     -15.393   4.257 -21.140  1.00 97.08           C  
ATOM    923  OE1 GLN   114     -16.336   4.971 -21.496  1.00 97.08           O  
ATOM    924  NE2 GLN   114     -15.215   3.023 -21.601  1.00 97.08           N  
ATOM    925  N   LYS   115     -14.787   8.633 -17.930  1.00 97.53           N  
ATOM    926  CA  LYS   115     -14.956  10.080 -17.837  1.00 97.53           C  
ATOM    927  C   LYS   115     -13.838  10.713 -17.014  1.00 97.53           C  
ATOM    928  O   LYS   115     -13.355  11.798 -17.344  1.00 97.53           O  
ATOM    929  CB  LYS   115     -16.315  10.423 -17.225  1.00 97.53           C  
ATOM    930  CG  LYS   115     -16.572  11.916 -17.085  1.00 97.53           C  
ATOM    931  CD  LYS   115     -18.007  12.199 -16.656  1.00 97.53           C  
ATOM    932  CE  LYS   115     -18.276  13.694 -16.553  1.00 97.53           C  
ATOM    933  NZ  LYS   115     -19.708  13.978 -16.239  1.00 97.53           N  
ATOM    934  N   TYR   116     -13.350   9.994 -15.994  1.00 97.06           N  
ATOM    935  CA  TYR   116     -12.403  10.604 -15.068  1.00 97.06           C  
ATOM    936  C   TYR   116     -11.039   9.929 -15.160  1.00 97.06           C  
ATOM    937  O   TYR   116     -10.334   9.800 -14.156  1.00 97.06           O  
ATOM    938  CB  TYR   116     -12.928  10.524 -13.631  1.00 97.06           C  
ATOM    939  CG  TYR   116     -14.191  11.318 -13.402  1.00 97.06           C  
ATOM    940  CD1 TYR   116     -14.144  12.696 -13.198  1.00 97.06           C  
ATOM    941  CD2 TYR   116     -15.434  10.693 -13.389  1.00 97.06           C  
ATOM    942  CE1 TYR   116     -15.305  13.431 -12.985  1.00 97.06           C  
ATOM    943  CE2 TYR   116     -16.601  11.419 -13.176  1.00 97.06           C  
ATOM    944  CZ  TYR   116     -16.527  12.785 -12.976  1.00 97.06           C  
ATOM    945  OH  TYR   116     -17.680  13.508 -12.765  1.00 97.06           O  
ATOM    946  N   SER   117     -10.707   9.450 -16.365  1.00 94.54           N  
ATOM    947  CA  SER   117      -9.466   8.725 -16.617  1.00 94.54           C  
ATOM    948  C   SER   117      -8.248   9.602 -16.346  1.00 94.54           C  
ATOM    949  O   SER   117      -7.173   9.096 -16.018  1.00 94.54           O  
ATOM    950  CB  SER   117      -9.426   8.214 -18.058  1.00 94.54           C  
ATOM    951  OG  SER   117      -9.536   9.288 -18.975  1.00 94.54           O  
ATOM    952  N   ASN   118      -8.391  10.889 -16.344  1.00 94.39           N  
ATOM    953  CA  ASN   118      -7.262  11.790 -16.139  1.00 94.39           C  
ATOM    954  C   ASN   118      -7.298  12.427 -14.752  1.00 94.39           C  
ATOM    955  O   ASN   118      -6.503  13.321 -14.455  1.00 94.39           O  
ATOM    956  CB  ASN   118      -7.237  12.872 -17.220  1.00 94.39           C  
ATOM    957  CG  ASN   118      -6.928  12.316 -18.596  1.00 94.39           C  
ATOM    958  OD1 ASN   118      -6.105  11.409 -18.742  1.00 94.39           O  
ATOM    959  ND2 ASN   118      -7.586  12.856 -19.615  1.00 94.39           N  
ATOM    960  N   SER   119      -8.316  11.993 -14.001  1.00 96.37           N  
ATOM    961  CA  SER   119      -8.429  12.521 -12.645  1.00 96.37           C  
ATOM    962  C   SER   119      -7.240  12.100 -11.787  1.00 96.37           C  
ATOM    963  O   SER   119      -6.694  11.009 -11.966  1.00 96.37           O  
ATOM    964  CB  SER   119      -9.730  12.051 -11.993  1.00 96.37           C  
ATOM    965  OG  SER   119      -9.806  12.491 -10.648  1.00 96.37           O  
ATOM    966  N   LYS   120      -6.864  12.992 -10.851  1.00 96.51           N  
ATOM    967  CA  LYS   120      -5.832  12.640  -9.881  1.00 96.51           C  
ATOM    968  C   LYS   120      -6.335  11.583  -8.902  1.00 96.51           C  
ATOM    969  O   LYS   120      -5.544  10.815  -8.350  1.00 96.51           O  
ATOM    970  CB  LYS   120      -5.367  13.882  -9.118  1.00 96.51           C  
ATOM    971  CG  LYS   120      -4.587  14.874  -9.967  1.00 96.51           C  
ATOM    972  CD  LYS   120      -4.108  16.061  -9.141  1.00 96.51           C  
ATOM    973  CE  LYS   120      -3.379  17.085 -10.002  1.00 96.51           C  
ATOM    974  NZ  LYS   120      -2.965  18.281  -9.208  1.00 96.51           N  
ATOM    975  N   THR   121      -7.664  11.672  -8.614  1.00 97.93           N  
ATOM    976  CA  THR   121      -8.286  10.649  -7.780  1.00 97.93           C  
ATOM    977  C   THR   121      -8.529   9.373  -8.581  1.00 97.93           C  
ATOM    978  O   THR   121      -9.205   9.401  -9.612  1.00 97.93           O  
ATOM    979  CB  THR   121      -9.617  11.146  -7.185  1.00 97.93           C  
ATOM    980  OG1 THR   121      -9.369  12.305  -6.379  1.00 97.93           O  
ATOM    981  CG2 THR   121     -10.269  10.071  -6.323  1.00 97.93           C  
ATOM    982  N   LYS   122      -7.999   8.231  -8.132  1.00 97.98           N  
ATOM    983  CA  LYS   122      -8.119   6.949  -8.819  1.00 97.98           C  
ATOM    984  C   LYS   122      -9.248   6.111  -8.226  1.00 97.98           C  
ATOM    985  O   LYS   122      -9.564   6.235  -7.041  1.00 97.98           O  
ATOM    986  CB  LYS   122      -6.801   6.177  -8.750  1.00 97.98           C  
ATOM    987  CG  LYS   122      -5.637   6.878  -9.436  1.00 97.98           C  
ATOM    988  CD  LYS   122      -4.335   6.106  -9.255  1.00 97.98           C  
ATOM    989  CE  LYS   122      -3.169   6.809  -9.937  1.00 97.98           C  
ATOM    990  NZ  LYS   122      -1.874   6.111  -9.678  1.00 97.98           N  
ATOM    991  N   VAL   123      -9.832   5.310  -9.084  1.00 98.31           N  
ATOM    992  CA  VAL   123     -10.980   4.506  -8.678  1.00 98.31           C  
ATOM    993  C   VAL   123     -10.521   3.093  -8.323  1.00 98.31           C  
ATOM    994  O   VAL   123      -9.828   2.443  -9.108  1.00 98.31           O  
ATOM    995  CB  VAL   123     -12.056   4.453  -9.786  1.00 98.31           C  
ATOM    996  CG1 VAL   123     -13.217   3.553  -9.368  1.00 98.31           C  
ATOM    997  CG2 VAL   123     -12.555   5.860 -10.111  1.00 98.31           C  
ATOM    998  N   ILE   124     -10.937   2.613  -7.135  1.00 98.53           N  
ATOM    999  CA  ILE   124     -10.801   1.227  -6.699  1.00 98.53           C  
ATOM   1000  C   ILE   124     -12.155   0.527  -6.776  1.00 98.53           C  
ATOM   1001  O   ILE   124     -13.089   0.886  -6.055  1.00 98.53           O  
ATOM   1002  CB  ILE   124     -10.232   1.139  -5.266  1.00 98.53           C  
ATOM   1003  CG1 ILE   124      -8.839   1.778  -5.203  1.00 98.53           C  
ATOM   1004  CG2 ILE   124     -10.188  -0.316  -4.790  1.00 98.53           C  
ATOM   1005  CD1 ILE   124      -8.281   1.909  -3.793  1.00 98.53           C  
ATOM   1006  N   GLY   125     -12.264  -0.491  -7.674  1.00 98.25           N  
ATOM   1007  CA  GLY   125     -13.470  -1.301  -7.746  1.00 98.25           C  
ATOM   1008  C   GLY   125     -13.488  -2.437  -6.741  1.00 98.25           C  
ATOM   1009  O   GLY   125     -12.639  -3.330  -6.791  1.00 98.25           O  
ATOM   1010  N   SER   126     -14.561  -2.491  -5.894  1.00 97.90           N  
ATOM   1011  CA  SER   126     -14.498  -3.425  -4.775  1.00 97.90           C  
ATOM   1012  C   SER   126     -15.695  -4.370  -4.775  1.00 97.90           C  
ATOM   1013  O   SER   126     -16.761  -4.030  -5.292  1.00 97.90           O  
ATOM   1014  CB  SER   126     -14.435  -2.669  -3.447  1.00 97.90           C  
ATOM   1015  OG  SER   126     -15.582  -1.853  -3.278  1.00 97.90           O  
ATOM   1016  N   TYR   127     -15.433  -5.519  -4.234  1.00 97.56           N  
ATOM   1017  CA  TYR   127     -16.411  -6.567  -3.966  1.00 97.56           C  
ATOM   1018  C   TYR   127     -16.249  -7.116  -2.554  1.00 97.56           C  
ATOM   1019  O   TYR   127     -15.128  -7.368  -2.104  1.00 97.56           O  
ATOM   1020  CB  TYR   127     -16.276  -7.702  -4.986  1.00 97.56           C  
ATOM   1021  CG  TYR   127     -16.439  -7.253  -6.419  1.00 97.56           C  
ATOM   1022  CD1 TYR   127     -17.663  -7.374  -7.073  1.00 97.56           C  
ATOM   1023  CD2 TYR   127     -15.369  -6.708  -7.121  1.00 97.56           C  
ATOM   1024  CE1 TYR   127     -17.817  -6.963  -8.393  1.00 97.56           C  
ATOM   1025  CE2 TYR   127     -15.511  -6.294  -8.442  1.00 97.56           C  
ATOM   1026  CZ  TYR   127     -16.737  -6.425  -9.068  1.00 97.56           C  
ATOM   1027  OH  TYR   127     -16.884  -6.018 -10.375  1.00 97.56           O  
ATOM   1028  N   HIS   128     -17.429  -7.306  -1.839  1.00 96.97           N  
ATOM   1029  CA  HIS   128     -17.387  -7.847  -0.486  1.00 96.97           C  
ATOM   1030  C   HIS   128     -18.413  -8.960  -0.305  1.00 96.97           C  
ATOM   1031  O   HIS   128     -19.585  -8.791  -0.648  1.00 96.97           O  
ATOM   1032  CB  HIS   128     -17.627  -6.740   0.542  1.00 96.97           C  
ATOM   1033  CG  HIS   128     -16.664  -5.601   0.432  1.00 96.97           C  
ATOM   1034  ND1 HIS   128     -16.804  -4.595  -0.500  1.00 96.97           N  
ATOM   1035  CD2 HIS   128     -15.549  -5.308   1.141  1.00 96.97           C  
ATOM   1036  CE1 HIS   128     -15.813  -3.732  -0.359  1.00 96.97           C  
ATOM   1037  NE2 HIS   128     -15.037  -4.141   0.630  1.00 96.97           N  
ATOM   1038  N   ASP   129     -18.024 -10.036   0.140  1.00 96.56           N  
ATOM   1039  CA  ASP   129     -18.938 -11.123   0.479  1.00 96.56           C  
ATOM   1040  C   ASP   129     -18.810 -11.509   1.950  1.00 96.56           C  
ATOM   1041  O   ASP   129     -17.855 -12.185   2.339  1.00 96.56           O  
ATOM   1042  CB  ASP   129     -18.676 -12.341  -0.410  1.00 96.56           C  
ATOM   1043  CG  ASP   129     -19.822 -13.337  -0.404  1.00 96.56           C  
ATOM   1044  OD1 ASP   129     -20.437 -13.552   0.663  1.00 96.56           O  
ATOM   1045  OD2 ASP   129     -20.110 -13.914  -1.474  1.00 96.56           O  
ATOM   1046  N   PHE   130     -19.811 -11.193   2.718  1.00 93.97           N  
ATOM   1047  CA  PHE   130     -19.770 -11.395   4.161  1.00 93.97           C  
ATOM   1048  C   PHE   130     -20.374 -12.742   4.538  1.00 93.97           C  
ATOM   1049  O   PHE   130     -20.404 -13.108   5.714  1.00 93.97           O  
ATOM   1050  CB  PHE   130     -20.513 -10.266   4.884  1.00 93.97           C  
ATOM   1051  CG  PHE   130     -19.678  -9.034   5.104  1.00 93.97           C  
ATOM   1052  CD1 PHE   130     -19.128  -8.763   6.352  1.00 93.97           C  
ATOM   1053  CD2 PHE   130     -19.442  -8.145   4.063  1.00 93.97           C  
ATOM   1054  CE1 PHE   130     -18.355  -7.623   6.558  1.00 93.97           C  
ATOM   1055  CE2 PHE   130     -18.671  -7.003   4.262  1.00 93.97           C  
ATOM   1056  CZ  PHE   130     -18.129  -6.743   5.510  1.00 93.97           C  
ATOM   1057  N   SER   131     -20.875 -13.448   3.503  1.00 94.60           N  
ATOM   1058  CA  SER   131     -21.519 -14.720   3.813  1.00 94.60           C  
ATOM   1059  C   SER   131     -20.561 -15.889   3.610  1.00 94.60           C  
ATOM   1060  O   SER   131     -20.586 -16.859   4.370  1.00 94.60           O  
ATOM   1061  CB  SER   131     -22.765 -14.915   2.947  1.00 94.60           C  
ATOM   1062  OG  SER   131     -22.407 -15.134   1.593  1.00 94.60           O  
ATOM   1063  N   LYS   132     -19.687 -15.745   2.601  1.00 95.99           N  
ATOM   1064  CA  LYS   132     -18.818 -16.868   2.263  1.00 95.99           C  
ATOM   1065  C   LYS   132     -17.623 -16.408   1.433  1.00 95.99           C  
ATOM   1066  O   LYS   132     -17.584 -15.265   0.972  1.00 95.99           O  
ATOM   1067  CB  LYS   132     -19.599 -17.944   1.507  1.00 95.99           C  
ATOM   1068  CG  LYS   132     -20.029 -17.527   0.108  1.00 95.99           C  
ATOM   1069  CD  LYS   132     -20.802 -18.637  -0.593  1.00 95.99           C  
ATOM   1070  CE  LYS   132     -21.199 -18.236  -2.007  1.00 95.99           C  
ATOM   1071  NZ  LYS   132     -21.929 -19.333  -2.710  1.00 95.99           N  
ATOM   1072  N   THR   133     -16.555 -17.334   1.298  1.00 97.98           N  
ATOM   1073  CA  THR   133     -15.475 -17.178   0.330  1.00 97.98           C  
ATOM   1074  C   THR   133     -15.894 -17.708  -1.038  1.00 97.98           C  
ATOM   1075  O   THR   133     -16.198 -18.894  -1.184  1.00 97.98           O  
ATOM   1076  CB  THR   133     -14.199 -17.903   0.795  1.00 97.98           C  
ATOM   1077  OG1 THR   133     -13.805 -17.391   2.075  1.00 97.98           O  
ATOM   1078  CG2 THR   133     -13.057 -17.697  -0.195  1.00 97.98           C  
ATOM   1079  N   PRO   134     -16.019 -16.798  -2.121  1.00 97.98           N  
ATOM   1080  CA  PRO   134     -16.301 -17.307  -3.465  1.00 97.98           C  
ATOM   1081  C   PRO   134     -15.239 -18.287  -3.960  1.00 97.98           C  
ATOM   1082  O   PRO   134     -14.177 -18.415  -3.344  1.00 97.98           O  
ATOM   1083  CB  PRO   134     -16.319 -16.041  -4.325  1.00 97.98           C  
ATOM   1084  CG  PRO   134     -16.471 -14.919  -3.350  1.00 97.98           C  
ATOM   1085  CD  PRO   134     -15.795 -15.308  -2.067  1.00 97.98           C  
ATOM   1086  N   SER   135     -15.554 -19.017  -4.999  1.00 97.82           N  
ATOM   1087  CA  SER   135     -14.580 -19.897  -5.635  1.00 97.82           C  
ATOM   1088  C   SER   135     -13.441 -19.100  -6.261  1.00 97.82           C  
ATOM   1089  O   SER   135     -13.588 -17.907  -6.534  1.00 97.82           O  
ATOM   1090  CB  SER   135     -15.254 -20.762  -6.701  1.00 97.82           C  
ATOM   1091  OG  SER   135     -15.644 -19.975  -7.814  1.00 97.82           O  
ATOM   1092  N   ALA   136     -12.371 -19.767  -6.588  1.00 97.99           N  
ATOM   1093  CA  ALA   136     -11.218 -19.110  -7.199  1.00 97.99           C  
ATOM   1094  C   ALA   136     -11.593 -18.472  -8.533  1.00 97.99           C  
ATOM   1095  O   ALA   136     -11.194 -17.341  -8.821  1.00 97.99           O  
ATOM   1096  CB  ALA   136     -10.078 -20.108  -7.392  1.00 97.99           C  
ATOM   1097  N   ASP   137     -12.380 -19.089  -9.352  1.00 97.72           N  
ATOM   1098  CA  ASP   137     -12.789 -18.566 -10.652  1.00 97.72           C  
ATOM   1099  C   ASP   137     -13.663 -17.323 -10.493  1.00 97.72           C  
ATOM   1100  O   ASP   137     -13.505 -16.349 -11.231  1.00 97.72           O  
ATOM   1101  CB  ASP   137     -13.537 -19.636 -11.450  1.00 97.72           C  
ATOM   1102  CG  ASP   137     -12.622 -20.722 -11.987  1.00 97.72           C  
ATOM   1103  OD1 ASP   137     -11.403 -20.483 -12.120  1.00 97.72           O  
ATOM   1104  OD2 ASP   137     -13.126 -21.827 -12.284  1.00 97.72           O  
ATOM   1105  N   GLU   138     -14.594 -17.449  -9.545  1.00 98.07           N  
ATOM   1106  CA  GLU   138     -15.461 -16.301  -9.301  1.00 98.07           C  
ATOM   1107  C   GLU   138     -14.659 -15.097  -8.814  1.00 98.07           C  
ATOM   1108  O   GLU   138     -14.907 -13.967  -9.238  1.00 98.07           O  
ATOM   1109  CB  GLU   138     -16.549 -16.654  -8.283  1.00 98.07           C  
ATOM   1110  CG  GLU   138     -17.576 -15.552  -8.073  1.00 98.07           C  
ATOM   1111  CD  GLU   138     -18.716 -15.961  -7.153  1.00 98.07           C  
ATOM   1112  OE1 GLU   138     -19.437 -15.071  -6.647  1.00 98.07           O  
ATOM   1113  OE2 GLU   138     -18.888 -17.181  -6.936  1.00 98.07           O  
ATOM   1114  N   ILE   139     -13.701 -15.259  -7.912  1.00 98.36           N  
ATOM   1115  CA  ILE   139     -12.839 -14.186  -7.428  1.00 98.36           C  
ATOM   1116  C   ILE   139     -12.103 -13.547  -8.603  1.00 98.36           C  
ATOM   1117  O   ILE   139     -12.129 -12.325  -8.769  1.00 98.36           O  
ATOM   1118  CB  ILE   139     -11.829 -14.702  -6.380  1.00 98.36           C  
ATOM   1119  CG1 ILE   139     -12.552 -15.081  -5.082  1.00 98.36           C  
ATOM   1120  CG2 ILE   139     -10.743 -13.656  -6.115  1.00 98.36           C  
ATOM   1121  CD1 ILE   139     -11.715 -15.926  -4.131  1.00 98.36           C  
ATOM   1122  N   LYS   140     -11.510 -14.355  -9.447  1.00 97.94           N  
ATOM   1123  CA  LYS   140     -10.779 -13.858 -10.609  1.00 97.94           C  
ATOM   1124  C   LYS   140     -11.701 -13.087 -11.550  1.00 97.94           C  
ATOM   1125  O   LYS   140     -11.332 -12.025 -12.057  1.00 97.94           O  
ATOM   1126  CB  LYS   140     -10.112 -15.013 -11.358  1.00 97.94           C  
ATOM   1127  CG  LYS   140      -8.914 -15.610 -10.635  1.00 97.94           C  
ATOM   1128  CD  LYS   140      -8.315 -16.775 -11.413  1.00 97.94           C  
ATOM   1129  CE  LYS   140      -7.347 -16.293 -12.485  1.00 97.94           C  
ATOM   1130  NZ  LYS   140      -6.749 -17.433 -13.243  1.00 97.94           N  
ATOM   1131  N   GLU   141     -12.850 -13.624 -11.742  1.00 97.72           N  
ATOM   1132  CA  GLU   141     -13.814 -12.974 -12.625  1.00 97.72           C  
ATOM   1133  C   GLU   141     -14.189 -11.588 -12.108  1.00 97.72           C  
ATOM   1134  O   GLU   141     -14.222 -10.622 -12.872  1.00 97.72           O  
ATOM   1135  CB  GLU   141     -15.069 -13.836 -12.779  1.00 97.72           C  
ATOM   1136  CG  GLU   141     -16.107 -13.248 -13.723  1.00 97.72           C  
ATOM   1137  CD  GLU   141     -17.377 -14.079 -13.813  1.00 97.72           C  
ATOM   1138  OE1 GLU   141     -18.336 -13.652 -14.494  1.00 97.72           O  
ATOM   1139  OE2 GLU   141     -17.413 -15.167 -13.195  1.00 97.72           O  
ATOM   1140  N   ARG   142     -14.409 -11.482 -10.837  1.00 97.57           N  
ATOM   1141  CA  ARG   142     -14.785 -10.198 -10.254  1.00 97.57           C  
ATOM   1142  C   ARG   142     -13.653  -9.185 -10.383  1.00 97.57           C  
ATOM   1143  O   ARG   142     -13.885  -8.029 -10.743  1.00 97.57           O  
ATOM   1144  CB  ARG   142     -15.173 -10.367  -8.784  1.00 97.57           C  
ATOM   1145  CG  ARG   142     -16.508 -11.065  -8.575  1.00 97.57           C  
ATOM   1146  CD  ARG   142     -16.861 -11.176  -7.098  1.00 97.57           C  
ATOM   1147  NE  ARG   142     -18.192 -11.745  -6.904  1.00 97.57           N  
ATOM   1148  CZ  ARG   142     -18.747 -11.986  -5.720  1.00 97.57           C  
ATOM   1149  NH1 ARG   142     -18.094 -11.712  -4.596  1.00 97.57           N  
ATOM   1150  NH2 ARG   142     -19.965 -12.505  -5.658  1.00 97.57           N  
ATOM   1151  N   LEU   143     -12.438  -9.652 -10.124  1.00 97.99           N  
ATOM   1152  CA  LEU   143     -11.295  -8.751 -10.228  1.00 97.99           C  
ATOM   1153  C   LEU   143     -11.036  -8.366 -11.680  1.00 97.99           C  
ATOM   1154  O   LEU   143     -10.692  -7.218 -11.971  1.00 97.99           O  
ATOM   1155  CB  LEU   143     -10.045  -9.400  -9.629  1.00 97.99           C  
ATOM   1156  CG  LEU   143     -10.040  -9.590  -8.111  1.00 97.99           C  
ATOM   1157  CD1 LEU   143      -8.859 -10.458  -7.690  1.00 97.99           C  
ATOM   1158  CD2 LEU   143      -9.997  -8.240  -7.404  1.00 97.99           C  
ATOM   1159  N   CYS   144     -11.308  -9.280 -12.642  1.00 97.49           N  
ATOM   1160  CA  CYS   144     -11.180  -8.985 -14.065  1.00 97.49           C  
ATOM   1161  C   CYS   144     -12.215  -7.957 -14.505  1.00 97.49           C  
ATOM   1162  O   CYS   144     -11.919  -7.079 -15.317  1.00 97.49           O  
ATOM   1163  CB  CYS   144     -11.332 -10.261 -14.893  1.00 97.49           C  
ATOM   1164  SG  CYS   144      -9.855 -11.301 -14.906  1.00 97.49           S  
ATOM   1165  N   LYS   145     -13.297  -8.046 -13.886  1.00 96.81           N  
ATOM   1166  CA  LYS   145     -14.351  -7.092 -14.219  1.00 96.81           C  
ATOM   1167  C   LYS   145     -13.974  -5.680 -13.778  1.00 96.81           C  
ATOM   1168  O   LYS   145     -14.181  -4.717 -14.519  1.00 96.81           O  
ATOM   1169  CB  LYS   145     -15.674  -7.507 -13.575  1.00 96.81           C  
ATOM   1170  CG  LYS   145     -16.387  -8.640 -14.298  1.00 96.81           C  
ATOM   1171  CD  LYS   145     -17.629  -9.092 -13.541  1.00 96.81           C  
ATOM   1172  CE  LYS   145     -18.339 -10.232 -14.259  1.00 96.81           C  
ATOM   1173  NZ  LYS   145     -19.498 -10.747 -13.471  1.00 96.81           N  
ATOM   1174  N   ALA   146     -13.454  -5.537 -12.580  1.00 97.77           N  
ATOM   1175  CA  ALA   146     -12.973  -4.233 -12.131  1.00 97.77           C  
ATOM   1176  C   ALA   146     -11.910  -3.685 -13.079  1.00 97.77           C  
ATOM   1177  O   ALA   146     -11.944  -2.507 -13.445  1.00 97.77           O  
ATOM   1178  CB  ALA   146     -12.417  -4.331 -10.713  1.00 97.77           C  
ATOM   1179  N   LYS   147     -10.976  -4.583 -13.490  1.00 97.43           N  
ATOM   1180  CA  LYS   147      -9.941  -4.179 -14.438  1.00 97.43           C  
ATOM   1181  C   LYS   147     -10.553  -3.724 -15.760  1.00 97.43           C  
ATOM   1182  O   LYS   147     -10.178  -2.680 -16.297  1.00 97.43           O  
ATOM   1183  CB  LYS   147      -8.959  -5.326 -14.682  1.00 97.43           C  
ATOM   1184  CG  LYS   147      -7.811  -4.970 -15.615  1.00 97.43           C  
ATOM   1185  CD  LYS   147      -6.947  -6.185 -15.927  1.00 97.43           C  
ATOM   1186  CE  LYS   147      -5.842  -5.847 -16.919  1.00 97.43           C  
ATOM   1187  NZ  LYS   147      -6.326  -5.913 -18.330  1.00 97.43           N  
ATOM   1188  N   GLU   148     -11.613  -4.434 -16.287  1.00 97.02           N  
ATOM   1189  CA  GLU   148     -12.254  -4.144 -17.566  1.00 97.02           C  
ATOM   1190  C   GLU   148     -13.029  -2.830 -17.509  1.00 97.02           C  
ATOM   1191  O   GLU   148     -13.187  -2.152 -18.527  1.00 97.02           O  
ATOM   1192  CB  GLU   148     -13.188  -5.287 -17.971  1.00 97.02           C  
ATOM   1193  CG  GLU   148     -12.460  -6.566 -18.361  1.00 97.02           C  
ATOM   1194  CD  GLU   148     -13.392  -7.753 -18.548  1.00 97.02           C  
ATOM   1195  OE1 GLU   148     -12.909  -8.853 -18.899  1.00 97.02           O  
ATOM   1196  OE2 GLU   148     -14.614  -7.580 -18.344  1.00 97.02           O  
ATOM   1197  N   CYS   149     -13.530  -2.473 -16.336  1.00 97.24           N  
ATOM   1198  CA  CYS   149     -14.255  -1.219 -16.170  1.00 97.24           C  
ATOM   1199  C   CYS   149     -13.300  -0.031 -16.184  1.00 97.24           C  
ATOM   1200  O   CYS   149     -13.733   1.118 -16.285  1.00 97.24           O  
ATOM   1201  CB  CYS   149     -15.051  -1.228 -14.866  1.00 97.24           C  
ATOM   1202  SG  CYS   149     -16.539  -2.251 -14.929  1.00 97.24           S  
ATOM   1203  N   GLY   150     -12.007  -0.277 -16.045  1.00 97.30           N  
ATOM   1204  CA  GLY   150     -11.017   0.788 -16.084  1.00 97.30           C  
ATOM   1205  C   GLY   150     -10.580   1.247 -14.706  1.00 97.30           C  
ATOM   1206  O   GLY   150     -10.029   2.340 -14.555  1.00 97.30           O  
ATOM   1207  N   CYS   151     -10.899   0.397 -13.691  1.00 98.02           N  
ATOM   1208  CA  CYS   151     -10.469   0.742 -12.341  1.00 98.02           C  
ATOM   1209  C   CYS   151      -8.952   0.665 -12.214  1.00 98.02           C  
ATOM   1210  O   CYS   151      -8.309  -0.141 -12.890  1.00 98.02           O  
ATOM   1211  CB  CYS   151     -11.123  -0.184 -11.316  1.00 98.02           C  
ATOM   1212  SG  CYS   151     -12.925  -0.069 -11.277  1.00 98.02           S  
ATOM   1213  N   TYR   152      -8.403   1.567 -11.368  1.00 97.93           N  
ATOM   1214  CA  TYR   152      -6.971   1.544 -11.088  1.00 97.93           C  
ATOM   1215  C   TYR   152      -6.572   0.246 -10.397  1.00 97.93           C  
ATOM   1216  O   TYR   152      -5.557  -0.363 -10.745  1.00 97.93           O  
ATOM   1217  CB  TYR   152      -6.574   2.742 -10.220  1.00 97.93           C  
ATOM   1218  CG  TYR   152      -5.187   2.633  -9.634  1.00 97.93           C  
ATOM   1219  CD1 TYR   152      -4.999   2.290  -8.297  1.00 97.93           C  
ATOM   1220  CD2 TYR   152      -4.062   2.874 -10.416  1.00 97.93           C  
ATOM   1221  CE1 TYR   152      -3.723   2.190  -7.753  1.00 97.93           C  
ATOM   1222  CE2 TYR   152      -2.782   2.778  -9.882  1.00 97.93           C  
ATOM   1223  CZ  TYR   152      -2.623   2.435  -8.551  1.00 97.93           C  
ATOM   1224  OH  TYR   152      -1.357   2.338  -8.018  1.00 97.93           O  
ATOM   1225  N   ALA   153      -7.392  -0.227  -9.412  1.00 98.20           N  
ATOM   1226  CA  ALA   153      -7.145  -1.449  -8.650  1.00 98.20           C  
ATOM   1227  C   ALA   153      -8.439  -2.224  -8.421  1.00 98.20           C  
ATOM   1228  O   ALA   153      -9.529  -1.647  -8.450  1.00 98.20           O  
ATOM   1229  CB  ALA   153      -6.483  -1.118  -7.315  1.00 98.20           C  
ATOM   1230  N   GLY   154      -8.352  -3.542  -8.276  1.00 98.43           N  
ATOM   1231  CA  GLY   154      -9.433  -4.384  -7.791  1.00 98.43           C  
ATOM   1232  C   GLY   154      -9.274  -4.781  -6.335  1.00 98.43           C  
ATOM   1233  O   GLY   154      -8.171  -5.109  -5.893  1.00 98.43           O  
ATOM   1234  N   LYS   155     -10.355  -4.604  -5.595  1.00 98.31           N  
ATOM   1235  CA  LYS   155     -10.393  -4.942  -4.175  1.00 98.31           C  
ATOM   1236  C   LYS   155     -11.465  -5.988  -3.887  1.00 98.31           C  
ATOM   1237  O   LYS   155     -12.609  -5.850  -4.327  1.00 98.31           O  
ATOM   1238  CB  LYS   155     -10.642  -3.690  -3.332  1.00 98.31           C  
ATOM   1239  CG  LYS   155     -10.693  -3.953  -1.834  1.00 98.31           C  
ATOM   1240  CD  LYS   155     -11.010  -2.683  -1.054  1.00 98.31           C  
ATOM   1241  CE  LYS   155     -11.198  -2.969   0.429  1.00 98.31           C  
ATOM   1242  NZ  LYS   155     -11.600  -1.744   1.183  1.00 98.31           N  
ATOM   1243  N   LEU   156     -11.105  -7.055  -3.231  1.00 98.22           N  
ATOM   1244  CA  LEU   156     -12.070  -8.096  -2.892  1.00 98.22           C  
ATOM   1245  C   LEU   156     -11.859  -8.588  -1.464  1.00 98.22           C  
ATOM   1246  O   LEU   156     -10.761  -9.022  -1.108  1.00 98.22           O  
ATOM   1247  CB  LEU   156     -11.960  -9.268  -3.870  1.00 98.22           C  
ATOM   1248  CG  LEU   156     -13.067 -10.320  -3.795  1.00 98.22           C  
ATOM   1249  CD1 LEU   156     -13.369 -10.873  -5.184  1.00 98.22           C  
ATOM   1250  CD2 LEU   156     -12.674 -11.443  -2.841  1.00 98.22           C  
ATOM   1251  N   ALA   157     -12.876  -8.530  -0.636  1.00 97.74           N  
ATOM   1252  CA  ALA   157     -12.899  -9.013   0.742  1.00 97.74           C  
ATOM   1253  C   ALA   157     -14.005 -10.045   0.943  1.00 97.74           C  
ATOM   1254  O   ALA   157     -15.119  -9.876   0.443  1.00 97.74           O  
ATOM   1255  CB  ALA   157     -13.081  -7.848   1.712  1.00 97.74           C  
ATOM   1256  N   CYS   158     -13.720 -11.065   1.675  1.00 97.65           N  
ATOM   1257  CA  CYS   158     -14.710 -12.119   1.870  1.00 97.65           C  
ATOM   1258  C   CYS   158     -14.550 -12.771   3.238  1.00 97.65           C  
ATOM   1259  O   CYS   158     -13.521 -12.602   3.895  1.00 97.65           O  
ATOM   1260  CB  CYS   158     -14.589 -13.176   0.773  1.00 97.65           C  
ATOM   1261  SG  CYS   158     -12.937 -13.890   0.629  1.00 97.65           S  
ATOM   1262  N   MET   159     -15.567 -13.481   3.742  1.00 96.84           N  
ATOM   1263  CA  MET   159     -15.610 -14.130   5.049  1.00 96.84           C  
ATOM   1264  C   MET   159     -15.264 -15.611   4.932  1.00 96.84           C  
ATOM   1265  O   MET   159     -16.042 -16.393   4.385  1.00 96.84           O  
ATOM   1266  CB  MET   159     -16.990 -13.965   5.687  1.00 96.84           C  
ATOM   1267  CG  MET   159     -17.083 -14.519   7.100  1.00 96.84           C  
ATOM   1268  SD  MET   159     -15.945 -13.672   8.263  1.00 96.84           S  
ATOM   1269  CE  MET   159     -16.728 -12.038   8.344  1.00 96.84           C  
ATOM   1270  N   PRO   160     -13.998 -16.089   5.450  1.00 97.41           N  
ATOM   1271  CA  PRO   160     -13.629 -17.505   5.390  1.00 97.41           C  
ATOM   1272  C   PRO   160     -14.325 -18.342   6.461  1.00 97.41           C  
ATOM   1273  O   PRO   160     -14.597 -17.846   7.557  1.00 97.41           O  
ATOM   1274  CB  PRO   160     -12.115 -17.485   5.611  1.00 97.41           C  
ATOM   1275  CG  PRO   160     -11.878 -16.331   6.531  1.00 97.41           C  
ATOM   1276  CD  PRO   160     -12.827 -15.226   6.165  1.00 97.41           C  
ATOM   1277  N   LYS   161     -14.736 -19.591   6.177  1.00 96.72           N  
ATOM   1278  CA  LYS   161     -15.264 -20.517   7.175  1.00 96.72           C  
ATOM   1279  C   LYS   161     -14.228 -21.574   7.546  1.00 96.72           C  
ATOM   1280  O   LYS   161     -14.300 -22.169   8.623  1.00 96.72           O  
ATOM   1281  CB  LYS   161     -16.539 -21.189   6.662  1.00 96.72           C  
ATOM   1282  CG  LYS   161     -17.699 -20.230   6.443  1.00 96.72           C  
ATOM   1283  CD  LYS   161     -18.955 -20.966   5.994  1.00 96.72           C  
ATOM   1284  CE  LYS   161     -20.130 -20.013   5.816  1.00 96.72           C  
ATOM   1285  NZ  LYS   161     -21.340 -20.716   5.294  1.00 96.72           N  
ATOM   1286  N   THR   162     -13.312 -21.768   6.627  1.00 97.13           N  
ATOM   1287  CA  THR   162     -12.220 -22.711   6.843  1.00 97.13           C  
ATOM   1288  C   THR   162     -10.887 -22.103   6.415  1.00 97.13           C  
ATOM   1289  O   THR   162     -10.858 -21.065   5.750  1.00 97.13           O  
ATOM   1290  CB  THR   162     -12.457 -24.026   6.077  1.00 97.13           C  
ATOM   1291  OG1 THR   162     -12.344 -23.779   4.670  1.00 97.13           O  
ATOM   1292  CG2 THR   162     -13.841 -24.592   6.372  1.00 97.13           C  
ATOM   1293  N   ARG   163      -9.795 -22.765   6.771  1.00 96.68           N  
ATOM   1294  CA  ARG   163      -8.464 -22.352   6.338  1.00 96.68           C  
ATOM   1295  C   ARG   163      -8.324 -22.456   4.823  1.00 96.68           C  
ATOM   1296  O   ARG   163      -7.603 -21.670   4.205  1.00 96.68           O  
ATOM   1297  CB  ARG   163      -7.388 -23.197   7.024  1.00 96.68           C  
ATOM   1298  CG  ARG   163      -7.235 -22.913   8.509  1.00 96.68           C  
ATOM   1299  CD  ARG   163      -6.135 -23.759   9.135  1.00 96.68           C  
ATOM   1300  NE  ARG   163      -6.012 -23.510  10.568  1.00 96.68           N  
ATOM   1301  CZ  ARG   163      -5.172 -24.147  11.379  1.00 96.68           C  
ATOM   1302  NH1 ARG   163      -4.361 -25.089  10.912  1.00 96.68           N  
ATOM   1303  NH2 ARG   163      -5.143 -23.841  12.668  1.00 96.68           N  
ATOM   1304  N   GLU   164      -9.041 -23.413   4.267  1.00 97.18           N  
ATOM   1305  CA  GLU   164      -8.997 -23.583   2.818  1.00 97.18           C  
ATOM   1306  C   GLU   164      -9.591 -22.373   2.101  1.00 97.18           C  
ATOM   1307  O   GLU   164      -9.166 -22.029   0.997  1.00 97.18           O  
ATOM   1308  CB  GLU   164      -9.740 -24.856   2.403  1.00 97.18           C  
ATOM   1309  CG  GLU   164      -9.016 -26.141   2.779  1.00 97.18           C  
ATOM   1310  CD  GLU   164      -9.240 -26.554   4.225  1.00 97.18           C  
ATOM   1311  OE1 GLU   164      -8.543 -27.476   4.708  1.00 97.18           O  
ATOM   1312  OE2 GLU   164     -10.120 -25.952   4.880  1.00 97.18           O  
ATOM   1313  N   ASP   165     -10.509 -21.754   2.776  1.00 98.14           N  
ATOM   1314  CA  ASP   165     -11.097 -20.549   2.198  1.00 98.14           C  
ATOM   1315  C   ASP   165     -10.056 -19.440   2.063  1.00 98.14           C  
ATOM   1316  O   ASP   165     -10.008 -18.748   1.045  1.00 98.14           O  
ATOM   1317  CB  ASP   165     -12.274 -20.065   3.049  1.00 98.14           C  
ATOM   1318  CG  ASP   165     -13.481 -20.983   2.968  1.00 98.14           C  
ATOM   1319  OD1 ASP   165     -13.617 -21.724   1.971  1.00 98.14           O  
ATOM   1320  OD2 ASP   165     -14.305 -20.961   3.908  1.00 98.14           O  
ATOM   1321  N   VAL   166      -9.252 -19.314   3.113  1.00 98.04           N  
ATOM   1322  CA  VAL   166      -8.195 -18.309   3.077  1.00 98.04           C  
ATOM   1323  C   VAL   166      -7.208 -18.636   1.959  1.00 98.04           C  
ATOM   1324  O   VAL   166      -6.824 -17.758   1.184  1.00 98.04           O  
ATOM   1325  CB  VAL   166      -7.456 -18.214   4.430  1.00 98.04           C  
ATOM   1326  CG1 VAL   166      -6.323 -17.192   4.356  1.00 98.04           C  
ATOM   1327  CG2 VAL   166      -8.434 -17.853   5.547  1.00 98.04           C  
ATOM   1328  N   ASP   167      -6.901 -19.953   1.793  1.00 97.45           N  
ATOM   1329  CA  ASP   167      -5.997 -20.379   0.730  1.00 97.45           C  
ATOM   1330  C   ASP   167      -6.579 -20.064  -0.646  1.00 97.45           C  
ATOM   1331  O   ASP   167      -5.860 -19.622  -1.544  1.00 97.45           O  
ATOM   1332  CB  ASP   167      -5.699 -21.875   0.845  1.00 97.45           C  
ATOM   1333  CG  ASP   167      -4.853 -22.220   2.058  1.00 97.45           C  
ATOM   1334  OD1 ASP   167      -4.200 -21.316   2.623  1.00 97.45           O  
ATOM   1335  OD2 ASP   167      -4.836 -23.407   2.450  1.00 97.45           O  
ATOM   1336  N   THR   168      -7.870 -20.302  -0.752  1.00 98.09           N  
ATOM   1337  CA  THR   168      -8.538 -20.046  -2.023  1.00 98.09           C  
ATOM   1338  C   THR   168      -8.383 -18.584  -2.431  1.00 98.09           C  
ATOM   1339  O   THR   168      -8.015 -18.287  -3.569  1.00 98.09           O  
ATOM   1340  CB  THR   168     -10.034 -20.405  -1.951  1.00 98.09           C  
ATOM   1341  OG1 THR   168     -10.171 -21.819  -1.758  1.00 98.09           O  
ATOM   1342  CG2 THR   168     -10.758 -20.006  -3.232  1.00 98.09           C  
ATOM   1343  N   LEU   169      -8.572 -17.671  -1.478  1.00 98.44           N  
ATOM   1344  CA  LEU   169      -8.452 -16.249  -1.782  1.00 98.44           C  
ATOM   1345  C   LEU   169      -7.016 -15.892  -2.150  1.00 98.44           C  
ATOM   1346  O   LEU   169      -6.776 -15.241  -3.170  1.00 98.44           O  
ATOM   1347  CB  LEU   169      -8.910 -15.406  -0.589  1.00 98.44           C  
ATOM   1348  CG  LEU   169      -8.709 -13.895  -0.710  1.00 98.44           C  
ATOM   1349  CD1 LEU   169      -9.680 -13.311  -1.731  1.00 98.44           C  
ATOM   1350  CD2 LEU   169      -8.883 -13.221   0.647  1.00 98.44           C  
ATOM   1351  N   LEU   170      -6.018 -16.371  -1.379  1.00 97.94           N  
ATOM   1352  CA  LEU   170      -4.626 -15.996  -1.603  1.00 97.94           C  
ATOM   1353  C   LEU   170      -4.122 -16.545  -2.933  1.00 97.94           C  
ATOM   1354  O   LEU   170      -3.467 -15.831  -3.696  1.00 97.94           O  
ATOM   1355  CB  LEU   170      -3.743 -16.506  -0.460  1.00 97.94           C  
ATOM   1356  CG  LEU   170      -3.950 -15.844   0.903  1.00 97.94           C  
ATOM   1357  CD1 LEU   170      -3.065 -16.507   1.954  1.00 97.94           C  
ATOM   1358  CD2 LEU   170      -3.662 -14.348   0.821  1.00 97.94           C  
ATOM   1359  N   ASN   171      -4.510 -17.779  -3.248  1.00 97.60           N  
ATOM   1360  CA  ASN   171      -4.078 -18.377  -4.506  1.00 97.60           C  
ATOM   1361  C   ASN   171      -4.717 -17.683  -5.706  1.00 97.60           C  
ATOM   1362  O   ASN   171      -4.066 -17.486  -6.734  1.00 97.60           O  
ATOM   1363  CB  ASN   171      -4.398 -19.874  -4.527  1.00 97.60           C  
ATOM   1364  CG  ASN   171      -3.509 -20.674  -3.596  1.00 97.60           C  
ATOM   1365  OD1 ASN   171      -2.367 -20.290  -3.326  1.00 97.60           O  
ATOM   1366  ND2 ASN   171      -4.024 -21.792  -3.098  1.00 97.60           N  
ATOM   1367  N   ALA   172      -5.980 -17.348  -5.544  1.00 98.25           N  
ATOM   1368  CA  ALA   172      -6.631 -16.614  -6.626  1.00 98.25           C  
ATOM   1369  C   ALA   172      -5.969 -15.256  -6.845  1.00 98.25           C  
ATOM   1370  O   ALA   172      -5.805 -14.815  -7.984  1.00 98.25           O  
ATOM   1371  CB  ALA   172      -8.118 -16.436  -6.329  1.00 98.25           C  
ATOM   1372  N   THR   173      -5.625 -14.608  -5.738  1.00 98.01           N  
ATOM   1373  CA  THR   173      -4.929 -13.329  -5.815  1.00 98.01           C  
ATOM   1374  C   THR   173      -3.616 -13.473  -6.579  1.00 98.01           C  
ATOM   1375  O   THR   173      -3.333 -12.693  -7.491  1.00 98.01           O  
ATOM   1376  CB  THR   173      -4.650 -12.759  -4.412  1.00 98.01           C  
ATOM   1377  OG1 THR   173      -5.891 -12.588  -3.717  1.00 98.01           O  
ATOM   1378  CG2 THR   173      -3.938 -11.413  -4.497  1.00 98.01           C  
ATOM   1379  N   ALA   174      -2.805 -14.447  -6.220  1.00 97.23           N  
ATOM   1380  CA  ALA   174      -1.524 -14.696  -6.876  1.00 97.23           C  
ATOM   1381  C   ALA   174      -1.716 -14.988  -8.361  1.00 97.23           C  
ATOM   1382  O   ALA   174      -0.949 -14.507  -9.199  1.00 97.23           O  
ATOM   1383  CB  ALA   174      -0.796 -15.855  -6.199  1.00 97.23           C  
ATOM   1384  N   ALA   175      -2.754 -15.760  -8.643  1.00 97.43           N  
ATOM   1385  CA  ALA   175      -3.028 -16.083 -10.041  1.00 97.43           C  
ATOM   1386  C   ALA   175      -3.382 -14.828 -10.835  1.00 97.43           C  
ATOM   1387  O   ALA   175      -2.917 -14.648 -11.962  1.00 97.43           O  
ATOM   1388  CB  ALA   175      -4.156 -17.107 -10.139  1.00 97.43           C  
ATOM   1389  N   MET   176      -4.217 -13.959 -10.167  1.00 97.67           N  
ATOM   1390  CA  MET   176      -4.571 -12.695 -10.806  1.00 97.67           C  
ATOM   1391  C   MET   176      -3.332 -11.839 -11.041  1.00 97.67           C  
ATOM   1392  O   MET   176      -3.166 -11.262 -12.118  1.00 97.67           O  
ATOM   1393  CB  MET   176      -5.583 -11.927  -9.954  1.00 97.67           C  
ATOM   1394  CG  MET   176      -6.164 -10.704 -10.647  1.00 97.67           C  
ATOM   1395  SD  MET   176      -7.111 -11.135 -12.159  1.00 97.67           S  
ATOM   1396  CE  MET   176      -7.650  -9.483 -12.681  1.00 97.67           C  
ATOM   1397  N   LYS   177      -2.481 -11.728 -10.089  1.00 96.04           N  
ATOM   1398  CA  LYS   177      -1.257 -10.939 -10.187  1.00 96.04           C  
ATOM   1399  C   LYS   177      -0.356 -11.458 -11.305  1.00 96.04           C  
ATOM   1400  O   LYS   177       0.235 -10.672 -12.048  1.00 96.04           O  
ATOM   1401  CB  LYS   177      -0.501 -10.952  -8.858  1.00 96.04           C  
ATOM   1402  CG  LYS   177       0.822 -10.201  -8.890  1.00 96.04           C  
ATOM   1403  CD  LYS   177       0.620  -8.727  -9.217  1.00 96.04           C  
ATOM   1404  CE  LYS   177       1.937  -7.963  -9.192  1.00 96.04           C  
ATOM   1405  NZ  LYS   177       1.758  -6.537  -9.599  1.00 96.04           N  
ATOM   1406  N   GLU   178      -0.303 -12.766 -11.406  1.00 94.17           N  
ATOM   1407  CA  GLU   178       0.517 -13.364 -12.455  1.00 94.17           C  
ATOM   1408  C   GLU   178      -0.043 -13.049 -13.840  1.00 94.17           C  
ATOM   1409  O   GLU   178       0.706 -12.697 -14.753  1.00 94.17           O  
ATOM   1410  CB  GLU   178       0.618 -14.879 -12.261  1.00 94.17           C  
ATOM   1411  CG  GLU   178       1.517 -15.570 -13.277  1.00 94.17           C  
ATOM   1412  CD  GLU   178       1.619 -17.072 -13.063  1.00 94.17           C  
ATOM   1413  OE1 GLU   178       2.287 -17.756 -13.871  1.00 94.17           O  
ATOM   1414  OE2 GLU   178       1.025 -17.569 -12.081  1.00 94.17           O  
ATOM   1415  N   GLU   179      -1.375 -13.099 -13.946  1.00 96.70           N  
ATOM   1416  CA  GLU   179      -2.011 -12.886 -15.243  1.00 96.70           C  
ATOM   1417  C   GLU   179      -1.995 -11.411 -15.631  1.00 96.70           C  
ATOM   1418  O   GLU   179      -1.794 -11.072 -16.799  1.00 96.70           O  
ATOM   1419  CB  GLU   179      -3.449 -13.411 -15.230  1.00 96.70           C  
ATOM   1420  CG  GLU   179      -4.130 -13.374 -16.590  1.00 96.70           C  
ATOM   1421  CD  GLU   179      -5.435 -14.153 -16.630  1.00 96.70           C  
ATOM   1422  OE1 GLU   179      -6.111 -14.152 -17.683  1.00 96.70           O  
ATOM   1423  OE2 GLU   179      -5.784 -14.769 -15.598  1.00 96.70           O  
ATOM   1424  N   PHE   180      -2.108 -10.562 -14.666  1.00 95.52           N  
ATOM   1425  CA  PHE   180      -2.145  -9.122 -14.892  1.00 95.52           C  
ATOM   1426  C   PHE   180      -1.203  -8.399 -13.936  1.00 95.52           C  
ATOM   1427  O   PHE   180      -1.651  -7.725 -13.006  1.00 95.52           O  
ATOM   1428  CB  PHE   180      -3.571  -8.586 -14.728  1.00 95.52           C  
ATOM   1429  CG  PHE   180      -4.583  -9.281 -15.598  1.00 95.52           C  
ATOM   1430  CD1 PHE   180      -4.644  -9.022 -16.961  1.00 95.52           C  
ATOM   1431  CD2 PHE   180      -5.475 -10.194 -15.051  1.00 95.52           C  
ATOM   1432  CE1 PHE   180      -5.580  -9.663 -17.768  1.00 95.52           C  
ATOM   1433  CE2 PHE   180      -6.414 -10.839 -15.851  1.00 95.52           C  
ATOM   1434  CZ  PHE   180      -6.465 -10.572 -17.209  1.00 95.52           C  
ATOM   1435  N   PRO   181       0.113  -8.388 -14.235  1.00 91.43           N  
ATOM   1436  CA  PRO   181       1.084  -7.872 -13.267  1.00 91.43           C  
ATOM   1437  C   PRO   181       0.969  -6.363 -13.063  1.00 91.43           C  
ATOM   1438  O   PRO   181       1.425  -5.838 -12.044  1.00 91.43           O  
ATOM   1439  CB  PRO   181       2.433  -8.237 -13.892  1.00 91.43           C  
ATOM   1440  CG  PRO   181       2.134  -8.470 -15.338  1.00 91.43           C  
ATOM   1441  CD  PRO   181       0.733  -9.000 -15.456  1.00 91.43           C  
ATOM   1442  N   ASP   182       0.246  -5.709 -13.993  1.00 90.63           N  
ATOM   1443  CA  ASP   182       0.213  -4.252 -13.904  1.00 90.63           C  
ATOM   1444  C   ASP   182      -1.084  -3.770 -13.260  1.00 90.63           C  
ATOM   1445  O   ASP   182      -1.295  -2.566 -13.102  1.00 90.63           O  
ATOM   1446  CB  ASP   182       0.376  -3.626 -15.291  1.00 90.63           C  
ATOM   1447  CG  ASP   182       1.738  -3.893 -15.906  1.00 90.63           C  
ATOM   1448  OD1 ASP   182       2.756  -3.835 -15.183  1.00 90.63           O  
ATOM   1449  OD2 ASP   182       1.795  -4.161 -17.126  1.00 90.63           O  
ATOM   1450  N   PHE   183      -2.011  -4.738 -12.978  1.00 96.43           N  
ATOM   1451  CA  PHE   183      -3.264  -4.384 -12.321  1.00 96.43           C  
ATOM   1452  C   PHE   183      -3.167  -4.607 -10.816  1.00 96.43           C  
ATOM   1453  O   PHE   183      -3.178  -5.748 -10.351  1.00 96.43           O  
ATOM   1454  CB  PHE   183      -4.425  -5.199 -12.899  1.00 96.43           C  
ATOM   1455  CG  PHE   183      -5.773  -4.797 -12.365  1.00 96.43           C  
ATOM   1456  CD1 PHE   183      -6.583  -5.722 -11.717  1.00 96.43           C  
ATOM   1457  CD2 PHE   183      -6.231  -3.495 -12.512  1.00 96.43           C  
ATOM   1458  CE1 PHE   183      -7.832  -5.353 -11.222  1.00 96.43           C  
ATOM   1459  CE2 PHE   183      -7.477  -3.118 -12.020  1.00 96.43           C  
ATOM   1460  CZ  PHE   183      -8.276  -4.049 -11.376  1.00 96.43           C  
ATOM   1461  N   PRO   184      -3.146  -3.468 -10.057  1.00 97.14           N  
ATOM   1462  CA  PRO   184      -2.985  -3.586  -8.606  1.00 97.14           C  
ATOM   1463  C   PRO   184      -4.167  -4.283  -7.936  1.00 97.14           C  
ATOM   1464  O   PRO   184      -5.316  -4.083  -8.340  1.00 97.14           O  
ATOM   1465  CB  PRO   184      -2.874  -2.131  -8.143  1.00 97.14           C  
ATOM   1466  CG  PRO   184      -2.461  -1.373  -9.363  1.00 97.14           C  
ATOM   1467  CD  PRO   184      -3.048  -2.051 -10.567  1.00 97.14           C  
ATOM   1468  N   LEU   185      -3.899  -5.107  -6.946  1.00 98.05           N  
ATOM   1469  CA  LEU   185      -4.908  -5.897  -6.248  1.00 98.05           C  
ATOM   1470  C   LEU   185      -4.880  -5.613  -4.750  1.00 98.05           C  
ATOM   1471  O   LEU   185      -3.809  -5.422  -4.170  1.00 98.05           O  
ATOM   1472  CB  LEU   185      -4.688  -7.391  -6.500  1.00 98.05           C  
ATOM   1473  CG  LEU   185      -4.732  -7.846  -7.960  1.00 98.05           C  
ATOM   1474  CD1 LEU   185      -4.226  -9.279  -8.084  1.00 98.05           C  
ATOM   1475  CD2 LEU   185      -6.146  -7.722  -8.517  1.00 98.05           C  
ATOM   1476  N   ILE   186      -6.079  -5.602  -4.130  1.00 98.23           N  
ATOM   1477  CA  ILE   186      -6.296  -5.606  -2.687  1.00 98.23           C  
ATOM   1478  C   ILE   186      -7.241  -6.745  -2.310  1.00 98.23           C  
ATOM   1479  O   ILE   186      -8.439  -6.687  -2.596  1.00 98.23           O  
ATOM   1480  CB  ILE   186      -6.864  -4.254  -2.197  1.00 98.23           C  
ATOM   1481  CG1 ILE   186      -5.987  -3.097  -2.689  1.00 98.23           C  
ATOM   1482  CG2 ILE   186      -6.984  -4.241  -0.671  1.00 98.23           C  
ATOM   1483  CD1 ILE   186      -6.627  -1.725  -2.531  1.00 98.23           C  
ATOM   1484  N   THR   187      -6.702  -7.734  -1.637  1.00 97.97           N  
ATOM   1485  CA  THR   187      -7.568  -8.840  -1.243  1.00 97.97           C  
ATOM   1486  C   THR   187      -7.351  -9.201   0.223  1.00 97.97           C  
ATOM   1487  O   THR   187      -6.239  -9.078   0.740  1.00 97.97           O  
ATOM   1488  CB  THR   187      -7.325 -10.080  -2.122  1.00 97.97           C  
ATOM   1489  OG1 THR   187      -5.961 -10.496  -1.985  1.00 97.97           O  
ATOM   1490  CG2 THR   187      -7.607  -9.779  -3.590  1.00 97.97           C  
ATOM   1491  N   MET   188      -8.390  -9.599   0.843  1.00 97.63           N  
ATOM   1492  CA  MET   188      -8.264 -10.048   2.227  1.00 97.63           C  
ATOM   1493  C   MET   188      -9.451 -10.917   2.628  1.00 97.63           C  
ATOM   1494  O   MET   188     -10.556 -10.743   2.111  1.00 97.63           O  
ATOM   1495  CB  MET   188      -8.149  -8.851   3.172  1.00 97.63           C  
ATOM   1496  CG  MET   188      -9.375  -7.953   3.177  1.00 97.63           C  
ATOM   1497  SD  MET   188      -9.009  -6.260   2.572  1.00 97.63           S  
ATOM   1498  CE  MET   188      -8.420  -6.639   0.897  1.00 97.63           C  
ATOM   1499  N   SER   189      -9.225 -11.938   3.472  1.00 97.24           N  
ATOM   1500  CA  SER   189     -10.242 -12.660   4.229  1.00 97.24           C  
ATOM   1501  C   SER   189     -10.507 -11.992   5.574  1.00 97.24           C  
ATOM   1502  O   SER   189      -9.572 -11.578   6.263  1.00 97.24           O  
ATOM   1503  CB  SER   189      -9.819 -14.113   4.447  1.00 97.24           C  
ATOM   1504  OG  SER   189      -9.820 -14.826   3.222  1.00 97.24           O  
ATOM   1505  N   MET   190     -11.682 -11.856   5.870  1.00 96.06           N  
ATOM   1506  CA  MET   190     -12.073 -11.157   7.091  1.00 96.06           C  
ATOM   1507  C   MET   190     -12.130 -12.118   8.273  1.00 96.06           C  
ATOM   1508  O   MET   190     -12.006 -13.332   8.099  1.00 96.06           O  
ATOM   1509  CB  MET   190     -13.429 -10.473   6.908  1.00 96.06           C  
ATOM   1510  CG  MET   190     -13.432  -9.397   5.833  1.00 96.06           C  
ATOM   1511  SD  MET   190     -15.062  -8.570   5.672  1.00 96.06           S  
ATOM   1512  CE  MET   190     -16.044  -9.930   4.979  1.00 96.06           C  
ATOM   1513  N   GLY   191     -12.321 -11.520   9.472  1.00 95.36           N  
ATOM   1514  CA  GLY   191     -12.515 -12.295  10.688  1.00 95.36           C  
ATOM   1515  C   GLY   191     -11.223 -12.860  11.248  1.00 95.36           C  
ATOM   1516  O   GLY   191     -10.146 -12.624  10.698  1.00 95.36           O  
ATOM   1517  N   GLU   192     -11.332 -13.576  12.285  1.00 94.30           N  
ATOM   1518  CA  GLU   192     -10.187 -14.128  13.003  1.00 94.30           C  
ATOM   1519  C   GLU   192      -9.404 -15.102  12.127  1.00 94.30           C  
ATOM   1520  O   GLU   192      -8.174 -15.050  12.078  1.00 94.30           O  
ATOM   1521  CB  GLU   192     -10.643 -14.825  14.287  1.00 94.30           C  
ATOM   1522  CG  GLU   192     -11.017 -13.866  15.408  1.00 94.30           C  
ATOM   1523  CD  GLU   192      -9.892 -12.914  15.784  1.00 94.30           C  
ATOM   1524  OE1 GLU   192     -10.157 -11.703  15.967  1.00 94.30           O  
ATOM   1525  OE2 GLU   192      -8.736 -13.382  15.895  1.00 94.30           O  
ATOM   1526  N   LEU   193     -10.124 -15.893  11.350  1.00 94.80           N  
ATOM   1527  CA  LEU   193      -9.484 -16.878  10.484  1.00 94.80           C  
ATOM   1528  C   LEU   193      -8.706 -16.193   9.365  1.00 94.80           C  
ATOM   1529  O   LEU   193      -7.714 -16.735   8.872  1.00 94.80           O  
ATOM   1530  CB  LEU   193     -10.527 -17.828   9.890  1.00 94.80           C  
ATOM   1531  CG  LEU   193      -9.987 -19.066   9.174  1.00 94.80           C  
ATOM   1532  CD1 LEU   193      -9.220 -19.950  10.151  1.00 94.80           C  
ATOM   1533  CD2 LEU   193     -11.123 -19.844   8.520  1.00 94.80           C  
ATOM   1534  N   GLY   194      -9.213 -14.969   8.989  1.00 96.15           N  
ATOM   1535  CA  GLY   194      -8.673 -14.293   7.820  1.00 96.15           C  
ATOM   1536  C   GLY   194      -7.520 -13.364   8.147  1.00 96.15           C  
ATOM   1537  O   GLY   194      -6.923 -12.767   7.249  1.00 96.15           O  
ATOM   1538  N   LYS   195      -7.175 -13.199   9.448  1.00 95.83           N  
ATOM   1539  CA  LYS   195      -6.123 -12.269   9.848  1.00 95.83           C  
ATOM   1540  C   LYS   195      -4.825 -12.552   9.098  1.00 95.83           C  
ATOM   1541  O   LYS   195      -4.125 -11.625   8.686  1.00 95.83           O  
ATOM   1542  CB  LYS   195      -5.885 -12.345  11.357  1.00 95.83           C  
ATOM   1543  CG  LYS   195      -6.928 -11.612  12.187  1.00 95.83           C  
ATOM   1544  CD  LYS   195      -6.572 -11.620  13.667  1.00 95.83           C  
ATOM   1545  CE  LYS   195      -7.591 -10.847  14.493  1.00 95.83           C  
ATOM   1546  NZ  LYS   195      -7.274 -10.897  15.952  1.00 95.83           N  
ATOM   1547  N   VAL   196      -4.643 -13.782   8.842  1.00 94.53           N  
ATOM   1548  CA  VAL   196      -3.401 -14.176   8.186  1.00 94.53           C  
ATOM   1549  C   VAL   196      -3.352 -13.586   6.778  1.00 94.53           C  
ATOM   1550  O   VAL   196      -2.273 -13.278   6.265  1.00 94.53           O  
ATOM   1551  CB  VAL   196      -3.253 -15.712   8.126  1.00 94.53           C  
ATOM   1552  CG1 VAL   196      -4.283 -16.317   7.173  1.00 94.53           C  
ATOM   1553  CG2 VAL   196      -1.837 -16.095   7.700  1.00 94.53           C  
ATOM   1554  N   SER   197      -4.498 -13.505   6.148  1.00 96.33           N  
ATOM   1555  CA  SER   197      -4.501 -12.945   4.801  1.00 96.33           C  
ATOM   1556  C   SER   197      -4.084 -11.478   4.811  1.00 96.33           C  
ATOM   1557  O   SER   197      -3.554 -10.971   3.821  1.00 96.33           O  
ATOM   1558  CB  SER   197      -5.885 -13.085   4.166  1.00 96.33           C  
ATOM   1559  OG  SER   197      -6.823 -12.239   4.810  1.00 96.33           O  
ATOM   1560  N   ARG   198      -4.305 -10.739   5.830  1.00 95.51           N  
ATOM   1561  CA  ARG   198      -3.894  -9.342   5.931  1.00 95.51           C  
ATOM   1562  C   ARG   198      -2.385  -9.228   6.119  1.00 95.51           C  
ATOM   1563  O   ARG   198      -1.770  -8.257   5.673  1.00 95.51           O  
ATOM   1564  CB  ARG   198      -4.620  -8.649   7.086  1.00 95.51           C  
ATOM   1565  CG  ARG   198      -6.113  -8.474   6.859  1.00 95.51           C  
ATOM   1566  CD  ARG   198      -6.777  -7.736   8.013  1.00 95.51           C  
ATOM   1567  NE  ARG   198      -8.233  -7.795   7.924  1.00 95.51           N  
ATOM   1568  CZ  ARG   198      -8.991  -6.893   7.306  1.00 95.51           C  
ATOM   1569  NH1 ARG   198      -8.443  -5.841   6.708  1.00 95.51           N  
ATOM   1570  NH2 ARG   198     -10.307  -7.043   7.286  1.00 95.51           N  
ATOM   1571  N   LEU   199      -1.855 -10.232   6.815  1.00 94.90           N  
ATOM   1572  CA  LEU   199      -0.437 -10.176   7.154  1.00 94.90           C  
ATOM   1573  C   LEU   199       0.419 -10.687   6.000  1.00 94.90           C  
ATOM   1574  O   LEU   199       1.492 -10.144   5.729  1.00 94.90           O  
ATOM   1575  CB  LEU   199      -0.154 -10.995   8.416  1.00 94.90           C  
ATOM   1576  CG  LEU   199      -0.844 -10.525   9.698  1.00 94.90           C  
ATOM   1577  CD1 LEU   199      -0.553 -11.491  10.842  1.00 94.90           C  
ATOM   1578  CD2 LEU   199      -0.397  -9.112  10.059  1.00 94.90           C  
ATOM   1579  N   TYR   200      -0.205 -11.615   5.196  1.00 93.82           N  
ATOM   1580  CA  TYR   200       0.646 -12.265   4.206  1.00 93.82           C  
ATOM   1581  C   TYR   200       0.208 -11.907   2.791  1.00 93.82           C  
ATOM   1582  O   TYR   200       0.809 -12.362   1.814  1.00 93.82           O  
ATOM   1583  CB  TYR   200       0.621 -13.786   4.391  1.00 93.82           C  
ATOM   1584  CG  TYR   200       1.334 -14.258   5.635  1.00 93.82           C  
ATOM   1585  CD1 TYR   200       2.723 -14.359   5.669  1.00 93.82           C  
ATOM   1586  CD2 TYR   200       0.621 -14.604   6.777  1.00 93.82           C  
ATOM   1587  CE1 TYR   200       3.384 -14.795   6.812  1.00 93.82           C  
ATOM   1588  CE2 TYR   200       1.272 -15.042   7.926  1.00 93.82           C  
ATOM   1589  CZ  TYR   200       2.651 -15.133   7.934  1.00 93.82           C  
ATOM   1590  OH  TYR   200       3.300 -15.566   9.068  1.00 93.82           O  
ATOM   1591  N   GLY   201      -0.866 -11.161   2.761  1.00 95.21           N  
ATOM   1592  CA  GLY   201      -1.453 -10.875   1.461  1.00 95.21           C  
ATOM   1593  C   GLY   201      -0.465 -10.275   0.479  1.00 95.21           C  
ATOM   1594  O   GLY   201      -0.573 -10.492  -0.729  1.00 95.21           O  
ATOM   1595  N   GLY   202       0.547  -9.498   0.990  1.00 92.78           N  
ATOM   1596  CA  GLY   202       1.552  -8.881   0.139  1.00 92.78           C  
ATOM   1597  C   GLY   202       2.376  -9.889  -0.639  1.00 92.78           C  
ATOM   1598  O   GLY   202       2.784  -9.624  -1.771  1.00 92.78           O  
ATOM   1599  N   LEU   203       2.541 -11.087  -0.145  1.00 91.24           N  
ATOM   1600  CA  LEU   203       3.307 -12.134  -0.813  1.00 91.24           C  
ATOM   1601  C   LEU   203       2.552 -12.670  -2.025  1.00 91.24           C  
ATOM   1602  O   LEU   203       3.150 -13.280  -2.914  1.00 91.24           O  
ATOM   1603  CB  LEU   203       3.615 -13.277   0.158  1.00 91.24           C  
ATOM   1604  CG  LEU   203       4.474 -12.921   1.372  1.00 91.24           C  
ATOM   1605  CD1 LEU   203       4.652 -14.141   2.271  1.00 91.24           C  
ATOM   1606  CD2 LEU   203       5.828 -12.375   0.929  1.00 91.24           C  
ATOM   1607  N   TYR   204       1.266 -12.412  -2.037  1.00 95.35           N  
ATOM   1608  CA  TYR   204       0.441 -12.980  -3.098  1.00 95.35           C  
ATOM   1609  C   TYR   204       0.027 -11.908  -4.100  1.00 95.35           C  
ATOM   1610  O   TYR   204      -0.591 -12.212  -5.123  1.00 95.35           O  
ATOM   1611  CB  TYR   204      -0.803 -13.653  -2.510  1.00 95.35           C  
ATOM   1612  CG  TYR   204      -0.498 -14.889  -1.700  1.00 95.35           C  
ATOM   1613  CD1 TYR   204      -0.624 -16.160  -2.257  1.00 95.35           C  
ATOM   1614  CD2 TYR   204      -0.085 -14.790  -0.376  1.00 95.35           C  
ATOM   1615  CE1 TYR   204      -0.347 -17.302  -1.514  1.00 95.35           C  
ATOM   1616  CE2 TYR   204       0.195 -15.926   0.377  1.00 95.35           C  
ATOM   1617  CZ  TYR   204       0.062 -17.175  -0.200  1.00 95.35           C  
ATOM   1618  OH  TYR   204       0.339 -18.303   0.540  1.00 95.35           O  
ATOM   1619  N   GLY   205       0.312 -10.675  -3.687  1.00 94.19           N  
ATOM   1620  CA  GLY   205       0.100  -9.684  -4.731  1.00 94.19           C  
ATOM   1621  C   GLY   205      -0.676  -8.471  -4.253  1.00 94.19           C  
ATOM   1622  O   GLY   205      -0.837  -7.499  -4.994  1.00 94.19           O  
ATOM   1623  N   SER   206      -1.178  -8.543  -2.998  1.00 96.72           N  
ATOM   1624  CA  SER   206      -1.915  -7.393  -2.485  1.00 96.72           C  
ATOM   1625  C   SER   206      -0.971  -6.258  -2.101  1.00 96.72           C  
ATOM   1626  O   SER   206      -0.015  -6.465  -1.350  1.00 96.72           O  
ATOM   1627  CB  SER   206      -2.761  -7.794  -1.276  1.00 96.72           C  
ATOM   1628  OG  SER   206      -3.860  -8.594  -1.674  1.00 96.72           O  
ATOM   1629  N   PHE   207      -1.311  -5.058  -2.577  1.00 94.39           N  
ATOM   1630  CA  PHE   207      -0.357  -3.982  -2.332  1.00 94.39           C  
ATOM   1631  C   PHE   207      -0.805  -3.118  -1.159  1.00 94.39           C  
ATOM   1632  O   PHE   207      -0.048  -2.272  -0.680  1.00 94.39           O  
ATOM   1633  CB  PHE   207      -0.186  -3.119  -3.585  1.00 94.39           C  
ATOM   1634  CG  PHE   207      -1.343  -2.193  -3.847  1.00 94.39           C  
ATOM   1635  CD1 PHE   207      -2.514  -2.668  -4.425  1.00 94.39           C  
ATOM   1636  CD2 PHE   207      -1.261  -0.847  -3.515  1.00 94.39           C  
ATOM   1637  CE1 PHE   207      -3.587  -1.814  -4.669  1.00 94.39           C  
ATOM   1638  CE2 PHE   207      -2.328   0.012  -3.756  1.00 94.39           C  
ATOM   1639  CZ  PHE   207      -3.490  -0.473  -4.334  1.00 94.39           C  
ATOM   1640  N   VAL   208      -2.000  -3.309  -0.620  1.00 96.37           N  
ATOM   1641  CA  VAL   208      -2.547  -2.625   0.547  1.00 96.37           C  
ATOM   1642  C   VAL   208      -3.156  -3.646   1.506  1.00 96.37           C  
ATOM   1643  O   VAL   208      -3.773  -4.622   1.074  1.00 96.37           O  
ATOM   1644  CB  VAL   208      -3.605  -1.574   0.146  1.00 96.37           C  
ATOM   1645  CG1 VAL   208      -4.252  -0.958   1.385  1.00 96.37           C  
ATOM   1646  CG2 VAL   208      -2.976  -0.490  -0.727  1.00 96.37           C  
ATOM   1647  N   SER   209      -2.961  -3.502   2.802  1.00 96.21           N  
ATOM   1648  CA  SER   209      -3.649  -4.270   3.835  1.00 96.21           C  
ATOM   1649  C   SER   209      -4.270  -3.353   4.884  1.00 96.21           C  
ATOM   1650  O   SER   209      -3.885  -2.189   5.005  1.00 96.21           O  
ATOM   1651  CB  SER   209      -2.684  -5.247   4.508  1.00 96.21           C  
ATOM   1652  OG  SER   209      -3.395  -6.255   5.206  1.00 96.21           O  
ATOM   1653  N   PHE   210      -5.186  -3.805   5.546  1.00 96.16           N  
ATOM   1654  CA  PHE   210      -5.979  -2.955   6.426  1.00 96.16           C  
ATOM   1655  C   PHE   210      -5.731  -3.307   7.888  1.00 96.16           C  
ATOM   1656  O   PHE   210      -5.869  -4.466   8.285  1.00 96.16           O  
ATOM   1657  CB  PHE   210      -7.471  -3.086   6.100  1.00 96.16           C  
ATOM   1658  CG  PHE   210      -7.872  -2.419   4.812  1.00 96.16           C  
ATOM   1659  CD1 PHE   210      -8.431  -1.147   4.817  1.00 96.16           C  
ATOM   1660  CD2 PHE   210      -7.689  -3.064   3.596  1.00 96.16           C  
ATOM   1661  CE1 PHE   210      -8.803  -0.526   3.626  1.00 96.16           C  
ATOM   1662  CE2 PHE   210      -8.059  -2.451   2.402  1.00 96.16           C  
ATOM   1663  CZ  PHE   210      -8.616  -1.182   2.419  1.00 96.16           C  
ATOM   1664  N   GLY   211      -5.364  -2.319   8.647  1.00 95.99           N  
ATOM   1665  CA  GLY   211      -5.236  -2.354  10.096  1.00 95.99           C  
ATOM   1666  C   GLY   211      -6.114  -1.334  10.796  1.00 95.99           C  
ATOM   1667  O   GLY   211      -7.081  -0.835  10.216  1.00 95.99           O  
ATOM   1668  N   CYS   212      -5.857  -1.206  12.148  1.00 95.70           N  
ATOM   1669  CA  CYS   212      -6.606  -0.211  12.907  1.00 95.70           C  
ATOM   1670  C   CYS   212      -5.728   0.439  13.969  1.00 95.70           C  
ATOM   1671  O   CYS   212      -4.731  -0.144  14.399  1.00 95.70           O  
ATOM   1672  CB  CYS   212      -7.830  -0.848  13.565  1.00 95.70           C  
ATOM   1673  SG  CYS   212      -7.426  -2.173  14.724  1.00 95.70           S  
ATOM   1674  N   VAL   213      -5.870   1.645  14.211  1.00 93.24           N  
ATOM   1675  CA  VAL   213      -5.227   2.317  15.336  1.00 93.24           C  
ATOM   1676  C   VAL   213      -6.174   2.339  16.534  1.00 93.24           C  
ATOM   1677  O   VAL   213      -5.736   2.232  17.682  1.00 93.24           O  
ATOM   1678  CB  VAL   213      -4.798   3.755  14.969  1.00 93.24           C  
ATOM   1679  CG1 VAL   213      -4.245   4.483  16.193  1.00 93.24           C  
ATOM   1680  CG2 VAL   213      -3.765   3.732  13.844  1.00 93.24           C  
ATOM   1681  N   SER   214      -7.400   2.440  16.173  1.00 85.17           N  
ATOM   1682  CA  SER   214      -8.476   2.377  17.157  1.00 85.17           C  
ATOM   1683  C   SER   214      -9.613   1.481  16.676  1.00 85.17           C  
ATOM   1684  O   SER   214      -9.422   0.280  16.475  1.00 85.17           O  
ATOM   1685  CB  SER   214      -9.011   3.777  17.458  1.00 85.17           C  
ATOM   1686  OG  SER   214      -9.431   4.422  16.268  1.00 85.17           O  
ATOM   1687  N   GLU   215     -10.859   2.053  16.743  1.00 86.07           N  
ATOM   1688  CA  GLU   215     -11.971   1.186  16.364  1.00 86.07           C  
ATOM   1689  C   GLU   215     -11.745   0.570  14.986  1.00 86.07           C  
ATOM   1690  O   GLU   215     -11.361   1.266  14.044  1.00 86.07           O  
ATOM   1691  CB  GLU   215     -13.289   1.963  16.384  1.00 86.07           C  
ATOM   1692  CG  GLU   215     -13.775   2.314  17.782  1.00 86.07           C  
ATOM   1693  CD  GLU   215     -15.125   3.015  17.790  1.00 86.07           C  
ATOM   1694  OE1 GLU   215     -15.618   3.370  18.885  1.00 86.07           O  
ATOM   1695  OE2 GLU   215     -15.693   3.211  16.693  1.00 86.07           O  
ATOM   1696  N   ALA   216     -11.969  -0.719  14.926  1.00 86.76           N  
ATOM   1697  CA  ALA   216     -11.922  -1.445  13.660  1.00 86.76           C  
ATOM   1698  C   ALA   216     -13.165  -1.165  12.820  1.00 86.76           C  
ATOM   1699  O   ALA   216     -14.252  -0.949  13.361  1.00 86.76           O  
ATOM   1700  CB  ALA   216     -11.781  -2.945  13.912  1.00 86.76           C  
ATOM   1701  N   SER   217     -12.953  -1.020  11.504  1.00 86.71           N  
ATOM   1702  CA  SER   217     -14.097  -0.814  10.622  1.00 86.71           C  
ATOM   1703  C   SER   217     -14.690  -2.143  10.165  1.00 86.71           C  
ATOM   1704  O   SER   217     -15.817  -2.188   9.669  1.00 86.71           O  
ATOM   1705  CB  SER   217     -13.692   0.018   9.405  1.00 86.71           C  
ATOM   1706  OG  SER   217     -12.690  -0.644   8.653  1.00 86.71           O  
ATOM   1707  N   ALA   218     -13.915  -3.250  10.224  1.00 84.89           N  
ATOM   1708  CA  ALA   218     -14.324  -4.586   9.797  1.00 84.89           C  
ATOM   1709  C   ALA   218     -13.779  -5.654  10.741  1.00 84.89           C  
ATOM   1710  O   ALA   218     -12.801  -5.420  11.455  1.00 84.89           O  
ATOM   1711  CB  ALA   218     -13.856  -4.854   8.369  1.00 84.89           C  
ATOM   1712  N   PRO   219     -14.433  -6.863  10.803  1.00 87.88           N  
ATOM   1713  CA  PRO   219     -13.926  -7.950  11.643  1.00 87.88           C  
ATOM   1714  C   PRO   219     -12.544  -8.435  11.210  1.00 87.88           C  
ATOM   1715  O   PRO   219     -12.295  -8.612  10.015  1.00 87.88           O  
ATOM   1716  CB  PRO   219     -14.973  -9.053  11.462  1.00 87.88           C  
ATOM   1717  CG  PRO   219     -16.189  -8.345  10.959  1.00 87.88           C  
ATOM   1718  CD  PRO   219     -15.750  -7.145  10.170  1.00 87.88           C  
ATOM   1719  N   GLY   220     -11.691  -8.544  12.213  1.00 87.47           N  
ATOM   1720  CA  GLY   220     -10.416  -9.191  11.944  1.00 87.47           C  
ATOM   1721  C   GLY   220      -9.291  -8.208  11.683  1.00 87.47           C  
ATOM   1722  O   GLY   220      -8.197  -8.603  11.274  1.00 87.47           O  
ATOM   1723  N   GLN   221      -9.516  -6.875  11.890  1.00 89.99           N  
ATOM   1724  CA  GLN   221      -8.423  -5.940  11.644  1.00 89.99           C  
ATOM   1725  C   GLN   221      -7.363  -6.032  12.738  1.00 89.99           C  
ATOM   1726  O   GLN   221      -7.676  -6.350  13.887  1.00 89.99           O  
ATOM   1727  CB  GLN   221      -8.952  -4.508  11.545  1.00 89.99           C  
ATOM   1728  CG  GLN   221      -9.752  -4.235  10.278  1.00 89.99           C  
ATOM   1729  CD  GLN   221     -10.032  -2.758  10.068  1.00 89.99           C  
ATOM   1730  OE1 GLN   221     -10.391  -2.041  11.008  1.00 89.99           O  
ATOM   1731  NE2 GLN   221      -9.872  -2.294   8.834  1.00 89.99           N  
ATOM   1732  N   VAL   222      -6.194  -5.980  12.353  1.00 92.77           N  
ATOM   1733  CA  VAL   222      -5.011  -6.081  13.201  1.00 92.77           C  
ATOM   1734  C   VAL   222      -4.516  -4.684  13.567  1.00 92.77           C  
ATOM   1735  O   VAL   222      -4.582  -3.762  12.751  1.00 92.77           O  
ATOM   1736  CB  VAL   222      -3.884  -6.882  12.511  1.00 92.77           C  
ATOM   1737  CG1 VAL   222      -2.683  -7.036  13.442  1.00 92.77           C  
ATOM   1738  CG2 VAL   222      -4.399  -8.250  12.066  1.00 92.77           C  
ATOM   1739  N   TYR   223      -4.167  -4.552  14.811  1.00 95.34           N  
ATOM   1740  CA  TYR   223      -3.676  -3.241  15.220  1.00 95.34           C  
ATOM   1741  C   TYR   223      -2.433  -2.853  14.427  1.00 95.34           C  
ATOM   1742  O   TYR   223      -1.592  -3.702  14.125  1.00 95.34           O  
ATOM   1743  CB  TYR   223      -3.365  -3.227  16.719  1.00 95.34           C  
ATOM   1744  CG  TYR   223      -4.572  -2.966  17.587  1.00 95.34           C  
ATOM   1745  CD1 TYR   223      -5.037  -1.669  17.797  1.00 95.34           C  
ATOM   1746  CD2 TYR   223      -5.249  -4.015  18.200  1.00 95.34           C  
ATOM   1747  CE1 TYR   223      -6.147  -1.424  18.598  1.00 95.34           C  
ATOM   1748  CE2 TYR   223      -6.361  -3.782  19.003  1.00 95.34           C  
ATOM   1749  CZ  TYR   223      -6.802  -2.485  19.195  1.00 95.34           C  
ATOM   1750  OH  TYR   223      -7.902  -2.248  19.989  1.00 95.34           O  
ATOM   1751  N   TYR   224      -2.364  -1.630  14.079  1.00 95.08           N  
ATOM   1752  CA  TYR   224      -1.307  -1.079  13.240  1.00 95.08           C  
ATOM   1753  C   TYR   224       0.069  -1.458  13.776  1.00 95.08           C  
ATOM   1754  O   TYR   224       0.931  -1.917  13.022  1.00 95.08           O  
ATOM   1755  CB  TYR   224      -1.430   0.446  13.152  1.00 95.08           C  
ATOM   1756  CG  TYR   224      -0.251   1.112  12.485  1.00 95.08           C  
ATOM   1757  CD1 TYR   224       0.702   1.799  13.236  1.00 95.08           C  
ATOM   1758  CD2 TYR   224      -0.087   1.059  11.105  1.00 95.08           C  
ATOM   1759  CE1 TYR   224       1.789   2.416  12.626  1.00 95.08           C  
ATOM   1760  CE2 TYR   224       0.996   1.673  10.485  1.00 95.08           C  
ATOM   1761  CZ  TYR   224       1.928   2.348  11.252  1.00 95.08           C  
ATOM   1762  OH  TYR   224       3.002   2.957  10.644  1.00 95.08           O  
ATOM   1763  N   GLU   225       0.262  -1.312  15.078  1.00 91.25           N  
ATOM   1764  CA  GLU   225       1.567  -1.597  15.668  1.00 91.25           C  
ATOM   1765  C   GLU   225       1.941  -3.066  15.497  1.00 91.25           C  
ATOM   1766  O   GLU   225       3.089  -3.388  15.184  1.00 91.25           O  
ATOM   1767  CB  GLU   225       1.580  -1.219  17.151  1.00 91.25           C  
ATOM   1768  CG  GLU   225       1.496   0.279  17.405  1.00 91.25           C  
ATOM   1769  CD  GLU   225       0.068   0.801  17.451  1.00 91.25           C  
ATOM   1770  OE1 GLU   225      -0.125   2.033  17.565  1.00 91.25           O  
ATOM   1771  OE2 GLU   225      -0.865  -0.029  17.371  1.00 91.25           O  
ATOM   1772  N   THR   226       0.956  -3.902  15.713  1.00 93.45           N  
ATOM   1773  CA  THR   226       1.185  -5.333  15.539  1.00 93.45           C  
ATOM   1774  C   THR   226       1.500  -5.657  14.082  1.00 93.45           C  
ATOM   1775  O   THR   226       2.417  -6.430  13.797  1.00 93.45           O  
ATOM   1776  CB  THR   226      -0.035  -6.153  15.999  1.00 93.45           C  
ATOM   1777  OG1 THR   226      -0.318  -5.850  17.371  1.00 93.45           O  
ATOM   1778  CG2 THR   226       0.227  -7.650  15.864  1.00 93.45           C  
ATOM   1779  N   MET   227       0.828  -5.031  13.207  1.00 93.39           N  
ATOM   1780  CA  MET   227       1.063  -5.263  11.785  1.00 93.39           C  
ATOM   1781  C   MET   227       2.483  -4.864  11.396  1.00 93.39           C  
ATOM   1782  O   MET   227       3.168  -5.605  10.689  1.00 93.39           O  
ATOM   1783  CB  MET   227       0.052  -4.488  10.939  1.00 93.39           C  
ATOM   1784  CG  MET   227      -1.328  -5.125  10.897  1.00 93.39           C  
ATOM   1785  SD  MET   227      -2.448  -4.297   9.701  1.00 93.39           S  
ATOM   1786  CE  MET   227      -1.848  -5.019   8.148  1.00 93.39           C  
ATOM   1787  N   CYS   228       2.899  -3.723  11.903  1.00 90.37           N  
ATOM   1788  CA  CYS   228       4.244  -3.249  11.595  1.00 90.37           C  
ATOM   1789  C   CYS   228       5.295  -4.256  12.045  1.00 90.37           C  
ATOM   1790  O   CYS   228       6.240  -4.545  11.309  1.00 90.37           O  
ATOM   1791  CB  CYS   228       4.501  -1.898  12.262  1.00 90.37           C  
ATOM   1792  SG  CYS   228       3.588  -0.531  11.513  1.00 90.37           S  
ATOM   1793  N   GLU   229       5.059  -4.816  13.196  1.00 90.60           N  
ATOM   1794  CA  GLU   229       6.018  -5.770  13.744  1.00 90.60           C  
ATOM   1795  C   GLU   229       6.101  -7.026  12.881  1.00 90.60           C  
ATOM   1796  O   GLU   229       7.196  -7.501  12.572  1.00 90.60           O  
ATOM   1797  CB  GLU   229       5.643  -6.144  15.181  1.00 90.60           C  
ATOM   1798  CG  GLU   229       5.859  -5.020  16.185  1.00 90.60           C  
ATOM   1799  CD  GLU   229       5.400  -5.375  17.590  1.00 90.60           C  
ATOM   1800  OE1 GLU   229       5.488  -4.513  18.493  1.00 90.60           O  
ATOM   1801  OE2 GLU   229       4.950  -6.525  17.790  1.00 90.60           O  
ATOM   1802  N   VAL   230       4.992  -7.464  12.567  1.00 91.03           N  
ATOM   1803  CA  VAL   230       4.954  -8.680  11.761  1.00 91.03           C  
ATOM   1804  C   VAL   230       5.533  -8.401  10.376  1.00 91.03           C  
ATOM   1805  O   VAL   230       6.340  -9.181   9.865  1.00 91.03           O  
ATOM   1806  CB  VAL   230       3.516  -9.233  11.636  1.00 91.03           C  
ATOM   1807  CG1 VAL   230       3.471 -10.402  10.654  1.00 91.03           C  
ATOM   1808  CG2 VAL   230       2.989  -9.660  13.004  1.00 91.03           C  
ATOM   1809  N   PHE   231       5.076  -7.252   9.777  1.00 88.33           N  
ATOM   1810  CA  PHE   231       5.573  -6.920   8.447  1.00 88.33           C  
ATOM   1811  C   PHE   231       7.094  -6.827   8.445  1.00 88.33           C  
ATOM   1812  O   PHE   231       7.746  -7.255   7.491  1.00 88.33           O  
ATOM   1813  CB  PHE   231       4.965  -5.601   7.959  1.00 88.33           C  
ATOM   1814  CG  PHE   231       3.582  -5.746   7.385  1.00 88.33           C  
ATOM   1815  CD1 PHE   231       2.901  -6.954   7.473  1.00 88.33           C  
ATOM   1816  CD2 PHE   231       2.962  -4.673   6.758  1.00 88.33           C  
ATOM   1817  CE1 PHE   231       1.620  -7.090   6.943  1.00 88.33           C  
ATOM   1818  CE2 PHE   231       1.682  -4.802   6.226  1.00 88.33           C  
ATOM   1819  CZ  PHE   231       1.013  -6.012   6.319  1.00 88.33           C  
ATOM   1820  N   ASP   232       7.649  -6.351   9.555  1.00 82.46           N  
ATOM   1821  CA  ASP   232       9.099  -6.215   9.649  1.00 82.46           C  
ATOM   1822  C   ASP   232       9.783  -7.580   9.596  1.00 82.46           C  
ATOM   1823  O   ASP   232      10.909  -7.697   9.110  1.00 82.46           O  
ATOM   1824  CB  ASP   232       9.487  -5.483  10.935  1.00 82.46           C  
ATOM   1825  CG  ASP   232       9.226  -3.988  10.868  1.00 82.46           C  
ATOM   1826  OD1 ASP   232       9.000  -3.457   9.759  1.00 82.46           O  
ATOM   1827  OD2 ASP   232       9.250  -3.334  11.933  1.00 82.46           O  
ATOM   1828  N   LYS   233       9.120  -8.572   9.969  1.00 83.96           N  
ATOM   1829  CA  LYS   233       9.719  -9.903  10.013  1.00 83.96           C  
ATOM   1830  C   LYS   233       9.513 -10.643   8.695  1.00 83.96           C  
ATOM   1831  O   LYS   233      10.393 -11.380   8.246  1.00 83.96           O  
ATOM   1832  CB  LYS   233       9.134 -10.717  11.168  1.00 83.96           C  
ATOM   1833  CG  LYS   233       9.510 -10.194  12.547  1.00 83.96           C  
ATOM   1834  CD  LYS   233       8.891 -11.038  13.653  1.00 83.96           C  
ATOM   1835  CE  LYS   233       9.220 -10.483  15.032  1.00 83.96           C  
ATOM   1836  NZ  LYS   233       8.550 -11.261  16.117  1.00 83.96           N  
ATOM   1837  N   ILE   234       8.417 -10.368   8.166  1.00 84.19           N  
ATOM   1838  CA  ILE   234       8.045 -11.173   7.008  1.00 84.19           C  
ATOM   1839  C   ILE   234       8.580 -10.523   5.734  1.00 84.19           C  
ATOM   1840  O   ILE   234       9.029 -11.216   4.818  1.00 84.19           O  
ATOM   1841  CB  ILE   234       6.513 -11.354   6.914  1.00 84.19           C  
ATOM   1842  CG1 ILE   234       5.992 -12.130   8.130  1.00 84.19           C  
ATOM   1843  CG2 ILE   234       6.131 -12.059   5.609  1.00 84.19           C  
ATOM   1844  CD1 ILE   234       4.474 -12.184   8.226  1.00 84.19           C  
ATOM   1845  N   TYR   235       8.534  -9.217   5.816  1.00 80.79           N  
ATOM   1846  CA  TYR   235       8.833  -8.567   4.545  1.00 80.79           C  
ATOM   1847  C   TYR   235      10.212  -7.917   4.576  1.00 80.79           C  
ATOM   1848  O   TYR   235      10.567  -7.158   3.671  1.00 80.79           O  
ATOM   1849  CB  TYR   235       7.769  -7.516   4.215  1.00 80.79           C  
ATOM   1850  CG  TYR   235       6.383  -8.089   4.044  1.00 80.79           C  
ATOM   1851  CD1 TYR   235       6.039  -8.804   2.899  1.00 80.79           C  
ATOM   1852  CD2 TYR   235       5.414  -7.916   5.027  1.00 80.79           C  
ATOM   1853  CE1 TYR   235       4.763  -9.332   2.737  1.00 80.79           C  
ATOM   1854  CE2 TYR   235       4.134  -8.440   4.875  1.00 80.79           C  
ATOM   1855  CZ  TYR   235       3.819  -9.146   3.729  1.00 80.79           C  
ATOM   1856  OH  TYR   235       2.553  -9.667   3.573  1.00 80.79           O  
ATOM   1857  N   LYS   236      10.900  -8.043   5.716  1.00 68.60           N  
ATOM   1858  CA  LYS   236      12.247  -7.487   5.795  1.00 68.60           C  
ATOM   1859  C   LYS   236      13.047  -7.800   4.534  1.00 68.60           C  
ATOM   1860  O   LYS   236      13.729  -6.928   3.993  1.00 68.60           O  
ATOM   1861  CB  LYS   236      12.978  -8.024   7.027  1.00 68.60           C  
ATOM   1862  CG  LYS   236      14.201  -7.210   7.424  1.00 68.60           C  
ATOM   1863  CD  LYS   236      14.804  -7.710   8.731  1.00 68.60           C  
ATOM   1864  CE  LYS   236      16.063  -6.936   9.098  1.00 68.60           C  
ATOM   1865  NZ  LYS   236      16.610  -7.364  10.421  1.00 68.60           N  
ATOM   1866  N   GLY   237      12.893  -9.031   4.123  1.00 65.71           N  
ATOM   1867  CA  GLY   237      13.667  -9.350   2.934  1.00 65.71           C  
ATOM   1868  C   GLY   237      13.097  -8.735   1.669  1.00 65.71           C  
ATOM   1869  O   GLY   237      13.674  -8.877   0.589  1.00 65.71           O  
ATOM   1870  N   ASN   238      12.001  -7.986   1.840  1.00 73.12           N  
ATOM   1871  CA  ASN   238      11.346  -7.490   0.635  1.00 73.12           C  
ATOM   1872  C   ASN   238      11.710  -6.034   0.357  1.00 73.12           C  
ATOM   1873  O   ASN   238      10.867  -5.252  -0.086  1.00 73.12           O  
ATOM   1874  CB  ASN   238       9.828  -7.645   0.746  1.00 73.12           C  
ATOM   1875  CG  ASN   238       9.249  -8.520  -0.349  1.00 73.12           C  
ATOM   1876  OD1 ASN   238       9.971  -8.988  -1.233  1.00 73.12           O  
ATOM   1877  ND2 ASN   238       7.942  -8.748  -0.297  1.00 73.12           N  
ATOM   1878  N   ARG   239      12.822  -5.599   0.876  1.00 83.42           N  
ATOM   1879  CA  ARG   239      13.259  -4.235   0.595  1.00 83.42           C  
ATOM   1880  C   ARG   239      14.503  -4.229  -0.287  1.00 83.42           C  
ATOM   1881  O   ARG   239      15.186  -5.247  -0.412  1.00 83.42           O  
ATOM   1882  CB  ARG   239      13.536  -3.480   1.897  1.00 83.42           C  
ATOM   1883  CG  ARG   239      12.334  -3.391   2.825  1.00 83.42           C  
ATOM   1884  CD  ARG   239      12.667  -2.639   4.107  1.00 83.42           C  
ATOM   1885  NE  ARG   239      13.032  -1.251   3.838  1.00 83.42           N  
ATOM   1886  CZ  ARG   239      12.286  -0.196   4.155  1.00 83.42           C  
ATOM   1887  NH1 ARG   239      11.114  -0.351   4.761  1.00 83.42           N  
ATOM   1888  NH2 ARG   239      12.715   1.024   3.865  1.00 83.42           N  
ATOM   1889  N   HIS   240      14.730  -3.133  -0.898  1.00 92.33           N  
ATOM   1890  CA  HIS   240      15.982  -2.987  -1.632  1.00 92.33           C  
ATOM   1891  C   HIS   240      17.182  -3.042  -0.693  1.00 92.33           C  
ATOM   1892  O   HIS   240      17.089  -2.628   0.465  1.00 92.33           O  
ATOM   1893  CB  HIS   240      15.991  -1.675  -2.419  1.00 92.33           C  
ATOM   1894  CG  HIS   240      14.863  -1.552  -3.394  1.00 92.33           C  
ATOM   1895  ND1 HIS   240      14.706  -2.409  -4.462  1.00 92.33           N  
ATOM   1896  CD2 HIS   240      13.836  -0.673  -3.458  1.00 92.33           C  
ATOM   1897  CE1 HIS   240      13.627  -2.060  -5.143  1.00 92.33           C  
ATOM   1898  NE2 HIS   240      13.081  -1.010  -4.555  1.00 92.33           N  
ATOM   1899  N   ILE   241      18.162  -3.702  -1.074  1.00 95.67           N  
ATOM   1900  CA  ILE   241      19.481  -3.504  -0.483  1.00 95.67           C  
ATOM   1901  C   ILE   241      20.241  -2.434  -1.264  1.00 95.67           C  
ATOM   1902  O   ILE   241      20.563  -2.625  -2.439  1.00 95.67           O  
ATOM   1903  CB  ILE   241      20.290  -4.821  -0.453  1.00 95.67           C  
ATOM   1904  CG1 ILE   241      19.560  -5.876   0.385  1.00 95.67           C  
ATOM   1905  CG2 ILE   241      21.702  -4.574   0.085  1.00 95.67           C  
ATOM   1906  CD1 ILE   241      20.201  -7.257   0.337  1.00 95.67           C  
ATOM   1907  N   ILE   242      20.489  -1.329  -0.595  1.00 97.48           N  
ATOM   1908  CA  ILE   242      21.040  -0.149  -1.253  1.00 97.48           C  
ATOM   1909  C   ILE   242      22.464   0.099  -0.761  1.00 97.48           C  
ATOM   1910  O   ILE   242      22.680   0.377   0.421  1.00 97.48           O  
ATOM   1911  CB  ILE   242      20.162   1.098  -1.003  1.00 97.48           C  
ATOM   1912  CG1 ILE   242      18.717   0.829  -1.436  1.00 97.48           C  
ATOM   1913  CG2 ILE   242      20.735   2.316  -1.733  1.00 97.48           C  
ATOM   1914  CD1 ILE   242      17.710   1.832  -0.888  1.00 97.48           C  
ATOM   1915  N   LEU   243      23.347   0.001  -1.679  1.00 98.07           N  
ATOM   1916  CA  LEU   243      24.753   0.177  -1.332  1.00 98.07           C  
ATOM   1917  C   LEU   243      25.189   1.623  -1.546  1.00 98.07           C  
ATOM   1918  O   LEU   243      24.988   2.182  -2.627  1.00 98.07           O  
ATOM   1919  CB  LEU   243      25.632  -0.762  -2.163  1.00 98.07           C  
ATOM   1920  CG  LEU   243      25.245  -2.242  -2.149  1.00 98.07           C  
ATOM   1921  CD1 LEU   243      26.159  -3.037  -3.075  1.00 98.07           C  
ATOM   1922  CD2 LEU   243      25.300  -2.796  -0.730  1.00 98.07           C  
ATOM   1923  N   ILE   244      25.669   2.203  -0.468  1.00 97.77           N  
ATOM   1924  CA  ILE   244      26.288   3.520  -0.561  1.00 97.77           C  
ATOM   1925  C   ILE   244      27.729   3.450  -0.059  1.00 97.77           C  
ATOM   1926  O   ILE   244      28.142   2.443   0.520  1.00 97.77           O  
ATOM   1927  CB  ILE   244      25.493   4.576   0.240  1.00 97.77           C  
ATOM   1928  CG1 ILE   244      25.544   4.259   1.739  1.00 97.77           C  
ATOM   1929  CG2 ILE   244      24.046   4.652  -0.255  1.00 97.77           C  
ATOM   1930  CD1 ILE   244      24.968   5.356   2.623  1.00 97.77           C  
ATOM   1931  N   GLY   245      28.512   4.461  -0.298  1.00 96.45           N  
ATOM   1932  CA  GLY   245      29.893   4.558   0.144  1.00 96.45           C  
ATOM   1933  C   GLY   245      30.773   5.339  -0.814  1.00 96.45           C  
ATOM   1934  O   GLY   245      30.313   5.779  -1.869  1.00 96.45           O  
ATOM   1935  N   PHE   246      31.945   5.468  -0.294  1.00 94.76           N  
ATOM   1936  CA  PHE   246      32.913   6.233  -1.071  1.00 94.76           C  
ATOM   1937  C   PHE   246      33.277   5.501  -2.356  1.00 94.76           C  
ATOM   1938  O   PHE   246      33.144   4.278  -2.439  1.00 94.76           O  
ATOM   1939  CB  PHE   246      34.175   6.502  -0.244  1.00 94.76           C  
ATOM   1940  CG  PHE   246      35.004   7.649  -0.758  1.00 94.76           C  
ATOM   1941  CD1 PHE   246      36.190   7.415  -1.444  1.00 94.76           C  
ATOM   1942  CD2 PHE   246      34.598   8.961  -0.554  1.00 94.76           C  
ATOM   1943  CE1 PHE   246      36.959   8.474  -1.921  1.00 94.76           C  
ATOM   1944  CE2 PHE   246      35.361  10.024  -1.027  1.00 94.76           C  
ATOM   1945  CZ  PHE   246      36.542   9.779  -1.709  1.00 94.76           C  
ATOM   1946  N   MET   247      33.699   6.184  -3.302  1.00 89.57           N  
ATOM   1947  CA  MET   247      34.147   5.602  -4.564  1.00 89.57           C  
ATOM   1948  C   MET   247      35.309   4.641  -4.337  1.00 89.57           C  
ATOM   1949  O   MET   247      36.228   4.941  -3.572  1.00 89.57           O  
ATOM   1950  CB  MET   247      34.560   6.700  -5.546  1.00 89.57           C  
ATOM   1951  CG  MET   247      35.758   7.515  -5.086  1.00 89.57           C  
ATOM   1952  SD  MET   247      36.171   8.874  -6.247  1.00 89.57           S  
ATOM   1953  CE  MET   247      36.879   7.920  -7.618  1.00 89.57           C  
ATOM   1954  N   GLY   248      35.270   3.505  -5.091  1.00 89.88           N  
ATOM   1955  CA  GLY   248      36.333   2.517  -4.996  1.00 89.88           C  
ATOM   1956  C   GLY   248      36.138   1.539  -3.853  1.00 89.88           C  
ATOM   1957  O   GLY   248      36.988   0.679  -3.614  1.00 89.88           O  
ATOM   1958  N   VAL   249      35.049   1.675  -3.157  1.00 95.00           N  
ATOM   1959  CA  VAL   249      34.826   0.842  -1.980  1.00 95.00           C  
ATOM   1960  C   VAL   249      34.417  -0.565  -2.411  1.00 95.00           C  
ATOM   1961  O   VAL   249      34.525  -1.515  -1.632  1.00 95.00           O  
ATOM   1962  CB  VAL   249      33.751   1.449  -1.051  1.00 95.00           C  
ATOM   1963  CG1 VAL   249      32.368   1.359  -1.694  1.00 95.00           C  
ATOM   1964  CG2 VAL   249      33.760   0.745   0.305  1.00 95.00           C  
ATOM   1965  N   GLY   250      33.952  -0.721  -3.698  1.00 94.23           N  
ATOM   1966  CA  GLY   250      33.633  -2.039  -4.224  1.00 94.23           C  
ATOM   1967  C   GLY   250      32.147  -2.248  -4.449  1.00 94.23           C  
ATOM   1968  O   GLY   250      31.660  -3.380  -4.402  1.00 94.23           O  
ATOM   1969  N   LYS   251      31.424  -1.199  -4.552  1.00 95.63           N  
ATOM   1970  CA  LYS   251      29.969  -1.308  -4.616  1.00 95.63           C  
ATOM   1971  C   LYS   251      29.536  -2.203  -5.774  1.00 95.63           C  
ATOM   1972  O   LYS   251      28.697  -3.090  -5.600  1.00 95.63           O  
ATOM   1973  CB  LYS   251      29.332   0.075  -4.757  1.00 95.63           C  
ATOM   1974  CG  LYS   251      29.500   0.961  -3.531  1.00 95.63           C  
ATOM   1975  CD  LYS   251      28.798   2.301  -3.710  1.00 95.63           C  
ATOM   1976  CE  LYS   251      29.432   3.120  -4.826  1.00 95.63           C  
ATOM   1977  NZ  LYS   251      30.852   3.467  -4.521  1.00 95.63           N  
ATOM   1978  N   SER   252      30.114  -2.044  -6.978  1.00 92.27           N  
ATOM   1979  CA  SER   252      29.689  -2.759  -8.177  1.00 92.27           C  
ATOM   1980  C   SER   252      29.986  -4.250  -8.066  1.00 92.27           C  
ATOM   1981  O   SER   252      29.126  -5.083  -8.358  1.00 92.27           O  
ATOM   1982  CB  SER   252      30.377  -2.184  -9.416  1.00 92.27           C  
ATOM   1983  OG  SER   252      29.955  -0.852  -9.654  1.00 92.27           O  
ATOM   1984  N   THR   253      31.197  -4.514  -7.596  1.00 94.58           N  
ATOM   1985  CA  THR   253      31.576  -5.917  -7.467  1.00 94.58           C  
ATOM   1986  C   THR   253      30.715  -6.616  -6.419  1.00 94.58           C  
ATOM   1987  O   THR   253      30.222  -7.722  -6.650  1.00 94.58           O  
ATOM   1988  CB  THR   253      33.063  -6.062  -7.092  1.00 94.58           C  
ATOM   1989  OG1 THR   253      33.856  -5.283  -7.997  1.00 94.58           O  
ATOM   1990  CG2 THR   253      33.510  -7.518  -7.167  1.00 94.58           C  
ATOM   1991  N   ILE   254      30.444  -5.927  -5.353  1.00 96.93           N  
ATOM   1992  CA  ILE   254      29.669  -6.488  -4.252  1.00 96.93           C  
ATOM   1993  C   ILE   254      28.207  -6.629  -4.669  1.00 96.93           C  
ATOM   1994  O   ILE   254      27.569  -7.645  -4.384  1.00 96.93           O  
ATOM   1995  CB  ILE   254      29.783  -5.619  -2.980  1.00 96.93           C  
ATOM   1996  CG1 ILE   254      31.206  -5.682  -2.415  1.00 96.93           C  
ATOM   1997  CG2 ILE   254      28.758  -6.059  -1.931  1.00 96.93           C  
ATOM   1998  CD1 ILE   254      31.537  -4.559  -1.441  1.00 96.93           C  
ATOM   1999  N   SER   255      27.682  -5.590  -5.344  1.00 96.17           N  
ATOM   2000  CA  SER   255      26.298  -5.671  -5.799  1.00 96.17           C  
ATOM   2001  C   SER   255      26.086  -6.872  -6.714  1.00 96.17           C  
ATOM   2002  O   SER   255      25.060  -7.550  -6.631  1.00 96.17           O  
ATOM   2003  CB  SER   255      25.896  -4.388  -6.527  1.00 96.17           C  
ATOM   2004  OG  SER   255      26.615  -4.252  -7.740  1.00 96.17           O  
ATOM   2005  N   HIS   256      27.040  -7.151  -7.590  1.00 94.87           N  
ATOM   2006  CA  HIS   256      26.942  -8.289  -8.497  1.00 94.87           C  
ATOM   2007  C   HIS   256      26.856  -9.602  -7.726  1.00 94.87           C  
ATOM   2008  O   HIS   256      26.032 -10.462  -8.046  1.00 94.87           O  
ATOM   2009  CB  HIS   256      28.136  -8.318  -9.453  1.00 94.87           C  
ATOM   2010  CG  HIS   256      27.979  -9.288 -10.580  1.00 94.87           C  
ATOM   2011  ND1 HIS   256      26.956  -9.202 -11.500  1.00 94.87           N  
ATOM   2012  CD2 HIS   256      28.719 -10.365 -10.935  1.00 94.87           C  
ATOM   2013  CE1 HIS   256      27.074 -10.187 -12.374  1.00 94.87           C  
ATOM   2014  NE2 HIS   256      28.136 -10.907 -12.054  1.00 94.87           N  
ATOM   2015  N   GLU   257      27.670  -9.694  -6.701  1.00 96.12           N  
ATOM   2016  CA  GLU   257      27.649 -10.913  -5.898  1.00 96.12           C  
ATOM   2017  C   GLU   257      26.366 -11.011  -5.078  1.00 96.12           C  
ATOM   2018  O   GLU   257      25.769 -12.085  -4.975  1.00 96.12           O  
ATOM   2019  CB  GLU   257      28.869 -10.969  -4.975  1.00 96.12           C  
ATOM   2020  CG  GLU   257      28.972 -12.257  -4.171  1.00 96.12           C  
ATOM   2021  CD  GLU   257      29.261 -13.479  -5.029  1.00 96.12           C  
ATOM   2022  OE1 GLU   257      29.384 -14.595  -4.475  1.00 96.12           O  
ATOM   2023  OE2 GLU   257      29.365 -13.318  -6.266  1.00 96.12           O  
ATOM   2024  N   LEU   258      25.891  -9.967  -4.509  1.00 95.95           N  
ATOM   2025  CA  LEU   258      24.638  -9.943  -3.761  1.00 95.95           C  
ATOM   2026  C   LEU   258      23.471 -10.376  -4.641  1.00 95.95           C  
ATOM   2027  O   LEU   258      22.614 -11.149  -4.207  1.00 95.95           O  
ATOM   2028  CB  LEU   258      24.377  -8.543  -3.198  1.00 95.95           C  
ATOM   2029  CG  LEU   258      25.154  -8.164  -1.936  1.00 95.95           C  
ATOM   2030  CD1 LEU   258      25.017  -6.671  -1.658  1.00 95.95           C  
ATOM   2031  CD2 LEU   258      24.668  -8.982  -0.743  1.00 95.95           C  
ATOM   2032  N   SER   259      23.447  -9.798  -5.821  1.00 94.29           N  
ATOM   2033  CA  SER   259      22.393 -10.146  -6.769  1.00 94.29           C  
ATOM   2034  C   SER   259      22.352 -11.649  -7.023  1.00 94.29           C  
ATOM   2035  O   SER   259      21.277 -12.253  -7.036  1.00 94.29           O  
ATOM   2036  CB  SER   259      22.594  -9.402  -8.090  1.00 94.29           C  
ATOM   2037  OG  SER   259      21.631  -9.810  -9.048  1.00 94.29           O  
ATOM   2038  N   ARG   260      23.513 -12.230  -7.186  1.00 88.31           N  
ATOM   2039  CA  ARG   260      23.603 -13.665  -7.433  1.00 88.31           C  
ATOM   2040  C   ARG   260      23.107 -14.460  -6.229  1.00 88.31           C  
ATOM   2041  O   ARG   260      22.290 -15.371  -6.374  1.00 88.31           O  
ATOM   2042  CB  ARG   260      25.042 -14.065  -7.767  1.00 88.31           C  
ATOM   2043  CG  ARG   260      25.191 -15.508  -8.220  1.00 88.31           C  
ATOM   2044  CD  ARG   260      26.648 -15.874  -8.469  1.00 88.31           C  
ATOM   2045  NE  ARG   260      27.386 -16.027  -7.218  1.00 88.31           N  
ATOM   2046  CZ  ARG   260      27.584 -17.184  -6.592  1.00 88.31           C  
ATOM   2047  NH1 ARG   260      27.100 -18.317  -7.090  1.00 88.31           N  
ATOM   2048  NH2 ARG   260      28.271 -17.210  -5.459  1.00 88.31           N  
ATOM   2049  N   LEU   261      23.545 -14.125  -5.000  1.00 89.95           N  
ATOM   2050  CA  LEU   261      23.217 -14.878  -3.795  1.00 89.95           C  
ATOM   2051  C   LEU   261      21.751 -14.691  -3.419  1.00 89.95           C  
ATOM   2052  O   LEU   261      21.106 -15.623  -2.934  1.00 89.95           O  
ATOM   2053  CB  LEU   261      24.113 -14.444  -2.631  1.00 89.95           C  
ATOM   2054  CG  LEU   261      25.591 -14.824  -2.736  1.00 89.95           C  
ATOM   2055  CD1 LEU   261      26.374 -14.231  -1.569  1.00 89.95           C  
ATOM   2056  CD2 LEU   261      25.752 -16.339  -2.780  1.00 89.95           C  
ATOM   2057  N   ALA   262      21.246 -13.465  -3.671  1.00 89.14           N  
ATOM   2058  CA  ALA   262      19.890 -13.160  -3.222  1.00 89.14           C  
ATOM   2059  C   ALA   262      18.878 -13.377  -4.343  1.00 89.14           C  
ATOM   2060  O   ALA   262      17.671 -13.233  -4.135  1.00 89.14           O  
ATOM   2061  CB  ALA   262      19.810 -11.725  -2.706  1.00 89.14           C  
ATOM   2062  N   SER   263      19.384 -13.660  -5.624  1.00 85.69           N  
ATOM   2063  CA  SER   263      18.542 -13.832  -6.803  1.00 85.69           C  
ATOM   2064  C   SER   263      17.669 -12.605  -7.044  1.00 85.69           C  
ATOM   2065  O   SER   263      16.447 -12.720  -7.165  1.00 85.69           O  
ATOM   2066  CB  SER   263      17.661 -15.074  -6.657  1.00 85.69           C  
ATOM   2067  OG  SER   263      18.455 -16.244  -6.554  1.00 85.69           O  
ATOM   2068  N   ARG   264      18.335 -11.447  -7.000  1.00 89.84           N  
ATOM   2069  CA  ARG   264      17.692 -10.167  -7.283  1.00 89.84           C  
ATOM   2070  C   ARG   264      18.370  -9.462  -8.453  1.00 89.84           C  
ATOM   2071  O   ARG   264      19.556  -9.676  -8.711  1.00 89.84           O  
ATOM   2072  CB  ARG   264      17.714  -9.268  -6.045  1.00 89.84           C  
ATOM   2073  CG  ARG   264      16.901  -9.806  -4.879  1.00 89.84           C  
ATOM   2074  CD  ARG   264      16.914  -8.851  -3.693  1.00 89.84           C  
ATOM   2075  NE  ARG   264      16.124  -9.365  -2.578  1.00 89.84           N  
ATOM   2076  CZ  ARG   264      15.936  -8.728  -1.426  1.00 89.84           C  
ATOM   2077  NH1 ARG   264      16.479  -7.534  -1.214  1.00 89.84           N  
ATOM   2078  NH2 ARG   264      15.198  -9.287  -0.478  1.00 89.84           N  
ATOM   2079  N   ILE   265      17.575  -8.646  -9.093  1.00 92.15           N  
ATOM   2080  CA  ILE   265      18.163  -7.860 -10.172  1.00 92.15           C  
ATOM   2081  C   ILE   265      19.076  -6.783  -9.589  1.00 92.15           C  
ATOM   2082  O   ILE   265      18.902  -6.369  -8.440  1.00 92.15           O  
ATOM   2083  CB  ILE   265      17.075  -7.217 -11.061  1.00 92.15           C  
ATOM   2084  CG1 ILE   265      16.269  -6.190 -10.258  1.00 92.15           C  
ATOM   2085  CG2 ILE   265      16.158  -8.290 -11.654  1.00 92.15           C  
ATOM   2086  CD1 ILE   265      15.413  -5.267 -11.116  1.00 92.15           C  
ATOM   2087  N   GLU   266      19.936  -6.453 -10.325  1.00 95.32           N  
ATOM   2088  CA  GLU   266      20.920  -5.434  -9.971  1.00 95.32           C  
ATOM   2089  C   GLU   266      20.656  -4.129 -10.717  1.00 95.32           C  
ATOM   2090  O   GLU   266      20.401  -4.138 -11.923  1.00 95.32           O  
ATOM   2091  CB  GLU   266      22.338  -5.930 -10.266  1.00 95.32           C  
ATOM   2092  CG  GLU   266      23.428  -4.938  -9.887  1.00 95.32           C  
ATOM   2093  CD  GLU   266      24.817  -5.378 -10.321  1.00 95.32           C  
ATOM   2094  OE1 GLU   266      25.798  -4.650 -10.045  1.00 95.32           O  
ATOM   2095  OE2 GLU   266      24.925  -6.459 -10.942  1.00 95.32           O  
ATOM   2096  N   ILE   267      20.763  -3.020  -9.951  1.00 96.48           N  
ATOM   2097  CA  ILE   267      20.584  -1.696 -10.537  1.00 96.48           C  
ATOM   2098  C   ILE   267      21.746  -0.792 -10.133  1.00 96.48           C  
ATOM   2099  O   ILE   267      22.040  -0.641  -8.945  1.00 96.48           O  
ATOM   2100  CB  ILE   267      19.240  -1.065 -10.108  1.00 96.48           C  
ATOM   2101  CG1 ILE   267      18.066  -1.894 -10.642  1.00 96.48           C  
ATOM   2102  CG2 ILE   267      19.148   0.387 -10.587  1.00 96.48           C  
ATOM   2103  CD1 ILE   267      16.709  -1.469 -10.097  1.00 96.48           C  
ATOM   2104  N   ASP   268      22.435  -0.245 -11.056  1.00 96.36           N  
ATOM   2105  CA  ASP   268      23.390   0.843 -10.868  1.00 96.36           C  
ATOM   2106  C   ASP   268      22.752   2.194 -11.184  1.00 96.36           C  
ATOM   2107  O   ASP   268      22.334   2.438 -12.318  1.00 96.36           O  
ATOM   2108  CB  ASP   268      24.628   0.628 -11.741  1.00 96.36           C  
ATOM   2109  CG  ASP   268      25.709   1.667 -11.502  1.00 96.36           C  
ATOM   2110  OD1 ASP   268      25.541   2.831 -11.926  1.00 96.36           O  
ATOM   2111  OD2 ASP   268      26.741   1.317 -10.888  1.00 96.36           O  
ATOM   2112  N   THR   269      22.729   3.051 -10.197  1.00 96.14           N  
ATOM   2113  CA  THR   269      21.935   4.266 -10.344  1.00 96.14           C  
ATOM   2114  C   THR   269      22.525   5.170 -11.422  1.00 96.14           C  
ATOM   2115  O   THR   269      21.790   5.863 -12.130  1.00 96.14           O  
ATOM   2116  CB  THR   269      21.845   5.039  -9.015  1.00 96.14           C  
ATOM   2117  OG1 THR   269      23.168   5.286  -8.523  1.00 96.14           O  
ATOM   2118  CG2 THR   269      21.066   4.247  -7.970  1.00 96.14           C  
ATOM   2119  N   ASP   270      23.817   5.164 -11.485  1.00 93.19           N  
ATOM   2120  CA  ASP   270      24.422   5.989 -12.526  1.00 93.19           C  
ATOM   2121  C   ASP   270      24.046   5.482 -13.916  1.00 93.19           C  
ATOM   2122  O   ASP   270      23.668   6.267 -14.788  1.00 93.19           O  
ATOM   2123  CB  ASP   270      25.944   6.018 -12.371  1.00 93.19           C  
ATOM   2124  CG  ASP   270      26.405   6.869 -11.201  1.00 93.19           C  
ATOM   2125  OD1 ASP   270      25.585   7.625 -10.636  1.00 93.19           O  
ATOM   2126  OD2 ASP   270      27.600   6.785 -10.842  1.00 93.19           O  
ATOM   2127  N   GLN   271      24.122   4.138 -14.145  1.00 94.36           N  
ATOM   2128  CA  GLN   271      23.743   3.524 -15.413  1.00 94.36           C  
ATOM   2129  C   GLN   271      22.260   3.734 -15.705  1.00 94.36           C  
ATOM   2130  O   GLN   271      21.878   4.000 -16.847  1.00 94.36           O  
ATOM   2131  CB  GLN   271      24.070   2.030 -15.406  1.00 94.36           C  
ATOM   2132  CG  GLN   271      23.832   1.342 -16.743  1.00 94.36           C  
ATOM   2133  CD  GLN   271      24.233  -0.121 -16.730  1.00 94.36           C  
ATOM   2134  OE1 GLN   271      24.788  -0.618 -15.745  1.00 94.36           O  
ATOM   2135  NE2 GLN   271      23.957  -0.822 -17.825  1.00 94.36           N  
ATOM   2136  N   TRP   272      21.467   3.659 -14.650  1.00 95.26           N  
ATOM   2137  CA  TRP   272      20.034   3.900 -14.782  1.00 95.26           C  
ATOM   2138  C   TRP   272      19.767   5.289 -15.352  1.00 95.26           C  
ATOM   2139  O   TRP   272      19.006   5.437 -16.312  1.00 95.26           O  
ATOM   2140  CB  TRP   272      19.335   3.746 -13.429  1.00 95.26           C  
ATOM   2141  CG  TRP   272      17.843   3.872 -13.497  1.00 95.26           C  
ATOM   2142  CD1 TRP   272      17.123   5.000 -13.774  1.00 95.26           C  
ATOM   2143  CD2 TRP   272      16.888   2.830 -13.277  1.00 95.26           C  
ATOM   2144  NE1 TRP   272      15.776   4.721 -13.742  1.00 95.26           N  
ATOM   2145  CE2 TRP   272      15.605   3.398 -13.439  1.00 95.26           C  
ATOM   2146  CE3 TRP   272      16.992   1.469 -12.960  1.00 95.26           C  
ATOM   2147  CZ2 TRP   272      14.434   2.651 -13.294  1.00 95.26           C  
ATOM   2148  CZ3 TRP   272      15.825   0.727 -12.816  1.00 95.26           C  
ATOM   2149  CH2 TRP   272      14.564   1.322 -12.983  1.00 95.26           C  
ATOM   2150  N   ILE   273      20.421   6.263 -14.837  1.00 95.48           N  
ATOM   2151  CA  ILE   273      20.214   7.646 -15.254  1.00 95.48           C  
ATOM   2152  C   ILE   273      20.751   7.844 -16.669  1.00 95.48           C  
ATOM   2153  O   ILE   273      20.099   8.474 -17.505  1.00 95.48           O  
ATOM   2154  CB  ILE   273      20.889   8.637 -14.280  1.00 95.48           C  
ATOM   2155  CG1 ILE   273      20.134   8.674 -12.946  1.00 95.48           C  
ATOM   2156  CG2 ILE   273      20.971  10.034 -14.902  1.00 95.48           C  
ATOM   2157  CD1 ILE   273      20.830   9.487 -11.863  1.00 95.48           C  
ATOM   2158  N   GLU   274      21.911   7.303 -17.028  1.00 95.19           N  
ATOM   2159  CA  GLU   274      22.493   7.446 -18.359  1.00 95.19           C  
ATOM   2160  C   GLU   274      21.572   6.866 -19.429  1.00 95.19           C  
ATOM   2161  O   GLU   274      21.340   7.497 -20.463  1.00 95.19           O  
ATOM   2162  CB  GLU   274      23.864   6.769 -18.421  1.00 95.19           C  
ATOM   2163  CG  GLU   274      24.942   7.486 -17.621  1.00 95.19           C  
ATOM   2164  CD  GLU   274      26.295   6.797 -17.685  1.00 95.19           C  
ATOM   2165  OE1 GLU   274      27.334   7.492 -17.617  1.00 95.19           O  
ATOM   2166  OE2 GLU   274      26.318   5.552 -17.805  1.00 95.19           O  
ATOM   2167  N   GLU   275      21.011   5.697 -19.057  1.00 93.93           N  
ATOM   2168  CA  GLU   275      20.133   5.041 -20.021  1.00 93.93           C  
ATOM   2169  C   GLU   275      18.844   5.832 -20.222  1.00 93.93           C  
ATOM   2170  O   GLU   275      18.394   6.019 -21.354  1.00 93.93           O  
ATOM   2171  CB  GLU   275      19.810   3.614 -19.571  1.00 93.93           C  
ATOM   2172  CG  GLU   275      20.985   2.653 -19.685  1.00 93.93           C  
ATOM   2173  CD  GLU   275      20.696   1.281 -19.096  1.00 93.93           C  
ATOM   2174  OE1 GLU   275      21.610   0.426 -19.074  1.00 93.93           O  
ATOM   2175  OE2 GLU   275      19.547   1.059 -18.654  1.00 93.93           O  
ATOM   2176  N   LYS   276      18.417   6.375 -19.160  1.00 92.79           N  
ATOM   2177  CA  LYS   276      17.166   7.125 -19.214  1.00 92.79           C  
ATOM   2178  C   LYS   276      17.354   8.457 -19.935  1.00 92.79           C  
ATOM   2179  O   LYS   276      16.510   8.858 -20.738  1.00 92.79           O  
ATOM   2180  CB  LYS   276      16.622   7.365 -17.804  1.00 92.79           C  
ATOM   2181  CG  LYS   276      15.230   7.978 -17.774  1.00 92.79           C  
ATOM   2182  CD  LYS   276      14.643   7.963 -16.368  1.00 92.79           C  
ATOM   2183  CE  LYS   276      13.240   8.556 -16.340  1.00 92.79           C  
ATOM   2184  NZ  LYS   276      12.580   8.355 -15.015  1.00 92.79           N  
ATOM   2185  N   GLU   277      18.464   9.050 -19.639  1.00 93.58           N  
ATOM   2186  CA  GLU   277      18.682  10.385 -20.189  1.00 93.58           C  
ATOM   2187  C   GLU   277      19.349  10.315 -21.559  1.00 93.58           C  
ATOM   2188  O   GLU   277      19.330  11.289 -22.315  1.00 93.58           O  
ATOM   2189  CB  GLU   277      19.529  11.229 -19.233  1.00 93.58           C  
ATOM   2190  CG  GLU   277      18.829  11.565 -17.924  1.00 93.58           C  
ATOM   2191  CD  GLU   277      17.533  12.335 -18.117  1.00 93.58           C  
ATOM   2192  OE1 GLU   277      16.500  11.943 -17.528  1.00 93.58           O  
ATOM   2193  OE2 GLU   277      17.550  13.339 -18.864  1.00 93.58           O  
ATOM   2194  N   GLY   278      19.940   9.208 -21.903  1.00 94.13           N  
ATOM   2195  CA  GLY   278      20.626   9.029 -23.172  1.00 94.13           C  
ATOM   2196  C   GLY   278      21.952   9.763 -23.243  1.00 94.13           C  
ATOM   2197  O   GLY   278      22.377  10.185 -24.321  1.00 94.13           O  
ATOM   2198  N   ARG   279      22.569  10.167 -22.197  1.00 93.45           N  
ATOM   2199  CA  ARG   279      23.856  10.850 -22.116  1.00 93.45           C  
ATOM   2200  C   ARG   279      24.651  10.378 -20.903  1.00 93.45           C  
ATOM   2201  O   ARG   279      24.080   9.850 -19.948  1.00 93.45           O  
ATOM   2202  CB  ARG   279      23.657  12.366 -22.055  1.00 93.45           C  
ATOM   2203  CG  ARG   279      22.755  12.914 -23.149  1.00 93.45           C  
ATOM   2204  CD  ARG   279      22.558  14.418 -23.017  1.00 93.45           C  
ATOM   2205  NE  ARG   279      21.566  14.744 -21.997  1.00 93.45           N  
ATOM   2206  CZ  ARG   279      21.259  15.978 -21.605  1.00 93.45           C  
ATOM   2207  NH1 ARG   279      21.865  17.030 -22.142  1.00 93.45           N  
ATOM   2208  NH2 ARG   279      20.340  16.161 -20.668  1.00 93.45           N  
ATOM   2209  N   ALA   280      25.974  10.610 -20.981  1.00 92.01           N  
ATOM   2210  CA  ALA   280      26.848  10.247 -19.869  1.00 92.01           C  
ATOM   2211  C   ALA   280      26.661  11.199 -18.691  1.00 92.01           C  
ATOM   2212  O   ALA   280      26.319  12.369 -18.879  1.00 92.01           O  
ATOM   2213  CB  ALA   280      28.307  10.242 -20.318  1.00 92.01           C  
ATOM   2214  N   ILE   281      26.894  10.729 -17.505  1.00 91.12           N  
ATOM   2215  CA  ILE   281      26.739  11.536 -16.300  1.00 91.12           C  
ATOM   2216  C   ILE   281      27.656  12.755 -16.373  1.00 91.12           C  
ATOM   2217  O   ILE   281      27.266  13.858 -15.984  1.00 91.12           O  
ATOM   2218  CB  ILE   281      27.041  10.714 -15.027  1.00 91.12           C  
ATOM   2219  CG1 ILE   281      25.931   9.687 -14.778  1.00 91.12           C  
ATOM   2220  CG2 ILE   281      27.215  11.636 -13.817  1.00 91.12           C  
ATOM   2221  CD1 ILE   281      26.205   8.749 -13.611  1.00 91.12           C  
ATOM   2222  N   SER   282      28.844  12.567 -16.901  1.00 88.54           N  
ATOM   2223  CA  SER   282      29.783  13.677 -17.024  1.00 88.54           C  
ATOM   2224  C   SER   282      29.203  14.799 -17.880  1.00 88.54           C  
ATOM   2225  O   SER   282      29.395  15.979 -17.578  1.00 88.54           O  
ATOM   2226  CB  SER   282      31.105  13.198 -17.623  1.00 88.54           C  
ATOM   2227  OG  SER   282      30.890  12.558 -18.869  1.00 88.54           O  
ATOM   2228  N   ASP   283      28.464  14.428 -18.928  1.00 93.12           N  
ATOM   2229  CA  ASP   283      27.845  15.415 -19.807  1.00 93.12           C  
ATOM   2230  C   ASP   283      26.707  16.146 -19.097  1.00 93.12           C  
ATOM   2231  O   ASP   283      26.556  17.361 -19.245  1.00 93.12           O  
ATOM   2232  CB  ASP   283      27.326  14.747 -21.083  1.00 93.12           C  
ATOM   2233  CG  ASP   283      28.439  14.239 -21.981  1.00 93.12           C  
ATOM   2234  OD1 ASP   283      29.592  14.704 -21.847  1.00 93.12           O  
ATOM   2235  OD2 ASP   283      28.161  13.368 -22.834  1.00 93.12           O  
ATOM   2236  N   ILE   284      26.000  15.418 -18.293  1.00 93.02           N  
ATOM   2237  CA  ILE   284      24.884  16.013 -17.565  1.00 93.02           C  
ATOM   2238  C   ILE   284      25.409  17.046 -16.571  1.00 93.02           C  
ATOM   2239  O   ILE   284      24.902  18.169 -16.507  1.00 93.02           O  
ATOM   2240  CB  ILE   284      24.052  14.938 -16.830  1.00 93.02           C  
ATOM   2241  CG1 ILE   284      23.427  13.966 -17.838  1.00 93.02           C  
ATOM   2242  CG2 ILE   284      22.975  15.591 -15.959  1.00 93.02           C  
ATOM   2243  CD1 ILE   284      22.775  12.747 -17.199  1.00 93.02           C  
ATOM   2244  N   PHE   285      26.432  16.637 -15.892  1.00 90.55           N  
ATOM   2245  CA  PHE   285      27.045  17.522 -14.908  1.00 90.55           C  
ATOM   2246  C   PHE   285      27.585  18.781 -15.575  1.00 90.55           C  
ATOM   2247  O   PHE   285      27.354  19.893 -15.094  1.00 90.55           O  
ATOM   2248  CB  PHE   285      28.170  16.800 -14.160  1.00 90.55           C  
ATOM   2249  CG  PHE   285      27.749  16.232 -12.832  1.00 90.55           C  
ATOM   2250  CD1 PHE   285      27.862  16.986 -11.670  1.00 90.55           C  
ATOM   2251  CD2 PHE   285      27.240  14.943 -12.745  1.00 90.55           C  
ATOM   2252  CE1 PHE   285      27.473  16.463 -10.439  1.00 90.55           C  
ATOM   2253  CE2 PHE   285      26.850  14.413 -11.519  1.00 90.55           C  
ATOM   2254  CZ  PHE   285      26.968  15.174 -10.367  1.00 90.55           C  
ATOM   2255  N   ALA   286      28.227  18.624 -16.653  1.00 91.06           N  
ATOM   2256  CA  ALA   286      28.895  19.733 -17.330  1.00 91.06           C  
ATOM   2257  C   ALA   286      27.879  20.707 -17.919  1.00 91.06           C  
ATOM   2258  O   ALA   286      28.032  21.925 -17.795  1.00 91.06           O  
ATOM   2259  CB  ALA   286      29.822  19.209 -18.423  1.00 91.06           C  
ATOM   2260  N   LYS   287      26.763  20.190 -18.412  1.00 93.63           N  
ATOM   2261  CA  LYS   287      25.822  21.021 -19.157  1.00 93.63           C  
ATOM   2262  C   LYS   287      24.754  21.604 -18.236  1.00 93.63           C  
ATOM   2263  O   LYS   287      24.418  22.785 -18.336  1.00 93.63           O  
ATOM   2264  CB  LYS   287      25.164  20.214 -20.277  1.00 93.63           C  
ATOM   2265  CG  LYS   287      24.452  21.066 -21.318  1.00 93.63           C  
ATOM   2266  CD  LYS   287      23.822  20.208 -22.408  1.00 93.63           C  
ATOM   2267  CE  LYS   287      23.085  21.058 -23.434  1.00 93.63           C  
ATOM   2268  NZ  LYS   287      22.581  20.236 -24.574  1.00 93.63           N  
ATOM   2269  N   GLU   288      24.278  20.809 -17.262  1.00 94.28           N  
ATOM   2270  CA  GLU   288      23.095  21.222 -16.513  1.00 94.28           C  
ATOM   2271  C   GLU   288      23.441  21.531 -15.060  1.00 94.28           C  
ATOM   2272  O   GLU   288      22.648  22.145 -14.344  1.00 94.28           O  
ATOM   2273  CB  GLU   288      22.013  20.141 -16.578  1.00 94.28           C  
ATOM   2274  CG  GLU   288      21.603  19.764 -17.994  1.00 94.28           C  
ATOM   2275  CD  GLU   288      20.726  20.811 -18.663  1.00 94.28           C  
ATOM   2276  OE1 GLU   288      20.474  20.700 -19.885  1.00 94.28           O  
ATOM   2277  OE2 GLU   288      20.289  21.749 -17.961  1.00 94.28           O  
ATOM   2278  N   GLY   289      24.594  20.987 -14.627  1.00 92.95           N  
ATOM   2279  CA  GLY   289      25.038  21.250 -13.267  1.00 92.95           C  
ATOM   2280  C   GLY   289      24.688  20.136 -12.299  1.00 92.95           C  
ATOM   2281  O   GLY   289      23.919  19.233 -12.636  1.00 92.95           O  
ATOM   2282  N   GLU   290      25.143  20.209 -11.123  1.00 92.12           N  
ATOM   2283  CA  GLU   290      25.022  19.192 -10.083  1.00 92.12           C  
ATOM   2284  C   GLU   290      23.601  19.134  -9.530  1.00 92.12           C  
ATOM   2285  O   GLU   290      23.065  18.049  -9.293  1.00 92.12           O  
ATOM   2286  CB  GLU   290      26.017  19.460  -8.950  1.00 92.12           C  
ATOM   2287  CG  GLU   290      25.966  18.430  -7.831  1.00 92.12           C  
ATOM   2288  CD  GLU   290      27.056  18.623  -6.788  1.00 92.12           C  
ATOM   2289  OE1 GLU   290      27.063  17.888  -5.775  1.00 92.12           O  
ATOM   2290  OE2 GLU   290      27.908  19.517  -6.986  1.00 92.12           O  
ATOM   2291  N   THR   291      22.981  20.324  -9.316  1.00 94.41           N  
ATOM   2292  CA  THR   291      21.636  20.355  -8.751  1.00 94.41           C  
ATOM   2293  C   THR   291      20.658  19.594  -9.640  1.00 94.41           C  
ATOM   2294  O   THR   291      19.856  18.796  -9.149  1.00 94.41           O  
ATOM   2295  CB  THR   291      21.144  21.802  -8.562  1.00 94.41           C  
ATOM   2296  OG1 THR   291      22.018  22.484  -7.655  1.00 94.41           O  
ATOM   2297  CG2 THR   291      19.726  21.831  -8.002  1.00 94.41           C  
ATOM   2298  N   TYR   292      20.766  19.798 -10.944  1.00 95.20           N  
ATOM   2299  CA  TYR   292      19.907  19.093 -11.888  1.00 95.20           C  
ATOM   2300  C   TYR   292      20.122  17.587 -11.802  1.00 95.20           C  
ATOM   2301  O   TYR   292      19.159  16.817 -11.771  1.00 95.20           O  
ATOM   2302  CB  TYR   292      20.167  19.577 -13.318  1.00 95.20           C  
ATOM   2303  CG  TYR   292      19.315  18.890 -14.356  1.00 95.20           C  
ATOM   2304  CD1 TYR   292      19.802  17.802 -15.078  1.00 95.20           C  
ATOM   2305  CD2 TYR   292      18.021  19.327 -14.619  1.00 95.20           C  
ATOM   2306  CE1 TYR   292      19.021  17.167 -16.037  1.00 95.20           C  
ATOM   2307  CE2 TYR   292      17.230  18.699 -15.576  1.00 95.20           C  
ATOM   2308  CZ  TYR   292      17.738  17.621 -16.279  1.00 95.20           C  
ATOM   2309  OH  TYR   292      16.960  16.996 -17.227  1.00 95.20           O  
ATOM   2310  N   PHE   293      21.365  17.236 -11.760  1.00 95.26           N  
ATOM   2311  CA  PHE   293      21.668  15.812 -11.680  1.00 95.26           C  
ATOM   2312  C   PHE   293      21.081  15.204 -10.412  1.00 95.26           C  
ATOM   2313  O   PHE   293      20.472  14.134 -10.455  1.00 95.26           O  
ATOM   2314  CB  PHE   293      23.182  15.580 -11.722  1.00 95.26           C  
ATOM   2315  CG  PHE   293      23.583  14.150 -11.482  1.00 95.26           C  
ATOM   2316  CD1 PHE   293      24.257  13.788 -10.321  1.00 95.26           C  
ATOM   2317  CD2 PHE   293      23.287  13.167 -12.417  1.00 95.26           C  
ATOM   2318  CE1 PHE   293      24.630  12.465 -10.096  1.00 95.26           C  
ATOM   2319  CE2 PHE   293      23.657  11.842 -12.199  1.00 95.26           C  
ATOM   2320  CZ  PHE   293      24.329  11.494 -11.039  1.00 95.26           C  
ATOM   2321  N   ARG   294      21.206  15.915  -9.295  1.00 95.72           N  
ATOM   2322  CA  ARG   294      20.679  15.350  -8.057  1.00 95.72           C  
ATOM   2323  C   ARG   294      19.156  15.270  -8.097  1.00 95.72           C  
ATOM   2324  O   ARG   294      18.561  14.368  -7.503  1.00 95.72           O  
ATOM   2325  CB  ARG   294      21.129  16.179  -6.853  1.00 95.72           C  
ATOM   2326  CG  ARG   294      22.629  16.143  -6.606  1.00 95.72           C  
ATOM   2327  CD  ARG   294      23.125  14.727  -6.356  1.00 95.72           C  
ATOM   2328  NE  ARG   294      24.559  14.699  -6.082  1.00 95.72           N  
ATOM   2329  CZ  ARG   294      25.428  13.884  -6.675  1.00 95.72           C  
ATOM   2330  NH1 ARG   294      25.023  13.011  -7.590  1.00 95.72           N  
ATOM   2331  NH2 ARG   294      26.711  13.943  -6.350  1.00 95.72           N  
ATOM   2332  N   ASP   295      18.480  16.207  -8.852  1.00 95.72           N  
ATOM   2333  CA  ASP   295      17.040  16.104  -9.064  1.00 95.72           C  
ATOM   2334  C   ASP   295      16.686  14.820  -9.811  1.00 95.72           C  
ATOM   2335  O   ASP   295      15.684  14.172  -9.502  1.00 95.72           O  
ATOM   2336  CB  ASP   295      16.522  17.320  -9.835  1.00 95.72           C  
ATOM   2337  CG  ASP   295      16.525  18.593  -9.005  1.00 95.72           C  
ATOM   2338  OD1 ASP   295      16.584  18.509  -7.759  1.00 95.72           O  
ATOM   2339  OD2 ASP   295      16.466  19.689  -9.603  1.00 95.72           O  
ATOM   2340  N   LEU   296      17.554  14.504 -10.736  1.00 95.74           N  
ATOM   2341  CA  LEU   296      17.320  13.268 -11.475  1.00 95.74           C  
ATOM   2342  C   LEU   296      17.427  12.056 -10.556  1.00 95.74           C  
ATOM   2343  O   LEU   296      16.637  11.116 -10.667  1.00 95.74           O  
ATOM   2344  CB  LEU   296      18.318  13.137 -12.629  1.00 95.74           C  
ATOM   2345  CG  LEU   296      18.154  14.128 -13.783  1.00 95.74           C  
ATOM   2346  CD1 LEU   296      19.246  13.911 -14.826  1.00 95.74           C  
ATOM   2347  CD2 LEU   296      16.771  13.992 -14.413  1.00 95.74           C  
ATOM   2348  N   GLU   297      18.330  12.110  -9.719  1.00 96.76           N  
ATOM   2349  CA  GLU   297      18.464  11.020  -8.757  1.00 96.76           C  
ATOM   2350  C   GLU   297      17.205  10.879  -7.906  1.00 96.76           C  
ATOM   2351  O   GLU   297      16.698   9.771  -7.718  1.00 96.76           O  
ATOM   2352  CB  GLU   297      19.684  11.242  -7.859  1.00 96.76           C  
ATOM   2353  CG  GLU   297      21.013  10.974  -8.551  1.00 96.76           C  
ATOM   2354  CD  GLU   297      22.212  11.140  -7.631  1.00 96.76           C  
ATOM   2355  OE1 GLU   297      23.177  10.350  -7.743  1.00 96.76           O  
ATOM   2356  OE2 GLU   297      22.186  12.068  -6.791  1.00 96.76           O  
ATOM   2357  N   THR   298      16.758  12.062  -7.421  1.00 96.36           N  
ATOM   2358  CA  THR   298      15.573  12.070  -6.569  1.00 96.36           C  
ATOM   2359  C   THR   298      14.390  11.421  -7.281  1.00 96.36           C  
ATOM   2360  O   THR   298      13.707  10.569  -6.710  1.00 96.36           O  
ATOM   2361  CB  THR   298      15.198  13.503  -6.148  1.00 96.36           C  
ATOM   2362  OG1 THR   298      16.269  14.065  -5.379  1.00 96.36           O  
ATOM   2363  CG2 THR   298      13.925  13.514  -5.309  1.00 96.36           C  
ATOM   2364  N   SER   299      14.183  11.751  -8.516  1.00 94.20           N  
ATOM   2365  CA  SER   299      13.096  11.194  -9.315  1.00 94.20           C  
ATOM   2366  C   SER   299      13.271   9.693  -9.517  1.00 94.20           C  
ATOM   2367  O   SER   299      12.299   8.936  -9.462  1.00 94.20           O  
ATOM   2368  CB  SER   299      13.015  11.893 -10.672  1.00 94.20           C  
ATOM   2369  OG  SER   299      12.714  13.269 -10.512  1.00 94.20           O  
ATOM   2370  N   MET   300      14.500   9.373  -9.760  1.00 96.09           N  
ATOM   2371  CA  MET   300      14.820   7.964  -9.973  1.00 96.09           C  
ATOM   2372  C   MET   300      14.476   7.135  -8.741  1.00 96.09           C  
ATOM   2373  O   MET   300      13.938   6.033  -8.859  1.00 96.09           O  
ATOM   2374  CB  MET   300      16.300   7.795 -10.321  1.00 96.09           C  
ATOM   2375  CG  MET   300      16.736   6.346 -10.458  1.00 96.09           C  
ATOM   2376  SD  MET   300      18.560   6.151 -10.394  1.00 96.09           S  
ATOM   2377  CE  MET   300      18.870   6.612  -8.667  1.00 96.09           C  
ATOM   2378  N   ILE   301      14.741   7.607  -7.601  1.00 95.97           N  
ATOM   2379  CA  ILE   301      14.459   6.879  -6.369  1.00 95.97           C  
ATOM   2380  C   ILE   301      12.963   6.590  -6.271  1.00 95.97           C  
ATOM   2381  O   ILE   301      12.560   5.487  -5.892  1.00 95.97           O  
ATOM   2382  CB  ILE   301      14.935   7.664  -5.126  1.00 95.97           C  
ATOM   2383  CG1 ILE   301      16.450   7.893  -5.188  1.00 95.97           C  
ATOM   2384  CG2 ILE   301      14.543   6.931  -3.841  1.00 95.97           C  
ATOM   2385  CD1 ILE   301      16.971   8.874  -4.146  1.00 95.97           C  
ATOM   2386  N   ASP   302      12.166   7.592  -6.642  1.00 87.24           N  
ATOM   2387  CA  ASP   302      10.722   7.381  -6.652  1.00 87.24           C  
ATOM   2388  C   ASP   302      10.347   6.182  -7.520  1.00 87.24           C  
ATOM   2389  O   ASP   302       9.535   5.347  -7.117  1.00 87.24           O  
ATOM   2390  CB  ASP   302      10.000   8.636  -7.148  1.00 87.24           C  
ATOM   2391  CG  ASP   302      10.073   9.790  -6.164  1.00 87.24           C  
ATOM   2392  OD1 ASP   302      10.138   9.545  -4.940  1.00 87.24           O  
ATOM   2393  OD2 ASP   302      10.061  10.956  -6.616  1.00 87.24           O  
ATOM   2394  N   GLU   303      11.018   6.116  -8.552  1.00 88.55           N  
ATOM   2395  CA  GLU   303      10.733   5.027  -9.480  1.00 88.55           C  
ATOM   2396  C   GLU   303      11.195   3.686  -8.917  1.00 88.55           C  
ATOM   2397  O   GLU   303      10.511   2.672  -9.074  1.00 88.55           O  
ATOM   2398  CB  GLU   303      11.398   5.286 -10.835  1.00 88.55           C  
ATOM   2399  CG  GLU   303      10.808   6.466 -11.594  1.00 88.55           C  
ATOM   2400  CD  GLU   303      11.508   6.739 -12.915  1.00 88.55           C  
ATOM   2401  OE1 GLU   303      11.281   7.817 -13.511  1.00 88.55           O  
ATOM   2402  OE2 GLU   303      12.288   5.868 -13.360  1.00 88.55           O  
ATOM   2403  N   LEU   304      12.318   3.781  -8.328  1.00 90.90           N  
ATOM   2404  CA  LEU   304      12.848   2.552  -7.747  1.00 90.90           C  
ATOM   2405  C   LEU   304      11.905   2.003  -6.682  1.00 90.90           C  
ATOM   2406  O   LEU   304      11.861   0.793  -6.450  1.00 90.90           O  
ATOM   2407  CB  LEU   304      14.232   2.800  -7.141  1.00 90.90           C  
ATOM   2408  CG  LEU   304      15.372   3.046  -8.131  1.00 90.90           C  
ATOM   2409  CD1 LEU   304      16.648   3.425  -7.387  1.00 90.90           C  
ATOM   2410  CD2 LEU   304      15.600   1.814  -9.001  1.00 90.90           C  
ATOM   2411  N   GLY   305      11.233   2.932  -6.020  1.00 84.46           N  
ATOM   2412  CA  GLY   305      10.286   2.523  -4.995  1.00 84.46           C  
ATOM   2413  C   GLY   305       9.133   1.702  -5.541  1.00 84.46           C  
ATOM   2414  O   GLY   305       8.440   1.017  -4.786  1.00 84.46           O  
ATOM   2415  N   MET   306       9.045   1.668  -6.899  1.00 77.05           N  
ATOM   2416  CA  MET   306       7.896   1.018  -7.524  1.00 77.05           C  
ATOM   2417  C   MET   306       8.277  -0.355  -8.068  1.00 77.05           C  
ATOM   2418  O   MET   306       7.416  -1.106  -8.528  1.00 77.05           O  
ATOM   2419  CB  MET   306       7.331   1.887  -8.648  1.00 77.05           C  
ATOM   2420  CG  MET   306       6.864   3.258  -8.187  1.00 77.05           C  
ATOM   2421  SD  MET   306       5.385   3.170  -7.105  1.00 77.05           S  
ATOM   2422  CE  MET   306       4.093   2.900  -8.350  1.00 77.05           C  
ATOM   2423  N   ILE   307       9.557  -0.622  -8.022  1.00 83.09           N  
ATOM   2424  CA  ILE   307       9.922  -1.892  -8.640  1.00 83.09           C  
ATOM   2425  C   ILE   307      10.184  -2.936  -7.558  1.00 83.09           C  
ATOM   2426  O   ILE   307      10.251  -2.606  -6.371  1.00 83.09           O  
ATOM   2427  CB  ILE   307      11.161  -1.742  -9.552  1.00 83.09           C  
ATOM   2428  CG1 ILE   307      12.414  -1.473  -8.710  1.00 83.09           C  
ATOM   2429  CG2 ILE   307      10.943  -0.628 -10.580  1.00 83.09           C  
ATOM   2430  CD1 ILE   307      13.714  -1.531  -9.500  1.00 83.09           C  
ATOM   2431  N   LYS   308      10.273  -4.186  -8.015  1.00 81.19           N  
ATOM   2432  CA  LYS   308      10.564  -5.286  -7.101  1.00 81.19           C  
ATOM   2433  C   LYS   308      11.904  -5.080  -6.401  1.00 81.19           C  
ATOM   2434  O   LYS   308      12.820  -4.478  -6.966  1.00 81.19           O  
ATOM   2435  CB  LYS   308      10.564  -6.620  -7.849  1.00 81.19           C  
ATOM   2436  CG  LYS   308       9.184  -7.078  -8.298  1.00 81.19           C  
ATOM   2437  CD  LYS   308       9.241  -8.437  -8.983  1.00 81.19           C  
ATOM   2438  CE  LYS   308       7.865  -8.883  -9.459  1.00 81.19           C  
ATOM   2439  NZ  LYS   308       7.919 -10.208 -10.146  1.00 81.19           N  
ATOM   2440  N   PRO   309      11.960  -5.534  -5.163  1.00 87.30           N  
ATOM   2441  CA  PRO   309      13.211  -5.358  -4.422  1.00 87.30           C  
ATOM   2442  C   PRO   309      14.438  -5.780  -5.227  1.00 87.30           C  
ATOM   2443  O   PRO   309      14.435  -6.843  -5.854  1.00 87.30           O  
ATOM   2444  CB  PRO   309      13.025  -6.258  -3.198  1.00 87.30           C  
ATOM   2445  CG  PRO   309      11.552  -6.264  -2.949  1.00 87.30           C  
ATOM   2446  CD  PRO   309      10.844  -6.254  -4.273  1.00 87.30           C  
ATOM   2447  N   ALA   310      15.414  -4.977  -5.213  1.00 93.33           N  
ATOM   2448  CA  ALA   310      16.630  -5.113  -6.011  1.00 93.33           C  
ATOM   2449  C   ALA   310      17.867  -4.764  -5.189  1.00 93.33           C  
ATOM   2450  O   ALA   310      17.758  -4.394  -4.017  1.00 93.33           O  
ATOM   2451  CB  ALA   310      16.553  -4.228  -7.253  1.00 93.33           C  
ATOM   2452  N   ILE   311      18.986  -5.135  -5.772  1.00 96.68           N  
ATOM   2453  CA  ILE   311      20.272  -4.654  -5.278  1.00 96.68           C  
ATOM   2454  C   ILE   311      20.658  -3.371  -6.009  1.00 96.68           C  
ATOM   2455  O   ILE   311      20.888  -3.384  -7.221  1.00 96.68           O  
ATOM   2456  CB  ILE   311      21.377  -5.721  -5.448  1.00 96.68           C  
ATOM   2457  CG1 ILE   311      20.914  -7.065  -4.873  1.00 96.68           C  
ATOM   2458  CG2 ILE   311      22.679  -5.260  -4.784  1.00 96.68           C  
ATOM   2459  CD1 ILE   311      20.573  -7.020  -3.389  1.00 96.68           C  
ATOM   2460  N   ILE   312      20.754  -2.281  -5.224  1.00 97.38           N  
ATOM   2461  CA  ILE   312      20.950  -0.978  -5.849  1.00 97.38           C  
ATOM   2462  C   ILE   312      22.316  -0.417  -5.456  1.00 97.38           C  
ATOM   2463  O   ILE   312      22.604  -0.243  -4.269  1.00 97.38           O  
ATOM   2464  CB  ILE   312      19.831   0.013  -5.455  1.00 97.38           C  
ATOM   2465  CG1 ILE   312      18.462  -0.536  -5.871  1.00 97.38           C  
ATOM   2466  CG2 ILE   312      20.083   1.388  -6.079  1.00 97.38           C  
ATOM   2467  CD1 ILE   312      17.284   0.211  -5.261  1.00 97.38           C  
ATOM   2468  N   SER   313      23.105  -0.156  -6.379  1.00 97.28           N  
ATOM   2469  CA  SER   313      24.380   0.521  -6.166  1.00 97.28           C  
ATOM   2470  C   SER   313      24.285   2.002  -6.518  1.00 97.28           C  
ATOM   2471  O   SER   313      24.071   2.357  -7.679  1.00 97.28           O  
ATOM   2472  CB  SER   313      25.483  -0.138  -6.996  1.00 97.28           C  
ATOM   2473  OG  SER   313      26.734   0.480  -6.751  1.00 97.28           O  
ATOM   2474  N   CYS   314      24.577   2.854  -5.466  1.00 96.68           N  
ATOM   2475  CA  CYS   314      24.435   4.295  -5.641  1.00 96.68           C  
ATOM   2476  C   CYS   314      25.775   4.938  -5.978  1.00 96.68           C  
ATOM   2477  O   CYS   314      26.829   4.410  -5.620  1.00 96.68           O  
ATOM   2478  CB  CYS   314      23.855   4.934  -4.379  1.00 96.68           C  
ATOM   2479  SG  CYS   314      22.197   4.351  -3.963  1.00 96.68           S  
ATOM   2480  N   GLY   315      25.708   6.038  -6.672  1.00 93.25           N  
ATOM   2481  CA  GLY   315      26.893   6.865  -6.832  1.00 93.25           C  
ATOM   2482  C   GLY   315      27.400   7.441  -5.523  1.00 93.25           C  
ATOM   2483  O   GLY   315      26.661   7.504  -4.539  1.00 93.25           O  
ATOM   2484  N   GLY   316      28.622   7.877  -5.482  1.00 90.35           N  
ATOM   2485  CA  GLY   316      29.290   8.286  -4.257  1.00 90.35           C  
ATOM   2486  C   GLY   316      28.697   9.540  -3.644  1.00 90.35           C  
ATOM   2487  O   GLY   316      28.831   9.773  -2.441  1.00 90.35           O  
ATOM   2488  N   GLY   317      27.898  10.290  -4.366  1.00 92.86           N  
ATOM   2489  CA  GLY   317      27.399  11.574  -3.900  1.00 92.86           C  
ATOM   2490  C   GLY   317      25.919  11.556  -3.570  1.00 92.86           C  
ATOM   2491  O   GLY   317      25.364  12.562  -3.123  1.00 92.86           O  
ATOM   2492  N   MET   318      25.329  10.383  -3.815  1.00 94.38           N  
ATOM   2493  CA  MET   318      23.880  10.294  -3.658  1.00 94.38           C  
ATOM   2494  C   MET   318      23.464  10.650  -2.235  1.00 94.38           C  
ATOM   2495  O   MET   318      22.461  11.335  -2.030  1.00 94.38           O  
ATOM   2496  CB  MET   318      23.386   8.890  -4.012  1.00 94.38           C  
ATOM   2497  CG  MET   318      21.880   8.721  -3.887  1.00 94.38           C  
ATOM   2498  SD  MET   318      20.976   9.375  -5.343  1.00 94.38           S  
ATOM   2499  CE  MET   318      21.173   7.986  -6.494  1.00 94.38           C  
ATOM   2500  N   ALA   319      24.163  10.291  -1.274  1.00 94.57           N  
ATOM   2501  CA  ALA   319      23.806  10.451   0.133  1.00 94.57           C  
ATOM   2502  C   ALA   319      24.076  11.875   0.609  1.00 94.57           C  
ATOM   2503  O   ALA   319      23.822  12.207   1.769  1.00 94.57           O  
ATOM   2504  CB  ALA   319      24.574   9.451   0.994  1.00 94.57           C  
ATOM   2505  N   LEU   320      24.535  12.758  -0.263  1.00 94.83           N  
ATOM   2506  CA  LEU   320      24.866  14.122   0.135  1.00 94.83           C  
ATOM   2507  C   LEU   320      23.620  15.002   0.145  1.00 94.83           C  
ATOM   2508  O   LEU   320      23.626  16.087   0.730  1.00 94.83           O  
ATOM   2509  CB  LEU   320      25.916  14.716  -0.807  1.00 94.83           C  
ATOM   2510  CG  LEU   320      27.266  13.998  -0.857  1.00 94.83           C  
ATOM   2511  CD1 LEU   320      28.230  14.744  -1.773  1.00 94.83           C  
ATOM   2512  CD2 LEU   320      27.850  13.861   0.545  1.00 94.83           C  
ATOM   2513  N   ARG   321      22.508  14.613  -0.424  1.00 95.99           N  
ATOM   2514  CA  ARG   321      21.238  15.332  -0.419  1.00 95.99           C  
ATOM   2515  C   ARG   321      20.248  14.688   0.545  1.00 95.99           C  
ATOM   2516  O   ARG   321      19.898  13.515   0.392  1.00 95.99           O  
ATOM   2517  CB  ARG   321      20.642  15.381  -1.828  1.00 95.99           C  
ATOM   2518  CG  ARG   321      19.364  16.199  -1.928  1.00 95.99           C  
ATOM   2519  CD  ARG   321      18.850  16.267  -3.360  1.00 95.99           C  
ATOM   2520  NE  ARG   321      19.552  17.284  -4.137  1.00 95.99           N  
ATOM   2521  CZ  ARG   321      19.262  17.614  -5.392  1.00 95.99           C  
ATOM   2522  NH1 ARG   321      18.272  17.010  -6.040  1.00 95.99           N  
ATOM   2523  NH2 ARG   321      19.966  18.554  -6.005  1.00 95.99           N  
ATOM   2524  N   GLU   322      19.790  15.519   1.454  1.00 95.84           N  
ATOM   2525  CA  GLU   322      18.927  15.018   2.520  1.00 95.84           C  
ATOM   2526  C   GLU   322      17.666  14.373   1.951  1.00 95.84           C  
ATOM   2527  O   GLU   322      17.241  13.313   2.417  1.00 95.84           O  
ATOM   2528  CB  GLU   322      18.552  16.147   3.483  1.00 95.84           C  
ATOM   2529  CG  GLU   322      17.628  15.710   4.612  1.00 95.84           C  
ATOM   2530  CD  GLU   322      18.255  14.676   5.534  1.00 95.84           C  
ATOM   2531  OE1 GLU   322      17.518  14.037   6.319  1.00 95.84           O  
ATOM   2532  OE2 GLU   322      19.493  14.505   5.473  1.00 95.84           O  
ATOM   2533  N   LEU   323      17.131  15.005   0.993  1.00 94.72           N  
ATOM   2534  CA  LEU   323      15.920  14.446   0.402  1.00 94.72           C  
ATOM   2535  C   LEU   323      16.181  13.050  -0.155  1.00 94.72           C  
ATOM   2536  O   LEU   323      15.363  12.144   0.020  1.00 94.72           O  
ATOM   2537  CB  LEU   323      15.393  15.360  -0.708  1.00 94.72           C  
ATOM   2538  CG  LEU   323      14.108  14.909  -1.404  1.00 94.72           C  
ATOM   2539  CD1 LEU   323      13.002  14.679  -0.379  1.00 94.72           C  
ATOM   2540  CD2 LEU   323      13.675  15.936  -2.444  1.00 94.72           C  
ATOM   2541  N   ASN   324      17.286  12.806  -0.806  1.00 97.34           N  
ATOM   2542  CA  ASN   324      17.610  11.479  -1.321  1.00 97.34           C  
ATOM   2543  C   ASN   324      17.772  10.464  -0.192  1.00 97.34           C  
ATOM   2544  O   ASN   324      17.298   9.332  -0.298  1.00 97.34           O  
ATOM   2545  CB  ASN   324      18.879  11.530  -2.175  1.00 97.34           C  
ATOM   2546  CG  ASN   324      18.666  12.248  -3.493  1.00 97.34           C  
ATOM   2547  OD1 ASN   324      17.540  12.608  -3.844  1.00 97.34           O  
ATOM   2548  ND2 ASN   324      19.748  12.462  -4.233  1.00 97.34           N  
ATOM   2549  N   VAL   325      18.397  10.935   0.863  1.00 97.12           N  
ATOM   2550  CA  VAL   325      18.634  10.050   2.000  1.00 97.12           C  
ATOM   2551  C   VAL   325      17.301   9.552   2.554  1.00 97.12           C  
ATOM   2552  O   VAL   325      17.110   8.348   2.740  1.00 97.12           O  
ATOM   2553  CB  VAL   325      19.442  10.757   3.111  1.00 97.12           C  
ATOM   2554  CG1 VAL   325      19.463   9.913   4.384  1.00 97.12           C  
ATOM   2555  CG2 VAL   325      20.864  11.046   2.634  1.00 97.12           C  
ATOM   2556  N   ARG   326      16.350  10.484   2.740  1.00 93.12           N  
ATOM   2557  CA  ARG   326      15.041  10.115   3.271  1.00 93.12           C  
ATOM   2558  C   ARG   326      14.335   9.127   2.348  1.00 93.12           C  
ATOM   2559  O   ARG   326      13.765   8.137   2.810  1.00 93.12           O  
ATOM   2560  CB  ARG   326      14.172  11.358   3.471  1.00 93.12           C  
ATOM   2561  CG  ARG   326      14.607  12.234   4.635  1.00 93.12           C  
ATOM   2562  CD  ARG   326      13.662  13.408   4.842  1.00 93.12           C  
ATOM   2563  NE  ARG   326      14.189  14.360   5.816  1.00 93.12           N  
ATOM   2564  CZ  ARG   326      13.519  15.403   6.296  1.00 93.12           C  
ATOM   2565  NH1 ARG   326      12.276  15.651   5.900  1.00 93.12           N  
ATOM   2566  NH2 ARG   326      14.095  16.206   7.179  1.00 93.12           N  
ATOM   2567  N   LYS   327      14.409   9.350   1.100  1.00 93.10           N  
ATOM   2568  CA  LYS   327      13.724   8.491   0.138  1.00 93.10           C  
ATOM   2569  C   LYS   327      14.379   7.115   0.065  1.00 93.10           C  
ATOM   2570  O   LYS   327      13.690   6.099  -0.044  1.00 93.10           O  
ATOM   2571  CB  LYS   327      13.712   9.139  -1.247  1.00 93.10           C  
ATOM   2572  CG  LYS   327      12.766  10.325  -1.367  1.00 93.10           C  
ATOM   2573  CD  LYS   327      12.698  10.844  -2.798  1.00 93.10           C  
ATOM   2574  CE  LYS   327      11.593  11.877  -2.967  1.00 93.10           C  
ATOM   2575  NZ  LYS   327      11.174  12.011  -4.395  1.00 93.10           N  
ATOM   2576  N   LEU   328      15.731   7.070   0.086  1.00 96.26           N  
ATOM   2577  CA  LEU   328      16.421   5.785   0.078  1.00 96.26           C  
ATOM   2578  C   LEU   328      16.038   4.955   1.300  1.00 96.26           C  
ATOM   2579  O   LEU   328      15.757   3.761   1.181  1.00 96.26           O  
ATOM   2580  CB  LEU   328      17.937   5.990   0.042  1.00 96.26           C  
ATOM   2581  CG  LEU   328      18.525   6.464  -1.288  1.00 96.26           C  
ATOM   2582  CD1 LEU   328      19.977   6.896  -1.103  1.00 96.26           C  
ATOM   2583  CD2 LEU   328      18.419   5.366  -2.342  1.00 96.26           C  
ATOM   2584  N   GLN   329      15.994   5.622   2.441  1.00 92.31           N  
ATOM   2585  CA  GLN   329      15.664   4.919   3.676  1.00 92.31           C  
ATOM   2586  C   GLN   329      14.234   4.386   3.641  1.00 92.31           C  
ATOM   2587  O   GLN   329      13.937   3.350   4.239  1.00 92.31           O  
ATOM   2588  CB  GLN   329      15.853   5.837   4.885  1.00 92.31           C  
ATOM   2589  CG  GLN   329      17.311   6.107   5.231  1.00 92.31           C  
ATOM   2590  CD  GLN   329      17.472   7.136   6.334  1.00 92.31           C  
ATOM   2591  OE1 GLN   329      16.622   8.015   6.510  1.00 92.31           O  
ATOM   2592  NE2 GLN   329      18.564   7.035   7.084  1.00 92.31           N  
ATOM   2593  N   ALA   330      13.428   5.091   2.859  1.00 86.31           N  
ATOM   2594  CA  ALA   330      12.021   4.707   2.778  1.00 86.31           C  
ATOM   2595  C   ALA   330      11.840   3.466   1.909  1.00 86.31           C  
ATOM   2596  O   ALA   330      10.904   2.690   2.111  1.00 86.31           O  
ATOM   2597  CB  ALA   330      11.185   5.862   2.233  1.00 86.31           C  
ATOM   2598  N   ILE   331      12.772   3.290   0.965  1.00 88.25           N  
ATOM   2599  CA  ILE   331      12.457   2.231   0.011  1.00 88.25           C  
ATOM   2600  C   ILE   331      13.377   1.035   0.247  1.00 88.25           C  
ATOM   2601  O   ILE   331      13.274   0.019  -0.444  1.00 88.25           O  
ATOM   2602  CB  ILE   331      12.585   2.726  -1.446  1.00 88.25           C  
ATOM   2603  CG1 ILE   331      14.036   3.117  -1.752  1.00 88.25           C  
ATOM   2604  CG2 ILE   331      11.637   3.901  -1.703  1.00 88.25           C  
ATOM   2605  CD1 ILE   331      14.321   3.328  -3.233  1.00 88.25           C  
ATOM   2606  N   GLY   332      14.338   1.167   1.193  1.00 91.64           N  
ATOM   2607  CA  GLY   332      15.231   0.030   1.354  1.00 91.64           C  
ATOM   2608  C   GLY   332      16.135   0.149   2.567  1.00 91.64           C  
ATOM   2609  O   GLY   332      16.013   1.095   3.348  1.00 91.64           O  
ATOM   2610  N   THR   333      16.988  -0.916   2.739  1.00 93.78           N  
ATOM   2611  CA  THR   333      18.059  -0.953   3.729  1.00 93.78           C  
ATOM   2612  C   THR   333      19.348  -0.373   3.154  1.00 93.78           C  
ATOM   2613  O   THR   333      19.924  -0.934   2.220  1.00 93.78           O  
ATOM   2614  CB  THR   333      18.314  -2.389   4.223  1.00 93.78           C  
ATOM   2615  OG1 THR   333      17.092  -2.936   4.733  1.00 93.78           O  
ATOM   2616  CG2 THR   333      19.366  -2.413   5.326  1.00 93.78           C  
ATOM   2617  N   VAL   334      19.734   0.750   3.689  1.00 97.14           N  
ATOM   2618  CA  VAL   334      20.919   1.437   3.185  1.00 97.14           C  
ATOM   2619  C   VAL   334      22.170   0.867   3.851  1.00 97.14           C  
ATOM   2620  O   VAL   334      22.355   1.009   5.062  1.00 97.14           O  
ATOM   2621  CB  VAL   334      20.836   2.961   3.423  1.00 97.14           C  
ATOM   2622  CG1 VAL   334      22.046   3.669   2.815  1.00 97.14           C  
ATOM   2623  CG2 VAL   334      19.538   3.521   2.843  1.00 97.14           C  
ATOM   2624  N   VAL   335      22.949   0.206   3.070  1.00 97.75           N  
ATOM   2625  CA  VAL   335      24.186  -0.411   3.537  1.00 97.75           C  
ATOM   2626  C   VAL   335      25.372   0.491   3.204  1.00 97.75           C  
ATOM   2627  O   VAL   335      25.711   0.675   2.033  1.00 97.75           O  
ATOM   2628  CB  VAL   335      24.390  -1.811   2.917  1.00 97.75           C  
ATOM   2629  CG1 VAL   335      25.664  -2.460   3.455  1.00 97.75           C  
ATOM   2630  CG2 VAL   335      23.178  -2.699   3.192  1.00 97.75           C  
ATOM   2631  N   LEU   336      25.991   1.046   4.214  1.00 98.25           N  
ATOM   2632  CA  LEU   336      27.210   1.827   4.035  1.00 98.25           C  
ATOM   2633  C   LEU   336      28.438   0.922   4.010  1.00 98.25           C  
ATOM   2634  O   LEU   336      28.722   0.228   4.989  1.00 98.25           O  
ATOM   2635  CB  LEU   336      27.350   2.866   5.151  1.00 98.25           C  
ATOM   2636  CG  LEU   336      28.681   3.617   5.216  1.00 98.25           C  
ATOM   2637  CD1 LEU   336      28.926   4.375   3.914  1.00 98.25           C  
ATOM   2638  CD2 LEU   336      28.701   4.569   6.407  1.00 98.25           C  
ATOM   2639  N   LEU   337      29.101   0.861   2.865  1.00 98.05           N  
ATOM   2640  CA  LEU   337      30.377   0.166   2.736  1.00 98.05           C  
ATOM   2641  C   LEU   337      31.537   1.091   3.088  1.00 98.05           C  
ATOM   2642  O   LEU   337      31.593   2.230   2.619  1.00 98.05           O  
ATOM   2643  CB  LEU   337      30.552  -0.374   1.314  1.00 98.05           C  
ATOM   2644  CG  LEU   337      29.462  -1.320   0.809  1.00 98.05           C  
ATOM   2645  CD1 LEU   337      29.714  -1.689  -0.649  1.00 98.05           C  
ATOM   2646  CD2 LEU   337      29.395  -2.571   1.678  1.00 98.05           C  
ATOM   2647  N   THR   338      32.427   0.608   3.934  1.00 97.32           N  
ATOM   2648  CA  THR   338      33.577   1.415   4.325  1.00 97.32           C  
ATOM   2649  C   THR   338      34.881   0.694   3.996  1.00 97.32           C  
ATOM   2650  O   THR   338      34.900  -0.530   3.849  1.00 97.32           O  
ATOM   2651  CB  THR   338      33.538   1.752   5.827  1.00 97.32           C  
ATOM   2652  OG1 THR   338      33.595   0.537   6.585  1.00 97.32           O  
ATOM   2653  CG2 THR   338      32.262   2.504   6.189  1.00 97.32           C  
ATOM   2654  N   ALA   339      36.000   1.455   3.821  1.00 96.72           N  
ATOM   2655  CA  ALA   339      37.365   0.980   3.616  1.00 96.72           C  
ATOM   2656  C   ALA   339      38.383   2.030   4.052  1.00 96.72           C  
ATOM   2657  O   ALA   339      38.079   3.225   4.078  1.00 96.72           O  
ATOM   2658  CB  ALA   339      37.585   0.605   2.153  1.00 96.72           C  
ATOM   2659  N   LYS   340      39.507   1.529   4.480  1.00 96.80           N  
ATOM   2660  CA  LYS   340      40.597   2.451   4.790  1.00 96.80           C  
ATOM   2661  C   LYS   340      41.048   3.207   3.544  1.00 96.80           C  
ATOM   2662  O   LYS   340      40.961   2.686   2.430  1.00 96.80           O  
ATOM   2663  CB  LYS   340      41.779   1.698   5.403  1.00 96.80           C  
ATOM   2664  CG  LYS   340      41.476   1.067   6.755  1.00 96.80           C  
ATOM   2665  CD  LYS   340      42.643   0.223   7.251  1.00 96.80           C  
ATOM   2666  CE  LYS   340      42.291  -0.523   8.531  1.00 96.80           C  
ATOM   2667  NZ  LYS   340      43.397  -1.426   8.968  1.00 96.80           N  
ATOM   2668  N   PRO   341      41.563   4.452   3.712  1.00 95.49           N  
ATOM   2669  CA  PRO   341      42.037   5.215   2.555  1.00 95.49           C  
ATOM   2670  C   PRO   341      43.096   4.468   1.749  1.00 95.49           C  
ATOM   2671  O   PRO   341      43.090   4.519   0.516  1.00 95.49           O  
ATOM   2672  CB  PRO   341      42.622   6.482   3.185  1.00 95.49           C  
ATOM   2673  CG  PRO   341      41.923   6.613   4.500  1.00 95.49           C  
ATOM   2674  CD  PRO   341      41.602   5.237   5.009  1.00 95.49           C  
ATOM   2675  N   GLU   342      43.952   3.650   2.430  1.00 94.52           N  
ATOM   2676  CA  GLU   342      44.986   2.879   1.747  1.00 94.52           C  
ATOM   2677  C   GLU   342      44.373   1.830   0.825  1.00 94.52           C  
ATOM   2678  O   GLU   342      44.862   1.611  -0.286  1.00 94.52           O  
ATOM   2679  CB  GLU   342      45.915   2.209   2.762  1.00 94.52           C  
ATOM   2680  CG  GLU   342      46.738   3.190   3.585  1.00 94.52           C  
ATOM   2681  CD  GLU   342      45.958   3.812   4.732  1.00 94.52           C  
ATOM   2682  OE1 GLU   342      46.437   4.806   5.323  1.00 94.52           O  
ATOM   2683  OE2 GLU   342      44.860   3.300   5.043  1.00 94.52           O  
ATOM   2684  N   THR   343      43.295   1.236   1.346  1.00 93.95           N  
ATOM   2685  CA  THR   343      42.606   0.223   0.554  1.00 93.95           C  
ATOM   2686  C   THR   343      41.974   0.846  -0.687  1.00 93.95           C  
ATOM   2687  O   THR   343      42.106   0.313  -1.791  1.00 93.95           O  
ATOM   2688  CB  THR   343      41.522  -0.491   1.382  1.00 93.95           C  
ATOM   2689  OG1 THR   343      42.134  -1.128   2.511  1.00 93.95           O  
ATOM   2690  CG2 THR   343      40.799  -1.544   0.549  1.00 93.95           C  
ATOM   2691  N   ILE   344      41.308   1.998  -0.505  1.00 92.41           N  
ATOM   2692  CA  ILE   344      40.669   2.694  -1.617  1.00 92.41           C  
ATOM   2693  C   ILE   344      41.723   3.107  -2.641  1.00 92.41           C  
ATOM   2694  O   ILE   344      41.525   2.941  -3.847  1.00 92.41           O  
ATOM   2695  CB  ILE   344      39.880   3.930  -1.131  1.00 92.41           C  
ATOM   2696  CG1 ILE   344      38.716   3.501  -0.230  1.00 92.41           C  
ATOM   2697  CG2 ILE   344      39.377   4.752  -2.322  1.00 92.41           C  
ATOM   2698  CD1 ILE   344      37.650   2.682  -0.945  1.00 92.41           C  
ATOM   2699  N   PHE   345      42.808   3.657  -2.113  1.00 91.02           N  
ATOM   2700  CA  PHE   345      43.884   4.098  -2.992  1.00 91.02           C  
ATOM   2701  C   PHE   345      44.388   2.944  -3.851  1.00 91.02           C  
ATOM   2702  O   PHE   345      44.557   3.093  -5.062  1.00 91.02           O  
ATOM   2703  CB  PHE   345      45.038   4.689  -2.176  1.00 91.02           C  
ATOM   2704  CG  PHE   345      46.225   5.093  -3.008  1.00 91.02           C  
ATOM   2705  CD1 PHE   345      47.399   4.351  -2.977  1.00 91.02           C  
ATOM   2706  CD2 PHE   345      46.166   6.217  -3.821  1.00 91.02           C  
ATOM   2707  CE1 PHE   345      48.499   4.724  -3.746  1.00 91.02           C  
ATOM   2708  CE2 PHE   345      47.261   6.595  -4.593  1.00 91.02           C  
ATOM   2709  CZ  PHE   345      48.427   5.848  -4.553  1.00 91.02           C  
ATOM   2710  N   GLU   346      44.587   1.786  -3.284  1.00 88.32           N  
ATOM   2711  CA  GLU   346      45.085   0.619  -4.007  1.00 88.32           C  
ATOM   2712  C   GLU   346      44.110   0.189  -5.099  1.00 88.32           C  
ATOM   2713  O   GLU   346      44.527  -0.247  -6.174  1.00 88.32           O  
ATOM   2714  CB  GLU   346      45.340  -0.542  -3.042  1.00 88.32           C  
ATOM   2715  CG  GLU   346      46.596  -0.377  -2.200  1.00 88.32           C  
ATOM   2716  CD  GLU   346      46.816  -1.520  -1.221  1.00 88.32           C  
ATOM   2717  OE1 GLU   346      47.858  -1.532  -0.527  1.00 88.32           O  
ATOM   2718  OE2 GLU   346      45.941  -2.410  -1.149  1.00 88.32           O  
ATOM   2719  N   ARG   347      42.885   0.429  -4.915  1.00 87.75           N  
ATOM   2720  CA  ARG   347      41.864  -0.025  -5.853  1.00 87.75           C  
ATOM   2721  C   ARG   347      41.748   0.926  -7.040  1.00 87.75           C  
ATOM   2722  O   ARG   347      41.469   0.497  -8.161  1.00 87.75           O  
ATOM   2723  CB  ARG   347      40.510  -0.158  -5.153  1.00 87.75           C  
ATOM   2724  CG  ARG   347      40.408  -1.364  -4.233  1.00 87.75           C  
ATOM   2725  CD  ARG   347      39.063  -1.418  -3.521  1.00 87.75           C  
ATOM   2726  NE  ARG   347      38.964  -2.582  -2.645  1.00 87.75           N  
ATOM   2727  CZ  ARG   347      37.948  -2.826  -1.822  1.00 87.75           C  
ATOM   2728  NH1 ARG   347      36.921  -1.987  -1.745  1.00 87.75           N  
ATOM   2729  NH2 ARG   347      37.959  -3.916  -1.069  1.00 87.75           N  
ATOM   2730  N   VAL   348      41.965   2.191  -6.741  1.00 82.81           N  
ATOM   2731  CA  VAL   348      41.634   3.169  -7.772  1.00 82.81           C  
ATOM   2732  C   VAL   348      42.900   3.577  -8.523  1.00 82.81           C  
ATOM   2733  O   VAL   348      42.826   4.195  -9.588  1.00 82.81           O  
ATOM   2734  CB  VAL   348      40.945   4.415  -7.172  1.00 82.81           C  
ATOM   2735  CG1 VAL   348      39.599   4.042  -6.554  1.00 82.81           C  
ATOM   2736  CG2 VAL   348      41.849   5.076  -6.133  1.00 82.81           C  
ATOM   2737  N   ARG   349      44.076   3.298  -7.914  1.00 76.80           N  
ATOM   2738  CA  ARG   349      45.296   3.877  -8.468  1.00 76.80           C  
ATOM   2739  C   ARG   349      45.503   3.438  -9.914  1.00 76.80           C  
ATOM   2740  O   ARG   349      46.112   4.160 -10.706  1.00 76.80           O  
ATOM   2741  CB  ARG   349      46.510   3.485  -7.623  1.00 76.80           C  
ATOM   2742  CG  ARG   349      46.895   2.019  -7.740  1.00 76.80           C  
ATOM   2743  CD  ARG   349      48.123   1.690  -6.903  1.00 76.80           C  
ATOM   2744  NE  ARG   349      48.469   0.274  -6.988  1.00 76.80           N  
ATOM   2745  CZ  ARG   349      49.532  -0.283  -6.413  1.00 76.80           C  
ATOM   2746  NH1 ARG   349      50.378   0.450  -5.697  1.00 76.80           N  
ATOM   2747  NH2 ARG   349      49.752  -1.581  -6.555  1.00 76.80           N  
ATOM   2748  N   TYR   350      44.930   2.400 -10.344  1.00 68.80           N  
ATOM   2749  CA  TYR   350      45.155   1.997 -11.727  1.00 68.80           C  
ATOM   2750  C   TYR   350      43.900   2.202 -12.566  1.00 68.80           C  
ATOM   2751  O   TYR   350      43.844   1.783 -13.725  1.00 68.80           O  
ATOM   2752  CB  TYR   350      45.595   0.531 -11.796  1.00 68.80           C  
ATOM   2753  CG  TYR   350      46.894   0.253 -11.079  1.00 68.80           C  
ATOM   2754  CD1 TYR   350      48.102   0.750 -11.567  1.00 68.80           C  
ATOM   2755  CD2 TYR   350      46.918  -0.507  -9.915  1.00 68.80           C  
ATOM   2756  CE1 TYR   350      49.302   0.495 -10.911  1.00 68.80           C  
ATOM   2757  CE2 TYR   350      48.112  -0.769  -9.251  1.00 68.80           C  
ATOM   2758  CZ  TYR   350      49.297  -0.264  -9.756  1.00 68.80           C  
ATOM   2759  OH  TYR   350      50.482  -0.520  -9.102  1.00 68.80           O  
ATOM   2760  N   ASN   351      42.904   2.847 -11.987  1.00 64.51           N  
ATOM   2761  CA  ASN   351      41.654   2.977 -12.727  1.00 64.51           C  
ATOM   2762  C   ASN   351      41.546   4.336 -13.412  1.00 64.51           C  
ATOM   2763  O   ASN   351      41.630   5.375 -12.755  1.00 64.51           O  
ATOM   2764  CB  ASN   351      40.456   2.751 -11.802  1.00 64.51           C  
ATOM   2765  CG  ASN   351      39.494   1.708 -12.335  1.00 64.51           C  
ATOM   2766  OD1 ASN   351      39.543   1.345 -13.514  1.00 64.51           O  
ATOM   2767  ND2 ASN   351      38.613   1.217 -11.472  1.00 64.51           N  
ATOM   2768  N   THR   352      41.533   4.342 -14.650  1.00 53.25           N  
ATOM   2769  CA  THR   352      41.608   5.564 -15.443  1.00 53.25           C  
ATOM   2770  C   THR   352      40.212   6.038 -15.840  1.00 53.25           C  
ATOM   2771  O   THR   352      40.066   7.063 -16.508  1.00 53.25           O  
ATOM   2772  CB  THR   352      42.462   5.358 -16.708  1.00 53.25           C  
ATOM   2773  OG1 THR   352      42.012   4.183 -17.395  1.00 53.25           O  
ATOM   2774  CG2 THR   352      43.936   5.193 -16.356  1.00 53.25           C  
ATOM   2775  N   ASN   353      39.172   5.399 -15.484  1.00 55.64           N  
ATOM   2776  CA  ASN   353      37.879   5.803 -16.025  1.00 55.64           C  
ATOM   2777  C   ASN   353      37.091   6.645 -15.025  1.00 55.64           C  
ATOM   2778  O   ASN   353      35.864   6.722 -15.103  1.00 55.64           O  
ATOM   2779  CB  ASN   353      37.065   4.577 -16.445  1.00 55.64           C  
ATOM   2780  CG  ASN   353      36.999   4.407 -17.950  1.00 55.64           C  
ATOM   2781  OD1 ASN   353      37.426   5.284 -18.705  1.00 55.64           O  
ATOM   2782  ND2 ASN   353      36.463   3.276 -18.395  1.00 55.64           N  
ATOM   2783  N   ARG   354      37.730   7.472 -14.271  1.00 57.30           N  
ATOM   2784  CA  ARG   354      36.802   8.115 -13.347  1.00 57.30           C  
ATOM   2785  C   ARG   354      36.979   9.630 -13.358  1.00 57.30           C  
ATOM   2786  O   ARG   354      38.028  10.140 -12.961  1.00 57.30           O  
ATOM   2787  CB  ARG   354      36.995   7.575 -11.928  1.00 57.30           C  
ATOM   2788  CG  ARG   354      36.323   6.234 -11.682  1.00 57.30           C  
ATOM   2789  CD  ARG   354      36.408   5.820 -10.220  1.00 57.30           C  
ATOM   2790  NE  ARG   354      36.351   4.370 -10.066  1.00 57.30           N  
ATOM   2791  CZ  ARG   354      35.308   3.698  -9.587  1.00 57.30           C  
ATOM   2792  NH1 ARG   354      34.209   4.336  -9.205  1.00 57.30           N  
ATOM   2793  NH2 ARG   354      35.364   2.378  -9.490  1.00 57.30           N  
ATOM   2794  N   PRO   355      36.045  10.308 -13.681  1.00 48.53           N  
ATOM   2795  CA  PRO   355      36.112  11.733 -14.015  1.00 48.53           C  
ATOM   2796  C   PRO   355      36.470  12.604 -12.812  1.00 48.53           C  
ATOM   2797  O   PRO   355      37.168  13.610 -12.960  1.00 48.53           O  
ATOM   2798  CB  PRO   355      34.699  12.046 -14.514  1.00 48.53           C  
ATOM   2799  CG  PRO   355      33.943  10.767 -14.347  1.00 48.53           C  
ATOM   2800  CD  PRO   355      34.873   9.734 -13.779  1.00 48.53           C  
ATOM   2801  N   LEU   356      36.012  12.166 -11.730  1.00 52.72           N  
ATOM   2802  CA  LEU   356      36.303  13.167 -10.710  1.00 52.72           C  
ATOM   2803  C   LEU   356      37.696  12.960 -10.126  1.00 52.72           C  
ATOM   2804  O   LEU   356      38.092  13.659  -9.191  1.00 52.72           O  
ATOM   2805  CB  LEU   356      35.256  13.115  -9.594  1.00 52.72           C  
ATOM   2806  CG  LEU   356      33.851  13.599  -9.959  1.00 52.72           C  
ATOM   2807  CD1 LEU   356      32.825  13.029  -8.985  1.00 52.72           C  
ATOM   2808  CD2 LEU   356      33.796  15.123  -9.971  1.00 52.72           C  
ATOM   2809  N   LEU   357      38.462  12.134 -10.841  1.00 54.21           N  
ATOM   2810  CA  LEU   357      39.705  11.714 -10.203  1.00 54.21           C  
ATOM   2811  C   LEU   357      40.886  12.524 -10.727  1.00 54.21           C  
ATOM   2812  O   LEU   357      41.190  12.484 -11.922  1.00 54.21           O  
ATOM   2813  CB  LEU   357      39.950  10.221 -10.437  1.00 54.21           C  
ATOM   2814  CG  LEU   357      39.157   9.257  -9.554  1.00 54.21           C  
ATOM   2815  CD1 LEU   357      39.062   7.887 -10.217  1.00 54.21           C  
ATOM   2816  CD2 LEU   357      39.798   9.146  -8.175  1.00 54.21           C  
ATOM   2817  N   LYS   358      41.182  13.607 -10.072  1.00 54.20           N  
ATOM   2818  CA  LYS   358      42.266  14.549 -10.334  1.00 54.20           C  
ATOM   2819  C   LYS   358      43.611  13.975  -9.898  1.00 54.20           C  
ATOM   2820  O   LYS   358      43.661  12.973  -9.182  1.00 54.20           O  
ATOM   2821  CB  LYS   358      42.007  15.878  -9.622  1.00 54.20           C  
ATOM   2822  CG  LYS   358      40.957  16.748 -10.297  1.00 54.20           C  
ATOM   2823  CD  LYS   358      40.889  18.132  -9.666  1.00 54.20           C  
ATOM   2824  CE  LYS   358      39.817  18.994 -10.320  1.00 54.20           C  
ATOM   2825  NZ  LYS   358      39.745  20.352  -9.704  1.00 54.20           N  
ATOM   2826  N   ASP   359      44.511  13.849 -10.827  1.00 57.13           N  
ATOM   2827  CA  ASP   359      45.937  13.538 -10.812  1.00 57.13           C  
ATOM   2828  C   ASP   359      46.502  13.615  -9.396  1.00 57.13           C  
ATOM   2829  O   ASP   359      47.446  12.898  -9.058  1.00 57.13           O  
ATOM   2830  CB  ASP   359      46.704  14.487 -11.736  1.00 57.13           C  
ATOM   2831  CG  ASP   359      46.458  14.209 -13.209  1.00 57.13           C  
ATOM   2832  OD1 ASP   359      46.078  13.070 -13.559  1.00 57.13           O  
ATOM   2833  OD2 ASP   359      46.647  15.135 -14.026  1.00 57.13           O  
ATOM   2834  N   ASN   360      45.791  14.198  -8.448  1.00 61.18           N  
ATOM   2835  CA  ASN   360      46.512  14.401  -7.196  1.00 61.18           C  
ATOM   2836  C   ASN   360      46.082  13.395  -6.132  1.00 61.18           C  
ATOM   2837  O   ASN   360      45.997  13.733  -4.950  1.00 61.18           O  
ATOM   2838  CB  ASN   360      46.311  15.830  -6.687  1.00 61.18           C  
ATOM   2839  CG  ASN   360      47.397  16.776  -7.161  1.00 61.18           C  
ATOM   2840  OD1 ASN   360      48.401  16.350  -7.737  1.00 61.18           O  
ATOM   2841  ND2 ASN   360      47.203  18.068  -6.922  1.00 61.18           N  
ATOM   2842  N   MET   361      45.870  12.164  -6.565  1.00 71.69           N  
ATOM   2843  CA  MET   361      45.305  11.247  -5.578  1.00 71.69           C  
ATOM   2844  C   MET   361      46.403  10.619  -4.727  1.00 71.69           C  
ATOM   2845  O   MET   361      47.147   9.759  -5.202  1.00 71.69           O  
ATOM   2846  CB  MET   361      44.487  10.154  -6.266  1.00 71.69           C  
ATOM   2847  CG  MET   361      43.010  10.175  -5.907  1.00 71.69           C  
ATOM   2848  SD  MET   361      42.201   8.547  -6.161  1.00 71.69           S  
ATOM   2849  CE  MET   361      42.775   8.163  -7.839  1.00 71.69           C  
ATOM   2850  N   ASN   362      46.572  11.105  -3.591  1.00 82.60           N  
ATOM   2851  CA  ASN   362      47.340  10.352  -2.605  1.00 82.60           C  
ATOM   2852  C   ASN   362      46.494  10.001  -1.385  1.00 82.60           C  
ATOM   2853  O   ASN   362      45.296  10.286  -1.352  1.00 82.60           O  
ATOM   2854  CB  ASN   362      48.585  11.135  -2.182  1.00 82.60           C  
ATOM   2855  CG  ASN   362      48.248  12.482  -1.572  1.00 82.60           C  
ATOM   2856  OD1 ASN   362      47.198  12.649  -0.947  1.00 82.60           O  
ATOM   2857  ND2 ASN   362      49.137  13.452  -1.750  1.00 82.60           N  
ATOM   2858  N   VAL   363      46.955   9.174  -0.607  1.00 89.80           N  
ATOM   2859  CA  VAL   363      46.256   8.612   0.544  1.00 89.80           C  
ATOM   2860  C   VAL   363      45.723   9.739   1.426  1.00 89.80           C  
ATOM   2861  O   VAL   363      44.601   9.662   1.933  1.00 89.80           O  
ATOM   2862  CB  VAL   363      47.173   7.680   1.366  1.00 89.80           C  
ATOM   2863  CG1 VAL   363      46.476   7.229   2.648  1.00 89.80           C  
ATOM   2864  CG2 VAL   363      47.593   6.473   0.529  1.00 89.80           C  
ATOM   2865  N   ASP   364      46.396  10.889   1.469  1.00 90.22           N  
ATOM   2866  CA  ASP   364      45.976  11.993   2.327  1.00 90.22           C  
ATOM   2867  C   ASP   364      44.743  12.691   1.759  1.00 90.22           C  
ATOM   2868  O   ASP   364      43.824  13.041   2.502  1.00 90.22           O  
ATOM   2869  CB  ASP   364      47.115  12.999   2.503  1.00 90.22           C  
ATOM   2870  CG  ASP   364      48.214  12.495   3.423  1.00 90.22           C  
ATOM   2871  OD1 ASP   364      47.944  11.618   4.273  1.00 90.22           O  
ATOM   2872  OD2 ASP   364      49.359  12.981   3.299  1.00 90.22           O  
ATOM   2873  N   TYR   365      44.781  12.891   0.502  1.00 88.91           N  
ATOM   2874  CA  TYR   365      43.629  13.508  -0.147  1.00 88.91           C  
ATOM   2875  C   TYR   365      42.376  12.662   0.045  1.00 88.91           C  
ATOM   2876  O   TYR   365      41.316  13.183   0.398  1.00 88.91           O  
ATOM   2877  CB  TYR   365      43.899  13.711  -1.641  1.00 88.91           C  
ATOM   2878  CG  TYR   365      42.729  14.294  -2.395  1.00 88.91           C  
ATOM   2879  CD1 TYR   365      41.904  13.486  -3.173  1.00 88.91           C  
ATOM   2880  CD2 TYR   365      42.447  15.655  -2.332  1.00 88.91           C  
ATOM   2881  CE1 TYR   365      40.826  14.019  -3.871  1.00 88.91           C  
ATOM   2882  CE2 TYR   365      41.372  16.199  -3.026  1.00 88.91           C  
ATOM   2883  CZ  TYR   365      40.568  15.375  -3.791  1.00 88.91           C  
ATOM   2884  OH  TYR   365      39.502  15.909  -4.481  1.00 88.91           O  
ATOM   2885  N   ILE   366      42.466  11.343  -0.252  1.00 90.81           N  
ATOM   2886  CA  ILE   366      41.349  10.422  -0.079  1.00 90.81           C  
ATOM   2887  C   ILE   366      40.851  10.481   1.364  1.00 90.81           C  
ATOM   2888  O   ILE   366      39.643  10.534   1.608  1.00 90.81           O  
ATOM   2889  CB  ILE   366      41.746   8.975  -0.450  1.00 90.81           C  
ATOM   2890  CG1 ILE   366      42.024   8.867  -1.953  1.00 90.81           C  
ATOM   2891  CG2 ILE   366      40.656   7.989  -0.021  1.00 90.81           C  
ATOM   2892  CD1 ILE   366      42.613   7.529  -2.379  1.00 90.81           C  
ATOM   2893  N   ARG   367      41.747  10.556   2.329  1.00 94.58           N  
ATOM   2894  CA  ARG   367      41.390  10.633   3.741  1.00 94.58           C  
ATOM   2895  C   ARG   367      40.550  11.874   4.027  1.00 94.58           C  
ATOM   2896  O   ARG   367      39.516  11.791   4.693  1.00 94.58           O  
ATOM   2897  CB  ARG   367      42.646  10.639   4.614  1.00 94.58           C  
ATOM   2898  CG  ARG   367      42.359  10.677   6.107  1.00 94.58           C  
ATOM   2899  CD  ARG   367      43.640  10.630   6.929  1.00 94.58           C  
ATOM   2900  NE  ARG   367      44.301   9.332   6.825  1.00 94.58           N  
ATOM   2901  CZ  ARG   367      45.439   9.111   6.173  1.00 94.58           C  
ATOM   2902  NH1 ARG   367      46.068  10.102   5.550  1.00 94.58           N  
ATOM   2903  NH2 ARG   367      45.952   7.889   6.142  1.00 94.58           N  
ATOM   2904  N   GLN   368      40.898  12.966   3.491  1.00 93.24           N  
ATOM   2905  CA  GLN   368      40.199  14.224   3.732  1.00 93.24           C  
ATOM   2906  C   GLN   368      38.791  14.192   3.145  1.00 93.24           C  
ATOM   2907  O   GLN   368      37.831  14.605   3.799  1.00 93.24           O  
ATOM   2908  CB  GLN   368      40.986  15.396   3.144  1.00 93.24           C  
ATOM   2909  CG  GLN   368      42.256  15.733   3.915  1.00 93.24           C  
ATOM   2910  CD  GLN   368      43.066  16.835   3.259  1.00 93.24           C  
ATOM   2911  OE1 GLN   368      42.635  17.435   2.269  1.00 93.24           O  
ATOM   2912  NE2 GLN   368      44.245  17.110   3.806  1.00 93.24           N  
ATOM   2913  N   MET   369      38.718  13.666   1.945  1.00 91.16           N  
ATOM   2914  CA  MET   369      37.411  13.608   1.297  1.00 91.16           C  
ATOM   2915  C   MET   369      36.470  12.676   2.052  1.00 91.16           C  
ATOM   2916  O   MET   369      35.292  12.989   2.233  1.00 91.16           O  
ATOM   2917  CB  MET   369      37.550  13.148  -0.155  1.00 91.16           C  
ATOM   2918  CG  MET   369      38.131  14.205  -1.080  1.00 91.16           C  
ATOM   2919  SD  MET   369      37.030  15.661  -1.264  1.00 91.16           S  
ATOM   2920  CE  MET   369      37.460  16.579   0.240  1.00 91.16           C  
ATOM   2921  N   MET   370      37.037  11.575   2.468  1.00 93.43           N  
ATOM   2922  CA  MET   370      36.237  10.610   3.217  1.00 93.43           C  
ATOM   2923  C   MET   370      35.730  11.218   4.520  1.00 93.43           C  
ATOM   2924  O   MET   370      34.579  11.004   4.903  1.00 93.43           O  
ATOM   2925  CB  MET   370      37.051   9.349   3.510  1.00 93.43           C  
ATOM   2926  CG  MET   370      37.241   8.447   2.301  1.00 93.43           C  
ATOM   2927  SD  MET   370      38.379   7.048   2.639  1.00 93.43           S  
ATOM   2928  CE  MET   370      37.401   6.128   3.859  1.00 93.43           C  
ATOM   2929  N   GLU   371      36.589  11.969   5.140  1.00 95.27           N  
ATOM   2930  CA  GLU   371      36.198  12.582   6.406  1.00 95.27           C  
ATOM   2931  C   GLU   371      35.079  13.600   6.204  1.00 95.27           C  
ATOM   2932  O   GLU   371      34.152  13.681   7.013  1.00 95.27           O  
ATOM   2933  CB  GLU   371      37.402  13.250   7.075  1.00 95.27           C  
ATOM   2934  CG  GLU   371      38.368  12.268   7.723  1.00 95.27           C  
ATOM   2935  CD  GLU   371      37.729  11.438   8.826  1.00 95.27           C  
ATOM   2936  OE1 GLU   371      38.119  10.262   9.004  1.00 95.27           O  
ATOM   2937  OE2 GLU   371      36.830  11.968   9.516  1.00 95.27           O  
ATOM   2938  N   LYS   372      35.084  14.235   5.101  1.00 94.68           N  
ATOM   2939  CA  LYS   372      34.085  15.252   4.783  1.00 94.68           C  
ATOM   2940  C   LYS   372      32.715  14.622   4.548  1.00 94.68           C  
ATOM   2941  O   LYS   372      31.686  15.234   4.842  1.00 94.68           O  
ATOM   2942  CB  LYS   372      34.510  16.056   3.554  1.00 94.68           C  
ATOM   2943  CG  LYS   372      33.630  17.265   3.271  1.00 94.68           C  
ATOM   2944  CD  LYS   372      34.130  18.050   2.065  1.00 94.68           C  
ATOM   2945  CE  LYS   372      33.174  19.174   1.693  1.00 94.68           C  
ATOM   2946  NZ  LYS   372      33.666  19.955   0.518  1.00 94.68           N  
ATOM   2947  N   ARG   373      32.685  13.383   4.069  1.00 95.17           N  
ATOM   2948  CA  ARG   373      31.440  12.746   3.651  1.00 95.17           C  
ATOM   2949  C   ARG   373      30.938  11.775   4.714  1.00 95.17           C  
ATOM   2950  O   ARG   373      29.840  11.229   4.595  1.00 95.17           O  
ATOM   2951  CB  ARG   373      31.630  12.015   2.320  1.00 95.17           C  
ATOM   2952  CG  ARG   373      31.887  12.940   1.141  1.00 95.17           C  
ATOM   2953  CD  ARG   373      31.944  12.174  -0.174  1.00 95.17           C  
ATOM   2954  NE  ARG   373      32.244  13.056  -1.298  1.00 95.17           N  
ATOM   2955  CZ  ARG   373      32.244  12.683  -2.575  1.00 95.17           C  
ATOM   2956  NH1 ARG   373      31.958  11.431  -2.916  1.00 95.17           N  
ATOM   2957  NH2 ARG   373      32.532  13.567  -3.519  1.00 95.17           N  
ATOM   2958  N   ARG   374      31.771  11.600   5.685  1.00 95.98           N  
ATOM   2959  CA  ARG   374      31.474  10.576   6.681  1.00 95.98           C  
ATOM   2960  C   ARG   374      30.141  10.852   7.369  1.00 95.98           C  
ATOM   2961  O   ARG   374      29.319   9.947   7.528  1.00 95.98           O  
ATOM   2962  CB  ARG   374      32.594  10.495   7.721  1.00 95.98           C  
ATOM   2963  CG  ARG   374      32.378   9.423   8.777  1.00 95.98           C  
ATOM   2964  CD  ARG   374      33.515   9.392   9.789  1.00 95.98           C  
ATOM   2965  NE  ARG   374      33.382   8.270  10.714  1.00 95.98           N  
ATOM   2966  CZ  ARG   374      33.634   8.330  12.018  1.00 95.98           C  
ATOM   2967  NH1 ARG   374      34.041   9.463  12.579  1.00 95.98           N  
ATOM   2968  NH2 ARG   374      33.480   7.248  12.768  1.00 95.98           N  
ATOM   2969  N   VAL   375      29.885  12.083   7.707  1.00 96.06           N  
ATOM   2970  CA  VAL   375      28.677  12.420   8.454  1.00 96.06           C  
ATOM   2971  C   VAL   375      27.445  12.148   7.594  1.00 96.06           C  
ATOM   2972  O   VAL   375      26.421  11.678   8.096  1.00 96.06           O  
ATOM   2973  CB  VAL   375      28.689  13.894   8.918  1.00 96.06           C  
ATOM   2974  CG1 VAL   375      28.680  14.838   7.717  1.00 96.06           C  
ATOM   2975  CG2 VAL   375      27.496  14.175   9.830  1.00 96.06           C  
ATOM   2976  N   TYR   376      27.628  12.355   6.322  1.00 97.06           N  
ATOM   2977  CA  TYR   376      26.502  12.148   5.418  1.00 97.06           C  
ATOM   2978  C   TYR   376      26.218  10.662   5.233  1.00 97.06           C  
ATOM   2979  O   TYR   376      25.062  10.234   5.281  1.00 97.06           O  
ATOM   2980  CB  TYR   376      26.776  12.800   4.060  1.00 97.06           C  
ATOM   2981  CG  TYR   376      26.981  14.294   4.134  1.00 97.06           C  
ATOM   2982  CD1 TYR   376      25.903  15.156   4.325  1.00 97.06           C  
ATOM   2983  CD2 TYR   376      28.252  14.846   4.013  1.00 97.06           C  
ATOM   2984  CE1 TYR   376      26.087  16.533   4.392  1.00 97.06           C  
ATOM   2985  CE2 TYR   376      28.447  16.222   4.079  1.00 97.06           C  
ATOM   2986  CZ  TYR   376      27.361  17.056   4.269  1.00 97.06           C  
ATOM   2987  OH  TYR   376      27.549  18.418   4.335  1.00 97.06           O  
ATOM   2988  N   TYR   377      27.268   9.902   5.115  1.00 97.24           N  
ATOM   2989  CA  TYR   377      27.096   8.467   4.918  1.00 97.24           C  
ATOM   2990  C   TYR   377      26.517   7.811   6.166  1.00 97.24           C  
ATOM   2991  O   TYR   377      25.571   7.025   6.079  1.00 97.24           O  
ATOM   2992  CB  TYR   377      28.432   7.810   4.556  1.00 97.24           C  
ATOM   2993  CG  TYR   377      28.892   8.106   3.149  1.00 97.24           C  
ATOM   2994  CD1 TYR   377      27.974   8.266   2.114  1.00 97.24           C  
ATOM   2995  CD2 TYR   377      30.246   8.225   2.852  1.00 97.24           C  
ATOM   2996  CE1 TYR   377      28.393   8.537   0.816  1.00 97.24           C  
ATOM   2997  CE2 TYR   377      30.677   8.496   1.558  1.00 97.24           C  
ATOM   2998  CZ  TYR   377      29.744   8.651   0.548  1.00 97.24           C  
ATOM   2999  OH  TYR   377      30.165   8.919  -0.735  1.00 97.24           O  
ATOM   3000  N   GLU   378      27.001   8.236   7.312  1.00 96.86           N  
ATOM   3001  CA  GLU   378      26.528   7.634   8.554  1.00 96.86           C  
ATOM   3002  C   GLU   378      25.067   7.989   8.818  1.00 96.86           C  
ATOM   3003  O   GLU   378      24.299   7.157   9.306  1.00 96.86           O  
ATOM   3004  CB  GLU   378      27.398   8.077   9.733  1.00 96.86           C  
ATOM   3005  CG  GLU   378      28.781   7.443   9.749  1.00 96.86           C  
ATOM   3006  CD  GLU   378      29.616   7.854  10.952  1.00 96.86           C  
ATOM   3007  OE1 GLU   378      30.704   7.272  11.163  1.00 96.86           O  
ATOM   3008  OE2 GLU   378      29.178   8.765  11.690  1.00 96.86           O  
ATOM   3009  N   HIS   379      24.740   9.222   8.388  1.00 96.59           N  
ATOM   3010  CA  HIS   379      23.358   9.667   8.519  1.00 96.59           C  
ATOM   3011  C   HIS   379      22.428   8.846   7.632  1.00 96.59           C  
ATOM   3012  O   HIS   379      21.306   8.526   8.031  1.00 96.59           O  
ATOM   3013  CB  HIS   379      23.238  11.152   8.172  1.00 96.59           C  
ATOM   3014  CG  HIS   379      21.825  11.635   8.080  1.00 96.59           C  
ATOM   3015  ND1 HIS   379      20.962  11.616   9.154  1.00 96.59           N  
ATOM   3016  CD2 HIS   379      21.129  12.153   7.042  1.00 96.59           C  
ATOM   3017  CE1 HIS   379      19.791  12.102   8.777  1.00 96.59           C  
ATOM   3018  NE2 HIS   379      19.866  12.435   7.500  1.00 96.59           N  
ATOM   3019  N   ALA   380      22.884   8.436   6.556  1.00 96.85           N  
ATOM   3020  CA  ALA   380      22.052   7.731   5.584  1.00 96.85           C  
ATOM   3021  C   ALA   380      21.941   6.249   5.931  1.00 96.85           C  
ATOM   3022  O   ALA   380      20.923   5.613   5.647  1.00 96.85           O  
ATOM   3023  CB  ALA   380      22.616   7.903   4.176  1.00 96.85           C  
ATOM   3024  N   ALA   381      22.978   5.644   6.522  1.00 96.67           N  
ATOM   3025  CA  ALA   381      23.166   4.199   6.620  1.00 96.67           C  
ATOM   3026  C   ALA   381      22.232   3.593   7.663  1.00 96.67           C  
ATOM   3027  O   ALA   381      22.001   4.188   8.719  1.00 96.67           O  
ATOM   3028  CB  ALA   381      24.619   3.874   6.957  1.00 96.67           C  
ATOM   3029  N   THR   382      21.705   2.505   7.336  1.00 93.85           N  
ATOM   3030  CA  THR   382      21.013   1.636   8.281  1.00 93.85           C  
ATOM   3031  C   THR   382      21.979   0.629   8.899  1.00 93.85           C  
ATOM   3032  O   THR   382      21.893   0.329  10.091  1.00 93.85           O  
ATOM   3033  CB  THR   382      19.851   0.887   7.603  1.00 93.85           C  
ATOM   3034  OG1 THR   382      19.055   1.821   6.863  1.00 93.85           O  
ATOM   3035  CG2 THR   382      18.969   0.190   8.634  1.00 93.85           C  
ATOM   3036  N   VAL   383      22.783   0.028   8.070  1.00 95.85           N  
ATOM   3037  CA  VAL   383      23.813  -0.928   8.466  1.00 95.85           C  
ATOM   3038  C   VAL   383      25.150  -0.533   7.845  1.00 95.85           C  
ATOM   3039  O   VAL   383      25.188   0.115   6.795  1.00 95.85           O  
ATOM   3040  CB  VAL   383      23.438  -2.369   8.053  1.00 95.85           C  
ATOM   3041  CG1 VAL   383      22.201  -2.844   8.812  1.00 95.85           C  
ATOM   3042  CG2 VAL   383      23.207  -2.448   6.545  1.00 95.85           C  
ATOM   3043  N   THR   384      26.211  -0.884   8.513  1.00 97.32           N  
ATOM   3044  CA  THR   384      27.563  -0.605   8.042  1.00 97.32           C  
ATOM   3045  C   THR   384      28.375  -1.892   7.938  1.00 97.32           C  
ATOM   3046  O   THR   384      28.339  -2.731   8.841  1.00 97.32           O  
ATOM   3047  CB  THR   384      28.285   0.388   8.972  1.00 97.32           C  
ATOM   3048  OG1 THR   384      27.538   1.609   9.029  1.00 97.32           O  
ATOM   3049  CG2 THR   384      29.693   0.689   8.468  1.00 97.32           C  
ATOM   3050  N   VAL   385      29.076  -2.043   6.823  1.00 97.74           N  
ATOM   3051  CA  VAL   385      29.923  -3.208   6.591  1.00 97.74           C  
ATOM   3052  C   VAL   385      31.282  -2.761   6.057  1.00 97.74           C  
ATOM   3053  O   VAL   385      31.358  -2.051   5.051  1.00 97.74           O  
ATOM   3054  CB  VAL   385      29.265  -4.202   5.607  1.00 97.74           C  
ATOM   3055  CG1 VAL   385      30.197  -5.379   5.324  1.00 97.74           C  
ATOM   3056  CG2 VAL   385      27.929  -4.694   6.161  1.00 97.74           C  
ATOM   3057  N   SER   386      32.352  -3.168   6.706  1.00 97.35           N  
ATOM   3058  CA  SER   386      33.705  -2.884   6.239  1.00 97.35           C  
ATOM   3059  C   SER   386      34.126  -3.855   5.141  1.00 97.35           C  
ATOM   3060  O   SER   386      33.867  -5.057   5.235  1.00 97.35           O  
ATOM   3061  CB  SER   386      34.699  -2.953   7.400  1.00 97.35           C  
ATOM   3062  OG  SER   386      36.027  -2.783   6.936  1.00 97.35           O  
ATOM   3063  N   THR   387      34.879  -3.354   4.147  1.00 96.96           N  
ATOM   3064  CA  THR   387      35.335  -4.208   3.055  1.00 96.96           C  
ATOM   3065  C   THR   387      36.811  -4.559   3.225  1.00 96.96           C  
ATOM   3066  O   THR   387      37.351  -5.371   2.471  1.00 96.96           O  
ATOM   3067  CB  THR   387      35.120  -3.531   1.689  1.00 96.96           C  
ATOM   3068  OG1 THR   387      35.913  -2.339   1.622  1.00 96.96           O  
ATOM   3069  CG2 THR   387      33.653  -3.165   1.482  1.00 96.96           C  
ATOM   3070  N   ASP   388      37.488  -4.028   4.215  1.00 95.97           N  
ATOM   3071  CA  ASP   388      38.917  -4.224   4.433  1.00 95.97           C  
ATOM   3072  C   ASP   388      39.216  -5.661   4.857  1.00 95.97           C  
ATOM   3073  O   ASP   388      38.619  -6.169   5.809  1.00 95.97           O  
ATOM   3074  CB  ASP   388      39.439  -3.246   5.487  1.00 95.97           C  
ATOM   3075  CG  ASP   388      39.591  -1.830   4.959  1.00 95.97           C  
ATOM   3076  OD1 ASP   388      40.226  -1.640   3.899  1.00 95.97           O  
ATOM   3077  OD2 ASP   388      39.075  -0.897   5.609  1.00 95.97           O  
ATOM   3078  N   GLY   389      40.140  -6.326   4.076  1.00 94.91           N  
ATOM   3079  CA  GLY   389      40.664  -7.618   4.489  1.00 94.91           C  
ATOM   3080  C   GLY   389      39.705  -8.763   4.225  1.00 94.91           C  
ATOM   3081  O   GLY   389      39.865  -9.854   4.777  1.00 94.91           O  
ATOM   3082  N   LYS   390      38.580  -8.467   3.538  1.00 96.41           N  
ATOM   3083  CA  LYS   390      37.589  -9.510   3.288  1.00 96.41           C  
ATOM   3084  C   LYS   390      37.432  -9.771   1.792  1.00 96.41           C  
ATOM   3085  O   LYS   390      37.611  -8.865   0.976  1.00 96.41           O  
ATOM   3086  CB  LYS   390      36.240  -9.126   3.897  1.00 96.41           C  
ATOM   3087  CG  LYS   390      36.255  -9.018   5.415  1.00 96.41           C  
ATOM   3088  CD  LYS   390      34.886  -8.633   5.962  1.00 96.41           C  
ATOM   3089  CE  LYS   390      34.907  -8.499   7.478  1.00 96.41           C  
ATOM   3090  NZ  LYS   390      33.573  -8.094   8.017  1.00 96.41           N  
ATOM   3091  N   ILE   391      37.224 -11.034   1.532  1.00 95.24           N  
ATOM   3092  CA  ILE   391      36.913 -11.313   0.135  1.00 95.24           C  
ATOM   3093  C   ILE   391      35.449 -10.979  -0.145  1.00 95.24           C  
ATOM   3094  O   ILE   391      34.656 -10.812   0.784  1.00 95.24           O  
ATOM   3095  CB  ILE   391      37.204 -12.788  -0.225  1.00 95.24           C  
ATOM   3096  CG1 ILE   391      36.351 -13.726   0.636  1.00 95.24           C  
ATOM   3097  CG2 ILE   391      38.694 -13.099  -0.063  1.00 95.24           C  
ATOM   3098  CD1 ILE   391      36.460 -15.194   0.247  1.00 95.24           C  
ATOM   3099  N   ILE   392      35.012 -10.935  -1.450  1.00 95.56           N  
ATOM   3100  CA  ILE   392      33.731 -10.407  -1.906  1.00 95.56           C  
ATOM   3101  C   ILE   392      32.595 -11.271  -1.365  1.00 95.56           C  
ATOM   3102  O   ILE   392      31.598 -10.751  -0.857  1.00 95.56           O  
ATOM   3103  CB  ILE   392      33.664 -10.339  -3.448  1.00 95.56           C  
ATOM   3104  CG1 ILE   392      34.647  -9.289  -3.979  1.00 95.56           C  
ATOM   3105  CG2 ILE   392      32.237 -10.039  -3.915  1.00 95.56           C  
ATOM   3106  CD1 ILE   392      34.913  -9.390  -5.475  1.00 95.56           C  
ATOM   3107  N   THR   393      32.811 -12.579  -1.378  1.00 94.04           N  
ATOM   3108  CA  THR   393      31.764 -13.495  -0.939  1.00 94.04           C  
ATOM   3109  C   THR   393      31.482 -13.319   0.551  1.00 94.04           C  
ATOM   3110  O   THR   393      30.325 -13.338   0.975  1.00 94.04           O  
ATOM   3111  CB  THR   393      32.148 -14.959  -1.222  1.00 94.04           C  
ATOM   3112  OG1 THR   393      32.498 -15.097  -2.604  1.00 94.04           O  
ATOM   3113  CG2 THR   393      30.992 -15.902  -0.906  1.00 94.04           C  
ATOM   3114  N   GLU   394      32.542 -13.125   1.374  1.00 96.17           N  
ATOM   3115  CA  GLU   394      32.370 -12.894   2.805  1.00 96.17           C  
ATOM   3116  C   GLU   394      31.603 -11.602   3.067  1.00 96.17           C  
ATOM   3117  O   GLU   394      30.720 -11.561   3.927  1.00 96.17           O  
ATOM   3118  CB  GLU   394      33.728 -12.852   3.511  1.00 96.17           C  
ATOM   3119  CG  GLU   394      33.631 -12.757   5.027  1.00 96.17           C  
ATOM   3120  CD  GLU   394      34.987 -12.736   5.714  1.00 96.17           C  
ATOM   3121  OE1 GLU   394      35.041 -12.492   6.941  1.00 96.17           O  
ATOM   3122  OE2 GLU   394      36.003 -12.966   5.021  1.00 96.17           O  
ATOM   3123  N   ILE   395      31.905 -10.603   2.295  1.00 97.37           N  
ATOM   3124  CA  ILE   395      31.263  -9.303   2.455  1.00 97.37           C  
ATOM   3125  C   ILE   395      29.776  -9.417   2.128  1.00 97.37           C  
ATOM   3126  O   ILE   395      28.927  -8.973   2.904  1.00 97.37           O  
ATOM   3127  CB  ILE   395      31.928  -8.231   1.563  1.00 97.37           C  
ATOM   3128  CG1 ILE   395      33.407  -8.070   1.933  1.00 97.37           C  
ATOM   3129  CG2 ILE   395      31.186  -6.896   1.680  1.00 97.37           C  
ATOM   3130  CD1 ILE   395      34.215  -7.270   0.921  1.00 97.37           C  
ATOM   3131  N   ALA   396      29.482 -10.073   0.993  1.00 97.06           N  
ATOM   3132  CA  ALA   396      28.104 -10.226   0.535  1.00 97.06           C  
ATOM   3133  C   ALA   396      27.270 -11.002   1.551  1.00 97.06           C  
ATOM   3134  O   ALA   396      26.138 -10.620   1.855  1.00 97.06           O  
ATOM   3135  CB  ALA   396      28.068 -10.924  -0.822  1.00 97.06           C  
ATOM   3136  N   LYS   397      27.786 -12.030   2.140  1.00 95.05           N  
ATOM   3137  CA  LYS   397      27.064 -12.821   3.132  1.00 95.05           C  
ATOM   3138  C   LYS   397      26.782 -12.003   4.389  1.00 95.05           C  
ATOM   3139  O   LYS   397      25.690 -12.082   4.955  1.00 95.05           O  
ATOM   3140  CB  LYS   397      27.853 -14.080   3.492  1.00 95.05           C  
ATOM   3141  CG  LYS   397      27.807 -15.166   2.428  1.00 95.05           C  
ATOM   3142  CD  LYS   397      28.590 -16.401   2.854  1.00 95.05           C  
ATOM   3143  CE  LYS   397      28.520 -17.499   1.802  1.00 95.05           C  
ATOM   3144  NZ  LYS   397      29.344 -18.685   2.183  1.00 95.05           N  
ATOM   3145  N   GLU   398      27.829 -11.291   4.744  1.00 97.10           N  
ATOM   3146  CA  GLU   398      27.636 -10.436   5.911  1.00 97.10           C  
ATOM   3147  C   GLU   398      26.510  -9.432   5.680  1.00 97.10           C  
ATOM   3148  O   GLU   398      25.679  -9.210   6.564  1.00 97.10           O  
ATOM   3149  CB  GLU   398      28.933  -9.700   6.259  1.00 97.10           C  
ATOM   3150  CG  GLU   398      28.834  -8.836   7.508  1.00 97.10           C  
ATOM   3151  CD  GLU   398      30.145  -8.161   7.876  1.00 97.10           C  
ATOM   3152  OE1 GLU   398      30.147  -7.287   8.774  1.00 97.10           O  
ATOM   3153  OE2 GLU   398      31.179  -8.508   7.262  1.00 97.10           O  
ATOM   3154  N   ILE   399      26.445  -8.843   4.517  1.00 96.55           N  
ATOM   3155  CA  ILE   399      25.402  -7.880   4.180  1.00 96.55           C  
ATOM   3156  C   ILE   399      24.035  -8.557   4.246  1.00 96.55           C  
ATOM   3157  O   ILE   399      23.105  -8.032   4.862  1.00 96.55           O  
ATOM   3158  CB  ILE   399      25.630  -7.266   2.781  1.00 96.55           C  
ATOM   3159  CG1 ILE   399      26.841  -6.326   2.801  1.00 96.55           C  
ATOM   3160  CG2 ILE   399      24.374  -6.531   2.303  1.00 96.55           C  
ATOM   3161  CD1 ILE   399      27.283  -5.857   1.421  1.00 96.55           C  
ATOM   3162  N   LEU   400      23.940  -9.732   3.654  1.00 92.97           N  
ATOM   3163  CA  LEU   400      22.662 -10.434   3.624  1.00 92.97           C  
ATOM   3164  C   LEU   400      22.205 -10.793   5.034  1.00 92.97           C  
ATOM   3165  O   LEU   400      21.017 -10.700   5.349  1.00 92.97           O  
ATOM   3166  CB  LEU   400      22.766 -11.701   2.771  1.00 92.97           C  
ATOM   3167  CG  LEU   400      22.922 -11.493   1.264  1.00 92.97           C  
ATOM   3168  CD1 LEU   400      23.102 -12.834   0.559  1.00 92.97           C  
ATOM   3169  CD2 LEU   400      21.720 -10.743   0.700  1.00 92.97           C  
ATOM   3170  N   GLU   401      23.099 -11.145   5.904  1.00 90.25           N  
ATOM   3171  CA  GLU   401      22.762 -11.466   7.287  1.00 90.25           C  
ATOM   3172  C   GLU   401      22.219 -10.243   8.022  1.00 90.25           C  
ATOM   3173  O   GLU   401      21.226 -10.338   8.746  1.00 90.25           O  
ATOM   3174  CB  GLU   401      23.983 -12.023   8.024  1.00 90.25           C  
ATOM   3175  CG  GLU   401      24.263 -13.490   7.728  1.00 90.25           C  
ATOM   3176  CD  GLU   401      25.540 -13.999   8.377  1.00 90.25           C  
ATOM   3177  OE1 GLU   401      25.923 -15.165   8.130  1.00 90.25           O  
ATOM   3178  OE2 GLU   401      26.161 -13.226   9.140  1.00 90.25           O  
ATOM   3179  N   LYS   402      22.815  -9.187   7.729  1.00 89.91           N  
ATOM   3180  CA  LYS   402      22.419  -7.966   8.425  1.00 89.91           C  
ATOM   3181  C   LYS   402      21.129  -7.395   7.842  1.00 89.91           C  
ATOM   3182  O   LYS   402      20.386  -6.695   8.533  1.00 89.91           O  
ATOM   3183  CB  LYS   402      23.533  -6.921   8.354  1.00 89.91           C  
ATOM   3184  CG  LYS   402      24.731  -7.233   9.239  1.00 89.91           C  
ATOM   3185  CD  LYS   402      25.738  -6.090   9.240  1.00 89.91           C  
ATOM   3186  CE  LYS   402      26.854  -6.328  10.248  1.00 89.91           C  
ATOM   3187  NZ  LYS   402      27.796  -5.170  10.315  1.00 89.91           N  
ATOM   3188  N   CYS   403      20.893  -7.692   6.563  1.00 85.86           N  
ATOM   3189  CA  CYS   403      19.715  -7.123   5.919  1.00 85.86           C  
ATOM   3190  C   CYS   403      18.498  -8.019   6.117  1.00 85.86           C  
ATOM   3191  O   CYS   403      17.363  -7.540   6.118  1.00 85.86           O  
ATOM   3192  CB  CYS   403      19.969  -6.914   4.426  1.00 85.86           C  
ATOM   3193  SG  CYS   403      21.103  -5.556   4.063  1.00 85.86           S  
ATOM   3194  N   PHE   404      18.822  -9.332   6.288  1.00 76.90           N  
ATOM   3195  CA  PHE   404      17.711 -10.257   6.476  1.00 76.90           C  
ATOM   3196  C   PHE   404      17.623 -10.708   7.929  1.00 76.90           C  
ATOM   3197  O   PHE   404      16.529 -10.952   8.444  1.00 76.90           O  
ATOM   3198  CB  PHE   404      17.862 -11.474   5.557  1.00 76.90           C  
ATOM   3199  CG  PHE   404      17.672 -11.159   4.097  1.00 76.90           C  
ATOM   3200  CD1 PHE   404      16.440 -10.730   3.619  1.00 76.90           C  
ATOM   3201  CD2 PHE   404      18.727 -11.291   3.204  1.00 76.90           C  
ATOM   3202  CE1 PHE   404      16.262 -10.438   2.268  1.00 76.90           C  
ATOM   3203  CE2 PHE   404      18.556 -11.001   1.853  1.00 76.90           C  
ATOM   3204  CZ  PHE   404      17.323 -10.575   1.387  1.00 76.90           C  
TER    3205      PHE   404                                                       
END   
