# Supplementary material for: The transformative power of transformers in protein structure prediction
Source: Proc Natl Acad Sci U S A. 2023 Jul 31;120(32):e2303499120. doi: 10.1073/pnas.2303499120 (PMC10410766; doi:10.1073/pnas.2303499120)
Supplement: Supplementary file 2 — Dataset S01 (GZ) [file pnas.2303499120.sd01.gz › SI_Data/predicted_structures/OmegaFold/T1194.pdb]

ATOM      1  N   ALA     1      19.342 -16.788  -8.844  1.00 41.49           N  
ATOM      2  CA  ALA     1      19.473 -15.490  -8.188  1.00 41.49           C  
ATOM      3  C   ALA     1      19.136 -15.589  -6.703  1.00 41.49           C  
ATOM      4  O   ALA     1      18.162 -16.244  -6.324  1.00 41.49           O  
ATOM      5  CB  ALA     1      18.575 -14.458  -8.867  1.00 41.49           C  
ATOM      6  N   SER     2      20.085 -15.518  -5.858  1.00 44.87           N  
ATOM      7  CA  SER     2      19.993 -15.777  -4.425  1.00 44.87           C  
ATOM      8  C   SER     2      19.202 -14.683  -3.716  1.00 44.87           C  
ATOM      9  O   SER     2      19.361 -13.499  -4.018  1.00 44.87           O  
ATOM     10  CB  SER     2      21.388 -15.889  -3.810  1.00 44.87           C  
ATOM     11  OG  SER     2      21.744 -14.687  -3.149  1.00 44.87           O  
ATOM     12  N   ALA     3      17.878 -14.739  -3.693  1.00 46.85           N  
ATOM     13  CA  ALA     3      17.045 -14.126  -2.662  1.00 46.85           C  
ATOM     14  C   ALA     3      17.901 -13.465  -1.585  1.00 46.85           C  
ATOM     15  O   ALA     3      17.390 -12.713  -0.751  1.00 46.85           O  
ATOM     16  CB  ALA     3      16.120 -15.167  -2.036  1.00 46.85           C  
ATOM     17  N   ALA     4      19.073 -13.996  -1.406  1.00 51.23           N  
ATOM     18  CA  ALA     4      19.778 -13.430  -0.259  1.00 51.23           C  
ATOM     19  C   ALA     4      19.770 -11.905  -0.309  1.00 51.23           C  
ATOM     20  O   ALA     4      19.972 -11.243   0.712  1.00 51.23           O  
ATOM     21  CB  ALA     4      21.212 -13.950  -0.205  1.00 51.23           C  
ATOM     22  N   ALA     5      19.300 -11.444  -1.407  1.00 55.97           N  
ATOM     23  CA  ALA     5      19.486 -10.006  -1.583  1.00 55.97           C  
ATOM     24  C   ALA     5      18.425  -9.218  -0.819  1.00 55.97           C  
ATOM     25  O   ALA     5      18.690  -8.114  -0.339  1.00 55.97           O  
ATOM     26  CB  ALA     5      19.451  -9.642  -3.065  1.00 55.97           C  
ATOM     27  N   ALA     6      17.298  -9.873  -0.661  1.00 58.59           N  
ATOM     28  CA  ALA     6      16.224  -9.099  -0.044  1.00 58.59           C  
ATOM     29  C   ALA     6      15.952  -9.575   1.380  1.00 58.59           C  
ATOM     30  O   ALA     6      15.833 -10.778   1.626  1.00 58.59           O  
ATOM     31  CB  ALA     6      14.953  -9.189  -0.884  1.00 58.59           C  
ATOM     32  N   GLY     7      16.582  -8.983   2.287  1.00 63.13           N  
ATOM     33  CA  GLY     7      16.383  -9.337   3.684  1.00 63.13           C  
ATOM     34  C   GLY     7      15.222  -8.603   4.326  1.00 63.13           C  
ATOM     35  O   GLY     7      14.536  -7.818   3.668  1.00 63.13           O  
ATOM     36  N   PHE     8      14.539  -9.259   5.242  1.00 63.72           N  
ATOM     37  CA  PHE     8      13.552  -8.887   6.248  1.00 63.72           C  
ATOM     38  C   PHE     8      12.639  -7.782   5.729  1.00 63.72           C  
ATOM     39  O   PHE     8      13.115  -6.749   5.253  1.00 63.72           O  
ATOM     40  CB  PHE     8      14.243  -8.433   7.538  1.00 63.72           C  
ATOM     41  CG  PHE     8      13.416  -8.648   8.777  1.00 63.72           C  
ATOM     42  CD1 PHE     8      12.592  -7.640   9.264  1.00 63.72           C  
ATOM     43  CD2 PHE     8      13.462  -9.860   9.456  1.00 63.72           C  
ATOM     44  CE1 PHE     8      11.826  -7.837  10.411  1.00 63.72           C  
ATOM     45  CE2 PHE     8      12.699 -10.063  10.602  1.00 63.72           C  
ATOM     46  CZ  PHE     8      11.882  -9.050  11.079  1.00 63.72           C  
ATOM     47  N   VAL     9      11.358  -7.996   5.702  1.00 67.94           N  
ATOM     48  CA  VAL     9      10.271  -7.050   5.471  1.00 67.94           C  
ATOM     49  C   VAL     9       9.650  -6.640   6.804  1.00 67.94           C  
ATOM     50  O   VAL     9       9.212  -7.493   7.581  1.00 67.94           O  
ATOM     51  CB  VAL     9       9.190  -7.643   4.539  1.00 67.94           C  
ATOM     52  CG1 VAL     9       8.071  -6.632   4.298  1.00 67.94           C  
ATOM     53  CG2 VAL     9       9.811  -8.084   3.215  1.00 67.94           C  
ATOM     54  N   GLU    10       9.943  -5.498   7.253  1.00 75.78           N  
ATOM     55  CA  GLU    10       9.238  -4.957   8.411  1.00 75.78           C  
ATOM     56  C   GLU    10       7.924  -4.300   8.000  1.00 75.78           C  
ATOM     57  O   GLU    10       7.860  -3.615   6.977  1.00 75.78           O  
ATOM     58  CB  GLU    10      10.119  -3.951   9.155  1.00 75.78           C  
ATOM     59  CG  GLU    10      11.382  -4.559   9.749  1.00 75.78           C  
ATOM     60  CD  GLU    10      12.228  -3.555  10.515  1.00 75.78           C  
ATOM     61  OE1 GLU    10      13.170  -3.973  11.226  1.00 75.78           O  
ATOM     62  OE2 GLU    10      11.948  -2.341  10.403  1.00 75.78           O  
ATOM     63  N   THR    11       6.902  -4.701   8.646  1.00 79.75           N  
ATOM     64  CA  THR    11       5.612  -4.067   8.397  1.00 79.75           C  
ATOM     65  C   THR    11       5.134  -3.309   9.633  1.00 79.75           C  
ATOM     66  O   THR    11       5.487  -3.664  10.760  1.00 79.75           O  
ATOM     67  CB  THR    11       4.550  -5.103   7.986  1.00 79.75           C  
ATOM     68  OG1 THR    11       4.374  -6.047   9.049  1.00 79.75           O  
ATOM     69  CG2 THR    11       4.971  -5.850   6.724  1.00 79.75           C  
ATOM     70  N   ALA    12       4.530  -2.228   9.358  1.00 84.85           N  
ATOM     71  CA  ALA    12       3.947  -1.426  10.430  1.00 84.85           C  
ATOM     72  C   ALA    12       2.617  -0.815   9.997  1.00 84.85           C  
ATOM     73  O   ALA    12       2.399  -0.567   8.809  1.00 84.85           O  
ATOM     74  CB  ALA    12       4.917  -0.330  10.863  1.00 84.85           C  
ATOM     75  N   GLY    13       1.684  -0.721  10.899  1.00 88.68           N  
ATOM     76  CA  GLY    13       0.397  -0.093  10.642  1.00 88.68           C  
ATOM     77  C   GLY    13      -0.772  -0.873  11.212  1.00 88.68           C  
ATOM     78  O   GLY    13      -0.614  -2.022  11.630  1.00 88.68           O  
ATOM     79  N   ASN    14      -1.961  -0.233  11.191  1.00 90.65           N  
ATOM     80  CA  ASN    14      -3.112  -0.837  11.853  1.00 90.65           C  
ATOM     81  C   ASN    14      -3.959  -1.649  10.877  1.00 90.65           C  
ATOM     82  O   ASN    14      -4.962  -2.249  11.268  1.00 90.65           O  
ATOM     83  CB  ASN    14      -3.967   0.238  12.530  1.00 90.65           C  
ATOM     84  CG  ASN    14      -4.563   1.219  11.540  1.00 90.65           C  
ATOM     85  OD1 ASN    14      -4.097   1.334  10.403  1.00 90.65           O  
ATOM     86  ND2 ASN    14      -5.600   1.933  11.964  1.00 90.65           N  
ATOM     87  N   ALA    15      -3.585  -1.598   9.688  1.00 91.39           N  
ATOM     88  CA  ALA    15      -4.450  -2.274   8.725  1.00 91.39           C  
ATOM     89  C   ALA    15      -3.659  -3.267   7.878  1.00 91.39           C  
ATOM     90  O   ALA    15      -4.047  -3.577   6.749  1.00 91.39           O  
ATOM     91  CB  ALA    15      -5.149  -1.254   7.830  1.00 91.39           C  
ATOM     92  N   CYS    16      -2.482  -3.653   8.471  1.00 87.07           N  
ATOM     93  CA  CYS    16      -1.678  -4.622   7.734  1.00 87.07           C  
ATOM     94  C   CYS    16      -2.248  -6.028   7.881  1.00 87.07           C  
ATOM     95  O   CYS    16      -2.532  -6.474   8.994  1.00 87.07           O  
ATOM     96  CB  CYS    16      -0.229  -4.596   8.221  1.00 87.07           C  
ATOM     97  SG  CYS    16       0.545  -2.968   8.114  1.00 87.07           S  
ATOM     98  N   GLU    17      -2.739  -6.614   6.904  1.00 82.12           N  
ATOM     99  CA  GLU    17      -3.190  -8.000   6.995  1.00 82.12           C  
ATOM    100  C   GLU    17      -2.063  -8.971   6.656  1.00 82.12           C  
ATOM    101  O   GLU    17      -2.299 -10.168   6.482  1.00 82.12           O  
ATOM    102  CB  GLU    17      -4.386  -8.238   6.070  1.00 82.12           C  
ATOM    103  CG  GLU    17      -5.667  -7.557   6.532  1.00 82.12           C  
ATOM    104  CD  GLU    17      -6.361  -8.293   7.668  1.00 82.12           C  
ATOM    105  OE1 GLU    17      -7.079  -7.644   8.462  1.00 82.12           O  
ATOM    106  OE2 GLU    17      -6.183  -9.529   7.765  1.00 82.12           O  
ATOM    107  N   TRP    18      -0.854  -8.481   6.870  1.00 70.90           N  
ATOM    108  CA  TRP    18       0.381  -9.213   6.609  1.00 70.90           C  
ATOM    109  C   TRP    18       0.668 -10.211   7.727  1.00 70.90           C  
ATOM    110  O   TRP    18       0.442  -9.917   8.903  1.00 70.90           O  
ATOM    111  CB  TRP    18       1.558  -8.246   6.456  1.00 70.90           C  
ATOM    112  CG  TRP    18       1.446  -7.334   5.271  1.00 70.90           C  
ATOM    113  CD1 TRP    18       0.704  -7.538   4.141  1.00 70.90           C  
ATOM    114  CD2 TRP    18       2.103  -6.075   5.098  1.00 70.90           C  
ATOM    115  NE1 TRP    18       0.860  -6.481   3.275  1.00 70.90           N  
ATOM    116  CE2 TRP    18       1.712  -5.569   3.838  1.00 70.90           C  
ATOM    117  CE3 TRP    18       2.984  -5.323   5.887  1.00 70.90           C  
ATOM    118  CZ2 TRP    18       2.174  -4.345   3.349  1.00 70.90           C  
ATOM    119  CZ3 TRP    18       3.442  -4.105   5.398  1.00 70.90           C  
ATOM    120  CH2 TRP    18       3.035  -3.630   4.141  1.00 70.90           C  
ATOM    121  N   THR    19       0.975 -11.503   7.521  1.00 60.97           N  
ATOM    122  CA  THR    19       1.601 -12.341   8.537  1.00 60.97           C  
ATOM    123  C   THR    19       3.122 -12.258   8.445  1.00 60.97           C  
ATOM    124  O   THR    19       3.686 -12.302   7.349  1.00 60.97           O  
ATOM    125  CB  THR    19       1.155 -13.809   8.402  1.00 60.97           C  
ATOM    126  OG1 THR    19      -0.026 -13.871   7.594  1.00 60.97           O  
ATOM    127  CG2 THR    19       0.857 -14.421   9.766  1.00 60.97           C  
ATOM    128  N   PRO    20       3.740 -11.625   9.427  1.00 56.03           N  
ATOM    129  CA  PRO    20       5.201 -11.697   9.339  1.00 56.03           C  
ATOM    130  C   PRO    20       5.688 -12.977   8.664  1.00 56.03           C  
ATOM    131  O   PRO    20       5.172 -14.062   8.943  1.00 56.03           O  
ATOM    132  CB  PRO    20       5.646 -11.648  10.803  1.00 56.03           C  
ATOM    133  CG  PRO    20       4.438 -11.190  11.554  1.00 56.03           C  
ATOM    134  CD  PRO    20       3.222 -11.469  10.718  1.00 56.03           C  
ATOM    135  N   GLY    21       6.606 -12.854   7.706  1.00 52.29           N  
ATOM    136  CA  GLY    21       7.182 -14.031   7.075  1.00 52.29           C  
ATOM    137  C   GLY    21       6.465 -14.436   5.801  1.00 52.29           C  
ATOM    138  O   GLY    21       6.810 -15.444   5.182  1.00 52.29           O  
ATOM    139  N   ARG    22       5.307 -13.933   5.570  1.00 55.63           N  
ATOM    140  CA  ARG    22       4.635 -14.425   4.372  1.00 55.63           C  
ATOM    141  C   ARG    22       5.035 -13.611   3.146  1.00 55.63           C  
ATOM    142  O   ARG    22       4.177 -13.190   2.367  1.00 55.63           O  
ATOM    143  CB  ARG    22       3.116 -14.387   4.553  1.00 55.63           C  
ATOM    144  CG  ARG    22       2.508 -15.727   4.937  1.00 55.63           C  
ATOM    145  CD  ARG    22       1.023 -15.788   4.605  1.00 55.63           C  
ATOM    146  NE  ARG    22       0.459 -17.103   4.899  1.00 55.63           N  
ATOM    147  CZ  ARG    22      -0.435 -17.731   4.140  1.00 55.63           C  
ATOM    148  NH1 ARG    22      -0.886 -17.173   3.022  1.00 55.63           N  
ATOM    149  NH2 ARG    22      -0.882 -18.925   4.502  1.00 55.63           N  
ATOM    150  N   TYR    23       6.214 -13.054   3.045  1.00 63.92           N  
ATOM    151  CA  TYR    23       6.580 -12.700   1.678  1.00 63.92           C  
ATOM    152  C   TYR    23       7.129 -13.908   0.929  1.00 63.92           C  
ATOM    153  O   TYR    23       7.609 -14.863   1.545  1.00 63.92           O  
ATOM    154  CB  TYR    23       7.614 -11.570   1.674  1.00 63.92           C  
ATOM    155  CG  TYR    23       8.896 -11.918   2.390  1.00 63.92           C  
ATOM    156  CD1 TYR    23       9.022 -11.732   3.765  1.00 63.92           C  
ATOM    157  CD2 TYR    23       9.985 -12.432   1.693  1.00 63.92           C  
ATOM    158  CE1 TYR    23      10.202 -12.050   4.429  1.00 63.92           C  
ATOM    159  CE2 TYR    23      11.171 -12.753   2.347  1.00 63.92           C  
ATOM    160  CZ  TYR    23      11.269 -12.559   3.712  1.00 63.92           C  
ATOM    161  OH  TYR    23      12.441 -12.875   4.364  1.00 63.92           O  
ATOM    162  N   GLU    24       6.617 -14.111  -0.165  1.00 61.94           N  
ATOM    163  CA  GLU    24       7.091 -15.254  -0.940  1.00 61.94           C  
ATOM    164  C   GLU    24       8.261 -14.864  -1.839  1.00 61.94           C  
ATOM    165  O   GLU    24       8.146 -13.942  -2.650  1.00 61.94           O  
ATOM    166  CB  GLU    24       5.955 -15.844  -1.780  1.00 61.94           C  
ATOM    167  CG  GLU    24       4.787 -16.364  -0.955  1.00 61.94           C  
ATOM    168  CD  GLU    24       3.616 -16.834  -1.804  1.00 61.94           C  
ATOM    169  OE1 GLU    24       2.630 -17.360  -1.239  1.00 61.94           O  
ATOM    170  OE2 GLU    24       3.686 -16.675  -3.043  1.00 61.94           O  
ATOM    171  N   LEU    25       9.397 -14.981  -1.253  1.00 61.28           N  
ATOM    172  CA  LEU    25      10.573 -14.788  -2.094  1.00 61.28           C  
ATOM    173  C   LEU    25      10.801 -15.997  -2.996  1.00 61.28           C  
ATOM    174  O   LEU    25      10.925 -17.124  -2.511  1.00 61.28           O  
ATOM    175  CB  LEU    25      11.813 -14.539  -1.232  1.00 61.28           C  
ATOM    176  CG  LEU    25      12.722 -13.388  -1.668  1.00 61.28           C  
ATOM    177  CD1 LEU    25      12.724 -12.286  -0.613  1.00 61.28           C  
ATOM    178  CD2 LEU    25      14.138 -13.892  -1.926  1.00 61.28           C  
ATOM    179  N   SER    26      10.398 -15.814  -4.145  1.00 60.66           N  
ATOM    180  CA  SER    26      10.837 -16.902  -5.014  1.00 60.66           C  
ATOM    181  C   SER    26      12.346 -16.862  -5.230  1.00 60.66           C  
ATOM    182  O   SER    26      12.873 -15.899  -5.791  1.00 60.66           O  
ATOM    183  CB  SER    26      10.118 -16.834  -6.362  1.00 60.66           C  
ATOM    184  OG  SER    26      10.792 -17.620  -7.330  1.00 60.66           O  
ATOM    185  N   GLU    27      13.005 -17.628  -4.464  1.00 53.62           N  
ATOM    186  CA  GLU    27      14.458 -17.683  -4.589  1.00 53.62           C  
ATOM    187  C   GLU    27      14.881 -17.829  -6.049  1.00 53.62           C  
ATOM    188  O   GLU    27      15.891 -17.259  -6.467  1.00 53.62           O  
ATOM    189  CB  GLU    27      15.026 -18.838  -3.760  1.00 53.62           C  
ATOM    190  CG  GLU    27      14.991 -18.592  -2.258  1.00 53.62           C  
ATOM    191  CD  GLU    27      15.746 -19.643  -1.460  1.00 53.62           C  
ATOM    192  OE1 GLU    27      15.881 -19.486  -0.226  1.00 53.62           O  
ATOM    193  OE2 GLU    27      16.206 -20.631  -2.075  1.00 53.62           O  
ATOM    194  N   THR    28      14.054 -18.637  -6.731  1.00 56.98           N  
ATOM    195  CA  THR    28      14.467 -18.924  -8.100  1.00 56.98           C  
ATOM    196  C   THR    28      14.112 -17.765  -9.027  1.00 56.98           C  
ATOM    197  O   THR    28      14.878 -17.430  -9.933  1.00 56.98           O  
ATOM    198  CB  THR    28      13.816 -20.219  -8.621  1.00 56.98           C  
ATOM    199  OG1 THR    28      12.431 -20.231  -8.255  1.00 56.98           O  
ATOM    200  CG2 THR    28      14.496 -21.451  -8.032  1.00 56.98           C  
ATOM    201  N   GLU    29      13.047 -17.111  -8.580  1.00 59.94           N  
ATOM    202  CA  GLU    29      12.629 -16.088  -9.533  1.00 59.94           C  
ATOM    203  C   GLU    29      13.053 -14.696  -9.071  1.00 59.94           C  
ATOM    204  O   GLU    29      13.077 -13.754  -9.866  1.00 59.94           O  
ATOM    205  CB  GLU    29      11.113 -16.134  -9.741  1.00 59.94           C  
ATOM    206  CG  GLU    29      10.622 -17.410 -10.409  1.00 59.94           C  
ATOM    207  CD  GLU    29       9.118 -17.429 -10.634  1.00 59.94           C  
ATOM    208  OE1 GLU    29       8.621 -18.341 -11.332  1.00 59.94           O  
ATOM    209  OE2 GLU    29       8.432 -16.525 -10.108  1.00 59.94           O  
ATOM    210  N   GLY    30      13.654 -14.618  -7.867  1.00 65.44           N  
ATOM    211  CA  GLY    30      13.974 -13.290  -7.367  1.00 65.44           C  
ATOM    212  C   GLY    30      12.755 -12.403  -7.205  1.00 65.44           C  
ATOM    213  O   GLY    30      12.791 -11.220  -7.552  1.00 65.44           O  
ATOM    214  N   ARG    31      11.580 -12.996  -7.080  1.00 69.59           N  
ATOM    215  CA  ARG    31      10.312 -12.289  -6.930  1.00 69.59           C  
ATOM    216  C   ARG    31       9.862 -12.275  -5.473  1.00 69.59           C  
ATOM    217  O   ARG    31       9.924 -13.298  -4.789  1.00 69.59           O  
ATOM    218  CB  ARG    31       9.233 -12.927  -7.807  1.00 69.59           C  
ATOM    219  CG  ARG    31       7.975 -12.085  -7.948  1.00 69.59           C  
ATOM    220  CD  ARG    31       6.938 -12.763  -8.832  1.00 69.59           C  
ATOM    221  NE  ARG    31       7.356 -12.790 -10.230  1.00 69.59           N  
ATOM    222  CZ  ARG    31       6.599 -13.210 -11.240  1.00 69.59           C  
ATOM    223  NH1 ARG    31       5.364 -13.650 -11.025  1.00 69.59           N  
ATOM    224  NH2 ARG    31       7.080 -13.192 -12.475  1.00 69.59           N  
ATOM    225  N   VAL    32       9.662 -11.117  -5.026  1.00 72.93           N  
ATOM    226  CA  VAL    32       9.066 -10.964  -3.703  1.00 72.93           C  
ATOM    227  C   VAL    32       7.586 -10.612  -3.841  1.00 72.93           C  
ATOM    228  O   VAL    32       7.222  -9.723  -4.615  1.00 72.93           O  
ATOM    229  CB  VAL    32       9.796  -9.885  -2.873  1.00 72.93           C  
ATOM    230  CG1 VAL    32       9.096  -9.670  -1.532  1.00 72.93           C  
ATOM    231  CG2 VAL    32      11.257 -10.275  -2.660  1.00 72.93           C  
ATOM    232  N   ARG    33       6.846 -11.429  -3.333  1.00 73.58           N  
ATOM    233  CA  ARG    33       5.413 -11.163  -3.265  1.00 73.58           C  
ATOM    234  C   ARG    33       4.980 -10.861  -1.834  1.00 73.58           C  
ATOM    235  O   ARG    33       5.284 -11.622  -0.914  1.00 73.58           O  
ATOM    236  CB  ARG    33       4.619 -12.351  -3.813  1.00 73.58           C  
ATOM    237  CG  ARG    33       3.121 -12.103  -3.899  1.00 73.58           C  
ATOM    238  CD  ARG    33       2.379 -13.317  -4.442  1.00 73.58           C  
ATOM    239  NE  ARG    33       0.933 -13.117  -4.422  1.00 73.58           N  
ATOM    240  CZ  ARG    33       0.033 -14.070  -4.652  1.00 73.58           C  
ATOM    241  NH1 ARG    33       0.416 -15.312  -4.925  1.00 73.58           N  
ATOM    242  NH2 ARG    33      -1.258 -13.779  -4.608  1.00 73.58           N  
ATOM    243  N   ILE    34       4.354  -9.790  -1.712  1.00 71.50           N  
ATOM    244  CA  ILE    34       3.796  -9.406  -0.420  1.00 71.50           C  
ATOM    245  C   ILE    34       2.273  -9.503  -0.467  1.00 71.50           C  
ATOM    246  O   ILE    34       1.602  -8.596  -0.965  1.00 71.50           O  
ATOM    247  CB  ILE    34       4.230  -7.978  -0.018  1.00 71.50           C  
ATOM    248  CG1 ILE    34       5.757  -7.849  -0.075  1.00 71.50           C  
ATOM    249  CG2 ILE    34       3.702  -7.625   1.375  1.00 71.50           C  
ATOM    250  CD1 ILE    34       6.260  -6.414  -0.006  1.00 71.50           C  
ATOM    251  N   PRO    35       1.779 -10.670  -0.036  1.00 69.22           N  
ATOM    252  CA  PRO    35       0.320 -10.787  -0.090  1.00 69.22           C  
ATOM    253  C   PRO    35      -0.379  -9.956   0.982  1.00 69.22           C  
ATOM    254  O   PRO    35       0.170  -9.756   2.069  1.00 69.22           O  
ATOM    255  CB  PRO    35       0.079 -12.282   0.134  1.00 69.22           C  
ATOM    256  CG  PRO    35       1.307 -12.767   0.832  1.00 69.22           C  
ATOM    257  CD  PRO    35       2.439 -11.835   0.510  1.00 69.22           C  
ATOM    258  N   ASN    36      -1.562  -9.445   0.666  1.00 68.51           N  
ATOM    259  CA  ASN    36      -2.565  -8.862   1.551  1.00 68.51           C  
ATOM    260  C   ASN    36      -1.997  -7.689   2.345  1.00 68.51           C  
ATOM    261  O   ASN    36      -1.952  -7.731   3.576  1.00 68.51           O  
ATOM    262  CB  ASN    36      -3.127  -9.923   2.499  1.00 68.51           C  
ATOM    263  CG  ASN    36      -3.846 -11.039   1.767  1.00 68.51           C  
ATOM    264  OD1 ASN    36      -4.384 -10.836   0.675  1.00 68.51           O  
ATOM    265  ND2 ASN    36      -3.860 -12.226   2.361  1.00 68.51           N  
ATOM    266  N   GLY    37      -1.595  -6.657   1.658  1.00 76.43           N  
ATOM    267  CA  GLY    37      -0.835  -5.585   2.283  1.00 76.43           C  
ATOM    268  C   GLY    37      -1.685  -4.682   3.157  1.00 76.43           C  
ATOM    269  O   GLY    37      -1.391  -4.498   4.339  1.00 76.43           O  
ATOM    270  N   LEU    38      -2.885  -4.375   2.731  1.00 87.69           N  
ATOM    271  CA  LEU    38      -3.764  -3.435   3.418  1.00 87.69           C  
ATOM    272  C   LEU    38      -5.219  -3.883   3.324  1.00 87.69           C  
ATOM    273  O   LEU    38      -5.669  -4.324   2.264  1.00 87.69           O  
ATOM    274  CB  LEU    38      -3.611  -2.030   2.830  1.00 87.69           C  
ATOM    275  CG  LEU    38      -4.533  -0.952   3.400  1.00 87.69           C  
ATOM    276  CD1 LEU    38      -3.974  -0.417   4.715  1.00 87.69           C  
ATOM    277  CD2 LEU    38      -4.722   0.178   2.394  1.00 87.69           C  
ATOM    278  N   TYR    39      -5.909  -3.875   4.444  1.00 92.31           N  
ATOM    279  CA  TYR    39      -7.347  -4.116   4.470  1.00 92.31           C  
ATOM    280  C   TYR    39      -8.050  -3.124   5.389  1.00 92.31           C  
ATOM    281  O   TYR    39      -7.792  -3.095   6.595  1.00 92.31           O  
ATOM    282  CB  TYR    39      -7.644  -5.549   4.924  1.00 92.31           C  
ATOM    283  CG  TYR    39      -9.114  -5.891   4.931  1.00 92.31           C  
ATOM    284  CD1 TYR    39      -9.824  -5.977   6.127  1.00 92.31           C  
ATOM    285  CD2 TYR    39      -9.796  -6.131   3.742  1.00 92.31           C  
ATOM    286  CE1 TYR    39     -11.178  -6.295   6.138  1.00 92.31           C  
ATOM    287  CE2 TYR    39     -11.150  -6.449   3.742  1.00 92.31           C  
ATOM    288  CZ  TYR    39     -11.832  -6.528   4.942  1.00 92.31           C  
ATOM    289  OH  TYR    39     -13.172  -6.842   4.948  1.00 92.31           O  
ATOM    290  N   VAL    40      -8.832  -2.365   4.827  1.00 95.83           N  
ATOM    291  CA  VAL    40      -9.648  -1.409   5.569  1.00 95.83           C  
ATOM    292  C   VAL    40     -11.126  -1.656   5.277  1.00 95.83           C  
ATOM    293  O   VAL    40     -11.527  -1.764   4.116  1.00 95.83           O  
ATOM    294  CB  VAL    40      -9.272   0.048   5.221  1.00 95.83           C  
ATOM    295  CG1 VAL    40     -10.110   1.031   6.035  1.00 95.83           C  
ATOM    296  CG2 VAL    40      -7.782   0.286   5.460  1.00 95.83           C  
ATOM    297  N   LYS    41     -11.829  -1.818   6.254  1.00 96.29           N  
ATOM    298  CA  LYS    41     -13.267  -2.056   6.162  1.00 96.29           C  
ATOM    299  C   LYS    41     -14.044  -1.074   7.033  1.00 96.29           C  
ATOM    300  O   LYS    41     -13.694  -0.854   8.195  1.00 96.29           O  
ATOM    301  CB  LYS    41     -13.600  -3.493   6.568  1.00 96.29           C  
ATOM    302  CG  LYS    41     -15.078  -3.837   6.470  1.00 96.29           C  
ATOM    303  CD  LYS    41     -15.351  -5.266   6.920  1.00 96.29           C  
ATOM    304  CE  LYS    41     -16.835  -5.599   6.860  1.00 96.29           C  
ATOM    305  NZ  LYS    41     -17.108  -6.998   7.306  1.00 96.29           N  
ATOM    306  N   LYS    42     -14.983  -0.428   6.471  1.00 96.98           N  
ATOM    307  CA  LYS    42     -15.864   0.466   7.218  1.00 96.98           C  
ATOM    308  C   LYS    42     -17.264  -0.127   7.352  1.00 96.98           C  
ATOM    309  O   LYS    42     -17.896  -0.473   6.352  1.00 96.98           O  
ATOM    310  CB  LYS    42     -15.938   1.836   6.541  1.00 96.98           C  
ATOM    311  CG  LYS    42     -16.723   2.874   7.329  1.00 96.98           C  
ATOM    312  CD  LYS    42     -16.856   4.180   6.556  1.00 96.98           C  
ATOM    313  CE  LYS    42     -18.127   4.927   6.933  1.00 96.98           C  
ATOM    314  NZ  LYS    42     -19.272   4.555   6.049  1.00 96.98           N  
ATOM    315  N   GLU    43     -17.754  -0.139   8.476  1.00 94.58           N  
ATOM    316  CA  GLU    43     -19.124  -0.575   8.729  1.00 94.58           C  
ATOM    317  C   GLU    43     -20.099   0.596   8.653  1.00 94.58           C  
ATOM    318  O   GLU    43     -19.690   1.757   8.721  1.00 94.58           O  
ATOM    319  CB  GLU    43     -19.228  -1.258  10.095  1.00 94.58           C  
ATOM    320  CG  GLU    43     -18.299  -2.453  10.258  1.00 94.58           C  
ATOM    321  CD  GLU    43     -18.734  -3.666   9.452  1.00 94.58           C  
ATOM    322  OE1 GLU    43     -17.928  -4.612   9.293  1.00 94.58           O  
ATOM    323  OE2 GLU    43     -19.891  -3.672   8.973  1.00 94.58           O  
ATOM    324  N   GLU    44     -21.371   0.306   8.499  1.00 90.72           N  
ATOM    325  CA  GLU    44     -22.396   1.331   8.328  1.00 90.72           C  
ATOM    326  C   GLU    44     -22.479   2.238   9.552  1.00 90.72           C  
ATOM    327  O   GLU    44     -22.753   3.434   9.428  1.00 90.72           O  
ATOM    328  CB  GLU    44     -23.759   0.690   8.054  1.00 90.72           C  
ATOM    329  CG  GLU    44     -24.720   1.591   7.292  1.00 90.72           C  
ATOM    330  CD  GLU    44     -25.909   0.843   6.710  1.00 90.72           C  
ATOM    331  OE1 GLU    44     -26.768   1.481   6.059  1.00 90.72           O  
ATOM    332  OE2 GLU    44     -25.984  -0.391   6.908  1.00 90.72           O  
ATOM    333  N   THR    45     -22.154   1.660  10.674  1.00 91.94           N  
ATOM    334  CA  THR    45     -22.323   2.393  11.924  1.00 91.94           C  
ATOM    335  C   THR    45     -21.137   3.321  12.172  1.00 91.94           C  
ATOM    336  O   THR    45     -21.200   4.203  13.030  1.00 91.94           O  
ATOM    337  CB  THR    45     -22.485   1.434  13.117  1.00 91.94           C  
ATOM    338  OG1 THR    45     -21.382   0.520  13.141  1.00 91.94           O  
ATOM    339  CG2 THR    45     -23.785   0.641  13.013  1.00 91.94           C  
ATOM    340  N   SER    46     -20.041   3.033  11.420  1.00 92.99           N  
ATOM    341  CA  SER    46     -18.844   3.851  11.581  1.00 92.99           C  
ATOM    342  C   SER    46     -18.879   5.070  10.665  1.00 92.99           C  
ATOM    343  O   SER    46     -19.329   4.980   9.521  1.00 92.99           O  
ATOM    344  CB  SER    46     -17.588   3.026  11.296  1.00 92.99           C  
ATOM    345  OG  SER    46     -17.520   1.901  12.156  1.00 92.99           O  
ATOM    346  N   LYS    47     -18.478   6.194  11.165  1.00 91.59           N  
ATOM    347  CA  LYS    47     -18.464   7.392  10.330  1.00 91.59           C  
ATOM    348  C   LYS    47     -17.271   7.383   9.378  1.00 91.59           C  
ATOM    349  O   LYS    47     -17.367   7.872   8.250  1.00 91.59           O  
ATOM    350  CB  LYS    47     -18.432   8.651  11.197  1.00 91.59           C  
ATOM    351  CG  LYS    47     -19.738   8.934  11.925  1.00 91.59           C  
ATOM    352  CD  LYS    47     -19.677  10.247  12.695  1.00 91.59           C  
ATOM    353  CE  LYS    47     -20.966  10.508  13.461  1.00 91.59           C  
ATOM    354  NZ  LYS    47     -20.899  11.780  14.241  1.00 91.59           N  
ATOM    355  N   ILE    48     -16.208   6.813   9.909  1.00 96.05           N  
ATOM    356  CA  ILE    48     -14.973   6.820   9.132  1.00 96.05           C  
ATOM    357  C   ILE    48     -14.173   5.552   9.423  1.00 96.05           C  
ATOM    358  O   ILE    48     -14.222   5.021  10.535  1.00 96.05           O  
ATOM    359  CB  ILE    48     -14.121   8.072   9.437  1.00 96.05           C  
ATOM    360  CG1 ILE    48     -12.896   8.122   8.516  1.00 96.05           C  
ATOM    361  CG2 ILE    48     -13.700   8.095  10.909  1.00 96.05           C  
ATOM    362  CD1 ILE    48     -12.167   9.458   8.527  1.00 96.05           C  
ATOM    363  N   ALA    49     -13.496   4.975   8.418  1.00 97.02           N  
ATOM    364  CA  ALA    49     -12.478   3.939   8.576  1.00 97.02           C  
ATOM    365  C   ALA    49     -11.170   4.349   7.906  1.00 97.02           C  
ATOM    366  O   ALA    49     -11.163   4.753   6.740  1.00 97.02           O  
ATOM    367  CB  ALA    49     -12.974   2.614   8.003  1.00 97.02           C  
ATOM    368  N   ARG    50     -10.084   4.346   8.732  1.00 96.71           N  
ATOM    369  CA  ARG    50      -8.754   4.661   8.222  1.00 96.71           C  
ATOM    370  C   ARG    50      -7.768   3.541   8.536  1.00 96.71           C  
ATOM    371  O   ARG    50      -7.820   2.945   9.614  1.00 96.71           O  
ATOM    372  CB  ARG    50      -8.251   5.982   8.808  1.00 96.71           C  
ATOM    373  CG  ARG    50      -9.082   7.190   8.408  1.00 96.71           C  
ATOM    374  CD  ARG    50      -8.536   8.476   9.012  1.00 96.71           C  
ATOM    375  NE  ARG    50      -9.320   9.639   8.604  1.00 96.71           N  
ATOM    376  CZ  ARG    50      -9.489  10.735   9.339  1.00 96.71           C  
ATOM    377  NH1 ARG    50      -8.928  10.840  10.538  1.00 96.71           N  
ATOM    378  NH2 ARG    50     -10.223  11.734   8.871  1.00 96.71           N  
ATOM    379  N   GLY    51      -6.982   3.277   7.565  1.00 95.73           N  
ATOM    380  CA  GLY    51      -5.935   2.299   7.818  1.00 95.73           C  
ATOM    381  C   GLY    51      -4.686   2.535   6.990  1.00 95.73           C  
ATOM    382  O   GLY    51      -4.746   3.167   5.933  1.00 95.73           O  
ATOM    383  N   SER    52      -3.623   2.197   7.570  1.00 93.39           N  
ATOM    384  CA  SER    52      -2.353   2.278   6.857  1.00 93.39           C  
ATOM    385  C   SER    52      -1.516   1.022   7.072  1.00 93.39           C  
ATOM    386  O   SER    52      -1.724   0.290   8.042  1.00 93.39           O  
ATOM    387  CB  SER    52      -1.564   3.509   7.305  1.00 93.39           C  
ATOM    388  OG  SER    52      -1.187   3.396   8.667  1.00 93.39           O  
ATOM    389  N   CYS    53      -0.724   0.789   6.072  1.00 89.74           N  
ATOM    390  CA  CYS    53       0.259  -0.287   6.137  1.00 89.74           C  
ATOM    391  C   CYS    53       1.545   0.106   5.419  1.00 89.74           C  
ATOM    392  O   CYS    53       1.507   0.564   4.275  1.00 89.74           O  
ATOM    393  CB  CYS    53      -0.307  -1.568   5.525  1.00 89.74           C  
ATOM    394  SG  CYS    53       0.812  -2.982   5.632  1.00 89.74           S  
ATOM    395  N   THR    54       2.621  -0.040   6.085  1.00 87.90           N  
ATOM    396  CA  THR    54       3.924   0.251   5.496  1.00 87.90           C  
ATOM    397  C   THR    54       4.825  -0.979   5.543  1.00 87.90           C  
ATOM    398  O   THR    54       4.676  -1.832   6.421  1.00 87.90           O  
ATOM    399  CB  THR    54       4.614   1.424   6.218  1.00 87.90           C  
ATOM    400  OG1 THR    54       4.889   1.048   7.573  1.00 87.90           O  
ATOM    401  CG2 THR    54       3.730   2.666   6.217  1.00 87.90           C  
ATOM    402  N   PHE    55       5.722  -1.103   4.494  1.00 84.29           N  
ATOM    403  CA  PHE    55       6.752  -2.136   4.525  1.00 84.29           C  
ATOM    404  C   PHE    55       8.102  -1.565   4.110  1.00 84.29           C  
ATOM    405  O   PHE    55       8.168  -0.511   3.475  1.00 84.29           O  
ATOM    406  CB  PHE    55       6.371  -3.304   3.610  1.00 84.29           C  
ATOM    407  CG  PHE    55       6.277  -2.929   2.155  1.00 84.29           C  
ATOM    408  CD1 PHE    55       5.059  -2.563   1.594  1.00 84.29           C  
ATOM    409  CD2 PHE    55       7.408  -2.944   1.348  1.00 84.29           C  
ATOM    410  CE1 PHE    55       4.969  -2.216   0.248  1.00 84.29           C  
ATOM    411  CE2 PHE    55       7.326  -2.598   0.002  1.00 84.29           C  
ATOM    412  CZ  PHE    55       6.105  -2.236  -0.546  1.00 84.29           C  
ATOM    413  N   ALA    56       9.120  -2.215   4.590  1.00 85.66           N  
ATOM    414  CA  ALA    56      10.495  -1.866   4.242  1.00 85.66           C  
ATOM    415  C   ALA    56      11.310  -3.112   3.909  1.00 85.66           C  
ATOM    416  O   ALA    56      11.383  -4.046   4.711  1.00 85.66           O  
ATOM    417  CB  ALA    56      11.152  -1.093   5.383  1.00 85.66           C  
ATOM    418  N   LEU    57      11.868  -3.073   2.696  1.00 83.71           N  
ATOM    419  CA  LEU    57      12.725  -4.159   2.233  1.00 83.71           C  
ATOM    420  C   LEU    57      14.176  -3.699   2.129  1.00 83.71           C  
ATOM    421  O   LEU    57      14.467  -2.690   1.483  1.00 83.71           O  
ATOM    422  CB  LEU    57      12.245  -4.680   0.877  1.00 83.71           C  
ATOM    423  CG  LEU    57      12.955  -5.924   0.338  1.00 83.71           C  
ATOM    424  CD1 LEU    57      12.563  -7.152   1.153  1.00 83.71           C  
ATOM    425  CD2 LEU    57      12.629  -6.129  -1.137  1.00 83.71           C  
ATOM    426  N   THR    58      15.002  -4.401   2.857  1.00 85.84           N  
ATOM    427  CA  THR    58      16.432  -4.141   2.737  1.00 85.84           C  
ATOM    428  C   THR    58      17.031  -4.940   1.583  1.00 85.84           C  
ATOM    429  O   THR    58      16.905  -6.165   1.538  1.00 85.84           O  
ATOM    430  CB  THR    58      17.174  -4.485   4.042  1.00 85.84           C  
ATOM    431  OG1 THR    58      16.605  -3.731   5.120  1.00 85.84           O  
ATOM    432  CG2 THR    58      18.659  -4.155   3.934  1.00 85.84           C  
ATOM    433  N   LEU    59      17.611  -4.220   0.628  1.00 86.57           N  
ATOM    434  CA  LEU    59      18.254  -4.814  -0.539  1.00 86.57           C  
ATOM    435  C   LEU    59      19.771  -4.694  -0.443  1.00 86.57           C  
ATOM    436  O   LEU    59      20.309  -3.586  -0.394  1.00 86.57           O  
ATOM    437  CB  LEU    59      17.758  -4.144  -1.823  1.00 86.57           C  
ATOM    438  CG  LEU    59      16.241  -4.064  -2.003  1.00 86.57           C  
ATOM    439  CD1 LEU    59      15.894  -3.144  -3.169  1.00 86.57           C  
ATOM    440  CD2 LEU    59      15.653  -5.454  -2.219  1.00 86.57           C  
ATOM    441  N   LYS    60      20.388  -5.780  -0.365  1.00 86.95           N  
ATOM    442  CA  LYS    60      21.845  -5.815  -0.270  1.00 86.95           C  
ATOM    443  C   LYS    60      22.453  -6.588  -1.437  1.00 86.95           C  
ATOM    444  O   LYS    60      22.269  -7.802  -1.548  1.00 86.95           O  
ATOM    445  CB  LYS    60      22.282  -6.439   1.056  1.00 86.95           C  
ATOM    446  CG  LYS    60      23.776  -6.341   1.324  1.00 86.95           C  
ATOM    447  CD  LYS    60      24.130  -6.851   2.715  1.00 86.95           C  
ATOM    448  CE  LYS    60      25.629  -6.779   2.974  1.00 86.95           C  
ATOM    449  NZ  LYS    60      25.973  -7.218   4.360  1.00 86.95           N  
ATOM    450  N   ALA    61      23.260  -5.860  -2.243  1.00 87.20           N  
ATOM    451  CA  ALA    61      23.899  -6.494  -3.393  1.00 87.20           C  
ATOM    452  C   ALA    61      25.254  -7.084  -3.012  1.00 87.20           C  
ATOM    453  O   ALA    61      26.008  -6.479  -2.247  1.00 87.20           O  
ATOM    454  CB  ALA    61      24.061  -5.490  -4.532  1.00 87.20           C  
ATOM    455  N   PRO    62      25.490  -8.235  -3.481  1.00 85.03           N  
ATOM    456  CA  PRO    62      26.865  -8.712  -3.321  1.00 85.03           C  
ATOM    457  C   PRO    62      27.877  -7.871  -4.096  1.00 85.03           C  
ATOM    458  O   PRO    62      27.490  -7.039  -4.920  1.00 85.03           O  
ATOM    459  CB  PRO    62      26.809 -10.140  -3.869  1.00 85.03           C  
ATOM    460  CG  PRO    62      25.352 -10.425  -4.045  1.00 85.03           C  
ATOM    461  CD  PRO    62      24.617  -9.118  -4.116  1.00 85.03           C  
ATOM    462  N   ALA    63      29.205  -8.158  -3.808  1.00 87.85           N  
ATOM    463  CA  ALA    63      30.274  -7.466  -4.523  1.00 87.85           C  
ATOM    464  C   ALA    63      30.208  -7.753  -6.020  1.00 87.85           C  
ATOM    465  O   ALA    63      30.004  -8.898  -6.431  1.00 87.85           O  
ATOM    466  CB  ALA    63      31.637  -7.872  -3.966  1.00 87.85           C  
ATOM    467  N   GLY    64      30.247  -6.740  -6.801  1.00 90.31           N  
ATOM    468  CA  GLY    64      30.272  -6.859  -8.250  1.00 90.31           C  
ATOM    469  C   GLY    64      28.888  -6.887  -8.870  1.00 90.31           C  
ATOM    470  O   GLY    64      28.752  -6.986 -10.091  1.00 90.31           O  
ATOM    471  N   LYS    65      27.848  -6.990  -7.982  1.00 89.72           N  
ATOM    472  CA  LYS    65      26.484  -7.021  -8.501  1.00 89.72           C  
ATOM    473  C   LYS    65      25.673  -5.835  -7.985  1.00 89.72           C  
ATOM    474  O   LYS    65      26.046  -5.205  -6.994  1.00 89.72           O  
ATOM    475  CB  LYS    65      25.794  -8.332  -8.121  1.00 89.72           C  
ATOM    476  CG  LYS    65      26.472  -9.573  -8.683  1.00 89.72           C  
ATOM    477  CD  LYS    65      25.591 -10.807  -8.533  1.00 89.72           C  
ATOM    478  CE  LYS    65      26.217 -12.026  -9.197  1.00 89.72           C  
ATOM    479  NZ  LYS    65      25.329 -13.223  -9.108  1.00 89.72           N  
ATOM    480  N   LYS    66      24.611  -5.577  -8.690  1.00 89.68           N  
ATOM    481  CA  LYS    66      23.590  -4.664  -8.182  1.00 89.68           C  
ATOM    482  C   LYS    66      22.214  -5.323  -8.183  1.00 89.68           C  
ATOM    483  O   LYS    66      22.017  -6.361  -8.819  1.00 89.68           O  
ATOM    484  CB  LYS    66      23.557  -3.380  -9.011  1.00 89.68           C  
ATOM    485  CG  LYS    66      23.159  -3.592 -10.464  1.00 89.68           C  
ATOM    486  CD  LYS    66      23.227  -2.293 -11.258  1.00 89.68           C  
ATOM    487  CE  LYS    66      22.839  -2.506 -12.714  1.00 89.68           C  
ATOM    488  NZ  LYS    66      22.883  -1.231 -13.491  1.00 89.68           N  
ATOM    489  N   ILE    67      21.297  -4.786  -7.414  1.00 87.88           N  
ATOM    490  CA  ILE    67      19.926  -5.281  -7.355  1.00 87.88           C  
ATOM    491  C   ILE    67      18.993  -4.304  -8.068  1.00 87.88           C  
ATOM    492  O   ILE    67      19.036  -3.098  -7.815  1.00 87.88           O  
ATOM    493  CB  ILE    67      19.464  -5.495  -5.896  1.00 87.88           C  
ATOM    494  CG1 ILE    67      20.318  -6.573  -5.218  1.00 87.88           C  
ATOM    495  CG2 ILE    67      17.978  -5.863  -5.849  1.00 87.88           C  
ATOM    496  CD1 ILE    67      19.983  -6.794  -3.749  1.00 87.88           C  
ATOM    497  N   VAL    68      18.296  -4.840  -8.995  1.00 86.90           N  
ATOM    498  CA  VAL    68      17.300  -4.064  -9.727  1.00 86.90           C  
ATOM    499  C   VAL    68      15.898  -4.552  -9.367  1.00 86.90           C  
ATOM    500  O   VAL    68      15.617  -5.751  -9.426  1.00 86.90           O  
ATOM    501  CB  VAL    68      17.520  -4.154 -11.254  1.00 86.90           C  
ATOM    502  CG1 VAL    68      16.493  -3.305 -11.999  1.00 86.90           C  
ATOM    503  CG2 VAL    68      18.940  -3.720 -11.614  1.00 86.90           C  
ATOM    504  N   VAL    69      15.070  -3.676  -8.849  1.00 85.60           N  
ATOM    505  CA  VAL    69      13.670  -3.992  -8.587  1.00 85.60           C  
ATOM    506  C   VAL    69      12.806  -3.523  -9.755  1.00 85.60           C  
ATOM    507  O   VAL    69      12.677  -2.320  -9.996  1.00 85.60           O  
ATOM    508  CB  VAL    69      13.179  -3.351  -7.269  1.00 85.60           C  
ATOM    509  CG1 VAL    69      11.747  -3.781  -6.960  1.00 85.60           C  
ATOM    510  CG2 VAL    69      14.112  -3.719  -6.117  1.00 85.60           C  
ATOM    511  N   ARG    70      12.263  -4.466 -10.492  1.00 79.69           N  
ATOM    512  CA  ARG    70      11.437  -4.172 -11.659  1.00 79.69           C  
ATOM    513  C   ARG    70      10.036  -4.753 -11.498  1.00 79.69           C  
ATOM    514  O   ARG    70       9.794  -5.561 -10.599  1.00 79.69           O  
ATOM    515  CB  ARG    70      12.088  -4.718 -12.931  1.00 79.69           C  
ATOM    516  CG  ARG    70      13.452  -4.118 -13.231  1.00 79.69           C  
ATOM    517  CD  ARG    70      14.033  -4.659 -14.530  1.00 79.69           C  
ATOM    518  NE  ARG    70      15.374  -4.137 -14.780  1.00 79.69           N  
ATOM    519  CZ  ARG    70      15.670  -3.216 -15.694  1.00 79.69           C  
ATOM    520  NH1 ARG    70      14.722  -2.696 -16.466  1.00 79.69           N  
ATOM    521  NH2 ARG    70      16.924  -2.812 -15.838  1.00 79.69           N  
ATOM    522  N   ASP    71       9.172  -4.269 -12.374  1.00 70.62           N  
ATOM    523  CA  ASP    71       7.861  -4.847 -12.653  1.00 70.62           C  
ATOM    524  C   ASP    71       7.012  -4.920 -11.386  1.00 70.62           C  
ATOM    525  O   ASP    71       6.527  -5.992 -11.018  1.00 70.62           O  
ATOM    526  CB  ASP    71       8.008  -6.240 -13.269  1.00 70.62           C  
ATOM    527  CG  ASP    71       8.636  -6.214 -14.651  1.00 70.62           C  
ATOM    528  OD1 ASP    71       8.559  -5.172 -15.337  1.00 70.62           O  
ATOM    529  OD2 ASP    71       9.211  -7.246 -15.060  1.00 70.62           O  
ATOM    530  N   SER    72       7.009  -3.817 -10.668  1.00 74.45           N  
ATOM    531  CA  SER    72       6.143  -3.719  -9.498  1.00 74.45           C  
ATOM    532  C   SER    72       4.672  -3.681  -9.899  1.00 74.45           C  
ATOM    533  O   SER    72       4.294  -2.955 -10.822  1.00 74.45           O  
ATOM    534  CB  SER    72       6.489  -2.476  -8.677  1.00 74.45           C  
ATOM    535  OG  SER    72       5.474  -2.202  -7.727  1.00 74.45           O  
ATOM    536  N   GLN    73       4.019  -4.688  -9.480  1.00 79.02           N  
ATOM    537  CA  GLN    73       2.578  -4.757  -9.697  1.00 79.02           C  
ATOM    538  C   GLN    73       1.815  -4.587  -8.386  1.00 79.02           C  
ATOM    539  O   GLN    73       2.160  -5.205  -7.376  1.00 79.02           O  
ATOM    540  CB  GLN    73       2.197  -6.083 -10.357  1.00 79.02           C  
ATOM    541  CG  GLN    73       2.777  -6.263 -11.754  1.00 79.02           C  
ATOM    542  CD  GLN    73       2.388  -7.587 -12.385  1.00 79.02           C  
ATOM    543  OE1 GLN    73       1.890  -8.491 -11.706  1.00 79.02           O  
ATOM    544  NE2 GLN    73       2.614  -7.713 -13.688  1.00 79.02           N  
ATOM    545  N   GLN    74       0.879  -3.688  -8.465  1.00 80.18           N  
ATOM    546  CA  GLN    74       0.005  -3.468  -7.317  1.00 80.18           C  
ATOM    547  C   GLN    74      -1.454  -3.727  -7.680  1.00 80.18           C  
ATOM    548  O   GLN    74      -1.955  -3.197  -8.674  1.00 80.18           O  
ATOM    549  CB  GLN    74       0.169  -2.045  -6.781  1.00 80.18           C  
ATOM    550  CG  GLN    74       1.611  -1.668  -6.468  1.00 80.18           C  
ATOM    551  CD  GLN    74       1.831  -0.168  -6.437  1.00 80.18           C  
ATOM    552  OE1 GLN    74       0.883   0.615  -6.549  1.00 80.18           O  
ATOM    553  NE2 GLN    74       3.085   0.244  -6.285  1.00 80.18           N  
ATOM    554  N   LEU    75      -2.034  -4.626  -6.999  1.00 84.40           N  
ATOM    555  CA  LEU    75      -3.454  -4.899  -7.194  1.00 84.40           C  
ATOM    556  C   LEU    75      -4.270  -4.408  -6.004  1.00 84.40           C  
ATOM    557  O   LEU    75      -4.176  -4.967  -4.909  1.00 84.40           O  
ATOM    558  CB  LEU    75      -3.688  -6.397  -7.407  1.00 84.40           C  
ATOM    559  CG  LEU    75      -5.130  -6.825  -7.679  1.00 84.40           C  
ATOM    560  CD1 LEU    75      -5.645  -6.174  -8.958  1.00 84.40           C  
ATOM    561  CD2 LEU    75      -5.229  -8.345  -7.769  1.00 84.40           C  
ATOM    562  N   ILE    76      -5.049  -3.379  -6.259  1.00 88.09           N  
ATOM    563  CA  ILE    76      -5.873  -2.765  -5.222  1.00 88.09           C  
ATOM    564  C   ILE    76      -7.344  -2.827  -5.628  1.00 88.09           C  
ATOM    565  O   ILE    76      -7.701  -2.455  -6.749  1.00 88.09           O  
ATOM    566  CB  ILE    76      -5.451  -1.303  -4.957  1.00 88.09           C  
ATOM    567  CG1 ILE    76      -3.970  -1.237  -4.564  1.00 88.09           C  
ATOM    568  CG2 ILE    76      -6.333  -0.674  -3.875  1.00 88.09           C  
ATOM    569  CD1 ILE    76      -3.425   0.178  -4.437  1.00 88.09           C  
ATOM    570  N   SER    77      -8.139  -3.295  -4.746  1.00 92.69           N  
ATOM    571  CA  SER    77      -9.583  -3.370  -4.943  1.00 92.69           C  
ATOM    572  C   SER    77     -10.319  -2.415  -4.008  1.00 92.69           C  
ATOM    573  O   SER    77     -10.077  -2.413  -2.799  1.00 92.69           O  
ATOM    574  CB  SER    77     -10.082  -4.799  -4.720  1.00 92.69           C  
ATOM    575  OG  SER    77     -11.480  -4.883  -4.938  1.00 92.69           O  
ATOM    576  N   LEU    78     -11.138  -1.579  -4.574  1.00 95.94           N  
ATOM    577  CA  LEU    78     -11.977  -0.651  -3.824  1.00 95.94           C  
ATOM    578  C   LEU    78     -13.454  -0.970  -4.023  1.00 95.94           C  
ATOM    579  O   LEU    78     -13.884  -1.273  -5.139  1.00 95.94           O  
ATOM    580  CB  LEU    78     -11.693   0.792  -4.250  1.00 95.94           C  
ATOM    581  CG  LEU    78     -10.225   1.223  -4.250  1.00 95.94           C  
ATOM    582  CD1 LEU    78     -10.101   2.684  -4.669  1.00 95.94           C  
ATOM    583  CD2 LEU    78      -9.603   1.001  -2.875  1.00 95.94           C  
ATOM    584  N   ARG    79     -14.174  -0.883  -2.979  1.00 96.60           N  
ATOM    585  CA  ARG    79     -15.623  -1.048  -3.033  1.00 96.60           C  
ATOM    586  C   ARG    79     -16.325  -0.026  -2.144  1.00 96.60           C  
ATOM    587  O   ARG    79     -16.068   0.037  -0.940  1.00 96.60           O  
ATOM    588  CB  ARG    79     -16.019  -2.465  -2.615  1.00 96.60           C  
ATOM    589  CG  ARG    79     -17.489  -2.786  -2.839  1.00 96.60           C  
ATOM    590  CD  ARG    79     -17.773  -4.272  -2.673  1.00 96.60           C  
ATOM    591  NE  ARG    79     -19.165  -4.592  -2.976  1.00 96.60           N  
ATOM    592  CZ  ARG    79     -19.706  -5.802  -2.868  1.00 96.60           C  
ATOM    593  NH1 ARG    79     -18.979  -6.836  -2.460  1.00 96.60           N  
ATOM    594  NH2 ARG    79     -20.983  -5.981  -3.170  1.00 96.60           N  
ATOM    595  N   ALA    80     -17.134   0.835  -2.764  1.00 96.93           N  
ATOM    596  CA  ALA    80     -17.952   1.827  -2.072  1.00 96.93           C  
ATOM    597  C   ALA    80     -19.435   1.479  -2.168  1.00 96.93           C  
ATOM    598  O   ALA    80     -19.980   1.356  -3.268  1.00 96.93           O  
ATOM    599  CB  ALA    80     -17.698   3.220  -2.643  1.00 96.93           C  
ATOM    600  N   TYR    81     -20.091   1.283  -1.078  1.00 95.44           N  
ATOM    601  CA  TYR    81     -21.513   0.959  -1.066  1.00 95.44           C  
ATOM    602  C   TYR    81     -22.361   2.223  -1.142  1.00 95.44           C  
ATOM    603  O   TYR    81     -21.872   3.323  -0.872  1.00 95.44           O  
ATOM    604  CB  TYR    81     -21.873   0.163   0.192  1.00 95.44           C  
ATOM    605  CG  TYR    81     -21.312  -1.238   0.205  1.00 95.44           C  
ATOM    606  CD1 TYR    81     -22.108  -2.331  -0.129  1.00 95.44           C  
ATOM    607  CD2 TYR    81     -19.985  -1.472   0.553  1.00 95.44           C  
ATOM    608  CE1 TYR    81     -21.596  -3.625  -0.116  1.00 95.44           C  
ATOM    609  CE2 TYR    81     -19.463  -2.761   0.569  1.00 95.44           C  
ATOM    610  CZ  TYR    81     -20.274  -3.829   0.233  1.00 95.44           C  
ATOM    611  OH  TYR    81     -19.762  -5.107   0.247  1.00 95.44           O  
ATOM    612  N   PRO    82     -23.559   2.134  -1.592  1.00 94.83           N  
ATOM    613  CA  PRO    82     -24.427   3.304  -1.741  1.00 94.83           C  
ATOM    614  C   PRO    82     -24.347   4.254  -0.548  1.00 94.83           C  
ATOM    615  O   PRO    82     -23.659   3.962   0.434  1.00 94.83           O  
ATOM    616  CB  PRO    82     -25.826   2.692  -1.858  1.00 94.83           C  
ATOM    617  CG  PRO    82     -25.601   1.335  -2.443  1.00 94.83           C  
ATOM    618  CD  PRO    82     -24.352   0.757  -1.842  1.00 94.83           C  
ATOM    619  N   GLN    83     -25.110   5.364  -0.704  1.00 93.44           N  
ATOM    620  CA  GLN    83     -25.175   6.428   0.292  1.00 93.44           C  
ATOM    621  C   GLN    83     -23.936   7.317   0.229  1.00 93.44           C  
ATOM    622  O   GLN    83     -23.340   7.635   1.260  1.00 93.44           O  
ATOM    623  CB  GLN    83     -25.329   5.841   1.696  1.00 93.44           C  
ATOM    624  CG  GLN    83     -26.617   5.054   1.895  1.00 93.44           C  
ATOM    625  CD  GLN    83     -26.773   4.533   3.312  1.00 93.44           C  
ATOM    626  OE1 GLN    83     -25.799   4.446   4.066  1.00 93.44           O  
ATOM    627  NE2 GLN    83     -27.999   4.181   3.682  1.00 93.44           N  
ATOM    628  N   GLN    84     -23.466   7.460  -1.070  1.00 94.37           N  
ATOM    629  CA  GLN    84     -22.384   8.376  -1.412  1.00 94.37           C  
ATOM    630  C   GLN    84     -21.107   8.028  -0.652  1.00 94.37           C  
ATOM    631  O   GLN    84     -20.414   8.916  -0.153  1.00 94.37           O  
ATOM    632  CB  GLN    84     -22.790   9.821  -1.122  1.00 94.37           C  
ATOM    633  CG  GLN    84     -23.983  10.300  -1.938  1.00 94.37           C  
ATOM    634  CD  GLN    84     -24.313  11.761  -1.694  1.00 94.37           C  
ATOM    635  OE1 GLN    84     -23.987  12.317  -0.640  1.00 94.37           O  
ATOM    636  NE2 GLN    84     -24.963  12.393  -2.666  1.00 94.37           N  
ATOM    637  N   THR    85     -20.918   6.754  -0.311  1.00 96.89           N  
ATOM    638  CA  THR    85     -19.690   6.296   0.329  1.00 96.89           C  
ATOM    639  C   THR    85     -18.486   6.541  -0.576  1.00 96.89           C  
ATOM    640  O   THR    85     -18.555   6.313  -1.786  1.00 96.89           O  
ATOM    641  CB  THR    85     -19.771   4.801   0.687  1.00 96.89           C  
ATOM    642  OG1 THR    85     -20.892   4.583   1.554  1.00 96.89           O  
ATOM    643  CG2 THR    85     -18.501   4.335   1.392  1.00 96.89           C  
ATOM    644  N   ARG    86     -17.520   7.088  -0.005  1.00 97.46           N  
ATOM    645  CA  ARG    86     -16.267   7.372  -0.697  1.00 97.46           C  
ATOM    646  C   ARG    86     -15.138   6.495  -0.167  1.00 97.46           C  
ATOM    647  O   ARG    86     -14.953   6.378   1.046  1.00 97.46           O  
ATOM    648  CB  ARG    86     -15.895   8.849  -0.553  1.00 97.46           C  
ATOM    649  CG  ARG    86     -14.621   9.237  -1.285  1.00 97.46           C  
ATOM    650  CD  ARG    86     -14.128  10.616  -0.867  1.00 97.46           C  
ATOM    651  NE  ARG    86     -15.096  11.657  -1.198  1.00 97.46           N  
ATOM    652  CZ  ARG    86     -14.784  12.917  -1.491  1.00 97.46           C  
ATOM    653  NH1 ARG    86     -13.518  13.317  -1.501  1.00 97.46           N  
ATOM    654  NH2 ARG    86     -15.746  13.782  -1.777  1.00 97.46           N  
ATOM    655  N   VAL    87     -14.383   5.853  -1.049  1.00 97.84           N  
ATOM    656  CA  VAL    87     -13.203   5.066  -0.708  1.00 97.84           C  
ATOM    657  C   VAL    87     -11.975   5.645  -1.407  1.00 97.84           C  
ATOM    658  O   VAL    87     -11.941   5.741  -2.636  1.00 97.84           O  
ATOM    659  CB  VAL    87     -13.383   3.579  -1.090  1.00 97.84           C  
ATOM    660  CG1 VAL    87     -12.182   2.755  -0.631  1.00 97.84           C  
ATOM    661  CG2 VAL    87     -14.674   3.027  -0.489  1.00 97.84           C  
ATOM    662  N   LYS    88     -11.077   6.049  -0.643  1.00 96.68           N  
ATOM    663  CA  LYS    88      -9.823   6.602  -1.145  1.00 96.68           C  
ATOM    664  C   LYS    88      -8.629   5.776  -0.672  1.00 96.68           C  
ATOM    665  O   LYS    88      -8.496   5.495   0.521  1.00 96.68           O  
ATOM    666  CB  LYS    88      -9.662   8.057  -0.701  1.00 96.68           C  
ATOM    667  CG  LYS    88      -8.414   8.736  -1.245  1.00 96.68           C  
ATOM    668  CD  LYS    88      -8.301  10.174  -0.756  1.00 96.68           C  
ATOM    669  CE  LYS    88      -7.013  10.830  -1.236  1.00 96.68           C  
ATOM    670  NZ  LYS    88      -6.887  12.233  -0.739  1.00 96.68           N  
ATOM    671  N   ALA    89      -7.750   5.347  -1.645  1.00 95.20           N  
ATOM    672  CA  ALA    89      -6.529   4.608  -1.335  1.00 95.20           C  
ATOM    673  C   ALA    89      -5.305   5.293  -1.937  1.00 95.20           C  
ATOM    674  O   ALA    89      -5.394   5.917  -2.996  1.00 95.20           O  
ATOM    675  CB  ALA    89      -6.634   3.172  -1.842  1.00 95.20           C  
ATOM    676  N   GLU    90      -4.227   5.246  -1.254  1.00 91.86           N  
ATOM    677  CA  GLU    90      -2.947   5.786  -1.701  1.00 91.86           C  
ATOM    678  C   GLU    90      -1.840   4.740  -1.600  1.00 91.86           C  
ATOM    679  O   GLU    90      -1.735   4.036  -0.593  1.00 91.86           O  
ATOM    680  CB  GLU    90      -2.574   7.028  -0.887  1.00 91.86           C  
ATOM    681  CG  GLU    90      -3.549   8.185  -1.048  1.00 91.86           C  
ATOM    682  CD  GLU    90      -3.217   9.376  -0.164  1.00 91.86           C  
ATOM    683  OE1 GLU    90      -3.467  10.530  -0.581  1.00 91.86           O  
ATOM    684  OE2 GLU    90      -2.703   9.155   0.955  1.00 91.86           O  
ATOM    685  N   VAL    91      -1.116   4.684  -2.631  1.00 88.61           N  
ATOM    686  CA  VAL    91       0.008   3.755  -2.678  1.00 88.61           C  
ATOM    687  C   VAL    91       1.279   4.501  -3.079  1.00 88.61           C  
ATOM    688  O   VAL    91       1.268   5.296  -4.021  1.00 88.61           O  
ATOM    689  CB  VAL    91      -0.258   2.590  -3.657  1.00 88.61           C  
ATOM    690  CG1 VAL    91       0.908   1.603  -3.653  1.00 88.61           C  
ATOM    691  CG2 VAL    91      -1.564   1.882  -3.301  1.00 88.61           C  
ATOM    692  N   GLU    92       2.301   4.269  -2.264  1.00 87.21           N  
ATOM    693  CA  GLU    92       3.618   4.820  -2.568  1.00 87.21           C  
ATOM    694  C   GLU    92       4.718   3.794  -2.315  1.00 87.21           C  
ATOM    695  O   GLU    92       4.839   3.266  -1.207  1.00 87.21           O  
ATOM    696  CB  GLU    92       3.876   6.084  -1.743  1.00 87.21           C  
ATOM    697  CG  GLU    92       5.147   6.824  -2.134  1.00 87.21           C  
ATOM    698  CD  GLU    92       5.395   8.072  -1.301  1.00 87.21           C  
ATOM    699  OE1 GLU    92       6.068   9.006  -1.792  1.00 87.21           O  
ATOM    700  OE2 GLU    92       4.913   8.115  -0.147  1.00 87.21           O  
ATOM    701  N   ILE    93       5.533   3.508  -3.284  1.00 85.81           N  
ATOM    702  CA  ILE    93       6.706   2.647  -3.181  1.00 85.81           C  
ATOM    703  C   ILE    93       7.940   3.392  -3.686  1.00 85.81           C  
ATOM    704  O   ILE    93       7.960   3.874  -4.821  1.00 85.81           O  
ATOM    705  CB  ILE    93       6.514   1.332  -3.970  1.00 85.81           C  
ATOM    706  CG1 ILE    93       5.258   0.598  -3.487  1.00 85.81           C  
ATOM    707  CG2 ILE    93       7.752   0.440  -3.844  1.00 85.81           C  
ATOM    708  CD1 ILE    93       4.931  -0.658  -4.281  1.00 85.81           C  
ATOM    709  N   PHE    94       8.981   3.478  -2.834  1.00 86.55           N  
ATOM    710  CA  PHE    94      10.097   4.361  -3.152  1.00 86.55           C  
ATOM    711  C   PHE    94      11.357   3.929  -2.411  1.00 86.55           C  
ATOM    712  O   PHE    94      11.288   3.141  -1.466  1.00 86.55           O  
ATOM    713  CB  PHE    94       9.753   5.812  -2.801  1.00 86.55           C  
ATOM    714  CG  PHE    94       9.347   6.010  -1.366  1.00 86.55           C  
ATOM    715  CD1 PHE    94       8.037   5.783  -0.961  1.00 86.55           C  
ATOM    716  CD2 PHE    94      10.277   6.423  -0.419  1.00 86.55           C  
ATOM    717  CE1 PHE    94       7.658   5.966   0.367  1.00 86.55           C  
ATOM    718  CE2 PHE    94       9.906   6.608   0.910  1.00 86.55           C  
ATOM    719  CZ  PHE    94       8.596   6.379   1.301  1.00 86.55           C  
ATOM    720  N   LYS    95      12.460   4.347  -2.925  1.00 88.68           N  
ATOM    721  CA  LYS    95      13.727   4.229  -2.210  1.00 88.68           C  
ATOM    722  C   LYS    95      13.748   5.126  -0.975  1.00 88.68           C  
ATOM    723  O   LYS    95      13.423   6.313  -1.058  1.00 88.68           O  
ATOM    724  CB  LYS    95      14.898   4.577  -3.130  1.00 88.68           C  
ATOM    725  CG  LYS    95      16.262   4.477  -2.462  1.00 88.68           C  
ATOM    726  CD  LYS    95      17.381   4.880  -3.413  1.00 88.68           C  
ATOM    727  CE  LYS    95      18.720   4.972  -2.695  1.00 88.68           C  
ATOM    728  NZ  LYS    95      19.825   5.348  -3.628  1.00 88.68           N  
ATOM    729  N   ALA    96      14.072   4.479   0.157  1.00 87.13           N  
ATOM    730  CA  ALA    96      14.149   5.274   1.380  1.00 87.13           C  
ATOM    731  C   ALA    96      15.040   6.497   1.183  1.00 87.13           C  
ATOM    732  O   ALA    96      16.140   6.390   0.636  1.00 87.13           O  
ATOM    733  CB  ALA    96      14.667   4.423   2.537  1.00 87.13           C  
ATOM    734  N   GLY    97      14.586   7.601   1.575  1.00 85.96           N  
ATOM    735  CA  GLY    97      15.325   8.848   1.464  1.00 85.96           C  
ATOM    736  C   GLY    97      14.980   9.638   0.216  1.00 85.96           C  
ATOM    737  O   GLY    97      15.530  10.717  -0.014  1.00 85.96           O  
ATOM    738  N   SER    98      14.227   9.059  -0.681  1.00 84.41           N  
ATOM    739  CA  SER    98      13.767   9.728  -1.894  1.00 84.41           C  
ATOM    740  C   SER    98      12.272  10.023  -1.829  1.00 84.41           C  
ATOM    741  O   SER    98      11.597   9.631  -0.875  1.00 84.41           O  
ATOM    742  CB  SER    98      14.073   8.875  -3.126  1.00 84.41           C  
ATOM    743  OG  SER    98      13.318   7.675  -3.108  1.00 84.41           O  
ATOM    744  N   GLN    99      11.810  10.874  -2.642  1.00 78.15           N  
ATOM    745  CA  GLN    99      10.378  11.131  -2.747  1.00 78.15           C  
ATOM    746  C   GLN    99       9.720  10.179  -3.741  1.00 78.15           C  
ATOM    747  O   GLN    99      10.235   9.967  -4.841  1.00 78.15           O  
ATOM    748  CB  GLN    99      10.121  12.581  -3.161  1.00 78.15           C  
ATOM    749  CG  GLN    99      10.338  13.589  -2.040  1.00 78.15           C  
ATOM    750  CD  GLN    99       9.969  15.004  -2.443  1.00 78.15           C  
ATOM    751  OE1 GLN    99       9.669  15.273  -3.611  1.00 78.15           O  
ATOM    752  NE2 GLN    99       9.989  15.919  -1.479  1.00 78.15           N  
ATOM    753  N   GLY   100       8.884   9.413  -3.240  1.00 73.69           N  
ATOM    754  CA  GLY   100       8.133   8.552  -4.139  1.00 73.69           C  
ATOM    755  C   GLY   100       6.915   9.231  -4.737  1.00 73.69           C  
ATOM    756  O   GLY   100       6.542  10.329  -4.317  1.00 73.69           O  
ATOM    757  N   ALA   101       6.500   8.733  -5.889  1.00 76.56           N  
ATOM    758  CA  ALA   101       5.263   9.208  -6.503  1.00 76.56           C  
ATOM    759  C   ALA   101       4.046   8.523  -5.887  1.00 76.56           C  
ATOM    760  O   ALA   101       3.911   7.299  -5.961  1.00 76.56           O  
ATOM    761  CB  ALA   101       5.293   8.975  -8.011  1.00 76.56           C  
ATOM    762  N   LYS   102       3.327   9.334  -5.252  1.00 84.83           N  
ATOM    763  CA  LYS   102       2.081   8.878  -4.643  1.00 84.83           C  
ATOM    764  C   LYS   102       1.011   8.630  -5.702  1.00 84.83           C  
ATOM    765  O   LYS   102       0.782   9.474  -6.572  1.00 84.83           O  
ATOM    766  CB  LYS   102       1.579   9.898  -3.620  1.00 84.83           C  
ATOM    767  CG  LYS   102       0.628   9.319  -2.584  1.00 84.83           C  
ATOM    768  CD  LYS   102       0.171  10.379  -1.590  1.00 84.83           C  
ATOM    769  CE  LYS   102       0.746  10.130  -0.202  1.00 84.83           C  
ATOM    770  NZ  LYS   102       0.290  11.159   0.780  1.00 84.83           N  
ATOM    771  N   GLN   103       0.465   7.459  -5.623  1.00 87.44           N  
ATOM    772  CA  GLN   103      -0.681   7.151  -6.472  1.00 87.44           C  
ATOM    773  C   GLN   103      -1.979   7.164  -5.670  1.00 87.44           C  
ATOM    774  O   GLN   103      -2.075   6.518  -4.624  1.00 87.44           O  
ATOM    775  CB  GLN   103      -0.497   5.793  -7.151  1.00 87.44           C  
ATOM    776  CG  GLN   103       0.674   5.746  -8.124  1.00 87.44           C  
ATOM    777  CD  GLN   103       0.853   4.381  -8.762  1.00 87.44           C  
ATOM    778  OE1 GLN   103       0.653   3.347  -8.114  1.00 87.44           O  
ATOM    779  NE2 GLN   103       1.231   4.366 -10.036  1.00 87.44           N  
ATOM    780  N   THR   104      -2.962   7.969  -6.162  1.00 91.70           N  
ATOM    781  CA  THR   104      -4.253   8.092  -5.493  1.00 91.70           C  
ATOM    782  C   THR   104      -5.356   7.444  -6.325  1.00 91.70           C  
ATOM    783  O   THR   104      -5.489   7.726  -7.517  1.00 91.70           O  
ATOM    784  CB  THR   104      -4.606   9.567  -5.227  1.00 91.70           C  
ATOM    785  OG1 THR   104      -3.597  10.151  -4.394  1.00 91.70           O  
ATOM    786  CG2 THR   104      -5.957   9.692  -4.531  1.00 91.70           C  
ATOM    787  N   LEU   105      -6.050   6.556  -5.659  1.00 92.02           N  
ATOM    788  CA  LEU   105      -7.214   5.902  -6.248  1.00 92.02           C  
ATOM    789  C   LEU   105      -8.478   6.230  -5.460  1.00 92.02           C  
ATOM    790  O   LEU   105      -8.500   6.105  -4.233  1.00 92.02           O  
ATOM    791  CB  LEU   105      -7.008   4.386  -6.298  1.00 92.02           C  
ATOM    792  CG  LEU   105      -5.665   3.902  -6.848  1.00 92.02           C  
ATOM    793  CD1 LEU   105      -5.411   2.457  -6.430  1.00 92.02           C  
ATOM    794  CD2 LEU   105      -5.629   4.039  -8.367  1.00 92.02           C  
ATOM    795  N   GLU   106      -9.456   6.594  -6.200  1.00 96.03           N  
ATOM    796  CA  GLU   106     -10.658   7.010  -5.484  1.00 96.03           C  
ATOM    797  C   GLU   106     -11.919   6.624  -6.252  1.00 96.03           C  
ATOM    798  O   GLU   106     -11.970   6.753  -7.477  1.00 96.03           O  
ATOM    799  CB  GLU   106     -10.639   8.519  -5.230  1.00 96.03           C  
ATOM    800  CG  GLU   106     -11.806   9.017  -4.391  1.00 96.03           C  
ATOM    801  CD  GLU   106     -11.719  10.499  -4.062  1.00 96.03           C  
ATOM    802  OE1 GLU   106     -12.507  10.980  -3.216  1.00 96.03           O  
ATOM    803  OE2 GLU   106     -10.858  11.186  -4.655  1.00 96.03           O  
ATOM    804  N   ILE   107     -12.899   6.041  -5.499  1.00 97.14           N  
ATOM    805  CA  ILE   107     -14.228   5.785  -6.042  1.00 97.14           C  
ATOM    806  C   ILE   107     -15.287   6.370  -5.111  1.00 97.14           C  
ATOM    807  O   ILE   107     -15.063   6.495  -3.905  1.00 97.14           O  
ATOM    808  CB  ILE   107     -14.472   4.274  -6.250  1.00 97.14           C  
ATOM    809  CG1 ILE   107     -14.406   3.533  -4.909  1.00 97.14           C  
ATOM    810  CG2 ILE   107     -13.463   3.695  -7.246  1.00 97.14           C  
ATOM    811  CD1 ILE   107     -14.848   2.078  -4.983  1.00 97.14           C  
ATOM    812  N   VAL   108     -16.383   6.761  -5.661  1.00 96.89           N  
ATOM    813  CA  VAL   108     -17.543   7.239  -4.916  1.00 96.89           C  
ATOM    814  C   VAL   108     -18.792   6.481  -5.361  1.00 96.89           C  
ATOM    815  O   VAL   108     -19.118   6.455  -6.550  1.00 96.89           O  
ATOM    816  CB  VAL   108     -17.748   8.759  -5.099  1.00 96.89           C  
ATOM    817  CG1 VAL   108     -18.899   9.258  -4.226  1.00 96.89           C  
ATOM    818  CG2 VAL   108     -16.460   9.514  -4.773  1.00 96.89           C  
ATOM    819  N   ALA   109     -19.526   5.872  -4.388  1.00 97.08           N  
ATOM    820  CA  ALA   109     -20.789   5.219  -4.721  1.00 97.08           C  
ATOM    821  C   ALA   109     -21.889   6.247  -4.970  1.00 97.08           C  
ATOM    822  O   ALA   109     -21.840   7.359  -4.439  1.00 97.08           O  
ATOM    823  CB  ALA   109     -21.203   4.261  -3.607  1.00 97.08           C  
ATOM    824  N   ALA   110     -22.823   5.964  -5.867  1.00 95.96           N  
ATOM    825  CA  ALA   110     -24.040   6.760  -6.010  1.00 95.96           C  
ATOM    826  C   ALA   110     -24.979   6.543  -4.826  1.00 95.96           C  
ATOM    827  O   ALA   110     -24.731   5.682  -3.979  1.00 95.96           O  
ATOM    828  CB  ALA   110     -24.750   6.417  -7.318  1.00 95.96           C  
ATOM    829  N   GLU   111     -26.051   7.290  -4.835  1.00 94.83           N  
ATOM    830  CA  GLU   111     -27.020   7.204  -3.747  1.00 94.83           C  
ATOM    831  C   GLU   111     -27.613   5.802  -3.646  1.00 94.83           C  
ATOM    832  O   GLU   111     -27.714   5.241  -2.553  1.00 94.83           O  
ATOM    833  CB  GLU   111     -28.135   8.235  -3.937  1.00 94.83           C  
ATOM    834  CG  GLU   111     -29.146   8.264  -2.799  1.00 94.83           C  
ATOM    835  CD  GLU   111     -28.557   8.755  -1.485  1.00 94.83           C  
ATOM    836  OE1 GLU   111     -29.203   8.580  -0.427  1.00 94.83           O  
ATOM    837  OE2 GLU   111     -27.440   9.320  -1.515  1.00 94.83           O  
ATOM    838  N   LYS   112     -27.876   5.250  -4.774  1.00 95.76           N  
ATOM    839  CA  LYS   112     -28.607   3.986  -4.760  1.00 95.76           C  
ATOM    840  C   LYS   112     -27.800   2.876  -5.427  1.00 95.76           C  
ATOM    841  O   LYS   112     -28.336   1.810  -5.734  1.00 95.76           O  
ATOM    842  CB  LYS   112     -29.960   4.141  -5.456  1.00 95.76           C  
ATOM    843  CG  LYS   112     -30.910   5.102  -4.757  1.00 95.76           C  
ATOM    844  CD  LYS   112     -32.256   5.174  -5.467  1.00 95.76           C  
ATOM    845  CE  LYS   112     -33.211   6.128  -4.762  1.00 95.76           C  
ATOM    846  NZ  LYS   112     -34.525   6.218  -5.466  1.00 95.76           N  
ATOM    847  N   ALA   113     -26.486   3.238  -5.721  1.00 94.94           N  
ATOM    848  CA  ALA   113     -25.706   2.208  -6.402  1.00 94.94           C  
ATOM    849  C   ALA   113     -24.266   2.187  -5.897  1.00 94.94           C  
ATOM    850  O   ALA   113     -23.660   3.239  -5.686  1.00 94.94           O  
ATOM    851  CB  ALA   113     -25.733   2.431  -7.912  1.00 94.94           C  
ATOM    852  N   GLU   114     -23.761   1.032  -5.707  1.00 95.80           N  
ATOM    853  CA  GLU   114     -22.368   0.827  -5.320  1.00 95.80           C  
ATOM    854  C   GLU   114     -21.430   1.034  -6.506  1.00 95.80           C  
ATOM    855  O   GLU   114     -21.866   1.016  -7.659  1.00 95.80           O  
ATOM    856  CB  GLU   114     -22.173  -0.572  -4.732  1.00 95.80           C  
ATOM    857  CG  GLU   114     -22.296  -1.692  -5.755  1.00 95.80           C  
ATOM    858  CD  GLU   114     -22.080  -3.075  -5.161  1.00 95.80           C  
ATOM    859  OE1 GLU   114     -21.979  -4.057  -5.930  1.00 95.80           O  
ATOM    860  OE2 GLU   114     -22.012  -3.176  -3.916  1.00 95.80           O  
ATOM    861  N   LYS   115     -20.221   1.310  -6.151  1.00 96.61           N  
ATOM    862  CA  LYS   115     -19.136   1.411  -7.123  1.00 96.61           C  
ATOM    863  C   LYS   115     -17.942   0.557  -6.705  1.00 96.61           C  
ATOM    864  O   LYS   115     -17.540   0.571  -5.540  1.00 96.61           O  
ATOM    865  CB  LYS   115     -18.704   2.867  -7.296  1.00 96.61           C  
ATOM    866  CG  LYS   115     -17.740   3.094  -8.451  1.00 96.61           C  
ATOM    867  CD  LYS   115     -17.640   4.570  -8.815  1.00 96.61           C  
ATOM    868  CE  LYS   115     -16.786   4.784 -10.057  1.00 96.61           C  
ATOM    869  NZ  LYS   115     -16.764   6.218 -10.473  1.00 96.61           N  
ATOM    870  N   THR   116     -17.407  -0.244  -7.664  1.00 96.07           N  
ATOM    871  CA  THR   116     -16.237  -1.080  -7.420  1.00 96.07           C  
ATOM    872  C   THR   116     -15.190  -0.876  -8.511  1.00 96.07           C  
ATOM    873  O   THR   116     -15.527  -0.537  -9.647  1.00 96.07           O  
ATOM    874  CB  THR   116     -16.621  -2.569  -7.344  1.00 96.07           C  
ATOM    875  OG1 THR   116     -17.123  -2.992  -8.618  1.00 96.07           O  
ATOM    876  CG2 THR   116     -17.691  -2.809  -6.284  1.00 96.07           C  
ATOM    877  N   THR   117     -13.920  -1.013  -8.130  1.00 94.22           N  
ATOM    878  CA  THR   117     -12.847  -0.986  -9.118  1.00 94.22           C  
ATOM    879  C   THR   117     -11.641  -1.782  -8.627  1.00 94.22           C  
ATOM    880  O   THR   117     -11.507  -2.041  -7.429  1.00 94.22           O  
ATOM    881  CB  THR   117     -12.417   0.458  -9.437  1.00 94.22           C  
ATOM    882  OG1 THR   117     -11.604   0.459 -10.616  1.00 94.22           O  
ATOM    883  CG2 THR   117     -11.623   1.063  -8.284  1.00 94.22           C  
ATOM    884  N   GLN   118     -10.910  -2.311  -9.645  1.00 89.48           N  
ATOM    885  CA  GLN   118      -9.596  -2.899  -9.403  1.00 89.48           C  
ATOM    886  C   GLN   118      -8.502  -2.115 -10.121  1.00 89.48           C  
ATOM    887  O   GLN   118      -8.652  -1.760 -11.293  1.00 89.48           O  
ATOM    888  CB  GLN   118      -9.572  -4.362  -9.848  1.00 89.48           C  
ATOM    889  CG  GLN   118     -10.458  -5.275  -9.010  1.00 89.48           C  
ATOM    890  CD  GLN   118     -10.337  -6.734  -9.404  1.00 89.48           C  
ATOM    891  OE1 GLN   118      -9.643  -7.075 -10.367  1.00 89.48           O  
ATOM    892  NE2 GLN   118     -11.013  -7.607  -8.664  1.00 89.48           N  
ATOM    893  N   TYR   119      -7.602  -1.790  -9.377  1.00 83.84           N  
ATOM    894  CA  TYR   119      -6.485  -1.045  -9.947  1.00 83.84           C  
ATOM    895  C   TYR   119      -5.226  -1.902  -9.994  1.00 83.84           C  
ATOM    896  O   TYR   119      -4.885  -2.572  -9.017  1.00 83.84           O  
ATOM    897  CB  TYR   119      -6.220   0.228  -9.138  1.00 83.84           C  
ATOM    898  CG  TYR   119      -7.228   1.324  -9.384  1.00 83.84           C  
ATOM    899  CD1 TYR   119      -6.978   2.333 -10.311  1.00 83.84           C  
ATOM    900  CD2 TYR   119      -8.432   1.354  -8.688  1.00 83.84           C  
ATOM    901  CE1 TYR   119      -7.903   3.346 -10.539  1.00 83.84           C  
ATOM    902  CE2 TYR   119      -9.365   2.362  -8.908  1.00 83.84           C  
ATOM    903  CZ  TYR   119      -9.092   3.351  -9.834  1.00 83.84           C  
ATOM    904  OH  TYR   119     -10.012   4.352 -10.056  1.00 83.84           O  
ATOM    905  N   VAL   120      -4.571  -1.843 -11.194  1.00 80.58           N  
ATOM    906  CA  VAL   120      -3.285  -2.511 -11.360  1.00 80.58           C  
ATOM    907  C   VAL   120      -2.219  -1.491 -11.753  1.00 80.58           C  
ATOM    908  O   VAL   120      -2.313  -0.861 -12.808  1.00 80.58           O  
ATOM    909  CB  VAL   120      -3.361  -3.636 -12.416  1.00 80.58           C  
ATOM    910  CG1 VAL   120      -2.018  -4.352 -12.541  1.00 80.58           C  
ATOM    911  CG2 VAL   120      -4.467  -4.628 -12.060  1.00 80.58           C  
ATOM    912  N   GLY   121      -1.415  -1.120 -10.802  1.00 76.61           N  
ATOM    913  CA  GLY   121      -0.279  -0.279 -11.146  1.00 76.61           C  
ATOM    914  C   GLY   121       0.958  -1.072 -11.521  1.00 76.61           C  
ATOM    915  O   GLY   121       1.194  -2.157 -10.984  1.00 76.61           O  
ATOM    916  N   GLN   122       1.632  -0.626 -12.532  1.00 73.73           N  
ATOM    917  CA  GLN   122       2.855  -1.290 -12.969  1.00 73.73           C  
ATOM    918  C   GLN   122       3.974  -0.279 -13.208  1.00 73.73           C  
ATOM    919  O   GLN   122       3.744   0.784 -13.789  1.00 73.73           O  
ATOM    920  CB  GLN   122       2.601  -2.102 -14.240  1.00 73.73           C  
ATOM    921  CG  GLN   122       3.737  -3.051 -14.601  1.00 73.73           C  
ATOM    922  CD  GLN   122       3.399  -3.951 -15.775  1.00 73.73           C  
ATOM    923  OE1 GLN   122       2.239  -4.047 -16.187  1.00 73.73           O  
ATOM    924  NE2 GLN   122       4.410  -4.617 -16.322  1.00 73.73           N  
ATOM    925  N   LYS   123       4.996  -0.569 -12.603  1.00 73.08           N  
ATOM    926  CA  LYS   123       6.182   0.243 -12.863  1.00 73.08           C  
ATOM    927  C   LYS   123       7.370  -0.629 -13.258  1.00 73.08           C  
ATOM    928  O   LYS   123       7.536  -1.733 -12.737  1.00 73.08           O  
ATOM    929  CB  LYS   123       6.535   1.086 -11.637  1.00 73.08           C  
ATOM    930  CG  LYS   123       5.695   2.346 -11.489  1.00 73.08           C  
ATOM    931  CD  LYS   123       6.290   3.296 -10.457  1.00 73.08           C  
ATOM    932  CE  LYS   123       5.451   4.559 -10.310  1.00 73.08           C  
ATOM    933  NZ  LYS   123       6.026   5.490  -9.293  1.00 73.08           N  
ATOM    934  N   ASP   124       8.081  -0.136 -14.233  1.00 69.78           N  
ATOM    935  CA  ASP   124       9.183  -0.965 -14.712  1.00 69.78           C  
ATOM    936  C   ASP   124      10.342  -0.967 -13.718  1.00 69.78           C  
ATOM    937  O   ASP   124      10.753  -2.026 -13.238  1.00 69.78           O  
ATOM    938  CB  ASP   124       9.665  -0.478 -16.080  1.00 69.78           C  
ATOM    939  CG  ASP   124       8.739  -0.881 -17.214  1.00 69.78           C  
ATOM    940  OD1 ASP   124       7.878  -1.765 -17.013  1.00 69.78           O  
ATOM    941  OD2 ASP   124       8.872  -0.311 -18.319  1.00 69.78           O  
ATOM    942  N   VAL   125      10.841   0.227 -13.395  1.00 72.46           N  
ATOM    943  CA  VAL   125      11.964   0.243 -12.464  1.00 72.46           C  
ATOM    944  C   VAL   125      11.626   1.123 -11.262  1.00 72.46           C  
ATOM    945  O   VAL   125      11.331   2.310 -11.418  1.00 72.46           O  
ATOM    946  CB  VAL   125      13.258   0.743 -13.143  1.00 72.46           C  
ATOM    947  CG1 VAL   125      14.416   0.769 -12.147  1.00 72.46           C  
ATOM    948  CG2 VAL   125      13.603  -0.136 -14.345  1.00 72.46           C  
ATOM    949  N   LEU   126      11.800   0.627 -10.168  1.00 80.06           N  
ATOM    950  CA  LEU   126      11.527   1.384  -8.951  1.00 80.06           C  
ATOM    951  C   LEU   126      12.823   1.865  -8.307  1.00 80.06           C  
ATOM    952  O   LEU   126      12.890   2.987  -7.800  1.00 80.06           O  
ATOM    953  CB  LEU   126      10.734   0.532  -7.957  1.00 80.06           C  
ATOM    954  CG  LEU   126       9.246   0.347  -8.257  1.00 80.06           C  
ATOM    955  CD1 LEU   126       8.687  -0.830  -7.465  1.00 80.06           C  
ATOM    956  CD2 LEU   126       8.474   1.624  -7.943  1.00 80.06           C  
ATOM    957  N   LEU   127      13.850   0.957  -8.446  1.00 86.87           N  
ATOM    958  CA  LEU   127      15.097   1.290  -7.765  1.00 86.87           C  
ATOM    959  C   LEU   127      16.245   0.432  -8.285  1.00 86.87           C  
ATOM    960  O   LEU   127      16.037  -0.715  -8.687  1.00 86.87           O  
ATOM    961  CB  LEU   127      14.948   1.103  -6.253  1.00 86.87           C  
ATOM    962  CG  LEU   127      16.214   1.304  -5.418  1.00 86.87           C  
ATOM    963  CD1 LEU   127      15.886   2.057  -4.132  1.00 86.87           C  
ATOM    964  CD2 LEU   127      16.868  -0.038  -5.106  1.00 86.87           C  
ATOM    965  N   GLU   128      17.446   0.924  -8.318  1.00 89.06           N  
ATOM    966  CA  GLU   128      18.708   0.242  -8.593  1.00 89.06           C  
ATOM    967  C   GLU   128      19.764   0.596  -7.550  1.00 89.06           C  
ATOM    968  O   GLU   128      20.109   1.767  -7.380  1.00 89.06           O  
ATOM    969  CB  GLU   128      19.214   0.593  -9.994  1.00 89.06           C  
ATOM    970  CG  GLU   128      20.585   0.014 -10.315  1.00 89.06           C  
ATOM    971  CD  GLU   128      21.068   0.358 -11.716  1.00 89.06           C  
ATOM    972  OE1 GLU   128      22.280   0.207 -11.993  1.00 89.06           O  
ATOM    973  OE2 GLU   128      20.228   0.781 -12.541  1.00 89.06           O  
ATOM    974  N   THR   129      20.251  -0.421  -6.948  1.00 90.97           N  
ATOM    975  CA  THR   129      21.307  -0.117  -5.988  1.00 90.97           C  
ATOM    976  C   THR   129      22.624   0.167  -6.705  1.00 90.97           C  
ATOM    977  O   THR   129      22.765  -0.125  -7.894  1.00 90.97           O  
ATOM    978  CB  THR   129      21.502  -1.271  -4.988  1.00 90.97           C  
ATOM    979  OG1 THR   129      22.091  -2.388  -5.666  1.00 90.97           O  
ATOM    980  CG2 THR   129      20.172  -1.703  -4.381  1.00 90.97           C  
ATOM    981  N   ALA   130      23.559   0.738  -5.951  1.00 92.11           N  
ATOM    982  CA  ALA   130      24.935   0.758  -6.440  1.00 92.11           C  
ATOM    983  C   ALA   130      25.539  -0.643  -6.436  1.00 92.11           C  
ATOM    984  O   ALA   130      25.023  -1.547  -5.775  1.00 92.11           O  
ATOM    985  CB  ALA   130      25.786   1.703  -5.596  1.00 92.11           C  
ATOM    986  N   CYS   131      26.686  -0.894  -7.207  1.00 92.16           N  
ATOM    987  CA  CYS   131      27.377  -2.178  -7.154  1.00 92.16           C  
ATOM    988  C   CYS   131      27.891  -2.463  -5.748  1.00 92.16           C  
ATOM    989  O   CYS   131      28.594  -1.639  -5.160  1.00 92.16           O  
ATOM    990  CB  CYS   131      28.539  -2.203  -8.146  1.00 92.16           C  
ATOM    991  SG  CYS   131      28.022  -2.105  -9.875  1.00 92.16           S  
ATOM    992  N   GLY   132      27.419  -3.619  -5.231  1.00 90.75           N  
ATOM    993  CA  GLY   132      27.813  -3.967  -3.875  1.00 90.75           C  
ATOM    994  C   GLY   132      27.133  -3.117  -2.819  1.00 90.75           C  
ATOM    995  O   GLY   132      27.565  -3.088  -1.665  1.00 90.75           O  
ATOM    996  N   GLY   133      26.215  -2.329  -3.243  1.00 91.00           N  
ATOM    997  CA  GLY   133      25.584  -1.395  -2.323  1.00 91.00           C  
ATOM    998  C   GLY   133      24.364  -1.973  -1.631  1.00 91.00           C  
ATOM    999  O   GLY   133      24.040  -3.148  -1.812  1.00 91.00           O  
ATOM   1000  N   SER   134      23.814  -1.177  -0.690  1.00 90.61           N  
ATOM   1001  CA  SER   134      22.629  -1.512   0.093  1.00 90.61           C  
ATOM   1002  C   SER   134      21.634  -0.356   0.112  1.00 90.61           C  
ATOM   1003  O   SER   134      22.024   0.802   0.277  1.00 90.61           O  
ATOM   1004  CB  SER   134      23.019  -1.883   1.524  1.00 90.61           C  
ATOM   1005  OG  SER   134      21.868  -2.172   2.300  1.00 90.61           O  
ATOM   1006  N   ASP   135      20.356  -0.671  -0.243  1.00 91.03           N  
ATOM   1007  CA  ASP   135      19.281   0.314  -0.177  1.00 91.03           C  
ATOM   1008  C   ASP   135      18.048  -0.265   0.512  1.00 91.03           C  
ATOM   1009  O   ASP   135      17.957  -1.476   0.719  1.00 91.03           O  
ATOM   1010  CB  ASP   135      18.918   0.808  -1.579  1.00 91.03           C  
ATOM   1011  CG  ASP   135      19.962   1.741  -2.168  1.00 91.03           C  
ATOM   1012  OD1 ASP   135      20.243   2.799  -1.566  1.00 91.03           O  
ATOM   1013  OD2 ASP   135      20.505   1.415  -3.246  1.00 91.03           O  
ATOM   1014  N   ILE   136      17.142   0.632   0.916  1.00 89.58           N  
ATOM   1015  CA  ILE   136      15.870   0.228   1.505  1.00 89.58           C  
ATOM   1016  C   ILE   136      14.721   0.667   0.601  1.00 89.58           C  
ATOM   1017  O   ILE   136      14.640   1.835   0.212  1.00 89.58           O  
ATOM   1018  CB  ILE   136      15.691   0.815   2.923  1.00 89.58           C  
ATOM   1019  CG1 ILE   136      16.790   0.297   3.858  1.00 89.58           C  
ATOM   1020  CG2 ILE   136      14.301   0.482   3.474  1.00 89.58           C  
ATOM   1021  CD1 ILE   136      16.811   0.972   5.222  1.00 89.58           C  
ATOM   1022  N   LEU   137      13.927  -0.287   0.168  1.00 87.40           N  
ATOM   1023  CA  LEU   137      12.685  -0.025  -0.551  1.00 87.40           C  
ATOM   1024  C   LEU   137      11.510   0.082   0.415  1.00 87.40           C  
ATOM   1025  O   LEU   137      11.265  -0.834   1.204  1.00 87.40           O  
ATOM   1026  CB  LEU   137      12.417  -1.127  -1.579  1.00 87.40           C  
ATOM   1027  CG  LEU   137      11.256  -0.886  -2.544  1.00 87.40           C  
ATOM   1028  CD1 LEU   137      11.628   0.184  -3.565  1.00 87.40           C  
ATOM   1029  CD2 LEU   137      10.862  -2.184  -3.242  1.00 87.40           C  
ATOM   1030  N   ARG   138      10.872   1.214   0.408  1.00 87.67           N  
ATOM   1031  CA  ARG   138       9.739   1.449   1.297  1.00 87.67           C  
ATOM   1032  C   ARG   138       8.431   1.505   0.515  1.00 87.67           C  
ATOM   1033  O   ARG   138       8.409   1.940  -0.638  1.00 87.67           O  
ATOM   1034  CB  ARG   138       9.934   2.746   2.086  1.00 87.67           C  
ATOM   1035  CG  ARG   138      11.072   2.689   3.092  1.00 87.67           C  
ATOM   1036  CD  ARG   138      11.106   3.929   3.975  1.00 87.67           C  
ATOM   1037  NE  ARG   138      12.176   3.856   4.966  1.00 87.67           N  
ATOM   1038  CZ  ARG   138      12.038   4.157   6.254  1.00 87.67           C  
ATOM   1039  NH1 ARG   138      10.867   4.559   6.735  1.00 87.67           N  
ATOM   1040  NH2 ARG   138      13.078   4.056   7.068  1.00 87.67           N  
ATOM   1041  N   GLY   139       7.394   0.951   1.098  1.00 85.66           N  
ATOM   1042  CA  GLY   139       6.033   1.078   0.602  1.00 85.66           C  
ATOM   1043  C   GLY   139       5.057   1.564   1.656  1.00 85.66           C  
ATOM   1044  O   GLY   139       5.108   1.124   2.806  1.00 85.66           O  
ATOM   1045  N   ASN   140       4.264   2.527   1.230  1.00 89.09           N  
ATOM   1046  CA  ASN   140       3.205   3.047   2.089  1.00 89.09           C  
ATOM   1047  C   ASN   140       1.831   2.884   1.446  1.00 89.09           C  
ATOM   1048  O   ASN   140       1.591   3.390   0.348  1.00 89.09           O  
ATOM   1049  CB  ASN   140       3.462   4.517   2.427  1.00 89.09           C  
ATOM   1050  CG  ASN   140       4.757   4.724   3.188  1.00 89.09           C  
ATOM   1051  OD1 ASN   140       5.159   3.880   3.994  1.00 89.09           O  
ATOM   1052  ND2 ASN   140       5.420   5.846   2.936  1.00 89.09           N  
ATOM   1053  N   LEU   141       0.982   2.140   2.190  1.00 89.53           N  
ATOM   1054  CA  LEU   141      -0.402   1.987   1.754  1.00 89.53           C  
ATOM   1055  C   LEU   141      -1.364   2.555   2.793  1.00 89.53           C  
ATOM   1056  O   LEU   141      -1.186   2.340   3.994  1.00 89.53           O  
ATOM   1057  CB  LEU   141      -0.724   0.513   1.496  1.00 89.53           C  
ATOM   1058  CG  LEU   141       0.135  -0.194   0.446  1.00 89.53           C  
ATOM   1059  CD1 LEU   141       1.194  -1.058   1.122  1.00 89.53           C  
ATOM   1060  CD2 LEU   141      -0.737  -1.035  -0.480  1.00 89.53           C  
ATOM   1061  N   SER   142      -2.288   3.297   2.248  1.00 93.58           N  
ATOM   1062  CA  SER   142      -3.309   3.801   3.161  1.00 93.58           C  
ATOM   1063  C   SER   142      -4.668   3.892   2.474  1.00 93.58           C  
ATOM   1064  O   SER   142      -4.746   3.942   1.245  1.00 93.58           O  
ATOM   1065  CB  SER   142      -2.911   5.173   3.707  1.00 93.58           C  
ATOM   1066  OG  SER   142      -2.825   6.125   2.660  1.00 93.58           O  
ATOM   1067  N   ALA   143      -5.695   3.860   3.332  1.00 96.66           N  
ATOM   1068  CA  ALA   143      -7.052   3.988   2.809  1.00 96.66           C  
ATOM   1069  C   ALA   143      -7.963   4.690   3.812  1.00 96.66           C  
ATOM   1070  O   ALA   143      -7.775   4.564   5.025  1.00 96.66           O  
ATOM   1071  CB  ALA   143      -7.617   2.615   2.453  1.00 96.66           C  
ATOM   1072  N   THR   144      -8.835   5.450   3.268  1.00 97.38           N  
ATOM   1073  CA  THR   144      -9.875   6.135   4.028  1.00 97.38           C  
ATOM   1074  C   THR   144     -11.244   5.916   3.390  1.00 97.38           C  
ATOM   1075  O   THR   144     -11.396   6.049   2.174  1.00 97.38           O  
ATOM   1076  CB  THR   144      -9.589   7.645   4.131  1.00 97.38           C  
ATOM   1077  OG1 THR   144      -8.280   7.841   4.678  1.00 97.38           O  
ATOM   1078  CG2 THR   144     -10.611   8.338   5.025  1.00 97.38           C  
ATOM   1079  N   ILE   145     -12.186   5.556   4.200  1.00 97.79           N  
ATOM   1080  CA  ILE   145     -13.559   5.352   3.752  1.00 97.79           C  
ATOM   1081  C   ILE   145     -14.504   6.235   4.565  1.00 97.79           C  
ATOM   1082  O   ILE   145     -14.536   6.151   5.795  1.00 97.79           O  
ATOM   1083  CB  ILE   145     -13.978   3.869   3.868  1.00 97.79           C  
ATOM   1084  CG1 ILE   145     -12.928   2.965   3.213  1.00 97.79           C  
ATOM   1085  CG2 ILE   145     -15.358   3.647   3.244  1.00 97.79           C  
ATOM   1086  CD1 ILE   145     -13.153   1.479   3.455  1.00 97.79           C  
ATOM   1087  N   ILE   146     -15.232   7.061   3.849  1.00 96.84           N  
ATOM   1088  CA  ILE   146     -16.170   7.946   4.530  1.00 96.84           C  
ATOM   1089  C   ILE   146     -17.555   7.813   3.902  1.00 96.84           C  
ATOM   1090  O   ILE   146     -17.715   7.157   2.870  1.00 96.84           O  
ATOM   1091  CB  ILE   146     -15.697   9.417   4.479  1.00 96.84           C  
ATOM   1092  CG1 ILE   146     -15.553   9.881   3.025  1.00 96.84           C  
ATOM   1093  CG2 ILE   146     -14.380   9.588   5.241  1.00 96.84           C  
ATOM   1094  CD1 ILE   146     -15.188  11.352   2.878  1.00 96.84           C  
ATOM   1095  N   GLY   147     -18.506   8.360   4.479  1.00 94.37           N  
ATOM   1096  CA  GLY   147     -19.892   8.287   4.046  1.00 94.37           C  
ATOM   1097  C   GLY   147     -20.756   7.430   4.952  1.00 94.37           C  
ATOM   1098  O   GLY   147     -20.269   6.875   5.939  1.00 94.37           O  
ATOM   1099  N   GLU   148     -22.064   7.363   4.579  1.00 93.23           N  
ATOM   1100  CA  GLU   148     -23.033   6.683   5.433  1.00 93.23           C  
ATOM   1101  C   GLU   148     -23.054   5.182   5.158  1.00 93.23           C  
ATOM   1102  O   GLU   148     -23.571   4.405   5.963  1.00 93.23           O  
ATOM   1103  CB  GLU   148     -24.432   7.273   5.235  1.00 93.23           C  
ATOM   1104  CG  GLU   148     -24.553   8.727   5.670  1.00 93.23           C  
ATOM   1105  CD  GLU   148     -24.364   8.924   7.165  1.00 93.23           C  
ATOM   1106  OE1 GLU   148     -23.868   9.996   7.578  1.00 93.23           O  
ATOM   1107  OE2 GLU   148     -24.715   7.998   7.930  1.00 93.23           O  
ATOM   1108  N   GLY   149     -22.547   4.811   4.057  1.00 94.22           N  
ATOM   1109  CA  GLY   149     -22.577   3.402   3.698  1.00 94.22           C  
ATOM   1110  C   GLY   149     -21.337   2.648   4.137  1.00 94.22           C  
ATOM   1111  O   GLY   149     -20.506   3.184   4.873  1.00 94.22           O  
ATOM   1112  N   LYS   150     -21.318   1.376   3.723  1.00 96.16           N  
ATOM   1113  CA  LYS   150     -20.173   0.488   3.899  1.00 96.16           C  
ATOM   1114  C   LYS   150     -19.135   0.705   2.802  1.00 96.16           C  
ATOM   1115  O   LYS   150     -19.446   1.263   1.748  1.00 96.16           O  
ATOM   1116  CB  LYS   150     -20.624  -0.974   3.912  1.00 96.16           C  
ATOM   1117  CG  LYS   150     -21.688  -1.284   4.955  1.00 96.16           C  
ATOM   1118  CD  LYS   150     -22.099  -2.750   4.915  1.00 96.16           C  
ATOM   1119  CE  LYS   150     -22.849  -3.087   3.633  1.00 96.16           C  
ATOM   1120  NZ  LYS   150     -23.284  -4.516   3.605  1.00 96.16           N  
ATOM   1121  N   GLY   151     -17.883   0.263   3.105  1.00 96.54           N  
ATOM   1122  CA  GLY   151     -16.821   0.306   2.113  1.00 96.54           C  
ATOM   1123  C   GLY   151     -15.666  -0.624   2.434  1.00 96.54           C  
ATOM   1124  O   GLY   151     -15.533  -1.087   3.569  1.00 96.54           O  
ATOM   1125  N   ARG   152     -14.938  -0.856   1.365  1.00 96.38           N  
ATOM   1126  CA  ARG   152     -13.755  -1.696   1.526  1.00 96.38           C  
ATOM   1127  C   ARG   152     -12.619  -1.219   0.628  1.00 96.38           C  
ATOM   1128  O   ARG   152     -12.853  -0.786  -0.502  1.00 96.38           O  
ATOM   1129  CB  ARG   152     -14.087  -3.158   1.220  1.00 96.38           C  
ATOM   1130  CG  ARG   152     -15.081  -3.780   2.187  1.00 96.38           C  
ATOM   1131  CD  ARG   152     -15.440  -5.204   1.789  1.00 96.38           C  
ATOM   1132  NE  ARG   152     -16.445  -5.776   2.679  1.00 96.38           N  
ATOM   1133  CZ  ARG   152     -17.046  -6.948   2.492  1.00 96.38           C  
ATOM   1134  NH1 ARG   152     -16.753  -7.699   1.437  1.00 96.38           N  
ATOM   1135  NH2 ARG   152     -17.946  -7.373   3.365  1.00 96.38           N  
ATOM   1136  N   ALA   153     -11.392  -1.189   1.220  1.00 94.63           N  
ATOM   1137  CA  ALA   153     -10.151  -1.038   0.466  1.00 94.63           C  
ATOM   1138  C   ALA   153      -9.178  -2.171   0.778  1.00 94.63           C  
ATOM   1139  O   ALA   153      -8.854  -2.417   1.942  1.00 94.63           O  
ATOM   1140  CB  ALA   153      -9.506   0.312   0.769  1.00 94.63           C  
ATOM   1141  N   PHE   154      -8.806  -2.880  -0.305  1.00 90.58           N  
ATOM   1142  CA  PHE   154      -7.983  -4.071  -0.134  1.00 90.58           C  
ATOM   1143  C   PHE   154      -6.830  -4.080  -1.131  1.00 90.58           C  
ATOM   1144  O   PHE   154      -7.045  -3.952  -2.338  1.00 90.58           O  
ATOM   1145  CB  PHE   154      -8.829  -5.338  -0.298  1.00 90.58           C  
ATOM   1146  CG  PHE   154      -8.050  -6.614  -0.123  1.00 90.58           C  
ATOM   1147  CD1 PHE   154      -8.002  -7.561  -1.139  1.00 90.58           C  
ATOM   1148  CD2 PHE   154      -7.366  -6.867   1.059  1.00 90.58           C  
ATOM   1149  CE1 PHE   154      -7.282  -8.743  -0.979  1.00 90.58           C  
ATOM   1150  CE2 PHE   154      -6.644  -8.046   1.226  1.00 90.58           C  
ATOM   1151  CZ  PHE   154      -6.605  -8.983   0.206  1.00 90.58           C  
ATOM   1152  N   ALA   155      -5.544  -3.995  -0.596  1.00 85.40           N  
ATOM   1153  CA  ALA   155      -4.382  -4.255  -1.441  1.00 85.40           C  
ATOM   1154  C   ALA   155      -4.083  -5.750  -1.517  1.00 85.40           C  
ATOM   1155  O   ALA   155      -3.569  -6.336  -0.561  1.00 85.40           O  
ATOM   1156  CB  ALA   155      -3.164  -3.498  -0.919  1.00 85.40           C  
ATOM   1157  N   LYS   156      -4.390  -6.322  -2.587  1.00 79.64           N  
ATOM   1158  CA  LYS   156      -4.311  -7.776  -2.690  1.00 79.64           C  
ATOM   1159  C   LYS   156      -2.860  -8.248  -2.725  1.00 79.64           C  
ATOM   1160  O   LYS   156      -2.464  -9.112  -1.941  1.00 79.64           O  
ATOM   1161  CB  LYS   156      -5.052  -8.267  -3.936  1.00 79.64           C  
ATOM   1162  CG  LYS   156      -6.564  -8.324  -3.775  1.00 79.64           C  
ATOM   1163  CD  LYS   156      -7.228  -8.999  -4.968  1.00 79.64           C  
ATOM   1164  CE  LYS   156      -8.745  -8.990  -4.843  1.00 79.64           C  
ATOM   1165  NZ  LYS   156      -9.401  -9.645  -6.013  1.00 79.64           N  
ATOM   1166  N   ASN   157      -2.096  -7.676  -3.696  1.00 78.38           N  
ATOM   1167  CA  ASN   157      -0.711  -8.113  -3.834  1.00 78.38           C  
ATOM   1168  C   ASN   157       0.194  -6.974  -4.294  1.00 78.38           C  
ATOM   1169  O   ASN   157      -0.230  -6.111  -5.065  1.00 78.38           O  
ATOM   1170  CB  ASN   157      -0.614  -9.292  -4.805  1.00 78.38           C  
ATOM   1171  CG  ASN   157      -1.448 -10.480  -4.366  1.00 78.38           C  
ATOM   1172  OD1 ASN   157      -1.558 -10.769  -3.171  1.00 78.38           O  
ATOM   1173  ND2 ASN   157      -2.041 -11.176  -5.328  1.00 78.38           N  
ATOM   1174  N   VAL   158       1.290  -6.877  -3.692  1.00 78.63           N  
ATOM   1175  CA  VAL   158       2.412  -6.119  -4.235  1.00 78.63           C  
ATOM   1176  C   VAL   158       3.522  -7.075  -4.666  1.00 78.63           C  
ATOM   1177  O   VAL   158       4.066  -7.815  -3.843  1.00 78.63           O  
ATOM   1178  CB  VAL   158       2.956  -5.098  -3.210  1.00 78.63           C  
ATOM   1179  CG1 VAL   158       4.118  -4.303  -3.804  1.00 78.63           C  
ATOM   1180  CG2 VAL   158       1.842  -4.160  -2.750  1.00 78.63           C  
ATOM   1181  N   THR   159       3.676  -7.166  -5.943  1.00 80.04           N  
ATOM   1182  CA  THR   159       4.697  -8.057  -6.482  1.00 80.04           C  
ATOM   1183  C   THR   159       5.882  -7.259  -7.019  1.00 80.04           C  
ATOM   1184  O   THR   159       5.701  -6.305  -7.778  1.00 80.04           O  
ATOM   1185  CB  THR   159       4.127  -8.949  -7.600  1.00 80.04           C  
ATOM   1186  OG1 THR   159       2.976  -9.647  -7.106  1.00 80.04           O  
ATOM   1187  CG2 THR   159       5.160  -9.967  -8.072  1.00 80.04           C  
ATOM   1188  N   LEU   160       7.008  -7.602  -6.480  1.00 81.07           N  
ATOM   1189  CA  LEU   160       8.249  -6.965  -6.908  1.00 81.07           C  
ATOM   1190  C   LEU   160       9.194  -7.983  -7.536  1.00 81.07           C  
ATOM   1191  O   LEU   160       9.453  -9.039  -6.954  1.00 81.07           O  
ATOM   1192  CB  LEU   160       8.934  -6.277  -5.725  1.00 81.07           C  
ATOM   1193  CG  LEU   160       8.077  -5.299  -4.919  1.00 81.07           C  
ATOM   1194  CD1 LEU   160       8.784  -4.918  -3.623  1.00 81.07           C  
ATOM   1195  CD2 LEU   160       7.762  -4.057  -5.747  1.00 81.07           C  
ATOM   1196  N   ASP   161       9.637  -7.653  -8.658  1.00 81.62           N  
ATOM   1197  CA  ASP   161      10.680  -8.467  -9.275  1.00 81.62           C  
ATOM   1198  C   ASP   161      12.068  -7.914  -8.957  1.00 81.62           C  
ATOM   1199  O   ASP   161      12.411  -6.806  -9.374  1.00 81.62           O  
ATOM   1200  CB  ASP   161      10.478  -8.541 -10.790  1.00 81.62           C  
ATOM   1201  CG  ASP   161      11.273  -9.658 -11.441  1.00 81.62           C  
ATOM   1202  OD1 ASP   161      12.151 -10.250 -10.776  1.00 81.62           O  
ATOM   1203  OD2 ASP   161      11.022  -9.949 -12.630  1.00 81.62           O  
ATOM   1204  N   ILE   162      12.781  -8.668  -8.192  1.00 82.46           N  
ATOM   1205  CA  ILE   162      14.103  -8.260  -7.730  1.00 82.46           C  
ATOM   1206  C   ILE   162      15.174  -9.095  -8.429  1.00 82.46           C  
ATOM   1207  O   ILE   162      15.126 -10.327  -8.401  1.00 82.46           O  
ATOM   1208  CB  ILE   162      14.233  -8.397  -6.197  1.00 82.46           C  
ATOM   1209  CG1 ILE   162      13.144  -7.579  -5.493  1.00 82.46           C  
ATOM   1210  CG2 ILE   162      15.628  -7.967  -5.732  1.00 82.46           C  
ATOM   1211  CD1 ILE   162      13.067  -7.814  -3.991  1.00 82.46           C  
ATOM   1212  N   GLN   163      16.074  -8.431  -9.063  1.00 82.93           N  
ATOM   1213  CA  GLN   163      17.116  -9.127  -9.812  1.00 82.93           C  
ATOM   1214  C   GLN   163      18.504  -8.652  -9.394  1.00 82.93           C  
ATOM   1215  O   GLN   163      18.719  -7.457  -9.181  1.00 82.93           O  
ATOM   1216  CB  GLN   163      16.922  -8.924 -11.316  1.00 82.93           C  
ATOM   1217  CG  GLN   163      15.634  -9.530 -11.857  1.00 82.93           C  
ATOM   1218  CD  GLN   163      15.464  -9.309 -13.349  1.00 82.93           C  
ATOM   1219  OE1 GLN   163      16.332  -8.729 -14.007  1.00 82.93           O  
ATOM   1220  NE2 GLN   163      14.342  -9.771 -13.891  1.00 82.93           N  
ATOM   1221  N   GLU   164      19.334  -9.640  -9.306  1.00 84.37           N  
ATOM   1222  CA  GLU   164      20.761  -9.340  -9.230  1.00 84.37           C  
ATOM   1223  C   GLU   164      21.390  -9.292 -10.620  1.00 84.37           C  
ATOM   1224  O   GLU   164      21.236 -10.226 -11.409  1.00 84.37           O  
ATOM   1225  CB  GLU   164      21.482 -10.374  -8.362  1.00 84.37           C  
ATOM   1226  CG  GLU   164      21.078 -10.336  -6.895  1.00 84.37           C  
ATOM   1227  CD  GLU   164      21.816 -11.355  -6.042  1.00 84.37           C  
ATOM   1228  OE1 GLU   164      21.546 -11.436  -4.823  1.00 84.37           O  
ATOM   1229  OE2 GLU   164      22.672 -12.079  -6.598  1.00 84.37           O  
ATOM   1230  N   VAL   165      21.991  -8.222 -10.978  1.00 86.58           N  
ATOM   1231  CA  VAL   165      22.572  -7.970 -12.292  1.00 86.58           C  
ATOM   1232  C   VAL   165      24.059  -7.652 -12.147  1.00 86.58           C  
ATOM   1233  O   VAL   165      24.466  -6.975 -11.200  1.00 86.58           O  
ATOM   1234  CB  VAL   165      21.849  -6.815 -13.020  1.00 86.58           C  
ATOM   1235  CG1 VAL   165      22.423  -6.616 -14.422  1.00 86.58           C  
ATOM   1236  CG2 VAL   165      20.347  -7.085 -13.088  1.00 86.58           C  
ATOM   1237  N   ASP   166      24.879  -8.242 -13.056  1.00 88.85           N  
ATOM   1238  CA  ASP   166      26.300  -7.906 -13.064  1.00 88.85           C  
ATOM   1239  C   ASP   166      26.512  -6.424 -13.366  1.00 88.85           C  
ATOM   1240  O   ASP   166      25.867  -5.869 -14.258  1.00 88.85           O  
ATOM   1241  CB  ASP   166      27.049  -8.764 -14.085  1.00 88.85           C  
ATOM   1242  CG  ASP   166      27.149 -10.222 -13.675  1.00 88.85           C  
ATOM   1243  OD1 ASP   166      27.184 -10.513 -12.460  1.00 88.85           O  
ATOM   1244  OD2 ASP   166      27.198 -11.088 -14.575  1.00 88.85           O  
ATOM   1245  N   CYS   167      27.311  -5.874 -12.604  1.00 88.44           N  
ATOM   1246  CA  CYS   167      27.601  -4.463 -12.834  1.00 88.44           C  
ATOM   1247  C   CYS   167      28.266  -4.257 -14.189  1.00 88.44           C  
ATOM   1248  O   CYS   167      27.960  -3.295 -14.896  1.00 88.44           O  
ATOM   1249  CB  CYS   167      28.499  -3.913 -11.726  1.00 88.44           C  
ATOM   1250  SG  CYS   167      27.652  -3.691 -10.146  1.00 88.44           S  
ATOM   1251  N   ASN   168      29.256  -5.288 -14.618  1.00 79.60           N  
ATOM   1252  CA  ASN   168      29.968  -5.143 -15.883  1.00 79.60           C  
ATOM   1253  C   ASN   168      29.535  -6.201 -16.894  1.00 79.60           C  
ATOM   1254  O   ASN   168      29.838  -6.091 -18.083  1.00 79.60           O  
ATOM   1255  CB  ASN   168      31.480  -5.209 -15.660  1.00 79.60           C  
ATOM   1256  CG  ASN   168      31.982  -4.119 -14.733  1.00 79.60           C  
ATOM   1257  OD1 ASN   168      31.434  -3.014 -14.701  1.00 79.60           O  
ATOM   1258  ND2 ASN   168      33.027  -4.422 -13.972  1.00 79.60           N  
TER    1259      ASN   168                                                       
END   
