# Supplementary material for: The transformative power of transformers in protein structure prediction
Source: Proc Natl Acad Sci U S A. 2023 Jul 31;120(32):e2303499120. doi: 10.1073/pnas.2303499120 (PMC10410766; doi:10.1073/pnas.2303499120)
Supplement: Supplementary file 2 — Dataset S01 (GZ) [file pnas.2303499120.sd01.gz › SI_Data/predicted_structures/OmegaFold/T1137s3.pdb]

ATOM      1  N   MET     1     -48.666 -52.154  39.402  1.00 36.02           N  
ATOM      2  CA  MET     1     -48.837 -50.722  39.177  1.00 36.02           C  
ATOM      3  C   MET     1     -48.036 -49.913  40.192  1.00 36.02           C  
ATOM      4  O   MET     1     -48.144 -48.686  40.239  1.00 36.02           O  
ATOM      5  CB  MET     1     -50.316 -50.338  39.253  1.00 36.02           C  
ATOM      6  CG  MET     1     -51.086 -50.610  37.970  1.00 36.02           C  
ATOM      7  SD  MET     1     -52.697 -49.734  37.919  1.00 36.02           S  
ATOM      8  CE  MET     1     -53.828 -51.150  37.816  1.00 36.02           C  
ATOM      9  N   ARG     2     -47.123 -50.583  40.928  1.00 40.53           N  
ATOM     10  CA  ARG     2     -46.333 -49.891  41.942  1.00 40.53           C  
ATOM     11  C   ARG     2     -44.903 -49.666  41.463  1.00 40.53           C  
ATOM     12  O   ARG     2     -44.118 -48.989  42.130  1.00 40.53           O  
ATOM     13  CB  ARG     2     -46.328 -50.682  43.252  1.00 40.53           C  
ATOM     14  CG  ARG     2     -47.402 -50.248  44.238  1.00 40.53           C  
ATOM     15  CD  ARG     2     -47.364 -51.078  45.514  1.00 40.53           C  
ATOM     16  NE  ARG     2     -48.424 -50.689  46.440  1.00 40.53           N  
ATOM     17  CZ  ARG     2     -48.635 -51.249  47.628  1.00 40.53           C  
ATOM     18  NH1 ARG     2     -47.859 -52.237  48.060  1.00 40.53           N  
ATOM     19  NH2 ARG     2     -49.629 -50.818  48.392  1.00 40.53           N  
ATOM     20  N   THR     3     -44.598 -49.794  40.195  1.00 52.00           N  
ATOM     21  CA  THR     3     -43.190 -49.512  39.933  1.00 52.00           C  
ATOM     22  C   THR     3     -43.040 -48.258  39.077  1.00 52.00           C  
ATOM     23  O   THR     3     -41.921 -47.847  38.760  1.00 52.00           O  
ATOM     24  CB  THR     3     -42.504 -50.700  39.234  1.00 52.00           C  
ATOM     25  OG1 THR     3     -43.143 -50.941  37.975  1.00 52.00           O  
ATOM     26  CG2 THR     3     -42.590 -51.963  40.085  1.00 52.00           C  
ATOM     27  N   LEU     4     -43.981 -47.378  39.019  1.00 52.08           N  
ATOM     28  CA  LEU     4     -43.741 -46.270  38.102  1.00 52.08           C  
ATOM     29  C   LEU     4     -43.472 -44.979  38.867  1.00 52.08           C  
ATOM     30  O   LEU     4     -43.295 -43.919  38.262  1.00 52.08           O  
ATOM     31  CB  LEU     4     -44.936 -46.082  37.164  1.00 52.08           C  
ATOM     32  CG  LEU     4     -44.973 -46.977  35.924  1.00 52.08           C  
ATOM     33  CD1 LEU     4     -46.415 -47.269  35.524  1.00 52.08           C  
ATOM     34  CD2 LEU     4     -44.215 -46.326  34.772  1.00 52.08           C  
ATOM     35  N   GLN     5     -43.641 -45.017  40.142  1.00 54.34           N  
ATOM     36  CA  GLN     5     -43.319 -43.785  40.855  1.00 54.34           C  
ATOM     37  C   GLN     5     -41.809 -43.587  40.956  1.00 54.34           C  
ATOM     38  O   GLN     5     -41.323 -42.455  40.918  1.00 54.34           O  
ATOM     39  CB  GLN     5     -43.942 -43.795  42.252  1.00 54.34           C  
ATOM     40  CG  GLN     5     -45.306 -43.122  42.321  1.00 54.34           C  
ATOM     41  CD  GLN     5     -45.825 -42.993  43.741  1.00 54.34           C  
ATOM     42  OE1 GLN     5     -45.232 -43.526  44.684  1.00 54.34           O  
ATOM     43  NE2 GLN     5     -46.937 -42.284  43.903  1.00 54.34           N  
ATOM     44  N   GLY     6     -41.078 -44.641  41.013  1.00 57.08           N  
ATOM     45  CA  GLY     6     -39.649 -44.418  40.862  1.00 57.08           C  
ATOM     46  C   GLY     6     -39.245 -44.078  39.440  1.00 57.08           C  
ATOM     47  O   GLY     6     -38.147 -43.570  39.205  1.00 57.08           O  
ATOM     48  N   SER     7     -40.205 -44.231  38.516  1.00 61.46           N  
ATOM     49  CA  SER     7     -39.929 -43.841  37.137  1.00 61.46           C  
ATOM     50  C   SER     7     -40.098 -42.337  36.944  1.00 61.46           C  
ATOM     51  O   SER     7     -39.599 -41.772  35.969  1.00 61.46           O  
ATOM     52  CB  SER     7     -40.848 -44.593  36.173  1.00 61.46           C  
ATOM     53  OG  SER     7     -42.183 -44.132  36.287  1.00 61.46           O  
ATOM     54  N   ASP     8     -40.894 -41.713  37.777  1.00 74.21           N  
ATOM     55  CA  ASP     8     -40.957 -40.279  37.512  1.00 74.21           C  
ATOM     56  C   ASP     8     -39.607 -39.614  37.773  1.00 74.21           C  
ATOM     57  O   ASP     8     -39.168 -38.764  36.995  1.00 74.21           O  
ATOM     58  CB  ASP     8     -42.041 -39.622  38.368  1.00 74.21           C  
ATOM     59  CG  ASP     8     -43.311 -39.324  37.590  1.00 74.21           C  
ATOM     60  OD1 ASP     8     -43.310 -39.459  36.348  1.00 74.21           O  
ATOM     61  OD2 ASP     8     -44.319 -38.947  38.225  1.00 74.21           O  
ATOM     62  N   ARG     9     -38.987 -40.006  38.852  1.00 74.40           N  
ATOM     63  CA  ARG     9     -37.687 -39.373  39.050  1.00 74.40           C  
ATOM     64  C   ARG     9     -36.702 -39.796  37.966  1.00 74.40           C  
ATOM     65  O   ARG     9     -35.864 -39.001  37.536  1.00 74.40           O  
ATOM     66  CB  ARG     9     -37.126 -39.717  40.431  1.00 74.40           C  
ATOM     67  CG  ARG     9     -37.895 -39.088  41.583  1.00 74.40           C  
ATOM     68  CD  ARG     9     -37.175 -39.275  42.911  1.00 74.40           C  
ATOM     69  NE  ARG     9     -38.097 -39.192  44.040  1.00 74.40           N  
ATOM     70  CZ  ARG     9     -37.738 -39.272  45.319  1.00 74.40           C  
ATOM     71  NH1 ARG     9     -36.465 -39.441  45.657  1.00 74.40           N  
ATOM     72  NH2 ARG     9     -38.660 -39.184  46.267  1.00 74.40           N  
ATOM     73  N   PHE    10     -36.866 -41.043  37.595  1.00 79.01           N  
ATOM     74  CA  PHE    10     -36.023 -41.506  36.499  1.00 79.01           C  
ATOM     75  C   PHE    10     -36.386 -40.796  35.200  1.00 79.01           C  
ATOM     76  O   PHE    10     -35.503 -40.374  34.450  1.00 79.01           O  
ATOM     77  CB  PHE    10     -36.152 -43.022  36.323  1.00 79.01           C  
ATOM     78  CG  PHE    10     -35.298 -43.579  35.215  1.00 79.01           C  
ATOM     79  CD1 PHE    10     -35.857 -43.907  33.986  1.00 79.01           C  
ATOM     80  CD2 PHE    10     -33.936 -43.774  35.404  1.00 79.01           C  
ATOM     81  CE1 PHE    10     -35.069 -44.423  32.960  1.00 79.01           C  
ATOM     82  CE2 PHE    10     -33.142 -44.289  34.383  1.00 79.01           C  
ATOM     83  CZ  PHE    10     -33.711 -44.613  33.162  1.00 79.01           C  
ATOM     84  N   ARG    11     -37.732 -40.601  34.985  1.00 78.61           N  
ATOM     85  CA  ARG    11     -38.121 -39.900  33.765  1.00 78.61           C  
ATOM     86  C   ARG    11     -37.644 -38.452  33.791  1.00 78.61           C  
ATOM     87  O   ARG    11     -37.156 -37.935  32.784  1.00 78.61           O  
ATOM     88  CB  ARG    11     -39.638 -39.949  33.576  1.00 78.61           C  
ATOM     89  CG  ARG    11     -40.154 -41.289  33.074  1.00 78.61           C  
ATOM     90  CD  ARG    11     -41.633 -41.227  32.721  1.00 78.61           C  
ATOM     91  NE  ARG    11     -42.151 -42.538  32.339  1.00 78.61           N  
ATOM     92  CZ  ARG    11     -43.396 -42.773  31.933  1.00 78.61           C  
ATOM     93  NH1 ARG    11     -44.280 -41.784  31.849  1.00 78.61           N  
ATOM     94  NH2 ARG    11     -43.762 -44.005  31.610  1.00 78.61           N  
ATOM     95  N   LYS    12     -37.770 -37.867  34.982  1.00 79.16           N  
ATOM     96  CA  LYS    12     -37.313 -36.484  35.077  1.00 79.16           C  
ATOM     97  C   LYS    12     -35.797 -36.394  34.931  1.00 79.16           C  
ATOM     98  O   LYS    12     -35.281 -35.460  34.314  1.00 79.16           O  
ATOM     99  CB  LYS    12     -37.749 -35.864  36.406  1.00 79.16           C  
ATOM    100  CG  LYS    12     -39.231 -35.523  36.473  1.00 79.16           C  
ATOM    101  CD  LYS    12     -39.586 -34.832  37.783  1.00 79.16           C  
ATOM    102  CE  LYS    12     -41.079 -34.549  37.879  1.00 79.16           C  
ATOM    103  NZ  LYS    12     -41.447 -33.955  39.199  1.00 79.16           N  
ATOM    104  N   GLY    13     -35.130 -37.418  35.450  1.00 84.54           N  
ATOM    105  CA  GLY    13     -33.687 -37.440  35.272  1.00 84.54           C  
ATOM    106  C   GLY    13     -33.267 -37.675  33.833  1.00 84.54           C  
ATOM    107  O   GLY    13     -32.363 -37.007  33.327  1.00 84.54           O  
ATOM    108  N   LEU    14     -34.013 -38.523  33.197  1.00 86.19           N  
ATOM    109  CA  LEU    14     -33.693 -38.804  31.801  1.00 86.19           C  
ATOM    110  C   LEU    14     -34.005 -37.600  30.919  1.00 86.19           C  
ATOM    111  O   LEU    14     -33.226 -37.260  30.027  1.00 86.19           O  
ATOM    112  CB  LEU    14     -34.469 -40.028  31.308  1.00 86.19           C  
ATOM    113  CG  LEU    14     -34.129 -40.526  29.903  1.00 86.19           C  
ATOM    114  CD1 LEU    14     -32.686 -41.017  29.850  1.00 86.19           C  
ATOM    115  CD2 LEU    14     -35.091 -41.630  29.479  1.00 86.19           C  
ATOM    116  N   MET    15     -35.125 -36.918  31.321  1.00 84.73           N  
ATOM    117  CA  MET    15     -35.461 -35.721  30.555  1.00 84.73           C  
ATOM    118  C   MET    15     -34.406 -34.637  30.748  1.00 84.73           C  
ATOM    119  O   MET    15     -34.077 -33.911  29.808  1.00 84.73           O  
ATOM    120  CB  MET    15     -36.837 -35.190  30.962  1.00 84.73           C  
ATOM    121  CG  MET    15     -37.462 -34.257  29.938  1.00 84.73           C  
ATOM    122  SD  MET    15     -38.138 -35.155  28.488  1.00 84.73           S  
ATOM    123  CE  MET    15     -39.599 -34.138  28.134  1.00 84.73           C  
ATOM    124  N   GLY    16     -33.830 -34.608  31.920  1.00 88.69           N  
ATOM    125  CA  GLY    16     -32.768 -33.642  32.156  1.00 88.69           C  
ATOM    126  C   GLY    16     -31.499 -33.950  31.383  1.00 88.69           C  
ATOM    127  O   GLY    16     -30.889 -33.053  30.799  1.00 88.69           O  
ATOM    128  N   VAL    17     -31.241 -35.219  31.300  1.00 88.98           N  
ATOM    129  CA  VAL    17     -30.032 -35.626  30.591  1.00 88.98           C  
ATOM    130  C   VAL    17     -30.192 -35.352  29.098  1.00 88.98           C  
ATOM    131  O   VAL    17     -29.258 -34.882  28.443  1.00 88.98           O  
ATOM    132  CB  VAL    17     -29.711 -37.119  30.827  1.00 88.98           C  
ATOM    133  CG1 VAL    17     -28.580 -37.580  29.909  1.00 88.98           C  
ATOM    134  CG2 VAL    17     -29.347 -37.361  32.291  1.00 88.98           C  
ATOM    135  N   ILE    18     -31.387 -35.551  28.591  1.00 87.99           N  
ATOM    136  CA  ILE    18     -31.639 -35.330  27.171  1.00 87.99           C  
ATOM    137  C   ILE    18     -31.558 -33.838  26.858  1.00 87.99           C  
ATOM    138  O   ILE    18     -30.986 -33.440  25.841  1.00 87.99           O  
ATOM    139  CB  ILE    18     -33.015 -35.893  26.748  1.00 87.99           C  
ATOM    140  CG1 ILE    18     -33.000 -37.425  26.787  1.00 87.99           C  
ATOM    141  CG2 ILE    18     -33.401 -35.385  25.356  1.00 87.99           C  
ATOM    142  CD1 ILE    18     -34.351 -38.064  26.497  1.00 87.99           C  
ATOM    143  N   VAL    19     -32.045 -33.073  27.827  1.00 89.23           N  
ATOM    144  CA  VAL    19     -32.039 -31.631  27.608  1.00 89.23           C  
ATOM    145  C   VAL    19     -30.603 -31.113  27.606  1.00 89.23           C  
ATOM    146  O   VAL    19     -30.223 -30.320  26.742  1.00 89.23           O  
ATOM    147  CB  VAL    19     -32.871 -30.891  28.679  1.00 89.23           C  
ATOM    148  CG1 VAL    19     -32.619 -29.385  28.614  1.00 89.23           C  
ATOM    149  CG2 VAL    19     -34.358 -31.195  28.504  1.00 89.23           C  
ATOM    150  N   VAL    20     -29.834 -31.681  28.536  1.00 87.31           N  
ATOM    151  CA  VAL    20     -28.441 -31.255  28.616  1.00 87.31           C  
ATOM    152  C   VAL    20     -27.691 -31.701  27.363  1.00 87.31           C  
ATOM    153  O   VAL    20     -26.902 -30.939  26.800  1.00 87.31           O  
ATOM    154  CB  VAL    20     -27.749 -31.814  29.880  1.00 87.31           C  
ATOM    155  CG1 VAL    20     -26.241 -31.578  29.818  1.00 87.31           C  
ATOM    156  CG2 VAL    20     -28.341 -31.181  31.137  1.00 87.31           C  
ATOM    157  N   ALA    21     -28.005 -32.924  26.936  1.00 86.47           N  
ATOM    158  CA  ALA    21     -27.364 -33.442  25.730  1.00 86.47           C  
ATOM    159  C   ALA    21     -27.746 -32.613  24.507  1.00 86.47           C  
ATOM    160  O   ALA    21     -26.903 -32.329  23.653  1.00 86.47           O  
ATOM    161  CB  ALA    21     -27.737 -34.906  25.515  1.00 86.47           C  
ATOM    162  N   LEU    22     -28.972 -32.125  24.544  1.00 85.14           N  
ATOM    163  CA  LEU    22     -29.428 -31.332  23.408  1.00 85.14           C  
ATOM    164  C   LEU    22     -28.753 -29.965  23.393  1.00 85.14           C  
ATOM    165  O   LEU    22     -28.420 -29.444  22.325  1.00 85.14           O  
ATOM    166  CB  LEU    22     -30.949 -31.163  23.449  1.00 85.14           C  
ATOM    167  CG  LEU    22     -31.775 -32.301  22.846  1.00 85.14           C  
ATOM    168  CD1 LEU    22     -33.252 -32.118  23.177  1.00 85.14           C  
ATOM    169  CD2 LEU    22     -31.565 -32.373  21.337  1.00 85.14           C  
ATOM    170  N   ILE    23     -28.535 -29.459  24.614  1.00 84.99           N  
ATOM    171  CA  ILE    23     -27.885 -28.157  24.719  1.00 84.99           C  
ATOM    172  C   ILE    23     -26.439 -28.262  24.240  1.00 84.99           C  
ATOM    173  O   ILE    23     -25.955 -27.392  23.512  1.00 84.99           O  
ATOM    174  CB  ILE    23     -27.933 -27.617  26.166  1.00 84.99           C  
ATOM    175  CG1 ILE    23     -29.362 -27.203  26.535  1.00 84.99           C  
ATOM    176  CG2 ILE    23     -26.962 -26.444  26.337  1.00 84.99           C  
ATOM    177  CD1 ILE    23     -29.508 -26.682  27.959  1.00 84.99           C  
ATOM    178  N   ILE    24     -25.885 -29.393  24.633  1.00 83.16           N  
ATOM    179  CA  ILE    24     -24.501 -29.615  24.228  1.00 83.16           C  
ATOM    180  C   ILE    24     -24.435 -29.838  22.719  1.00 83.16           C  
ATOM    181  O   ILE    24     -23.541 -29.318  22.047  1.00 83.16           O  
ATOM    182  CB  ILE    24     -23.879 -30.815  24.975  1.00 83.16           C  
ATOM    183  CG1 ILE    24     -23.714 -30.491  26.464  1.00 83.16           C  
ATOM    184  CG2 ILE    24     -22.537 -31.205  24.348  1.00 83.16           C  
ATOM    185  CD1 ILE    24     -23.260 -31.673  27.309  1.00 83.16           C  
ATOM    186  N   GLY    25     -25.431 -30.524  22.243  1.00 83.02           N  
ATOM    187  CA  GLY    25     -25.465 -30.778  20.812  1.00 83.02           C  
ATOM    188  C   GLY    25     -25.668 -29.521  19.987  1.00 83.02           C  
ATOM    189  O   GLY    25     -24.965 -29.300  18.998  1.00 83.02           O  
ATOM    190  N   VAL    26     -26.563 -28.747  20.501  1.00 79.60           N  
ATOM    191  CA  VAL    26     -26.861 -27.508  19.790  1.00 79.60           C  
ATOM    192  C   VAL    26     -25.660 -26.568  19.862  1.00 79.60           C  
ATOM    193  O   VAL    26     -25.335 -25.889  18.885  1.00 79.60           O  
ATOM    194  CB  VAL    26     -28.117 -26.813  20.364  1.00 79.60           C  
ATOM    195  CG1 VAL    26     -28.269 -25.409  19.782  1.00 79.60           C  
ATOM    196  CG2 VAL    26     -29.364 -27.649  20.084  1.00 79.60           C  
ATOM    197  N   GLY    27     -25.103 -26.591  21.063  1.00 75.55           N  
ATOM    198  CA  GLY    27     -23.940 -25.733  21.219  1.00 75.55           C  
ATOM    199  C   GLY    27     -22.775 -26.139  20.336  1.00 75.55           C  
ATOM    200  O   GLY    27     -22.065 -25.284  19.804  1.00 75.55           O  
ATOM    201  N   SER    28     -22.713 -27.421  20.156  1.00 72.55           N  
ATOM    202  CA  SER    28     -21.610 -27.908  19.334  1.00 72.55           C  
ATOM    203  C   SER    28     -21.854 -27.621  17.856  1.00 72.55           C  
ATOM    204  O   SER    28     -20.911 -27.368  17.104  1.00 72.55           O  
ATOM    205  CB  SER    28     -21.406 -29.409  19.544  1.00 72.55           C  
ATOM    206  OG  SER    28     -22.481 -30.145  18.986  1.00 72.55           O  
ATOM    207  N   THR    29     -23.124 -27.629  17.504  1.00 69.19           N  
ATOM    208  CA  THR    29     -23.403 -27.358  16.098  1.00 69.19           C  
ATOM    209  C   THR    29     -23.366 -25.858  15.819  1.00 69.19           C  
ATOM    210  O   THR    29     -23.191 -25.438  14.673  1.00 69.19           O  
ATOM    211  CB  THR    29     -24.771 -27.927  15.680  1.00 69.19           C  
ATOM    212  OG1 THR    29     -25.789 -27.376  16.525  1.00 69.19           O  
ATOM    213  CG2 THR    29     -24.795 -29.447  15.800  1.00 69.19           C  
ATOM    214  N   LEU    30     -23.634 -25.108  16.857  1.00 65.03           N  
ATOM    215  CA  LEU    30     -23.605 -23.659  16.691  1.00 65.03           C  
ATOM    216  C   LEU    30     -22.204 -23.181  16.326  1.00 65.03           C  
ATOM    217  O   LEU    30     -22.048 -22.181  15.622  1.00 65.03           O  
ATOM    218  CB  LEU    30     -24.077 -22.964  17.971  1.00 65.03           C  
ATOM    219  CG  LEU    30     -25.110 -21.849  17.796  1.00 65.03           C  
ATOM    220  CD1 LEU    30     -26.508 -22.366  18.124  1.00 65.03           C  
ATOM    221  CD2 LEU    30     -24.758 -20.651  18.670  1.00 65.03           C  
ATOM    222  N   THR    31     -21.222 -23.892  16.854  1.00 59.39           N  
ATOM    223  CA  THR    31     -19.881 -23.445  16.497  1.00 59.39           C  
ATOM    224  C   THR    31     -19.602 -23.698  15.018  1.00 59.39           C  
ATOM    225  O   THR    31     -18.795 -22.996  14.404  1.00 59.39           O  
ATOM    226  CB  THR    31     -18.811 -24.149  17.351  1.00 59.39           C  
ATOM    227  OG1 THR    31     -19.448 -25.087  18.228  1.00 59.39           O  
ATOM    228  CG2 THR    31     -18.024 -23.144  18.186  1.00 59.39           C  
ATOM    229  N   SER    32     -20.373 -24.583  14.470  1.00 57.58           N  
ATOM    230  CA  SER    32     -20.065 -24.930  13.087  1.00 57.58           C  
ATOM    231  C   SER    32     -20.908 -24.115  12.112  1.00 57.58           C  
ATOM    232  O   SER    32     -20.821 -24.308  10.897  1.00 57.58           O  
ATOM    233  CB  SER    32     -20.292 -26.423  12.845  1.00 57.58           C  
ATOM    234  OG  SER    32     -21.621 -26.789  13.174  1.00 57.58           O  
ATOM    235  N   VAL    33     -21.859 -23.398  12.620  1.00 56.97           N  
ATOM    236  CA  VAL    33     -22.769 -22.723  11.701  1.00 56.97           C  
ATOM    237  C   VAL    33     -22.033 -21.597  10.977  1.00 56.97           C  
ATOM    238  O   VAL    33     -22.269 -21.355   9.792  1.00 56.97           O  
ATOM    239  CB  VAL    33     -24.007 -22.163  12.437  1.00 56.97           C  
ATOM    240  CG1 VAL    33     -24.969 -21.502  11.451  1.00 56.97           C  
ATOM    241  CG2 VAL    33     -24.712 -23.273  13.214  1.00 56.97           C  
ATOM    242  N   PRO    34     -21.161 -20.826  11.618  1.00 50.18           N  
ATOM    243  CA  PRO    34     -20.671 -19.819  10.674  1.00 50.18           C  
ATOM    244  C   PRO    34     -19.997 -20.437   9.451  1.00 50.18           C  
ATOM    245  O   PRO    34     -19.982 -19.829   8.377  1.00 50.18           O  
ATOM    246  CB  PRO    34     -19.666 -19.017  11.505  1.00 50.18           C  
ATOM    247  CG  PRO    34     -19.748 -19.606  12.876  1.00 50.18           C  
ATOM    248  CD  PRO    34     -20.619 -20.828  12.820  1.00 50.18           C  
ATOM    249  N   MET    35     -19.738 -21.704   9.606  1.00 54.48           N  
ATOM    250  CA  MET    35     -19.052 -22.326   8.477  1.00 54.48           C  
ATOM    251  C   MET    35     -19.993 -22.485   7.288  1.00 54.48           C  
ATOM    252  O   MET    35     -19.570 -22.365   6.136  1.00 54.48           O  
ATOM    253  CB  MET    35     -18.482 -23.688   8.878  1.00 54.48           C  
ATOM    254  CG  MET    35     -16.963 -23.741   8.881  1.00 54.48           C  
ATOM    255  SD  MET    35     -16.319 -25.428   9.208  1.00 54.48           S  
ATOM    256  CE  MET    35     -15.514 -25.157  10.812  1.00 54.48           C  
ATOM    257  N   LEU    36     -21.245 -22.648   7.639  1.00 56.29           N  
ATOM    258  CA  LEU    36     -22.119 -22.898   6.498  1.00 56.29           C  
ATOM    259  C   LEU    36     -22.397 -21.607   5.734  1.00 56.29           C  
ATOM    260  O   LEU    36     -22.634 -21.636   4.524  1.00 56.29           O  
ATOM    261  CB  LEU    36     -23.438 -23.525   6.960  1.00 56.29           C  
ATOM    262  CG  LEU    36     -23.375 -24.988   7.400  1.00 56.29           C  
ATOM    263  CD1 LEU    36     -24.676 -25.392   8.086  1.00 56.29           C  
ATOM    264  CD2 LEU    36     -23.090 -25.894   6.206  1.00 56.29           C  
ATOM    265  N   PHE    37     -22.143 -20.522   6.424  1.00 66.35           N  
ATOM    266  CA  PHE    37     -22.417 -19.294   5.687  1.00 66.35           C  
ATOM    267  C   PHE    37     -21.120 -18.620   5.257  1.00 66.35           C  
ATOM    268  O   PHE    37     -21.126 -17.460   4.839  1.00 66.35           O  
ATOM    269  CB  PHE    37     -23.253 -18.332   6.535  1.00 66.35           C  
ATOM    270  CG  PHE    37     -24.621 -18.858   6.880  1.00 66.35           C  
ATOM    271  CD1 PHE    37     -25.632 -18.881   5.928  1.00 66.35           C  
ATOM    272  CD2 PHE    37     -24.894 -19.329   8.158  1.00 66.35           C  
ATOM    273  CE1 PHE    37     -26.899 -19.367   6.245  1.00 66.35           C  
ATOM    274  CE2 PHE    37     -26.157 -19.816   8.482  1.00 66.35           C  
ATOM    275  CZ  PHE    37     -27.158 -19.834   7.524  1.00 66.35           C  
ATOM    276  N   ALA    38     -20.062 -19.311   5.482  1.00 69.61           N  
ATOM    277  CA  ALA    38     -18.816 -18.621   5.160  1.00 69.61           C  
ATOM    278  C   ALA    38     -18.565 -18.617   3.655  1.00 69.61           C  
ATOM    279  O   ALA    38     -18.890 -19.585   2.962  1.00 69.61           O  
ATOM    280  CB  ALA    38     -17.644 -19.271   5.890  1.00 69.61           C  
ATOM    281  N   VAL    39     -18.512 -17.533   3.104  1.00 78.71           N  
ATOM    282  CA  VAL    39     -18.097 -17.325   1.720  1.00 78.71           C  
ATOM    283  C   VAL    39     -16.737 -17.977   1.485  1.00 78.71           C  
ATOM    284  O   VAL    39     -15.810 -17.799   2.280  1.00 78.71           O  
ATOM    285  CB  VAL    39     -18.037 -15.822   1.366  1.00 78.71           C  
ATOM    286  CG1 VAL    39     -17.768 -15.630  -0.126  1.00 78.71           C  
ATOM    287  CG2 VAL    39     -19.334 -15.126   1.773  1.00 78.71           C  
ATOM    288  N   PRO    40     -16.667 -18.866   0.505  1.00 84.26           N  
ATOM    289  CA  PRO    40     -15.385 -19.542   0.289  1.00 84.26           C  
ATOM    290  C   PRO    40     -14.236 -18.565   0.048  1.00 84.26           C  
ATOM    291  O   PRO    40     -14.435 -17.511  -0.561  1.00 84.26           O  
ATOM    292  CB  PRO    40     -15.643 -20.399  -0.952  1.00 84.26           C  
ATOM    293  CG  PRO    40     -16.838 -19.779  -1.602  1.00 84.26           C  
ATOM    294  CD  PRO    40     -17.596 -19.003  -0.565  1.00 84.26           C  
ATOM    295  N   THR    41     -13.117 -18.816   0.623  1.00 89.98           N  
ATOM    296  CA  THR    41     -11.892 -18.041   0.464  1.00 89.98           C  
ATOM    297  C   THR    41     -10.870 -18.810  -0.368  1.00 89.98           C  
ATOM    298  O   THR    41     -10.676 -20.011  -0.168  1.00 89.98           O  
ATOM    299  CB  THR    41     -11.279 -17.679   1.829  1.00 89.98           C  
ATOM    300  OG1 THR    41     -12.252 -16.978   2.613  1.00 89.98           O  
ATOM    301  CG2 THR    41     -10.047 -16.795   1.661  1.00 89.98           C  
ATOM    302  N   TYR    42     -10.339 -18.213  -1.373  1.00 94.23           N  
ATOM    303  CA  TYR    42      -9.255 -18.759  -2.182  1.00 94.23           C  
ATOM    304  C   TYR    42      -7.969 -17.967  -1.976  1.00 94.23           C  
ATOM    305  O   TYR    42      -7.998 -16.848  -1.458  1.00 94.23           O  
ATOM    306  CB  TYR    42      -9.637 -18.757  -3.665  1.00 94.23           C  
ATOM    307  CG  TYR    42     -10.890 -19.542  -3.970  1.00 94.23           C  
ATOM    308  CD1 TYR    42     -10.842 -20.922  -4.160  1.00 94.23           C  
ATOM    309  CD2 TYR    42     -12.123 -18.907  -4.071  1.00 94.23           C  
ATOM    310  CE1 TYR    42     -11.994 -21.649  -4.443  1.00 94.23           C  
ATOM    311  CE2 TYR    42     -13.281 -19.624  -4.353  1.00 94.23           C  
ATOM    312  CZ  TYR    42     -13.206 -20.992  -4.537  1.00 94.23           C  
ATOM    313  OH  TYR    42     -14.350 -21.707  -4.817  1.00 94.23           O  
ATOM    314  N   TYR    43      -6.854 -18.533  -2.371  1.00 95.72           N  
ATOM    315  CA  TYR    43      -5.557 -17.900  -2.162  1.00 95.72           C  
ATOM    316  C   TYR    43      -4.766 -17.831  -3.463  1.00 95.72           C  
ATOM    317  O   TYR    43      -4.891 -18.710  -4.319  1.00 95.72           O  
ATOM    318  CB  TYR    43      -4.753 -18.659  -1.102  1.00 95.72           C  
ATOM    319  CG  TYR    43      -5.391 -18.650   0.266  1.00 95.72           C  
ATOM    320  CD1 TYR    43      -5.015 -17.712   1.226  1.00 95.72           C  
ATOM    321  CD2 TYR    43      -6.370 -19.579   0.603  1.00 95.72           C  
ATOM    322  CE1 TYR    43      -5.599 -17.701   2.488  1.00 95.72           C  
ATOM    323  CE2 TYR    43      -6.960 -19.577   1.862  1.00 95.72           C  
ATOM    324  CZ  TYR    43      -6.569 -18.636   2.796  1.00 95.72           C  
ATOM    325  OH  TYR    43      -7.151 -18.630   4.045  1.00 95.72           O  
ATOM    326  N   GLY    44      -4.101 -16.796  -3.675  1.00 95.42           N  
ATOM    327  CA  GLY    44      -3.156 -16.643  -4.770  1.00 95.42           C  
ATOM    328  C   GLY    44      -1.787 -16.173  -4.315  1.00 95.42           C  
ATOM    329  O   GLY    44      -1.680 -15.286  -3.466  1.00 95.42           O  
ATOM    330  N   GLN    45      -0.723 -16.799  -4.823  1.00 96.18           N  
ATOM    331  CA  GLN    45       0.649 -16.390  -4.538  1.00 96.18           C  
ATOM    332  C   GLN    45       1.132 -15.346  -5.541  1.00 96.18           C  
ATOM    333  O   GLN    45       1.176 -15.609  -6.744  1.00 96.18           O  
ATOM    334  CB  GLN    45       1.584 -17.600  -4.548  1.00 96.18           C  
ATOM    335  CG  GLN    45       1.316 -18.594  -3.425  1.00 96.18           C  
ATOM    336  CD  GLN    45       2.245 -19.792  -3.468  1.00 96.18           C  
ATOM    337  OE1 GLN    45       2.922 -20.034  -4.473  1.00 96.18           O  
ATOM    338  NE2 GLN    45       2.284 -20.551  -2.378  1.00 96.18           N  
ATOM    339  N   PHE    46       1.406 -14.150  -5.098  1.00 96.00           N  
ATOM    340  CA  PHE    46       1.886 -13.061  -5.940  1.00 96.00           C  
ATOM    341  C   PHE    46       3.331 -12.713  -5.605  1.00 96.00           C  
ATOM    342  O   PHE    46       3.779 -12.923  -4.475  1.00 96.00           O  
ATOM    343  CB  PHE    46       0.997 -11.823  -5.780  1.00 96.00           C  
ATOM    344  CG  PHE    46      -0.404 -12.012  -6.295  1.00 96.00           C  
ATOM    345  CD1 PHE    46      -0.761 -11.561  -7.559  1.00 96.00           C  
ATOM    346  CD2 PHE    46      -1.365 -12.640  -5.513  1.00 96.00           C  
ATOM    347  CE1 PHE    46      -2.058 -11.734  -8.038  1.00 96.00           C  
ATOM    348  CE2 PHE    46      -2.662 -12.816  -5.985  1.00 96.00           C  
ATOM    349  CZ  PHE    46      -3.007 -12.362  -7.247  1.00 96.00           C  
ATOM    350  N   ALA    47       4.054 -12.278  -6.537  1.00 92.40           N  
ATOM    351  CA  ALA    47       5.428 -11.830  -6.328  1.00 92.40           C  
ATOM    352  C   ALA    47       5.466 -10.531  -5.528  1.00 92.40           C  
ATOM    353  O   ALA    47       6.459 -10.235  -4.860  1.00 92.40           O  
ATOM    354  CB  ALA    47       6.137 -11.647  -7.668  1.00 92.40           C  
ATOM    355  N   ASP    48       4.342  -9.769  -5.641  1.00 89.88           N  
ATOM    356  CA  ASP    48       4.222  -8.462  -5.001  1.00 89.88           C  
ATOM    357  C   ASP    48       2.760  -8.030  -4.906  1.00 89.88           C  
ATOM    358  O   ASP    48       1.917  -8.503  -5.670  1.00 89.88           O  
ATOM    359  CB  ASP    48       5.031  -7.413  -5.767  1.00 89.88           C  
ATOM    360  CG  ASP    48       5.259  -6.141  -4.969  1.00 89.88           C  
ATOM    361  OD1 ASP    48       4.544  -5.911  -3.970  1.00 89.88           O  
ATOM    362  OD2 ASP    48       6.161  -5.361  -5.344  1.00 89.88           O  
ATOM    363  N   THR    49       2.418  -7.199  -3.930  1.00 88.68           N  
ATOM    364  CA  THR    49       1.035  -6.760  -3.778  1.00 88.68           C  
ATOM    365  C   THR    49       0.751  -5.552  -4.666  1.00 88.68           C  
ATOM    366  O   THR    49      -0.399  -5.302  -5.033  1.00 88.68           O  
ATOM    367  CB  THR    49       0.719  -6.408  -2.312  1.00 88.68           C  
ATOM    368  OG1 THR    49       1.561  -5.326  -1.895  1.00 88.68           O  
ATOM    369  CG2 THR    49       0.957  -7.603  -1.396  1.00 88.68           C  
ATOM    370  N   GLY    50       1.850  -4.808  -5.035  1.00 83.29           N  
ATOM    371  CA  GLY    50       1.679  -3.620  -5.857  1.00 83.29           C  
ATOM    372  C   GLY    50       0.755  -2.591  -5.233  1.00 83.29           C  
ATOM    373  O   GLY    50      -0.020  -1.938  -5.935  1.00 83.29           O  
ATOM    374  N   GLY    51       0.517  -2.686  -3.940  1.00 86.19           N  
ATOM    375  CA  GLY    51      -0.301  -1.675  -3.290  1.00 86.19           C  
ATOM    376  C   GLY    51      -1.724  -2.133  -3.034  1.00 86.19           C  
ATOM    377  O   GLY    51      -2.609  -1.315  -2.777  1.00 86.19           O  
ATOM    378  N   LEU    52      -1.986  -3.419  -3.295  1.00 91.28           N  
ATOM    379  CA  LEU    52      -3.286  -3.998  -2.974  1.00 91.28           C  
ATOM    380  C   LEU    52      -3.525  -3.997  -1.468  1.00 91.28           C  
ATOM    381  O   LEU    52      -2.612  -4.284  -0.690  1.00 91.28           O  
ATOM    382  CB  LEU    52      -3.386  -5.426  -3.518  1.00 91.28           C  
ATOM    383  CG  LEU    52      -4.781  -6.051  -3.528  1.00 91.28           C  
ATOM    384  CD1 LEU    52      -5.622  -5.452  -4.650  1.00 91.28           C  
ATOM    385  CD2 LEU    52      -4.687  -7.566  -3.673  1.00 91.28           C  
ATOM    386  N   ASN    53      -4.718  -3.578  -1.037  1.00 92.97           N  
ATOM    387  CA  ASN    53      -5.084  -3.546   0.375  1.00 92.97           C  
ATOM    388  C   ASN    53      -6.188  -4.551   0.691  1.00 92.97           C  
ATOM    389  O   ASN    53      -6.910  -4.988  -0.206  1.00 92.97           O  
ATOM    390  CB  ASN    53      -5.515  -2.137   0.786  1.00 92.97           C  
ATOM    391  CG  ASN    53      -4.374  -1.139   0.735  1.00 92.97           C  
ATOM    392  OD1 ASN    53      -3.256  -1.432   1.168  1.00 92.97           O  
ATOM    393  ND2 ASN    53      -4.647   0.047   0.205  1.00 92.97           N  
ATOM    394  N   ILE    54      -6.237  -4.946   1.998  1.00 95.08           N  
ATOM    395  CA  ILE    54      -7.343  -5.755   2.496  1.00 95.08           C  
ATOM    396  C   ILE    54      -8.660  -5.007   2.298  1.00 95.08           C  
ATOM    397  O   ILE    54      -8.765  -3.824   2.629  1.00 95.08           O  
ATOM    398  CB  ILE    54      -7.153  -6.117   3.986  1.00 95.08           C  
ATOM    399  CG1 ILE    54      -5.936  -7.033   4.162  1.00 95.08           C  
ATOM    400  CG2 ILE    54      -8.417  -6.774   4.549  1.00 95.08           C  
ATOM    401  CD1 ILE    54      -5.554  -7.284   5.614  1.00 95.08           C  
ATOM    402  N   GLY    55      -9.593  -5.544   1.667  1.00 94.06           N  
ATOM    403  CA  GLY    55     -10.879  -4.932   1.374  1.00 94.06           C  
ATOM    404  C   GLY    55     -11.041  -4.555  -0.087  1.00 94.06           C  
ATOM    405  O   GLY    55     -12.149  -4.258  -0.538  1.00 94.06           O  
ATOM    406  N   ASP    56      -9.905  -4.498  -0.818  1.00 94.79           N  
ATOM    407  CA  ASP    56     -10.018  -4.202  -2.242  1.00 94.79           C  
ATOM    408  C   ASP    56     -10.859  -5.257  -2.957  1.00 94.79           C  
ATOM    409  O   ASP    56     -10.965  -6.394  -2.493  1.00 94.79           O  
ATOM    410  CB  ASP    56      -8.632  -4.111  -2.884  1.00 94.79           C  
ATOM    411  CG  ASP    56      -7.915  -2.810  -2.565  1.00 94.79           C  
ATOM    412  OD1 ASP    56      -8.574  -1.842  -2.126  1.00 94.79           O  
ATOM    413  OD2 ASP    56      -6.681  -2.752  -2.758  1.00 94.79           O  
ATOM    414  N   LYS    57     -11.430  -4.933  -4.155  1.00 95.04           N  
ATOM    415  CA  LYS    57     -12.418  -5.762  -4.839  1.00 95.04           C  
ATOM    416  C   LYS    57     -11.742  -6.838  -5.684  1.00 95.04           C  
ATOM    417  O   LYS    57     -10.633  -6.638  -6.183  1.00 95.04           O  
ATOM    418  CB  LYS    57     -13.326  -4.900  -5.717  1.00 95.04           C  
ATOM    419  CG  LYS    57     -14.133  -3.866  -4.946  1.00 95.04           C  
ATOM    420  CD  LYS    57     -15.122  -4.525  -3.992  1.00 95.04           C  
ATOM    421  CE  LYS    57     -15.986  -3.493  -3.279  1.00 95.04           C  
ATOM    422  NZ  LYS    57     -16.844  -4.120  -2.229  1.00 95.04           N  
ATOM    423  N   VAL    58     -12.326  -7.998  -5.790  1.00 95.68           N  
ATOM    424  CA  VAL    58     -11.971  -9.078  -6.704  1.00 95.68           C  
ATOM    425  C   VAL    58     -13.011  -9.176  -7.817  1.00 95.68           C  
ATOM    426  O   VAL    58     -14.215  -9.199  -7.550  1.00 95.68           O  
ATOM    427  CB  VAL    58     -11.851 -10.430  -5.966  1.00 95.68           C  
ATOM    428  CG1 VAL    58     -11.504 -11.551  -6.944  1.00 95.68           C  
ATOM    429  CG2 VAL    58     -10.805 -10.341  -4.856  1.00 95.68           C  
ATOM    430  N   ARG    59     -12.632  -9.207  -9.057  1.00 93.86           N  
ATOM    431  CA  ARG    59     -13.545  -9.183 -10.195  1.00 93.86           C  
ATOM    432  C   ARG    59     -13.345 -10.407 -11.083  1.00 93.86           C  
ATOM    433  O   ARG    59     -12.228 -10.913 -11.209  1.00 93.86           O  
ATOM    434  CB  ARG    59     -13.350  -7.905 -11.014  1.00 93.86           C  
ATOM    435  CG  ARG    59     -13.635  -6.628 -10.239  1.00 93.86           C  
ATOM    436  CD  ARG    59     -13.410  -5.388 -11.093  1.00 93.86           C  
ATOM    437  NE  ARG    59     -13.767  -4.167 -10.376  1.00 93.86           N  
ATOM    438  CZ  ARG    59     -13.488  -2.935 -10.791  1.00 93.86           C  
ATOM    439  NH1 ARG    59     -12.841  -2.734 -11.933  1.00 93.86           N  
ATOM    440  NH2 ARG    59     -13.860  -1.894 -10.060  1.00 93.86           N  
ATOM    441  N   ILE    60     -14.394 -10.873 -11.625  1.00 92.93           N  
ATOM    442  CA  ILE    60     -14.410 -11.882 -12.679  1.00 92.93           C  
ATOM    443  C   ILE    60     -15.166 -11.348 -13.893  1.00 92.93           C  
ATOM    444  O   ILE    60     -16.331 -10.959 -13.786  1.00 92.93           O  
ATOM    445  CB  ILE    60     -15.049 -13.201 -12.188  1.00 92.93           C  
ATOM    446  CG1 ILE    60     -14.250 -13.776 -11.012  1.00 92.93           C  
ATOM    447  CG2 ILE    60     -15.143 -14.214 -13.333  1.00 92.93           C  
ATOM    448  CD1 ILE    60     -14.834 -15.058 -10.435  1.00 92.93           C  
ATOM    449  N   ALA    61     -14.544 -11.233 -14.967  1.00 87.52           N  
ATOM    450  CA  ALA    61     -15.157 -10.719 -16.189  1.00 87.52           C  
ATOM    451  C   ALA    61     -15.647  -9.286 -15.996  1.00 87.52           C  
ATOM    452  O   ALA    61     -16.751  -8.939 -16.421  1.00 87.52           O  
ATOM    453  CB  ALA    61     -16.311 -11.618 -16.625  1.00 87.52           C  
ATOM    454  N   GLY    62     -15.059  -8.571 -15.095  1.00 86.39           N  
ATOM    455  CA  GLY    62     -15.382  -7.167 -14.903  1.00 86.39           C  
ATOM    456  C   GLY    62     -16.457  -6.938 -13.858  1.00 86.39           C  
ATOM    457  O   GLY    62     -16.815  -5.795 -13.567  1.00 86.39           O  
ATOM    458  N   MET    63     -16.928  -7.990 -13.250  1.00 90.88           N  
ATOM    459  CA  MET    63     -17.948  -7.870 -12.212  1.00 90.88           C  
ATOM    460  C   MET    63     -17.343  -8.086 -10.828  1.00 90.88           C  
ATOM    461  O   MET    63     -16.535  -8.996 -10.635  1.00 90.88           O  
ATOM    462  CB  MET    63     -19.080  -8.870 -12.450  1.00 90.88           C  
ATOM    463  CG  MET    63     -19.806  -8.671 -13.771  1.00 90.88           C  
ATOM    464  SD  MET    63     -21.631  -8.701 -13.582  1.00 90.88           S  
ATOM    465  CE  MET    63     -21.901 -10.484 -13.378  1.00 90.88           C  
ATOM    466  N   ASP    64     -17.749  -7.319  -9.895  1.00 92.04           N  
ATOM    467  CA  ASP    64     -17.314  -7.444  -8.507  1.00 92.04           C  
ATOM    468  C   ASP    64     -17.978  -8.640  -7.829  1.00 92.04           C  
ATOM    469  O   ASP    64     -19.194  -8.647  -7.622  1.00 92.04           O  
ATOM    470  CB  ASP    64     -17.623  -6.161  -7.732  1.00 92.04           C  
ATOM    471  CG  ASP    64     -16.892  -4.948  -8.278  1.00 92.04           C  
ATOM    472  OD1 ASP    64     -15.954  -5.113  -9.087  1.00 92.04           O  
ATOM    473  OD2 ASP    64     -17.255  -3.815  -7.893  1.00 92.04           O  
ATOM    474  N   VAL    65     -17.182  -9.665  -7.548  1.00 92.04           N  
ATOM    475  CA  VAL    65     -17.752 -10.894  -7.007  1.00 92.04           C  
ATOM    476  C   VAL    65     -17.168 -11.170  -5.623  1.00 92.04           C  
ATOM    477  O   VAL    65     -17.529 -12.156  -4.976  1.00 92.04           O  
ATOM    478  CB  VAL    65     -17.496 -12.097  -7.943  1.00 92.04           C  
ATOM    479  CG1 VAL    65     -18.307 -11.962  -9.230  1.00 92.04           C  
ATOM    480  CG2 VAL    65     -16.006 -12.221  -8.256  1.00 92.04           C  
ATOM    481  N   GLY    66     -16.238 -10.254  -5.127  1.00 93.12           N  
ATOM    482  CA  GLY    66     -15.632 -10.523  -3.833  1.00 93.12           C  
ATOM    483  C   GLY    66     -14.672  -9.436  -3.386  1.00 93.12           C  
ATOM    484  O   GLY    66     -14.678  -8.332  -3.935  1.00 93.12           O  
ATOM    485  N   ASN    67     -13.903  -9.744  -2.294  1.00 95.27           N  
ATOM    486  CA  ASN    67     -12.938  -8.805  -1.733  1.00 95.27           C  
ATOM    487  C   ASN    67     -11.701  -9.524  -1.201  1.00 95.27           C  
ATOM    488  O   ASN    67     -11.750 -10.720  -0.911  1.00 95.27           O  
ATOM    489  CB  ASN    67     -13.583  -7.969  -0.625  1.00 95.27           C  
ATOM    490  CG  ASN    67     -14.849  -7.271  -1.083  1.00 95.27           C  
ATOM    491  OD1 ASN    67     -14.867  -6.612  -2.127  1.00 95.27           O  
ATOM    492  ND2 ASN    67     -15.917  -7.410  -0.307  1.00 95.27           N  
ATOM    493  N   VAL    68     -10.633  -8.833  -1.112  1.00 96.13           N  
ATOM    494  CA  VAL    68      -9.399  -9.312  -0.498  1.00 96.13           C  
ATOM    495  C   VAL    68      -9.581  -9.415   1.015  1.00 96.13           C  
ATOM    496  O   VAL    68      -9.992  -8.451   1.664  1.00 96.13           O  
ATOM    497  CB  VAL    68      -8.204  -8.391  -0.830  1.00 96.13           C  
ATOM    498  CG1 VAL    68      -6.946  -8.852  -0.095  1.00 96.13           C  
ATOM    499  CG2 VAL    68      -7.962  -8.354  -2.338  1.00 96.13           C  
ATOM    500  N   LYS    69      -9.257 -10.487   1.666  1.00 94.44           N  
ATOM    501  CA  LYS    69      -9.515 -10.737   3.081  1.00 94.44           C  
ATOM    502  C   LYS    69      -8.220 -10.719   3.888  1.00 94.44           C  
ATOM    503  O   LYS    69      -8.198 -10.245   5.026  1.00 94.44           O  
ATOM    504  CB  LYS    69     -10.230 -12.076   3.268  1.00 94.44           C  
ATOM    505  CG  LYS    69     -10.711 -12.328   4.690  1.00 94.44           C  
ATOM    506  CD  LYS    69     -11.504 -13.625   4.790  1.00 94.44           C  
ATOM    507  CE  LYS    69     -11.985 -13.878   6.213  1.00 94.44           C  
ATOM    508  NZ  LYS    69     -12.820 -15.113   6.303  1.00 94.44           N  
ATOM    509  N   SER    70      -7.195 -11.268   3.313  1.00 94.83           N  
ATOM    510  CA  SER    70      -5.942 -11.362   4.056  1.00 94.83           C  
ATOM    511  C   SER    70      -4.739 -11.290   3.121  1.00 94.83           C  
ATOM    512  O   SER    70      -4.860 -11.557   1.924  1.00 94.83           O  
ATOM    513  CB  SER    70      -5.893 -12.660   4.863  1.00 94.83           C  
ATOM    514  OG  SER    70      -5.842 -13.786   4.003  1.00 94.83           O  
ATOM    515  N   MET    71      -3.586 -10.839   3.636  1.00 94.87           N  
ATOM    516  CA  MET    71      -2.305 -10.796   2.937  1.00 94.87           C  
ATOM    517  C   MET    71      -1.166 -11.206   3.865  1.00 94.87           C  
ATOM    518  O   MET    71      -0.966 -10.597   4.917  1.00 94.87           O  
ATOM    519  CB  MET    71      -2.045  -9.397   2.377  1.00 94.87           C  
ATOM    520  CG  MET    71      -2.917  -9.042   1.184  1.00 94.87           C  
ATOM    521  SD  MET    71      -2.466  -7.428   0.438  1.00 94.87           S  
ATOM    522  CE  MET    71      -3.052  -6.302   1.734  1.00 94.87           C  
ATOM    523  N   GLU    72      -0.537 -12.231   3.528  1.00 94.95           N  
ATOM    524  CA  GLU    72       0.574 -12.736   4.329  1.00 94.95           C  
ATOM    525  C   GLU    72       1.831 -12.912   3.481  1.00 94.95           C  
ATOM    526  O   GLU    72       1.752 -13.335   2.326  1.00 94.95           O  
ATOM    527  CB  GLU    72       0.198 -14.063   4.994  1.00 94.95           C  
ATOM    528  CG  GLU    72      -0.951 -13.950   5.986  1.00 94.95           C  
ATOM    529  CD  GLU    72      -1.257 -15.256   6.700  1.00 94.95           C  
ATOM    530  OE1 GLU    72      -2.106 -15.260   7.621  1.00 94.95           O  
ATOM    531  OE2 GLU    72      -0.644 -16.284   6.337  1.00 94.95           O  
ATOM    532  N   ILE    73       2.918 -12.581   4.078  1.00 94.39           N  
ATOM    533  CA  ILE    73       4.206 -12.770   3.420  1.00 94.39           C  
ATOM    534  C   ILE    73       4.726 -14.178   3.698  1.00 94.39           C  
ATOM    535  O   ILE    73       4.768 -14.615   4.851  1.00 94.39           O  
ATOM    536  CB  ILE    73       5.237 -11.716   3.883  1.00 94.39           C  
ATOM    537  CG1 ILE    73       4.770 -10.307   3.500  1.00 94.39           C  
ATOM    538  CG2 ILE    73       6.618 -12.016   3.292  1.00 94.39           C  
ATOM    539  CD1 ILE    73       5.604  -9.191   4.113  1.00 94.39           C  
ATOM    540  N   ASP    74       4.909 -14.950   2.672  1.00 92.22           N  
ATOM    541  CA  ASP    74       5.497 -16.286   2.711  1.00 92.22           C  
ATOM    542  C   ASP    74       6.801 -16.336   1.919  1.00 92.22           C  
ATOM    543  O   ASP    74       6.786 -16.512   0.698  1.00 92.22           O  
ATOM    544  CB  ASP    74       4.511 -17.322   2.167  1.00 92.22           C  
ATOM    545  CG  ASP    74       5.007 -18.749   2.318  1.00 92.22           C  
ATOM    546  OD1 ASP    74       5.941 -18.989   3.114  1.00 92.22           O  
ATOM    547  OD2 ASP    74       4.462 -19.641   1.633  1.00 92.22           O  
ATOM    548  N   GLY    75       7.991 -16.155   2.662  1.00 92.09           N  
ATOM    549  CA  GLY    75       9.289 -16.067   2.012  1.00 92.09           C  
ATOM    550  C   GLY    75       9.431 -14.845   1.126  1.00 92.09           C  
ATOM    551  O   GLY    75       9.374 -13.712   1.608  1.00 92.09           O  
ATOM    552  N   ASP    76       9.557 -15.159  -0.224  1.00 91.48           N  
ATOM    553  CA  ASP    76       9.729 -14.046  -1.153  1.00 91.48           C  
ATOM    554  C   ASP    76       8.434 -13.758  -1.910  1.00 91.48           C  
ATOM    555  O   ASP    76       8.446 -13.068  -2.932  1.00 91.48           O  
ATOM    556  CB  ASP    76      10.860 -14.341  -2.140  1.00 91.48           C  
ATOM    557  CG  ASP    76      10.606 -15.580  -2.981  1.00 91.48           C  
ATOM    558  OD1 ASP    76       9.712 -16.381  -2.632  1.00 91.48           O  
ATOM    559  OD2 ASP    76      11.309 -15.759  -3.999  1.00 91.48           O  
ATOM    560  N   LYS    77       7.302 -14.371  -1.381  1.00 93.23           N  
ATOM    561  CA  LYS    77       6.009 -14.191  -2.034  1.00 93.23           C  
ATOM    562  C   LYS    77       4.968 -13.656  -1.055  1.00 93.23           C  
ATOM    563  O   LYS    77       5.197 -13.641   0.156  1.00 93.23           O  
ATOM    564  CB  LYS    77       5.527 -15.509  -2.643  1.00 93.23           C  
ATOM    565  CG  LYS    77       6.560 -16.200  -3.521  1.00 93.23           C  
ATOM    566  CD  LYS    77       6.112 -17.602  -3.914  1.00 93.23           C  
ATOM    567  CE  LYS    77       7.186 -18.331  -4.710  1.00 93.23           C  
ATOM    568  NZ  LYS    77       7.039 -19.814  -4.610  1.00 93.23           N  
ATOM    569  N   VAL    78       3.907 -13.132  -1.644  1.00 95.69           N  
ATOM    570  CA  VAL    78       2.771 -12.684  -0.845  1.00 95.69           C  
ATOM    571  C   VAL    78       1.553 -13.555  -1.145  1.00 95.69           C  
ATOM    572  O   VAL    78       1.178 -13.730  -2.307  1.00 95.69           O  
ATOM    573  CB  VAL    78       2.442 -11.198  -1.108  1.00 95.69           C  
ATOM    574  CG1 VAL    78       1.289 -10.735  -0.219  1.00 95.69           C  
ATOM    575  CG2 VAL    78       3.678 -10.330  -0.882  1.00 95.69           C  
ATOM    576  N   VAL    79       1.032 -14.223  -0.111  1.00 96.44           N  
ATOM    577  CA  VAL    79      -0.175 -15.031  -0.245  1.00 96.44           C  
ATOM    578  C   VAL    79      -1.404 -14.179   0.061  1.00 96.44           C  
ATOM    579  O   VAL    79      -1.606 -13.758   1.203  1.00 96.44           O  
ATOM    580  CB  VAL    79      -0.138 -16.267   0.682  1.00 96.44           C  
ATOM    581  CG1 VAL    79      -1.394 -17.116   0.501  1.00 96.44           C  
ATOM    582  CG2 VAL    79       1.115 -17.098   0.413  1.00 96.44           C  
ATOM    583  N   ILE    80      -2.193 -13.925  -0.963  1.00 96.71           N  
ATOM    584  CA  ILE    80      -3.378 -13.086  -0.826  1.00 96.71           C  
ATOM    585  C   ILE    80      -4.627 -13.963  -0.769  1.00 96.71           C  
ATOM    586  O   ILE    80      -4.876 -14.760  -1.677  1.00 96.71           O  
ATOM    587  CB  ILE    80      -3.489 -12.070  -1.984  1.00 96.71           C  
ATOM    588  CG1 ILE    80      -2.234 -11.193  -2.048  1.00 96.71           C  
ATOM    589  CG2 ILE    80      -4.749 -11.212  -1.832  1.00 96.71           C  
ATOM    590  CD1 ILE    80      -2.189 -10.263  -3.252  1.00 96.71           C  
ATOM    591  N   GLY    81      -5.399 -13.860   0.313  1.00 95.96           N  
ATOM    592  CA  GLY    81      -6.687 -14.523   0.444  1.00 95.96           C  
ATOM    593  C   GLY    81      -7.852 -13.653   0.013  1.00 95.96           C  
ATOM    594  O   GLY    81      -7.980 -12.511   0.460  1.00 95.96           O  
ATOM    595  N   TYR    82      -8.700 -14.173  -0.946  1.00 94.92           N  
ATOM    596  CA  TYR    82      -9.844 -13.398  -1.413  1.00 94.92           C  
ATOM    597  C   TYR    82     -11.101 -14.257  -1.463  1.00 94.92           C  
ATOM    598  O   TYR    82     -11.019 -15.481  -1.593  1.00 94.92           O  
ATOM    599  CB  TYR    82      -9.562 -12.804  -2.797  1.00 94.92           C  
ATOM    600  CG  TYR    82      -9.093 -13.820  -3.809  1.00 94.92           C  
ATOM    601  CD1 TYR    82      -7.736 -14.087  -3.980  1.00 94.92           C  
ATOM    602  CD2 TYR    82     -10.004 -14.514  -4.598  1.00 94.92           C  
ATOM    603  CE1 TYR    82      -7.299 -15.021  -4.913  1.00 94.92           C  
ATOM    604  CE2 TYR    82      -9.578 -15.450  -5.535  1.00 94.92           C  
ATOM    605  CZ  TYR    82      -8.226 -15.697  -5.684  1.00 94.92           C  
ATOM    606  OH  TYR    82      -7.799 -16.623  -6.610  1.00 94.92           O  
ATOM    607  N   THR    83     -12.257 -13.607  -1.289  1.00 92.82           N  
ATOM    608  CA  THR    83     -13.554 -14.273  -1.306  1.00 92.82           C  
ATOM    609  C   THR    83     -14.223 -14.120  -2.670  1.00 92.82           C  
ATOM    610  O   THR    83     -14.013 -13.122  -3.361  1.00 92.82           O  
ATOM    611  CB  THR    83     -14.483 -13.716  -0.211  1.00 92.82           C  
ATOM    612  OG1 THR    83     -14.670 -12.311  -0.421  1.00 92.82           O  
ATOM    613  CG2 THR    83     -13.890 -13.936   1.176  1.00 92.82           C  
ATOM    614  N   LEU    84     -14.852 -15.114  -3.109  1.00 89.63           N  
ATOM    615  CA  LEU    84     -15.675 -15.064  -4.312  1.00 89.63           C  
ATOM    616  C   LEU    84     -17.132 -15.374  -3.987  1.00 89.63           C  
ATOM    617  O   LEU    84     -17.440 -16.440  -3.448  1.00 89.63           O  
ATOM    618  CB  LEU    84     -15.153 -16.051  -5.360  1.00 89.63           C  
ATOM    619  CG  LEU    84     -13.790 -15.730  -5.975  1.00 89.63           C  
ATOM    620  CD1 LEU    84     -13.317 -16.886  -6.849  1.00 89.63           C  
ATOM    621  CD2 LEU    84     -13.859 -14.437  -6.781  1.00 89.63           C  
ATOM    622  N   GLY    85     -18.098 -14.433  -4.123  1.00 83.13           N  
ATOM    623  CA  GLY    85     -19.515 -14.669  -3.895  1.00 83.13           C  
ATOM    624  C   GLY    85     -20.155 -15.532  -4.966  1.00 83.13           C  
ATOM    625  O   GLY    85     -20.305 -15.101  -6.111  1.00 83.13           O  
ATOM    626  N   GLY    86     -20.430 -16.763  -4.670  1.00 77.70           N  
ATOM    627  CA  GLY    86     -21.326 -17.569  -5.483  1.00 77.70           C  
ATOM    628  C   GLY    86     -20.638 -18.209  -6.674  1.00 77.70           C  
ATOM    629  O   GLY    86     -21.300 -18.700  -7.590  1.00 77.70           O  
ATOM    630  N   ARG    87     -19.402 -18.002  -6.774  1.00 81.36           N  
ATOM    631  CA  ARG    87     -18.718 -18.581  -7.925  1.00 81.36           C  
ATOM    632  C   ARG    87     -17.507 -19.399  -7.488  1.00 81.36           C  
ATOM    633  O   ARG    87     -16.942 -19.158  -6.420  1.00 81.36           O  
ATOM    634  CB  ARG    87     -18.286 -17.486  -8.902  1.00 81.36           C  
ATOM    635  CG  ARG    87     -19.445 -16.777  -9.584  1.00 81.36           C  
ATOM    636  CD  ARG    87     -18.999 -16.052 -10.846  1.00 81.36           C  
ATOM    637  NE  ARG    87     -20.112 -15.365 -11.495  1.00 81.36           N  
ATOM    638  CZ  ARG    87     -20.175 -15.084 -12.794  1.00 81.36           C  
ATOM    639  NH1 ARG    87     -19.186 -15.427 -13.610  1.00 81.36           N  
ATOM    640  NH2 ARG    87     -21.235 -14.454 -13.280  1.00 81.36           N  
ATOM    641  N   THR    88     -17.254 -20.413  -8.229  1.00 85.68           N  
ATOM    642  CA  THR    88     -16.055 -21.219  -8.031  1.00 85.68           C  
ATOM    643  C   THR    88     -15.077 -21.027  -9.188  1.00 85.68           C  
ATOM    644  O   THR    88     -15.472 -20.607 -10.278  1.00 85.68           O  
ATOM    645  CB  THR    88     -16.402 -22.713  -7.891  1.00 85.68           C  
ATOM    646  OG1 THR    88     -17.054 -23.159  -9.087  1.00 85.68           O  
ATOM    647  CG2 THR    88     -17.326 -22.953  -6.702  1.00 85.68           C  
ATOM    648  N   ILE    89     -13.890 -21.076  -8.889  1.00 90.06           N  
ATOM    649  CA  ILE    89     -12.889 -20.902  -9.937  1.00 90.06           C  
ATOM    650  C   ILE    89     -12.189 -22.232 -10.207  1.00 90.06           C  
ATOM    651  O   ILE    89     -12.172 -23.117  -9.349  1.00 90.06           O  
ATOM    652  CB  ILE    89     -11.855 -19.820  -9.556  1.00 90.06           C  
ATOM    653  CG1 ILE    89     -11.207 -20.151  -8.206  1.00 90.06           C  
ATOM    654  CG2 ILE    89     -12.508 -18.435  -9.524  1.00 90.06           C  
ATOM    655  CD1 ILE    89     -10.078 -19.209  -7.814  1.00 90.06           C  
ATOM    656  N   GLY    90     -11.730 -22.419 -11.405  1.00 91.56           N  
ATOM    657  CA  GLY    90     -11.050 -23.624 -11.850  1.00 91.56           C  
ATOM    658  C   GLY    90      -9.592 -23.675 -11.433  1.00 91.56           C  
ATOM    659  O   GLY    90      -9.024 -22.663 -11.017  1.00 91.56           O  
ATOM    660  N   THR    91      -8.947 -24.793 -11.417  1.00 91.66           N  
ATOM    661  CA  THR    91      -7.574 -25.025 -10.984  1.00 91.66           C  
ATOM    662  C   THR    91      -6.588 -24.315 -11.907  1.00 91.66           C  
ATOM    663  O   THR    91      -5.445 -24.057 -11.523  1.00 91.66           O  
ATOM    664  CB  THR    91      -7.249 -26.529 -10.940  1.00 91.66           C  
ATOM    665  OG1 THR    91      -7.567 -27.118 -12.207  1.00 91.66           O  
ATOM    666  CG2 THR    91      -8.049 -27.234  -9.850  1.00 91.66           C  
ATOM    667  N   GLU    92      -7.010 -23.958 -13.080  1.00 93.89           N  
ATOM    668  CA  GLU    92      -6.113 -23.343 -14.054  1.00 93.89           C  
ATOM    669  C   GLU    92      -6.422 -21.859 -14.229  1.00 93.89           C  
ATOM    670  O   GLU    92      -6.025 -21.251 -15.225  1.00 93.89           O  
ATOM    671  CB  GLU    92      -6.207 -24.063 -15.401  1.00 93.89           C  
ATOM    672  CG  GLU    92      -5.775 -25.522 -15.351  1.00 93.89           C  
ATOM    673  CD  GLU    92      -5.908 -26.234 -16.687  1.00 93.89           C  
ATOM    674  OE1 GLU    92      -5.681 -27.464 -16.745  1.00 93.89           O  
ATOM    675  OE2 GLU    92      -6.241 -25.556 -17.685  1.00 93.89           O  
ATOM    676  N   SER    93      -7.144 -21.313 -13.306  1.00 94.29           N  
ATOM    677  CA  SER    93      -7.512 -19.902 -13.373  1.00 94.29           C  
ATOM    678  C   SER    93      -6.305 -19.004 -13.127  1.00 94.29           C  
ATOM    679  O   SER    93      -5.334 -19.420 -12.492  1.00 94.29           O  
ATOM    680  CB  SER    93      -8.610 -19.586 -12.357  1.00 94.29           C  
ATOM    681  OG  SER    93      -9.812 -20.259 -12.689  1.00 94.29           O  
ATOM    682  N   ARG    94      -6.317 -17.837 -13.642  1.00 95.77           N  
ATOM    683  CA  ARG    94      -5.266 -16.838 -13.482  1.00 95.77           C  
ATOM    684  C   ARG    94      -5.795 -15.596 -12.771  1.00 95.77           C  
ATOM    685  O   ARG    94      -6.941 -15.195 -12.983  1.00 95.77           O  
ATOM    686  CB  ARG    94      -4.677 -16.453 -14.841  1.00 95.77           C  
ATOM    687  CG  ARG    94      -4.007 -17.606 -15.570  1.00 95.77           C  
ATOM    688  CD  ARG    94      -3.419 -17.165 -16.904  1.00 95.77           C  
ATOM    689  NE  ARG    94      -2.396 -18.093 -17.375  1.00 95.77           N  
ATOM    690  CZ  ARG    94      -1.890 -18.102 -18.606  1.00 95.77           C  
ATOM    691  NH1 ARG    94      -2.306 -17.230 -19.517  1.00 95.77           N  
ATOM    692  NH2 ARG    94      -0.962 -18.991 -18.928  1.00 95.77           N  
ATOM    693  N   ALA    95      -5.029 -15.094 -11.931  1.00 95.62           N  
ATOM    694  CA  ALA    95      -5.369 -13.891 -11.176  1.00 95.62           C  
ATOM    695  C   ALA    95      -4.330 -12.795 -11.395  1.00 95.62           C  
ATOM    696  O   ALA    95      -3.126 -13.049 -11.325  1.00 95.62           O  
ATOM    697  CB  ALA    95      -5.491 -14.214  -9.688  1.00 95.62           C  
ATOM    698  N   ALA    96      -4.822 -11.624 -11.740  1.00 95.39           N  
ATOM    699  CA  ALA    96      -3.931 -10.491 -11.974  1.00 95.39           C  
ATOM    700  C   ALA    96      -4.355  -9.279 -11.149  1.00 95.39           C  
ATOM    701  O   ALA    96      -5.548  -8.991 -11.027  1.00 95.39           O  
ATOM    702  CB  ALA    96      -3.900 -10.135 -13.459  1.00 95.39           C  
ATOM    703  N   ILE    97      -3.442  -8.624 -10.523  1.00 94.87           N  
ATOM    704  CA  ILE    97      -3.695  -7.355  -9.849  1.00 94.87           C  
ATOM    705  C   ILE    97      -3.676  -6.217 -10.866  1.00 94.87           C  
ATOM    706  O   ILE    97      -2.690  -6.036 -11.586  1.00 94.87           O  
ATOM    707  CB  ILE    97      -2.661  -7.092  -8.731  1.00 94.87           C  
ATOM    708  CG1 ILE    97      -2.704  -8.216  -7.688  1.00 94.87           C  
ATOM    709  CG2 ILE    97      -2.906  -5.729  -8.078  1.00 94.87           C  
ATOM    710  CD1 ILE    97      -1.571  -8.163  -6.674  1.00 94.87           C  
ATOM    711  N   ARG    98      -4.746  -5.508 -11.006  1.00 91.37           N  
ATOM    712  CA  ARG    98      -4.914  -4.433 -11.978  1.00 91.37           C  
ATOM    713  C   ARG    98      -5.342  -3.139 -11.294  1.00 91.37           C  
ATOM    714  O   ARG    98      -5.849  -3.162 -10.171  1.00 91.37           O  
ATOM    715  CB  ARG    98      -5.941  -4.827 -13.043  1.00 91.37           C  
ATOM    716  CG  ARG    98      -5.528  -6.024 -13.884  1.00 91.37           C  
ATOM    717  CD  ARG    98      -6.472  -6.242 -15.057  1.00 91.37           C  
ATOM    718  NE  ARG    98      -5.984  -7.284 -15.956  1.00 91.37           N  
ATOM    719  CZ  ARG    98      -6.257  -7.353 -17.256  1.00 91.37           C  
ATOM    720  NH1 ARG    98      -7.023  -6.437 -17.837  1.00 91.37           N  
ATOM    721  NH2 ARG    98      -5.760  -8.344 -17.981  1.00 91.37           N  
ATOM    722  N   THR    99      -5.012  -2.081 -11.911  1.00 87.17           N  
ATOM    723  CA  THR    99      -5.464  -0.768 -11.464  1.00 87.17           C  
ATOM    724  C   THR    99      -6.481  -0.185 -12.441  1.00 87.17           C  
ATOM    725  O   THR    99      -6.307  -0.282 -13.658  1.00 87.17           O  
ATOM    726  CB  THR    99      -4.282   0.206 -11.307  1.00 87.17           C  
ATOM    727  OG1 THR    99      -3.287  -0.391 -10.467  1.00 87.17           O  
ATOM    728  CG2 THR    99      -4.734   1.523 -10.683  1.00 87.17           C  
ATOM    729  N   ASP   100      -7.607   0.200 -11.968  1.00 81.54           N  
ATOM    730  CA  ASP   100      -8.633   0.789 -12.823  1.00 81.54           C  
ATOM    731  C   ASP   100      -8.097   2.017 -13.556  1.00 81.54           C  
ATOM    732  O   ASP   100      -8.275   2.148 -14.769  1.00 81.54           O  
ATOM    733  CB  ASP   100      -9.867   1.164 -12.001  1.00 81.54           C  
ATOM    734  CG  ASP   100     -10.637  -0.046 -11.501  1.00 81.54           C  
ATOM    735  OD1 ASP   100     -10.517  -1.136 -12.102  1.00 81.54           O  
ATOM    736  OD2 ASP   100     -11.373   0.093 -10.500  1.00 81.54           O  
ATOM    737  N   THR   101      -7.448   2.871 -12.743  1.00 80.87           N  
ATOM    738  CA  THR   101      -6.874   4.108 -13.261  1.00 80.87           C  
ATOM    739  C   THR   101      -5.551   4.421 -12.569  1.00 80.87           C  
ATOM    740  O   THR   101      -5.130   3.696 -11.665  1.00 80.87           O  
ATOM    741  CB  THR   101      -7.843   5.291 -13.083  1.00 80.87           C  
ATOM    742  OG1 THR   101      -7.936   5.619 -11.692  1.00 80.87           O  
ATOM    743  CG2 THR   101      -9.233   4.947 -13.607  1.00 80.87           C  
ATOM    744  N   ILE   102      -4.787   5.329 -13.140  1.00 77.90           N  
ATOM    745  CA  ILE   102      -3.478   5.655 -12.584  1.00 77.90           C  
ATOM    746  C   ILE   102      -3.635   6.148 -11.148  1.00 77.90           C  
ATOM    747  O   ILE   102      -2.786   5.876 -10.295  1.00 77.90           O  
ATOM    748  CB  ILE   102      -2.750   6.716 -13.439  1.00 77.90           C  
ATOM    749  CG1 ILE   102      -2.502   6.184 -14.855  1.00 77.90           C  
ATOM    750  CG2 ILE   102      -1.435   7.136 -12.774  1.00 77.90           C  
ATOM    751  CD1 ILE   102      -1.934   7.220 -15.815  1.00 77.90           C  
ATOM    752  N   LEU   103      -4.789   6.697 -10.849  1.00 77.45           N  
ATOM    753  CA  LEU   103      -5.009   7.166  -9.485  1.00 77.45           C  
ATOM    754  C   LEU   103      -6.066   6.320  -8.783  1.00 77.45           C  
ATOM    755  O   LEU   103      -6.526   6.671  -7.694  1.00 77.45           O  
ATOM    756  CB  LEU   103      -5.435   8.637  -9.487  1.00 77.45           C  
ATOM    757  CG  LEU   103      -4.395   9.643  -9.985  1.00 77.45           C  
ATOM    758  CD1 LEU   103      -5.030  11.019 -10.157  1.00 77.45           C  
ATOM    759  CD2 LEU   103      -3.212   9.709  -9.025  1.00 77.45           C  
ATOM    760  N   GLY   104      -6.513   5.277  -9.400  1.00 79.80           N  
ATOM    761  CA  GLY   104      -7.620   4.490  -8.878  1.00 79.80           C  
ATOM    762  C   GLY   104      -7.182   3.424  -7.892  1.00 79.80           C  
ATOM    763  O   GLY   104      -6.007   3.356  -7.526  1.00 79.80           O  
ATOM    764  N   ARG   105      -8.220   2.766  -7.436  1.00 85.71           N  
ATOM    765  CA  ARG   105      -7.982   1.675  -6.497  1.00 85.71           C  
ATOM    766  C   ARG   105      -7.552   0.407  -7.227  1.00 85.71           C  
ATOM    767  O   ARG   105      -7.863   0.228  -8.406  1.00 85.71           O  
ATOM    768  CB  ARG   105      -9.236   1.400  -5.663  1.00 85.71           C  
ATOM    769  CG  ARG   105      -9.587   2.515  -4.692  1.00 85.71           C  
ATOM    770  CD  ARG   105     -10.468   2.017  -3.555  1.00 85.71           C  
ATOM    771  NE  ARG   105     -11.784   1.606  -4.033  1.00 85.71           N  
ATOM    772  CZ  ARG   105     -12.799   1.252  -3.250  1.00 85.71           C  
ATOM    773  NH1 ARG   105     -12.667   1.253  -1.928  1.00 85.71           N  
ATOM    774  NH2 ARG   105     -13.955   0.895  -3.791  1.00 85.71           N  
ATOM    775  N   LYS   106      -6.794  -0.393  -6.631  1.00 90.44           N  
ATOM    776  CA  LYS   106      -6.330  -1.657  -7.198  1.00 90.44           C  
ATOM    777  C   LYS   106      -7.320  -2.783  -6.913  1.00 90.44           C  
ATOM    778  O   LYS   106      -8.119  -2.693  -5.978  1.00 90.44           O  
ATOM    779  CB  LYS   106      -4.951  -2.019  -6.645  1.00 90.44           C  
ATOM    780  CG  LYS   106      -3.855  -1.032  -7.018  1.00 90.44           C  
ATOM    781  CD  LYS   106      -2.479  -1.547  -6.619  1.00 90.44           C  
ATOM    782  CE  LYS   106      -1.377  -0.581  -7.034  1.00 90.44           C  
ATOM    783  NZ  LYS   106      -0.038  -1.024  -6.545  1.00 90.44           N  
ATOM    784  N   ASN   107      -7.357  -3.702  -7.872  1.00 93.58           N  
ATOM    785  CA  ASN   107      -8.240  -4.854  -7.724  1.00 93.58           C  
ATOM    786  C   ASN   107      -7.596  -6.127  -8.265  1.00 93.58           C  
ATOM    787  O   ASN   107      -6.522  -6.077  -8.868  1.00 93.58           O  
ATOM    788  CB  ASN   107      -9.578  -4.599  -8.421  1.00 93.58           C  
ATOM    789  CG  ASN   107      -9.419  -4.301  -9.899  1.00 93.58           C  
ATOM    790  OD1 ASN   107      -8.717  -5.017 -10.617  1.00 93.58           O  
ATOM    791  ND2 ASN   107     -10.070  -3.241 -10.363  1.00 93.58           N  
ATOM    792  N   ILE   108      -8.083  -7.292  -7.864  1.00 95.37           N  
ATOM    793  CA  ILE   108      -7.670  -8.575  -8.423  1.00 95.37           C  
ATOM    794  C   ILE   108      -8.663  -9.013  -9.498  1.00 95.37           C  
ATOM    795  O   ILE   108      -9.870  -9.063  -9.253  1.00 95.37           O  
ATOM    796  CB  ILE   108      -7.555  -9.658  -7.327  1.00 95.37           C  
ATOM    797  CG1 ILE   108      -6.438  -9.301  -6.339  1.00 95.37           C  
ATOM    798  CG2 ILE   108      -7.315 -11.035  -7.951  1.00 95.37           C  
ATOM    799  CD1 ILE   108      -6.314 -10.268  -5.170  1.00 95.37           C  
ATOM    800  N   GLU   109      -8.170  -9.203 -10.708  1.00 95.13           N  
ATOM    801  CA  GLU   109      -8.979  -9.730 -11.803  1.00 95.13           C  
ATOM    802  C   GLU   109      -8.705 -11.215 -12.027  1.00 95.13           C  
ATOM    803  O   GLU   109      -7.556 -11.616 -12.223  1.00 95.13           O  
ATOM    804  CB  GLU   109      -8.716  -8.947 -13.091  1.00 95.13           C  
ATOM    805  CG  GLU   109      -9.739  -9.206 -14.188  1.00 95.13           C  
ATOM    806  CD  GLU   109      -9.658  -8.207 -15.332  1.00 95.13           C  
ATOM    807  OE1 GLU   109     -10.457  -8.315 -16.290  1.00 95.13           O  
ATOM    808  OE2 GLU   109      -8.788  -7.309 -15.270  1.00 95.13           O  
ATOM    809  N   ILE   110      -9.759 -12.004 -11.926  1.00 94.82           N  
ATOM    810  CA  ILE   110      -9.631 -13.445 -12.116  1.00 94.82           C  
ATOM    811  C   ILE   110     -10.150 -13.830 -13.500  1.00 94.82           C  
ATOM    812  O   ILE   110     -11.249 -13.430 -13.891  1.00 94.82           O  
ATOM    813  CB  ILE   110     -10.389 -14.229 -11.022  1.00 94.82           C  
ATOM    814  CG1 ILE   110      -9.791 -13.933  -9.642  1.00 94.82           C  
ATOM    815  CG2 ILE   110     -10.364 -15.731 -11.319  1.00 94.82           C  
ATOM    816  CD1 ILE   110     -10.486 -14.658  -8.498  1.00 94.82           C  
ATOM    817  N   GLU   111      -9.367 -14.542 -14.233  1.00 93.28           N  
ATOM    818  CA  GLU   111      -9.753 -15.178 -15.489  1.00 93.28           C  
ATOM    819  C   GLU   111      -9.998 -16.672 -15.298  1.00 93.28           C  
ATOM    820  O   GLU   111      -9.050 -17.459 -15.238  1.00 93.28           O  
ATOM    821  CB  GLU   111      -8.682 -14.952 -16.558  1.00 93.28           C  
ATOM    822  CG  GLU   111      -9.122 -15.342 -17.962  1.00 93.28           C  
ATOM    823  CD  GLU   111      -8.042 -15.128 -19.010  1.00 93.28           C  
ATOM    824  OE1 GLU   111      -8.271 -15.463 -20.195  1.00 93.28           O  
ATOM    825  OE2 GLU   111      -6.957 -14.622 -18.644  1.00 93.28           O  
ATOM    826  N   PRO   112     -11.288 -17.048 -15.263  1.00 90.65           N  
ATOM    827  CA  PRO   112     -11.587 -18.456 -14.993  1.00 90.65           C  
ATOM    828  C   PRO   112     -11.129 -19.382 -16.118  1.00 90.65           C  
ATOM    829  O   PRO   112     -11.359 -19.091 -17.295  1.00 90.65           O  
ATOM    830  CB  PRO   112     -13.112 -18.474 -14.858  1.00 90.65           C  
ATOM    831  CG  PRO   112     -13.502 -17.035 -14.753  1.00 90.65           C  
ATOM    832  CD  PRO   112     -12.398 -16.197 -15.331  1.00 90.65           C  
ATOM    833  N   ARG   113     -10.370 -20.395 -15.880  1.00 90.78           N  
ATOM    834  CA  ARG   113      -9.878 -21.416 -16.800  1.00 90.78           C  
ATOM    835  C   ARG   113      -9.938 -22.801 -16.165  1.00 90.78           C  
ATOM    836  O   ARG   113      -9.965 -22.926 -14.938  1.00 90.78           O  
ATOM    837  CB  ARG   113      -8.446 -21.102 -17.237  1.00 90.78           C  
ATOM    838  CG  ARG   113      -8.299 -19.767 -17.951  1.00 90.78           C  
ATOM    839  CD  ARG   113      -8.697 -19.864 -19.416  1.00 90.78           C  
ATOM    840  NE  ARG   113      -7.552 -19.669 -20.301  1.00 90.78           N  
ATOM    841  CZ  ARG   113      -7.301 -18.554 -20.982  1.00 90.78           C  
ATOM    842  NH1 ARG   113      -8.114 -17.507 -20.892  1.00 90.78           N  
ATOM    843  NH2 ARG   113      -6.230 -18.484 -21.758  1.00 90.78           N  
ATOM    844  N   GLY   114     -10.109 -23.853 -16.963  1.00 88.26           N  
ATOM    845  CA  GLY   114     -10.033 -25.210 -16.446  1.00 88.26           C  
ATOM    846  C   GLY   114     -11.395 -25.834 -16.206  1.00 88.26           C  
ATOM    847  O   GLY   114     -12.392 -25.124 -16.060  1.00 88.26           O  
ATOM    848  N   SER   115     -11.430 -27.176 -16.225  1.00 83.98           N  
ATOM    849  CA  SER   115     -12.690 -27.893 -16.066  1.00 83.98           C  
ATOM    850  C   SER   115     -12.887 -28.353 -14.626  1.00 83.98           C  
ATOM    851  O   SER   115     -14.020 -28.485 -14.160  1.00 83.98           O  
ATOM    852  CB  SER   115     -12.744 -29.098 -17.007  1.00 83.98           C  
ATOM    853  OG  SER   115     -11.639 -29.958 -16.787  1.00 83.98           O  
ATOM    854  N   GLU   116     -11.750 -28.358 -13.942  1.00 90.78           N  
ATOM    855  CA  GLU   116     -11.816 -28.817 -12.558  1.00 90.78           C  
ATOM    856  C   GLU   116     -11.941 -27.642 -11.592  1.00 90.78           C  
ATOM    857  O   GLU   116     -11.238 -26.639 -11.733  1.00 90.78           O  
ATOM    858  CB  GLU   116     -10.583 -29.655 -12.209  1.00 90.78           C  
ATOM    859  CG  GLU   116     -10.681 -30.364 -10.866  1.00 90.78           C  
ATOM    860  CD  GLU   116      -9.457 -31.206 -10.541  1.00 90.78           C  
ATOM    861  OE1 GLU   116      -9.414 -31.817  -9.449  1.00 90.78           O  
ATOM    862  OE2 GLU   116      -8.534 -31.253 -11.385  1.00 90.78           O  
ATOM    863  N   THR   117     -12.823 -27.779 -10.732  1.00 89.48           N  
ATOM    864  CA  THR   117     -13.076 -26.711  -9.771  1.00 89.48           C  
ATOM    865  C   THR   117     -12.040 -26.733  -8.652  1.00 89.48           C  
ATOM    866  O   THR   117     -11.615 -27.804  -8.214  1.00 89.48           O  
ATOM    867  CB  THR   117     -14.489 -26.824  -9.169  1.00 89.48           C  
ATOM    868  OG1 THR   117     -14.619 -28.086  -8.503  1.00 89.48           O  
ATOM    869  CG2 THR   117     -15.558 -26.722 -10.251  1.00 89.48           C  
ATOM    870  N   LEU   118     -11.561 -25.564  -8.347  1.00 89.49           N  
ATOM    871  CA  LEU   118     -10.623 -25.412  -7.240  1.00 89.49           C  
ATOM    872  C   LEU   118     -11.337 -25.550  -5.899  1.00 89.49           C  
ATOM    873  O   LEU   118     -12.368 -24.913  -5.672  1.00 89.49           O  
ATOM    874  CB  LEU   118      -9.916 -24.057  -7.317  1.00 89.49           C  
ATOM    875  CG  LEU   118      -8.741 -23.849  -6.360  1.00 89.49           C  
ATOM    876  CD1 LEU   118      -7.587 -24.778  -6.727  1.00 89.49           C  
ATOM    877  CD2 LEU   118      -8.288 -22.393  -6.377  1.00 89.49           C  
ATOM    878  N   LYS   119     -10.873 -26.344  -5.075  1.00 88.67           N  
ATOM    879  CA  LYS   119     -11.467 -26.531  -3.755  1.00 88.67           C  
ATOM    880  C   LYS   119     -11.348 -25.264  -2.913  1.00 88.67           C  
ATOM    881  O   LYS   119     -10.428 -24.466  -3.109  1.00 88.67           O  
ATOM    882  CB  LYS   119     -10.805 -27.705  -3.031  1.00 88.67           C  
ATOM    883  CG  LYS   119     -11.050 -29.055  -3.687  1.00 88.67           C  
ATOM    884  CD  LYS   119     -10.402 -30.186  -2.899  1.00 88.67           C  
ATOM    885  CE  LYS   119     -10.629 -31.536  -3.568  1.00 88.67           C  
ATOM    886  NZ  LYS   119      -9.957 -32.643  -2.823  1.00 88.67           N  
ATOM    887  N   PRO   120     -12.296 -25.095  -2.031  1.00 85.70           N  
ATOM    888  CA  PRO   120     -12.124 -23.939  -1.147  1.00 85.70           C  
ATOM    889  C   PRO   120     -10.802 -23.971  -0.385  1.00 85.70           C  
ATOM    890  O   PRO   120     -10.324 -25.046  -0.013  1.00 85.70           O  
ATOM    891  CB  PRO   120     -13.311 -24.051  -0.186  1.00 85.70           C  
ATOM    892  CG  PRO   120     -14.336 -24.840  -0.935  1.00 85.70           C  
ATOM    893  CD  PRO   120     -13.626 -25.796  -1.850  1.00 85.70           C  
ATOM    894  N   ARG   121     -10.174 -22.906  -0.287  1.00 87.41           N  
ATOM    895  CA  ARG   121      -8.874 -22.688   0.337  1.00 87.41           C  
ATOM    896  C   ARG   121      -7.743 -23.142  -0.580  1.00 87.41           C  
ATOM    897  O   ARG   121      -6.647 -23.460  -0.113  1.00 87.41           O  
ATOM    898  CB  ARG   121      -8.790 -23.425   1.676  1.00 87.41           C  
ATOM    899  CG  ARG   121      -9.781 -22.927   2.716  1.00 87.41           C  
ATOM    900  CD  ARG   121      -9.663 -23.699   4.022  1.00 87.41           C  
ATOM    901  NE  ARG   121      -8.297 -23.684   4.536  1.00 87.41           N  
ATOM    902  CZ  ARG   121      -7.770 -22.701   5.259  1.00 87.41           C  
ATOM    903  NH1 ARG   121      -8.488 -21.628   5.570  1.00 87.41           N  
ATOM    904  NH2 ARG   121      -6.515 -22.790   5.676  1.00 87.41           N  
ATOM    905  N   GLY   122      -8.040 -23.417  -1.815  1.00 91.00           N  
ATOM    906  CA  GLY   122      -7.018 -23.724  -2.803  1.00 91.00           C  
ATOM    907  C   GLY   122      -6.130 -22.539  -3.132  1.00 91.00           C  
ATOM    908  O   GLY   122      -6.509 -21.389  -2.897  1.00 91.00           O  
ATOM    909  N   VAL   123      -4.951 -22.787  -3.589  1.00 94.60           N  
ATOM    910  CA  VAL   123      -3.947 -21.753  -3.819  1.00 94.60           C  
ATOM    911  C   VAL   123      -3.559 -21.729  -5.296  1.00 94.60           C  
ATOM    912  O   VAL   123      -3.207 -22.763  -5.868  1.00 94.60           O  
ATOM    913  CB  VAL   123      -2.695 -21.973  -2.942  1.00 94.60           C  
ATOM    914  CG1 VAL   123      -1.666 -20.869  -3.183  1.00 94.60           C  
ATOM    915  CG2 VAL   123      -3.082 -22.033  -1.465  1.00 94.60           C  
ATOM    916  N   LEU   124      -3.708 -20.604  -5.983  1.00 95.36           N  
ATOM    917  CA  LEU   124      -3.148 -20.397  -7.314  1.00 95.36           C  
ATOM    918  C   LEU   124      -1.652 -20.111  -7.236  1.00 95.36           C  
ATOM    919  O   LEU   124      -1.232 -19.162  -6.570  1.00 95.36           O  
ATOM    920  CB  LEU   124      -3.864 -19.246  -8.024  1.00 95.36           C  
ATOM    921  CG  LEU   124      -5.339 -19.469  -8.361  1.00 95.36           C  
ATOM    922  CD1 LEU   124      -5.972 -18.173  -8.857  1.00 95.36           C  
ATOM    923  CD2 LEU   124      -5.489 -20.575  -9.401  1.00 95.36           C  
ATOM    924  N   PRO   125      -0.859 -20.882  -7.849  1.00 95.25           N  
ATOM    925  CA  PRO   125       0.592 -20.696  -7.777  1.00 95.25           C  
ATOM    926  C   PRO   125       1.057 -19.414  -8.464  1.00 95.25           C  
ATOM    927  O   PRO   125       0.283 -18.780  -9.185  1.00 95.25           O  
ATOM    928  CB  PRO   125       1.143 -21.930  -8.495  1.00 95.25           C  
ATOM    929  CG  PRO   125       0.069 -22.322  -9.458  1.00 95.25           C  
ATOM    930  CD  PRO   125      -1.262 -21.979  -8.854  1.00 95.25           C  
ATOM    931  N   VAL   126       2.343 -18.964  -8.245  1.00 94.69           N  
ATOM    932  CA  VAL   126       2.918 -17.710  -8.721  1.00 94.69           C  
ATOM    933  C   VAL   126       2.879 -17.671 -10.247  1.00 94.69           C  
ATOM    934  O   VAL   126       2.793 -16.595 -10.845  1.00 94.69           O  
ATOM    935  CB  VAL   126       4.367 -17.524  -8.220  1.00 94.69           C  
ATOM    936  CG1 VAL   126       5.315 -18.482  -8.938  1.00 94.69           C  
ATOM    937  CG2 VAL   126       4.817 -16.077  -8.414  1.00 94.69           C  
ATOM    938  N   GLY   127       2.927 -18.881 -10.904  1.00 94.10           N  
ATOM    939  CA  GLY   127       2.879 -18.942 -12.356  1.00 94.10           C  
ATOM    940  C   GLY   127       1.528 -18.553 -12.925  1.00 94.10           C  
ATOM    941  O   GLY   127       1.412 -18.256 -14.116  1.00 94.10           O  
ATOM    942  N   GLN   128       0.476 -18.404 -12.026  1.00 95.08           N  
ATOM    943  CA  GLN   128      -0.880 -18.097 -12.470  1.00 95.08           C  
ATOM    944  C   GLN   128      -1.340 -16.743 -11.936  1.00 95.08           C  
ATOM    945  O   GLN   128      -2.532 -16.432 -11.962  1.00 95.08           O  
ATOM    946  CB  GLN   128      -1.851 -19.192 -12.028  1.00 95.08           C  
ATOM    947  CG  GLN   128      -1.625 -20.530 -12.720  1.00 95.08           C  
ATOM    948  CD  GLN   128      -2.513 -21.631 -12.172  1.00 95.08           C  
ATOM    949  OE1 GLN   128      -3.488 -21.366 -11.463  1.00 95.08           O  
ATOM    950  NE2 GLN   128      -2.183 -22.876 -12.497  1.00 95.08           N  
ATOM    951  N   THR   129      -0.419 -16.094 -11.233  1.00 96.05           N  
ATOM    952  CA  THR   129      -0.716 -14.774 -10.688  1.00 96.05           C  
ATOM    953  C   THR   129       0.263 -13.734 -11.226  1.00 96.05           C  
ATOM    954  O   THR   129       1.389 -14.069 -11.600  1.00 96.05           O  
ATOM    955  CB  THR   129      -0.667 -14.781  -9.149  1.00 96.05           C  
ATOM    956  OG1 THR   129       0.654 -15.135  -8.720  1.00 96.05           O  
ATOM    957  CG2 THR   129      -1.662 -15.783  -8.572  1.00 96.05           C  
ATOM    958  N   SER   130      -0.195 -12.564 -11.476  1.00 93.08           N  
ATOM    959  CA  SER   130       0.665 -11.493 -11.968  1.00 93.08           C  
ATOM    960  C   SER   130       0.400 -10.186 -11.228  1.00 93.08           C  
ATOM    961  O   SER   130      -0.721  -9.938 -10.780  1.00 93.08           O  
ATOM    962  CB  SER   130       0.461 -11.288 -13.470  1.00 93.08           C  
ATOM    963  OG  SER   130      -0.844 -10.807 -13.739  1.00 93.08           O  
ATOM    964  N   ALA   131       1.470  -9.464 -10.946  1.00 89.83           N  
ATOM    965  CA  ALA   131       1.402  -8.142 -10.329  1.00 89.83           C  
ATOM    966  C   ALA   131       1.965  -7.072 -11.260  1.00 89.83           C  
ATOM    967  O   ALA   131       2.879  -7.341 -12.044  1.00 89.83           O  
ATOM    968  CB  ALA   131       2.155  -8.136  -9.000  1.00 89.83           C  
ATOM    969  N   PRO   132       1.378  -5.989 -11.360  1.00 84.62           N  
ATOM    970  CA  PRO   132       1.846  -4.961 -12.292  1.00 84.62           C  
ATOM    971  C   PRO   132       3.208  -4.390 -11.905  1.00 84.62           C  
ATOM    972  O   PRO   132       3.601  -4.456 -10.738  1.00 84.62           O  
ATOM    973  CB  PRO   132       0.759  -3.886 -12.207  1.00 84.62           C  
ATOM    974  CG  PRO   132       0.103  -4.111 -10.882  1.00 84.62           C  
ATOM    975  CD  PRO   132       0.280  -5.553 -10.500  1.00 84.62           C  
ATOM    976  N   TYR   133       3.989  -3.853 -12.902  1.00 81.75           N  
ATOM    977  CA  TYR   133       5.235  -3.109 -12.750  1.00 81.75           C  
ATOM    978  C   TYR   133       4.980  -1.739 -12.133  1.00 81.75           C  
ATOM    979  O   TYR   133       4.118  -0.991 -12.601  1.00 81.75           O  
ATOM    980  CB  TYR   133       5.935  -2.950 -14.103  1.00 81.75           C  
ATOM    981  CG  TYR   133       7.360  -2.465 -13.995  1.00 81.75           C  
ATOM    982  CD1 TYR   133       7.687  -1.139 -14.271  1.00 81.75           C  
ATOM    983  CD2 TYR   133       8.381  -3.330 -13.620  1.00 81.75           C  
ATOM    984  CE1 TYR   133       9.000  -0.688 -14.175  1.00 81.75           C  
ATOM    985  CE2 TYR   133       9.697  -2.890 -13.521  1.00 81.75           C  
ATOM    986  CZ  TYR   133       9.996  -1.569 -13.799  1.00 81.75           C  
ATOM    987  OH  TYR   133      11.296  -1.128 -13.703  1.00 81.75           O  
ATOM    988  N   GLN   134       5.475  -1.442 -11.005  1.00 79.01           N  
ATOM    989  CA  GLN   134       5.233  -0.193 -10.290  1.00 79.01           C  
ATOM    990  C   GLN   134       6.242   0.878 -10.695  1.00 79.01           C  
ATOM    991  O   GLN   134       7.267   0.572 -11.308  1.00 79.01           O  
ATOM    992  CB  GLN   134       5.288  -0.421  -8.779  1.00 79.01           C  
ATOM    993  CG  GLN   134       4.187  -1.333  -8.254  1.00 79.01           C  
ATOM    994  CD  GLN   134       4.229  -1.495  -6.746  1.00 79.01           C  
ATOM    995  OE1 GLN   134       4.831  -0.683  -6.037  1.00 79.01           O  
ATOM    996  NE2 GLN   134       3.590  -2.547  -6.245  1.00 79.01           N  
ATOM    997  N   ILE   135       5.814   2.091 -10.392  1.00 79.62           N  
ATOM    998  CA  ILE   135       6.641   3.259 -10.674  1.00 79.62           C  
ATOM    999  C   ILE   135       7.916   3.202  -9.835  1.00 79.62           C  
ATOM   1000  O   ILE   135       9.005   3.503 -10.329  1.00 79.62           O  
ATOM   1001  CB  ILE   135       5.877   4.573 -10.398  1.00 79.62           C  
ATOM   1002  CG1 ILE   135       4.682   4.706 -11.349  1.00 79.62           C  
ATOM   1003  CG2 ILE   135       6.814   5.779 -10.523  1.00 79.62           C  
ATOM   1004  CD1 ILE   135       3.822   5.936 -11.095  1.00 79.62           C  
ATOM   1005  N   TYR   136       7.709   2.692  -8.643  1.00 78.87           N  
ATOM   1006  CA  TYR   136       8.861   2.562  -7.757  1.00 78.87           C  
ATOM   1007  C   TYR   136       9.891   1.601  -8.339  1.00 78.87           C  
ATOM   1008  O   TYR   136      11.097   1.832  -8.227  1.00 78.87           O  
ATOM   1009  CB  TYR   136       8.422   2.079  -6.371  1.00 78.87           C  
ATOM   1010  CG  TYR   136       9.567   1.872  -5.410  1.00 78.87           C  
ATOM   1011  CD1 TYR   136      10.037   0.592  -5.121  1.00 78.87           C  
ATOM   1012  CD2 TYR   136      10.180   2.954  -4.787  1.00 78.87           C  
ATOM   1013  CE1 TYR   136      11.090   0.395  -4.235  1.00 78.87           C  
ATOM   1014  CE2 TYR   136      11.235   2.769  -3.898  1.00 78.87           C  
ATOM   1015  CZ  TYR   136      11.682   1.489  -3.629  1.00 78.87           C  
ATOM   1016  OH  TYR   136      12.726   1.300  -2.750  1.00 78.87           O  
ATOM   1017  N   ASP   137       9.376   0.509  -8.943  1.00 80.99           N  
ATOM   1018  CA  ASP   137      10.294  -0.419  -9.596  1.00 80.99           C  
ATOM   1019  C   ASP   137      11.049   0.264 -10.735  1.00 80.99           C  
ATOM   1020  O   ASP   137      12.243   0.025 -10.927  1.00 80.99           O  
ATOM   1021  CB  ASP   137       9.538  -1.639 -10.125  1.00 80.99           C  
ATOM   1022  CG  ASP   137       9.000  -2.529  -9.018  1.00 80.99           C  
ATOM   1023  OD1 ASP   137       9.605  -2.576  -7.926  1.00 80.99           O  
ATOM   1024  OD2 ASP   137       7.965  -3.192  -9.242  1.00 80.99           O  
ATOM   1025  N   ALA   138      10.403   1.169 -11.364  1.00 84.15           N  
ATOM   1026  CA  ALA   138      11.034   1.914 -12.450  1.00 84.15           C  
ATOM   1027  C   ALA   138      12.133   2.830 -11.920  1.00 84.15           C  
ATOM   1028  O   ALA   138      13.225   2.895 -12.490  1.00 84.15           O  
ATOM   1029  CB  ALA   138       9.992   2.726 -13.215  1.00 84.15           C  
ATOM   1030  N   PHE   139      11.817   3.302 -10.778  1.00 85.55           N  
ATOM   1031  CA  PHE   139      12.799   4.207 -10.193  1.00 85.55           C  
ATOM   1032  C   PHE   139      14.027   3.438  -9.717  1.00 85.55           C  
ATOM   1033  O   PHE   139      15.160   3.881  -9.919  1.00 85.55           O  
ATOM   1034  CB  PHE   139      12.186   4.989  -9.028  1.00 85.55           C  
ATOM   1035  CG  PHE   139      11.428   6.218  -9.454  1.00 85.55           C  
ATOM   1036  CD1 PHE   139      12.103   7.348  -9.899  1.00 85.55           C  
ATOM   1037  CD2 PHE   139      10.040   6.242  -9.409  1.00 85.55           C  
ATOM   1038  CE1 PHE   139      11.404   8.486 -10.295  1.00 85.55           C  
ATOM   1039  CE2 PHE   139       9.335   7.376  -9.803  1.00 85.55           C  
ATOM   1040  CZ  PHE   139      10.019   8.497 -10.244  1.00 85.55           C  
ATOM   1041  N   LEU   140      13.744   2.298  -9.145  1.00 82.31           N  
ATOM   1042  CA  LEU   140      14.873   1.493  -8.691  1.00 82.31           C  
ATOM   1043  C   LEU   140      15.729   1.044  -9.870  1.00 82.31           C  
ATOM   1044  O   LEU   140      16.958   1.010  -9.773  1.00 82.31           O  
ATOM   1045  CB  LEU   140      14.381   0.273  -7.909  1.00 82.31           C  
ATOM   1046  CG  LEU   140      13.921   0.529  -6.472  1.00 82.31           C  
ATOM   1047  CD1 LEU   140      13.314  -0.737  -5.877  1.00 82.31           C  
ATOM   1048  CD2 LEU   140      15.083   1.024  -5.619  1.00 82.31           C  
ATOM   1049  N   ASP   141      15.041   0.791 -10.900  1.00 82.69           N  
ATOM   1050  CA  ASP   141      15.778   0.342 -12.078  1.00 82.69           C  
ATOM   1051  C   ASP   141      16.624   1.471 -12.660  1.00 82.69           C  
ATOM   1052  O   ASP   141      17.776   1.257 -13.045  1.00 82.69           O  
ATOM   1053  CB  ASP   141      14.817  -0.197 -13.140  1.00 82.69           C  
ATOM   1054  CG  ASP   141      14.342  -1.609 -12.848  1.00 82.69           C  
ATOM   1055  OD1 ASP   141      14.897  -2.264 -11.940  1.00 82.69           O  
ATOM   1056  OD2 ASP   141      13.407  -2.073 -13.536  1.00 82.69           O  
ATOM   1057  N   VAL   142      16.105   2.676 -12.541  1.00 83.51           N  
ATOM   1058  CA  VAL   142      16.828   3.829 -13.068  1.00 83.51           C  
ATOM   1059  C   VAL   142      18.021   4.147 -12.169  1.00 83.51           C  
ATOM   1060  O   VAL   142      19.124   4.402 -12.658  1.00 83.51           O  
ATOM   1061  CB  VAL   142      15.910   5.066 -13.192  1.00 83.51           C  
ATOM   1062  CG1 VAL   142      16.729   6.317 -13.502  1.00 83.51           C  
ATOM   1063  CG2 VAL   142      14.850   4.837 -14.268  1.00 83.51           C  
ATOM   1064  N   THR   143      17.806   4.089 -10.907  1.00 82.56           N  
ATOM   1065  CA  THR   143      18.880   4.369  -9.961  1.00 82.56           C  
ATOM   1066  C   THR   143      19.973   3.308 -10.054  1.00 82.56           C  
ATOM   1067  O   THR   143      21.161   3.625  -9.973  1.00 82.56           O  
ATOM   1068  CB  THR   143      18.349   4.438  -8.517  1.00 82.56           C  
ATOM   1069  OG1 THR   143      17.654   3.223  -8.212  1.00 82.56           O  
ATOM   1070  CG2 THR   143      17.395   5.614  -8.337  1.00 82.56           C  
ATOM   1071  N   ARG   144      19.443   2.068 -10.176  1.00 81.42           N  
ATOM   1072  CA  ARG   144      20.438   1.008 -10.301  1.00 81.42           C  
ATOM   1073  C   ARG   144      21.285   1.197 -11.556  1.00 81.42           C  
ATOM   1074  O   ARG   144      22.501   0.998 -11.526  1.00 81.42           O  
ATOM   1075  CB  ARG   144      19.762  -0.364 -10.327  1.00 81.42           C  
ATOM   1076  CG  ARG   144      19.720  -1.056  -8.974  1.00 81.42           C  
ATOM   1077  CD  ARG   144      19.152  -2.465  -9.078  1.00 81.42           C  
ATOM   1078  NE  ARG   144      17.708  -2.481  -8.859  1.00 81.42           N  
ATOM   1079  CZ  ARG   144      16.965  -3.581  -8.780  1.00 81.42           C  
ATOM   1080  NH1 ARG   144      17.519  -4.783  -8.901  1.00 81.42           N  
ATOM   1081  NH2 ARG   144      15.659  -3.481  -8.578  1.00 81.42           N  
ATOM   1082  N   ASN   145      20.621   1.711 -12.526  1.00 82.05           N  
ATOM   1083  CA  ASN   145      21.338   1.922 -13.779  1.00 82.05           C  
ATOM   1084  C   ASN   145      22.189   3.187 -13.732  1.00 82.05           C  
ATOM   1085  O   ASN   145      23.235   3.261 -14.380  1.00 82.05           O  
ATOM   1086  CB  ASN   145      20.358   1.984 -14.953  1.00 82.05           C  
ATOM   1087  CG  ASN   145      19.780   0.628 -15.304  1.00 82.05           C  
ATOM   1088  OD1 ASN   145      20.383  -0.410 -15.019  1.00 82.05           O  
ATOM   1089  ND2 ASN   145      18.606   0.626 -15.924  1.00 82.05           N  
ATOM   1090  N   ALA   146      21.737   4.061 -12.804  1.00 78.15           N  
ATOM   1091  CA  ALA   146      22.485   5.306 -12.656  1.00 78.15           C  
ATOM   1092  C   ALA   146      23.719   5.105 -11.781  1.00 78.15           C  
ATOM   1093  O   ALA   146      24.713   5.821 -11.924  1.00 78.15           O  
ATOM   1094  CB  ALA   146      21.593   6.397 -12.069  1.00 78.15           C  
ATOM   1095  N   ALA   147      23.530   4.350 -10.718  1.00 73.00           N  
ATOM   1096  CA  ALA   147      24.694   4.064  -9.883  1.00 73.00           C  
ATOM   1097  C   ALA   147      25.865   3.568 -10.726  1.00 73.00           C  
ATOM   1098  O   ALA   147      27.025   3.701 -10.328  1.00 73.00           O  
ATOM   1099  CB  ALA   147      24.340   3.035  -8.812  1.00 73.00           C  
ATOM   1100  N   GLY   148      25.506   3.026 -11.849  1.00 73.34           N  
ATOM   1101  CA  GLY   148      26.581   2.592 -12.727  1.00 73.34           C  
ATOM   1102  C   GLY   148      27.165   3.719 -13.558  1.00 73.34           C  
ATOM   1103  O   GLY   148      28.156   3.526 -14.267  1.00 73.34           O  
ATOM   1104  N   TRP   149      26.580   4.909 -13.461  1.00 76.80           N  
ATOM   1105  CA  TRP   149      27.154   6.036 -14.189  1.00 76.80           C  
ATOM   1106  C   TRP   149      28.468   6.481 -13.556  1.00 76.80           C  
ATOM   1107  O   TRP   149      28.608   6.473 -12.330  1.00 76.80           O  
ATOM   1108  CB  TRP   149      26.170   7.208 -14.229  1.00 76.80           C  
ATOM   1109  CG  TRP   149      25.008   6.997 -15.152  1.00 76.80           C  
ATOM   1110  CD1 TRP   149      24.655   5.834 -15.779  1.00 76.80           C  
ATOM   1111  CD2 TRP   149      24.048   7.978 -15.556  1.00 76.80           C  
ATOM   1112  NE1 TRP   149      23.532   6.034 -16.549  1.00 76.80           N  
ATOM   1113  CE2 TRP   149      23.140   7.340 -16.430  1.00 76.80           C  
ATOM   1114  CE3 TRP   149      23.868   9.337 -15.264  1.00 76.80           C  
ATOM   1115  CZ2 TRP   149      22.066   8.015 -17.014  1.00 76.80           C  
ATOM   1116  CZ3 TRP   149      22.798  10.007 -15.846  1.00 76.80           C  
ATOM   1117  CH2 TRP   149      21.912   9.344 -16.711  1.00 76.80           C  
ATOM   1118  N   ASP   150      29.573   6.182 -14.230  1.00 75.06           N  
ATOM   1119  CA  ASP   150      30.897   6.683 -13.873  1.00 75.06           C  
ATOM   1120  C   ASP   150      30.908   8.208 -13.806  1.00 75.06           C  
ATOM   1121  O   ASP   150      30.851   8.881 -14.837  1.00 75.06           O  
ATOM   1122  CB  ASP   150      31.944   6.193 -14.876  1.00 75.06           C  
ATOM   1123  CG  ASP   150      33.369   6.457 -14.422  1.00 75.06           C  
ATOM   1124  OD1 ASP   150      33.565   7.165 -13.411  1.00 75.06           O  
ATOM   1125  OD2 ASP   150      34.303   5.955 -15.083  1.00 75.06           O  
ATOM   1126  N   THR   151      30.646   8.725 -12.628  1.00 75.79           N  
ATOM   1127  CA  THR   151      30.673  10.167 -12.409  1.00 75.79           C  
ATOM   1128  C   THR   151      31.850  10.803 -13.142  1.00 75.79           C  
ATOM   1129  O   THR   151      31.732  11.907 -13.678  1.00 75.79           O  
ATOM   1130  CB  THR   151      30.758  10.503 -10.908  1.00 75.79           C  
ATOM   1131  OG1 THR   151      31.820   9.746 -10.314  1.00 75.79           O  
ATOM   1132  CG2 THR   151      29.451  10.169 -10.196  1.00 75.79           C  
ATOM   1133  N   GLN   152      33.001   9.991 -13.136  1.00 76.38           N  
ATOM   1134  CA  GLN   152      34.171  10.519 -13.829  1.00 76.38           C  
ATOM   1135  C   GLN   152      33.910  10.655 -15.326  1.00 76.38           C  
ATOM   1136  O   GLN   152      34.310  11.643 -15.945  1.00 76.38           O  
ATOM   1137  CB  GLN   152      35.388   9.624 -13.588  1.00 76.38           C  
ATOM   1138  CG  GLN   152      36.695  10.212 -14.102  1.00 76.38           C  
ATOM   1139  CD  GLN   152      37.825  10.102 -13.095  1.00 76.38           C  
ATOM   1140  OE1 GLN   152      37.589   9.959 -11.891  1.00 76.38           O  
ATOM   1141  NE2 GLN   152      39.060  10.170 -13.579  1.00 76.38           N  
ATOM   1142  N   ALA   153      33.183   9.642 -15.851  1.00 80.44           N  
ATOM   1143  CA  ALA   153      32.836   9.686 -17.269  1.00 80.44           C  
ATOM   1144  C   ALA   153      31.878  10.838 -17.563  1.00 80.44           C  
ATOM   1145  O   ALA   153      31.995  11.503 -18.595  1.00 80.44           O  
ATOM   1146  CB  ALA   153      32.220   8.360 -17.709  1.00 80.44           C  
ATOM   1147  N   VAL   154      30.980  11.093 -16.622  1.00 80.80           N  
ATOM   1148  CA  VAL   154      30.011  12.164 -16.832  1.00 80.80           C  
ATOM   1149  C   VAL   154      30.718  13.516 -16.788  1.00 80.80           C  
ATOM   1150  O   VAL   154      30.448  14.392 -17.614  1.00 80.80           O  
ATOM   1151  CB  VAL   154      28.880  12.119 -15.781  1.00 80.80           C  
ATOM   1152  CG1 VAL   154      28.005  13.368 -15.875  1.00 80.80           C  
ATOM   1153  CG2 VAL   154      28.037  10.858 -15.958  1.00 80.80           C  
ATOM   1154  N   ARG   155      31.678  13.634 -15.922  1.00 79.61           N  
ATOM   1155  CA  ARG   155      32.469  14.855 -15.809  1.00 79.61           C  
ATOM   1156  C   ARG   155      33.268  15.109 -17.083  1.00 79.61           C  
ATOM   1157  O   ARG   155      33.298  16.233 -17.589  1.00 79.61           O  
ATOM   1158  CB  ARG   155      33.411  14.775 -14.606  1.00 79.61           C  
ATOM   1159  CG  ARG   155      33.943  16.125 -14.149  1.00 79.61           C  
ATOM   1160  CD  ARG   155      34.927  15.983 -12.998  1.00 79.61           C  
ATOM   1161  NE  ARG   155      36.186  16.668 -13.277  1.00 79.61           N  
ATOM   1162  CZ  ARG   155      36.636  17.729 -12.612  1.00 79.61           C  
ATOM   1163  NH1 ARG   155      35.935  18.249 -11.611  1.00 79.61           N  
ATOM   1164  NH2 ARG   155      37.795  18.275 -12.950  1.00 79.61           N  
ATOM   1165  N   GLN   156      33.939  14.088 -17.513  1.00 78.85           N  
ATOM   1166  CA  GLN   156      34.749  14.211 -18.721  1.00 78.85           C  
ATOM   1167  C   GLN   156      33.895  14.627 -19.916  1.00 78.85           C  
ATOM   1168  O   GLN   156      34.290  15.497 -20.695  1.00 78.85           O  
ATOM   1169  CB  GLN   156      35.467  12.894 -19.023  1.00 78.85           C  
ATOM   1170  CG  GLN   156      36.536  13.010 -20.100  1.00 78.85           C  
ATOM   1171  CD  GLN   156      37.454  11.802 -20.147  1.00 78.85           C  
ATOM   1172  OE1 GLN   156      37.355  10.897 -19.313  1.00 78.85           O  
ATOM   1173  NE2 GLN   156      38.355  11.781 -21.123  1.00 78.85           N  
ATOM   1174  N   SER   157      32.729  14.092 -19.953  1.00 81.38           N  
ATOM   1175  CA  SER   157      31.836  14.416 -21.061  1.00 81.38           C  
ATOM   1176  C   SER   157      31.332  15.852 -20.963  1.00 81.38           C  
ATOM   1177  O   SER   157      31.258  16.559 -21.969  1.00 81.38           O  
ATOM   1178  CB  SER   157      30.649  13.452 -21.093  1.00 81.38           C  
ATOM   1179  OG  SER   157      31.095  12.107 -21.143  1.00 81.38           O  
ATOM   1180  N   LEU   158      31.240  16.291 -19.729  1.00 80.84           N  
ATOM   1181  CA  LEU   158      30.738  17.651 -19.572  1.00 80.84           C  
ATOM   1182  C   LEU   158      31.832  18.672 -19.870  1.00 80.84           C  
ATOM   1183  O   LEU   158      31.549  19.761 -20.374  1.00 80.84           O  
ATOM   1184  CB  LEU   158      30.198  17.863 -18.155  1.00 80.84           C  
ATOM   1185  CG  LEU   158      28.841  17.229 -17.845  1.00 80.84           C  
ATOM   1186  CD1 LEU   158      28.532  17.341 -16.356  1.00 80.84           C  
ATOM   1187  CD2 LEU   158      27.743  17.884 -18.674  1.00 80.84           C  
ATOM   1188  N   ASN   159      33.031  18.287 -19.557  1.00 76.84           N  
ATOM   1189  CA  ASN   159      34.148  19.179 -19.852  1.00 76.84           C  
ATOM   1190  C   ASN   159      34.347  19.349 -21.355  1.00 76.84           C  
ATOM   1191  O   ASN   159      34.573  20.462 -21.834  1.00 76.84           O  
ATOM   1192  CB  ASN   159      35.433  18.663 -19.201  1.00 76.84           C  
ATOM   1193  CG  ASN   159      35.545  19.053 -17.741  1.00 76.84           C  
ATOM   1194  OD1 ASN   159      34.850  19.958 -17.272  1.00 76.84           O  
ATOM   1195  ND2 ASN   159      36.419  18.370 -17.010  1.00 76.84           N  
ATOM   1196  N   VAL   160      34.162  18.256 -22.028  1.00 77.32           N  
ATOM   1197  CA  VAL   160      34.297  18.296 -23.480  1.00 77.32           C  
ATOM   1198  C   VAL   160      33.167  19.128 -24.082  1.00 77.32           C  
ATOM   1199  O   VAL   160      33.394  19.930 -24.991  1.00 77.32           O  
ATOM   1200  CB  VAL   160      34.297  16.877 -24.090  1.00 77.32           C  
ATOM   1201  CG1 VAL   160      34.205  16.943 -25.614  1.00 77.32           C  
ATOM   1202  CG2 VAL   160      35.548  16.112 -23.659  1.00 77.32           C  
ATOM   1203  N   LEU   161      32.020  18.933 -23.486  1.00 75.29           N  
ATOM   1204  CA  LEU   161      30.857  19.664 -23.978  1.00 75.29           C  
ATOM   1205  C   LEU   161      30.983  21.154 -23.677  1.00 75.29           C  
ATOM   1206  O   LEU   161      30.593  21.992 -24.493  1.00 75.29           O  
ATOM   1207  CB  LEU   161      29.573  19.112 -23.353  1.00 75.29           C  
ATOM   1208  CG  LEU   161      28.268  19.450 -24.074  1.00 75.29           C  
ATOM   1209  CD1 LEU   161      28.073  18.532 -25.275  1.00 75.29           C  
ATOM   1210  CD2 LEU   161      27.085  19.345 -23.117  1.00 75.29           C  
ATOM   1211  N   SER   162      31.491  21.476 -22.534  1.00 75.42           N  
ATOM   1212  CA  SER   162      31.717  22.866 -22.153  1.00 75.42           C  
ATOM   1213  C   SER   162      32.732  23.534 -23.074  1.00 75.42           C  
ATOM   1214  O   SER   162      32.559  24.691 -23.463  1.00 75.42           O  
ATOM   1215  CB  SER   162      32.196  22.954 -20.704  1.00 75.42           C  
ATOM   1216  OG  SER   162      32.398  24.303 -20.321  1.00 75.42           O  
ATOM   1217  N   GLU   163      33.707  22.770 -23.454  1.00 72.80           N  
ATOM   1218  CA  GLU   163      34.729  23.294 -24.355  1.00 72.80           C  
ATOM   1219  C   GLU   163      34.158  23.555 -25.746  1.00 72.80           C  
ATOM   1220  O   GLU   163      34.507  24.547 -26.389  1.00 72.80           O  
ATOM   1221  CB  GLU   163      35.912  22.326 -24.446  1.00 72.80           C  
ATOM   1222  CG  GLU   163      37.102  22.880 -25.217  1.00 72.80           C  
ATOM   1223  CD  GLU   163      37.903  23.904 -24.429  1.00 72.80           C  
ATOM   1224  OE1 GLU   163      38.595  24.742 -25.050  1.00 72.80           O  
ATOM   1225  OE2 GLU   163      37.839  23.867 -23.180  1.00 72.80           O  
ATOM   1226  N   THR   164      33.268  22.669 -26.132  1.00 69.91           N  
ATOM   1227  CA  THR   164      32.665  22.779 -27.455  1.00 69.91           C  
ATOM   1228  C   THR   164      31.673  23.938 -27.502  1.00 69.91           C  
ATOM   1229  O   THR   164      31.638  24.693 -28.475  1.00 69.91           O  
ATOM   1230  CB  THR   164      31.954  21.474 -27.856  1.00 69.91           C  
ATOM   1231  OG1 THR   164      32.636  20.363 -27.261  1.00 69.91           O  
ATOM   1232  CG2 THR   164      31.942  21.296 -29.370  1.00 69.91           C  
ATOM   1233  N   VAL   165      31.111  24.120 -26.342  1.00 64.29           N  
ATOM   1234  CA  VAL   165      30.005  25.071 -26.333  1.00 64.29           C  
ATOM   1235  C   VAL   165      30.525  26.465 -25.991  1.00 64.29           C  
ATOM   1236  O   VAL   165      29.943  27.470 -26.406  1.00 64.29           O  
ATOM   1237  CB  VAL   165      28.905  24.652 -25.331  1.00 64.29           C  
ATOM   1238  CG1 VAL   165      27.877  25.769 -25.159  1.00 64.29           C  
ATOM   1239  CG2 VAL   165      28.227  23.364 -25.793  1.00 64.29           C  
ATOM   1240  N   ASP   166      31.504  26.559 -25.174  1.00 64.18           N  
ATOM   1241  CA  ASP   166      32.160  27.858 -25.068  1.00 64.18           C  
ATOM   1242  C   ASP   166      32.202  28.565 -26.421  1.00 64.18           C  
ATOM   1243  O   ASP   166      32.119  29.793 -26.488  1.00 64.18           O  
ATOM   1244  CB  ASP   166      33.578  27.700 -24.513  1.00 64.18           C  
ATOM   1245  CG  ASP   166      33.642  27.838 -23.003  1.00 64.18           C  
ATOM   1246  OD1 ASP   166      32.604  28.134 -22.372  1.00 64.18           O  
ATOM   1247  OD2 ASP   166      34.742  27.651 -22.438  1.00 64.18           O  
ATOM   1248  N   GLN   167      32.096  27.743 -27.425  1.00 63.11           N  
ATOM   1249  CA  GLN   167      32.090  28.423 -28.716  1.00 63.11           C  
ATOM   1250  C   GLN   167      30.713  29.000 -29.028  1.00 63.11           C  
ATOM   1251  O   GLN   167      30.602  30.034 -29.690  1.00 63.11           O  
ATOM   1252  CB  GLN   167      32.524  27.467 -29.829  1.00 63.11           C  
ATOM   1253  CG  GLN   167      34.002  27.102 -29.786  1.00 63.11           C  
ATOM   1254  CD  GLN   167      34.520  26.593 -31.117  1.00 63.11           C  
ATOM   1255  OE1 GLN   167      33.742  26.320 -32.037  1.00 63.11           O  
ATOM   1256  NE2 GLN   167      35.837  26.460 -31.230  1.00 63.11           N  
ATOM   1257  N   THR   168      29.694  28.639 -28.157  1.00 65.97           N  
ATOM   1258  CA  THR   168      28.421  29.064 -28.728  1.00 65.97           C  
ATOM   1259  C   THR   168      27.575  29.787 -27.683  1.00 65.97           C  
ATOM   1260  O   THR   168      26.899  30.770 -27.996  1.00 65.97           O  
ATOM   1261  CB  THR   168      27.633  27.866 -29.290  1.00 65.97           C  
ATOM   1262  OG1 THR   168      27.936  26.697 -28.519  1.00 65.97           O  
ATOM   1263  CG2 THR   168      27.995  27.607 -30.749  1.00 65.97           C  
ATOM   1264  N   SER   169      27.806  29.591 -26.390  1.00 67.97           N  
ATOM   1265  CA  SER   169      26.958  30.316 -25.450  1.00 67.97           C  
ATOM   1266  C   SER   169      27.510  30.234 -24.030  1.00 67.97           C  
ATOM   1267  O   SER   169      27.662  29.142 -23.479  1.00 67.97           O  
ATOM   1268  CB  SER   169      25.531  29.768 -25.482  1.00 67.97           C  
ATOM   1269  OG  SER   169      24.822  30.140 -24.312  1.00 67.97           O  
ATOM   1270  N   PRO   170      27.874  31.318 -23.489  1.00 65.99           N  
ATOM   1271  CA  PRO   170      28.387  31.447 -22.123  1.00 65.99           C  
ATOM   1272  C   PRO   170      27.370  31.018 -21.067  1.00 65.99           C  
ATOM   1273  O   PRO   170      27.752  30.575 -19.981  1.00 65.99           O  
ATOM   1274  CB  PRO   170      28.700  32.941 -22.004  1.00 65.99           C  
ATOM   1275  CG  PRO   170      28.416  33.500 -23.361  1.00 65.99           C  
ATOM   1276  CD  PRO   170      27.794  32.422 -24.200  1.00 65.99           C  
ATOM   1277  N   HIS   171      26.042  31.042 -21.387  1.00 63.07           N  
ATOM   1278  CA  HIS   171      25.039  30.763 -20.365  1.00 63.07           C  
ATOM   1279  C   HIS   171      24.901  29.264 -20.123  1.00 63.07           C  
ATOM   1280  O   HIS   171      24.668  28.832 -18.992  1.00 63.07           O  
ATOM   1281  CB  HIS   171      23.687  31.357 -20.765  1.00 63.07           C  
ATOM   1282  CG  HIS   171      23.686  32.851 -20.838  1.00 63.07           C  
ATOM   1283  ND1 HIS   171      23.814  33.650 -19.723  1.00 63.07           N  
ATOM   1284  CD2 HIS   171      23.574  33.689 -21.894  1.00 63.07           C  
ATOM   1285  CE1 HIS   171      23.780  34.919 -20.092  1.00 63.07           C  
ATOM   1286  NE2 HIS   171      23.635  34.970 -21.405  1.00 63.07           N  
ATOM   1287  N   LEU   172      25.185  28.463 -21.094  1.00 72.83           N  
ATOM   1288  CA  LEU   172      25.044  27.019 -20.941  1.00 72.83           C  
ATOM   1289  C   LEU   172      26.261  26.425 -20.240  1.00 72.83           C  
ATOM   1290  O   LEU   172      26.140  25.445 -19.502  1.00 72.83           O  
ATOM   1291  CB  LEU   172      24.849  26.352 -22.305  1.00 72.83           C  
ATOM   1292  CG  LEU   172      24.188  24.973 -22.298  1.00 72.83           C  
ATOM   1293  CD1 LEU   172      22.686  25.104 -22.527  1.00 72.83           C  
ATOM   1294  CD2 LEU   172      24.819  24.072 -23.354  1.00 72.83           C  
ATOM   1295  N   SER   173      27.413  27.114 -20.480  1.00 71.47           N  
ATOM   1296  CA  SER   173      28.647  26.698 -19.821  1.00 71.47           C  
ATOM   1297  C   SER   173      28.551  26.867 -18.308  1.00 71.47           C  
ATOM   1298  O   SER   173      28.986  25.996 -17.552  1.00 71.47           O  
ATOM   1299  CB  SER   173      29.837  27.497 -20.356  1.00 71.47           C  
ATOM   1300  OG  SER   173      31.037  27.104 -19.713  1.00 71.47           O  
ATOM   1301  N   ALA   174      27.851  27.970 -17.915  1.00 75.68           N  
ATOM   1302  CA  ALA   174      27.710  28.255 -16.489  1.00 75.68           C  
ATOM   1303  C   ALA   174      26.795  27.237 -15.814  1.00 75.68           C  
ATOM   1304  O   ALA   174      27.063  26.802 -14.691  1.00 75.68           O  
ATOM   1305  CB  ALA   174      27.172  29.669 -16.281  1.00 75.68           C  
ATOM   1306  N   ALA   175      25.748  26.843 -16.573  1.00 77.34           N  
ATOM   1307  CA  ALA   175      24.810  25.875 -16.008  1.00 77.34           C  
ATOM   1308  C   ALA   175      25.474  24.514 -15.821  1.00 77.34           C  
ATOM   1309  O   ALA   175      25.309  23.874 -14.779  1.00 77.34           O  
ATOM   1310  CB  ALA   175      23.578  25.745 -16.900  1.00 77.34           C  
ATOM   1311  N   LEU   176      26.375  24.208 -16.712  1.00 79.34           N  
ATOM   1312  CA  LEU   176      27.016  22.899 -16.646  1.00 79.34           C  
ATOM   1313  C   LEU   176      28.087  22.872 -15.561  1.00 79.34           C  
ATOM   1314  O   LEU   176      28.294  21.844 -14.912  1.00 79.34           O  
ATOM   1315  CB  LEU   176      27.633  22.535 -17.999  1.00 79.34           C  
ATOM   1316  CG  LEU   176      26.652  22.192 -19.121  1.00 79.34           C  
ATOM   1317  CD1 LEU   176      27.398  22.004 -20.438  1.00 79.34           C  
ATOM   1318  CD2 LEU   176      25.852  20.942 -18.770  1.00 79.34           C  
ATOM   1319  N   ASP   177      28.680  24.032 -15.347  1.00 79.07           N  
ATOM   1320  CA  ASP   177      29.651  24.167 -14.266  1.00 79.07           C  
ATOM   1321  C   ASP   177      28.976  24.045 -12.902  1.00 79.07           C  
ATOM   1322  O   ASP   177      29.516  23.416 -11.989  1.00 79.07           O  
ATOM   1323  CB  ASP   177      30.388  25.505 -14.370  1.00 79.07           C  
ATOM   1324  CG  ASP   177      31.741  25.385 -15.048  1.00 79.07           C  
ATOM   1325  OD1 ASP   177      32.079  24.290 -15.547  1.00 79.07           O  
ATOM   1326  OD2 ASP   177      32.478  26.395 -15.082  1.00 79.07           O  
ATOM   1327  N   GLY   178      27.738  24.564 -12.813  1.00 81.12           N  
ATOM   1328  CA  GLY   178      26.981  24.482 -11.574  1.00 81.12           C  
ATOM   1329  C   GLY   178      26.598  23.062 -11.201  1.00 81.12           C  
ATOM   1330  O   GLY   178      26.702  22.671 -10.037  1.00 81.12           O  
ATOM   1331  N   VAL   179      26.341  22.303 -12.207  1.00 80.76           N  
ATOM   1332  CA  VAL   179      25.947  20.914 -11.993  1.00 80.76           C  
ATOM   1333  C   VAL   179      27.154  20.100 -11.533  1.00 80.76           C  
ATOM   1334  O   VAL   179      27.040  19.264 -10.633  1.00 80.76           O  
ATOM   1335  CB  VAL   179      25.340  20.293 -13.270  1.00 80.76           C  
ATOM   1336  CG1 VAL   179      25.107  18.795 -13.083  1.00 80.76           C  
ATOM   1337  CG2 VAL   179      24.036  20.998 -13.638  1.00 80.76           C  
ATOM   1338  N   ALA   180      28.282  20.409 -12.032  1.00 79.06           N  
ATOM   1339  CA  ALA   180      29.514  19.725 -11.647  1.00 79.06           C  
ATOM   1340  C   ALA   180      29.898  20.055 -10.207  1.00 79.06           C  
ATOM   1341  O   ALA   180      30.270  19.165  -9.438  1.00 79.06           O  
ATOM   1342  CB  ALA   180      30.650  20.099 -12.596  1.00 79.06           C  
ATOM   1343  N   ARG   181      29.717  21.278  -9.796  1.00 82.00           N  
ATOM   1344  CA  ARG   181      30.054  21.701  -8.440  1.00 82.00           C  
ATOM   1345  C   ARG   181      29.097  21.091  -7.422  1.00 82.00           C  
ATOM   1346  O   ARG   181      29.512  20.698  -6.330  1.00 82.00           O  
ATOM   1347  CB  ARG   181      30.032  23.227  -8.332  1.00 82.00           C  
ATOM   1348  CG  ARG   181      31.242  23.907  -8.953  1.00 82.00           C  
ATOM   1349  CD  ARG   181      31.243  25.407  -8.690  1.00 82.00           C  
ATOM   1350  NE  ARG   181      32.224  26.099  -9.523  1.00 82.00           N  
ATOM   1351  CZ  ARG   181      32.208  27.403  -9.787  1.00 82.00           C  
ATOM   1352  NH1 ARG   181      31.257  28.185  -9.287  1.00 82.00           N  
ATOM   1353  NH2 ARG   181      33.149  27.929 -10.558  1.00 82.00           N  
ATOM   1354  N   PHE   182      27.815  21.029  -7.817  1.00 82.75           N  
ATOM   1355  CA  PHE   182      26.807  20.419  -6.959  1.00 82.75           C  
ATOM   1356  C   PHE   182      27.109  18.942  -6.735  1.00 82.75           C  
ATOM   1357  O   PHE   182      27.029  18.451  -5.607  1.00 82.75           O  
ATOM   1358  CB  PHE   182      25.411  20.583  -7.567  1.00 82.75           C  
ATOM   1359  CG  PHE   182      24.317  19.939  -6.758  1.00 82.75           C  
ATOM   1360  CD1 PHE   182      23.649  18.818  -7.235  1.00 82.75           C  
ATOM   1361  CD2 PHE   182      23.957  20.456  -5.520  1.00 82.75           C  
ATOM   1362  CE1 PHE   182      22.636  18.220  -6.489  1.00 82.75           C  
ATOM   1363  CE2 PHE   182      22.946  19.863  -4.769  1.00 82.75           C  
ATOM   1364  CZ  PHE   182      22.286  18.746  -5.255  1.00 82.75           C  
ATOM   1365  N   SER   183      27.564  18.255  -7.757  1.00 80.02           N  
ATOM   1366  CA  SER   183      27.921  16.844  -7.661  1.00 80.02           C  
ATOM   1367  C   SER   183      29.137  16.641  -6.764  1.00 80.02           C  
ATOM   1368  O   SER   183      29.206  15.664  -6.015  1.00 80.02           O  
ATOM   1369  CB  SER   183      28.199  16.266  -9.050  1.00 80.02           C  
ATOM   1370  OG  SER   183      29.416  16.771  -9.570  1.00 80.02           O  
ATOM   1371  N   GLU   184      30.032  17.558  -6.865  1.00 81.14           N  
ATOM   1372  CA  GLU   184      31.222  17.527  -6.020  1.00 81.14           C  
ATOM   1373  C   GLU   184      30.860  17.722  -4.550  1.00 81.14           C  
ATOM   1374  O   GLU   184      31.393  17.033  -3.678  1.00 81.14           O  
ATOM   1375  CB  GLU   184      32.223  18.597  -6.461  1.00 81.14           C  
ATOM   1376  CG  GLU   184      33.511  18.607  -5.651  1.00 81.14           C  
ATOM   1377  CD  GLU   184      34.749  18.863  -6.495  1.00 81.14           C  
ATOM   1378  OE1 GLU   184      35.879  18.689  -5.984  1.00 81.14           O  
ATOM   1379  OE2 GLU   184      34.589  19.241  -7.677  1.00 81.14           O  
ATOM   1380  N   THR   185      29.974  18.684  -4.311  1.00 84.70           N  
ATOM   1381  CA  THR   185      29.538  18.967  -2.949  1.00 84.70           C  
ATOM   1382  C   THR   185      28.862  17.746  -2.332  1.00 84.70           C  
ATOM   1383  O   THR   185      29.110  17.413  -1.171  1.00 84.70           O  
ATOM   1384  CB  THR   185      28.571  20.166  -2.910  1.00 84.70           C  
ATOM   1385  OG1 THR   185      29.231  21.322  -3.441  1.00 84.70           O  
ATOM   1386  CG2 THR   185      28.121  20.463  -1.483  1.00 84.70           C  
ATOM   1387  N   ILE   186      28.199  17.055  -3.167  1.00 81.28           N  
ATOM   1388  CA  ILE   186      27.510  15.858  -2.698  1.00 81.28           C  
ATOM   1389  C   ILE   186      28.530  14.767  -2.380  1.00 81.28           C  
ATOM   1390  O   ILE   186      28.401  14.062  -1.376  1.00 81.28           O  
ATOM   1391  CB  ILE   186      26.488  15.350  -3.740  1.00 81.28           C  
ATOM   1392  CG1 ILE   186      25.331  16.346  -3.882  1.00 81.28           C  
ATOM   1393  CG2 ILE   186      25.970  13.961  -3.355  1.00 81.28           C  
ATOM   1394  CD1 ILE   186      24.007  15.704  -4.273  1.00 81.28           C  
ATOM   1395  N   GLY   187      29.494  14.707  -3.238  1.00 80.10           N  
ATOM   1396  CA  GLY   187      30.548  13.731  -3.011  1.00 80.10           C  
ATOM   1397  C   GLY   187      31.361  14.012  -1.761  1.00 80.10           C  
ATOM   1398  O   GLY   187      31.760  13.085  -1.053  1.00 80.10           O  
ATOM   1399  N   LYS   188      31.439  15.318  -1.429  1.00 85.64           N  
ATOM   1400  CA  LYS   188      32.229  15.691  -0.259  1.00 85.64           C  
ATOM   1401  C   LYS   188      31.447  15.457   1.030  1.00 85.64           C  
ATOM   1402  O   LYS   188      32.037  15.327   2.105  1.00 85.64           O  
ATOM   1403  CB  LYS   188      32.665  17.154  -0.349  1.00 85.64           C  
ATOM   1404  CG  LYS   188      33.854  17.390  -1.269  1.00 85.64           C  
ATOM   1405  CD  LYS   188      34.311  18.842  -1.231  1.00 85.64           C  
ATOM   1406  CE  LYS   188      35.514  19.075  -2.136  1.00 85.64           C  
ATOM   1407  NZ  LYS   188      35.921  20.511  -2.158  1.00 85.64           N  
ATOM   1408  N   ARG   189      30.122  15.372   0.867  1.00 86.55           N  
ATOM   1409  CA  ARG   189      29.327  15.225   2.082  1.00 86.55           C  
ATOM   1410  C   ARG   189      29.032  13.757   2.369  1.00 86.55           C  
ATOM   1411  O   ARG   189      28.041  13.435   3.029  1.00 86.55           O  
ATOM   1412  CB  ARG   189      28.018  16.010   1.966  1.00 86.55           C  
ATOM   1413  CG  ARG   189      28.206  17.517   1.908  1.00 86.55           C  
ATOM   1414  CD  ARG   189      27.429  18.225   3.009  1.00 86.55           C  
ATOM   1415  NE  ARG   189      27.810  19.630   3.120  1.00 86.55           N  
ATOM   1416  CZ  ARG   189      27.417  20.448   4.093  1.00 86.55           C  
ATOM   1417  NH1 ARG   189      26.619  20.014   5.061  1.00 86.55           N  
ATOM   1418  NH2 ARG   189      27.825  21.708   4.097  1.00 86.55           N  
ATOM   1419  N   ASP   190      29.777  12.882   1.690  1.00 84.59           N  
ATOM   1420  CA  ASP   190      29.571  11.445   1.838  1.00 84.59           C  
ATOM   1421  C   ASP   190      29.627  11.030   3.306  1.00 84.59           C  
ATOM   1422  O   ASP   190      28.789  10.254   3.770  1.00 84.59           O  
ATOM   1423  CB  ASP   190      30.614  10.668   1.032  1.00 84.59           C  
ATOM   1424  CG  ASP   190      30.257   9.202   0.856  1.00 84.59           C  
ATOM   1425  OD1 ASP   190      29.135   8.799   1.233  1.00 84.59           O  
ATOM   1426  OD2 ASP   190      31.105   8.443   0.340  1.00 84.59           O  
ATOM   1427  N   GLU   191      30.556  11.685   4.045  1.00 86.08           N  
ATOM   1428  CA  GLU   191      30.711  11.344   5.457  1.00 86.08           C  
ATOM   1429  C   GLU   191      29.505  11.806   6.271  1.00 86.08           C  
ATOM   1430  O   GLU   191      29.031  11.084   7.151  1.00 86.08           O  
ATOM   1431  CB  GLU   191      31.994  11.960   6.021  1.00 86.08           C  
ATOM   1432  CG  GLU   191      33.258  11.204   5.639  1.00 86.08           C  
ATOM   1433  CD  GLU   191      33.314   9.798   6.215  1.00 86.08           C  
ATOM   1434  OE1 GLU   191      33.996   8.928   5.627  1.00 86.08           O  
ATOM   1435  OE2 GLU   191      32.670   9.564   7.261  1.00 86.08           O  
ATOM   1436  N   ASP   192      28.990  12.919   5.915  1.00 89.25           N  
ATOM   1437  CA  ASP   192      27.821  13.440   6.616  1.00 89.25           C  
ATOM   1438  C   ASP   192      26.589  12.580   6.345  1.00 89.25           C  
ATOM   1439  O   ASP   192      25.805  12.305   7.256  1.00 89.25           O  
ATOM   1440  CB  ASP   192      27.551  14.890   6.206  1.00 89.25           C  
ATOM   1441  CG  ASP   192      28.645  15.845   6.650  1.00 89.25           C  
ATOM   1442  OD1 ASP   192      29.338  15.557   7.650  1.00 89.25           O  
ATOM   1443  OD2 ASP   192      28.814  16.897   5.996  1.00 89.25           O  
ATOM   1444  N   VAL   193      26.573  12.059   5.131  1.00 86.89           N  
ATOM   1445  CA  VAL   193      25.429  11.231   4.763  1.00 86.89           C  
ATOM   1446  C   VAL   193      25.516   9.883   5.474  1.00 86.89           C  
ATOM   1447  O   VAL   193      24.514   9.378   5.986  1.00 86.89           O  
ATOM   1448  CB  VAL   193      25.348  11.023   3.234  1.00 86.89           C  
ATOM   1449  CG1 VAL   193      24.259  10.011   2.883  1.00 86.89           C  
ATOM   1450  CG2 VAL   193      25.093  12.354   2.528  1.00 86.89           C  
ATOM   1451  N   LYS   194      26.722   9.372   5.652  1.00 90.13           N  
ATOM   1452  CA  LYS   194      26.928   8.112   6.361  1.00 90.13           C  
ATOM   1453  C   LYS   194      26.566   8.247   7.837  1.00 90.13           C  
ATOM   1454  O   LYS   194      25.919   7.364   8.405  1.00 90.13           O  
ATOM   1455  CB  LYS   194      28.378   7.647   6.218  1.00 90.13           C  
ATOM   1456  CG  LYS   194      28.660   6.886   4.930  1.00 90.13           C  
ATOM   1457  CD  LYS   194      30.096   6.380   4.882  1.00 90.13           C  
ATOM   1458  CE  LYS   194      30.441   5.803   3.516  1.00 90.13           C  
ATOM   1459  NZ  LYS   194      31.865   5.356   3.447  1.00 90.13           N  
ATOM   1460  N   LYS   195      26.882   9.392   8.404  1.00 93.85           N  
ATOM   1461  CA  LYS   195      26.571   9.640   9.809  1.00 93.85           C  
ATOM   1462  C   LYS   195      25.065   9.769  10.024  1.00 93.85           C  
ATOM   1463  O   LYS   195      24.525   9.246  11.000  1.00 93.85           O  
ATOM   1464  CB  LYS   195      27.281  10.902  10.302  1.00 93.85           C  
ATOM   1465  CG  LYS   195      28.765  10.710  10.574  1.00 93.85           C  
ATOM   1466  CD  LYS   195      29.409  11.990  11.091  1.00 93.85           C  
ATOM   1467  CE  LYS   195      30.915  11.834  11.253  1.00 93.85           C  
ATOM   1468  NZ  LYS   195      31.560  13.109  11.688  1.00 93.85           N  
ATOM   1469  N   LEU   196      24.442  10.390   9.051  1.00 92.69           N  
ATOM   1470  CA  LEU   196      22.993  10.545   9.125  1.00 92.69           C  
ATOM   1471  C   LEU   196      22.296   9.193   9.026  1.00 92.69           C  
ATOM   1472  O   LEU   196      21.355   8.919   9.775  1.00 92.69           O  
ATOM   1473  CB  LEU   196      22.496  11.472   8.013  1.00 92.69           C  
ATOM   1474  CG  LEU   196      21.364  12.431   8.385  1.00 92.69           C  
ATOM   1475  CD1 LEU   196      21.455  13.706   7.552  1.00 92.69           C  
ATOM   1476  CD2 LEU   196      20.009  11.758   8.196  1.00 92.69           C  
ATOM   1477  N   LEU   197      22.838   8.305   8.162  1.00 91.33           N  
ATOM   1478  CA  LEU   197      22.242   6.985   7.985  1.00 91.33           C  
ATOM   1479  C   LEU   197      22.461   6.120   9.222  1.00 91.33           C  
ATOM   1480  O   LEU   197      21.572   5.365   9.621  1.00 91.33           O  
ATOM   1481  CB  LEU   197      22.828   6.292   6.752  1.00 91.33           C  
ATOM   1482  CG  LEU   197      22.386   6.837   5.393  1.00 91.33           C  
ATOM   1483  CD1 LEU   197      23.161   6.155   4.271  1.00 91.33           C  
ATOM   1484  CD2 LEU   197      20.885   6.649   5.205  1.00 91.33           C  
ATOM   1485  N   ALA   198      23.582   6.324   9.829  1.00 92.16           N  
ATOM   1486  CA  ALA   198      23.861   5.576  11.052  1.00 92.16           C  
ATOM   1487  C   ALA   198      22.946   6.022  12.189  1.00 92.16           C  
ATOM   1488  O   ALA   198      22.430   5.192  12.940  1.00 92.16           O  
ATOM   1489  CB  ALA   198      25.325   5.742  11.454  1.00 92.16           C  
ATOM   1490  N   SER   199      22.722   7.313  12.265  1.00 93.85           N  
ATOM   1491  CA  SER   199      21.819   7.852  13.276  1.00 93.85           C  
ATOM   1492  C   SER   199      20.383   7.403  13.030  1.00 93.85           C  
ATOM   1493  O   SER   199      19.670   7.042  13.969  1.00 93.85           O  
ATOM   1494  CB  SER   199      21.888   9.380  13.297  1.00 93.85           C  
ATOM   1495  OG  SER   199      23.182   9.819  13.674  1.00 93.85           O  
ATOM   1496  N   ALA   200      20.054   7.337  11.784  1.00 94.15           N  
ATOM   1497  CA  ALA   200      18.717   6.875  11.422  1.00 94.15           C  
ATOM   1498  C   ALA   200      18.530   5.403  11.777  1.00 94.15           C  
ATOM   1499  O   ALA   200      17.478   5.009  12.287  1.00 94.15           O  
ATOM   1500  CB  ALA   200      18.462   7.096   9.933  1.00 94.15           C  
ATOM   1501  N   ASN   201      19.590   4.662  11.586  1.00 89.95           N  
ATOM   1502  CA  ASN   201      19.559   3.248  11.943  1.00 89.95           C  
ATOM   1503  C   ASN   201      19.435   3.053  13.452  1.00 89.95           C  
ATOM   1504  O   ASN   201      18.693   2.183  13.911  1.00 89.95           O  
ATOM   1505  CB  ASN   201      20.806   2.534  11.416  1.00 89.95           C  
ATOM   1506  CG  ASN   201      20.694   1.024  11.503  1.00 89.95           C  
ATOM   1507  OD1 ASN   201      19.641   0.450  11.217  1.00 89.95           O  
ATOM   1508  ND2 ASN   201      21.781   0.371  11.898  1.00 89.95           N  
ATOM   1509  N   LYS   202      20.187   3.773  14.230  1.00 93.24           N  
ATOM   1510  CA  LYS   202      20.147   3.673  15.686  1.00 93.24           C  
ATOM   1511  C   LYS   202      18.751   3.983  16.220  1.00 93.24           C  
ATOM   1512  O   LYS   202      18.238   3.268  17.083  1.00 93.24           O  
ATOM   1513  CB  LYS   202      21.171   4.617  16.318  1.00 93.24           C  
ATOM   1514  CG  LYS   202      21.359   4.414  17.814  1.00 93.24           C  
ATOM   1515  CD  LYS   202      22.538   5.220  18.343  1.00 93.24           C  
ATOM   1516  CE  LYS   202      22.732   5.011  19.839  1.00 93.24           C  
ATOM   1517  NZ  LYS   202      23.922   5.754  20.352  1.00 93.24           N  
ATOM   1518  N   VAL   203      18.159   4.890  15.589  1.00 90.01           N  
ATOM   1519  CA  VAL   203      16.829   5.307  16.022  1.00 90.01           C  
ATOM   1520  C   VAL   203      15.804   4.241  15.643  1.00 90.01           C  
ATOM   1521  O   VAL   203      14.934   3.895  16.445  1.00 90.01           O  
ATOM   1522  CB  VAL   203      16.433   6.669  15.408  1.00 90.01           C  
ATOM   1523  CG1 VAL   203      14.959   6.970  15.669  1.00 90.01           C  
ATOM   1524  CG2 VAL   203      17.317   7.782  15.967  1.00 90.01           C  
ATOM   1525  N   ALA   204      15.897   3.704  14.481  1.00 90.80           N  
ATOM   1526  CA  ALA   204      15.018   2.628  14.031  1.00 90.80           C  
ATOM   1527  C   ALA   204      15.129   1.411  14.946  1.00 90.80           C  
ATOM   1528  O   ALA   204      14.123   0.775  15.267  1.00 90.80           O  
ATOM   1529  CB  ALA   204      15.346   2.239  12.592  1.00 90.80           C  
ATOM   1530  N   THR   205      16.345   1.228  15.440  1.00 92.06           N  
ATOM   1531  CA  THR   205      16.567   0.081  16.313  1.00 92.06           C  
ATOM   1532  C   THR   205      15.914   0.304  17.675  1.00 92.06           C  
ATOM   1533  O   THR   205      15.253  -0.591  18.205  1.00 92.06           O  
ATOM   1534  CB  THR   205      18.070  -0.195  16.501  1.00 92.06           C  
ATOM   1535  OG1 THR   205      18.673  -0.418  15.220  1.00 92.06           O  
ATOM   1536  CG2 THR   205      18.299  -1.422  17.378  1.00 92.06           C  
ATOM   1537  N   VAL   206      16.032   1.531  18.165  1.00 91.28           N  
ATOM   1538  CA  VAL   206      15.454   1.851  19.467  1.00 91.28           C  
ATOM   1539  C   VAL   206      13.931   1.798  19.383  1.00 91.28           C  
ATOM   1540  O   VAL   206      13.273   1.242  20.266  1.00 91.28           O  
ATOM   1541  CB  VAL   206      15.913   3.240  19.965  1.00 91.28           C  
ATOM   1542  CG1 VAL   206      15.134   3.650  21.213  1.00 91.28           C  
ATOM   1543  CG2 VAL   206      17.414   3.236  20.246  1.00 91.28           C  
ATOM   1544  N   LEU   207      13.408   2.218  18.321  1.00 87.37           N  
ATOM   1545  CA  LEU   207      11.960   2.201  18.144  1.00 87.37           C  
ATOM   1546  C   LEU   207      11.450   0.775  17.972  1.00 87.37           C  
ATOM   1547  O   LEU   207      10.385   0.426  18.486  1.00 87.37           O  
ATOM   1548  CB  LEU   207      11.558   3.049  16.934  1.00 87.37           C  
ATOM   1549  CG  LEU   207      10.058   3.243  16.712  1.00 87.37           C  
ATOM   1550  CD1 LEU   207       9.439   3.989  17.889  1.00 87.37           C  
ATOM   1551  CD2 LEU   207       9.803   3.989  15.406  1.00 87.37           C  
ATOM   1552  N   GLY   208      12.248   0.020  17.250  1.00 88.01           N  
ATOM   1553  CA  GLY   208      11.874  -1.378  17.110  1.00 88.01           C  
ATOM   1554  C   GLY   208      11.890  -2.134  18.425  1.00 88.01           C  
ATOM   1555  O   GLY   208      10.996  -2.939  18.696  1.00 88.01           O  
ATOM   1556  N   ASP   209      12.803  -1.680  19.295  1.00 89.30           N  
ATOM   1557  CA  ASP   209      12.931  -2.357  20.581  1.00 89.30           C  
ATOM   1558  C   ASP   209      11.808  -1.949  21.531  1.00 89.30           C  
ATOM   1559  O   ASP   209      11.335  -2.762  22.329  1.00 89.30           O  
ATOM   1560  CB  ASP   209      14.291  -2.055  21.214  1.00 89.30           C  
ATOM   1561  CG  ASP   209      15.442  -2.749  20.506  1.00 89.30           C  
ATOM   1562  OD1 ASP   209      15.198  -3.705  19.738  1.00 89.30           O  
ATOM   1563  OD2 ASP   209      16.603  -2.340  20.722  1.00 89.30           O  
ATOM   1564  N   ARG   210      11.223  -0.722  21.306  1.00 89.29           N  
ATOM   1565  CA  ARG   210      10.221  -0.227  22.245  1.00 89.29           C  
ATOM   1566  C   ARG   210       8.817  -0.352  21.664  1.00 89.29           C  
ATOM   1567  O   ARG   210       7.869   0.242  22.182  1.00 89.29           O  
ATOM   1568  CB  ARG   210      10.506   1.229  22.618  1.00 89.29           C  
ATOM   1569  CG  ARG   210      11.815   1.429  23.365  1.00 89.29           C  
ATOM   1570  CD  ARG   210      11.891   2.806  24.010  1.00 89.29           C  
ATOM   1571  NE  ARG   210      13.162   3.008  24.700  1.00 89.29           N  
ATOM   1572  CZ  ARG   210      13.436   4.038  25.496  1.00 89.29           C  
ATOM   1573  NH1 ARG   210      12.531   4.984  25.719  1.00 89.29           N  
ATOM   1574  NH2 ARG   210      14.625   4.124  26.074  1.00 89.29           N  
ATOM   1575  N   SER   211       8.686  -0.948  20.444  1.00 86.57           N  
ATOM   1576  CA  SER   211       7.403  -1.030  19.753  1.00 86.57           C  
ATOM   1577  C   SER   211       6.350  -1.712  20.621  1.00 86.57           C  
ATOM   1578  O   SER   211       5.197  -1.280  20.660  1.00 86.57           O  
ATOM   1579  CB  SER   211       7.554  -1.785  18.432  1.00 86.57           C  
ATOM   1580  OG  SER   211       7.887  -3.143  18.664  1.00 86.57           O  
ATOM   1581  N   THR   212       6.803  -2.759  21.365  1.00 88.81           N  
ATOM   1582  CA  THR   212       5.858  -3.449  22.235  1.00 88.81           C  
ATOM   1583  C   THR   212       5.417  -2.543  23.382  1.00 88.81           C  
ATOM   1584  O   THR   212       4.235  -2.500  23.727  1.00 88.81           O  
ATOM   1585  CB  THR   212       6.466  -4.744  22.805  1.00 88.81           C  
ATOM   1586  OG1 THR   212       6.974  -5.541  21.728  1.00 88.81           O  
ATOM   1587  CG2 THR   212       5.422  -5.551  23.571  1.00 88.81           C  
ATOM   1588  N   GLN   213       6.363  -1.842  23.937  1.00 85.54           N  
ATOM   1589  CA  GLN   213       6.054  -0.915  25.021  1.00 85.54           C  
ATOM   1590  C   GLN   213       5.109   0.187  24.549  1.00 85.54           C  
ATOM   1591  O   GLN   213       4.160   0.541  25.252  1.00 85.54           O  
ATOM   1592  CB  GLN   213       7.336  -0.301  25.585  1.00 85.54           C  
ATOM   1593  CG  GLN   213       8.017  -1.163  26.640  1.00 85.54           C  
ATOM   1594  CD  GLN   213       9.482  -0.813  26.826  1.00 85.54           C  
ATOM   1595  OE1 GLN   213       9.977   0.168  26.261  1.00 85.54           O  
ATOM   1596  NE2 GLN   213      10.187  -1.613  27.619  1.00 85.54           N  
ATOM   1597  N   VAL   214       5.307   0.679  23.319  1.00 88.75           N  
ATOM   1598  CA  VAL   214       4.461   1.728  22.761  1.00 88.75           C  
ATOM   1599  C   VAL   214       3.060   1.179  22.499  1.00 88.75           C  
ATOM   1600  O   VAL   214       2.062   1.843  22.789  1.00 88.75           O  
ATOM   1601  CB  VAL   214       5.059   2.307  21.459  1.00 88.75           C  
ATOM   1602  CG1 VAL   214       4.056   3.227  20.767  1.00 88.75           C  
ATOM   1603  CG2 VAL   214       6.358   3.054  21.755  1.00 88.75           C  
ATOM   1604  N   ASN   215       3.028  -0.079  22.001  1.00 86.63           N  
ATOM   1605  CA  ASN   215       1.740  -0.728  21.780  1.00 86.63           C  
ATOM   1606  C   ASN   215       0.966  -0.896  23.084  1.00 86.63           C  
ATOM   1607  O   ASN   215      -0.236  -0.628  23.137  1.00 86.63           O  
ATOM   1608  CB  ASN   215       1.931  -2.083  21.097  1.00 86.63           C  
ATOM   1609  CG  ASN   215       0.648  -2.619  20.493  1.00 86.63           C  
ATOM   1610  OD1 ASN   215      -0.143  -1.867  19.917  1.00 86.63           O  
ATOM   1611  ND2 ASN   215       0.433  -3.923  20.619  1.00 86.63           N  
ATOM   1612  N   GLN   216       1.627  -1.229  24.154  1.00 88.92           N  
ATOM   1613  CA  GLN   216       0.980  -1.407  25.450  1.00 88.92           C  
ATOM   1614  C   GLN   216       0.498  -0.073  26.012  1.00 88.92           C  
ATOM   1615  O   GLN   216      -0.580   0.003  26.606  1.00 88.92           O  
ATOM   1616  CB  GLN   216       1.933  -2.080  26.439  1.00 88.92           C  
ATOM   1617  CG  GLN   216       2.140  -3.566  26.179  1.00 88.92           C  
ATOM   1618  CD  GLN   216       0.884  -4.384  26.414  1.00 88.92           C  
ATOM   1619  OE1 GLN   216      -0.029  -3.954  27.126  1.00 88.92           O  
ATOM   1620  NE2 GLN   216       0.828  -5.569  25.816  1.00 88.92           N  
ATOM   1621  N   LEU   217       1.258   0.947  25.760  1.00 89.96           N  
ATOM   1622  CA  LEU   217       0.857   2.273  26.216  1.00 89.96           C  
ATOM   1623  C   LEU   217      -0.397   2.743  25.487  1.00 89.96           C  
ATOM   1624  O   LEU   217      -1.284   3.348  26.094  1.00 89.96           O  
ATOM   1625  CB  LEU   217       1.992   3.279  26.002  1.00 89.96           C  
ATOM   1626  CG  LEU   217       3.128   3.246  27.026  1.00 89.96           C  
ATOM   1627  CD1 LEU   217       4.254   4.182  26.598  1.00 89.96           C  
ATOM   1628  CD2 LEU   217       2.612   3.621  28.411  1.00 89.96           C  
ATOM   1629  N   LEU   218      -0.480   2.327  24.216  1.00 87.04           N  
ATOM   1630  CA  LEU   218      -1.656   2.703  23.439  1.00 87.04           C  
ATOM   1631  C   LEU   218      -2.894   1.963  23.935  1.00 87.04           C  
ATOM   1632  O   LEU   218      -3.966   2.556  24.067  1.00 87.04           O  
ATOM   1633  CB  LEU   218      -1.434   2.412  21.953  1.00 87.04           C  
ATOM   1634  CG  LEU   218      -0.544   3.399  21.195  1.00 87.04           C  
ATOM   1635  CD1 LEU   218      -0.171   2.833  19.828  1.00 87.04           C  
ATOM   1636  CD2 LEU   218      -1.244   4.746  21.049  1.00 87.04           C  
ATOM   1637  N   VAL   219      -2.722   0.736  24.315  1.00 88.17           N  
ATOM   1638  CA  VAL   219      -3.830  -0.056  24.837  1.00 88.17           C  
ATOM   1639  C   VAL   219      -4.260   0.489  26.197  1.00 88.17           C  
ATOM   1640  O   VAL   219      -5.454   0.654  26.458  1.00 88.17           O  
ATOM   1641  CB  VAL   219      -3.453  -1.550  24.957  1.00 88.17           C  
ATOM   1642  CG1 VAL   219      -4.508  -2.311  25.757  1.00 88.17           C  
ATOM   1643  CG2 VAL   219      -3.279  -2.169  23.571  1.00 88.17           C  
ATOM   1644  N   ASN   220      -3.327   0.847  26.994  1.00 88.27           N  
ATOM   1645  CA  ASN   220      -3.638   1.400  28.308  1.00 88.27           C  
ATOM   1646  C   ASN   220      -4.328   2.757  28.196  1.00 88.27           C  
ATOM   1647  O   ASN   220      -5.257   3.050  28.951  1.00 88.27           O  
ATOM   1648  CB  ASN   220      -2.370   1.518  29.155  1.00 88.27           C  
ATOM   1649  CG  ASN   220      -1.855   0.173  29.627  1.00 88.27           C  
ATOM   1650  OD1 ASN   220      -2.583  -0.823  29.613  1.00 88.27           O  
ATOM   1651  ND2 ASN   220      -0.597   0.133  30.048  1.00 88.27           N  
ATOM   1652  N   ALA   221      -3.885   3.524  27.215  1.00 85.72           N  
ATOM   1653  CA  ALA   221      -4.512   4.826  27.004  1.00 85.72           C  
ATOM   1654  C   ALA   221      -5.955   4.669  26.533  1.00 85.72           C  
ATOM   1655  O   ALA   221      -6.840   5.412  26.965  1.00 85.72           O  
ATOM   1656  CB  ALA   221      -3.712   5.646  25.995  1.00 85.72           C  
ATOM   1657  N   GLN   222      -6.175   3.637  25.720  1.00 82.75           N  
ATOM   1658  CA  GLN   222      -7.531   3.358  25.259  1.00 82.75           C  
ATOM   1659  C   GLN   222      -8.426   2.920  26.415  1.00 82.75           C  
ATOM   1660  O   GLN   222      -9.579   3.346  26.510  1.00 82.75           O  
ATOM   1661  CB  GLN   222      -7.518   2.284  24.170  1.00 82.75           C  
ATOM   1662  CG  GLN   222      -8.850   2.124  23.449  1.00 82.75           C  
ATOM   1663  CD  GLN   222      -8.793   1.096  22.334  1.00 82.75           C  
ATOM   1664  OE1 GLN   222      -7.712   0.738  21.856  1.00 82.75           O  
ATOM   1665  NE2 GLN   222      -9.958   0.615  21.911  1.00 82.75           N  
ATOM   1666  N   THR   223      -7.878   2.137  27.291  1.00 88.90           N  
ATOM   1667  CA  THR   223      -8.636   1.651  28.439  1.00 88.90           C  
ATOM   1668  C   THR   223      -8.935   2.789  29.410  1.00 88.90           C  
ATOM   1669  O   THR   223     -10.038   2.874  29.954  1.00 88.90           O  
ATOM   1670  CB  THR   223      -7.878   0.530  29.174  1.00 88.90           C  
ATOM   1671  OG1 THR   223      -7.512  -0.488  28.235  1.00 88.90           O  
ATOM   1672  CG2 THR   223      -8.740  -0.090  30.269  1.00 88.90           C  
ATOM   1673  N   LEU   224      -7.947   3.645  29.531  1.00 88.02           N  
ATOM   1674  CA  LEU   224      -8.137   4.804  30.396  1.00 88.02           C  
ATOM   1675  C   LEU   224      -9.208   5.733  29.834  1.00 88.02           C  
ATOM   1676  O   LEU   224     -10.056   6.231  30.577  1.00 88.02           O  
ATOM   1677  CB  LEU   224      -6.821   5.568  30.567  1.00 88.02           C  
ATOM   1678  CG  LEU   224      -6.856   6.779  31.499  1.00 88.02           C  
ATOM   1679  CD1 LEU   224      -7.120   6.336  32.934  1.00 88.02           C  
ATOM   1680  CD2 LEU   224      -5.551   7.563  31.407  1.00 88.02           C  
ATOM   1681  N   LEU   225      -9.263   5.889  28.553  1.00 88.75           N  
ATOM   1682  CA  LEU   225     -10.264   6.738  27.914  1.00 88.75           C  
ATOM   1683  C   LEU   225     -11.660   6.145  28.073  1.00 88.75           C  
ATOM   1684  O   LEU   225     -12.624   6.875  28.315  1.00 88.75           O  
ATOM   1685  CB  LEU   225      -9.940   6.922  26.429  1.00 88.75           C  
ATOM   1686  CG  LEU   225     -10.833   7.895  25.657  1.00 88.75           C  
ATOM   1687  CD1 LEU   225     -10.668   9.311  26.199  1.00 88.75           C  
ATOM   1688  CD2 LEU   225     -10.513   7.846  24.167  1.00 88.75           C  
ATOM   1689  N   ALA   226     -11.709   4.837  27.975  1.00 88.47           N  
ATOM   1690  CA  ALA   226     -13.000   4.180  28.160  1.00 88.47           C  
ATOM   1691  C   ALA   226     -13.490   4.329  29.597  1.00 88.47           C  
ATOM   1692  O   ALA   226     -14.680   4.552  29.834  1.00 88.47           O  
ATOM   1693  CB  ALA   226     -12.904   2.703  27.784  1.00 88.47           C  
ATOM   1694  N   ALA   227     -12.574   4.323  30.528  1.00 88.98           N  
ATOM   1695  CA  ALA   227     -12.934   4.475  31.935  1.00 88.98           C  
ATOM   1696  C   ALA   227     -13.403   5.897  32.231  1.00 88.98           C  
ATOM   1697  O   ALA   227     -14.391   6.096  32.943  1.00 88.98           O  
ATOM   1698  CB  ALA   227     -11.752   4.111  32.830  1.00 88.98           C  
ATOM   1699  N   VAL   228     -12.798   6.851  31.606  1.00 85.70           N  
ATOM   1700  CA  VAL   228     -13.170   8.247  31.813  1.00 85.70           C  
ATOM   1701  C   VAL   228     -14.540   8.514  31.193  1.00 85.70           C  
ATOM   1702  O   VAL   228     -15.370   9.210  31.782  1.00 85.70           O  
ATOM   1703  CB  VAL   228     -12.118   9.209  31.218  1.00 85.70           C  
ATOM   1704  CG1 VAL   228     -12.655  10.640  31.181  1.00 85.70           C  
ATOM   1705  CG2 VAL   228     -10.820   9.142  32.020  1.00 85.70           C  
ATOM   1706  N   ASN   229     -14.746   7.975  29.951  1.00 80.66           N  
ATOM   1707  CA  ASN   229     -16.035   8.128  29.285  1.00 80.66           C  
ATOM   1708  C   ASN   229     -17.165   7.508  30.103  1.00 80.66           C  
ATOM   1709  O   ASN   229     -18.256   8.074  30.191  1.00 80.66           O  
ATOM   1710  CB  ASN   229     -15.993   7.514  27.885  1.00 80.66           C  
ATOM   1711  CG  ASN   229     -16.937   8.200  26.917  1.00 80.66           C  
ATOM   1712  OD1 ASN   229     -17.700   9.090  27.301  1.00 80.66           O  
ATOM   1713  ND2 ASN   229     -16.892   7.792  25.655  1.00 80.66           N  
ATOM   1714  N   GLU   230     -16.824   6.447  30.829  1.00 85.75           N  
ATOM   1715  CA  GLU   230     -17.817   5.789  31.672  1.00 85.75           C  
ATOM   1716  C   GLU   230     -18.108   6.609  32.925  1.00 85.75           C  
ATOM   1717  O   GLU   230     -19.266   6.762  33.319  1.00 85.75           O  
ATOM   1718  CB  GLU   230     -17.347   4.384  32.060  1.00 85.75           C  
ATOM   1719  CG  GLU   230     -18.338   3.622  32.927  1.00 85.75           C  
ATOM   1720  CD  GLU   230     -19.668   3.366  32.236  1.00 85.75           C  
ATOM   1721  OE1 GLU   230     -20.693   3.199  32.934  1.00 85.75           O  
ATOM   1722  OE2 GLU   230     -19.684   3.331  30.985  1.00 85.75           O  
ATOM   1723  N   ARG   231     -17.105   7.228  33.461  1.00 81.61           N  
ATOM   1724  CA  ARG   231     -17.313   8.043  34.653  1.00 81.61           C  
ATOM   1725  C   ARG   231     -18.053   9.332  34.312  1.00 81.61           C  
ATOM   1726  O   ARG   231     -18.830   9.841  35.123  1.00 81.61           O  
ATOM   1727  CB  ARG   231     -15.976   8.368  35.323  1.00 81.61           C  
ATOM   1728  CG  ARG   231     -15.358   7.194  36.066  1.00 81.61           C  
ATOM   1729  CD  ARG   231     -14.149   7.620  36.887  1.00 81.61           C  
ATOM   1730  NE  ARG   231     -13.574   6.497  37.623  1.00 81.61           N  
ATOM   1731  CZ  ARG   231     -12.458   6.555  38.343  1.00 81.61           C  
ATOM   1732  NH1 ARG   231     -11.770   7.687  38.439  1.00 81.61           N  
ATOM   1733  NH2 ARG   231     -12.024   5.472  38.973  1.00 81.61           N  
ATOM   1734  N   GLY   232     -17.807   9.818  33.137  1.00 80.65           N  
ATOM   1735  CA  GLY   232     -18.554  10.980  32.683  1.00 80.65           C  
ATOM   1736  C   GLY   232     -20.045  10.722  32.566  1.00 80.65           C  
ATOM   1737  O   GLY   232     -20.858  11.551  32.979  1.00 80.65           O  
ATOM   1738  N   ARG   233     -20.386   9.505  32.188  1.00 84.12           N  
ATOM   1739  CA  ARG   233     -21.794   9.137  32.091  1.00 84.12           C  
ATOM   1740  C   ARG   233     -22.421   8.998  33.474  1.00 84.12           C  
ATOM   1741  O   ARG   233     -23.558   9.421  33.692  1.00 84.12           O  
ATOM   1742  CB  ARG   233     -21.956   7.831  31.309  1.00 84.12           C  
ATOM   1743  CG  ARG   233     -21.689   7.969  29.818  1.00 84.12           C  
ATOM   1744  CD  ARG   233     -21.960   6.669  29.074  1.00 84.12           C  
ATOM   1745  NE  ARG   233     -21.673   6.794  27.648  1.00 84.12           N  
ATOM   1746  CZ  ARG   233     -21.222   5.809  26.877  1.00 84.12           C  
ATOM   1747  NH1 ARG   233     -20.997   4.601  27.381  1.00 84.12           N  
ATOM   1748  NH2 ARG   233     -20.994   6.032  25.591  1.00 84.12           N  
ATOM   1749  N   SER   234     -21.639   8.447  34.375  1.00 87.86           N  
ATOM   1750  CA  SER   234     -22.125   8.285  35.742  1.00 87.86           C  
ATOM   1751  C   SER   234     -22.332   9.635  36.419  1.00 87.86           C  
ATOM   1752  O   SER   234     -23.337   9.847  37.100  1.00 87.86           O  
ATOM   1753  CB  SER   234     -21.150   7.438  36.561  1.00 87.86           C  
ATOM   1754  OG  SER   234     -21.278   6.065  36.234  1.00 87.86           O  
ATOM   1755  N   VAL   235     -21.420  10.544  36.069  1.00 86.36           N  
ATOM   1756  CA  VAL   235     -21.528  11.877  36.652  1.00 86.36           C  
ATOM   1757  C   VAL   235     -22.738  12.602  36.065  1.00 86.36           C  
ATOM   1758  O   VAL   235     -23.469  13.286  36.785  1.00 86.36           O  
ATOM   1759  CB  VAL   235     -20.245  12.706  36.418  1.00 86.36           C  
ATOM   1760  CG1 VAL   235     -20.468  14.167  36.803  1.00 86.36           C  
ATOM   1761  CG2 VAL   235     -19.078  12.115  37.205  1.00 86.36           C  
ATOM   1762  N   SER   236     -22.979  12.395  34.775  1.00 81.80           N  
ATOM   1763  CA  SER   236     -24.135  12.995  34.118  1.00 81.80           C  
ATOM   1764  C   SER   236     -25.440  12.474  34.711  1.00 81.80           C  
ATOM   1765  O   SER   236     -26.358  13.250  34.983  1.00 81.80           O  
ATOM   1766  CB  SER   236     -24.102  12.719  32.615  1.00 81.80           C  
ATOM   1767  OG  SER   236     -25.267  13.224  31.985  1.00 81.80           O  
ATOM   1768  N   LEU   237     -25.494  11.246  35.087  1.00 87.71           N  
ATOM   1769  CA  LEU   237     -26.698  10.653  35.657  1.00 87.71           C  
ATOM   1770  C   LEU   237     -26.923  11.143  37.084  1.00 87.71           C  
ATOM   1771  O   LEU   237     -28.056  11.430  37.475  1.00 87.71           O  
ATOM   1772  CB  LEU   237     -26.603   9.125  35.640  1.00 87.71           C  
ATOM   1773  CG  LEU   237     -26.913   8.441  34.307  1.00 87.71           C  
ATOM   1774  CD1 LEU   237     -26.465   6.984  34.342  1.00 87.71           C  
ATOM   1775  CD2 LEU   237     -28.400   8.541  33.988  1.00 87.71           C  
ATOM   1776  N   LEU   238     -25.867  11.327  37.764  1.00 86.86           N  
ATOM   1777  CA  LEU   238     -25.983  11.816  39.134  1.00 86.86           C  
ATOM   1778  C   LEU   238     -26.484  13.256  39.157  1.00 86.86           C  
ATOM   1779  O   LEU   238     -27.314  13.616  39.995  1.00 86.86           O  
ATOM   1780  CB  LEU   238     -24.635  11.721  39.853  1.00 86.86           C  
ATOM   1781  CG  LEU   238     -24.249  10.342  40.391  1.00 86.86           C  
ATOM   1782  CD1 LEU   238     -22.798  10.343  40.860  1.00 86.86           C  
ATOM   1783  CD2 LEU   238     -25.182   9.930  41.524  1.00 86.86           C  
ATOM   1784  N   LEU   239     -26.037  14.009  38.182  1.00 83.30           N  
ATOM   1785  CA  LEU   239     -26.474  15.399  38.123  1.00 83.30           C  
ATOM   1786  C   LEU   239     -27.956  15.489  37.775  1.00 83.30           C  
ATOM   1787  O   LEU   239     -28.660  16.376  38.264  1.00 83.30           O  
ATOM   1788  CB  LEU   239     -25.648  16.177  37.095  1.00 83.30           C  
ATOM   1789  CG  LEU   239     -24.211  16.516  37.495  1.00 83.30           C  
ATOM   1790  CD1 LEU   239     -23.463  17.129  36.316  1.00 83.30           C  
ATOM   1791  CD2 LEU   239     -24.198  17.459  38.692  1.00 83.30           C  
ATOM   1792  N   GLU   240     -28.421  14.441  37.071  1.00 84.18           N  
ATOM   1793  CA  GLU   240     -29.843  14.398  36.745  1.00 84.18           C  
ATOM   1794  C   GLU   240     -30.682  14.071  37.978  1.00 84.18           C  
ATOM   1795  O   GLU   240     -31.721  14.692  38.211  1.00 84.18           O  
ATOM   1796  CB  GLU   240     -30.112  13.374  35.640  1.00 84.18           C  
ATOM   1797  CG  GLU   240     -30.046  13.955  34.234  1.00 84.18           C  
ATOM   1798  CD  GLU   240     -30.321  12.928  33.147  1.00 84.18           C  
ATOM   1799  OE1 GLU   240     -30.189  13.263  31.948  1.00 84.18           O  
ATOM   1800  OE2 GLU   240     -30.673  11.779  33.498  1.00 84.18           O  
ATOM   1801  N   ARG   241     -30.165  13.188  38.750  1.00 84.06           N  
ATOM   1802  CA  ARG   241     -30.894  12.775  39.945  1.00 84.06           C  
ATOM   1803  C   ARG   241     -30.918  13.891  40.985  1.00 84.06           C  
ATOM   1804  O   ARG   241     -31.932  14.103  41.653  1.00 84.06           O  
ATOM   1805  CB  ARG   241     -30.273  11.513  40.546  1.00 84.06           C  
ATOM   1806  CG  ARG   241     -30.552  10.249  39.748  1.00 84.06           C  
ATOM   1807  CD  ARG   241     -29.997   9.012  40.439  1.00 84.06           C  
ATOM   1808  NE  ARG   241     -30.095   7.829  39.588  1.00 84.06           N  
ATOM   1809  CZ  ARG   241     -29.831   6.587  39.983  1.00 84.06           C  
ATOM   1810  NH1 ARG   241     -29.447   6.339  41.229  1.00 84.06           N  
ATOM   1811  NH2 ARG   241     -29.953   5.585  39.125  1.00 84.06           N  
ATOM   1812  N   VAL   242     -29.833  14.607  40.997  1.00 83.58           N  
ATOM   1813  CA  VAL   242     -29.748  15.714  41.943  1.00 83.58           C  
ATOM   1814  C   VAL   242     -30.713  16.823  41.529  1.00 83.58           C  
ATOM   1815  O   VAL   242     -31.379  17.424  42.376  1.00 83.58           O  
ATOM   1816  CB  VAL   242     -28.309  16.269  42.040  1.00 83.58           C  
ATOM   1817  CG1 VAL   242     -28.293  17.600  42.791  1.00 83.58           C  
ATOM   1818  CG2 VAL   242     -27.392  15.256  42.723  1.00 83.58           C  
ATOM   1819  N   SER   243     -30.806  17.007  40.202  1.00 76.47           N  
ATOM   1820  CA  SER   243     -31.715  18.030  39.695  1.00 76.47           C  
ATOM   1821  C   SER   243     -33.169  17.665  39.975  1.00 76.47           C  
ATOM   1822  O   SER   243     -33.974  18.530  40.325  1.00 76.47           O  
ATOM   1823  CB  SER   243     -31.511  18.230  38.193  1.00 76.47           C  
ATOM   1824  OG  SER   243     -32.445  19.165  37.679  1.00 76.47           O  
ATOM   1825  N   SER   244     -33.490  16.405  39.938  1.00 78.03           N  
ATOM   1826  CA  SER   244     -34.846  15.929  40.192  1.00 78.03           C  
ATOM   1827  C   SER   244     -35.215  16.070  41.665  1.00 78.03           C  
ATOM   1828  O   SER   244     -36.317  16.514  41.994  1.00 78.03           O  
ATOM   1829  CB  SER   244     -34.992  14.469  39.759  1.00 78.03           C  
ATOM   1830  OG  SER   244     -36.319  14.015  39.962  1.00 78.03           O  
ATOM   1831  N   VAL   245     -34.256  15.790  42.524  1.00 77.87           N  
ATOM   1832  CA  VAL   245     -34.490  15.890  43.961  1.00 77.87           C  
ATOM   1833  C   VAL   245     -34.648  17.356  44.359  1.00 77.87           C  
ATOM   1834  O   VAL   245     -35.501  17.694  45.183  1.00 77.87           O  
ATOM   1835  CB  VAL   245     -33.345  15.239  44.769  1.00 77.87           C  
ATOM   1836  CG1 VAL   245     -33.463  15.589  46.251  1.00 77.87           C  
ATOM   1837  CG2 VAL   245     -33.350  13.724  44.573  1.00 77.87           C  
ATOM   1838  N   SER   246     -33.929  18.227  43.707  1.00 73.81           N  
ATOM   1839  CA  SER   246     -34.007  19.661  43.967  1.00 73.81           C  
ATOM   1840  C   SER   246     -35.370  20.220  43.576  1.00 73.81           C  
ATOM   1841  O   SER   246     -35.935  21.051  44.291  1.00 73.81           O  
ATOM   1842  CB  SER   246     -32.905  20.403  43.211  1.00 73.81           C  
ATOM   1843  OG  SER   246     -33.459  21.257  42.225  1.00 73.81           O  
ATOM   1844  N   ARG   247     -35.971  19.707  42.570  1.00 73.78           N  
ATOM   1845  CA  ARG   247     -37.292  20.153  42.139  1.00 73.78           C  
ATOM   1846  C   ARG   247     -38.366  19.722  43.132  1.00 73.78           C  
ATOM   1847  O   ARG   247     -39.311  20.469  43.394  1.00 73.78           O  
ATOM   1848  CB  ARG   247     -37.616  19.607  40.746  1.00 73.78           C  
ATOM   1849  CG  ARG   247     -37.526  20.647  39.641  1.00 73.78           C  
ATOM   1850  CD  ARG   247     -37.644  20.014  38.261  1.00 73.78           C  
ATOM   1851  NE  ARG   247     -36.379  20.065  37.535  1.00 73.78           N  
ATOM   1852  CZ  ARG   247     -36.159  19.493  36.354  1.00 73.78           C  
ATOM   1853  NH1 ARG   247     -37.121  18.812  35.740  1.00 73.78           N  
ATOM   1854  NH2 ARG   247     -34.969  19.602  35.782  1.00 73.78           N  
ATOM   1855  N   GLN   248     -38.085  18.559  43.637  1.00 70.01           N  
ATOM   1856  CA  GLN   248     -39.043  18.006  44.589  1.00 70.01           C  
ATOM   1857  C   GLN   248     -39.024  18.782  45.903  1.00 70.01           C  
ATOM   1858  O   GLN   248     -40.077  19.053  46.485  1.00 70.01           O  
ATOM   1859  CB  GLN   248     -38.749  16.527  44.849  1.00 70.01           C  
ATOM   1860  CG  GLN   248     -39.607  15.576  44.026  1.00 70.01           C  
ATOM   1861  CD  GLN   248     -39.286  14.117  44.291  1.00 70.01           C  
ATOM   1862  OE1 GLN   248     -38.525  13.792  45.208  1.00 70.01           O  
ATOM   1863  NE2 GLN   248     -39.864  13.228  43.491  1.00 70.01           N  
ATOM   1864  N   VAL   249     -37.850  19.194  46.231  1.00 71.94           N  
ATOM   1865  CA  VAL   249     -37.687  19.940  47.474  1.00 71.94           C  
ATOM   1866  C   VAL   249     -38.275  21.341  47.317  1.00 71.94           C  
ATOM   1867  O   VAL   249     -38.861  21.884  48.256  1.00 71.94           O  
ATOM   1868  CB  VAL   249     -36.202  20.030  47.891  1.00 71.94           C  
ATOM   1869  CG1 VAL   249     -36.019  21.038  49.025  1.00 71.94           C  
ATOM   1870  CG2 VAL   249     -35.681  18.655  48.305  1.00 71.94           C  
ATOM   1871  N   GLU   250     -38.229  21.823  46.082  1.00 67.54           N  
ATOM   1872  CA  GLU   250     -38.813  23.120  45.754  1.00 67.54           C  
ATOM   1873  C   GLU   250     -40.329  23.102  45.930  1.00 67.54           C  
ATOM   1874  O   GLU   250     -40.914  24.073  46.415  1.00 67.54           O  
ATOM   1875  CB  GLU   250     -38.455  23.523  44.321  1.00 67.54           C  
ATOM   1876  CG  GLU   250     -38.889  24.935  43.953  1.00 67.54           C  
ATOM   1877  CD  GLU   250     -38.435  25.360  42.566  1.00 67.54           C  
ATOM   1878  OE1 GLU   250     -38.747  26.498  42.148  1.00 67.54           O  
ATOM   1879  OE2 GLU   250     -37.763  24.548  41.892  1.00 67.54           O  
ATOM   1880  N   GLY   251     -40.850  21.960  45.482  1.00 66.96           N  
ATOM   1881  CA  GLY   251     -42.294  21.836  45.605  1.00 66.96           C  
ATOM   1882  C   GLY   251     -42.768  21.795  47.046  1.00 66.96           C  
ATOM   1883  O   GLY   251     -43.792  22.392  47.385  1.00 66.96           O  
ATOM   1884  N   PHE   252     -41.947  21.286  47.868  1.00 63.25           N  
ATOM   1885  CA  PHE   252     -42.250  21.098  49.282  1.00 63.25           C  
ATOM   1886  C   PHE   252     -42.119  22.412  50.043  1.00 63.25           C  
ATOM   1887  O   PHE   252     -42.952  22.727  50.895  1.00 63.25           O  
ATOM   1888  CB  PHE   252     -41.326  20.042  49.895  1.00 63.25           C  
ATOM   1889  CG  PHE   252     -41.969  19.235  50.990  1.00 63.25           C  
ATOM   1890  CD1 PHE   252     -41.911  19.660  52.312  1.00 63.25           C  
ATOM   1891  CD2 PHE   252     -42.632  18.050  50.698  1.00 63.25           C  
ATOM   1892  CE1 PHE   252     -42.505  18.915  53.328  1.00 63.25           C  
ATOM   1893  CE2 PHE   252     -43.228  17.300  51.708  1.00 63.25           C  
ATOM   1894  CZ  PHE   252     -43.163  17.734  53.022  1.00 63.25           C  
ATOM   1895  N   VAL   253     -41.233  23.144  49.573  1.00 62.89           N  
ATOM   1896  CA  VAL   253     -40.786  24.345  50.270  1.00 62.89           C  
ATOM   1897  C   VAL   253     -41.680  25.524  49.894  1.00 62.89           C  
ATOM   1898  O   VAL   253     -41.855  26.456  50.684  1.00 62.89           O  
ATOM   1899  CB  VAL   253     -39.310  24.671  49.949  1.00 62.89           C  
ATOM   1900  CG1 VAL   253     -38.933  26.051  50.487  1.00 62.89           C  
ATOM   1901  CG2 VAL   253     -38.389  23.599  50.527  1.00 62.89           C  
ATOM   1902  N   ASP   254     -42.177  25.594  48.683  1.00 60.05           N  
ATOM   1903  CA  ASP   254     -43.243  26.587  48.591  1.00 60.05           C  
ATOM   1904  C   ASP   254     -44.152  26.533  49.817  1.00 60.05           C  
ATOM   1905  O   ASP   254     -44.776  27.532  50.178  1.00 60.05           O  
ATOM   1906  CB  ASP   254     -44.064  26.377  47.317  1.00 60.05           C  
ATOM   1907  CG  ASP   254     -43.364  26.888  46.070  1.00 60.05           C  
ATOM   1908  OD1 ASP   254     -42.380  27.648  46.190  1.00 60.05           O  
ATOM   1909  OD2 ASP   254     -43.804  26.529  44.956  1.00 60.05           O  
ATOM   1910  N   GLU   255     -43.939  25.652  50.731  1.00 59.67           N  
ATOM   1911  CA  GLU   255     -44.794  25.712  51.913  1.00 59.67           C  
ATOM   1912  C   GLU   255     -44.047  26.302  53.106  1.00 59.67           C  
ATOM   1913  O   GLU   255     -44.665  26.749  54.073  1.00 59.67           O  
ATOM   1914  CB  GLU   255     -45.327  24.320  52.262  1.00 59.67           C  
ATOM   1915  CG  GLU   255     -46.435  23.836  51.337  1.00 59.67           C  
ATOM   1916  CD  GLU   255     -46.738  22.354  51.490  1.00 59.67           C  
ATOM   1917  OE1 GLU   255     -47.660  21.850  50.808  1.00 59.67           O  
ATOM   1918  OE2 GLU   255     -46.050  21.692  52.299  1.00 59.67           O  
ATOM   1919  N   ASN   256     -42.817  26.876  53.060  1.00 55.70           N  
ATOM   1920  CA  ASN   256     -42.252  27.395  54.301  1.00 55.70           C  
ATOM   1921  C   ASN   256     -41.161  28.427  54.031  1.00 55.70           C  
ATOM   1922  O   ASN   256     -40.216  28.158  53.287  1.00 55.70           O  
ATOM   1923  CB  ASN   256     -41.702  26.254  55.159  1.00 55.70           C  
ATOM   1924  CG  ASN   256     -42.273  26.252  56.563  1.00 55.70           C  
ATOM   1925  OD1 ASN   256     -42.960  27.193  56.968  1.00 55.70           O  
ATOM   1926  ND2 ASN   256     -41.993  25.195  57.316  1.00 55.70           N  
ATOM   1927  N   PRO   257     -41.146  29.589  54.787  1.00 55.34           N  
ATOM   1928  CA  PRO   257     -40.363  30.798  54.520  1.00 55.34           C  
ATOM   1929  C   PRO   257     -38.966  30.743  55.133  1.00 55.34           C  
ATOM   1930  O   PRO   257     -38.036  31.368  54.617  1.00 55.34           O  
ATOM   1931  CB  PRO   257     -41.198  31.908  55.164  1.00 55.34           C  
ATOM   1932  CG  PRO   257     -42.272  31.190  55.917  1.00 55.34           C  
ATOM   1933  CD  PRO   257     -42.220  29.735  55.551  1.00 55.34           C  
ATOM   1934  N   ASN   258     -38.765  30.003  56.163  1.00 61.86           N  
ATOM   1935  CA  ASN   258     -37.449  30.079  56.788  1.00 61.86           C  
ATOM   1936  C   ASN   258     -36.436  29.188  56.074  1.00 61.86           C  
ATOM   1937  O   ASN   258     -35.237  29.470  56.087  1.00 61.86           O  
ATOM   1938  CB  ASN   258     -37.535  29.703  58.269  1.00 61.86           C  
ATOM   1939  CG  ASN   258     -37.961  30.867  59.143  1.00 61.86           C  
ATOM   1940  OD1 ASN   258     -37.970  32.019  58.703  1.00 61.86           O  
ATOM   1941  ND2 ASN   258     -38.317  30.574  60.388  1.00 61.86           N  
ATOM   1942  N   LEU   259     -36.871  28.401  55.032  1.00 60.73           N  
ATOM   1943  CA  LEU   259     -36.050  27.510  54.220  1.00 60.73           C  
ATOM   1944  C   LEU   259     -35.707  28.156  52.882  1.00 60.73           C  
ATOM   1945  O   LEU   259     -34.929  27.603  52.102  1.00 60.73           O  
ATOM   1946  CB  LEU   259     -36.770  26.180  53.988  1.00 60.73           C  
ATOM   1947  CG  LEU   259     -35.895  24.999  53.565  1.00 60.73           C  
ATOM   1948  CD1 LEU   259     -34.972  24.587  54.708  1.00 60.73           C  
ATOM   1949  CD2 LEU   259     -36.759  23.825  53.119  1.00 60.73           C  
ATOM   1950  N   ASN   260     -36.163  29.435  52.720  1.00 65.34           N  
ATOM   1951  CA  ASN   260     -35.926  30.265  51.543  1.00 65.34           C  
ATOM   1952  C   ASN   260     -34.446  30.603  51.385  1.00 65.34           C  
ATOM   1953  O   ASN   260     -33.919  30.597  50.272  1.00 65.34           O  
ATOM   1954  CB  ASN   260     -36.759  31.546  51.613  1.00 65.34           C  
ATOM   1955  CG  ASN   260     -38.187  31.340  51.147  1.00 65.34           C  
ATOM   1956  OD1 ASN   260     -38.532  30.283  50.612  1.00 65.34           O  
ATOM   1957  ND2 ASN   260     -39.028  32.348  51.348  1.00 65.34           N  
ATOM   1958  N   HIS   261     -33.792  30.779  52.578  1.00 63.27           N  
ATOM   1959  CA  HIS   261     -32.425  31.267  52.434  1.00 63.27           C  
ATOM   1960  C   HIS   261     -31.483  30.148  52.000  1.00 63.27           C  
ATOM   1961  O   HIS   261     -30.627  30.351  51.137  1.00 63.27           O  
ATOM   1962  CB  HIS   261     -31.936  31.887  53.744  1.00 63.27           C  
ATOM   1963  CG  HIS   261     -30.712  32.734  53.587  1.00 63.27           C  
ATOM   1964  ND1 HIS   261     -29.436  32.223  53.685  1.00 63.27           N  
ATOM   1965  CD2 HIS   261     -30.573  34.057  53.336  1.00 63.27           C  
ATOM   1966  CE1 HIS   261     -28.562  33.199  53.501  1.00 63.27           C  
ATOM   1967  NE2 HIS   261     -29.226  34.322  53.288  1.00 63.27           N  
ATOM   1968  N   VAL   262     -31.601  28.985  52.610  1.00 64.42           N  
ATOM   1969  CA  VAL   262     -30.717  27.874  52.274  1.00 64.42           C  
ATOM   1970  C   VAL   262     -30.946  27.451  50.825  1.00 64.42           C  
ATOM   1971  O   VAL   262     -29.993  27.152  50.101  1.00 64.42           O  
ATOM   1972  CB  VAL   262     -30.933  26.671  53.220  1.00 64.42           C  
ATOM   1973  CG1 VAL   262     -30.114  25.467  52.758  1.00 64.42           C  
ATOM   1974  CG2 VAL   262     -30.569  27.049  54.655  1.00 64.42           C  
ATOM   1975  N   LEU   263     -32.117  27.800  50.332  1.00 67.62           N  
ATOM   1976  CA  LEU   263     -32.450  27.390  48.972  1.00 67.62           C  
ATOM   1977  C   LEU   263     -31.866  28.363  47.953  1.00 67.62           C  
ATOM   1978  O   LEU   263     -31.491  27.961  46.849  1.00 67.62           O  
ATOM   1979  CB  LEU   263     -33.968  27.300  48.796  1.00 67.62           C  
ATOM   1980  CG  LEU   263     -34.530  25.919  48.452  1.00 67.62           C  
ATOM   1981  CD1 LEU   263     -35.275  25.337  49.649  1.00 67.62           C  
ATOM   1982  CD2 LEU   263     -35.445  26.002  47.235  1.00 67.62           C  
ATOM   1983  N   GLU   264     -31.915  29.630  48.426  1.00 68.61           N  
ATOM   1984  CA  GLU   264     -31.316  30.604  47.519  1.00 68.61           C  
ATOM   1985  C   GLU   264     -29.847  30.285  47.258  1.00 68.61           C  
ATOM   1986  O   GLU   264     -29.376  30.385  46.123  1.00 68.61           O  
ATOM   1987  CB  GLU   264     -31.454  32.020  48.084  1.00 68.61           C  
ATOM   1988  CG  GLU   264     -31.157  33.118  47.072  1.00 68.61           C  
ATOM   1989  CD  GLU   264     -32.375  33.958  46.724  1.00 68.61           C  
ATOM   1990  OE1 GLU   264     -32.337  34.688  45.707  1.00 68.61           O  
ATOM   1991  OE2 GLU   264     -33.374  33.887  47.474  1.00 68.61           O  
ATOM   1992  N   GLN   265     -29.178  29.834  48.320  1.00 65.53           N  
ATOM   1993  CA  GLN   265     -27.767  29.498  48.156  1.00 65.53           C  
ATOM   1994  C   GLN   265     -27.594  28.268  47.270  1.00 65.53           C  
ATOM   1995  O   GLN   265     -26.712  28.235  46.410  1.00 65.53           O  
ATOM   1996  CB  GLN   265     -27.110  29.260  49.517  1.00 65.53           C  
ATOM   1997  CG  GLN   265     -26.715  30.540  50.241  1.00 65.53           C  
ATOM   1998  CD  GLN   265     -25.691  30.304  51.335  1.00 65.53           C  
ATOM   1999  OE1 GLN   265     -25.598  29.204  51.889  1.00 65.53           O  
ATOM   2000  NE2 GLN   265     -24.916  31.334  51.654  1.00 65.53           N  
ATOM   2001  N   LEU   266     -28.491  27.336  47.418  1.00 72.22           N  
ATOM   2002  CA  LEU   266     -28.410  26.102  46.644  1.00 72.22           C  
ATOM   2003  C   LEU   266     -28.750  26.356  45.179  1.00 72.22           C  
ATOM   2004  O   LEU   266     -28.184  25.721  44.287  1.00 72.22           O  
ATOM   2005  CB  LEU   266     -29.353  25.043  47.223  1.00 72.22           C  
ATOM   2006  CG  LEU   266     -29.100  23.599  46.786  1.00 72.22           C  
ATOM   2007  CD1 LEU   266     -27.874  23.037  47.498  1.00 72.22           C  
ATOM   2008  CD2 LEU   266     -30.326  22.735  47.059  1.00 72.22           C  
ATOM   2009  N   ARG   267     -29.651  27.321  44.975  1.00 72.80           N  
ATOM   2010  CA  ARG   267     -30.018  27.698  43.613  1.00 72.80           C  
ATOM   2011  C   ARG   267     -28.834  28.319  42.879  1.00 72.80           C  
ATOM   2012  O   ARG   267     -28.634  28.068  41.689  1.00 72.80           O  
ATOM   2013  CB  ARG   267     -31.198  28.673  43.624  1.00 72.80           C  
ATOM   2014  CG  ARG   267     -32.238  28.393  42.551  1.00 72.80           C  
ATOM   2015  CD  ARG   267     -33.412  29.358  42.638  1.00 72.80           C  
ATOM   2016  NE  ARG   267     -34.409  29.089  41.606  1.00 72.80           N  
ATOM   2017  CZ  ARG   267     -35.625  29.628  41.568  1.00 72.80           C  
ATOM   2018  NH1 ARG   267     -36.019  30.480  42.507  1.00 72.80           N  
ATOM   2019  NH2 ARG   267     -36.452  29.313  40.582  1.00 72.80           N  
ATOM   2020  N   THR   268     -28.033  29.120  43.636  1.00 76.08           N  
ATOM   2021  CA  THR   268     -26.909  29.811  43.015  1.00 76.08           C  
ATOM   2022  C   THR   268     -25.844  28.815  42.564  1.00 76.08           C  
ATOM   2023  O   THR   268     -25.312  28.926  41.457  1.00 76.08           O  
ATOM   2024  CB  THR   268     -26.282  30.836  43.978  1.00 76.08           C  
ATOM   2025  OG1 THR   268     -27.311  31.688  44.496  1.00 76.08           O  
ATOM   2026  CG2 THR   268     -25.239  31.693  43.267  1.00 76.08           C  
ATOM   2027  N   VAL   269     -25.660  27.787  43.361  1.00 73.43           N  
ATOM   2028  CA  VAL   269     -24.636  26.793  43.056  1.00 73.43           C  
ATOM   2029  C   VAL   269     -25.077  25.944  41.866  1.00 73.43           C  
ATOM   2030  O   VAL   269     -24.288  25.683  40.955  1.00 73.43           O  
ATOM   2031  CB  VAL   269     -24.341  25.890  44.275  1.00 73.43           C  
ATOM   2032  CG1 VAL   269     -23.433  24.728  43.878  1.00 73.43           C  
ATOM   2033  CG2 VAL   269     -23.709  26.706  45.401  1.00 73.43           C  
ATOM   2034  N   SER   270     -26.342  25.586  41.827  1.00 74.78           N  
ATOM   2035  CA  SER   270     -26.894  24.797  40.731  1.00 74.78           C  
ATOM   2036  C   SER   270     -26.873  25.579  39.422  1.00 74.78           C  
ATOM   2037  O   SER   270     -26.589  25.018  38.362  1.00 74.78           O  
ATOM   2038  CB  SER   270     -28.324  24.361  41.051  1.00 74.78           C  
ATOM   2039  OG  SER   270     -28.877  23.622  39.976  1.00 74.78           O  
ATOM   2040  N   ASP   271     -27.075  26.894  39.584  1.00 80.51           N  
ATOM   2041  CA  ASP   271     -27.092  27.723  38.383  1.00 80.51           C  
ATOM   2042  C   ASP   271     -25.702  27.813  37.758  1.00 80.51           C  
ATOM   2043  O   ASP   271     -25.557  27.718  36.537  1.00 80.51           O  
ATOM   2044  CB  ASP   271     -27.616  29.124  38.705  1.00 80.51           C  
ATOM   2045  CG  ASP   271     -29.131  29.187  38.785  1.00 80.51           C  
ATOM   2046  OD1 ASP   271     -29.802  28.192  38.435  1.00 80.51           O  
ATOM   2047  OD2 ASP   271     -29.659  30.242  39.198  1.00 80.51           O  
ATOM   2048  N   VAL   272     -24.726  27.824  38.630  1.00 79.12           N  
ATOM   2049  CA  VAL   272     -23.355  27.945  38.146  1.00 79.12           C  
ATOM   2050  C   VAL   272     -22.926  26.640  37.479  1.00 79.12           C  
ATOM   2051  O   VAL   272     -22.313  26.655  36.408  1.00 79.12           O  
ATOM   2052  CB  VAL   272     -22.379  28.307  39.287  1.00 79.12           C  
ATOM   2053  CG1 VAL   272     -20.930  28.207  38.812  1.00 79.12           C  
ATOM   2054  CG2 VAL   272     -22.675  29.708  39.818  1.00 79.12           C  
ATOM   2055  N   LEU   273     -23.347  25.554  38.060  1.00 76.95           N  
ATOM   2056  CA  LEU   273     -22.973  24.255  37.511  1.00 76.95           C  
ATOM   2057  C   LEU   273     -23.660  24.012  36.171  1.00 76.95           C  
ATOM   2058  O   LEU   273     -23.035  23.520  35.229  1.00 76.95           O  
ATOM   2059  CB  LEU   273     -23.333  23.135  38.492  1.00 76.95           C  
ATOM   2060  CG  LEU   273     -22.815  21.739  38.146  1.00 76.95           C  
ATOM   2061  CD1 LEU   273     -21.290  21.721  38.158  1.00 76.95           C  
ATOM   2062  CD2 LEU   273     -23.374  20.705  39.118  1.00 76.95           C  
ATOM   2063  N   ASN   274     -24.933  24.404  36.178  1.00 75.30           N  
ATOM   2064  CA  ASN   274     -25.672  24.252  34.929  1.00 75.30           C  
ATOM   2065  C   ASN   274     -25.113  25.155  33.833  1.00 75.30           C  
ATOM   2066  O   ASN   274     -25.097  24.779  32.660  1.00 75.30           O  
ATOM   2067  CB  ASN   274     -27.159  24.540  35.147  1.00 75.30           C  
ATOM   2068  CG  ASN   274     -27.962  23.285  35.426  1.00 75.30           C  
ATOM   2069  OD1 ASN   274     -27.522  22.172  35.126  1.00 75.30           O  
ATOM   2070  ND2 ASN   274     -29.146  23.455  36.003  1.00 75.30           N  
ATOM   2071  N   GLU   275     -24.610  26.286  34.336  1.00 77.37           N  
ATOM   2072  CA  GLU   275     -24.065  27.228  33.363  1.00 77.37           C  
ATOM   2073  C   GLU   275     -22.734  26.735  32.803  1.00 77.37           C  
ATOM   2074  O   GLU   275     -22.432  26.948  31.627  1.00 77.37           O  
ATOM   2075  CB  GLU   275     -23.890  28.612  33.993  1.00 77.37           C  
ATOM   2076  CG  GLU   275     -24.979  29.604  33.612  1.00 77.37           C  
ATOM   2077  CD  GLU   275     -24.832  30.951  34.301  1.00 77.37           C  
ATOM   2078  OE1 GLU   275     -25.710  31.825  34.119  1.00 77.37           O  
ATOM   2079  OE2 GLU   275     -23.829  31.134  35.027  1.00 77.37           O  
ATOM   2080  N   ARG   276     -22.058  25.886  33.666  1.00 79.80           N  
ATOM   2081  CA  ARG   276     -20.706  25.557  33.226  1.00 79.80           C  
ATOM   2082  C   ARG   276     -20.625  24.114  32.739  1.00 79.80           C  
ATOM   2083  O   ARG   276     -19.534  23.550  32.634  1.00 79.80           O  
ATOM   2084  CB  ARG   276     -19.701  25.786  34.356  1.00 79.80           C  
ATOM   2085  CG  ARG   276     -19.637  27.226  34.842  1.00 79.80           C  
ATOM   2086  CD  ARG   276     -18.325  27.893  34.456  1.00 79.80           C  
ATOM   2087  NE  ARG   276     -18.097  29.117  35.219  1.00 79.80           N  
ATOM   2088  CZ  ARG   276     -17.211  30.055  34.900  1.00 79.80           C  
ATOM   2089  NH1 ARG   276     -16.448  29.929  33.820  1.00 79.80           N  
ATOM   2090  NH2 ARG   276     -17.086  31.129  35.666  1.00 79.80           N  
ATOM   2091  N   LYS   277     -21.775  23.408  32.707  1.00 78.12           N  
ATOM   2092  CA  LYS   277     -21.865  22.023  32.255  1.00 78.12           C  
ATOM   2093  C   LYS   277     -21.245  21.855  30.870  1.00 78.12           C  
ATOM   2094  O   LYS   277     -20.474  20.921  30.639  1.00 78.12           O  
ATOM   2095  CB  LYS   277     -23.322  21.558  32.236  1.00 78.12           C  
ATOM   2096  CG  LYS   277     -23.497  20.083  31.907  1.00 78.12           C  
ATOM   2097  CD  LYS   277     -24.969  19.692  31.854  1.00 78.12           C  
ATOM   2098  CE  LYS   277     -25.157  18.290  31.292  1.00 78.12           C  
ATOM   2099  NZ  LYS   277     -26.589  17.865  31.330  1.00 78.12           N  
ATOM   2100  N   GLN   278     -21.648  22.856  30.002  1.00 76.58           N  
ATOM   2101  CA  GLN   278     -21.156  22.753  28.632  1.00 76.58           C  
ATOM   2102  C   GLN   278     -19.650  22.985  28.570  1.00 76.58           C  
ATOM   2103  O   GLN   278     -18.941  22.300  27.829  1.00 76.58           O  
ATOM   2104  CB  GLN   278     -21.879  23.751  27.726  1.00 76.58           C  
ATOM   2105  CG  GLN   278     -21.565  23.576  26.246  1.00 76.58           C  
ATOM   2106  CD  GLN   278     -22.030  22.239  25.701  1.00 76.58           C  
ATOM   2107  OE1 GLN   278     -23.016  21.668  26.177  1.00 76.58           O  
ATOM   2108  NE2 GLN   278     -21.322  21.728  24.699  1.00 76.58           N  
ATOM   2109  N   ASP   279     -19.151  23.796  29.515  1.00 76.20           N  
ATOM   2110  CA  ASP   279     -17.724  24.105  29.515  1.00 76.20           C  
ATOM   2111  C   ASP   279     -16.906  22.920  30.022  1.00 76.20           C  
ATOM   2112  O   ASP   279     -15.857  22.597  29.461  1.00 76.20           O  
ATOM   2113  CB  ASP   279     -17.443  25.342  30.369  1.00 76.20           C  
ATOM   2114  CG  ASP   279     -17.814  26.640  29.673  1.00 76.20           C  
ATOM   2115  OD1 ASP   279     -18.089  26.621  28.454  1.00 76.20           O  
ATOM   2116  OD2 ASP   279     -17.828  27.692  30.349  1.00 76.20           O  
ATOM   2117  N   LEU   280     -17.499  22.192  30.969  1.00 75.40           N  
ATOM   2118  CA  LEU   280     -16.780  21.050  31.526  1.00 75.40           C  
ATOM   2119  C   LEU   280     -16.755  19.890  30.537  1.00 75.40           C  
ATOM   2120  O   LEU   280     -15.735  19.211  30.395  1.00 75.40           O  
ATOM   2121  CB  LEU   280     -17.423  20.602  32.841  1.00 75.40           C  
ATOM   2122  CG  LEU   280     -17.242  21.536  34.037  1.00 75.40           C  
ATOM   2123  CD1 LEU   280     -17.990  20.995  35.251  1.00 75.40           C  
ATOM   2124  CD2 LEU   280     -15.762  21.720  34.353  1.00 75.40           C  
ATOM   2125  N   ALA   281     -17.926  19.714  29.865  1.00 75.87           N  
ATOM   2126  CA  ALA   281     -18.006  18.673  28.843  1.00 75.87           C  
ATOM   2127  C   ALA   281     -17.028  18.947  27.704  1.00 75.87           C  
ATOM   2128  O   ALA   281     -16.353  18.033  27.224  1.00 75.87           O  
ATOM   2129  CB  ALA   281     -19.430  18.565  28.304  1.00 75.87           C  
ATOM   2130  N   ASP   282     -16.914  20.213  27.408  1.00 75.30           N  
ATOM   2131  CA  ASP   282     -16.031  20.590  26.309  1.00 75.30           C  
ATOM   2132  C   ASP   282     -14.566  20.370  26.681  1.00 75.30           C  
ATOM   2133  O   ASP   282     -13.774  19.907  25.858  1.00 75.30           O  
ATOM   2134  CB  ASP   282     -16.259  22.051  25.914  1.00 75.30           C  
ATOM   2135  CG  ASP   282     -17.520  22.252  25.092  1.00 75.30           C  
ATOM   2136  OD1 ASP   282     -18.117  21.253  24.637  1.00 75.30           O  
ATOM   2137  OD2 ASP   282     -17.918  23.421  24.896  1.00 75.30           O  
ATOM   2138  N   ILE   283     -14.270  20.710  27.903  1.00 75.15           N  
ATOM   2139  CA  ILE   283     -12.895  20.560  28.366  1.00 75.15           C  
ATOM   2140  C   ILE   283     -12.511  19.083  28.373  1.00 75.15           C  
ATOM   2141  O   ILE   283     -11.401  18.722  27.974  1.00 75.15           O  
ATOM   2142  CB  ILE   283     -12.703  21.170  29.773  1.00 75.15           C  
ATOM   2143  CG1 ILE   283     -12.691  22.702  29.694  1.00 75.15           C  
ATOM   2144  CG2 ILE   283     -11.416  20.645  30.418  1.00 75.15           C  
ATOM   2145  CD1 ILE   283     -12.757  23.392  31.049  1.00 75.15           C  
ATOM   2146  N   LEU   284     -13.516  18.293  28.746  1.00 72.90           N  
ATOM   2147  CA  LEU   284     -13.233  16.864  28.811  1.00 72.90           C  
ATOM   2148  C   LEU   284     -13.046  16.282  27.414  1.00 72.90           C  
ATOM   2149  O   LEU   284     -12.177  15.433  27.201  1.00 72.90           O  
ATOM   2150  CB  LEU   284     -14.361  16.127  29.537  1.00 72.90           C  
ATOM   2151  CG  LEU   284     -14.053  14.701  29.999  1.00 72.90           C  
ATOM   2152  CD1 LEU   284     -12.878  14.702  30.971  1.00 72.90           C  
ATOM   2153  CD2 LEU   284     -15.284  14.069  30.640  1.00 72.90           C  
ATOM   2154  N   THR   285     -13.830  16.756  26.476  1.00 70.63           N  
ATOM   2155  CA  THR   285     -13.718  16.303  25.094  1.00 70.63           C  
ATOM   2156  C   THR   285     -12.388  16.739  24.488  1.00 70.63           C  
ATOM   2157  O   THR   285     -11.721  15.953  23.811  1.00 70.63           O  
ATOM   2158  CB  THR   285     -14.878  16.841  24.235  1.00 70.63           C  
ATOM   2159  OG1 THR   285     -16.112  16.656  24.938  1.00 70.63           O  
ATOM   2160  CG2 THR   285     -14.954  16.113  22.897  1.00 70.63           C  
ATOM   2161  N   VAL   286     -12.025  17.944  24.815  1.00 71.23           N  
ATOM   2162  CA  VAL   286     -10.788  18.485  24.262  1.00 71.23           C  
ATOM   2163  C   VAL   286      -9.591  17.739  24.848  1.00 71.23           C  
ATOM   2164  O   VAL   286      -8.642  17.414  24.130  1.00 71.23           O  
ATOM   2165  CB  VAL   286     -10.658  20.000  24.537  1.00 71.23           C  
ATOM   2166  CG1 VAL   286      -9.266  20.501  24.156  1.00 71.23           C  
ATOM   2167  CG2 VAL   286     -11.734  20.773  23.777  1.00 71.23           C  
ATOM   2168  N   ALA   287      -9.722  17.440  26.103  1.00 69.73           N  
ATOM   2169  CA  ALA   287      -8.632  16.707  26.742  1.00 69.73           C  
ATOM   2170  C   ALA   287      -8.469  15.320  26.127  1.00 69.73           C  
ATOM   2171  O   ALA   287      -7.347  14.868  25.887  1.00 69.73           O  
ATOM   2172  CB  ALA   287      -8.876  16.594  28.245  1.00 69.73           C  
ATOM   2173  N   GLY   288      -9.591  14.711  25.837  1.00 67.65           N  
ATOM   2174  CA  GLY   288      -9.538  13.397  25.216  1.00 67.65           C  
ATOM   2175  C   GLY   288      -8.942  13.420  23.821  1.00 67.65           C  
ATOM   2176  O   GLY   288      -8.120  12.568  23.478  1.00 67.65           O  
ATOM   2177  N   LYS   289      -9.361  14.409  23.049  1.00 70.95           N  
ATOM   2178  CA  LYS   289      -8.842  14.528  21.690  1.00 70.95           C  
ATOM   2179  C   LYS   289      -7.343  14.814  21.697  1.00 70.95           C  
ATOM   2180  O   LYS   289      -6.607  14.319  20.841  1.00 70.95           O  
ATOM   2181  CB  LYS   289      -9.581  15.627  20.927  1.00 70.95           C  
ATOM   2182  CG  LYS   289     -10.991  15.244  20.500  1.00 70.95           C  
ATOM   2183  CD  LYS   289     -11.662  16.364  19.716  1.00 70.95           C  
ATOM   2184  CE  LYS   289     -13.087  15.998  19.325  1.00 70.95           C  
ATOM   2185  NZ  LYS   289     -13.788  17.136  18.657  1.00 70.95           N  
ATOM   2186  N   PHE   290      -7.031  15.615  22.677  1.00 69.43           N  
ATOM   2187  CA  PHE   290      -5.620  15.961  22.802  1.00 69.43           C  
ATOM   2188  C   PHE   290      -4.786  14.725  23.122  1.00 69.43           C  
ATOM   2189  O   PHE   290      -3.740  14.500  22.510  1.00 69.43           O  
ATOM   2190  CB  PHE   290      -5.419  17.024  23.886  1.00 69.43           C  
ATOM   2191  CG  PHE   290      -3.985  17.442  24.069  1.00 69.43           C  
ATOM   2192  CD1 PHE   290      -3.244  16.979  25.149  1.00 69.43           C  
ATOM   2193  CD2 PHE   290      -3.377  18.298  23.159  1.00 69.43           C  
ATOM   2194  CE1 PHE   290      -1.916  17.363  25.321  1.00 69.43           C  
ATOM   2195  CE2 PHE   290      -2.051  18.686  23.324  1.00 69.43           C  
ATOM   2196  CZ  PHE   290      -1.322  18.219  24.406  1.00 69.43           C  
ATOM   2197  N   ILE   291      -5.258  13.907  24.004  1.00 63.39           N  
ATOM   2198  CA  ILE   291      -4.525  12.707  24.393  1.00 63.39           C  
ATOM   2199  C   ILE   291      -4.427  11.754  23.204  1.00 63.39           C  
ATOM   2200  O   ILE   291      -3.363  11.188  22.941  1.00 63.39           O  
ATOM   2201  CB  ILE   291      -5.195  12.000  25.593  1.00 63.39           C  
ATOM   2202  CG1 ILE   291      -5.086  12.867  26.852  1.00 63.39           C  
ATOM   2203  CG2 ILE   291      -4.573  10.620  25.823  1.00 63.39           C  
ATOM   2204  CD1 ILE   291      -5.895  12.347  28.033  1.00 63.39           C  
ATOM   2205  N   THR   292      -5.502  11.629  22.457  1.00 65.38           N  
ATOM   2206  CA  THR   292      -5.507  10.734  21.304  1.00 65.38           C  
ATOM   2207  C   THR   292      -4.570  11.250  20.216  1.00 65.38           C  
ATOM   2208  O   THR   292      -3.811  10.478  19.626  1.00 65.38           O  
ATOM   2209  CB  THR   292      -6.926  10.572  20.729  1.00 65.38           C  
ATOM   2210  OG1 THR   292      -7.831  10.243  21.791  1.00 65.38           O  
ATOM   2211  CG2 THR   292      -6.970   9.467  19.678  1.00 65.38           C  
ATOM   2212  N   SER   293      -4.684  12.542  19.993  1.00 65.66           N  
ATOM   2213  CA  SER   293      -3.824  13.123  18.967  1.00 65.66           C  
ATOM   2214  C   SER   293      -2.351  12.986  19.338  1.00 65.66           C  
ATOM   2215  O   SER   293      -1.515  12.692  18.482  1.00 65.66           O  
ATOM   2216  CB  SER   293      -4.169  14.597  18.751  1.00 65.66           C  
ATOM   2217  OG  SER   293      -4.325  15.265  19.992  1.00 65.66           O  
ATOM   2218  N   LEU   294      -2.149  13.157  20.618  1.00 64.80           N  
ATOM   2219  CA  LEU   294      -0.777  12.994  21.087  1.00 64.80           C  
ATOM   2220  C   LEU   294      -0.305  11.556  20.897  1.00 64.80           C  
ATOM   2221  O   LEU   294       0.829  11.321  20.474  1.00 64.80           O  
ATOM   2222  CB  LEU   294      -0.665  13.390  22.562  1.00 64.80           C  
ATOM   2223  CG  LEU   294       0.736  13.739  23.065  1.00 64.80           C  
ATOM   2224  CD1 LEU   294       1.001  15.232  22.902  1.00 64.80           C  
ATOM   2225  CD2 LEU   294       0.903  13.317  24.521  1.00 64.80           C  
ATOM   2226  N   ALA   295      -1.208  10.655  21.202  1.00 62.39           N  
ATOM   2227  CA  ALA   295      -0.852   9.246  21.065  1.00 62.39           C  
ATOM   2228  C   ALA   295      -0.603   8.883  19.603  1.00 62.39           C  
ATOM   2229  O   ALA   295       0.359   8.178  19.288  1.00 62.39           O  
ATOM   2230  CB  ALA   295      -1.950   8.360  21.649  1.00 62.39           C  
ATOM   2231  N   GLU   296      -1.520   9.320  18.737  1.00 62.42           N  
ATOM   2232  CA  GLU   296      -1.368   9.019  17.316  1.00 62.42           C  
ATOM   2233  C   GLU   296      -0.108   9.665  16.747  1.00 62.42           C  
ATOM   2234  O   GLU   296       0.589   9.063  15.928  1.00 62.42           O  
ATOM   2235  CB  GLU   296      -2.598   9.484  16.533  1.00 62.42           C  
ATOM   2236  CG  GLU   296      -3.818   8.595  16.719  1.00 62.42           C  
ATOM   2237  CD  GLU   296      -5.001   9.011  15.859  1.00 62.42           C  
ATOM   2238  OE1 GLU   296      -6.023   8.289  15.842  1.00 62.42           O  
ATOM   2239  OE2 GLU   296      -4.904  10.068  15.196  1.00 62.42           O  
ATOM   2240  N   ALA   297       0.111  10.810  17.324  1.00 58.59           N  
ATOM   2241  CA  ALA   297       1.230  11.596  16.811  1.00 58.59           C  
ATOM   2242  C   ALA   297       2.561  11.063  17.335  1.00 58.59           C  
ATOM   2243  O   ALA   297       3.565  11.070  16.618  1.00 58.59           O  
ATOM   2244  CB  ALA   297       1.064  13.066  17.187  1.00 58.59           C  
ATOM   2245  N   LEU   298       2.551  10.761  18.634  1.00 57.77           N  
ATOM   2246  CA  LEU   298       3.742  10.099  19.154  1.00 57.77           C  
ATOM   2247  C   LEU   298       4.082   8.863  18.328  1.00 57.77           C  
ATOM   2248  O   LEU   298       5.256   8.521  18.169  1.00 57.77           O  
ATOM   2249  CB  LEU   298       3.540   9.707  20.621  1.00 57.77           C  
ATOM   2250  CG  LEU   298       4.800   9.327  21.400  1.00 57.77           C  
ATOM   2251  CD1 LEU   298       5.760  10.511  21.468  1.00 57.77           C  
ATOM   2252  CD2 LEU   298       4.438   8.846  22.801  1.00 57.77           C  
ATOM   2253  N   ALA   299       3.052   8.244  17.722  1.00 57.53           N  
ATOM   2254  CA  ALA   299       3.338   7.068  16.904  1.00 57.53           C  
ATOM   2255  C   ALA   299       3.939   7.468  15.560  1.00 57.53           C  
ATOM   2256  O   ALA   299       4.537   6.640  14.869  1.00 57.53           O  
ATOM   2257  CB  ALA   299       2.069   6.246  16.692  1.00 57.53           C  
ATOM   2258  N   SER   300       3.835   8.730  15.171  1.00 53.96           N  
ATOM   2259  CA  SER   300       4.332   9.000  13.826  1.00 53.96           C  
ATOM   2260  C   SER   300       5.767   9.515  13.860  1.00 53.96           C  
ATOM   2261  O   SER   300       6.411   9.642  12.817  1.00 53.96           O  
ATOM   2262  CB  SER   300       3.435  10.015  13.117  1.00 53.96           C  
ATOM   2263  OG  SER   300       3.516  11.283  13.744  1.00 53.96           O  
ATOM   2264  N   GLY   301       6.584   8.959  14.663  1.00 58.42           N  
ATOM   2265  CA  GLY   301       8.035   8.954  14.574  1.00 58.42           C  
ATOM   2266  C   GLY   301       8.669  10.237  15.078  1.00 58.42           C  
ATOM   2267  O   GLY   301       7.999  11.063  15.700  1.00 58.42           O  
ATOM   2268  N   PRO   302       9.948  10.478  14.960  1.00 51.79           N  
ATOM   2269  CA  PRO   302      10.692  11.561  15.606  1.00 51.79           C  
ATOM   2270  C   PRO   302      10.499  12.907  14.912  1.00 51.79           C  
ATOM   2271  O   PRO   302      10.700  13.958  15.527  1.00 51.79           O  
ATOM   2272  CB  PRO   302      12.148  11.099  15.504  1.00 51.79           C  
ATOM   2273  CG  PRO   302      12.094   9.847  14.688  1.00 51.79           C  
ATOM   2274  CD  PRO   302      10.655   9.510  14.426  1.00 51.79           C  
ATOM   2275  N   TYR   303      10.357  12.957  13.607  1.00 44.84           N  
ATOM   2276  CA  TYR   303      10.232  14.273  12.990  1.00 44.84           C  
ATOM   2277  C   TYR   303       9.133  15.088  13.661  1.00 44.84           C  
ATOM   2278  O   TYR   303       9.210  16.317  13.719  1.00 44.84           O  
ATOM   2279  CB  TYR   303       9.942  14.139  11.492  1.00 44.84           C  
ATOM   2280  CG  TYR   303      11.118  13.638  10.688  1.00 44.84           C  
ATOM   2281  CD1 TYR   303      12.146  14.498  10.310  1.00 44.84           C  
ATOM   2282  CD2 TYR   303      11.202  12.304  10.304  1.00 44.84           C  
ATOM   2283  CE1 TYR   303      13.230  14.042   9.568  1.00 44.84           C  
ATOM   2284  CE2 TYR   303      12.282  11.836   9.562  1.00 44.84           C  
ATOM   2285  CZ  TYR   303      13.290  12.711   9.200  1.00 44.84           C  
ATOM   2286  OH  TYR   303      14.361  12.253   8.465  1.00 44.84           O  
ATOM   2287  N   PHE   304       8.389  14.431  14.589  1.00 45.32           N  
ATOM   2288  CA  PHE   304       7.303  15.249  15.116  1.00 45.32           C  
ATOM   2289  C   PHE   304       7.668  15.818  16.482  1.00 45.32           C  
ATOM   2290  O   PHE   304       7.190  16.888  16.862  1.00 45.32           O  
ATOM   2291  CB  PHE   304       6.012  14.430  15.217  1.00 45.32           C  
ATOM   2292  CG  PHE   304       4.823  15.227  15.682  1.00 45.32           C  
ATOM   2293  CD1 PHE   304       4.382  15.142  16.997  1.00 45.32           C  
ATOM   2294  CD2 PHE   304       4.145  16.063  14.803  1.00 45.32           C  
ATOM   2295  CE1 PHE   304       3.282  15.879  17.431  1.00 45.32           C  
ATOM   2296  CE2 PHE   304       3.045  16.802  15.229  1.00 45.32           C  
ATOM   2297  CZ  PHE   304       2.614  16.708  16.542  1.00 45.32           C  
ATOM   2298  N   LYS   305       8.467  15.123  17.269  1.00 44.92           N  
ATOM   2299  CA  LYS   305       8.776  15.796  18.527  1.00 44.92           C  
ATOM   2300  C   LYS   305       9.315  17.202  18.281  1.00 44.92           C  
ATOM   2301  O   LYS   305       8.957  18.143  18.992  1.00 44.92           O  
ATOM   2302  CB  LYS   305       9.785  14.982  19.338  1.00 44.92           C  
ATOM   2303  CG  LYS   305       9.185  13.772  20.038  1.00 44.92           C  
ATOM   2304  CD  LYS   305      10.240  12.998  20.819  1.00 44.92           C  
ATOM   2305  CE  LYS   305       9.672  11.712  21.403  1.00 44.92           C  
ATOM   2306  NZ  LYS   305      10.716  10.921  22.121  1.00 44.92           N  
ATOM   2307  N   VAL   306      10.137  17.403  17.188  1.00 47.46           N  
ATOM   2308  CA  VAL   306      10.729  18.710  16.925  1.00 47.46           C  
ATOM   2309  C   VAL   306       9.656  19.674  16.426  1.00 47.46           C  
ATOM   2310  O   VAL   306       9.625  20.840  16.824  1.00 47.46           O  
ATOM   2311  CB  VAL   306      11.880  18.616  15.899  1.00 47.46           C  
ATOM   2312  CG1 VAL   306      12.476  19.996  15.627  1.00 47.46           C  
ATOM   2313  CG2 VAL   306      12.958  17.653  16.393  1.00 47.46           C  
ATOM   2314  N   MET   307       8.607  19.066  15.781  1.00 48.14           N  
ATOM   2315  CA  MET   307       7.636  20.004  15.225  1.00 48.14           C  
ATOM   2316  C   MET   307       6.577  20.369  16.260  1.00 48.14           C  
ATOM   2317  O   MET   307       5.988  21.449  16.197  1.00 48.14           O  
ATOM   2318  CB  MET   307       6.970  19.415  13.981  1.00 48.14           C  
ATOM   2319  CG  MET   307       7.903  19.286  12.788  1.00 48.14           C  
ATOM   2320  SD  MET   307       8.239  20.899  11.982  1.00 48.14           S  
ATOM   2321  CE  MET   307       6.680  21.140  11.086  1.00 48.14           C  
ATOM   2322  N   LEU   308       6.391  19.458  17.236  1.00 48.94           N  
ATOM   2323  CA  LEU   308       5.332  19.702  18.209  1.00 48.94           C  
ATOM   2324  C   LEU   308       5.669  20.901  19.090  1.00 48.94           C  
ATOM   2325  O   LEU   308       4.792  21.705  19.412  1.00 48.94           O  
ATOM   2326  CB  LEU   308       5.108  18.462  19.079  1.00 48.94           C  
ATOM   2327  CG  LEU   308       3.836  18.451  19.929  1.00 48.94           C  
ATOM   2328  CD1 LEU   308       2.601  18.403  19.035  1.00 48.94           C  
ATOM   2329  CD2 LEU   308       3.849  17.272  20.896  1.00 48.94           C  
ATOM   2330  N   VAL   309       6.870  20.902  19.621  1.00 51.19           N  
ATOM   2331  CA  VAL   309       7.203  22.036  20.478  1.00 51.19           C  
ATOM   2332  C   VAL   309       6.999  23.341  19.711  1.00 51.19           C  
ATOM   2333  O   VAL   309       6.571  24.345  20.285  1.00 51.19           O  
ATOM   2334  CB  VAL   309       8.654  21.945  21.000  1.00 51.19           C  
ATOM   2335  CG1 VAL   309       8.990  23.153  21.874  1.00 51.19           C  
ATOM   2336  CG2 VAL   309       8.861  20.646  21.777  1.00 51.19           C  
ATOM   2337  N   ASN   310       7.019  23.219  18.353  1.00 50.21           N  
ATOM   2338  CA  ASN   310       6.908  24.458  17.590  1.00 50.21           C  
ATOM   2339  C   ASN   310       5.454  24.788  17.265  1.00 50.21           C  
ATOM   2340  O   ASN   310       5.138  25.922  16.900  1.00 50.21           O  
ATOM   2341  CB  ASN   310       7.733  24.371  16.304  1.00 50.21           C  
ATOM   2342  CG  ASN   310       9.226  24.418  16.564  1.00 50.21           C  
ATOM   2343  OD1 ASN   310       9.680  25.017  17.542  1.00 50.21           O  
ATOM   2344  ND2 ASN   310      10.000  23.785  15.690  1.00 50.21           N  
ATOM   2345  N   LEU   311       4.542  23.770  17.424  1.00 56.39           N  
ATOM   2346  CA  LEU   311       3.190  24.070  16.965  1.00 56.39           C  
ATOM   2347  C   LEU   311       2.282  24.418  18.139  1.00 56.39           C  
ATOM   2348  O   LEU   311       1.146  24.856  17.943  1.00 56.39           O  
ATOM   2349  CB  LEU   311       2.611  22.883  16.191  1.00 56.39           C  
ATOM   2350  CG  LEU   311       3.236  22.594  14.825  1.00 56.39           C  
ATOM   2351  CD1 LEU   311       2.784  21.230  14.313  1.00 56.39           C  
ATOM   2352  CD2 LEU   311       2.877  23.691  13.829  1.00 56.39           C  
ATOM   2353  N   ILE   312       2.774  24.084  19.312  1.00 59.80           N  
ATOM   2354  CA  ILE   312       1.899  24.452  20.420  1.00 59.80           C  
ATOM   2355  C   ILE   312       2.209  25.877  20.872  1.00 59.80           C  
ATOM   2356  O   ILE   312       3.335  26.174  21.278  1.00 59.80           O  
ATOM   2357  CB  ILE   312       2.044  23.470  21.604  1.00 59.80           C  
ATOM   2358  CG1 ILE   312       1.841  22.026  21.129  1.00 59.80           C  
ATOM   2359  CG2 ILE   312       1.058  23.822  22.722  1.00 59.80           C  
ATOM   2360  CD1 ILE   312       2.051  20.981  22.216  1.00 59.80           C  
ATOM   2361  N   PRO   313       1.304  26.688  20.571  1.00 61.39           N  
ATOM   2362  CA  PRO   313       1.578  28.045  21.050  1.00 61.39           C  
ATOM   2363  C   PRO   313       2.029  28.076  22.508  1.00 61.39           C  
ATOM   2364  O   PRO   313       1.557  27.277  23.321  1.00 61.39           O  
ATOM   2365  CB  PRO   313       0.234  28.757  20.878  1.00 61.39           C  
ATOM   2366  CG  PRO   313      -0.617  27.791  20.119  1.00 61.39           C  
ATOM   2367  CD  PRO   313       0.062  26.452  20.125  1.00 61.39           C  
ATOM   2368  N   PRO   314       3.118  28.713  22.777  1.00 63.05           N  
ATOM   2369  CA  PRO   314       3.655  28.788  24.137  1.00 63.05           C  
ATOM   2370  C   PRO   314       2.595  29.160  25.171  1.00 63.05           C  
ATOM   2371  O   PRO   314       2.751  28.858  26.357  1.00 63.05           O  
ATOM   2372  CB  PRO   314       4.724  29.879  24.035  1.00 63.05           C  
ATOM   2373  CG  PRO   314       4.775  30.228  22.582  1.00 63.05           C  
ATOM   2374  CD  PRO   314       3.663  29.505  21.878  1.00 63.05           C  
ATOM   2375  N   THR   315       1.538  29.809  24.739  1.00 65.89           N  
ATOM   2376  CA  THR   315       0.516  30.236  25.688  1.00 65.89           C  
ATOM   2377  C   THR   315      -0.167  29.030  26.327  1.00 65.89           C  
ATOM   2378  O   THR   315      -0.549  29.074  27.498  1.00 65.89           O  
ATOM   2379  CB  THR   315      -0.541  31.126  25.008  1.00 65.89           C  
ATOM   2380  OG1 THR   315      -1.066  30.444  23.863  1.00 65.89           O  
ATOM   2381  CG2 THR   315       0.063  32.453  24.561  1.00 65.89           C  
ATOM   2382  N   ILE   316      -0.286  28.015  25.515  1.00 64.92           N  
ATOM   2383  CA  ILE   316      -0.943  26.816  26.022  1.00 64.92           C  
ATOM   2384  C   ILE   316       0.017  26.042  26.923  1.00 64.92           C  
ATOM   2385  O   ILE   316      -0.404  25.417  27.899  1.00 64.92           O  
ATOM   2386  CB  ILE   316      -1.442  25.914  24.871  1.00 64.92           C  
ATOM   2387  CG1 ILE   316      -2.582  26.601  24.110  1.00 64.92           C  
ATOM   2388  CG2 ILE   316      -1.884  24.549  25.406  1.00 64.92           C  
ATOM   2389  CD1 ILE   316      -3.175  25.758  22.990  1.00 64.92           C  
ATOM   2390  N   LEU   317       1.332  26.213  26.587  1.00 67.77           N  
ATOM   2391  CA  LEU   317       2.287  25.410  27.343  1.00 67.77           C  
ATOM   2392  C   LEU   317       2.687  26.114  28.635  1.00 67.77           C  
ATOM   2393  O   LEU   317       3.194  25.478  29.562  1.00 67.77           O  
ATOM   2394  CB  LEU   317       3.532  25.121  26.499  1.00 67.77           C  
ATOM   2395  CG  LEU   317       3.379  24.063  25.405  1.00 67.77           C  
ATOM   2396  CD1 LEU   317       4.570  24.108  24.454  1.00 67.77           C  
ATOM   2397  CD2 LEU   317       3.232  22.675  26.021  1.00 67.77           C  
ATOM   2398  N   GLN   318       2.344  27.387  28.722  1.00 69.29           N  
ATOM   2399  CA  GLN   318       2.950  28.212  29.762  1.00 69.29           C  
ATOM   2400  C   GLN   318       2.558  27.719  31.152  1.00 69.29           C  
ATOM   2401  O   GLN   318       3.420  27.517  32.010  1.00 69.29           O  
ATOM   2402  CB  GLN   318       2.544  29.677  29.590  1.00 69.29           C  
ATOM   2403  CG  GLN   318       3.355  30.643  30.442  1.00 69.29           C  
ATOM   2404  CD  GLN   318       3.504  32.009  29.800  1.00 69.29           C  
ATOM   2405  OE1 GLN   318       2.619  32.466  29.069  1.00 69.29           O  
ATOM   2406  NE2 GLN   318       4.624  32.671  30.066  1.00 69.29           N  
ATOM   2407  N   PRO   319       1.252  27.421  31.423  1.00 73.98           N  
ATOM   2408  CA  PRO   319       0.964  27.009  32.799  1.00 73.98           C  
ATOM   2409  C   PRO   319       1.609  25.673  33.162  1.00 73.98           C  
ATOM   2410  O   PRO   319       1.949  25.444  34.326  1.00 73.98           O  
ATOM   2411  CB  PRO   319      -0.563  26.902  32.822  1.00 73.98           C  
ATOM   2412  CG  PRO   319      -0.989  27.206  31.422  1.00 73.98           C  
ATOM   2413  CD  PRO   319       0.232  27.542  30.614  1.00 73.98           C  
ATOM   2414  N   PHE   320       1.834  24.885  32.134  1.00 73.15           N  
ATOM   2415  CA  PHE   320       2.407  23.575  32.418  1.00 73.15           C  
ATOM   2416  C   PHE   320       3.906  23.682  32.668  1.00 73.15           C  
ATOM   2417  O   PHE   320       4.430  23.070  33.602  1.00 73.15           O  
ATOM   2418  CB  PHE   320       2.135  22.606  31.263  1.00 73.15           C  
ATOM   2419  CG  PHE   320       0.673  22.344  31.021  1.00 73.15           C  
ATOM   2420  CD1 PHE   320      -0.041  21.491  31.854  1.00 73.15           C  
ATOM   2421  CD2 PHE   320       0.013  22.951  29.961  1.00 73.15           C  
ATOM   2422  CE1 PHE   320      -1.395  21.247  31.632  1.00 73.15           C  
ATOM   2423  CE2 PHE   320      -1.339  22.712  29.734  1.00 73.15           C  
ATOM   2424  CZ  PHE   320      -2.041  21.859  30.570  1.00 73.15           C  
ATOM   2425  N   VAL   321       4.487  24.563  31.921  1.00 73.59           N  
ATOM   2426  CA  VAL   321       5.928  24.752  32.050  1.00 73.59           C  
ATOM   2427  C   VAL   321       6.238  25.493  33.349  1.00 73.59           C  
ATOM   2428  O   VAL   321       7.171  25.131  34.069  1.00 73.59           O  
ATOM   2429  CB  VAL   321       6.509  25.524  30.844  1.00 73.59           C  
ATOM   2430  CG1 VAL   321       7.993  25.819  31.056  1.00 73.59           C  
ATOM   2431  CG2 VAL   321       6.297  24.734  29.554  1.00 73.59           C  
ATOM   2432  N   ASP   322       5.379  26.452  33.698  1.00 77.18           N  
ATOM   2433  CA  ASP   322       5.601  27.219  34.920  1.00 77.18           C  
ATOM   2434  C   ASP   322       5.447  26.339  36.158  1.00 77.18           C  
ATOM   2435  O   ASP   322       6.233  26.443  37.102  1.00 77.18           O  
ATOM   2436  CB  ASP   322       4.635  28.404  34.993  1.00 77.18           C  
ATOM   2437  CG  ASP   322       4.951  29.491  33.981  1.00 77.18           C  
ATOM   2438  OD1 ASP   322       6.029  29.441  33.350  1.00 77.18           O  
ATOM   2439  OD2 ASP   322       4.116  30.406  33.815  1.00 77.18           O  
ATOM   2440  N   ALA   323       4.486  25.461  36.054  1.00 77.97           N  
ATOM   2441  CA  ALA   323       4.258  24.578  37.195  1.00 77.97           C  
ATOM   2442  C   ALA   323       5.416  23.600  37.371  1.00 77.97           C  
ATOM   2443  O   ALA   323       5.849  23.337  38.496  1.00 77.97           O  
ATOM   2444  CB  ALA   323       2.945  23.819  37.026  1.00 77.97           C  
ATOM   2445  N   ALA   324       5.884  23.152  36.290  1.00 77.63           N  
ATOM   2446  CA  ALA   324       6.988  22.197  36.334  1.00 77.63           C  
ATOM   2447  C   ALA   324       8.265  22.858  36.846  1.00 77.63           C  
ATOM   2448  O   ALA   324       8.994  22.273  37.650  1.00 77.63           O  
ATOM   2449  CB  ALA   324       7.223  21.592  34.952  1.00 77.63           C  
ATOM   2450  N   PHE   325       8.445  24.090  36.502  1.00 76.78           N  
ATOM   2451  CA  PHE   325       9.657  24.799  36.895  1.00 76.78           C  
ATOM   2452  C   PHE   325       9.587  25.222  38.358  1.00 76.78           C  
ATOM   2453  O   PHE   325      10.584  25.152  39.078  1.00 76.78           O  
ATOM   2454  CB  PHE   325       9.877  26.025  36.004  1.00 76.78           C  
ATOM   2455  CG  PHE   325      10.530  25.708  34.686  1.00 76.78           C  
ATOM   2456  CD1 PHE   325      10.914  24.409  34.379  1.00 76.78           C  
ATOM   2457  CD2 PHE   325      10.760  26.711  33.753  1.00 76.78           C  
ATOM   2458  CE1 PHE   325      11.519  24.112  33.160  1.00 76.78           C  
ATOM   2459  CE2 PHE   325      11.364  26.423  32.532  1.00 76.78           C  
ATOM   2460  CZ  PHE   325      11.744  25.123  32.238  1.00 76.78           C  
ATOM   2461  N   LYS   326       8.396  25.606  38.717  1.00 79.12           N  
ATOM   2462  CA  LYS   326       8.255  26.015  40.111  1.00 79.12           C  
ATOM   2463  C   LYS   326       8.483  24.838  41.055  1.00 79.12           C  
ATOM   2464  O   LYS   326       9.069  24.999  42.128  1.00 79.12           O  
ATOM   2465  CB  LYS   326       6.873  26.623  40.356  1.00 79.12           C  
ATOM   2466  CG  LYS   326       6.777  28.101  40.008  1.00 79.12           C  
ATOM   2467  CD  LYS   326       5.390  28.655  40.305  1.00 79.12           C  
ATOM   2468  CE  LYS   326       5.230  30.075  39.780  1.00 79.12           C  
ATOM   2469  NZ  LYS   326       3.863  30.615  40.047  1.00 79.12           N  
ATOM   2470  N   LYS   327       8.128  23.670  40.607  1.00 75.83           N  
ATOM   2471  CA  LYS   327       8.336  22.466  41.406  1.00 75.83           C  
ATOM   2472  C   LYS   327       9.821  22.140  41.533  1.00 75.83           C  
ATOM   2473  O   LYS   327      10.253  21.566  42.534  1.00 75.83           O  
ATOM   2474  CB  LYS   327       7.589  21.280  40.795  1.00 75.83           C  
ATOM   2475  CG  LYS   327       7.302  20.155  41.779  1.00 75.83           C  
ATOM   2476  CD  LYS   327       6.477  19.047  41.138  1.00 75.83           C  
ATOM   2477  CE  LYS   327       6.283  17.872  42.087  1.00 75.83           C  
ATOM   2478  NZ  LYS   327       5.470  16.785  41.464  1.00 75.83           N  
ATOM   2479  N   ARG   328      10.557  22.643  40.592  1.00 74.21           N  
ATOM   2480  CA  ARG   328      11.982  22.331  40.587  1.00 74.21           C  
ATOM   2481  C   ARG   328      12.798  23.484  41.162  1.00 74.21           C  
ATOM   2482  O   ARG   328      14.024  23.400  41.252  1.00 74.21           O  
ATOM   2483  CB  ARG   328      12.457  22.010  39.168  1.00 74.21           C  
ATOM   2484  CG  ARG   328      13.582  20.988  39.112  1.00 74.21           C  
ATOM   2485  CD  ARG   328      13.600  20.242  37.785  1.00 74.21           C  
ATOM   2486  NE  ARG   328      14.621  19.198  37.767  1.00 74.21           N  
ATOM   2487  CZ  ARG   328      14.375  17.901  37.607  1.00 74.21           C  
ATOM   2488  NH1 ARG   328      13.133  17.460  37.448  1.00 74.21           N  
ATOM   2489  NH2 ARG   328      15.380  17.037  37.607  1.00 74.21           N  
ATOM   2490  N   GLY   329      12.052  24.533  41.488  1.00 80.10           N  
ATOM   2491  CA  GLY   329      12.715  25.686  42.075  1.00 80.10           C  
ATOM   2492  C   GLY   329      13.374  26.584  41.044  1.00 80.10           C  
ATOM   2493  O   GLY   329      14.368  27.250  41.339  1.00 80.10           O  
ATOM   2494  N   ILE   330      13.098  26.359  39.807  1.00 76.60           N  
ATOM   2495  CA  ILE   330      13.592  27.192  38.717  1.00 76.60           C  
ATOM   2496  C   ILE   330      12.601  28.320  38.438  1.00 76.60           C  
ATOM   2497  O   ILE   330      11.386  28.109  38.470  1.00 76.60           O  
ATOM   2498  CB  ILE   330      13.834  26.363  37.436  1.00 76.60           C  
ATOM   2499  CG1 ILE   330      14.851  25.247  37.706  1.00 76.60           C  
ATOM   2500  CG2 ILE   330      14.301  27.264  36.289  1.00 76.60           C  
ATOM   2501  CD1 ILE   330      14.960  24.224  36.584  1.00 76.60           C  
ATOM   2502  N   ASP   331      13.095  29.518  38.382  1.00 76.54           N  
ATOM   2503  CA  ASP   331      12.256  30.654  38.014  1.00 76.54           C  
ATOM   2504  C   ASP   331      11.842  30.579  36.546  1.00 76.54           C  
ATOM   2505  O   ASP   331      12.687  30.667  35.652  1.00 76.54           O  
ATOM   2506  CB  ASP   331      12.986  31.971  38.287  1.00 76.54           C  
ATOM   2507  CG  ASP   331      12.085  33.186  38.160  1.00 76.54           C  
ATOM   2508  OD1 ASP   331      10.872  33.022  37.908  1.00 76.54           O  
ATOM   2509  OD2 ASP   331      12.592  34.319  38.311  1.00 76.54           O  
ATOM   2510  N   PRO   332      10.647  30.339  36.304  1.00 73.60           N  
ATOM   2511  CA  PRO   332      10.207  30.178  34.917  1.00 73.60           C  
ATOM   2512  C   PRO   332      10.407  31.442  34.083  1.00 73.60           C  
ATOM   2513  O   PRO   332      10.508  31.367  32.856  1.00 73.60           O  
ATOM   2514  CB  PRO   332       8.719  29.845  35.055  1.00 73.60           C  
ATOM   2515  CG  PRO   332       8.392  30.143  36.482  1.00 73.60           C  
ATOM   2516  CD  PRO   332       9.677  30.277  37.248  1.00 73.60           C  
ATOM   2517  N   GLU   333      10.398  32.580  34.807  1.00 73.75           N  
ATOM   2518  CA  GLU   333      10.553  33.830  34.070  1.00 73.75           C  
ATOM   2519  C   GLU   333      11.913  33.900  33.381  1.00 73.75           C  
ATOM   2520  O   GLU   333      12.023  34.410  32.264  1.00 73.75           O  
ATOM   2521  CB  GLU   333      10.374  35.031  35.002  1.00 73.75           C  
ATOM   2522  CG  GLU   333      10.250  36.362  34.275  1.00 73.75           C  
ATOM   2523  CD  GLU   333       9.017  36.449  33.390  1.00 73.75           C  
ATOM   2524  OE1 GLU   333       8.946  37.361  32.536  1.00 73.75           O  
ATOM   2525  OE2 GLU   333       8.115  35.598  33.552  1.00 73.75           O  
ATOM   2526  N   GLU   334      12.897  33.350  34.090  1.00 71.28           N  
ATOM   2527  CA  GLU   334      14.235  33.302  33.508  1.00 71.28           C  
ATOM   2528  C   GLU   334      14.266  32.415  32.267  1.00 71.28           C  
ATOM   2529  O   GLU   334      14.930  32.741  31.281  1.00 71.28           O  
ATOM   2530  CB  GLU   334      15.252  32.801  34.537  1.00 71.28           C  
ATOM   2531  CG  GLU   334      16.700  32.946  34.093  1.00 71.28           C  
ATOM   2532  CD  GLU   334      17.697  32.450  35.128  1.00 71.28           C  
ATOM   2533  OE1 GLU   334      18.916  32.440  34.840  1.00 71.28           O  
ATOM   2534  OE2 GLU   334      17.257  32.066  36.234  1.00 71.28           O  
ATOM   2535  N   PHE   335      13.559  31.376  32.283  1.00 70.57           N  
ATOM   2536  CA  PHE   335      13.456  30.460  31.153  1.00 70.57           C  
ATOM   2537  C   PHE   335      12.802  31.145  29.959  1.00 70.57           C  
ATOM   2538  O   PHE   335      13.295  31.047  28.834  1.00 70.57           O  
ATOM   2539  CB  PHE   335      12.659  29.211  31.543  1.00 70.57           C  
ATOM   2540  CG  PHE   335      12.365  28.293  30.386  1.00 70.57           C  
ATOM   2541  CD1 PHE   335      11.117  28.302  29.774  1.00 70.57           C  
ATOM   2542  CD2 PHE   335      13.336  27.422  29.911  1.00 70.57           C  
ATOM   2543  CE1 PHE   335      10.842  27.454  28.703  1.00 70.57           C  
ATOM   2544  CE2 PHE   335      13.069  26.572  28.841  1.00 70.57           C  
ATOM   2545  CZ  PHE   335      11.821  26.588  28.240  1.00 70.57           C  
ATOM   2546  N   TRP   336      11.742  31.894  30.173  1.00 69.64           N  
ATOM   2547  CA  TRP   336      10.993  32.482  29.068  1.00 69.64           C  
ATOM   2548  C   TRP   336      11.743  33.669  28.473  1.00 69.64           C  
ATOM   2549  O   TRP   336      11.639  33.940  27.274  1.00 69.64           O  
ATOM   2550  CB  TRP   336       9.602  32.922  29.533  1.00 69.64           C  
ATOM   2551  CG  TRP   336       8.690  31.786  29.886  1.00 69.64           C  
ATOM   2552  CD1 TRP   336       8.256  31.434  31.134  1.00 69.64           C  
ATOM   2553  CD2 TRP   336       8.104  30.848  28.977  1.00 69.64           C  
ATOM   2554  NE1 TRP   336       7.434  30.334  31.056  1.00 69.64           N  
ATOM   2555  CE2 TRP   336       7.324  29.955  29.745  1.00 69.64           C  
ATOM   2556  CE3 TRP   336       8.162  30.677  27.587  1.00 69.64           C  
ATOM   2557  CZ2 TRP   336       6.607  28.904  29.167  1.00 69.64           C  
ATOM   2558  CZ3 TRP   336       7.447  29.631  27.014  1.00 69.64           C  
ATOM   2559  CH2 TRP   336       6.681  28.759  27.805  1.00 69.64           C  
ATOM   2560  N   ARG   337      12.582  34.234  29.316  1.00 67.40           N  
ATOM   2561  CA  ARG   337      13.403  35.328  28.809  1.00 67.40           C  
ATOM   2562  C   ARG   337      14.508  34.806  27.896  1.00 67.40           C  
ATOM   2563  O   ARG   337      14.800  35.407  26.860  1.00 67.40           O  
ATOM   2564  CB  ARG   337      14.012  36.125  29.965  1.00 67.40           C  
ATOM   2565  CG  ARG   337      13.105  37.221  30.502  1.00 67.40           C  
ATOM   2566  CD  ARG   337      13.884  38.257  31.301  1.00 67.40           C  
ATOM   2567  NE  ARG   337      13.014  39.012  32.198  1.00 67.40           N  
ATOM   2568  CZ  ARG   337      13.220  40.272  32.571  1.00 67.40           C  
ATOM   2569  NH1 ARG   337      14.276  40.945  32.129  1.00 67.40           N  
ATOM   2570  NH2 ARG   337      12.364  40.863  33.391  1.00 67.40           N  
ATOM   2571  N   ASN   338      15.056  33.634  28.262  1.00 61.97           N  
ATOM   2572  CA  ASN   338      16.189  33.092  27.519  1.00 61.97           C  
ATOM   2573  C   ASN   338      15.733  32.348  26.266  1.00 61.97           C  
ATOM   2574  O   ASN   338      16.495  32.215  25.307  1.00 61.97           O  
ATOM   2575  CB  ASN   338      17.024  32.170  28.410  1.00 61.97           C  
ATOM   2576  CG  ASN   338      17.849  32.932  29.428  1.00 61.97           C  
ATOM   2577  OD1 ASN   338      18.071  34.138  29.288  1.00 61.97           O  
ATOM   2578  ND2 ASN   338      18.309  32.236  30.460  1.00 61.97           N  
ATOM   2579  N   ALA   339      14.542  31.765  26.283  1.00 62.89           N  
ATOM   2580  CA  ALA   339      14.064  31.009  25.128  1.00 62.89           C  
ATOM   2581  C   ALA   339      13.724  31.938  23.967  1.00 62.89           C  
ATOM   2582  O   ALA   339      13.742  31.523  22.806  1.00 62.89           O  
ATOM   2583  CB  ALA   339      12.847  30.170  25.509  1.00 62.89           C  
ATOM   2584  N   GLY   340      13.810  33.254  24.241  1.00 54.88           N  
ATOM   2585  CA  GLY   340      13.516  34.212  23.187  1.00 54.88           C  
ATOM   2586  C   GLY   340      12.077  34.153  22.711  1.00 54.88           C  
ATOM   2587  O   GLY   340      11.794  34.409  21.538  1.00 54.88           O  
ATOM   2588  N   LEU   341      11.270  33.422  23.462  1.00 52.80           N  
ATOM   2589  CA  LEU   341       9.876  33.347  23.041  1.00 52.80           C  
ATOM   2590  C   LEU   341       9.077  34.524  23.591  1.00 52.80           C  
ATOM   2591  O   LEU   341       9.402  35.056  24.655  1.00 52.80           O  
ATOM   2592  CB  LEU   341       9.247  32.029  23.501  1.00 52.80           C  
ATOM   2593  CG  LEU   341       9.726  30.764  22.788  1.00 52.80           C  
ATOM   2594  CD1 LEU   341       9.459  29.536  23.652  1.00 52.80           C  
ATOM   2595  CD2 LEU   341       9.049  30.626  21.429  1.00 52.80           C  
ATOM   2596  N   PRO   342       8.431  35.268  22.718  1.00 47.86           N  
ATOM   2597  CA  PRO   342       7.669  36.388  23.276  1.00 47.86           C  
ATOM   2598  C   PRO   342       6.777  35.971  24.444  1.00 47.86           C  
ATOM   2599  O   PRO   342       6.129  34.923  24.387  1.00 47.86           O  
ATOM   2600  CB  PRO   342       6.827  36.867  22.090  1.00 47.86           C  
ATOM   2601  CG  PRO   342       7.000  35.810  21.047  1.00 47.86           C  
ATOM   2602  CD  PRO   342       8.069  34.860  21.505  1.00 47.86           C  
ATOM   2603  N   ALA   343       7.293  35.936  25.591  1.00 46.28           N  
ATOM   2604  CA  ALA   343       6.376  35.737  26.710  1.00 46.28           C  
ATOM   2605  C   ALA   343       5.047  36.444  26.464  1.00 46.28           C  
ATOM   2606  O   ALA   343       5.021  37.633  26.135  1.00 46.28           O  
ATOM   2607  CB  ALA   343       7.006  36.233  28.009  1.00 46.28           C  
ATOM   2608  N   PHE   344       4.180  35.844  25.775  1.00 41.48           N  
ATOM   2609  CA  PHE   344       2.874  36.481  25.661  1.00 41.48           C  
ATOM   2610  C   PHE   344       2.217  36.618  27.030  1.00 41.48           C  
ATOM   2611  O   PHE   344       2.120  35.643  27.778  1.00 41.48           O  
ATOM   2612  CB  PHE   344       1.965  35.682  24.721  1.00 41.48           C  
ATOM   2613  CG  PHE   344       2.029  36.133  23.287  1.00 41.48           C  
ATOM   2614  CD1 PHE   344       1.260  37.203  22.845  1.00 41.48           C  
ATOM   2615  CD2 PHE   344       2.860  35.487  22.381  1.00 41.48           C  
ATOM   2616  CE1 PHE   344       1.318  37.622  21.518  1.00 41.48           C  
ATOM   2617  CE2 PHE   344       2.923  35.900  21.053  1.00 41.48           C  
ATOM   2618  CZ  PHE   344       2.150  36.967  20.624  1.00 41.48           C  
ATOM   2619  N   ARG   345       2.365  37.753  27.650  1.00 44.57           N  
ATOM   2620  CA  ARG   345       1.694  38.139  28.887  1.00 44.57           C  
ATOM   2621  C   ARG   345       0.187  38.253  28.680  1.00 44.57           C  
ATOM   2622  O   ARG   345      -0.267  38.817  27.682  1.00 44.57           O  
ATOM   2623  CB  ARG   345       2.253  39.463  29.412  1.00 44.57           C  
ATOM   2624  CG  ARG   345       3.567  39.323  30.162  1.00 44.57           C  
ATOM   2625  CD  ARG   345       3.986  40.632  30.816  1.00 44.57           C  
ATOM   2626  NE  ARG   345       5.438  40.742  30.920  1.00 44.57           N  
ATOM   2627  CZ  ARG   345       6.079  41.513  31.795  1.00 44.57           C  
ATOM   2628  NH1 ARG   345       5.406  42.260  32.663  1.00 44.57           N  
ATOM   2629  NH2 ARG   345       7.404  41.538  31.802  1.00 44.57           N  
ATOM   2630  N   PHE   346      -0.561  37.385  29.237  1.00 36.61           N  
ATOM   2631  CA  PHE   346      -2.004  37.543  29.375  1.00 36.61           C  
ATOM   2632  C   PHE   346      -2.365  38.996  29.658  1.00 36.61           C  
ATOM   2633  O   PHE   346      -1.702  39.662  30.456  1.00 36.61           O  
ATOM   2634  CB  PHE   346      -2.541  36.642  30.491  1.00 36.61           C  
ATOM   2635  CG  PHE   346      -2.735  35.209  30.074  1.00 36.61           C  
ATOM   2636  CD1 PHE   346      -3.868  34.823  29.368  1.00 36.61           C  
ATOM   2637  CD2 PHE   346      -1.784  34.247  30.388  1.00 36.61           C  
ATOM   2638  CE1 PHE   346      -4.050  33.497  28.981  1.00 36.61           C  
ATOM   2639  CE2 PHE   346      -1.959  32.920  30.004  1.00 36.61           C  
ATOM   2640  CZ  PHE   346      -3.093  32.547  29.301  1.00 36.61           C  
ATOM   2641  N   PRO   347      -2.965  39.659  28.699  1.00 35.56           N  
ATOM   2642  CA  PRO   347      -3.495  40.939  29.176  1.00 35.56           C  
ATOM   2643  C   PRO   347      -4.104  40.841  30.573  1.00 35.56           C  
ATOM   2644  O   PRO   347      -4.734  39.833  30.907  1.00 35.56           O  
ATOM   2645  CB  PRO   347      -4.564  41.287  28.138  1.00 35.56           C  
ATOM   2646  CG  PRO   347      -4.626  40.095  27.238  1.00 35.56           C  
ATOM   2647  CD  PRO   347      -3.580  39.112  27.678  1.00 35.56           C  
ATOM   2648  N   ASP   348      -3.292  41.097  31.546  1.00 39.91           N  
ATOM   2649  CA  ASP   348      -3.908  41.389  32.836  1.00 39.91           C  
ATOM   2650  C   ASP   348      -5.396  41.695  32.678  1.00 39.91           C  
ATOM   2651  O   ASP   348      -5.774  42.578  31.904  1.00 39.91           O  
ATOM   2652  CB  ASP   348      -3.199  42.561  33.517  1.00 39.91           C  
ATOM   2653  CG  ASP   348      -3.599  42.732  34.972  1.00 39.91           C  
ATOM   2654  OD1 ASP   348      -4.471  41.978  35.458  1.00 39.91           O  
ATOM   2655  OD2 ASP   348      -3.041  43.631  35.638  1.00 39.91           O  
ATOM   2656  N   PRO   349      -6.297  40.763  32.965  1.00 35.80           N  
ATOM   2657  CA  PRO   349      -7.691  41.209  32.916  1.00 35.80           C  
ATOM   2658  C   PRO   349      -7.908  42.547  33.620  1.00 35.80           C  
ATOM   2659  O   PRO   349      -8.894  43.237  33.352  1.00 35.80           O  
ATOM   2660  CB  PRO   349      -8.447  40.087  33.632  1.00 35.80           C  
ATOM   2661  CG  PRO   349      -7.383  39.137  34.082  1.00 35.80           C  
ATOM   2662  CD  PRO   349      -6.050  39.671  33.643  1.00 35.80           C  
ATOM   2663  N   ASN   350      -7.078  42.856  34.606  1.00 38.58           N  
ATOM   2664  CA  ASN   350      -7.272  44.203  35.133  1.00 38.58           C  
ATOM   2665  C   ASN   350      -6.439  45.229  34.370  1.00 38.58           C  
ATOM   2666  O   ASN   350      -6.331  46.383  34.789  1.00 38.58           O  
ATOM   2667  CB  ASN   350      -6.936  44.250  36.625  1.00 38.58           C  
ATOM   2668  CG  ASN   350      -7.903  43.441  37.467  1.00 38.58           C  
ATOM   2669  OD1 ASN   350      -9.088  43.333  37.142  1.00 38.58           O  
ATOM   2670  ND2 ASN   350      -7.404  42.866  38.554  1.00 38.58           N  
ATOM   2671  N   GLY   351      -5.625  44.792  33.453  1.00 37.80           N  
ATOM   2672  CA  GLY   351      -4.676  45.707  32.838  1.00 37.80           C  
ATOM   2673  C   GLY   351      -5.237  46.420  31.622  1.00 37.80           C  
ATOM   2674  O   GLY   351      -6.134  45.904  30.952  1.00 37.80           O  
ATOM   2675  N   GLU   352      -5.712  47.676  31.930  1.00 40.13           N  
ATOM   2676  CA  GLU   352      -5.993  48.755  30.988  1.00 40.13           C  
ATOM   2677  C   GLU   352      -5.595  48.366  29.567  1.00 40.13           C  
ATOM   2678  O   GLU   352      -4.480  47.895  29.337  1.00 40.13           O  
ATOM   2679  CB  GLU   352      -5.266  50.036  31.406  1.00 40.13           C  
ATOM   2680  CG  GLU   352      -5.746  50.611  32.731  1.00 40.13           C  
ATOM   2681  CD  GLU   352      -5.203  52.003  33.012  1.00 40.13           C  
ATOM   2682  OE1 GLU   352      -5.662  52.649  33.982  1.00 40.13           O  
ATOM   2683  OE2 GLU   352      -4.313  52.452  32.256  1.00 40.13           O  
ATOM   2684  N   ARG   353      -6.332  47.472  28.992  1.00 35.98           N  
ATOM   2685  CA  ARG   353      -6.370  47.392  27.535  1.00 35.98           C  
ATOM   2686  C   ARG   353      -5.584  48.536  26.903  1.00 35.98           C  
ATOM   2687  O   ARG   353      -5.943  49.704  27.061  1.00 35.98           O  
ATOM   2688  CB  ARG   353      -7.815  47.408  27.032  1.00 35.98           C  
ATOM   2689  CG  ARG   353      -8.105  46.372  25.958  1.00 35.98           C  
ATOM   2690  CD  ARG   353      -9.563  46.404  25.522  1.00 35.98           C  
ATOM   2691  NE  ARG   353      -9.842  45.402  24.498  1.00 35.98           N  
ATOM   2692  CZ  ARG   353     -10.454  45.648  23.342  1.00 35.98           C  
ATOM   2693  NH1 ARG   353     -10.865  46.875  23.041  1.00 35.98           N  
ATOM   2694  NH2 ARG   353     -10.657  44.661  22.482  1.00 35.98           N  
ATOM   2695  N   HIS   354      -4.263  48.556  27.077  1.00 34.80           N  
ATOM   2696  CA  HIS   354      -3.536  49.544  26.287  1.00 34.80           C  
ATOM   2697  C   HIS   354      -3.852  49.402  24.802  1.00 34.80           C  
ATOM   2698  O   HIS   354      -3.616  48.346  24.211  1.00 34.80           O  
ATOM   2699  CB  HIS   354      -2.030  49.412  26.518  1.00 34.80           C  
ATOM   2700  CG  HIS   354      -1.583  49.901  27.859  1.00 34.80           C  
ATOM   2701  ND1 HIS   354      -1.447  51.240  28.156  1.00 34.80           N  
ATOM   2702  CD2 HIS   354      -1.245  49.227  28.984  1.00 34.80           C  
ATOM   2703  CE1 HIS   354      -1.042  51.368  29.408  1.00 34.80           C  
ATOM   2704  NE2 HIS   354      -0.912  50.162  29.933  1.00 34.80           N  
ATOM   2705  N   GLU   355      -5.083  49.744  24.392  1.00 36.82           N  
ATOM   2706  CA  GLU   355      -5.403  50.082  23.009  1.00 36.82           C  
ATOM   2707  C   GLU   355      -4.245  50.814  22.337  1.00 36.82           C  
ATOM   2708  O   GLU   355      -3.421  51.434  23.012  1.00 36.82           O  
ATOM   2709  CB  GLU   355      -6.673  50.935  22.944  1.00 36.82           C  
ATOM   2710  CG  GLU   355      -7.957  50.141  23.128  1.00 36.82           C  
ATOM   2711  CD  GLU   355      -9.212  50.961  22.872  1.00 36.82           C  
ATOM   2712  OE1 GLU   355     -10.322  50.384  22.860  1.00 36.82           O  
ATOM   2713  OE2 GLU   355      -9.082  52.190  22.680  1.00 36.82           O  
ATOM   2714  N   ASN   356      -3.554  50.173  21.397  1.00 39.17           N  
ATOM   2715  CA  ASN   356      -2.714  50.458  20.238  1.00 39.17           C  
ATOM   2716  C   ASN   356      -1.475  51.259  20.628  1.00 39.17           C  
ATOM   2717  O   ASN   356      -1.101  52.208  19.937  1.00 39.17           O  
ATOM   2718  CB  ASN   356      -3.512  51.202  19.166  1.00 39.17           C  
ATOM   2719  CG  ASN   356      -4.447  50.290  18.396  1.00 39.17           C  
ATOM   2720  OD1 ASN   356      -4.353  49.063  18.489  1.00 39.17           O  
ATOM   2721  ND2 ASN   356      -5.356  50.883  17.631  1.00 39.17           N  
ATOM   2722  N   GLY   357      -0.808  51.000  21.728  1.00 35.33           N  
ATOM   2723  CA  GLY   357       0.415  51.758  21.942  1.00 35.33           C  
ATOM   2724  C   GLY   357       1.659  51.029  21.471  1.00 35.33           C  
ATOM   2725  O   GLY   357       1.777  49.814  21.646  1.00 35.33           O  
ATOM   2726  N   ALA   358       1.915  51.128  20.145  1.00 36.40           N  
ATOM   2727  CA  ALA   358       3.272  51.277  19.626  1.00 36.40           C  
ATOM   2728  C   ALA   358       4.198  50.206  20.195  1.00 36.40           C  
ATOM   2729  O   ALA   358       4.052  49.801  21.351  1.00 36.40           O  
ATOM   2730  CB  ALA   358       3.814  52.668  19.944  1.00 36.40           C  
ATOM   2731  N   PRO   359       4.679  49.374  19.321  1.00 41.98           N  
ATOM   2732  CA  PRO   359       5.680  48.372  19.695  1.00 41.98           C  
ATOM   2733  C   PRO   359       6.635  48.868  20.778  1.00 41.98           C  
ATOM   2734  O   PRO   359       6.867  50.074  20.897  1.00 41.98           O  
ATOM   2735  CB  PRO   359       6.427  48.113  18.385  1.00 41.98           C  
ATOM   2736  CG  PRO   359       5.877  49.119  17.426  1.00 41.98           C  
ATOM   2737  CD  PRO   359       4.756  49.857  18.099  1.00 41.98           C  
ATOM   2738  N   PRO   360       6.723  48.125  21.824  1.00 40.84           N  
ATOM   2739  CA  PRO   360       7.644  48.476  22.907  1.00 40.84           C  
ATOM   2740  C   PRO   360       8.964  49.050  22.398  1.00 40.84           C  
ATOM   2741  O   PRO   360       9.396  48.724  21.289  1.00 40.84           O  
ATOM   2742  CB  PRO   360       7.870  47.142  23.624  1.00 40.84           C  
ATOM   2743  CG  PRO   360       7.278  46.115  22.714  1.00 40.84           C  
ATOM   2744  CD  PRO   360       6.536  46.821  21.616  1.00 40.84           C  
ATOM   2745  N   ALA   361       9.193  50.318  22.623  1.00 36.91           N  
ATOM   2746  CA  ALA   361      10.532  50.901  22.592  1.00 36.91           C  
ATOM   2747  C   ALA   361      11.599  49.836  22.827  1.00 36.91           C  
ATOM   2748  O   ALA   361      11.417  48.937  23.652  1.00 36.91           O  
ATOM   2749  CB  ALA   361      10.653  52.011  23.633  1.00 36.91           C  
ATOM   2750  N   ALA   362      12.113  49.278  21.755  1.00 37.58           N  
ATOM   2751  CA  ALA   362      13.342  48.490  21.750  1.00 37.58           C  
ATOM   2752  C   ALA   362      14.076  48.609  23.083  1.00 37.58           C  
ATOM   2753  O   ALA   362      14.134  49.691  23.671  1.00 37.58           O  
ATOM   2754  CB  ALA   362      14.252  48.929  20.605  1.00 37.58           C  
ATOM   2755  N   PRO   363      14.094  47.584  23.815  1.00 39.14           N  
ATOM   2756  CA  PRO   363      14.816  47.599  25.089  1.00 39.14           C  
ATOM   2757  C   PRO   363      16.125  48.381  25.016  1.00 39.14           C  
ATOM   2758  O   PRO   363      16.805  48.360  23.987  1.00 39.14           O  
ATOM   2759  CB  PRO   363      15.081  46.116  25.362  1.00 39.14           C  
ATOM   2760  CG  PRO   363      14.660  45.416  24.110  1.00 39.14           C  
ATOM   2761  CD  PRO   363      14.015  46.419  23.197  1.00 39.14           C  
ATOM   2762  N   THR   364      16.121  49.573  25.523  1.00 33.27           N  
ATOM   2763  CA  THR   364      17.329  50.305  25.889  1.00 33.27           C  
ATOM   2764  C   THR   364      18.405  49.351  26.402  1.00 33.27           C  
ATOM   2765  O   THR   364      18.130  48.492  27.241  1.00 33.27           O  
ATOM   2766  CB  THR   364      17.033  51.372  26.959  1.00 33.27           C  
ATOM   2767  OG1 THR   364      15.636  51.345  27.278  1.00 33.27           O  
ATOM   2768  CG2 THR   364      17.402  52.766  26.462  1.00 33.27           C  
ATOM   2769  N   PRO   365      19.314  48.977  25.517  1.00 37.92           N  
ATOM   2770  CA  PRO   365      20.370  48.079  25.989  1.00 37.92           C  
ATOM   2771  C   PRO   365      20.818  48.394  27.415  1.00 37.92           C  
ATOM   2772  O   PRO   365      20.760  49.549  27.843  1.00 37.92           O  
ATOM   2773  CB  PRO   365      21.508  48.319  24.994  1.00 37.92           C  
ATOM   2774  CG  PRO   365      20.985  49.364  24.061  1.00 37.92           C  
ATOM   2775  CD  PRO   365      19.583  49.712  24.472  1.00 37.92           C  
ATOM   2776  N   LEU   366      20.404  47.594  28.361  1.00 35.77           N  
ATOM   2777  CA  LEU   366      20.835  47.442  29.747  1.00 35.77           C  
ATOM   2778  C   LEU   366      21.959  48.418  30.076  1.00 35.77           C  
ATOM   2779  O   LEU   366      22.906  48.566  29.300  1.00 35.77           O  
ATOM   2780  CB  LEU   366      21.295  46.006  30.010  1.00 35.77           C  
ATOM   2781  CG  LEU   366      20.201  44.938  30.042  1.00 35.77           C  
ATOM   2782  CD1 LEU   366      20.817  43.545  29.956  1.00 35.77           C  
ATOM   2783  CD2 LEU   366      19.355  45.076  31.304  1.00 35.77           C  
ATOM   2784  N   GLU   367      21.654  49.606  30.459  1.00 35.00           N  
ATOM   2785  CA  GLU   367      22.591  50.474  31.166  1.00 35.00           C  
ATOM   2786  C   GLU   367      23.622  49.658  31.940  1.00 35.00           C  
ATOM   2787  O   GLU   367      23.284  48.984  32.914  1.00 35.00           O  
ATOM   2788  CB  GLU   367      21.843  51.413  32.115  1.00 35.00           C  
ATOM   2789  CG  GLU   367      21.085  52.527  31.408  1.00 35.00           C  
ATOM   2790  CD  GLU   367      20.488  53.548  32.364  1.00 35.00           C  
ATOM   2791  OE1 GLU   367      19.989  54.597  31.897  1.00 35.00           O  
ATOM   2792  OE2 GLU   367      20.521  53.297  33.589  1.00 35.00           O  
ATOM   2793  N   GLY   368      24.286  48.696  31.317  1.00 32.96           N  
ATOM   2794  CA  GLY   368      25.520  48.201  31.907  1.00 32.96           C  
ATOM   2795  C   GLY   368      26.406  47.472  30.915  1.00 32.96           C  
ATOM   2796  O   GLY   368      27.275  46.691  31.308  1.00 32.96           O  
ATOM   2797  N   THR   369      25.985  47.427  29.677  1.00 34.03           N  
ATOM   2798  CA  THR   369      27.000  46.926  28.758  1.00 34.03           C  
ATOM   2799  C   THR   369      28.188  47.882  28.690  1.00 34.03           C  
ATOM   2800  O   THR   369      28.017  49.074  28.428  1.00 34.03           O  
ATOM   2801  CB  THR   369      26.422  46.721  27.345  1.00 34.03           C  
ATOM   2802  OG1 THR   369      25.213  45.955  27.436  1.00 34.03           O  
ATOM   2803  CG2 THR   369      27.411  45.984  26.447  1.00 34.03           C  
ATOM   2804  N   PRO   370      29.107  47.807  29.589  1.00 34.26           N  
ATOM   2805  CA  PRO   370      30.227  48.737  29.428  1.00 34.26           C  
ATOM   2806  C   PRO   370      30.475  49.114  27.969  1.00 34.26           C  
ATOM   2807  O   PRO   370      30.583  48.235  27.110  1.00 34.26           O  
ATOM   2808  CB  PRO   370      31.415  47.961  30.001  1.00 34.26           C  
ATOM   2809  CG  PRO   370      30.868  46.608  30.323  1.00 34.26           C  
ATOM   2810  CD  PRO   370      29.396  46.606  30.027  1.00 34.26           C  
ATOM   2811  N   GLU   371      29.549  49.866  27.378  1.00 35.45           N  
ATOM   2812  CA  GLU   371      29.996  50.536  26.160  1.00 35.45           C  
ATOM   2813  C   GLU   371      31.495  50.815  26.201  1.00 35.45           C  
ATOM   2814  O   GLU   371      31.972  51.544  27.073  1.00 35.45           O  
ATOM   2815  CB  GLU   371      29.223  51.841  25.950  1.00 35.45           C  
ATOM   2816  CG  GLU   371      27.892  51.659  25.234  1.00 35.45           C  
ATOM   2817  CD  GLU   371      26.921  52.803  25.475  1.00 35.45           C  
ATOM   2818  OE1 GLU   371      25.764  52.727  25.003  1.00 35.45           O  
ATOM   2819  OE2 GLU   371      27.320  53.785  26.140  1.00 35.45           O  
ATOM   2820  N   HIS   372      32.332  49.857  26.404  1.00 30.47           N  
ATOM   2821  CA  HIS   372      33.694  50.259  26.070  1.00 30.47           C  
ATOM   2822  C   HIS   372      33.699  51.372  25.028  1.00 30.47           C  
ATOM   2823  O   HIS   372      33.096  51.233  23.961  1.00 30.47           O  
ATOM   2824  CB  HIS   372      34.496  49.060  25.562  1.00 30.47           C  
ATOM   2825  CG  HIS   372      35.011  48.176  26.654  1.00 30.47           C  
ATOM   2826  ND1 HIS   372      35.911  48.612  27.602  1.00 30.47           N  
ATOM   2827  CD2 HIS   372      34.747  46.880  26.947  1.00 30.47           C  
ATOM   2828  CE1 HIS   372      36.180  47.619  28.434  1.00 30.47           C  
ATOM   2829  NE2 HIS   372      35.486  46.557  28.059  1.00 30.47           N  
ATOM   2830  N   PRO   373      33.584  52.616  25.445  1.00 35.49           N  
ATOM   2831  CA  PRO   373      33.796  53.566  24.351  1.00 35.49           C  
ATOM   2832  C   PRO   373      34.917  53.138  23.406  1.00 35.49           C  
ATOM   2833  O   PRO   373      36.070  53.011  23.827  1.00 35.49           O  
ATOM   2834  CB  PRO   373      34.160  54.864  25.077  1.00 35.49           C  
ATOM   2835  CG  PRO   373      34.427  54.450  26.488  1.00 35.49           C  
ATOM   2836  CD  PRO   373      33.996  53.021  26.656  1.00 35.49           C  
ATOM   2837  N   GLY   374      34.928  51.929  22.960  1.00 34.13           N  
ATOM   2838  CA  GLY   374      36.021  51.756  22.017  1.00 34.13           C  
ATOM   2839  C   GLY   374      36.300  52.998  21.191  1.00 34.13           C  
ATOM   2840  O   GLY   374      35.538  53.967  21.241  1.00 34.13           O  
ATOM   2841  N   PRO   375      37.583  53.380  21.090  1.00 37.64           N  
ATOM   2842  CA  PRO   375      37.913  54.520  20.230  1.00 37.64           C  
ATOM   2843  C   PRO   375      37.068  54.564  18.959  1.00 37.64           C  
ATOM   2844  O   PRO   375      36.713  53.516  18.413  1.00 37.64           O  
ATOM   2845  CB  PRO   375      39.390  54.295  19.897  1.00 37.64           C  
ATOM   2846  CG  PRO   375      39.673  52.896  20.342  1.00 37.64           C  
ATOM   2847  CD  PRO   375      38.500  52.403  21.140  1.00 37.64           C  
ATOM   2848  N   ALA   376      36.015  55.278  18.972  1.00 36.91           N  
ATOM   2849  CA  ALA   376      35.360  55.698  17.736  1.00 36.91           C  
ATOM   2850  C   ALA   376      36.290  55.531  16.538  1.00 36.91           C  
ATOM   2851  O   ALA   376      37.385  56.098  16.511  1.00 36.91           O  
ATOM   2852  CB  ALA   376      34.895  57.148  17.847  1.00 36.91           C  
ATOM   2853  N   VAL   377      36.413  54.371  16.023  1.00 37.86           N  
ATOM   2854  CA  VAL   377      37.181  54.287  14.785  1.00 37.86           C  
ATOM   2855  C   VAL   377      36.521  55.145  13.708  1.00 37.86           C  
ATOM   2856  O   VAL   377      35.303  55.091  13.522  1.00 37.86           O  
ATOM   2857  CB  VAL   377      37.311  52.827  14.296  1.00 37.86           C  
ATOM   2858  CG1 VAL   377      38.488  52.682  13.334  1.00 37.86           C  
ATOM   2859  CG2 VAL   377      37.469  51.879  15.484  1.00 37.86           C  
ATOM   2860  N   PRO   378      37.221  56.141  13.215  1.00 36.14           N  
ATOM   2861  CA  PRO   378      36.696  56.971  12.128  1.00 36.14           C  
ATOM   2862  C   PRO   378      36.248  56.149  10.922  1.00 36.14           C  
ATOM   2863  O   PRO   378      36.769  55.056  10.686  1.00 36.14           O  
ATOM   2864  CB  PRO   378      37.881  57.870  11.766  1.00 36.14           C  
ATOM   2865  CG  PRO   378      38.992  57.413  12.656  1.00 36.14           C  
ATOM   2866  CD  PRO   378      38.481  56.298  13.523  1.00 36.14           C  
ATOM   2867  N   PRO   379      35.112  56.512  10.415  1.00 40.77           N  
ATOM   2868  CA  PRO   379      34.675  55.884   9.165  1.00 40.77           C  
ATOM   2869  C   PRO   379      35.789  55.804   8.125  1.00 40.77           C  
ATOM   2870  O   PRO   379      36.559  56.754   7.965  1.00 40.77           O  
ATOM   2871  CB  PRO   379      33.546  56.801   8.687  1.00 40.77           C  
ATOM   2872  CG  PRO   379      33.512  57.916   9.681  1.00 40.77           C  
ATOM   2873  CD  PRO   379      34.548  57.648  10.734  1.00 40.77           C  
ATOM   2874  N   GLY   380      36.142  54.617   7.692  1.00 39.53           N  
ATOM   2875  CA  GLY   380      37.002  54.391   6.541  1.00 39.53           C  
ATOM   2876  C   GLY   380      38.342  53.782   6.908  1.00 39.53           C  
ATOM   2877  O   GLY   380      39.242  53.698   6.070  1.00 39.53           O  
ATOM   2878  N   SER   381      38.602  53.717   8.154  1.00 37.34           N  
ATOM   2879  CA  SER   381      39.911  53.144   8.449  1.00 37.34           C  
ATOM   2880  C   SER   381      39.942  51.650   8.145  1.00 37.34           C  
ATOM   2881  O   SER   381      38.943  50.952   8.333  1.00 37.34           O  
ATOM   2882  CB  SER   381      40.284  53.382   9.913  1.00 37.34           C  
ATOM   2883  OG  SER   381      40.436  54.767  10.174  1.00 37.34           O  
ATOM   2884  N   PRO   382      40.783  51.284   7.261  1.00 37.69           N  
ATOM   2885  CA  PRO   382      40.963  49.863   6.955  1.00 37.69           C  
ATOM   2886  C   PRO   382      41.208  49.017   8.202  1.00 37.69           C  
ATOM   2887  O   PRO   382      42.031  49.379   9.047  1.00 37.69           O  
ATOM   2888  CB  PRO   382      42.189  49.853   6.039  1.00 37.69           C  
ATOM   2889  CG  PRO   382      42.793  51.212   6.193  1.00 37.69           C  
ATOM   2890  CD  PRO   382      41.810  52.092   6.911  1.00 37.69           C  
ATOM   2891  N   CYS   383      40.170  48.729   8.923  1.00 37.05           N  
ATOM   2892  CA  CYS   383      40.437  47.933  10.116  1.00 37.05           C  
ATOM   2893  C   CYS   383      41.200  46.662   9.763  1.00 37.05           C  
ATOM   2894  O   CYS   383      40.861  45.977   8.797  1.00 37.05           O  
ATOM   2895  CB  CYS   383      39.132  47.575  10.825  1.00 37.05           C  
ATOM   2896  SG  CYS   383      38.610  48.795  12.051  1.00 37.05           S  
ATOM   2897  N   SER   384      42.479  46.664  10.024  1.00 41.36           N  
ATOM   2898  CA  SER   384      43.363  45.510   9.904  1.00 41.36           C  
ATOM   2899  C   SER   384      43.087  44.485  10.999  1.00 41.36           C  
ATOM   2900  O   SER   384      42.831  44.851  12.148  1.00 41.36           O  
ATOM   2901  CB  SER   384      44.828  45.947   9.961  1.00 41.36           C  
ATOM   2902  OG  SER   384      45.132  46.523  11.219  1.00 41.36           O  
ATOM   2903  N   TYR   385      42.179  43.680  10.691  1.00 39.78           N  
ATOM   2904  CA  TYR   385      42.010  42.557  11.607  1.00 39.78           C  
ATOM   2905  C   TYR   385      43.294  41.744  11.716  1.00 39.78           C  
ATOM   2906  O   TYR   385      43.831  41.283  10.706  1.00 39.78           O  
ATOM   2907  CB  TYR   385      40.859  41.657  11.149  1.00 39.78           C  
ATOM   2908  CG  TYR   385      40.581  40.504  12.081  1.00 39.78           C  
ATOM   2909  CD1 TYR   385      40.992  39.211  11.764  1.00 39.78           C  
ATOM   2910  CD2 TYR   385      39.907  40.703  13.281  1.00 39.78           C  
ATOM   2911  CE1 TYR   385      40.737  38.144  12.619  1.00 39.78           C  
ATOM   2912  CE2 TYR   385      39.647  39.644  14.144  1.00 39.78           C  
ATOM   2913  CZ  TYR   385      40.065  38.370  13.806  1.00 39.78           C  
ATOM   2914  OH  TYR   385      39.810  37.318  14.657  1.00 39.78           O  
ATOM   2915  N   THR   386      43.836  41.668  12.889  1.00 40.37           N  
ATOM   2916  CA  THR   386      44.900  40.734  13.238  1.00 40.37           C  
ATOM   2917  C   THR   386      44.327  39.488  13.907  1.00 40.37           C  
ATOM   2918  O   THR   386      43.652  39.583  14.934  1.00 40.37           O  
ATOM   2919  CB  THR   386      45.936  41.389  14.169  1.00 40.37           C  
ATOM   2920  OG1 THR   386      45.807  42.814  14.090  1.00 40.37           O  
ATOM   2921  CG2 THR   386      47.356  40.996  13.776  1.00 40.37           C  
ATOM   2922  N   PRO   387      44.207  38.442  13.129  1.00 42.18           N  
ATOM   2923  CA  PRO   387      43.744  37.231  13.812  1.00 42.18           C  
ATOM   2924  C   PRO   387      44.557  36.913  15.065  1.00 42.18           C  
ATOM   2925  O   PRO   387      45.764  37.163  15.102  1.00 42.18           O  
ATOM   2926  CB  PRO   387      43.923  36.140  12.753  1.00 42.18           C  
ATOM   2927  CG  PRO   387      44.725  36.786  11.670  1.00 42.18           C  
ATOM   2928  CD  PRO   387      44.801  38.261  11.947  1.00 42.18           C  
ATOM   2929  N   PRO   388      43.915  36.786  16.144  1.00 38.92           N  
ATOM   2930  CA  PRO   388      44.716  36.395  17.306  1.00 38.92           C  
ATOM   2931  C   PRO   388      45.521  35.120  17.065  1.00 38.92           C  
ATOM   2932  O   PRO   388      45.141  34.293  16.231  1.00 38.92           O  
ATOM   2933  CB  PRO   388      43.668  36.180  18.400  1.00 38.92           C  
ATOM   2934  CG  PRO   388      42.354  36.278  17.696  1.00 38.92           C  
ATOM   2935  CD  PRO   388      42.604  36.706  16.278  1.00 38.92           C  
ATOM   2936  N   ALA   389      46.819  35.179  17.404  1.00 42.71           N  
ATOM   2937  CA  ALA   389      47.835  34.131  17.355  1.00 42.71           C  
ATOM   2938  C   ALA   389      47.281  32.805  17.866  1.00 42.71           C  
ATOM   2939  O   ALA   389      47.639  31.738  17.360  1.00 42.71           O  
ATOM   2940  CB  ALA   389      49.062  34.540  18.166  1.00 42.71           C  
ATOM   2941  N   ASP   390      46.269  32.824  18.726  1.00 43.37           N  
ATOM   2942  CA  ASP   390      45.990  31.517  19.313  1.00 43.37           C  
ATOM   2943  C   ASP   390      44.680  30.943  18.778  1.00 43.37           C  
ATOM   2944  O   ASP   390      44.301  29.822  19.124  1.00 43.37           O  
ATOM   2945  CB  ASP   390      45.938  31.613  20.839  1.00 43.37           C  
ATOM   2946  CG  ASP   390      47.254  32.063  21.450  1.00 43.37           C  
ATOM   2947  OD1 ASP   390      48.324  31.777  20.871  1.00 43.37           O  
ATOM   2948  OD2 ASP   390      47.220  32.705  22.521  1.00 43.37           O  
ATOM   2949  N   GLY   391      44.304  31.348  17.544  1.00 42.96           N  
ATOM   2950  CA  GLY   391      43.223  30.778  16.756  1.00 42.96           C  
ATOM   2951  C   GLY   391      41.927  30.640  17.532  1.00 42.96           C  
ATOM   2952  O   GLY   391      40.966  30.043  17.044  1.00 42.96           O  
ATOM   2953  N   ILE   392      41.867  31.053  18.747  1.00 39.22           N  
ATOM   2954  CA  ILE   392      40.577  30.981  19.426  1.00 39.22           C  
ATOM   2955  C   ILE   392      39.856  32.322  19.305  1.00 39.22           C  
ATOM   2956  O   ILE   392      40.387  33.358  19.710  1.00 39.22           O  
ATOM   2957  CB  ILE   392      40.741  30.593  20.912  1.00 39.22           C  
ATOM   2958  CG1 ILE   392      41.553  29.299  21.039  1.00 39.22           C  
ATOM   2959  CG2 ILE   392      39.374  30.451  21.588  1.00 39.22           C  
ATOM   2960  CD1 ILE   392      41.926  28.940  22.471  1.00 39.22           C  
ATOM   2961  N   PRO   393      38.860  32.436  18.494  1.00 39.51           N  
ATOM   2962  CA  PRO   393      38.090  33.680  18.572  1.00 39.51           C  
ATOM   2963  C   PRO   393      37.564  33.962  19.977  1.00 39.51           C  
ATOM   2964  O   PRO   393      37.112  33.044  20.666  1.00 39.51           O  
ATOM   2965  CB  PRO   393      36.936  33.443  17.594  1.00 39.51           C  
ATOM   2966  CG  PRO   393      37.029  31.994  17.238  1.00 39.51           C  
ATOM   2967  CD  PRO   393      38.292  31.437  17.831  1.00 39.51           C  
ATOM   2968  N   SER   394      38.247  34.776  20.697  1.00 40.11           N  
ATOM   2969  CA  SER   394      37.708  35.186  21.990  1.00 40.11           C  
ATOM   2970  C   SER   394      36.191  35.325  21.937  1.00 40.11           C  
ATOM   2971  O   SER   394      35.641  35.820  20.951  1.00 40.11           O  
ATOM   2972  CB  SER   394      38.334  36.508  22.437  1.00 40.11           C  
ATOM   2973  OG  SER   394      39.569  36.282  23.095  1.00 40.11           O  
ATOM   2974  N   PRO   395      35.506  34.529  22.618  1.00 38.21           N  
ATOM   2975  CA  PRO   395      34.053  34.681  22.732  1.00 38.21           C  
ATOM   2976  C   PRO   395      33.649  35.990  23.408  1.00 38.21           C  
ATOM   2977  O   PRO   395      33.939  36.194  24.589  1.00 38.21           O  
ATOM   2978  CB  PRO   395      33.638  33.477  23.582  1.00 38.21           C  
ATOM   2979  CG  PRO   395      34.917  32.765  23.886  1.00 38.21           C  
ATOM   2980  CD  PRO   395      36.052  33.548  23.291  1.00 38.21           C  
ATOM   2981  N   GLY   396      34.027  37.098  22.765  1.00 39.44           N  
ATOM   2982  CA  GLY   396      33.438  38.386  23.093  1.00 39.44           C  
ATOM   2983  C   GLY   396      33.774  39.470  22.086  1.00 39.44           C  
ATOM   2984  O   GLY   396      33.364  40.621  22.246  1.00 39.44           O  
ATOM   2985  N   ASN   397      34.468  39.073  21.042  1.00 37.88           N  
ATOM   2986  CA  ASN   397      34.762  40.148  20.101  1.00 37.88           C  
ATOM   2987  C   ASN   397      33.990  39.978  18.796  1.00 37.88           C  
ATOM   2988  O   ASN   397      34.350  39.147  17.960  1.00 37.88           O  
ATOM   2989  CB  ASN   397      36.265  40.221  19.823  1.00 37.88           C  
ATOM   2990  CG  ASN   397      36.970  41.246  20.689  1.00 37.88           C  
ATOM   2991  OD1 ASN   397      36.392  41.773  21.643  1.00 37.88           O  
ATOM   2992  ND2 ASN   397      38.225  41.535  20.365  1.00 37.88           N  
ATOM   2993  N   PRO   398      32.727  40.119  18.788  1.00 36.31           N  
ATOM   2994  CA  PRO   398      32.188  40.021  17.430  1.00 36.31           C  
ATOM   2995  C   PRO   398      33.022  40.789  16.407  1.00 36.31           C  
ATOM   2996  O   PRO   398      33.799  41.673  16.777  1.00 36.31           O  
ATOM   2997  CB  PRO   398      30.789  40.629  17.561  1.00 36.31           C  
ATOM   2998  CG  PRO   398      30.816  41.372  18.859  1.00 36.31           C  
ATOM   2999  CD  PRO   398      32.016  40.923  19.641  1.00 36.31           C  
ATOM   3000  N   LEU   399      33.965  40.134  15.755  1.00 36.86           N  
ATOM   3001  CA  LEU   399      34.524  40.678  14.522  1.00 36.86           C  
ATOM   3002  C   LEU   399      34.260  42.176  14.419  1.00 36.86           C  
ATOM   3003  O   LEU   399      33.105  42.606  14.388  1.00 36.86           O  
ATOM   3004  CB  LEU   399      33.936  39.959  13.304  1.00 36.86           C  
ATOM   3005  CG  LEU   399      34.313  38.487  13.138  1.00 36.86           C  
ATOM   3006  CD1 LEU   399      33.401  37.818  12.115  1.00 36.86           C  
ATOM   3007  CD2 LEU   399      35.775  38.352  12.728  1.00 36.86           C  
ATOM   3008  N   PRO   400      35.115  43.009  15.046  1.00 38.19           N  
ATOM   3009  CA  PRO   400      34.787  44.434  14.957  1.00 38.19           C  
ATOM   3010  C   PRO   400      34.234  44.828  13.589  1.00 38.19           C  
ATOM   3011  O   PRO   400      33.687  45.922  13.432  1.00 38.19           O  
ATOM   3012  CB  PRO   400      36.128  45.122  15.222  1.00 38.19           C  
ATOM   3013  CG  PRO   400      37.136  44.018  15.196  1.00 38.19           C  
ATOM   3014  CD  PRO   400      36.405  42.706  15.162  1.00 38.19           C  
ATOM   3015  N   CYS   401      34.075  43.822  12.731  1.00 34.77           N  
ATOM   3016  CA  CYS   401      33.667  44.423  11.466  1.00 34.77           C  
ATOM   3017  C   CYS   401      32.209  44.107  11.157  1.00 34.77           C  
ATOM   3018  O   CYS   401      31.738  44.351  10.045  1.00 34.77           O  
ATOM   3019  CB  CYS   401      34.558  43.929  10.326  1.00 34.77           C  
ATOM   3020  SG  CYS   401      36.293  44.398  10.504  1.00 34.77           S  
ATOM   3021  N   ALA   402      31.588  43.372  12.004  1.00 34.98           N  
ATOM   3022  CA  ALA   402      30.191  43.096  11.677  1.00 34.98           C  
ATOM   3023  C   ALA   402      29.329  44.342  11.860  1.00 34.98           C  
ATOM   3024  O   ALA   402      28.176  44.376  11.424  1.00 34.98           O  
ATOM   3025  CB  ALA   402      29.659  41.954  12.539  1.00 34.98           C  
ATOM   3026  N   HIS   403      29.847  45.321  12.569  1.00 31.90           N  
ATOM   3027  CA  HIS   403      28.852  46.384  12.636  1.00 31.90           C  
ATOM   3028  C   HIS   403      28.740  47.120  11.305  1.00 31.90           C  
ATOM   3029  O   HIS   403      27.884  47.991  11.142  1.00 31.90           O  
ATOM   3030  CB  HIS   403      29.196  47.371  13.753  1.00 31.90           C  
ATOM   3031  CG  HIS   403      29.324  46.732  15.100  1.00 31.90           C  
ATOM   3032  ND1 HIS   403      28.232  46.373  15.860  1.00 31.90           N  
ATOM   3033  CD2 HIS   403      30.417  46.386  15.819  1.00 31.90           C  
ATOM   3034  CE1 HIS   403      28.650  45.832  16.993  1.00 31.90           C  
ATOM   3035  NE2 HIS   403      29.972  45.828  16.993  1.00 31.90           N  
ATOM   3036  N   LEU   404      29.714  46.941  10.469  1.00 34.58           N  
ATOM   3037  CA  LEU   404      29.396  47.786   9.323  1.00 34.58           C  
ATOM   3038  C   LEU   404      28.259  47.186   8.504  1.00 34.58           C  
ATOM   3039  O   LEU   404      27.550  47.905   7.798  1.00 34.58           O  
ATOM   3040  CB  LEU   404      30.631  47.978   8.439  1.00 34.58           C  
ATOM   3041  CG  LEU   404      31.616  49.064   8.875  1.00 34.58           C  
ATOM   3042  CD1 LEU   404      33.023  48.728   8.394  1.00 34.58           C  
ATOM   3043  CD2 LEU   404      31.176  50.426   8.349  1.00 34.58           C  
ATOM   3044  N   SER   405      28.083  45.932   8.611  1.00 32.57           N  
ATOM   3045  CA  SER   405      26.934  45.606   7.772  1.00 32.57           C  
ATOM   3046  C   SER   405      25.624  45.833   8.517  1.00 32.57           C  
ATOM   3047  O   SER   405      24.543  45.655   7.952  1.00 32.57           O  
ATOM   3048  CB  SER   405      27.014  44.155   7.294  1.00 32.57           C  
ATOM   3049  OG  SER   405      26.945  43.260   8.391  1.00 32.57           O  
ATOM   3050  N   GLN   406      25.704  46.074   9.788  1.00 31.64           N  
ATOM   3051  CA  GLN   406      24.342  46.133  10.308  1.00 31.64           C  
ATOM   3052  C   GLN   406      23.888  47.577  10.498  1.00 31.64           C  
ATOM   3053  O   GLN   406      23.253  47.907  11.503  1.00 31.64           O  
ATOM   3054  CB  GLN   406      24.239  45.372  11.631  1.00 31.64           C  
ATOM   3055  CG  GLN   406      24.507  43.878  11.504  1.00 31.64           C  
ATOM   3056  CD  GLN   406      23.893  43.073  12.634  1.00 31.64           C  
ATOM   3057  OE1 GLN   406      23.292  43.632  13.556  1.00 31.64           O  
ATOM   3058  NE2 GLN   406      24.040  41.754  12.570  1.00 31.64           N  
ATOM   3059  N   GLY   407      24.487  48.514   9.830  1.00 30.83           N  
ATOM   3060  CA  GLY   407      23.717  49.746   9.758  1.00 30.83           C  
ATOM   3061  C   GLY   407      22.377  49.573   9.069  1.00 30.83           C  
ATOM   3062  O   GLY   407      22.080  48.501   8.538  1.00 30.83           O  
ATOM   3063  N   PRO   408      21.280  49.976   9.629  1.00 35.25           N  
ATOM   3064  CA  PRO   408      19.993  49.893   8.935  1.00 35.25           C  
ATOM   3065  C   PRO   408      20.115  50.147   7.434  1.00 35.25           C  
ATOM   3066  O   PRO   408      19.112  50.115   6.716  1.00 35.25           O  
ATOM   3067  CB  PRO   408      19.159  50.986   9.608  1.00 35.25           C  
ATOM   3068  CG  PRO   408      20.158  51.862  10.292  1.00 35.25           C  
ATOM   3069  CD  PRO   408      21.451  51.108  10.412  1.00 35.25           C  
ATOM   3070  N   TYR   409      21.273  50.297   6.905  1.00 29.12           N  
ATOM   3071  CA  TYR   409      21.319  50.323   5.447  1.00 29.12           C  
ATOM   3072  C   TYR   409      21.978  49.062   4.900  1.00 29.12           C  
ATOM   3073  O   TYR   409      23.089  48.710   5.303  1.00 29.12           O  
ATOM   3074  CB  TYR   409      22.073  51.562   4.955  1.00 29.12           C  
ATOM   3075  CG  TYR   409      21.450  52.865   5.392  1.00 29.12           C  
ATOM   3076  CD1 TYR   409      20.330  53.376   4.743  1.00 29.12           C  
ATOM   3077  CD2 TYR   409      21.981  53.588   6.455  1.00 29.12           C  
ATOM   3078  CE1 TYR   409      19.753  54.578   5.141  1.00 29.12           C  
ATOM   3079  CE2 TYR   409      21.414  54.790   6.862  1.00 29.12           C  
ATOM   3080  CZ  TYR   409      20.301  55.276   6.200  1.00 29.12           C  
ATOM   3081  OH  TYR   409      19.735  56.466   6.599  1.00 29.12           O  
ATOM   3082  N   GLY   410      21.475  47.920   5.218  1.00 29.72           N  
ATOM   3083  CA  GLY   410      21.535  46.664   4.487  1.00 29.72           C  
ATOM   3084  C   GLY   410      22.629  46.637   3.437  1.00 29.72           C  
ATOM   3085  O   GLY   410      23.222  47.671   3.123  1.00 29.72           O  
ATOM   3086  N   PRO   411      23.483  45.659   3.425  1.00 35.81           N  
ATOM   3087  CA  PRO   411      24.429  45.499   2.318  1.00 35.81           C  
ATOM   3088  C   PRO   411      23.933  46.132   1.021  1.00 35.81           C  
ATOM   3089  O   PRO   411      22.750  46.023   0.689  1.00 35.81           O  
ATOM   3090  CB  PRO   411      24.547  43.979   2.174  1.00 35.81           C  
ATOM   3091  CG  PRO   411      23.398  43.430   2.957  1.00 35.81           C  
ATOM   3092  CD  PRO   411      22.816  44.537   3.789  1.00 35.81           C  
ATOM   3093  N   VAL   412      24.213  47.392   0.850  1.00 30.78           N  
ATOM   3094  CA  VAL   412      24.116  47.991  -0.478  1.00 30.78           C  
ATOM   3095  C   VAL   412      24.054  46.892  -1.537  1.00 30.78           C  
ATOM   3096  O   VAL   412      24.848  45.949  -1.509  1.00 30.78           O  
ATOM   3097  CB  VAL   412      25.304  48.938  -0.761  1.00 30.78           C  
ATOM   3098  CG1 VAL   412      24.985  49.869  -1.929  1.00 30.78           C  
ATOM   3099  CG2 VAL   412      25.653  49.744   0.489  1.00 30.78           C  
ATOM   3100  N   PRO   413      22.883  46.538  -2.031  1.00 31.61           N  
ATOM   3101  CA  PRO   413      22.800  45.639  -3.184  1.00 31.61           C  
ATOM   3102  C   PRO   413      23.785  46.008  -4.292  1.00 31.61           C  
ATOM   3103  O   PRO   413      23.942  47.188  -4.616  1.00 31.61           O  
ATOM   3104  CB  PRO   413      21.355  45.809  -3.660  1.00 31.61           C  
ATOM   3105  CG  PRO   413      20.760  46.811  -2.725  1.00 31.61           C  
ATOM   3106  CD  PRO   413      21.856  47.369  -1.863  1.00 31.61           C  
ATOM   3107  N   GLY   414      24.986  45.409  -4.296  1.00 32.61           N  
ATOM   3108  CA  GLY   414      25.924  45.293  -5.400  1.00 32.61           C  
ATOM   3109  C   GLY   414      27.365  45.523  -4.986  1.00 32.61           C  
ATOM   3110  O   GLY   414      28.223  45.797  -5.828  1.00 32.61           O  
ATOM   3111  N   GLY   415      27.690  45.437  -3.711  1.00 31.53           N  
ATOM   3112  CA  GLY   415      29.069  45.731  -3.356  1.00 31.53           C  
ATOM   3113  C   GLY   415      29.954  44.499  -3.329  1.00 31.53           C  
ATOM   3114  O   GLY   415      29.546  43.446  -2.835  1.00 31.53           O  
ATOM   3115  N   TYR   416      30.302  43.999  -4.517  1.00 25.42           N  
ATOM   3116  CA  TYR   416      31.525  43.241  -4.758  1.00 25.42           C  
ATOM   3117  C   TYR   416      32.283  43.001  -3.458  1.00 25.42           C  
ATOM   3118  O   TYR   416      32.524  43.936  -2.691  1.00 25.42           O  
ATOM   3119  CB  TYR   416      32.424  43.974  -5.758  1.00 25.42           C  
ATOM   3120  CG  TYR   416      31.819  44.106  -7.135  1.00 25.42           C  
ATOM   3121  CD1 TYR   416      31.884  43.057  -8.049  1.00 25.42           C  
ATOM   3122  CD2 TYR   416      31.183  45.279  -7.525  1.00 25.42           C  
ATOM   3123  CE1 TYR   416      31.330  43.174  -9.319  1.00 25.42           C  
ATOM   3124  CE2 TYR   416      30.625  45.407  -8.792  1.00 25.42           C  
ATOM   3125  CZ  TYR   416      30.703  44.351  -9.681  1.00 25.42           C  
ATOM   3126  OH  TYR   416      30.153  44.473 -10.937  1.00 25.42           O  
ATOM   3127  N   PRO   417      32.121  41.850  -2.922  1.00 34.02           N  
ATOM   3128  CA  PRO   417      33.071  41.639  -1.828  1.00 34.02           C  
ATOM   3129  C   PRO   417      34.449  42.229  -2.121  1.00 34.02           C  
ATOM   3130  O   PRO   417      34.810  42.415  -3.286  1.00 34.02           O  
ATOM   3131  CB  PRO   417      33.144  40.114  -1.713  1.00 34.02           C  
ATOM   3132  CG  PRO   417      32.536  39.606  -2.980  1.00 34.02           C  
ATOM   3133  CD  PRO   417      31.796  40.734  -3.640  1.00 34.02           C  
ATOM   3134  N   PRO   418      34.913  43.083  -1.250  1.00 30.90           N  
ATOM   3135  CA  PRO   418      36.297  43.529  -1.426  1.00 30.90           C  
ATOM   3136  C   PRO   418      37.186  42.460  -2.058  1.00 30.90           C  
ATOM   3137  O   PRO   418      36.915  41.265  -1.917  1.00 30.90           O  
ATOM   3138  CB  PRO   418      36.751  43.842   0.002  1.00 30.90           C  
ATOM   3139  CG  PRO   418      35.643  43.344   0.873  1.00 30.90           C  
ATOM   3140  CD  PRO   418      34.507  42.904  -0.006  1.00 30.90           C  
ATOM   3141  N   PRO   419      37.713  42.715  -3.184  1.00 26.60           N  
ATOM   3142  CA  PRO   419      38.725  41.829  -3.766  1.00 26.60           C  
ATOM   3143  C   PRO   419      39.523  41.071  -2.708  1.00 26.60           C  
ATOM   3144  O   PRO   419      39.740  41.583  -1.607  1.00 26.60           O  
ATOM   3145  CB  PRO   419      39.626  42.789  -4.547  1.00 26.60           C  
ATOM   3146  CG  PRO   419      39.194  44.154  -4.117  1.00 26.60           C  
ATOM   3147  CD  PRO   419      37.955  44.020  -3.279  1.00 26.60           C  
ATOM   3148  N   ASN   420      39.102  39.914  -2.349  1.00 25.50           N  
ATOM   3149  CA  ASN   420      39.886  38.755  -1.937  1.00 25.50           C  
ATOM   3150  C   ASN   420      41.257  39.165  -1.407  1.00 25.50           C  
ATOM   3151  O   ASN   420      42.078  39.705  -2.149  1.00 25.50           O  
ATOM   3152  CB  ASN   420      40.039  37.770  -3.098  1.00 25.50           C  
ATOM   3153  CG  ASN   420      38.883  36.794  -3.192  1.00 25.50           C  
ATOM   3154  OD1 ASN   420      37.989  36.789  -2.343  1.00 25.50           O  
ATOM   3155  ND2 ASN   420      38.893  35.961  -4.226  1.00 25.50           N  
ATOM   3156  N   VAL   421      41.283  39.899  -0.314  1.00 26.61           N  
ATOM   3157  CA  VAL   421      42.517  39.916   0.465  1.00 26.61           C  
ATOM   3158  C   VAL   421      43.196  38.550   0.389  1.00 26.61           C  
ATOM   3159  O   VAL   421      42.597  37.532   0.743  1.00 26.61           O  
ATOM   3160  CB  VAL   421      42.251  40.298   1.939  1.00 26.61           C  
ATOM   3161  CG1 VAL   421      43.563  40.389   2.717  1.00 26.61           C  
ATOM   3162  CG2 VAL   421      41.486  41.617   2.018  1.00 26.61           C  
ATOM   3163  N   ALA   422      43.684  38.201  -0.728  1.00 24.62           N  
ATOM   3164  CA  ALA   422      44.740  37.239  -1.029  1.00 24.62           C  
ATOM   3165  C   ALA   422      45.478  36.819   0.240  1.00 24.62           C  
ATOM   3166  O   ALA   422      46.237  37.604   0.813  1.00 24.62           O  
ATOM   3167  CB  ALA   422      45.721  37.824  -2.041  1.00 24.62           C  
ATOM   3168  N   THR   423      44.794  36.410   1.254  1.00 27.99           N  
ATOM   3169  CA  THR   423      45.614  35.780   2.283  1.00 27.99           C  
ATOM   3170  C   THR   423      46.472  34.668   1.685  1.00 27.99           C  
ATOM   3171  O   THR   423      46.104  34.070   0.672  1.00 27.99           O  
ATOM   3172  CB  THR   423      44.745  35.209   3.418  1.00 27.99           C  
ATOM   3173  OG1 THR   423      43.847  34.231   2.878  1.00 27.99           O  
ATOM   3174  CG2 THR   423      43.934  36.307   4.096  1.00 27.99           C  
ATOM   3175  N   SER   424      47.579  34.994   1.066  1.00 28.18           N  
ATOM   3176  CA  SER   424      48.688  34.058   0.920  1.00 28.18           C  
ATOM   3177  C   SER   424      48.303  32.664   1.407  1.00 28.18           C  
ATOM   3178  O   SER   424      47.699  32.518   2.471  1.00 28.18           O  
ATOM   3179  CB  SER   424      49.914  34.554   1.689  1.00 28.18           C  
ATOM   3180  OG  SER   424      49.647  34.610   3.080  1.00 28.18           O  
ATOM   3181  N   ALA   425      47.426  31.977   0.747  1.00 29.50           N  
ATOM   3182  CA  ALA   425      47.229  30.531   0.678  1.00 29.50           C  
ATOM   3183  C   ALA   425      48.340  29.790   1.416  1.00 29.50           C  
ATOM   3184  O   ALA   425      49.523  30.071   1.214  1.00 29.50           O  
ATOM   3185  CB  ALA   425      47.163  30.072  -0.777  1.00 29.50           C  
ATOM   3186  N   PRO   426      48.178  29.428   2.673  1.00 34.38           N  
ATOM   3187  CA  PRO   426      49.179  28.517   3.233  1.00 34.38           C  
ATOM   3188  C   PRO   426      49.649  27.468   2.227  1.00 34.38           C  
ATOM   3189  O   PRO   426      48.874  27.041   1.367  1.00 34.38           O  
ATOM   3190  CB  PRO   426      48.443  27.860   4.403  1.00 34.38           C  
ATOM   3191  CG  PRO   426      47.022  28.300   4.256  1.00 34.38           C  
ATOM   3192  CD  PRO   426      46.948  29.314   3.151  1.00 34.38           C  
ATOM   3193  N   ASN   427      50.739  27.721   1.569  1.00 29.20           N  
ATOM   3194  CA  ASN   427      51.680  26.784   0.964  1.00 29.20           C  
ATOM   3195  C   ASN   427      51.177  25.346   1.056  1.00 29.20           C  
ATOM   3196  O   ASN   427      50.899  24.850   2.149  1.00 29.20           O  
ATOM   3197  CB  ASN   427      53.057  26.907   1.619  1.00 29.20           C  
ATOM   3198  CG  ASN   427      54.192  26.658   0.645  1.00 29.20           C  
ATOM   3199  OD1 ASN   427      53.968  26.475  -0.554  1.00 29.20           O  
ATOM   3200  ND2 ASN   427      55.419  26.650   1.154  1.00 29.20           N  
ATOM   3201  N   PRO   428      50.602  24.783   0.034  1.00 33.89           N  
ATOM   3202  CA  PRO   428      50.153  23.389   0.040  1.00 33.89           C  
ATOM   3203  C   PRO   428      51.275  22.409   0.380  1.00 33.89           C  
ATOM   3204  O   PRO   428      51.020  21.220   0.585  1.00 33.89           O  
ATOM   3205  CB  PRO   428      49.655  23.172  -1.391  1.00 33.89           C  
ATOM   3206  CG  PRO   428      49.996  24.438  -2.109  1.00 33.89           C  
ATOM   3207  CD  PRO   428      50.583  25.404  -1.121  1.00 33.89           C  
ATOM   3208  N   ASP   429      52.533  22.951   0.586  1.00 32.13           N  
ATOM   3209  CA  ASP   429      53.418  21.843   0.932  1.00 32.13           C  
ATOM   3210  C   ASP   429      53.812  21.894   2.406  1.00 32.13           C  
ATOM   3211  O   ASP   429      54.719  21.179   2.837  1.00 32.13           O  
ATOM   3212  CB  ASP   429      54.669  21.861   0.052  1.00 32.13           C  
ATOM   3213  CG  ASP   429      54.374  21.557  -1.406  1.00 32.13           C  
ATOM   3214  OD1 ASP   429      53.420  20.801  -1.690  1.00 32.13           O  
ATOM   3215  OD2 ASP   429      55.103  22.077  -2.279  1.00 32.13           O  
ATOM   3216  N   GLY   430      53.113  22.580   3.273  1.00 29.54           N  
ATOM   3217  CA  GLY   430      53.601  22.517   4.641  1.00 29.54           C  
ATOM   3218  C   GLY   430      52.877  21.486   5.486  1.00 29.54           C  
ATOM   3219  O   GLY   430      51.706  21.669   5.829  1.00 29.54           O  
ATOM   3220  N   ILE   431      52.804  20.230   5.029  1.00 28.87           N  
ATOM   3221  CA  ILE   431      52.598  19.030   5.832  1.00 28.87           C  
ATOM   3222  C   ILE   431      53.210  19.224   7.218  1.00 28.87           C  
ATOM   3223  O   ILE   431      54.431  19.327   7.355  1.00 28.87           O  
ATOM   3224  CB  ILE   431      53.201  17.782   5.150  1.00 28.87           C  
ATOM   3225  CG1 ILE   431      52.652  17.633   3.727  1.00 28.87           C  
ATOM   3226  CG2 ILE   431      52.923  16.525   5.979  1.00 28.87           C  
ATOM   3227  CD1 ILE   431      53.316  16.526   2.920  1.00 28.87           C  
ATOM   3228  N   ALA   432      52.707  20.139   7.964  1.00 29.54           N  
ATOM   3229  CA  ALA   432      53.010  20.150   9.392  1.00 29.54           C  
ATOM   3230  C   ALA   432      52.741  18.785  10.020  1.00 29.54           C  
ATOM   3231  O   ALA   432      51.628  18.261   9.928  1.00 29.54           O  
ATOM   3232  CB  ALA   432      52.195  21.228  10.102  1.00 29.54           C  
ATOM   3233  N   HIS   433      53.608  17.829   9.813  1.00 24.32           N  
ATOM   3234  CA  HIS   433      53.766  16.670  10.684  1.00 24.32           C  
ATOM   3235  C   HIS   433      53.452  17.023  12.134  1.00 24.32           C  
ATOM   3236  O   HIS   433      54.104  17.888  12.722  1.00 24.32           O  
ATOM   3237  CB  HIS   433      55.185  16.109  10.576  1.00 24.32           C  
ATOM   3238  CG  HIS   433      55.551  15.663   9.197  1.00 24.32           C  
ATOM   3239  ND1 HIS   433      55.098  14.481   8.652  1.00 24.32           N  
ATOM   3240  CD2 HIS   433      56.326  16.245   8.251  1.00 24.32           C  
ATOM   3241  CE1 HIS   433      55.580  14.354   7.427  1.00 24.32           C  
ATOM   3242  NE2 HIS   433      56.328  15.411   7.159  1.00 24.32           N  
ATOM   3243  N   SER   434      52.240  17.150  12.508  1.00 26.36           N  
ATOM   3244  CA  SER   434      52.037  17.064  13.950  1.00 26.36           C  
ATOM   3245  C   SER   434      52.581  15.753  14.508  1.00 26.36           C  
ATOM   3246  O   SER   434      52.446  14.701  13.879  1.00 26.36           O  
ATOM   3247  CB  SER   434      50.552  17.196  14.292  1.00 26.36           C  
ATOM   3248  OG  SER   434      49.964  18.266  13.574  1.00 26.36           O  
ATOM   3249  N   PRO   435      53.663  15.705  15.269  1.00 27.69           N  
ATOM   3250  CA  PRO   435      54.108  14.487  15.950  1.00 27.69           C  
ATOM   3251  C   PRO   435      52.952  13.693  16.554  1.00 27.69           C  
ATOM   3252  O   PRO   435      51.984  14.280  17.044  1.00 27.69           O  
ATOM   3253  CB  PRO   435      55.038  15.015  17.046  1.00 27.69           C  
ATOM   3254  CG  PRO   435      54.905  16.503  16.975  1.00 27.69           C  
ATOM   3255  CD  PRO   435      54.019  16.848  15.813  1.00 27.69           C  
ATOM   3256  N   GLY   436      52.560  12.612  15.914  1.00 27.19           N  
ATOM   3257  CA  GLY   436      52.255  11.250  16.322  1.00 27.19           C  
ATOM   3258  C   GLY   436      51.486  11.176  17.628  1.00 27.19           C  
ATOM   3259  O   GLY   436      52.056  11.379  18.702  1.00 27.19           O  
ATOM   3260  N   VAL   437      50.206  11.564  17.658  1.00 26.99           N  
ATOM   3261  CA  VAL   437      49.423  11.103  18.800  1.00 26.99           C  
ATOM   3262  C   VAL   437      49.037   9.639  18.604  1.00 26.99           C  
ATOM   3263  O   VAL   437      48.535   9.259  17.544  1.00 26.99           O  
ATOM   3264  CB  VAL   437      48.158  11.966  19.006  1.00 26.99           C  
ATOM   3265  CG1 VAL   437      48.331  12.903  20.199  1.00 26.99           C  
ATOM   3266  CG2 VAL   437      47.843  12.760  17.740  1.00 26.99           C  
ATOM   3267  N   PRO   438      49.622   8.691  19.262  1.00 29.23           N  
ATOM   3268  CA  PRO   438      49.135   7.310  19.233  1.00 29.23           C  
ATOM   3269  C   PRO   438      47.637   7.207  19.511  1.00 29.23           C  
ATOM   3270  O   PRO   438      47.096   7.989  20.298  1.00 29.23           O  
ATOM   3271  CB  PRO   438      49.944   6.626  20.338  1.00 29.23           C  
ATOM   3272  CG  PRO   438      50.707   7.732  20.992  1.00 29.23           C  
ATOM   3273  CD  PRO   438      50.451   9.002  20.232  1.00 29.23           C  
ATOM   3274  N   SER   439      46.878   6.942  18.501  1.00 26.57           N  
ATOM   3275  CA  SER   439      45.465   6.581  18.451  1.00 26.57           C  
ATOM   3276  C   SER   439      45.044   5.825  19.707  1.00 26.57           C  
ATOM   3277  O   SER   439      45.678   4.837  20.086  1.00 26.57           O  
ATOM   3278  CB  SER   439      45.171   5.733  17.213  1.00 26.57           C  
ATOM   3279  OG  SER   439      45.620   6.387  16.038  1.00 26.57           O  
ATOM   3280  N   ALA   440      44.800   6.460  20.765  1.00 30.84           N  
ATOM   3281  CA  ALA   440      44.055   5.986  21.928  1.00 30.84           C  
ATOM   3282  C   ALA   440      42.957   5.009  21.516  1.00 30.84           C  
ATOM   3283  O   ALA   440      42.259   5.232  20.524  1.00 30.84           O  
ATOM   3284  CB  ALA   440      43.454   7.164  22.691  1.00 30.84           C  
ATOM   3285  N   ALA   441      43.205   3.732  21.483  1.00 30.19           N  
ATOM   3286  CA  ALA   441      42.288   2.598  21.551  1.00 30.19           C  
ATOM   3287  C   ALA   441      40.881   3.052  21.930  1.00 30.19           C  
ATOM   3288  O   ALA   441      40.695   3.746  22.933  1.00 30.19           O  
ATOM   3289  CB  ALA   441      42.796   1.561  22.550  1.00 30.19           C  
ATOM   3290  N   ILE   442      40.125   3.510  21.019  1.00 30.51           N  
ATOM   3291  CA  ILE   442      38.694   3.786  21.093  1.00 30.51           C  
ATOM   3292  C   ILE   442      38.018   2.763  22.004  1.00 30.51           C  
ATOM   3293  O   ILE   442      38.165   1.554  21.807  1.00 30.51           O  
ATOM   3294  CB  ILE   442      38.042   3.770  19.692  1.00 30.51           C  
ATOM   3295  CG1 ILE   442      38.752   4.760  18.762  1.00 30.51           C  
ATOM   3296  CG2 ILE   442      36.547   4.086  19.789  1.00 30.51           C  
ATOM   3297  CD1 ILE   442      38.012   5.025  17.459  1.00 30.51           C  
ATOM   3298  N   PRO   443      37.714   3.078  23.183  1.00 31.78           N  
ATOM   3299  CA  PRO   443      36.888   2.215  24.030  1.00 31.78           C  
ATOM   3300  C   PRO   443      35.634   1.714  23.317  1.00 31.78           C  
ATOM   3301  O   PRO   443      34.973   2.481  22.612  1.00 31.78           O  
ATOM   3302  CB  PRO   443      36.521   3.122  25.207  1.00 31.78           C  
ATOM   3303  CG  PRO   443      37.320   4.368  24.993  1.00 31.78           C  
ATOM   3304  CD  PRO   443      37.888   4.337  23.603  1.00 31.78           C  
ATOM   3305  N   GLY   444      35.676   0.578  22.744  1.00 34.79           N  
ATOM   3306  CA  GLY   444      34.496  -0.154  22.312  1.00 34.79           C  
ATOM   3307  C   GLY   444      34.777  -1.126  21.182  1.00 34.79           C  
ATOM   3308  O   GLY   444      33.855  -1.565  20.490  1.00 34.79           O  
ATOM   3309  N   GLN   445      36.050  -1.293  20.911  1.00 34.97           N  
ATOM   3310  CA  GLN   445      36.211  -2.344  19.912  1.00 34.97           C  
ATOM   3311  C   GLN   445      36.383  -3.709  20.573  1.00 34.97           C  
ATOM   3312  O   GLN   445      37.408  -3.975  21.203  1.00 34.97           O  
ATOM   3313  CB  GLN   445      37.407  -2.045  19.006  1.00 34.97           C  
ATOM   3314  CG  GLN   445      37.226  -0.809  18.137  1.00 34.97           C  
ATOM   3315  CD  GLN   445      38.176  -0.778  16.955  1.00 34.97           C  
ATOM   3316  OE1 GLN   445      39.026  -1.661  16.801  1.00 34.97           O  
ATOM   3317  NE2 GLN   445      38.042   0.241  16.112  1.00 34.97           N  
ATOM   3318  N   MET   446      35.425  -4.147  21.289  1.00 29.74           N  
ATOM   3319  CA  MET   446      35.406  -5.537  21.738  1.00 29.74           C  
ATOM   3320  C   MET   446      35.919  -6.468  20.644  1.00 29.74           C  
ATOM   3321  O   MET   446      35.566  -6.312  19.474  1.00 29.74           O  
ATOM   3322  CB  MET   446      33.993  -5.949  22.155  1.00 29.74           C  
ATOM   3323  CG  MET   446      33.510  -5.276  23.430  1.00 29.74           C  
ATOM   3324  SD  MET   446      31.820  -5.806  23.908  1.00 29.74           S  
ATOM   3325  CE  MET   446      31.560  -4.767  25.373  1.00 29.74           C  
ATOM   3326  N   PRO   447      37.084  -7.048  20.873  1.00 36.38           N  
ATOM   3327  CA  PRO   447      37.604  -8.075  19.967  1.00 36.38           C  
ATOM   3328  C   PRO   447      36.518  -9.026  19.469  1.00 36.38           C  
ATOM   3329  O   PRO   447      35.482  -9.181  20.120  1.00 36.38           O  
ATOM   3330  CB  PRO   447      38.628  -8.819  20.827  1.00 36.38           C  
ATOM   3331  CG  PRO   447      38.502  -8.209  22.186  1.00 36.38           C  
ATOM   3332  CD  PRO   447      37.495  -7.097  22.117  1.00 36.38           C  
ATOM   3333  N   PRO   448      36.402  -9.168  18.177  1.00 40.04           N  
ATOM   3334  CA  PRO   448      35.516 -10.125  17.511  1.00 40.04           C  
ATOM   3335  C   PRO   448      35.257 -11.374  18.351  1.00 40.04           C  
ATOM   3336  O   PRO   448      36.159 -11.855  19.042  1.00 40.04           O  
ATOM   3337  CB  PRO   448      36.276 -10.478  16.229  1.00 40.04           C  
ATOM   3338  CG  PRO   448      37.642  -9.904  16.426  1.00 40.04           C  
ATOM   3339  CD  PRO   448      37.626  -9.045  17.658  1.00 40.04           C  
ATOM   3340  N   GLU   449      34.096 -11.482  18.978  1.00 37.93           N  
ATOM   3341  CA  GLU   449      33.380 -12.581  19.618  1.00 37.93           C  
ATOM   3342  C   GLU   449      33.847 -13.931  19.080  1.00 37.93           C  
ATOM   3343  O   GLU   449      33.894 -14.139  17.866  1.00 37.93           O  
ATOM   3344  CB  GLU   449      31.870 -12.429  19.417  1.00 37.93           C  
ATOM   3345  CG  GLU   449      31.278 -11.209  20.107  1.00 37.93           C  
ATOM   3346  CD  GLU   449      29.758 -11.176  20.069  1.00 37.93           C  
ATOM   3347  OE1 GLU   449      29.153 -10.305  20.734  1.00 37.93           O  
ATOM   3348  OE2 GLU   449      29.168 -12.029  19.370  1.00 37.93           O  
ATOM   3349  N   GLN   450      34.847 -14.500  19.594  1.00 33.20           N  
ATOM   3350  CA  GLN   450      35.225 -15.906  19.491  1.00 33.20           C  
ATOM   3351  C   GLN   450      33.996 -16.810  19.531  1.00 33.20           C  
ATOM   3352  O   GLN   450      33.156 -16.685  20.425  1.00 33.20           O  
ATOM   3353  CB  GLN   450      36.193 -16.286  20.612  1.00 33.20           C  
ATOM   3354  CG  GLN   450      37.564 -15.636  20.487  1.00 33.20           C  
ATOM   3355  CD  GLN   450      38.673 -16.645  20.255  1.00 33.20           C  
ATOM   3356  OE1 GLN   450      38.493 -17.847  20.476  1.00 33.20           O  
ATOM   3357  NE2 GLN   450      39.828 -16.165  19.808  1.00 33.20           N  
ATOM   3358  N   PRO   451      33.568 -17.312  18.396  1.00 36.90           N  
ATOM   3359  CA  PRO   451      32.451 -18.258  18.347  1.00 36.90           C  
ATOM   3360  C   PRO   451      32.627 -19.429  19.311  1.00 36.90           C  
ATOM   3361  O   PRO   451      33.722 -19.987  19.417  1.00 36.90           O  
ATOM   3362  CB  PRO   451      32.460 -18.740  16.894  1.00 36.90           C  
ATOM   3363  CG  PRO   451      33.605 -18.019  16.260  1.00 36.90           C  
ATOM   3364  CD  PRO   451      34.282 -17.183  17.308  1.00 36.90           C  
ATOM   3365  N   GLY   452      32.042 -19.395  20.511  1.00 37.96           N  
ATOM   3366  CA  GLY   452      31.750 -20.565  21.324  1.00 37.96           C  
ATOM   3367  C   GLY   452      32.058 -20.361  22.795  1.00 37.96           C  
ATOM   3368  O   GLY   452      32.176 -21.328  23.550  1.00 37.96           O  
ATOM   3369  N   ALA   453      32.197 -19.105  23.193  1.00 34.49           N  
ATOM   3370  CA  ALA   453      32.434 -19.023  24.632  1.00 34.49           C  
ATOM   3371  C   ALA   453      31.120 -18.901  25.398  1.00 34.49           C  
ATOM   3372  O   ALA   453      30.205 -18.195  24.966  1.00 34.49           O  
ATOM   3373  CB  ALA   453      33.346 -17.842  24.955  1.00 34.49           C  
ATOM   3374  N   PRO   454      30.786 -19.893  26.142  1.00 35.89           N  
ATOM   3375  CA  PRO   454      29.618 -19.760  27.017  1.00 35.89           C  
ATOM   3376  C   PRO   454      29.567 -18.413  27.733  1.00 35.89           C  
ATOM   3377  O   PRO   454      30.607 -17.882  28.132  1.00 35.89           O  
ATOM   3378  CB  PRO   454      29.796 -20.905  28.018  1.00 35.89           C  
ATOM   3379  CG  PRO   454      31.184 -21.405  27.784  1.00 35.89           C  
ATOM   3380  CD  PRO   454      31.725 -20.749  26.546  1.00 35.89           C  
ATOM   3381  N   VAL   455      28.888 -17.488  27.144  1.00 32.74           N  
ATOM   3382  CA  VAL   455      28.570 -16.233  27.817  1.00 32.74           C  
ATOM   3383  C   VAL   455      28.333 -16.490  29.304  1.00 32.74           C  
ATOM   3384  O   VAL   455      27.464 -17.283  29.673  1.00 32.74           O  
ATOM   3385  CB  VAL   455      27.333 -15.551  27.190  1.00 32.74           C  
ATOM   3386  CG1 VAL   455      27.025 -14.234  27.900  1.00 32.74           C  
ATOM   3387  CG2 VAL   455      27.552 -15.319  25.697  1.00 32.74           C  
ATOM   3388  N   GLU   456      29.365 -16.484  30.084  1.00 35.92           N  
ATOM   3389  CA  GLU   456      29.192 -16.398  31.531  1.00 35.92           C  
ATOM   3390  C   GLU   456      28.268 -15.245  31.909  1.00 35.92           C  
ATOM   3391  O   GLU   456      28.502 -14.100  31.517  1.00 35.92           O  
ATOM   3392  CB  GLU   456      30.547 -16.236  32.225  1.00 35.92           C  
ATOM   3393  CG  GLU   456      30.518 -16.560  33.712  1.00 35.92           C  
ATOM   3394  CD  GLU   456      31.900 -16.581  34.348  1.00 35.92           C  
ATOM   3395  OE1 GLU   456      31.996 -16.759  35.584  1.00 35.92           O  
ATOM   3396  OE2 GLU   456      32.893 -16.416  33.605  1.00 35.92           O  
ATOM   3397  N   ILE   457      27.011 -15.471  32.002  1.00 35.94           N  
ATOM   3398  CA  ILE   457      26.043 -14.513  32.525  1.00 35.94           C  
ATOM   3399  C   ILE   457      26.456 -14.077  33.930  1.00 35.94           C  
ATOM   3400  O   ILE   457      26.760 -14.915  34.782  1.00 35.94           O  
ATOM   3401  CB  ILE   457      24.616 -15.106  32.546  1.00 35.94           C  
ATOM   3402  CG1 ILE   457      24.298 -15.778  31.205  1.00 35.94           C  
ATOM   3403  CG2 ILE   457      23.586 -14.021  32.873  1.00 35.94           C  
ATOM   3404  CD1 ILE   457      22.989 -16.555  31.198  1.00 35.94           C  
ATOM   3405  N   ALA   458      27.121 -12.993  34.005  1.00 39.92           N  
ATOM   3406  CA  ALA   458      27.394 -12.243  35.228  1.00 39.92           C  
ATOM   3407  C   ALA   458      26.315 -12.494  36.278  1.00 39.92           C  
ATOM   3408  O   ALA   458      25.130 -12.581  35.950  1.00 39.92           O  
ATOM   3409  CB  ALA   458      27.500 -10.751  34.925  1.00 39.92           C  
ATOM   3410  N   PRO   459      26.695 -13.048  37.388  1.00 44.09           N  
ATOM   3411  CA  PRO   459      25.697 -13.122  38.457  1.00 44.09           C  
ATOM   3412  C   PRO   459      25.014 -11.782  38.720  1.00 44.09           C  
ATOM   3413  O   PRO   459      25.663 -10.734  38.674  1.00 44.09           O  
ATOM   3414  CB  PRO   459      26.514 -13.566  39.672  1.00 44.09           C  
ATOM   3415  CG  PRO   459      27.939 -13.453  39.237  1.00 44.09           C  
ATOM   3416  CD  PRO   459      27.966 -13.162  37.763  1.00 44.09           C  
ATOM   3417  N   GLY   460      23.837 -11.647  38.252  1.00 42.10           N  
ATOM   3418  CA  GLY   460      23.036 -10.465  38.527  1.00 42.10           C  
ATOM   3419  C   GLY   460      23.053 -10.061  39.989  1.00 42.10           C  
ATOM   3420  O   GLY   460      23.611 -10.770  40.829  1.00 42.10           O  
ATOM   3421  N   PRO   461      22.972  -8.801  40.311  1.00 46.10           N  
ATOM   3422  CA  PRO   461      22.914  -8.214  41.651  1.00 46.10           C  
ATOM   3423  C   PRO   461      22.153  -9.089  42.646  1.00 46.10           C  
ATOM   3424  O   PRO   461      21.346  -9.930  42.243  1.00 46.10           O  
ATOM   3425  CB  PRO   461      22.186  -6.887  41.424  1.00 46.10           C  
ATOM   3426  CG  PRO   461      21.762  -6.924  39.992  1.00 46.10           C  
ATOM   3427  CD  PRO   461      22.322  -8.167  39.361  1.00 46.10           C  
ATOM   3428  N   PRO   462      22.636  -9.234  43.872  1.00 47.23           N  
ATOM   3429  CA  PRO   462      21.870  -9.974  44.877  1.00 47.23           C  
ATOM   3430  C   PRO   462      20.385  -9.616  44.869  1.00 47.23           C  
ATOM   3431  O   PRO   462      20.032  -8.436  44.789  1.00 47.23           O  
ATOM   3432  CB  PRO   462      22.525  -9.559  46.197  1.00 47.23           C  
ATOM   3433  CG  PRO   462      23.616  -8.617  45.801  1.00 47.23           C  
ATOM   3434  CD  PRO   462      23.568  -8.430  44.312  1.00 47.23           C  
ATOM   3435  N   GLY   463      19.539 -10.403  44.316  1.00 45.28           N  
ATOM   3436  CA  GLY   463      18.087 -10.352  44.374  1.00 45.28           C  
ATOM   3437  C   GLY   463      17.429 -10.518  43.018  1.00 45.28           C  
ATOM   3438  O   GLY   463      16.208 -10.399  42.895  1.00 45.28           O  
ATOM   3439  N   ALA   464      18.202 -10.615  41.968  1.00 42.57           N  
ATOM   3440  CA  ALA   464      17.582 -10.742  40.652  1.00 42.57           C  
ATOM   3441  C   ALA   464      17.082 -12.165  40.415  1.00 42.57           C  
ATOM   3442  O   ALA   464      17.835 -13.128  40.575  1.00 42.57           O  
ATOM   3443  CB  ALA   464      18.568 -10.339  39.558  1.00 42.57           C  
ATOM   3444  N   ARG   465      15.966 -12.446  40.942  1.00 39.60           N  
ATOM   3445  CA  ARG   465      15.198 -13.659  40.678  1.00 39.60           C  
ATOM   3446  C   ARG   465      15.201 -13.995  39.190  1.00 39.60           C  
ATOM   3447  O   ARG   465      14.833 -13.161  38.359  1.00 39.60           O  
ATOM   3448  CB  ARG   465      13.760 -13.504  41.178  1.00 39.60           C  
ATOM   3449  CG  ARG   465      13.444 -14.336  42.410  1.00 39.60           C  
ATOM   3450  CD  ARG   465      12.034 -14.075  42.920  1.00 39.60           C  
ATOM   3451  NE  ARG   465      11.788 -14.745  44.194  1.00 39.60           N  
ATOM   3452  CZ  ARG   465      10.679 -14.617  44.916  1.00 39.60           C  
ATOM   3453  NH1 ARG   465       9.687 -13.838  44.503  1.00 39.60           N  
ATOM   3454  NH2 ARG   465      10.561 -15.273  46.062  1.00 39.60           N  
ATOM   3455  N   THR   466      16.234 -14.662  38.738  1.00 41.54           N  
ATOM   3456  CA  THR   466      16.189 -15.251  37.404  1.00 41.54           C  
ATOM   3457  C   THR   466      14.919 -16.076  37.219  1.00 41.54           C  
ATOM   3458  O   THR   466      14.546 -16.857  38.097  1.00 41.54           O  
ATOM   3459  CB  THR   466      17.422 -16.136  37.142  1.00 41.54           C  
ATOM   3460  OG1 THR   466      17.717 -16.895  38.321  1.00 41.54           O  
ATOM   3461  CG2 THR   466      18.638 -15.292  36.778  1.00 41.54           C  
ATOM   3462  N   VAL   467      13.931 -15.476  36.671  1.00 36.75           N  
ATOM   3463  CA  VAL   467      12.723 -16.189  36.271  1.00 36.75           C  
ATOM   3464  C   VAL   467      13.070 -17.245  35.223  1.00 36.75           C  
ATOM   3465  O   VAL   467      13.773 -16.958  34.252  1.00 36.75           O  
ATOM   3466  CB  VAL   467      11.650 -15.224  35.719  1.00 36.75           C  
ATOM   3467  CG1 VAL   467      10.857 -14.590  36.860  1.00 36.75           C  
ATOM   3468  CG2 VAL   467      12.297 -14.147  34.851  1.00 36.75           C  
ATOM   3469  N   PRO   468      13.039 -18.482  35.557  1.00 37.15           N  
ATOM   3470  CA  PRO   468      13.199 -19.486  34.502  1.00 37.15           C  
ATOM   3471  C   PRO   468      12.217 -19.291  33.348  1.00 37.15           C  
ATOM   3472  O   PRO   468      11.050 -18.963  33.575  1.00 37.15           O  
ATOM   3473  CB  PRO   468      12.932 -20.806  35.228  1.00 37.15           C  
ATOM   3474  CG  PRO   468      12.316 -20.408  36.531  1.00 37.15           C  
ATOM   3475  CD  PRO   468      12.498 -18.929  36.711  1.00 37.15           C  
ATOM   3476  N   VAL   469      12.668 -18.764  32.282  1.00 35.41           N  
ATOM   3477  CA  VAL   469      11.818 -18.703  31.098  1.00 35.41           C  
ATOM   3478  C   VAL   469      11.399 -20.114  30.689  1.00 35.41           C  
ATOM   3479  O   VAL   469      12.249 -20.978  30.458  1.00 35.41           O  
ATOM   3480  CB  VAL   469      12.531 -17.997  29.923  1.00 35.41           C  
ATOM   3481  CG1 VAL   469      11.552 -17.724  28.783  1.00 35.41           C  
ATOM   3482  CG2 VAL   469      13.180 -16.698  30.397  1.00 35.41           C  
ATOM   3483  N   SER   470      10.350 -20.556  31.172  1.00 34.81           N  
ATOM   3484  CA  SER   470       9.675 -21.771  30.728  1.00 34.81           C  
ATOM   3485  C   SER   470       9.521 -21.796  29.211  1.00 34.81           C  
ATOM   3486  O   SER   470       9.185 -20.779  28.600  1.00 34.81           O  
ATOM   3487  CB  SER   470       8.302 -21.894  31.390  1.00 34.81           C  
ATOM   3488  OG  SER   470       8.430 -22.030  32.795  1.00 34.81           O  
ATOM   3489  N   PRO   471      10.093 -22.757  28.574  1.00 37.71           N  
ATOM   3490  CA  PRO   471       9.832 -22.880  27.138  1.00 37.71           C  
ATOM   3491  C   PRO   471       8.342 -22.968  26.815  1.00 37.71           C  
ATOM   3492  O   PRO   471       7.559 -23.471  27.625  1.00 37.71           O  
ATOM   3493  CB  PRO   471      10.549 -24.179  26.760  1.00 37.71           C  
ATOM   3494  CG  PRO   471      10.887 -24.823  28.065  1.00 37.71           C  
ATOM   3495  CD  PRO   471      10.639 -23.831  29.165  1.00 37.71           C  
ATOM   3496  N   ILE   472       7.808 -21.978  26.227  1.00 39.92           N  
ATOM   3497  CA  ILE   472       6.464 -21.936  25.662  1.00 39.92           C  
ATOM   3498  C   ILE   472       6.109 -23.299  25.072  1.00 39.92           C  
ATOM   3499  O   ILE   472       6.837 -23.826  24.229  1.00 39.92           O  
ATOM   3500  CB  ILE   472       6.337 -20.836  24.584  1.00 39.92           C  
ATOM   3501  CG1 ILE   472       6.761 -19.478  25.154  1.00 39.92           C  
ATOM   3502  CG2 ILE   472       4.909 -20.779  24.036  1.00 39.92           C  
ATOM   3503  CD1 ILE   472       6.833 -18.366  24.117  1.00 39.92           C  
ATOM   3504  N   PRO   473       5.231 -24.065  25.689  1.00 40.63           N  
ATOM   3505  CA  PRO   473       4.787 -25.305  25.048  1.00 40.63           C  
ATOM   3506  C   PRO   473       4.254 -25.081  23.635  1.00 40.63           C  
ATOM   3507  O   PRO   473       3.506 -24.130  23.397  1.00 40.63           O  
ATOM   3508  CB  PRO   473       3.677 -25.804  25.977  1.00 40.63           C  
ATOM   3509  CG  PRO   473       3.607 -24.786  27.070  1.00 40.63           C  
ATOM   3510  CD  PRO   473       4.602 -23.700  26.775  1.00 40.63           C  
ATOM   3511  N   GLY   474       4.928 -25.587  22.637  1.00 41.66           N  
ATOM   3512  CA  GLY   474       4.464 -25.657  21.261  1.00 41.66           C  
ATOM   3513  C   GLY   474       5.286 -24.808  20.309  1.00 41.66           C  
ATOM   3514  O   GLY   474       4.840 -24.497  19.203  1.00 41.66           O  
ATOM   3515  N   ALA   475       6.277 -24.126  20.910  1.00 39.40           N  
ATOM   3516  CA  ALA   475       7.105 -23.333  20.005  1.00 39.40           C  
ATOM   3517  C   ALA   475       7.935 -24.231  19.092  1.00 39.40           C  
ATOM   3518  O   ALA   475       8.510 -25.224  19.543  1.00 39.40           O  
ATOM   3519  CB  ALA   475       8.016 -22.399  20.797  1.00 39.40           C  
ATOM   3520  N   PRO   476       7.581 -24.305  17.868  1.00 41.88           N  
ATOM   3521  CA  PRO   476       8.415 -25.081  16.948  1.00 41.88           C  
ATOM   3522  C   PRO   476       9.903 -24.773  17.098  1.00 41.88           C  
ATOM   3523  O   PRO   476      10.274 -23.640  17.414  1.00 41.88           O  
ATOM   3524  CB  PRO   476       7.907 -24.656  15.568  1.00 41.88           C  
ATOM   3525  CG  PRO   476       6.994 -23.503  15.835  1.00 41.88           C  
ATOM   3526  CD  PRO   476       6.800 -23.383  17.320  1.00 41.88           C  
ATOM   3527  N   ASP   477      10.582 -25.609  17.814  1.00 41.81           N  
ATOM   3528  CA  ASP   477      12.041 -25.666  17.800  1.00 41.81           C  
ATOM   3529  C   ASP   477      12.603 -25.035  16.529  1.00 41.81           C  
ATOM   3530  O   ASP   477      12.302 -25.483  15.421  1.00 41.81           O  
ATOM   3531  CB  ASP   477      12.522 -27.113  17.926  1.00 41.81           C  
ATOM   3532  CG  ASP   477      12.807 -27.521  19.360  1.00 41.81           C  
ATOM   3533  OD1 ASP   477      12.944 -26.635  20.230  1.00 41.81           O  
ATOM   3534  OD2 ASP   477      12.897 -28.740  19.622  1.00 41.81           O  
ATOM   3535  N   PHE   478      12.617 -23.778  16.447  1.00 38.59           N  
ATOM   3536  CA  PHE   478      13.303 -23.171  15.313  1.00 38.59           C  
ATOM   3537  C   PHE   478      14.750 -23.643  15.239  1.00 38.59           C  
ATOM   3538  O   PHE   478      15.591 -23.208  16.029  1.00 38.59           O  
ATOM   3539  CB  PHE   478      13.253 -21.643  15.408  1.00 38.59           C  
ATOM   3540  CG  PHE   478      11.948 -21.049  14.948  1.00 38.59           C  
ATOM   3541  CD1 PHE   478      11.698 -20.849  13.595  1.00 38.59           C  
ATOM   3542  CD2 PHE   478      10.972 -20.691  15.869  1.00 38.59           C  
ATOM   3543  CE1 PHE   478      10.492 -20.299  13.167  1.00 38.59           C  
ATOM   3544  CE2 PHE   478       9.764 -20.141  15.448  1.00 38.59           C  
ATOM   3545  CZ  PHE   478       9.526 -19.945  14.097  1.00 38.59           C  
ATOM   3546  N   THR   479      14.988 -24.906  15.000  1.00 39.67           N  
ATOM   3547  CA  THR   479      16.386 -25.137  14.654  1.00 39.67           C  
ATOM   3548  C   THR   479      16.747 -24.421  13.356  1.00 39.67           C  
ATOM   3549  O   THR   479      15.998 -24.481  12.378  1.00 39.67           O  
ATOM   3550  CB  THR   479      16.685 -26.641  14.514  1.00 39.67           C  
ATOM   3551  OG1 THR   479      15.671 -27.251  13.704  1.00 39.67           O  
ATOM   3552  CG2 THR   479      16.710 -27.326  15.876  1.00 39.67           C  
ATOM   3553  N   PRO   480      17.345 -23.314  13.470  1.00 44.62           N  
ATOM   3554  CA  PRO   480      17.773 -22.781  12.175  1.00 44.62           C  
ATOM   3555  C   PRO   480      18.319 -23.861  11.244  1.00 44.62           C  
ATOM   3556  O   PRO   480      19.266 -24.568  11.600  1.00 44.62           O  
ATOM   3557  CB  PRO   480      18.867 -21.779  12.550  1.00 44.62           C  
ATOM   3558  CG  PRO   480      19.035 -21.931  14.027  1.00 44.62           C  
ATOM   3559  CD  PRO   480      18.026 -22.927  14.522  1.00 44.62           C  
ATOM   3560  N   GLY   481      17.442 -24.763  10.851  1.00 38.24           N  
ATOM   3561  CA  GLY   481      17.889 -25.701   9.834  1.00 38.24           C  
ATOM   3562  C   GLY   481      18.599 -25.030   8.674  1.00 38.24           C  
ATOM   3563  O   GLY   481      18.147 -23.997   8.176  1.00 38.24           O  
ATOM   3564  N   ILE   482      19.842 -24.675   8.861  1.00 42.37           N  
ATOM   3565  CA  ILE   482      20.713 -24.393   7.725  1.00 42.37           C  
ATOM   3566  C   ILE   482      20.185 -25.103   6.481  1.00 42.37           C  
ATOM   3567  O   ILE   482      20.008 -26.324   6.483  1.00 42.37           O  
ATOM   3568  CB  ILE   482      22.170 -24.821   8.009  1.00 42.37           C  
ATOM   3569  CG1 ILE   482      22.679 -24.161   9.295  1.00 42.37           C  
ATOM   3570  CG2 ILE   482      23.075 -24.479   6.822  1.00 42.37           C  
ATOM   3571  CD1 ILE   482      24.019 -24.699   9.779  1.00 42.37           C  
ATOM   3572  N   ALA   483      19.269 -24.543   5.833  1.00 44.55           N  
ATOM   3573  CA  ALA   483      18.792 -24.904   4.500  1.00 44.55           C  
ATOM   3574  C   ALA   483      19.917 -25.502   3.659  1.00 44.55           C  
ATOM   3575  O   ALA   483      21.051 -25.020   3.696  1.00 44.55           O  
ATOM   3576  CB  ALA   483      18.197 -23.686   3.799  1.00 44.55           C  
ATOM   3577  N   PRO   484      19.749 -26.711   3.220  1.00 48.34           N  
ATOM   3578  CA  PRO   484      20.731 -27.225   2.263  1.00 48.34           C  
ATOM   3579  C   PRO   484      20.889 -26.326   1.039  1.00 48.34           C  
ATOM   3580  O   PRO   484      19.963 -25.595   0.682  1.00 48.34           O  
ATOM   3581  CB  PRO   484      20.158 -28.589   1.869  1.00 48.34           C  
ATOM   3582  CG  PRO   484      18.751 -28.571   2.370  1.00 48.34           C  
ATOM   3583  CD  PRO   484      18.593 -27.408   3.307  1.00 48.34           C  
ATOM   3584  N   PRO   485      22.127 -26.058   0.676  1.00 47.29           N  
ATOM   3585  CA  PRO   485      22.366 -25.298  -0.553  1.00 47.29           C  
ATOM   3586  C   PRO   485      21.624 -25.873  -1.757  1.00 47.29           C  
ATOM   3587  O   PRO   485      21.313 -27.067  -1.782  1.00 47.29           O  
ATOM   3588  CB  PRO   485      23.881 -25.403  -0.743  1.00 47.29           C  
ATOM   3589  CG  PRO   485      24.304 -26.514   0.163  1.00 47.29           C  
ATOM   3590  CD  PRO   485      23.183 -26.801   1.120  1.00 47.29           C  
ATOM   3591  N   PRO   486      21.024 -25.012  -2.509  1.00 48.35           N  
ATOM   3592  CA  PRO   486      20.341 -25.447  -3.729  1.00 48.35           C  
ATOM   3593  C   PRO   486      21.226 -26.308  -4.627  1.00 48.35           C  
ATOM   3594  O   PRO   486      22.455 -26.210  -4.565  1.00 48.35           O  
ATOM   3595  CB  PRO   486      19.981 -24.129  -4.420  1.00 48.35           C  
ATOM   3596  CG  PRO   486      20.716 -23.080  -3.648  1.00 48.35           C  
ATOM   3597  CD  PRO   486      21.304 -23.716  -2.422  1.00 48.35           C  
ATOM   3598  N   PRO   487      20.683 -27.368  -5.154  1.00 53.69           N  
ATOM   3599  CA  PRO   487      21.437 -28.200  -6.094  1.00 53.69           C  
ATOM   3600  C   PRO   487      22.019 -27.399  -7.256  1.00 53.69           C  
ATOM   3601  O   PRO   487      21.440 -26.390  -7.667  1.00 53.69           O  
ATOM   3602  CB  PRO   487      20.395 -29.205  -6.591  1.00 53.69           C  
ATOM   3603  CG  PRO   487      19.097 -28.715  -6.035  1.00 53.69           C  
ATOM   3604  CD  PRO   487      19.378 -27.567  -5.108  1.00 53.69           C  
ATOM   3605  N   ALA   488      23.345 -27.364  -7.335  1.00 52.14           N  
ATOM   3606  CA  ALA   488      24.162 -26.833  -8.423  1.00 52.14           C  
ATOM   3607  C   ALA   488      23.594 -27.231  -9.782  1.00 52.14           C  
ATOM   3608  O   ALA   488      23.268 -28.399 -10.007  1.00 52.14           O  
ATOM   3609  CB  ALA   488      25.604 -27.317  -8.290  1.00 52.14           C  
ATOM   3610  N   ILE   489      22.789 -26.386 -10.366  1.00 49.80           N  
ATOM   3611  CA  ILE   489      22.341 -26.568 -11.742  1.00 49.80           C  
ATOM   3612  C   ILE   489      23.542 -26.844 -12.644  1.00 49.80           C  
ATOM   3613  O   ILE   489      24.421 -25.992 -12.795  1.00 49.80           O  
ATOM   3614  CB  ILE   489      21.560 -25.335 -12.250  1.00 49.80           C  
ATOM   3615  CG1 ILE   489      20.387 -25.023 -11.315  1.00 49.80           C  
ATOM   3616  CG2 ILE   489      21.073 -25.558 -13.685  1.00 49.80           C  
ATOM   3617  CD1 ILE   489      19.606 -23.773 -11.697  1.00 49.80           C  
ATOM   3618  N   THR   490      24.045 -28.035 -12.653  1.00 62.31           N  
ATOM   3619  CA  THR   490      25.054 -28.378 -13.649  1.00 62.31           C  
ATOM   3620  C   THR   490      24.402 -28.707 -14.989  1.00 62.31           C  
ATOM   3621  O   THR   490      23.475 -29.517 -15.052  1.00 62.31           O  
ATOM   3622  CB  THR   490      25.913 -29.570 -13.187  1.00 62.31           C  
ATOM   3623  OG1 THR   490      25.058 -30.683 -12.895  1.00 62.31           O  
ATOM   3624  CG2 THR   490      26.715 -29.219 -11.939  1.00 62.31           C  
ATOM   3625  N   GLY   491      23.834 -27.773 -15.692  1.00 57.29           N  
ATOM   3626  CA  GLY   491      23.685 -28.094 -17.103  1.00 57.29           C  
ATOM   3627  C   GLY   491      23.837 -26.886 -18.008  1.00 57.29           C  
ATOM   3628  O   GLY   491      23.869 -25.749 -17.535  1.00 57.29           O  
ATOM   3629  N   PRO   492      24.545 -27.023 -19.094  1.00 63.17           N  
ATOM   3630  CA  PRO   492      24.613 -25.947 -20.085  1.00 63.17           C  
ATOM   3631  C   PRO   492      23.247 -25.334 -20.384  1.00 63.17           C  
ATOM   3632  O   PRO   492      22.221 -26.006 -20.249  1.00 63.17           O  
ATOM   3633  CB  PRO   492      25.182 -26.643 -21.324  1.00 63.17           C  
ATOM   3634  CG  PRO   492      25.053 -28.104 -21.034  1.00 63.17           C  
ATOM   3635  CD  PRO   492      24.744 -28.275 -19.574  1.00 63.17           C  
ATOM   3636  N   PRO   493      23.219 -24.029 -20.290  1.00 62.53           N  
ATOM   3637  CA  PRO   493      21.965 -23.373 -20.667  1.00 62.53           C  
ATOM   3638  C   PRO   493      21.410 -23.879 -21.996  1.00 62.53           C  
ATOM   3639  O   PRO   493      22.173 -24.323 -22.858  1.00 62.53           O  
ATOM   3640  CB  PRO   493      22.355 -21.896 -20.765  1.00 62.53           C  
ATOM   3641  CG  PRO   493      23.850 -21.896 -20.770  1.00 62.53           C  
ATOM   3642  CD  PRO   493      24.329 -23.255 -20.349  1.00 62.53           C  
ATOM   3643  N   PRO   494      20.121 -24.197 -21.984  1.00 63.14           N  
ATOM   3644  CA  PRO   494      19.472 -24.575 -23.241  1.00 63.14           C  
ATOM   3645  C   PRO   494      19.697 -23.551 -24.352  1.00 63.14           C  
ATOM   3646  O   PRO   494      20.002 -22.389 -24.073  1.00 63.14           O  
ATOM   3647  CB  PRO   494      17.991 -24.654 -22.864  1.00 63.14           C  
ATOM   3648  CG  PRO   494      17.893 -23.944 -21.552  1.00 63.14           C  
ATOM   3649  CD  PRO   494      19.275 -23.804 -20.982  1.00 63.14           C  
ATOM   3650  N   PRO   495      19.860 -23.996 -25.576  1.00 64.09           N  
ATOM   3651  CA  PRO   495      19.985 -23.114 -26.739  1.00 64.09           C  
ATOM   3652  C   PRO   495      18.805 -22.155 -26.883  1.00 64.09           C  
ATOM   3653  O   PRO   495      17.703 -22.453 -26.415  1.00 64.09           O  
ATOM   3654  CB  PRO   495      20.043 -24.089 -27.917  1.00 64.09           C  
ATOM   3655  CG  PRO   495      19.731 -25.425 -27.323  1.00 64.09           C  
ATOM   3656  CD  PRO   495      19.673 -25.280 -25.830  1.00 64.09           C  
ATOM   3657  N   PRO   496      19.148 -20.925 -27.142  1.00 66.52           N  
ATOM   3658  CA  PRO   496      18.076 -19.945 -27.332  1.00 66.52           C  
ATOM   3659  C   PRO   496      17.089 -20.354 -28.424  1.00 66.52           C  
ATOM   3660  O   PRO   496      17.489 -20.940 -29.434  1.00 66.52           O  
ATOM   3661  CB  PRO   496      18.829 -18.671 -27.725  1.00 66.52           C  
ATOM   3662  CG  PRO   496      20.250 -19.103 -27.889  1.00 66.52           C  
ATOM   3663  CD  PRO   496      20.364 -20.541 -27.471  1.00 66.52           C  
ATOM   3664  N   GLY   497      15.954 -20.769 -28.018  1.00 58.64           N  
ATOM   3665  CA  GLY   497      14.820 -21.035 -28.889  1.00 58.64           C  
ATOM   3666  C   GLY   497      14.601 -19.954 -29.930  1.00 58.64           C  
ATOM   3667  O   GLY   497      15.259 -18.912 -29.898  1.00 58.64           O  
ATOM   3668  N   PRO   498      14.176 -20.346 -31.121  1.00 63.58           N  
ATOM   3669  CA  PRO   498      13.896 -19.369 -32.176  1.00 63.58           C  
ATOM   3670  C   PRO   498      12.998 -18.229 -31.700  1.00 63.58           C  
ATOM   3671  O   PRO   498      12.080 -18.451 -30.907  1.00 63.58           O  
ATOM   3672  CB  PRO   498      13.196 -20.202 -33.252  1.00 63.58           C  
ATOM   3673  CG  PRO   498      12.860 -21.493 -32.577  1.00 63.58           C  
ATOM   3674  CD  PRO   498      13.575 -21.542 -31.258  1.00 63.58           C  
ATOM   3675  N   GLY   499      13.589 -17.256 -31.239  1.00 47.57           N  
ATOM   3676  CA  GLY   499      12.996 -15.987 -30.848  1.00 47.57           C  
ATOM   3677  C   GLY   499      11.710 -15.676 -31.589  1.00 47.57           C  
ATOM   3678  O   GLY   499      11.462 -16.220 -32.667  1.00 47.57           O  
ATOM   3679  N   PRO   500      10.690 -15.321 -30.928  1.00 54.62           N  
ATOM   3680  CA  PRO   500       9.424 -14.887 -31.522  1.00 54.62           C  
ATOM   3681  C   PRO   500       9.608 -13.790 -32.568  1.00 54.62           C  
ATOM   3682  O   PRO   500      10.486 -12.934 -32.423  1.00 54.62           O  
ATOM   3683  CB  PRO   500       8.630 -14.368 -30.321  1.00 54.62           C  
ATOM   3684  CG  PRO   500       9.628 -14.282 -29.212  1.00 54.62           C  
ATOM   3685  CD  PRO   500      10.885 -14.981 -29.645  1.00 54.62           C  
ATOM   3686  N   GLN   501       9.494 -14.119 -33.830  1.00 45.04           N  
ATOM   3687  CA  GLN   501       9.345 -13.222 -34.972  1.00 45.04           C  
ATOM   3688  C   GLN   501       8.465 -12.026 -34.621  1.00 45.04           C  
ATOM   3689  O   GLN   501       7.316 -12.194 -34.205  1.00 45.04           O  
ATOM   3690  CB  GLN   501       8.759 -13.971 -36.170  1.00 45.04           C  
ATOM   3691  CG  GLN   501       9.790 -14.760 -36.966  1.00 45.04           C  
ATOM   3692  CD  GLN   501       9.172 -15.885 -37.774  1.00 45.04           C  
ATOM   3693  OE1 GLN   501       8.038 -15.775 -38.251  1.00 45.04           O  
ATOM   3694  NE2 GLN   501       9.912 -16.978 -37.933  1.00 45.04           N  
ATOM   3695  N   LEU   502       9.015 -11.075 -33.942  1.00 44.43           N  
ATOM   3696  CA  LEU   502       8.443  -9.769 -33.636  1.00 44.43           C  
ATOM   3697  C   LEU   502       7.580  -9.270 -34.790  1.00 44.43           C  
ATOM   3698  O   LEU   502       8.034  -9.224 -35.936  1.00 44.43           O  
ATOM   3699  CB  LEU   502       9.550  -8.755 -33.336  1.00 44.43           C  
ATOM   3700  CG  LEU   502      10.331  -8.968 -32.038  1.00 44.43           C  
ATOM   3701  CD1 LEU   502      11.630  -8.170 -32.064  1.00 44.43           C  
ATOM   3702  CD2 LEU   502       9.482  -8.579 -30.833  1.00 44.43           C  
ATOM   3703  N   ALA   503       6.377  -9.621 -34.808  1.00 39.80           N  
ATOM   3704  CA  ALA   503       5.364  -8.954 -35.621  1.00 39.80           C  
ATOM   3705  C   ALA   503       5.611  -7.449 -35.679  1.00 39.80           C  
ATOM   3706  O   ALA   503       6.093  -6.855 -34.712  1.00 39.80           O  
ATOM   3707  CB  ALA   503       3.968  -9.239 -35.071  1.00 39.80           C  
ATOM   3708  N   PRO   504       5.790  -6.912 -36.863  1.00 41.80           N  
ATOM   3709  CA  PRO   504       5.953  -5.465 -37.018  1.00 41.80           C  
ATOM   3710  C   PRO   504       4.935  -4.666 -36.206  1.00 41.80           C  
ATOM   3711  O   PRO   504       3.760  -5.036 -36.147  1.00 41.80           O  
ATOM   3712  CB  PRO   504       5.746  -5.245 -38.519  1.00 41.80           C  
ATOM   3713  CG  PRO   504       5.298  -6.572 -39.041  1.00 41.80           C  
ATOM   3714  CD  PRO   504       5.387  -7.577 -37.928  1.00 41.80           C  
ATOM   3715  N   VAL   505       5.265  -4.384 -35.016  1.00 39.74           N  
ATOM   3716  CA  VAL   505       4.546  -3.429 -34.179  1.00 39.74           C  
ATOM   3717  C   VAL   505       4.022  -2.280 -35.037  1.00 39.74           C  
ATOM   3718  O   VAL   505       4.785  -1.648 -35.772  1.00 39.74           O  
ATOM   3719  CB  VAL   505       5.442  -2.881 -33.045  1.00 39.74           C  
ATOM   3720  CG1 VAL   505       4.631  -2.010 -32.089  1.00 39.74           C  
ATOM   3721  CG2 VAL   505       6.109  -4.030 -32.291  1.00 39.74           C  
ATOM   3722  N   GLY   506       2.960  -2.478 -35.700  1.00 38.61           N  
ATOM   3723  CA  GLY   506       2.119  -1.397 -36.189  1.00 38.61           C  
ATOM   3724  C   GLY   506       2.190  -0.150 -35.328  1.00 38.61           C  
ATOM   3725  O   GLY   506       2.270  -0.239 -34.101  1.00 38.61           O  
ATOM   3726  N   GLU   507       3.233   0.616 -35.505  1.00 39.09           N  
ATOM   3727  CA  GLU   507       3.322   2.011 -35.081  1.00 39.09           C  
ATOM   3728  C   GLU   507       2.010   2.484 -34.464  1.00 39.09           C  
ATOM   3729  O   GLU   507       0.973   2.497 -35.131  1.00 39.09           O  
ATOM   3730  CB  GLU   507       3.703   2.908 -36.262  1.00 39.09           C  
ATOM   3731  CG  GLU   507       5.202   3.116 -36.418  1.00 39.09           C  
ATOM   3732  CD  GLU   507       5.567   3.970 -37.622  1.00 39.09           C  
ATOM   3733  OE1 GLU   507       6.765   4.288 -37.799  1.00 39.09           O  
ATOM   3734  OE2 GLU   507       4.648   4.325 -38.393  1.00 39.09           O  
ATOM   3735  N   ALA   508       1.658   1.992 -33.347  1.00 41.39           N  
ATOM   3736  CA  ALA   508       0.596   2.582 -32.536  1.00 41.39           C  
ATOM   3737  C   ALA   508       0.580   4.102 -32.674  1.00 41.39           C  
ATOM   3738  O   ALA   508       1.636   4.739 -32.709  1.00 41.39           O  
ATOM   3739  CB  ALA   508       0.762   2.186 -31.071  1.00 41.39           C  
ATOM   3740  N   PRO   509      -0.446   4.646 -33.251  1.00 40.71           N  
ATOM   3741  CA  PRO   509      -0.560   6.106 -33.275  1.00 40.71           C  
ATOM   3742  C   PRO   509      -0.292   6.741 -31.912  1.00 40.71           C  
ATOM   3743  O   PRO   509      -0.586   6.138 -30.877  1.00 40.71           O  
ATOM   3744  CB  PRO   509      -2.009   6.340 -33.710  1.00 40.71           C  
ATOM   3745  CG  PRO   509      -2.676   5.012 -33.548  1.00 40.71           C  
ATOM   3746  CD  PRO   509      -1.615   3.965 -33.357  1.00 40.71           C  
ATOM   3747  N   LEU   510       0.884   7.210 -31.698  1.00 38.77           N  
ATOM   3748  CA  LEU   510       1.200   8.106 -30.591  1.00 38.77           C  
ATOM   3749  C   LEU   510      -0.068   8.724 -30.013  1.00 38.77           C  
ATOM   3750  O   LEU   510      -0.972   9.109 -30.759  1.00 38.77           O  
ATOM   3751  CB  LEU   510       2.156   9.210 -31.051  1.00 38.77           C  
ATOM   3752  CG  LEU   510       3.621   8.807 -31.229  1.00 38.77           C  
ATOM   3753  CD1 LEU   510       4.322   9.766 -32.185  1.00 38.77           C  
ATOM   3754  CD2 LEU   510       4.334   8.772 -29.882  1.00 38.77           C  
ATOM   3755  N   PRO   511      -0.487   8.246 -28.843  1.00 47.96           N  
ATOM   3756  CA  PRO   511      -1.585   8.992 -28.225  1.00 47.96           C  
ATOM   3757  C   PRO   511      -1.391  10.505 -28.306  1.00 47.96           C  
ATOM   3758  O   PRO   511      -0.459  11.044 -27.706  1.00 47.96           O  
ATOM   3759  CB  PRO   511      -1.560   8.516 -26.770  1.00 47.96           C  
ATOM   3760  CG  PRO   511      -0.352   7.643 -26.675  1.00 47.96           C  
ATOM   3761  CD  PRO   511       0.258   7.522 -28.042  1.00 47.96           C  
ATOM   3762  N   GLY   512      -1.026  11.042 -29.419  1.00 38.12           N  
ATOM   3763  CA  GLY   512      -0.888  12.489 -29.456  1.00 38.12           C  
ATOM   3764  C   GLY   512      -2.216  13.211 -29.588  1.00 38.12           C  
ATOM   3765  O   GLY   512      -3.172  12.667 -30.143  1.00 38.12           O  
ATOM   3766  N   ASN   513      -2.754  13.595 -28.487  1.00 37.24           N  
ATOM   3767  CA  ASN   513      -3.577  14.797 -28.397  1.00 37.24           C  
ATOM   3768  C   ASN   513      -5.007  14.467 -27.978  1.00 37.24           C  
ATOM   3769  O   ASN   513      -5.705  13.725 -28.671  1.00 37.24           O  
ATOM   3770  CB  ASN   513      -3.574  15.550 -29.728  1.00 37.24           C  
ATOM   3771  CG  ASN   513      -2.387  16.482 -29.869  1.00 37.24           C  
ATOM   3772  OD1 ASN   513      -1.651  16.720 -28.908  1.00 37.24           O  
ATOM   3773  ND2 ASN   513      -2.191  17.016 -31.069  1.00 37.24           N  
ATOM   3774  N   PRO   514      -5.244  14.319 -26.738  1.00 44.20           N  
ATOM   3775  CA  PRO   514      -6.674  14.206 -26.440  1.00 44.20           C  
ATOM   3776  C   PRO   514      -7.543  15.000 -27.412  1.00 44.20           C  
ATOM   3777  O   PRO   514      -7.134  16.063 -27.886  1.00 44.20           O  
ATOM   3778  CB  PRO   514      -6.784  14.770 -25.021  1.00 44.20           C  
ATOM   3779  CG  PRO   514      -5.487  15.474 -24.788  1.00 44.20           C  
ATOM   3780  CD  PRO   514      -4.519  15.059 -25.859  1.00 44.20           C  
ATOM   3781  N   PRO   515      -8.268  14.325 -28.280  1.00 45.02           N  
ATOM   3782  CA  PRO   515      -9.138  15.131 -29.141  1.00 45.02           C  
ATOM   3783  C   PRO   515      -9.713  16.349 -28.423  1.00 45.02           C  
ATOM   3784  O   PRO   515      -9.966  16.297 -27.217  1.00 45.02           O  
ATOM   3785  CB  PRO   515     -10.248  14.153 -29.534  1.00 45.02           C  
ATOM   3786  CG  PRO   515     -10.137  13.033 -28.551  1.00 45.02           C  
ATOM   3787  CD  PRO   515      -8.798  13.122 -27.877  1.00 45.02           C  
ATOM   3788  N   PHE   516      -9.076  17.473 -28.515  1.00 40.66           N  
ATOM   3789  CA  PHE   516      -9.799  18.713 -28.260  1.00 40.66           C  
ATOM   3790  C   PHE   516     -11.303  18.497 -28.374  1.00 40.66           C  
ATOM   3791  O   PHE   516     -11.816  18.227 -29.462  1.00 40.66           O  
ATOM   3792  CB  PHE   516      -9.351  19.808 -29.232  1.00 40.66           C  
ATOM   3793  CG  PHE   516      -8.130  20.562 -28.778  1.00 40.66           C  
ATOM   3794  CD1 PHE   516      -8.235  21.583 -27.841  1.00 40.66           C  
ATOM   3795  CD2 PHE   516      -6.877  20.248 -29.287  1.00 40.66           C  
ATOM   3796  CE1 PHE   516      -7.107  22.282 -27.418  1.00 40.66           C  
ATOM   3797  CE2 PHE   516      -5.745  20.943 -28.870  1.00 40.66           C  
ATOM   3798  CZ  PHE   516      -5.862  21.959 -27.936  1.00 40.66           C  
ATOM   3799  N   LEU   517     -11.898  17.814 -27.436  1.00 42.34           N  
ATOM   3800  CA  LEU   517     -13.357  17.816 -27.470  1.00 42.34           C  
ATOM   3801  C   LEU   517     -13.897  19.241 -27.506  1.00 42.34           C  
ATOM   3802  O   LEU   517     -13.349  20.134 -26.857  1.00 42.34           O  
ATOM   3803  CB  LEU   517     -13.923  17.073 -26.257  1.00 42.34           C  
ATOM   3804  CG  LEU   517     -13.708  15.559 -26.228  1.00 42.34           C  
ATOM   3805  CD1 LEU   517     -13.909  15.022 -24.815  1.00 42.34           C  
ATOM   3806  CD2 LEU   517     -14.648  14.866 -27.208  1.00 42.34           C  
ATOM   3807  N   PRO   518     -14.605  19.569 -28.607  1.00 42.52           N  
ATOM   3808  CA  PRO   518     -15.301  20.856 -28.672  1.00 42.52           C  
ATOM   3809  C   PRO   518     -15.951  21.242 -27.345  1.00 42.52           C  
ATOM   3810  O   PRO   518     -16.253  20.371 -26.525  1.00 42.52           O  
ATOM   3811  CB  PRO   518     -16.360  20.629 -29.754  1.00 42.52           C  
ATOM   3812  CG  PRO   518     -16.312  19.162 -30.035  1.00 42.52           C  
ATOM   3813  CD  PRO   518     -15.140  18.575 -29.302  1.00 42.52           C  
ATOM   3814  N   PRO   519     -15.744  22.473 -26.933  1.00 42.84           N  
ATOM   3815  CA  PRO   519     -16.452  22.999 -25.764  1.00 42.84           C  
ATOM   3816  C   PRO   519     -17.922  22.591 -25.731  1.00 42.84           C  
ATOM   3817  O   PRO   519     -18.607  22.652 -26.756  1.00 42.84           O  
ATOM   3818  CB  PRO   519     -16.309  24.516 -25.918  1.00 42.84           C  
ATOM   3819  CG  PRO   519     -15.525  24.700 -27.177  1.00 42.84           C  
ATOM   3820  CD  PRO   519     -15.300  23.352 -27.800  1.00 42.84           C  
ATOM   3821  N   GLY   520     -18.298  21.610 -24.959  1.00 42.71           N  
ATOM   3822  CA  GLY   520     -19.646  21.230 -24.568  1.00 42.71           C  
ATOM   3823  C   GLY   520     -19.838  19.728 -24.471  1.00 42.71           C  
ATOM   3824  O   GLY   520     -20.966  19.249 -24.344  1.00 42.71           O  
ATOM   3825  N   SER   521     -18.736  18.990 -24.440  1.00 39.86           N  
ATOM   3826  CA  SER   521     -18.983  17.555 -24.344  1.00 39.86           C  
ATOM   3827  C   SER   521     -18.797  17.057 -22.915  1.00 39.86           C  
ATOM   3828  O   SER   521     -17.733  17.242 -22.320  1.00 39.86           O  
ATOM   3829  CB  SER   521     -18.054  16.787 -25.285  1.00 39.86           C  
ATOM   3830  OG  SER   521     -18.485  16.911 -26.629  1.00 39.86           O  
ATOM   3831  N   GLN   522     -19.739  17.375 -22.078  1.00 39.91           N  
ATOM   3832  CA  GLN   522     -19.773  16.688 -20.791  1.00 39.91           C  
ATOM   3833  C   GLN   522     -19.711  15.174 -20.974  1.00 39.91           C  
ATOM   3834  O   GLN   522     -20.435  14.613 -21.799  1.00 39.91           O  
ATOM   3835  CB  GLN   522     -21.032  17.071 -20.011  1.00 39.91           C  
ATOM   3836  CG  GLN   522     -21.257  18.573 -19.906  1.00 39.91           C  
ATOM   3837  CD  GLN   522     -21.269  19.066 -18.471  1.00 39.91           C  
ATOM   3838  OE1 GLN   522     -21.025  18.297 -17.535  1.00 39.91           O  
ATOM   3839  NE2 GLN   522     -21.553  20.351 -18.287  1.00 39.91           N  
ATOM   3840  N   SER   523     -18.570  14.683 -21.032  1.00 34.98           N  
ATOM   3841  CA  SER   523     -18.307  13.255 -20.890  1.00 34.98           C  
ATOM   3842  C   SER   523     -19.357  12.584 -20.011  1.00 34.98           C  
ATOM   3843  O   SER   523     -19.722  13.111 -18.958  1.00 34.98           O  
ATOM   3844  CB  SER   523     -16.914  13.022 -20.301  1.00 34.98           C  
ATOM   3845  OG  SER   523     -16.828  13.550 -18.989  1.00 34.98           O  
ATOM   3846  N   ARG   524     -20.430  12.053 -20.466  1.00 21.99           N  
ATOM   3847  CA  ARG   524     -21.226  11.085 -19.719  1.00 21.99           C  
ATOM   3848  C   ARG   524     -20.348   9.975 -19.150  1.00 21.99           C  
ATOM   3849  O   ARG   524     -20.793   9.197 -18.304  1.00 21.99           O  
ATOM   3850  CB  ARG   524     -22.319  10.486 -20.607  1.00 21.99           C  
ATOM   3851  CG  ARG   524     -23.648  11.221 -20.529  1.00 21.99           C  
ATOM   3852  CD  ARG   524     -24.742  10.489 -21.295  1.00 21.99           C  
ATOM   3853  NE  ARG   524     -25.974  11.270 -21.352  1.00 21.99           N  
ATOM   3854  CZ  ARG   524     -27.132  10.826 -21.832  1.00 21.99           C  
ATOM   3855  NH1 ARG   524     -27.239   9.590 -22.308  1.00 21.99           N  
ATOM   3856  NH2 ARG   524     -28.192  11.621 -21.836  1.00 21.99           N  
TER    3857      ARG   524                                                       
END   
