# Supplementary material for: The transformative power of transformers in protein structure prediction
Source: Proc Natl Acad Sci U S A. 2023 Jul 31;120(32):e2303499120. doi: 10.1073/pnas.2303499120 (PMC10410766; doi:10.1073/pnas.2303499120)
Supplement: Supplementary file 2 — Dataset S01 (GZ) [file pnas.2303499120.sd01.gz › SI_Data/predicted_structures/OmegaFold/T1137s2.pdb]

ATOM      1  N   MET     1      67.247  55.387  18.195  1.00 61.59           N  
ATOM      2  CA  MET     1      66.674  54.544  17.150  1.00 61.59           C  
ATOM      3  C   MET     1      66.317  55.370  15.919  1.00 61.59           C  
ATOM      4  O   MET     1      65.667  56.410  16.032  1.00 61.59           O  
ATOM      5  CB  MET     1      65.434  53.813  17.667  1.00 61.59           C  
ATOM      6  CG  MET     1      65.608  52.306  17.769  1.00 61.59           C  
ATOM      7  SD  MET     1      64.057  51.450  18.247  1.00 61.59           S  
ATOM      8  CE  MET     1      64.709  50.250  19.442  1.00 61.59           C  
ATOM      9  N   SER     2      67.011  55.360  14.823  1.00 76.20           N  
ATOM     10  CA  SER     2      66.834  56.177  13.628  1.00 76.20           C  
ATOM     11  C   SER     2      65.535  55.829  12.908  1.00 76.20           C  
ATOM     12  O   SER     2      65.021  54.717  13.047  1.00 76.20           O  
ATOM     13  CB  SER     2      68.017  55.999  12.676  1.00 76.20           C  
ATOM     14  OG  SER     2      67.582  55.515  11.417  1.00 76.20           O  
ATOM     15  N   ILE     3      64.692  56.812  12.893  1.00 84.93           N  
ATOM     16  CA  ILE     3      63.452  56.797  12.125  1.00 84.93           C  
ATOM     17  C   ILE     3      63.606  55.879  10.914  1.00 84.93           C  
ATOM     18  O   ILE     3      62.659  55.192  10.523  1.00 84.93           O  
ATOM     19  CB  ILE     3      63.050  58.219  11.671  1.00 84.93           C  
ATOM     20  CG1 ILE     3      62.518  59.028  12.860  1.00 84.93           C  
ATOM     21  CG2 ILE     3      62.015  58.154  10.545  1.00 84.93           C  
ATOM     22  CD1 ILE     3      62.484  60.531  12.620  1.00 84.93           C  
ATOM     23  N   LYS     4      64.828  55.623  10.580  1.00 85.94           N  
ATOM     24  CA  LYS     4      65.055  54.850   9.362  1.00 85.94           C  
ATOM     25  C   LYS     4      64.952  53.352   9.635  1.00 85.94           C  
ATOM     26  O   LYS     4      64.389  52.606   8.830  1.00 85.94           O  
ATOM     27  CB  LYS     4      66.423  55.180   8.763  1.00 85.94           C  
ATOM     28  CG  LYS     4      66.455  56.480   7.973  1.00 85.94           C  
ATOM     29  CD  LYS     4      67.809  56.698   7.311  1.00 85.94           C  
ATOM     30  CE  LYS     4      67.879  58.049   6.611  1.00 85.94           C  
ATOM     31  NZ  LYS     4      69.212  58.276   5.977  1.00 85.94           N  
ATOM     32  N   GLY     5      65.395  52.949  10.874  1.00 91.53           N  
ATOM     33  CA  GLY     5      65.263  51.538  11.202  1.00 91.53           C  
ATOM     34  C   GLY     5      63.822  51.101  11.388  1.00 91.53           C  
ATOM     35  O   GLY     5      63.428  50.029  10.924  1.00 91.53           O  
ATOM     36  N   THR     6      63.053  52.045  12.019  1.00 91.07           N  
ATOM     37  CA  THR     6      61.651  51.726  12.266  1.00 91.07           C  
ATOM     38  C   THR     6      60.880  51.625  10.953  1.00 91.07           C  
ATOM     39  O   THR     6      60.050  50.731  10.782  1.00 91.07           O  
ATOM     40  CB  THR     6      60.990  52.780  13.174  1.00 91.07           C  
ATOM     41  OG1 THR     6      61.760  52.919  14.374  1.00 91.07           O  
ATOM     42  CG2 THR     6      59.567  52.374  13.541  1.00 91.07           C  
ATOM     43  N   LEU     7      61.221  52.479   9.999  1.00 90.69           N  
ATOM     44  CA  LEU     7      60.516  52.471   8.723  1.00 90.69           C  
ATOM     45  C   LEU     7      60.853  51.218   7.922  1.00 90.69           C  
ATOM     46  O   LEU     7      59.985  50.648   7.257  1.00 90.69           O  
ATOM     47  CB  LEU     7      60.866  53.720   7.909  1.00 90.69           C  
ATOM     48  CG  LEU     7      60.028  54.969   8.189  1.00 90.69           C  
ATOM     49  CD1 LEU     7      60.778  56.221   7.746  1.00 90.69           C  
ATOM     50  CD2 LEU     7      58.675  54.873   7.490  1.00 90.69           C  
ATOM     51  N   PHE     8      62.127  50.872   8.062  1.00 92.80           N  
ATOM     52  CA  PHE     8      62.551  49.654   7.383  1.00 92.80           C  
ATOM     53  C   PHE     8      61.825  48.438   7.947  1.00 92.80           C  
ATOM     54  O   PHE     8      61.336  47.595   7.192  1.00 92.80           O  
ATOM     55  CB  PHE     8      64.066  49.465   7.509  1.00 92.80           C  
ATOM     56  CG  PHE     8      64.589  48.252   6.788  1.00 92.80           C  
ATOM     57  CD1 PHE     8      64.959  47.113   7.493  1.00 92.80           C  
ATOM     58  CD2 PHE     8      64.711  48.251   5.405  1.00 92.80           C  
ATOM     59  CE1 PHE     8      65.444  45.989   6.828  1.00 92.80           C  
ATOM     60  CE2 PHE     8      65.194  47.131   4.733  1.00 92.80           C  
ATOM     61  CZ  PHE     8      65.561  46.002   5.447  1.00 92.80           C  
ATOM     62  N   LYS     9      61.687  48.427   9.297  1.00 91.83           N  
ATOM     63  CA  LYS     9      60.999  47.299   9.920  1.00 91.83           C  
ATOM     64  C   LYS     9      59.514  47.300   9.569  1.00 91.83           C  
ATOM     65  O   LYS     9      58.933  46.246   9.300  1.00 91.83           O  
ATOM     66  CB  LYS     9      61.179  47.332  11.438  1.00 91.83           C  
ATOM     67  CG  LYS     9      62.534  46.829  11.912  1.00 91.83           C  
ATOM     68  CD  LYS     9      62.635  46.842  13.432  1.00 91.83           C  
ATOM     69  CE  LYS     9      64.051  46.537  13.902  1.00 91.83           C  
ATOM     70  NZ  LYS     9      64.170  46.614  15.389  1.00 91.83           N  
ATOM     71  N   LEU    10      58.966  48.507   9.517  1.00 92.74           N  
ATOM     72  CA  LEU    10      57.563  48.634   9.139  1.00 92.74           C  
ATOM     73  C   LEU    10      57.356  48.247   7.678  1.00 92.74           C  
ATOM     74  O   LEU    10      56.355  47.614   7.335  1.00 92.74           O  
ATOM     75  CB  LEU    10      57.071  50.064   9.374  1.00 92.74           C  
ATOM     76  CG  LEU    10      55.559  50.282   9.301  1.00 92.74           C  
ATOM     77  CD1 LEU    10      54.922  50.036  10.664  1.00 92.74           C  
ATOM     78  CD2 LEU    10      55.245  51.689   8.804  1.00 92.74           C  
ATOM     79  N   GLY    11      58.360  48.557   6.847  1.00 95.19           N  
ATOM     80  CA  GLY    11      58.268  48.161   5.451  1.00 95.19           C  
ATOM     81  C   GLY    11      58.288  46.657   5.254  1.00 95.19           C  
ATOM     82  O   GLY    11      57.475  46.112   4.505  1.00 95.19           O  
ATOM     83  N   ILE    12      59.126  46.014   6.059  1.00 93.97           N  
ATOM     84  CA  ILE    12      59.234  44.564   5.934  1.00 93.97           C  
ATOM     85  C   ILE    12      57.960  43.905   6.458  1.00 93.97           C  
ATOM     86  O   ILE    12      57.436  42.975   5.840  1.00 93.97           O  
ATOM     87  CB  ILE    12      60.468  44.022   6.690  1.00 93.97           C  
ATOM     88  CG1 ILE    12      61.759  44.459   5.987  1.00 93.97           C  
ATOM     89  CG2 ILE    12      60.399  42.497   6.812  1.00 93.97           C  
ATOM     90  CD1 ILE    12      63.030  43.980   6.675  1.00 93.97           C  
ATOM     91  N   PHE    13      57.515  44.445   7.649  1.00 95.46           N  
ATOM     92  CA  PHE    13      56.290  43.901   8.222  1.00 95.46           C  
ATOM     93  C   PHE    13      55.118  44.079   7.263  1.00 95.46           C  
ATOM     94  O   PHE    13      54.336  43.151   7.051  1.00 95.46           O  
ATOM     95  CB  PHE    13      55.977  44.571   9.563  1.00 95.46           C  
ATOM     96  CG  PHE    13      54.697  44.096  10.196  1.00 95.46           C  
ATOM     97  CD1 PHE    13      53.538  44.859  10.111  1.00 95.46           C  
ATOM     98  CD2 PHE    13      54.653  42.886  10.876  1.00 95.46           C  
ATOM     99  CE1 PHE    13      52.352  44.421  10.696  1.00 95.46           C  
ATOM    100  CE2 PHE    13      53.471  42.442  11.463  1.00 95.46           C  
ATOM    101  CZ  PHE    13      52.322  43.212  11.373  1.00 95.46           C  
ATOM    102  N   SER    14      54.992  45.218   6.609  1.00 93.74           N  
ATOM    103  CA  SER    14      53.911  45.501   5.671  1.00 93.74           C  
ATOM    104  C   SER    14      54.004  44.612   4.435  1.00 93.74           C  
ATOM    105  O   SER    14      52.989  44.112   3.946  1.00 93.74           O  
ATOM    106  CB  SER    14      53.933  46.972   5.254  1.00 93.74           C  
ATOM    107  OG  SER    14      52.643  47.402   4.856  1.00 93.74           O  
ATOM    108  N   LEU    15      55.205  44.349   4.000  1.00 94.55           N  
ATOM    109  CA  LEU    15      55.409  43.498   2.833  1.00 94.55           C  
ATOM    110  C   LEU    15      55.007  42.058   3.133  1.00 94.55           C  
ATOM    111  O   LEU    15      54.322  41.420   2.330  1.00 94.55           O  
ATOM    112  CB  LEU    15      56.871  43.549   2.381  1.00 94.55           C  
ATOM    113  CG  LEU    15      57.188  42.897   1.035  1.00 94.55           C  
ATOM    114  CD1 LEU    15      57.145  43.936  -0.080  1.00 94.55           C  
ATOM    115  CD2 LEU    15      58.548  42.209   1.080  1.00 94.55           C  
ATOM    116  N   VAL    16      55.392  41.608   4.350  1.00 95.26           N  
ATOM    117  CA  VAL    16      55.052  40.244   4.745  1.00 95.26           C  
ATOM    118  C   VAL    16      53.538  40.107   4.880  1.00 95.26           C  
ATOM    119  O   VAL    16      52.955  39.116   4.433  1.00 95.26           O  
ATOM    120  CB  VAL    16      55.744  39.848   6.068  1.00 95.26           C  
ATOM    121  CG1 VAL    16      55.189  38.524   6.592  1.00 95.26           C  
ATOM    122  CG2 VAL    16      57.256  39.757   5.873  1.00 95.26           C  
ATOM    123  N   LEU    17      52.955  41.198   5.424  1.00 95.02           N  
ATOM    124  CA  LEU    17      51.509  41.192   5.616  1.00 95.02           C  
ATOM    125  C   LEU    17      50.783  41.182   4.275  1.00 95.02           C  
ATOM    126  O   LEU    17      49.822  40.431   4.090  1.00 95.02           O  
ATOM    127  CB  LEU    17      51.072  42.408   6.438  1.00 95.02           C  
ATOM    128  CG  LEU    17      49.634  42.393   6.957  1.00 95.02           C  
ATOM    129  CD1 LEU    17      49.505  41.432   8.134  1.00 95.02           C  
ATOM    130  CD2 LEU    17      49.195  43.797   7.357  1.00 95.02           C  
ATOM    131  N   LEU    18      51.261  41.868   3.303  1.00 95.21           N  
ATOM    132  CA  LEU    18      50.609  41.940   2.000  1.00 95.21           C  
ATOM    133  C   LEU    18      50.776  40.632   1.235  1.00 95.21           C  
ATOM    134  O   LEU    18      49.845  40.173   0.569  1.00 95.21           O  
ATOM    135  CB  LEU    18      51.177  43.101   1.179  1.00 95.21           C  
ATOM    136  CG  LEU    18      50.556  44.476   1.429  1.00 95.21           C  
ATOM    137  CD1 LEU    18      51.440  45.572   0.843  1.00 95.21           C  
ATOM    138  CD2 LEU    18      49.151  44.544   0.840  1.00 95.21           C  
ATOM    139  N   THR    19      51.944  40.058   1.449  1.00 94.72           N  
ATOM    140  CA  THR    19      52.187  38.777   0.795  1.00 94.72           C  
ATOM    141  C   THR    19      51.279  37.695   1.371  1.00 94.72           C  
ATOM    142  O   THR    19      50.696  36.905   0.626  1.00 94.72           O  
ATOM    143  CB  THR    19      53.659  38.347   0.939  1.00 94.72           C  
ATOM    144  OG1 THR    19      54.508  39.458   0.628  1.00 94.72           O  
ATOM    145  CG2 THR    19      53.988  37.191   0.001  1.00 94.72           C  
ATOM    146  N   PHE    20      51.094  37.783   2.730  1.00 93.61           N  
ATOM    147  CA  PHE    20      50.250  36.787   3.378  1.00 93.61           C  
ATOM    148  C   PHE    20      48.792  36.965   2.973  1.00 93.61           C  
ATOM    149  O   PHE    20      48.089  35.986   2.716  1.00 93.61           O  
ATOM    150  CB  PHE    20      50.386  36.875   4.902  1.00 93.61           C  
ATOM    151  CG  PHE    20      51.196  35.760   5.505  1.00 93.61           C  
ATOM    152  CD1 PHE    20      50.636  34.504   5.704  1.00 93.61           C  
ATOM    153  CD2 PHE    20      52.519  35.968   5.873  1.00 93.61           C  
ATOM    154  CE1 PHE    20      51.384  33.470   6.262  1.00 93.61           C  
ATOM    155  CE2 PHE    20      53.273  34.940   6.431  1.00 93.61           C  
ATOM    156  CZ  PHE    20      52.703  33.692   6.626  1.00 93.61           C  
ATOM    157  N   THR    21      48.402  38.228   2.884  1.00 91.75           N  
ATOM    158  CA  THR    21      47.031  38.507   2.472  1.00 91.75           C  
ATOM    159  C   THR    21      46.790  38.038   1.040  1.00 91.75           C  
ATOM    160  O   THR    21      45.757  37.434   0.744  1.00 91.75           O  
ATOM    161  CB  THR    21      46.709  40.009   2.583  1.00 91.75           C  
ATOM    162  OG1 THR    21      46.995  40.456   3.914  1.00 91.75           O  
ATOM    163  CG2 THR    21      45.241  40.281   2.273  1.00 91.75           C  
ATOM    164  N   ALA    22      47.781  38.260   0.191  1.00 90.51           N  
ATOM    165  CA  ALA    22      47.671  37.813  -1.195  1.00 90.51           C  
ATOM    166  C   ALA    22      47.601  36.291  -1.277  1.00 90.51           C  
ATOM    167  O   ALA    22      46.793  35.739  -2.027  1.00 90.51           O  
ATOM    168  CB  ALA    22      48.848  38.334  -2.017  1.00 90.51           C  
ATOM    169  N   LEU    23      48.372  35.655  -0.402  1.00 90.20           N  
ATOM    170  CA  LEU    23      48.388  34.196  -0.416  1.00 90.20           C  
ATOM    171  C   LEU    23      47.054  33.634   0.063  1.00 90.20           C  
ATOM    172  O   LEU    23      46.553  32.653  -0.493  1.00 90.20           O  
ATOM    173  CB  LEU    23      49.524  33.664   0.461  1.00 90.20           C  
ATOM    174  CG  LEU    23      50.860  33.413  -0.238  1.00 90.20           C  
ATOM    175  CD1 LEU    23      51.992  33.360   0.783  1.00 90.20           C  
ATOM    176  CD2 LEU    23      50.805  32.124  -1.051  1.00 90.20           C  
ATOM    177  N   ILE    24      46.491  34.348   1.065  1.00 87.25           N  
ATOM    178  CA  ILE    24      45.211  33.906   1.605  1.00 87.25           C  
ATOM    179  C   ILE    24      44.125  34.048   0.542  1.00 87.25           C  
ATOM    180  O   ILE    24      43.269  33.171   0.398  1.00 87.25           O  
ATOM    181  CB  ILE    24      44.827  34.701   2.873  1.00 87.25           C  
ATOM    182  CG1 ILE    24      45.702  34.275   4.057  1.00 87.25           C  
ATOM    183  CG2 ILE    24      43.341  34.518   3.197  1.00 87.25           C  
ATOM    184  CD1 ILE    24      45.481  35.097   5.319  1.00 87.25           C  
ATOM    185  N   PHE    25      44.237  35.130  -0.266  1.00 84.93           N  
ATOM    186  CA  PHE    25      43.237  35.364  -1.301  1.00 84.93           C  
ATOM    187  C   PHE    25      43.354  34.326  -2.411  1.00 84.93           C  
ATOM    188  O   PHE    25      42.344  33.876  -2.957  1.00 84.93           O  
ATOM    189  CB  PHE    25      43.384  36.774  -1.883  1.00 84.93           C  
ATOM    190  CG  PHE    25      42.435  37.778  -1.287  1.00 84.93           C  
ATOM    191  CD1 PHE    25      41.108  37.830  -1.696  1.00 84.93           C  
ATOM    192  CD2 PHE    25      42.870  38.671  -0.316  1.00 84.93           C  
ATOM    193  CE1 PHE    25      40.228  38.758  -1.146  1.00 84.93           C  
ATOM    194  CE2 PHE    25      41.996  39.601   0.238  1.00 84.93           C  
ATOM    195  CZ  PHE    25      40.676  39.644  -0.179  1.00 84.93           C  
ATOM    196  N   VAL    26      44.610  33.924  -2.658  1.00 83.52           N  
ATOM    197  CA  VAL    26      44.854  32.923  -3.690  1.00 83.52           C  
ATOM    198  C   VAL    26      44.323  31.567  -3.232  1.00 83.52           C  
ATOM    199  O   VAL    26      43.684  30.850  -4.005  1.00 83.52           O  
ATOM    200  CB  VAL    26      46.357  32.818  -4.035  1.00 83.52           C  
ATOM    201  CG1 VAL    26      46.624  31.604  -4.922  1.00 83.52           C  
ATOM    202  CG2 VAL    26      46.838  34.098  -4.715  1.00 83.52           C  
ATOM    203  N   VAL    27      44.516  31.300  -1.960  1.00 82.23           N  
ATOM    204  CA  VAL    27      44.084  30.014  -1.423  1.00 82.23           C  
ATOM    205  C   VAL    27      42.560  29.978  -1.331  1.00 82.23           C  
ATOM    206  O   VAL    27      41.935  28.974  -1.679  1.00 82.23           O  
ATOM    207  CB  VAL    27      44.708  29.739  -0.036  1.00 82.23           C  
ATOM    208  CG1 VAL    27      44.066  28.514   0.612  1.00 82.23           C  
ATOM    209  CG2 VAL    27      46.219  29.552  -0.159  1.00 82.23           C  
ATOM    210  N   PHE    28      42.021  31.147  -0.890  1.00 76.24           N  
ATOM    211  CA  PHE    28      40.572  31.186  -0.727  1.00 76.24           C  
ATOM    212  C   PHE    28      39.877  31.273  -2.080  1.00 76.24           C  
ATOM    213  O   PHE    28      38.745  30.810  -2.234  1.00 76.24           O  
ATOM    214  CB  PHE    28      40.160  32.372   0.151  1.00 76.24           C  
ATOM    215  CG  PHE    28      39.891  32.001   1.585  1.00 76.24           C  
ATOM    216  CD1 PHE    28      38.661  31.478   1.962  1.00 76.24           C  
ATOM    217  CD2 PHE    28      40.869  32.177   2.555  1.00 76.24           C  
ATOM    218  CE1 PHE    28      38.409  31.134   3.288  1.00 76.24           C  
ATOM    219  CE2 PHE    28      40.624  31.835   3.882  1.00 76.24           C  
ATOM    220  CZ  PHE    28      39.393  31.315   4.247  1.00 76.24           C  
ATOM    221  N   GLY    29      40.466  31.992  -2.985  1.00 69.63           N  
ATOM    222  CA  GLY    29      39.918  32.041  -4.331  1.00 69.63           C  
ATOM    223  C   GLY    29      39.909  30.690  -5.021  1.00 69.63           C  
ATOM    224  O   GLY    29      39.115  30.460  -5.935  1.00 69.63           O  
ATOM    225  N   GLN    30      40.865  29.918  -4.616  1.00 64.17           N  
ATOM    226  CA  GLN    30      40.874  28.567  -5.165  1.00 64.17           C  
ATOM    227  C   GLN    30      39.782  27.709  -4.534  1.00 64.17           C  
ATOM    228  O   GLN    30      39.568  26.566  -4.944  1.00 64.17           O  
ATOM    229  CB  GLN    30      42.241  27.912  -4.959  1.00 64.17           C  
ATOM    230  CG  GLN    30      43.329  28.458  -5.874  1.00 64.17           C  
ATOM    231  CD  GLN    30      44.574  27.591  -5.887  1.00 64.17           C  
ATOM    232  OE1 GLN    30      44.724  26.684  -5.062  1.00 64.17           O  
ATOM    233  NE2 GLN    30      45.477  27.864  -6.824  1.00 64.17           N  
ATOM    234  N   ILE    31      39.380  28.233  -3.352  1.00 57.51           N  
ATOM    235  CA  ILE    31      38.287  27.458  -2.776  1.00 57.51           C  
ATOM    236  C   ILE    31      37.054  27.560  -3.671  1.00 57.51           C  
ATOM    237  O   ILE    31      36.551  28.657  -3.923  1.00 57.51           O  
ATOM    238  CB  ILE    31      37.951  27.933  -1.344  1.00 57.51           C  
ATOM    239  CG1 ILE    31      39.145  27.703  -0.411  1.00 57.51           C  
ATOM    240  CG2 ILE    31      36.700  27.222  -0.819  1.00 57.51           C  
ATOM    241  CD1 ILE    31      38.897  28.133   1.028  1.00 57.51           C  
ATOM    242  N   ARG    32      37.165  26.944  -4.759  1.00 56.99           N  
ATOM    243  CA  ARG    32      36.116  26.751  -5.754  1.00 56.99           C  
ATOM    244  C   ARG    32      34.765  26.516  -5.087  1.00 56.99           C  
ATOM    245  O   ARG    32      34.642  25.663  -4.206  1.00 56.99           O  
ATOM    246  CB  ARG    32      36.457  25.577  -6.675  1.00 56.99           C  
ATOM    247  CG  ARG    32      37.587  25.867  -7.650  1.00 56.99           C  
ATOM    248  CD  ARG    32      37.778  24.732  -8.645  1.00 56.99           C  
ATOM    249  NE  ARG    32      38.928  24.965  -9.514  1.00 56.99           N  
ATOM    250  CZ  ARG    32      39.375  24.106 -10.426  1.00 56.99           C  
ATOM    251  NH1 ARG    32      38.775  22.936 -10.607  1.00 56.99           N  
ATOM    252  NH2 ARG    32      40.430  24.420 -11.163  1.00 56.99           N  
ATOM    253  N   PHE    33      34.165  27.550  -4.623  1.00 59.46           N  
ATOM    254  CA  PHE    33      32.757  27.478  -4.250  1.00 59.46           C  
ATOM    255  C   PHE    33      32.039  26.400  -5.053  1.00 59.46           C  
ATOM    256  O   PHE    33      32.339  26.191  -6.230  1.00 59.46           O  
ATOM    257  CB  PHE    33      32.074  28.833  -4.462  1.00 59.46           C  
ATOM    258  CG  PHE    33      32.462  29.873  -3.447  1.00 59.46           C  
ATOM    259  CD1 PHE    33      31.825  29.933  -2.213  1.00 59.46           C  
ATOM    260  CD2 PHE    33      33.465  30.793  -3.727  1.00 59.46           C  
ATOM    261  CE1 PHE    33      32.183  30.895  -1.271  1.00 59.46           C  
ATOM    262  CE2 PHE    33      33.827  31.758  -2.791  1.00 59.46           C  
ATOM    263  CZ  PHE    33      33.184  31.807  -1.564  1.00 59.46           C  
ATOM    264  N   ASN    34      32.190  25.127  -4.711  1.00 64.17           N  
ATOM    265  CA  ASN    34      31.428  24.010  -5.259  1.00 64.17           C  
ATOM    266  C   ASN    34      30.449  24.473  -6.334  1.00 64.17           C  
ATOM    267  O   ASN    34      29.465  25.151  -6.034  1.00 64.17           O  
ATOM    268  CB  ASN    34      30.682  23.271  -4.145  1.00 64.17           C  
ATOM    269  CG  ASN    34      31.473  22.105  -3.587  1.00 64.17           C  
ATOM    270  OD1 ASN    34      32.484  21.693  -4.162  1.00 64.17           O  
ATOM    271  ND2 ASN    34      31.019  21.565  -2.462  1.00 64.17           N  
ATOM    272  N   ARG    35      30.866  24.577  -7.501  1.00 80.68           N  
ATOM    273  CA  ARG    35      30.071  24.987  -8.654  1.00 80.68           C  
ATOM    274  C   ARG    35      28.811  24.137  -8.779  1.00 80.68           C  
ATOM    275  O   ARG    35      28.883  22.907  -8.784  1.00 80.68           O  
ATOM    276  CB  ARG    35      30.897  24.891  -9.938  1.00 80.68           C  
ATOM    277  CG  ARG    35      32.007  25.925 -10.035  1.00 80.68           C  
ATOM    278  CD  ARG    35      32.722  25.862 -11.378  1.00 80.68           C  
ATOM    279  NE  ARG    35      33.797  26.846 -11.463  1.00 80.68           N  
ATOM    280  CZ  ARG    35      34.616  26.985 -12.502  1.00 80.68           C  
ATOM    281  NH1 ARG    35      34.499  26.202 -13.568  1.00 80.68           N  
ATOM    282  NH2 ARG    35      35.560  27.914 -12.475  1.00 80.68           N  
ATOM    283  N   THR    36      27.754  24.631  -8.297  1.00 89.62           N  
ATOM    284  CA  THR    36      26.459  23.982  -8.472  1.00 89.62           C  
ATOM    285  C   THR    36      25.797  24.439  -9.769  1.00 89.62           C  
ATOM    286  O   THR    36      26.176  25.465 -10.337  1.00 89.62           O  
ATOM    287  CB  THR    36      25.524  24.273  -7.284  1.00 89.62           C  
ATOM    288  OG1 THR    36      25.345  25.690  -7.160  1.00 89.62           O  
ATOM    289  CG2 THR    36      26.102  23.729  -5.982  1.00 89.62           C  
ATOM    290  N   THR    37      25.095  23.577 -10.382  1.00 93.31           N  
ATOM    291  CA  THR    37      24.278  23.882 -11.551  1.00 93.31           C  
ATOM    292  C   THR    37      22.818  24.083 -11.154  1.00 93.31           C  
ATOM    293  O   THR    37      22.279  23.322 -10.348  1.00 93.31           O  
ATOM    294  CB  THR    37      24.376  22.767 -12.608  1.00 93.31           C  
ATOM    295  OG1 THR    37      25.757  22.469 -12.852  1.00 93.31           O  
ATOM    296  CG2 THR    37      23.720  23.191 -13.918  1.00 93.31           C  
ATOM    297  N   GLU    38      22.244  25.061 -11.754  1.00 95.78           N  
ATOM    298  CA  GLU    38      20.867  25.393 -11.402  1.00 95.78           C  
ATOM    299  C   GLU    38      19.880  24.760 -12.379  1.00 95.78           C  
ATOM    300  O   GLU    38      20.112  24.757 -13.590  1.00 95.78           O  
ATOM    301  CB  GLU    38      20.672  26.910 -11.366  1.00 95.78           C  
ATOM    302  CG  GLU    38      19.303  27.343 -10.859  1.00 95.78           C  
ATOM    303  CD  GLU    38      19.180  28.846 -10.672  1.00 95.78           C  
ATOM    304  OE1 GLU    38      18.062  29.388 -10.828  1.00 95.78           O  
ATOM    305  OE2 GLU    38      20.211  29.488 -10.367  1.00 95.78           O  
ATOM    306  N   TYR    39      18.781  24.178 -11.852  1.00 97.24           N  
ATOM    307  CA  TYR    39      17.631  23.650 -12.577  1.00 97.24           C  
ATOM    308  C   TYR    39      16.325  24.133 -11.956  1.00 97.24           C  
ATOM    309  O   TYR    39      16.333  24.797 -10.917  1.00 97.24           O  
ATOM    310  CB  TYR    39      17.664  22.119 -12.598  1.00 97.24           C  
ATOM    311  CG  TYR    39      18.909  21.548 -13.232  1.00 97.24           C  
ATOM    312  CD1 TYR    39      18.983  21.345 -14.608  1.00 97.24           C  
ATOM    313  CD2 TYR    39      20.013  21.208 -12.457  1.00 97.24           C  
ATOM    314  CE1 TYR    39      20.128  20.817 -15.197  1.00 97.24           C  
ATOM    315  CE2 TYR    39      21.162  20.680 -13.035  1.00 97.24           C  
ATOM    316  CZ  TYR    39      21.210  20.488 -14.404  1.00 97.24           C  
ATOM    317  OH  TYR    39      22.346  19.965 -14.981  1.00 97.24           O  
ATOM    318  N   SER    40      15.171  23.819 -12.642  1.00 97.27           N  
ATOM    319  CA  SER    40      13.853  24.101 -12.083  1.00 97.27           C  
ATOM    320  C   SER    40      12.881  22.959 -12.358  1.00 97.27           C  
ATOM    321  O   SER    40      13.097  22.158 -13.270  1.00 97.27           O  
ATOM    322  CB  SER    40      13.295  25.405 -12.655  1.00 97.27           C  
ATOM    323  OG  SER    40      13.135  25.310 -14.060  1.00 97.27           O  
ATOM    324  N   ALA    41      11.893  22.747 -11.482  1.00 97.22           N  
ATOM    325  CA  ALA    41      10.811  21.779 -11.644  1.00 97.22           C  
ATOM    326  C   ALA    41       9.457  22.413 -11.340  1.00 97.22           C  
ATOM    327  O   ALA    41       9.322  23.172 -10.378  1.00 97.22           O  
ATOM    328  CB  ALA    41      11.042  20.568 -10.743  1.00 97.22           C  
ATOM    329  N   ILE    42       8.482  22.108 -12.174  1.00 97.04           N  
ATOM    330  CA  ILE    42       7.133  22.639 -12.006  1.00 97.04           C  
ATOM    331  C   ILE    42       6.251  21.597 -11.322  1.00 97.04           C  
ATOM    332  O   ILE    42       6.195  20.442 -11.752  1.00 97.04           O  
ATOM    333  CB  ILE    42       6.518  23.056 -13.361  1.00 97.04           C  
ATOM    334  CG1 ILE    42       7.458  24.014 -14.102  1.00 97.04           C  
ATOM    335  CG2 ILE    42       5.139  23.691 -13.155  1.00 97.04           C  
ATOM    336  CD1 ILE    42       7.697  25.332 -13.377  1.00 97.04           C  
ATOM    337  N   PHE    43       5.649  21.938 -10.199  1.00 96.44           N  
ATOM    338  CA  PHE    43       4.751  21.074  -9.444  1.00 96.44           C  
ATOM    339  C   PHE    43       3.343  21.656  -9.407  1.00 96.44           C  
ATOM    340  O   PHE    43       3.167  22.874  -9.475  1.00 96.44           O  
ATOM    341  CB  PHE    43       5.272  20.870  -8.018  1.00 96.44           C  
ATOM    342  CG  PHE    43       6.506  20.013  -7.939  1.00 96.44           C  
ATOM    343  CD1 PHE    43       6.409  18.653  -7.675  1.00 96.44           C  
ATOM    344  CD2 PHE    43       7.764  20.569  -8.129  1.00 96.44           C  
ATOM    345  CE1 PHE    43       7.550  17.857  -7.601  1.00 96.44           C  
ATOM    346  CE2 PHE    43       8.909  19.781  -8.057  1.00 96.44           C  
ATOM    347  CZ  PHE    43       8.800  18.425  -7.792  1.00 96.44           C  
ATOM    348  N   LYS    44       2.444  20.839  -9.352  1.00 92.59           N  
ATOM    349  CA  LYS    44       1.068  21.269  -9.121  1.00 92.59           C  
ATOM    350  C   LYS    44       0.888  21.794  -7.699  1.00 92.59           C  
ATOM    351  O   LYS    44       0.118  22.729  -7.471  1.00 92.59           O  
ATOM    352  CB  LYS    44       0.095  20.119  -9.382  1.00 92.59           C  
ATOM    353  CG  LYS    44      -0.070  19.770 -10.854  1.00 92.59           C  
ATOM    354  CD  LYS    44      -1.107  18.671 -11.055  1.00 92.59           C  
ATOM    355  CE  LYS    44      -1.277  18.325 -12.527  1.00 92.59           C  
ATOM    356  NZ  LYS    44      -2.244  17.203 -12.724  1.00 92.59           N  
ATOM    357  N   ASN    45       1.653  21.116  -6.766  1.00 88.42           N  
ATOM    358  CA  ASN    45       1.588  21.460  -5.349  1.00 88.42           C  
ATOM    359  C   ASN    45       2.874  21.080  -4.621  1.00 88.42           C  
ATOM    360  O   ASN    45       3.386  19.972  -4.792  1.00 88.42           O  
ATOM    361  CB  ASN    45       0.384  20.786  -4.688  1.00 88.42           C  
ATOM    362  CG  ASN    45       0.219  21.183  -3.234  1.00 88.42           C  
ATOM    363  OD1 ASN    45       1.075  21.861  -2.661  1.00 88.42           O  
ATOM    364  ND2 ASN    45      -0.885  20.763  -2.626  1.00 88.42           N  
ATOM    365  N   VAL    46       3.512  21.888  -3.860  1.00 87.58           N  
ATOM    366  CA  VAL    46       4.760  21.572  -3.173  1.00 87.58           C  
ATOM    367  C   VAL    46       4.491  21.356  -1.686  1.00 87.58           C  
ATOM    368  O   VAL    46       5.299  20.741  -0.985  1.00 87.58           O  
ATOM    369  CB  VAL    46       5.814  22.685  -3.368  1.00 87.58           C  
ATOM    370  CG1 VAL    46       6.298  22.722  -4.817  1.00 87.58           C  
ATOM    371  CG2 VAL    46       5.240  24.040  -2.958  1.00 87.58           C  
ATOM    372  N   SER    47       3.197  21.626  -1.122  1.00 79.86           N  
ATOM    373  CA  SER    47       2.731  21.489   0.254  1.00 79.86           C  
ATOM    374  C   SER    47       3.854  21.765   1.249  1.00 79.86           C  
ATOM    375  O   SER    47       4.107  20.958   2.146  1.00 79.86           O  
ATOM    376  CB  SER    47       2.161  20.090   0.491  1.00 79.86           C  
ATOM    377  OG  SER    47       0.978  19.894  -0.265  1.00 79.86           O  
ATOM    378  N   GLY    48       4.693  22.770   1.133  1.00 84.35           N  
ATOM    379  CA  GLY    48       5.525  23.204   2.244  1.00 84.35           C  
ATOM    380  C   GLY    48       7.009  23.141   1.938  1.00 84.35           C  
ATOM    381  O   GLY    48       7.841  23.287   2.836  1.00 84.35           O  
ATOM    382  N   LEU    49       7.346  22.601   0.761  1.00 91.66           N  
ATOM    383  CA  LEU    49       8.748  22.689   0.369  1.00 91.66           C  
ATOM    384  C   LEU    49       9.226  24.137   0.383  1.00 91.66           C  
ATOM    385  O   LEU    49       8.554  25.022  -0.153  1.00 91.66           O  
ATOM    386  CB  LEU    49       8.956  22.085  -1.022  1.00 91.66           C  
ATOM    387  CG  LEU    49      10.405  21.876  -1.461  1.00 91.66           C  
ATOM    388  CD1 LEU    49      11.035  20.727  -0.680  1.00 91.66           C  
ATOM    389  CD2 LEU    49      10.477  21.612  -2.961  1.00 91.66           C  
ATOM    390  N   ARG    50      10.292  24.409   1.059  1.00 92.05           N  
ATOM    391  CA  ARG    50      10.817  25.764   1.198  1.00 92.05           C  
ATOM    392  C   ARG    50      12.260  25.843   0.711  1.00 92.05           C  
ATOM    393  O   ARG    50      12.885  24.817   0.434  1.00 92.05           O  
ATOM    394  CB  ARG    50      10.729  26.229   2.653  1.00 92.05           C  
ATOM    395  CG  ARG    50       9.315  26.240   3.211  1.00 92.05           C  
ATOM    396  CD  ARG    50       9.281  26.727   4.653  1.00 92.05           C  
ATOM    397  NE  ARG    50       9.660  25.670   5.588  1.00 92.05           N  
ATOM    398  CZ  ARG    50       9.605  25.775   6.913  1.00 92.05           C  
ATOM    399  NH1 ARG    50       9.185  26.896   7.488  1.00 92.05           N  
ATOM    400  NH2 ARG    50       9.974  24.751   7.669  1.00 92.05           N  
ATOM    401  N   ASP    51      12.731  27.094   0.620  1.00 93.47           N  
ATOM    402  CA  ASP    51      14.115  27.380   0.258  1.00 93.47           C  
ATOM    403  C   ASP    51      15.083  26.808   1.291  1.00 93.47           C  
ATOM    404  O   ASP    51      14.819  26.862   2.494  1.00 93.47           O  
ATOM    405  CB  ASP    51      14.331  28.888   0.112  1.00 93.47           C  
ATOM    406  CG  ASP    51      14.083  29.649   1.402  1.00 93.47           C  
ATOM    407  OD1 ASP    51      13.085  29.363   2.097  1.00 93.47           O  
ATOM    408  OD2 ASP    51      14.892  30.546   1.726  1.00 93.47           O  
ATOM    409  N   GLY    52      16.133  26.226   0.800  1.00 94.49           N  
ATOM    410  CA  GLY    52      17.201  25.732   1.653  1.00 94.49           C  
ATOM    411  C   GLY    52      17.079  24.252   1.966  1.00 94.49           C  
ATOM    412  O   GLY    52      18.003  23.651   2.518  1.00 94.49           O  
ATOM    413  N   GLN    53      15.934  23.681   1.562  1.00 95.14           N  
ATOM    414  CA  GLN    53      15.775  22.257   1.837  1.00 95.14           C  
ATOM    415  C   GLN    53      16.580  21.414   0.852  1.00 95.14           C  
ATOM    416  O   GLN    53      17.038  21.918  -0.175  1.00 95.14           O  
ATOM    417  CB  GLN    53      14.299  21.860   1.783  1.00 95.14           C  
ATOM    418  CG  GLN    53      13.475  22.397   2.946  1.00 95.14           C  
ATOM    419  CD  GLN    53      12.053  21.868   2.952  1.00 95.14           C  
ATOM    420  OE1 GLN    53      11.444  21.675   1.894  1.00 95.14           O  
ATOM    421  NE2 GLN    53      11.514  21.629   4.143  1.00 95.14           N  
ATOM    422  N   PHE    54      16.735  20.142   1.153  1.00 96.14           N  
ATOM    423  CA  PHE    54      17.692  19.298   0.448  1.00 96.14           C  
ATOM    424  C   PHE    54      17.103  18.788  -0.862  1.00 96.14           C  
ATOM    425  O   PHE    54      15.892  18.582  -0.965  1.00 96.14           O  
ATOM    426  CB  PHE    54      18.119  18.118   1.326  1.00 96.14           C  
ATOM    427  CG  PHE    54      18.901  18.522   2.547  1.00 96.14           C  
ATOM    428  CD1 PHE    54      20.074  19.257   2.428  1.00 96.14           C  
ATOM    429  CD2 PHE    54      18.461  18.167   3.816  1.00 96.14           C  
ATOM    430  CE1 PHE    54      20.799  19.632   3.556  1.00 96.14           C  
ATOM    431  CE2 PHE    54      19.180  18.538   4.949  1.00 96.14           C  
ATOM    432  CZ  PHE    54      20.350  19.270   4.817  1.00 96.14           C  
ATOM    433  N   VAL    55      17.943  18.618  -1.843  1.00 97.06           N  
ATOM    434  CA  VAL    55      17.708  17.846  -3.059  1.00 97.06           C  
ATOM    435  C   VAL    55      18.492  16.537  -3.000  1.00 97.06           C  
ATOM    436  O   VAL    55      19.690  16.537  -2.709  1.00 97.06           O  
ATOM    437  CB  VAL    55      18.098  18.645  -4.323  1.00 97.06           C  
ATOM    438  CG1 VAL    55      17.855  17.816  -5.583  1.00 97.06           C  
ATOM    439  CG2 VAL    55      17.320  19.958  -4.385  1.00 97.06           C  
ATOM    440  N   ARG    56      17.844  15.440  -3.180  1.00 96.31           N  
ATOM    441  CA  ARG    56      18.492  14.136  -3.085  1.00 96.31           C  
ATOM    442  C   ARG    56      18.322  13.345  -4.378  1.00 96.31           C  
ATOM    443  O   ARG    56      17.283  13.436  -5.035  1.00 96.31           O  
ATOM    444  CB  ARG    56      17.930  13.340  -1.906  1.00 96.31           C  
ATOM    445  CG  ARG    56      18.229  13.956  -0.548  1.00 96.31           C  
ATOM    446  CD  ARG    56      17.680  13.108   0.589  1.00 96.31           C  
ATOM    447  NE  ARG    56      17.954  13.709   1.891  1.00 96.31           N  
ATOM    448  CZ  ARG    56      17.729  13.118   3.062  1.00 96.31           C  
ATOM    449  NH1 ARG    56      17.219  11.893   3.116  1.00 96.31           N  
ATOM    450  NH2 ARG    56      18.015  13.757   4.187  1.00 96.31           N  
ATOM    451  N   ALA    57      19.340  12.711  -4.748  1.00 92.26           N  
ATOM    452  CA  ALA    57      19.342  11.712  -5.813  1.00 92.26           C  
ATOM    453  C   ALA    57      19.820  10.359  -5.294  1.00 92.26           C  
ATOM    454  O   ALA    57      20.913  10.253  -4.734  1.00 92.26           O  
ATOM    455  CB  ALA    57      20.219  12.174  -6.974  1.00 92.26           C  
ATOM    456  N   ALA    58      18.998   9.404  -5.365  1.00 87.77           N  
ATOM    457  CA  ALA    58      19.301   8.073  -4.846  1.00 87.77           C  
ATOM    458  C   ALA    58      19.505   8.107  -3.334  1.00 87.77           C  
ATOM    459  O   ALA    58      20.413   7.459  -2.809  1.00 87.77           O  
ATOM    460  CB  ALA    58      20.539   7.503  -5.534  1.00 87.77           C  
ATOM    461  N   GLY    59      18.907   9.103  -2.695  1.00 86.35           N  
ATOM    462  CA  GLY    59      18.940   9.206  -1.245  1.00 86.35           C  
ATOM    463  C   GLY    59      20.131   9.993  -0.730  1.00 86.35           C  
ATOM    464  O   GLY    59      20.323  10.116   0.481  1.00 86.35           O  
ATOM    465  N   VAL    60      20.923  10.504  -1.612  1.00 92.55           N  
ATOM    466  CA  VAL    60      22.110  11.267  -1.238  1.00 92.55           C  
ATOM    467  C   VAL    60      21.878  12.751  -1.514  1.00 92.55           C  
ATOM    468  O   VAL    60      21.323  13.116  -2.553  1.00 92.55           O  
ATOM    469  CB  VAL    60      23.364  10.774  -1.993  1.00 92.55           C  
ATOM    470  CG1 VAL    60      24.588  11.603  -1.607  1.00 92.55           C  
ATOM    471  CG2 VAL    60      23.607   9.292  -1.711  1.00 92.55           C  
ATOM    472  N   GLU    61      22.296  13.595  -0.621  1.00 93.17           N  
ATOM    473  CA  GLU    61      22.201  15.041  -0.793  1.00 93.17           C  
ATOM    474  C   GLU    61      23.116  15.525  -1.915  1.00 93.17           C  
ATOM    475  O   GLU    61      24.341  15.442  -1.803  1.00 93.17           O  
ATOM    476  CB  GLU    61      22.545  15.762   0.513  1.00 93.17           C  
ATOM    477  CG  GLU    61      22.456  17.278   0.421  1.00 93.17           C  
ATOM    478  CD  GLU    61      22.928  17.985   1.682  1.00 93.17           C  
ATOM    479  OE1 GLU    61      23.245  19.194   1.618  1.00 93.17           O  
ATOM    480  OE2 GLU    61      22.981  17.323   2.744  1.00 93.17           O  
ATOM    481  N   VAL    62      22.508  16.003  -2.995  1.00 94.19           N  
ATOM    482  CA  VAL    62      23.285  16.439  -4.151  1.00 94.19           C  
ATOM    483  C   VAL    62      23.108  17.941  -4.356  1.00 94.19           C  
ATOM    484  O   VAL    62      23.754  18.536  -5.222  1.00 94.19           O  
ATOM    485  CB  VAL    62      22.877  15.674  -5.430  1.00 94.19           C  
ATOM    486  CG1 VAL    62      23.238  14.194  -5.313  1.00 94.19           C  
ATOM    487  CG2 VAL    62      21.383  15.844  -5.698  1.00 94.19           C  
ATOM    488  N   GLY    63      22.213  18.567  -3.566  1.00 95.07           N  
ATOM    489  CA  GLY    63      21.957  19.988  -3.743  1.00 95.07           C  
ATOM    490  C   GLY    63      20.956  20.542  -2.747  1.00 95.07           C  
ATOM    491  O   GLY    63      20.729  19.948  -1.691  1.00 95.07           O  
ATOM    492  N   LYS    64      20.449  21.815  -3.080  1.00 96.42           N  
ATOM    493  CA  LYS    64      19.488  22.500  -2.220  1.00 96.42           C  
ATOM    494  C   LYS    64      18.425  23.218  -3.046  1.00 96.42           C  
ATOM    495  O   LYS    64      18.657  23.554  -4.209  1.00 96.42           O  
ATOM    496  CB  LYS    64      20.202  23.495  -1.304  1.00 96.42           C  
ATOM    497  CG  LYS    64      21.125  22.845  -0.284  1.00 96.42           C  
ATOM    498  CD  LYS    64      21.608  23.851   0.753  1.00 96.42           C  
ATOM    499  CE  LYS    64      22.475  23.188   1.815  1.00 96.42           C  
ATOM    500  NZ  LYS    64      22.913  24.161   2.860  1.00 96.42           N  
ATOM    501  N   VAL    65      17.283  23.357  -2.478  1.00 97.08           N  
ATOM    502  CA  VAL    65      16.234  24.176  -3.076  1.00 97.08           C  
ATOM    503  C   VAL    65      16.578  25.655  -2.916  1.00 97.08           C  
ATOM    504  O   VAL    65      16.858  26.117  -1.807  1.00 97.08           O  
ATOM    505  CB  VAL    65      14.854  23.879  -2.448  1.00 97.08           C  
ATOM    506  CG1 VAL    65      13.790  24.820  -3.011  1.00 97.08           C  
ATOM    507  CG2 VAL    65      14.462  22.422  -2.686  1.00 97.08           C  
ATOM    508  N   LYS    66      16.596  26.381  -3.910  1.00 96.26           N  
ATOM    509  CA  LYS    66      16.931  27.802  -3.889  1.00 96.26           C  
ATOM    510  C   LYS    66      15.688  28.655  -3.650  1.00 96.26           C  
ATOM    511  O   LYS    66      15.712  29.581  -2.836  1.00 96.26           O  
ATOM    512  CB  LYS    66      17.607  28.214  -5.197  1.00 96.26           C  
ATOM    513  CG  LYS    66      18.192  29.618  -5.175  1.00 96.26           C  
ATOM    514  CD  LYS    66      18.937  29.933  -6.466  1.00 96.26           C  
ATOM    515  CE  LYS    66      19.511  31.343  -6.451  1.00 96.26           C  
ATOM    516  NZ  LYS    66      20.355  31.611  -7.654  1.00 96.26           N  
ATOM    517  N   SER    67      14.699  28.343  -4.456  1.00 96.39           N  
ATOM    518  CA  SER    67      13.471  29.114  -4.294  1.00 96.39           C  
ATOM    519  C   SER    67      12.257  28.331  -4.784  1.00 96.39           C  
ATOM    520  O   SER    67      12.390  27.415  -5.598  1.00 96.39           O  
ATOM    521  CB  SER    67      13.569  30.443  -5.045  1.00 96.39           C  
ATOM    522  OG  SER    67      13.594  30.228  -6.445  1.00 96.39           O  
ATOM    523  N   VAL    68      11.133  28.611  -4.243  1.00 95.94           N  
ATOM    524  CA  VAL    68       9.832  28.090  -4.649  1.00 95.94           C  
ATOM    525  C   VAL    68       8.900  29.246  -5.004  1.00 95.94           C  
ATOM    526  O   VAL    68       8.550  30.056  -4.143  1.00 95.94           O  
ATOM    527  CB  VAL    68       9.201  27.216  -3.542  1.00 95.94           C  
ATOM    528  CG1 VAL    68       7.844  26.675  -3.989  1.00 95.94           C  
ATOM    529  CG2 VAL    68      10.139  26.071  -3.167  1.00 95.94           C  
ATOM    530  N   ASP    69       8.512  29.374  -6.279  1.00 95.36           N  
ATOM    531  CA  ASP    69       7.679  30.467  -6.771  1.00 95.36           C  
ATOM    532  C   ASP    69       6.335  29.949  -7.277  1.00 95.36           C  
ATOM    533  O   ASP    69       6.283  28.971  -8.025  1.00 95.36           O  
ATOM    534  CB  ASP    69       8.400  31.232  -7.883  1.00 95.36           C  
ATOM    535  CG  ASP    69       9.707  31.855  -7.424  1.00 95.36           C  
ATOM    536  OD1 ASP    69       9.786  32.322  -6.267  1.00 95.36           O  
ATOM    537  OD2 ASP    69      10.664  31.882  -8.227  1.00 95.36           O  
ATOM    538  N   LEU    70       5.324  30.634  -6.929  1.00 93.87           N  
ATOM    539  CA  LEU    70       4.001  30.306  -7.451  1.00 93.87           C  
ATOM    540  C   LEU    70       3.806  30.895  -8.845  1.00 93.87           C  
ATOM    541  O   LEU    70       4.096  32.071  -9.072  1.00 93.87           O  
ATOM    542  CB  LEU    70       2.910  30.821  -6.509  1.00 93.87           C  
ATOM    543  CG  LEU    70       2.874  30.201  -5.111  1.00 93.87           C  
ATOM    544  CD1 LEU    70       1.866  30.935  -4.232  1.00 93.87           C  
ATOM    545  CD2 LEU    70       2.538  28.716  -5.194  1.00 93.87           C  
ATOM    546  N   ILE    71       3.376  30.150  -9.774  1.00 94.73           N  
ATOM    547  CA  ILE    71       3.195  30.588 -11.153  1.00 94.73           C  
ATOM    548  C   ILE    71       1.762  30.306 -11.601  1.00 94.73           C  
ATOM    549  O   ILE    71       1.003  29.642 -10.891  1.00 94.73           O  
ATOM    550  CB  ILE    71       4.199  29.897 -12.103  1.00 94.73           C  
ATOM    551  CG1 ILE    71       4.036  28.374 -12.035  1.00 94.73           C  
ATOM    552  CG2 ILE    71       5.634  30.310 -11.764  1.00 94.73           C  
ATOM    553  CD1 ILE    71       4.894  27.614 -13.037  1.00 94.73           C  
ATOM    554  N   ASN    72       1.358  30.933 -12.666  1.00 91.27           N  
ATOM    555  CA  ASN    72       0.033  30.723 -13.241  1.00 91.27           C  
ATOM    556  C   ASN    72      -1.071  31.026 -12.232  1.00 91.27           C  
ATOM    557  O   ASN    72      -2.006  30.239 -12.075  1.00 91.27           O  
ATOM    558  CB  ASN    72      -0.104  29.293 -13.766  1.00 91.27           C  
ATOM    559  CG  ASN    72       0.759  29.032 -14.985  1.00 91.27           C  
ATOM    560  OD1 ASN    72       1.161  29.964 -15.687  1.00 91.27           O  
ATOM    561  ND2 ASN    72       1.051  27.763 -15.245  1.00 91.27           N  
ATOM    562  N   GLY    73      -0.887  32.086 -11.457  1.00 90.01           N  
ATOM    563  CA  GLY    73      -1.901  32.529 -10.513  1.00 90.01           C  
ATOM    564  C   GLY    73      -1.982  31.658  -9.273  1.00 90.01           C  
ATOM    565  O   GLY    73      -3.028  31.590  -8.624  1.00 90.01           O  
ATOM    566  N   GLY    74      -1.018  30.770  -9.077  1.00 87.44           N  
ATOM    567  CA  GLY    74      -0.975  29.970  -7.863  1.00 87.44           C  
ATOM    568  C   GLY    74      -1.381  28.526  -8.085  1.00 87.44           C  
ATOM    569  O   GLY    74      -1.511  27.758  -7.129  1.00 87.44           O  
ATOM    570  N   GLU    75      -1.615  28.186  -9.290  1.00 89.15           N  
ATOM    571  CA  GLU    75      -2.057  26.833  -9.614  1.00 89.15           C  
ATOM    572  C   GLU    75      -0.880  25.863  -9.659  1.00 89.15           C  
ATOM    573  O   GLU    75      -1.061  24.652  -9.520  1.00 89.15           O  
ATOM    574  CB  GLU    75      -2.804  26.817 -10.950  1.00 89.15           C  
ATOM    575  CG  GLU    75      -4.158  27.511 -10.907  1.00 89.15           C  
ATOM    576  CD  GLU    75      -4.941  27.380 -12.204  1.00 89.15           C  
ATOM    577  OE1 GLU    75      -6.116  27.809 -12.249  1.00 89.15           O  
ATOM    578  OE2 GLU    75      -4.374  26.844 -13.182  1.00 89.15           O  
ATOM    579  N   GLN    76       0.304  26.487  -9.947  1.00 94.26           N  
ATOM    580  CA  GLN    76       1.536  25.708 -10.018  1.00 94.26           C  
ATOM    581  C   GLN    76       2.671  26.404  -9.271  1.00 94.26           C  
ATOM    582  O   GLN    76       2.546  27.569  -8.888  1.00 94.26           O  
ATOM    583  CB  GLN    76       1.936  25.467 -11.474  1.00 94.26           C  
ATOM    584  CG  GLN    76       0.921  24.652 -12.264  1.00 94.26           C  
ATOM    585  CD  GLN    76       1.318  24.468 -13.717  1.00 94.26           C  
ATOM    586  OE1 GLN    76       2.076  25.270 -14.273  1.00 94.26           O  
ATOM    587  NE2 GLN    76       0.809  23.412 -14.341  1.00 94.26           N  
ATOM    588  N   ALA    77       3.600  25.628  -8.982  1.00 95.72           N  
ATOM    589  CA  ALA    77       4.787  26.168  -8.324  1.00 95.72           C  
ATOM    590  C   ALA    77       6.060  25.737  -9.048  1.00 95.72           C  
ATOM    591  O   ALA    77       6.177  24.586  -9.477  1.00 95.72           O  
ATOM    592  CB  ALA    77       4.834  25.726  -6.863  1.00 95.72           C  
ATOM    593  N   GLU    78       6.887  26.722  -9.295  1.00 96.97           N  
ATOM    594  CA  GLU    78       8.209  26.453  -9.853  1.00 96.97           C  
ATOM    595  C   GLU    78       9.265  26.373  -8.755  1.00 96.97           C  
ATOM    596  O   GLU    78       9.486  27.343  -8.027  1.00 96.97           O  
ATOM    597  CB  GLU    78       8.591  27.528 -10.873  1.00 96.97           C  
ATOM    598  CG  GLU    78       9.911  27.261 -11.583  1.00 96.97           C  
ATOM    599  CD  GLU    78      10.254  28.311 -12.627  1.00 96.97           C  
ATOM    600  OE1 GLU    78      11.085  28.030 -13.521  1.00 96.97           O  
ATOM    601  OE2 GLU    78       9.688  29.425 -12.551  1.00 96.97           O  
ATOM    602  N   VAL    79       9.857  25.193  -8.649  1.00 97.39           N  
ATOM    603  CA  VAL    79      10.914  24.957  -7.672  1.00 97.39           C  
ATOM    604  C   VAL    79      12.278  25.067  -8.349  1.00 97.39           C  
ATOM    605  O   VAL    79      12.625  24.243  -9.198  1.00 97.39           O  
ATOM    606  CB  VAL    79      10.765  23.576  -6.996  1.00 97.39           C  
ATOM    607  CG1 VAL    79      11.886  23.346  -5.984  1.00 97.39           C  
ATOM    608  CG2 VAL    79       9.399  23.457  -6.322  1.00 97.39           C  
ATOM    609  N   LYS    80      13.025  26.088  -7.977  1.00 97.55           N  
ATOM    610  CA  LYS    80      14.398  26.231  -8.452  1.00 97.55           C  
ATOM    611  C   LYS    80      15.385  25.582  -7.485  1.00 97.55           C  
ATOM    612  O   LYS    80      15.304  25.792  -6.273  1.00 97.55           O  
ATOM    613  CB  LYS    80      14.749  27.707  -8.645  1.00 97.55           C  
ATOM    614  CG  LYS    80      13.919  28.406  -9.713  1.00 97.55           C  
ATOM    615  CD  LYS    80      14.335  29.861  -9.881  1.00 97.55           C  
ATOM    616  CE  LYS    80      13.479  30.571 -10.921  1.00 97.55           C  
ATOM    617  NZ  LYS    80      13.920  31.982 -11.131  1.00 97.55           N  
ATOM    618  N   PHE    81      16.259  24.743  -8.020  1.00 97.45           N  
ATOM    619  CA  PHE    81      17.177  24.017  -7.152  1.00 97.45           C  
ATOM    620  C   PHE    81      18.539  23.856  -7.817  1.00 97.45           C  
ATOM    621  O   PHE    81      18.672  24.054  -9.026  1.00 97.45           O  
ATOM    622  CB  PHE    81      16.605  22.642  -6.790  1.00 97.45           C  
ATOM    623  CG  PHE    81      16.305  21.777  -7.984  1.00 97.45           C  
ATOM    624  CD1 PHE    81      15.071  21.847  -8.620  1.00 97.45           C  
ATOM    625  CD2 PHE    81      17.258  20.891  -8.472  1.00 97.45           C  
ATOM    626  CE1 PHE    81      14.791  21.047  -9.725  1.00 97.45           C  
ATOM    627  CE2 PHE    81      16.986  20.089  -9.576  1.00 97.45           C  
ATOM    628  CZ  PHE    81      15.751  20.167 -10.201  1.00 97.45           C  
ATOM    629  N   THR    82      19.576  23.557  -7.016  1.00 96.22           N  
ATOM    630  CA  THR    82      20.935  23.357  -7.507  1.00 96.22           C  
ATOM    631  C   THR    82      21.394  21.922  -7.259  1.00 96.22           C  
ATOM    632  O   THR    82      20.945  21.276  -6.310  1.00 96.22           O  
ATOM    633  CB  THR    82      21.920  24.336  -6.841  1.00 96.22           C  
ATOM    634  OG1 THR    82      21.887  24.146  -5.421  1.00 96.22           O  
ATOM    635  CG2 THR    82      21.555  25.782  -7.157  1.00 96.22           C  
ATOM    636  N   VAL    83      22.187  21.419  -8.148  1.00 95.54           N  
ATOM    637  CA  VAL    83      22.823  20.112  -8.023  1.00 95.54           C  
ATOM    638  C   VAL    83      24.327  20.245  -8.250  1.00 95.54           C  
ATOM    639  O   VAL    83      24.772  21.106  -9.013  1.00 95.54           O  
ATOM    640  CB  VAL    83      22.222  19.091  -9.014  1.00 95.54           C  
ATOM    641  CG1 VAL    83      22.884  17.724  -8.848  1.00 95.54           C  
ATOM    642  CG2 VAL    83      20.711  18.984  -8.819  1.00 95.54           C  
ATOM    643  N   GLU    84      25.106  19.503  -7.537  1.00 92.33           N  
ATOM    644  CA  GLU    84      26.555  19.476  -7.712  1.00 92.33           C  
ATOM    645  C   GLU    84      26.931  19.262  -9.175  1.00 92.33           C  
ATOM    646  O   GLU    84      26.346  18.416  -9.854  1.00 92.33           O  
ATOM    647  CB  GLU    84      27.181  18.382  -6.843  1.00 92.33           C  
ATOM    648  CG  GLU    84      27.061  18.639  -5.348  1.00 92.33           C  
ATOM    649  CD  GLU    84      27.760  17.588  -4.500  1.00 92.33           C  
ATOM    650  OE1 GLU    84      27.684  17.666  -3.253  1.00 92.33           O  
ATOM    651  OE2 GLU    84      28.389  16.680  -5.088  1.00 92.33           O  
ATOM    652  N   ARG    85      27.848  19.951  -9.692  1.00 86.71           N  
ATOM    653  CA  ARG    85      28.236  19.923 -11.099  1.00 86.71           C  
ATOM    654  C   ARG    85      28.760  18.547 -11.496  1.00 86.71           C  
ATOM    655  O   ARG    85      28.653  18.147 -12.657  1.00 86.71           O  
ATOM    656  CB  ARG    85      29.294  20.990 -11.386  1.00 86.71           C  
ATOM    657  CG  ARG    85      29.442  21.329 -12.861  1.00 86.71           C  
ATOM    658  CD  ARG    85      30.338  22.541 -13.074  1.00 86.71           C  
ATOM    659  NE  ARG    85      30.512  22.841 -14.492  1.00 86.71           N  
ATOM    660  CZ  ARG    85      31.255  23.834 -14.972  1.00 86.71           C  
ATOM    661  NH1 ARG    85      31.912  24.647 -14.152  1.00 86.71           N  
ATOM    662  NH2 ARG    85      31.344  24.017 -16.281  1.00 86.71           N  
ATOM    663  N   SER    86      29.329  17.823 -10.543  1.00 87.60           N  
ATOM    664  CA  SER    86      29.912  16.515 -10.827  1.00 87.60           C  
ATOM    665  C   SER    86      28.829  15.472 -11.084  1.00 87.60           C  
ATOM    666  O   SER    86      29.121  14.368 -11.549  1.00 87.60           O  
ATOM    667  CB  SER    86      30.804  16.063  -9.670  1.00 87.60           C  
ATOM    668  OG  SER    86      30.071  16.018  -8.458  1.00 87.60           O  
ATOM    669  N   LEU    87      27.597  15.896 -10.798  1.00 88.45           N  
ATOM    670  CA  LEU    87      26.485  14.967 -10.960  1.00 88.45           C  
ATOM    671  C   LEU    87      25.465  15.508 -11.957  1.00 88.45           C  
ATOM    672  O   LEU    87      24.503  16.174 -11.568  1.00 88.45           O  
ATOM    673  CB  LEU    87      25.808  14.701  -9.613  1.00 88.45           C  
ATOM    674  CG  LEU    87      26.662  14.008  -8.550  1.00 88.45           C  
ATOM    675  CD1 LEU    87      26.018  14.152  -7.176  1.00 88.45           C  
ATOM    676  CD2 LEU    87      26.862  12.538  -8.900  1.00 88.45           C  
ATOM    677  N   PRO    88      25.654  15.281 -13.222  1.00 89.70           N  
ATOM    678  CA  PRO    88      24.702  15.824 -14.195  1.00 89.70           C  
ATOM    679  C   PRO    88      23.334  15.151 -14.120  1.00 89.70           C  
ATOM    680  O   PRO    88      23.237  13.979 -13.749  1.00 89.70           O  
ATOM    681  CB  PRO    88      25.376  15.544 -15.541  1.00 89.70           C  
ATOM    682  CG  PRO    88      26.231  14.342 -15.298  1.00 89.70           C  
ATOM    683  CD  PRO    88      26.709  14.378 -13.874  1.00 89.70           C  
ATOM    684  N   LEU    89      22.328  15.929 -14.351  1.00 93.63           N  
ATOM    685  CA  LEU    89      20.991  15.365 -14.506  1.00 93.63           C  
ATOM    686  C   LEU    89      20.734  14.965 -15.955  1.00 93.63           C  
ATOM    687  O   LEU    89      21.344  15.518 -16.873  1.00 93.63           O  
ATOM    688  CB  LEU    89      19.930  16.368 -14.045  1.00 93.63           C  
ATOM    689  CG  LEU    89      20.013  16.821 -12.587  1.00 93.63           C  
ATOM    690  CD1 LEU    89      18.863  17.768 -12.260  1.00 93.63           C  
ATOM    691  CD2 LEU    89      20.003  15.617 -11.651  1.00 93.63           C  
ATOM    692  N   PHE    90      19.799  14.014 -16.168  1.00 94.76           N  
ATOM    693  CA  PHE    90      19.509  13.508 -17.504  1.00 94.76           C  
ATOM    694  C   PHE    90      18.114  13.929 -17.951  1.00 94.76           C  
ATOM    695  O   PHE    90      17.313  14.402 -17.142  1.00 94.76           O  
ATOM    696  CB  PHE    90      19.634  11.982 -17.541  1.00 94.76           C  
ATOM    697  CG  PHE    90      21.014  11.478 -17.216  1.00 94.76           C  
ATOM    698  CD1 PHE    90      21.942  11.249 -18.225  1.00 94.76           C  
ATOM    699  CD2 PHE    90      21.385  11.233 -15.900  1.00 94.76           C  
ATOM    700  CE1 PHE    90      23.220  10.783 -17.927  1.00 94.76           C  
ATOM    701  CE2 PHE    90      22.661  10.767 -15.595  1.00 94.76           C  
ATOM    702  CZ  PHE    90      23.576  10.542 -16.610  1.00 94.76           C  
ATOM    703  N   GLN    91      17.742  13.859 -19.266  1.00 93.59           N  
ATOM    704  CA  GLN    91      16.561  14.435 -19.900  1.00 93.59           C  
ATOM    705  C   GLN    91      15.282  13.808 -19.355  1.00 93.59           C  
ATOM    706  O   GLN    91      14.244  14.468 -19.278  1.00 93.59           O  
ATOM    707  CB  GLN    91      16.627  14.259 -21.418  1.00 93.59           C  
ATOM    708  CG  GLN    91      17.467  15.314 -22.124  1.00 93.59           C  
ATOM    709  CD  GLN    91      17.333  15.257 -23.634  1.00 93.59           C  
ATOM    710  OE1 GLN    91      16.691  14.356 -24.180  1.00 93.59           O  
ATOM    711  NE2 GLN    91      17.940  16.220 -24.320  1.00 93.59           N  
ATOM    712  N   GLU    92      15.309  12.582 -18.861  1.00 94.20           N  
ATOM    713  CA  GLU    92      14.079  11.945 -18.401  1.00 94.20           C  
ATOM    714  C   GLU    92      14.014  11.908 -16.877  1.00 94.20           C  
ATOM    715  O   GLU    92      13.331  11.060 -16.300  1.00 94.20           O  
ATOM    716  CB  GLU    92      13.962  10.528 -18.967  1.00 94.20           C  
ATOM    717  CG  GLU    92      13.614  10.483 -20.447  1.00 94.20           C  
ATOM    718  CD  GLU    92      13.279   9.086 -20.943  1.00 94.20           C  
ATOM    719  OE1 GLU    92      12.785   8.950 -22.086  1.00 94.20           O  
ATOM    720  OE2 GLU    92      13.511   8.120 -20.183  1.00 94.20           O  
ATOM    721  N   THR    93      14.791  12.782 -16.249  1.00 95.80           N  
ATOM    722  CA  THR    93      14.781  12.892 -14.794  1.00 95.80           C  
ATOM    723  C   THR    93      13.417  13.363 -14.297  1.00 95.80           C  
ATOM    724  O   THR    93      12.792  14.230 -14.912  1.00 95.80           O  
ATOM    725  CB  THR    93      15.872  13.860 -14.300  1.00 95.80           C  
ATOM    726  OG1 THR    93      17.160  13.331 -14.638  1.00 95.80           O  
ATOM    727  CG2 THR    93      15.794  14.050 -12.789  1.00 95.80           C  
ATOM    728  N   THR    94      12.860  12.657 -13.340  1.00 96.40           N  
ATOM    729  CA  THR    94      11.628  13.075 -12.681  1.00 96.40           C  
ATOM    730  C   THR    94      11.923  13.651 -11.298  1.00 96.40           C  
ATOM    731  O   THR    94      12.969  13.366 -10.712  1.00 96.40           O  
ATOM    732  CB  THR    94      10.638  11.902 -12.551  1.00 96.40           C  
ATOM    733  OG1 THR    94      11.217  10.886 -11.723  1.00 96.40           O  
ATOM    734  CG2 THR    94      10.311  11.305 -13.916  1.00 96.40           C  
ATOM    735  N   ALA    95      11.077  14.542 -10.826  1.00 96.48           N  
ATOM    736  CA  ALA    95      11.198  15.181  -9.518  1.00 96.48           C  
ATOM    737  C   ALA    95       9.961  14.920  -8.664  1.00 96.48           C  
ATOM    738  O   ALA    95       8.833  14.971  -9.162  1.00 96.48           O  
ATOM    739  CB  ALA    95      11.424  16.682  -9.678  1.00 96.48           C  
ATOM    740  N   ALA    96      10.219  14.508  -7.446  1.00 94.81           N  
ATOM    741  CA  ALA    96       9.132  14.272  -6.499  1.00 94.81           C  
ATOM    742  C   ALA    96       9.408  14.959  -5.165  1.00 94.81           C  
ATOM    743  O   ALA    96      10.563  15.083  -4.750  1.00 94.81           O  
ATOM    744  CB  ALA    96       8.924  12.774  -6.290  1.00 94.81           C  
ATOM    745  N   ILE    97       8.444  15.496  -4.532  1.00 93.42           N  
ATOM    746  CA  ILE    97       8.552  16.047  -3.186  1.00 93.42           C  
ATOM    747  C   ILE    97       8.189  14.977  -2.159  1.00 93.42           C  
ATOM    748  O   ILE    97       7.110  14.385  -2.225  1.00 93.42           O  
ATOM    749  CB  ILE    97       7.649  17.288  -3.009  1.00 93.42           C  
ATOM    750  CG1 ILE    97       8.058  18.391  -3.991  1.00 93.42           C  
ATOM    751  CG2 ILE    97       7.703  17.794  -1.565  1.00 93.42           C  
ATOM    752  CD1 ILE    97       7.117  19.588  -4.005  1.00 93.42           C  
ATOM    753  N   ARG    98       9.035  14.712  -1.213  1.00 90.11           N  
ATOM    754  CA  ARG    98       8.865  13.663  -0.213  1.00 90.11           C  
ATOM    755  C   ARG    98       9.056  14.213   1.196  1.00 90.11           C  
ATOM    756  O   ARG    98       9.597  15.307   1.373  1.00 90.11           O  
ATOM    757  CB  ARG    98       9.844  12.515  -0.465  1.00 90.11           C  
ATOM    758  CG  ARG    98       9.771  11.939  -1.870  1.00 90.11           C  
ATOM    759  CD  ARG    98       8.495  11.138  -2.085  1.00 90.11           C  
ATOM    760  NE  ARG    98       8.486  10.478  -3.388  1.00 90.11           N  
ATOM    761  CZ  ARG    98       7.396  10.019  -3.997  1.00 90.11           C  
ATOM    762  NH1 ARG    98       6.201  10.139  -3.431  1.00 90.11           N  
ATOM    763  NH2 ARG    98       7.502   9.436  -5.181  1.00 90.11           N  
ATOM    764  N   TYR    99       8.551  13.420   2.192  1.00 86.41           N  
ATOM    765  CA  TYR    99       8.722  13.797   3.591  1.00 86.41           C  
ATOM    766  C   TYR    99      10.100  13.393   4.100  1.00 86.41           C  
ATOM    767  O   TYR    99      10.540  12.261   3.889  1.00 86.41           O  
ATOM    768  CB  TYR    99       7.636  13.152   4.457  1.00 86.41           C  
ATOM    769  CG  TYR    99       6.306  13.864   4.394  1.00 86.41           C  
ATOM    770  CD1 TYR    99       6.023  14.929   5.247  1.00 86.41           C  
ATOM    771  CD2 TYR    99       5.331  13.473   3.483  1.00 86.41           C  
ATOM    772  CE1 TYR    99       4.798  15.587   5.193  1.00 86.41           C  
ATOM    773  CE2 TYR    99       4.103  14.124   3.421  1.00 86.41           C  
ATOM    774  CZ  TYR    99       3.846  15.178   4.278  1.00 86.41           C  
ATOM    775  OH  TYR    99       2.633  15.826   4.221  1.00 86.41           O  
ATOM    776  N   GLN   100      10.717  14.397   4.621  1.00 85.25           N  
ATOM    777  CA  GLN   100      11.982  14.091   5.280  1.00 85.25           C  
ATOM    778  C   GLN   100      11.751  13.449   6.645  1.00 85.25           C  
ATOM    779  O   GLN   100      12.504  12.564   7.056  1.00 85.25           O  
ATOM    780  CB  GLN   100      12.829  15.355   5.431  1.00 85.25           C  
ATOM    781  CG  GLN   100      14.175  15.118   6.102  1.00 85.25           C  
ATOM    782  CD  GLN   100      15.056  16.353   6.104  1.00 85.25           C  
ATOM    783  OE1 GLN   100      14.915  17.234   5.250  1.00 85.25           O  
ATOM    784  NE2 GLN   100      15.973  16.426   7.063  1.00 85.25           N  
ATOM    785  N   ASP   101      10.634  14.021   7.211  1.00 79.96           N  
ATOM    786  CA  ASP   101      10.277  13.544   8.544  1.00 79.96           C  
ATOM    787  C   ASP   101       8.776  13.682   8.792  1.00 79.96           C  
ATOM    788  O   ASP   101       8.018  14.016   7.878  1.00 79.96           O  
ATOM    789  CB  ASP   101      11.059  14.308   9.615  1.00 79.96           C  
ATOM    790  CG  ASP   101      10.970  15.815   9.453  1.00 79.96           C  
ATOM    791  OD1 ASP   101       9.920  16.319   9.000  1.00 79.96           O  
ATOM    792  OD2 ASP   101      11.961  16.504   9.778  1.00 79.96           O  
ATOM    793  N   LEU   102       8.315  13.288  10.013  1.00 77.00           N  
ATOM    794  CA  LEU   102       6.882  13.258  10.283  1.00 77.00           C  
ATOM    795  C   LEU   102       6.397  14.611  10.794  1.00 77.00           C  
ATOM    796  O   LEU   102       5.201  14.799  11.027  1.00 77.00           O  
ATOM    797  CB  LEU   102       6.551  12.166  11.304  1.00 77.00           C  
ATOM    798  CG  LEU   102       6.776  10.723  10.850  1.00 77.00           C  
ATOM    799  CD1 LEU   102       6.485   9.757  11.993  1.00 77.00           C  
ATOM    800  CD2 LEU   102       5.909  10.403   9.638  1.00 77.00           C  
ATOM    801  N   ILE   103       7.379  15.488  10.911  1.00 79.20           N  
ATOM    802  CA  ILE   103       6.900  16.749  11.467  1.00 79.20           C  
ATOM    803  C   ILE   103       6.601  17.732  10.337  1.00 79.20           C  
ATOM    804  O   ILE   103       6.244  18.885  10.587  1.00 79.20           O  
ATOM    805  CB  ILE   103       7.925  17.359  12.450  1.00 79.20           C  
ATOM    806  CG1 ILE   103       9.300  17.476  11.783  1.00 79.20           C  
ATOM    807  CG2 ILE   103       8.006  16.524  13.731  1.00 79.20           C  
ATOM    808  CD1 ILE   103      10.315  18.270  12.593  1.00 79.20           C  
ATOM    809  N   GLY   104       6.961  17.313   9.078  1.00 79.13           N  
ATOM    810  CA  GLY   104       6.461  18.137   7.989  1.00 79.13           C  
ATOM    811  C   GLY   104       7.559  18.658   7.081  1.00 79.13           C  
ATOM    812  O   GLY   104       7.288  19.392   6.128  1.00 79.13           O  
ATOM    813  N   ASN   105       8.831  18.262   7.408  1.00 87.12           N  
ATOM    814  CA  ASN   105       9.900  18.707   6.521  1.00 87.12           C  
ATOM    815  C   ASN   105       9.934  17.892   5.231  1.00 87.12           C  
ATOM    816  O   ASN   105       9.701  16.682   5.250  1.00 87.12           O  
ATOM    817  CB  ASN   105      11.253  18.634   7.232  1.00 87.12           C  
ATOM    818  CG  ASN   105      11.370  19.629   8.370  1.00 87.12           C  
ATOM    819  OD1 ASN   105      10.792  20.718   8.320  1.00 87.12           O  
ATOM    820  ND2 ASN   105      12.117  19.262   9.404  1.00 87.12           N  
ATOM    821  N   ARG   106      10.286  18.567   4.185  1.00 89.92           N  
ATOM    822  CA  ARG   106      10.282  17.920   2.877  1.00 89.92           C  
ATOM    823  C   ARG   106      11.640  18.050   2.197  1.00 89.92           C  
ATOM    824  O   ARG   106      12.495  18.815   2.648  1.00 89.92           O  
ATOM    825  CB  ARG   106       9.189  18.515   1.986  1.00 89.92           C  
ATOM    826  CG  ARG   106       7.795  18.440   2.587  1.00 89.92           C  
ATOM    827  CD  ARG   106       7.270  17.012   2.618  1.00 89.92           C  
ATOM    828  NE  ARG   106       5.871  16.961   3.033  1.00 89.92           N  
ATOM    829  CZ  ARG   106       5.449  17.051   4.291  1.00 89.92           C  
ATOM    830  NH1 ARG   106       6.315  17.200   5.287  1.00 89.92           N  
ATOM    831  NH2 ARG   106       4.152  16.993   4.556  1.00 89.92           N  
ATOM    832  N   TYR   107      11.793  17.248   1.225  1.00 94.43           N  
ATOM    833  CA  TYR   107      12.939  17.392   0.334  1.00 94.43           C  
ATOM    834  C   TYR   107      12.567  17.023  -1.097  1.00 94.43           C  
ATOM    835  O   TYR   107      11.502  16.451  -1.340  1.00 94.43           O  
ATOM    836  CB  TYR   107      14.104  16.520   0.812  1.00 94.43           C  
ATOM    837  CG  TYR   107      13.881  15.041   0.602  1.00 94.43           C  
ATOM    838  CD1 TYR   107      13.180  14.283   1.538  1.00 94.43           C  
ATOM    839  CD2 TYR   107      14.372  14.400  -0.530  1.00 94.43           C  
ATOM    840  CE1 TYR   107      12.974  12.920   1.350  1.00 94.43           C  
ATOM    841  CE2 TYR   107      14.172  13.037  -0.728  1.00 94.43           C  
ATOM    842  CZ  TYR   107      13.473  12.307   0.215  1.00 94.43           C  
ATOM    843  OH  TYR   107      13.272  10.958   0.024  1.00 94.43           O  
ATOM    844  N   LEU   108      13.337  17.525  -2.035  1.00 96.40           N  
ATOM    845  CA  LEU   108      13.147  17.233  -3.452  1.00 96.40           C  
ATOM    846  C   LEU   108      13.941  15.998  -3.863  1.00 96.40           C  
ATOM    847  O   LEU   108      15.160  15.950  -3.685  1.00 96.40           O  
ATOM    848  CB  LEU   108      13.566  18.432  -4.307  1.00 96.40           C  
ATOM    849  CG  LEU   108      13.243  18.345  -5.800  1.00 96.40           C  
ATOM    850  CD1 LEU   108      11.740  18.470  -6.024  1.00 96.40           C  
ATOM    851  CD2 LEU   108      13.995  19.423  -6.573  1.00 96.40           C  
ATOM    852  N   GLU   109      13.231  14.969  -4.318  1.00 95.82           N  
ATOM    853  CA  GLU   109      13.846  13.730  -4.784  1.00 95.82           C  
ATOM    854  C   GLU   109      13.942  13.700  -6.307  1.00 95.82           C  
ATOM    855  O   GLU   109      12.944  13.907  -7.001  1.00 95.82           O  
ATOM    856  CB  GLU   109      13.059  12.517  -4.282  1.00 95.82           C  
ATOM    857  CG  GLU   109      13.674  11.180  -4.672  1.00 95.82           C  
ATOM    858  CD  GLU   109      12.802   9.990  -4.307  1.00 95.82           C  
ATOM    859  OE1 GLU   109      13.339   8.972  -3.814  1.00 95.82           O  
ATOM    860  OE2 GLU   109      11.571  10.074  -4.518  1.00 95.82           O  
ATOM    861  N   LEU   110      15.109  13.478  -6.883  1.00 96.40           N  
ATOM    862  CA  LEU   110      15.345  13.346  -8.317  1.00 96.40           C  
ATOM    863  C   LEU   110      15.543  11.884  -8.703  1.00 96.40           C  
ATOM    864  O   LEU   110      16.293  11.160  -8.045  1.00 96.40           O  
ATOM    865  CB  LEU   110      16.568  14.166  -8.737  1.00 96.40           C  
ATOM    866  CG  LEU   110      16.515  15.664  -8.434  1.00 96.40           C  
ATOM    867  CD1 LEU   110      17.854  16.319  -8.763  1.00 96.40           C  
ATOM    868  CD2 LEU   110      15.384  16.328  -9.212  1.00 96.40           C  
ATOM    869  N   LYS   111      14.888  11.454  -9.837  1.00 94.22           N  
ATOM    870  CA  LYS   111      15.049  10.123 -10.415  1.00 94.22           C  
ATOM    871  C   LYS   111      15.519  10.206 -11.865  1.00 94.22           C  
ATOM    872  O   LYS   111      14.910  10.900 -12.681  1.00 94.22           O  
ATOM    873  CB  LYS   111      13.738   9.339 -10.333  1.00 94.22           C  
ATOM    874  CG  LYS   111      13.320   8.979  -8.915  1.00 94.22           C  
ATOM    875  CD  LYS   111      12.021   8.183  -8.901  1.00 94.22           C  
ATOM    876  CE  LYS   111      11.560   7.889  -7.480  1.00 94.22           C  
ATOM    877  NZ  LYS   111      10.272   7.132  -7.460  1.00 94.22           N  
ATOM    878  N   ARG   112      16.600   9.640 -12.165  1.00 89.31           N  
ATOM    879  CA  ARG   112      17.401   9.763 -13.378  1.00 89.31           C  
ATOM    880  C   ARG   112      16.637   9.247 -14.593  1.00 89.31           C  
ATOM    881  O   ARG   112      16.699   9.843 -15.671  1.00 89.31           O  
ATOM    882  CB  ARG   112      18.723   9.007 -13.230  1.00 89.31           C  
ATOM    883  CG  ARG   112      19.606   9.061 -14.467  1.00 89.31           C  
ATOM    884  CD  ARG   112      20.877   8.242 -14.289  1.00 89.31           C  
ATOM    885  NE  ARG   112      21.706   8.266 -15.490  1.00 89.31           N  
ATOM    886  CZ  ARG   112      22.433   7.242 -15.930  1.00 89.31           C  
ATOM    887  NH1 ARG   112      22.446   6.088 -15.273  1.00 89.31           N  
ATOM    888  NH2 ARG   112      23.151   7.373 -17.036  1.00 89.31           N  
ATOM    889  N   GLY   113      15.536   8.616 -14.482  1.00 87.84           N  
ATOM    890  CA  GLY   113      14.858   7.995 -15.609  1.00 87.84           C  
ATOM    891  C   GLY   113      15.773   7.125 -16.450  1.00 87.84           C  
ATOM    892  O   GLY   113      16.791   6.630 -15.960  1.00 87.84           O  
ATOM    893  N   ASP   114      15.518   6.844 -17.824  1.00 87.68           N  
ATOM    894  CA  ASP   114      16.201   5.845 -18.639  1.00 87.68           C  
ATOM    895  C   ASP   114      17.092   6.507 -19.687  1.00 87.68           C  
ATOM    896  O   ASP   114      17.898   5.838 -20.337  1.00 87.68           O  
ATOM    897  CB  ASP   114      15.188   4.922 -19.318  1.00 87.68           C  
ATOM    898  CG  ASP   114      14.418   4.059 -18.333  1.00 87.68           C  
ATOM    899  OD1 ASP   114      14.980   3.685 -17.281  1.00 87.68           O  
ATOM    900  OD2 ASP   114      13.240   3.749 -18.613  1.00 87.68           O  
ATOM    901  N   SER   115      17.014   7.801 -19.825  1.00 88.31           N  
ATOM    902  CA  SER   115      17.787   8.480 -20.860  1.00 88.31           C  
ATOM    903  C   SER   115      19.229   8.704 -20.416  1.00 88.31           C  
ATOM    904  O   SER   115      19.490   8.944 -19.235  1.00 88.31           O  
ATOM    905  CB  SER   115      17.142   9.818 -21.221  1.00 88.31           C  
ATOM    906  OG  SER   115      17.939  10.524 -22.158  1.00 88.31           O  
ATOM    907  N   ASP   116      20.129   8.677 -21.380  1.00 89.73           N  
ATOM    908  CA  ASP   116      21.537   8.940 -21.097  1.00 89.73           C  
ATOM    909  C   ASP   116      21.943  10.332 -21.576  1.00 89.73           C  
ATOM    910  O   ASP   116      23.112  10.712 -21.478  1.00 89.73           O  
ATOM    911  CB  ASP   116      22.424   7.879 -21.753  1.00 89.73           C  
ATOM    912  CG  ASP   116      22.294   6.513 -21.102  1.00 89.73           C  
ATOM    913  OD1 ASP   116      22.016   6.440 -19.886  1.00 89.73           O  
ATOM    914  OD2 ASP   116      22.475   5.500 -21.812  1.00 89.73           O  
ATOM    915  N   GLN   117      20.958  11.000 -22.066  1.00 93.79           N  
ATOM    916  CA  GLN   117      21.260  12.354 -22.517  1.00 93.79           C  
ATOM    917  C   GLN   117      21.200  13.346 -21.359  1.00 93.79           C  
ATOM    918  O   GLN   117      20.211  13.393 -20.625  1.00 93.79           O  
ATOM    919  CB  GLN   117      20.292  12.780 -23.623  1.00 93.79           C  
ATOM    920  CG  GLN   117      20.441  11.982 -24.910  1.00 93.79           C  
ATOM    921  CD  GLN   117      19.569  12.513 -26.034  1.00 93.79           C  
ATOM    922  OE1 GLN   117      18.785  13.446 -25.840  1.00 93.79           O  
ATOM    923  NE2 GLN   117      19.700  11.921 -27.216  1.00 93.79           N  
ATOM    924  N   ILE   118      22.260  14.123 -21.289  1.00 93.76           N  
ATOM    925  CA  ILE   118      22.414  15.070 -20.190  1.00 93.76           C  
ATOM    926  C   ILE   118      21.418  16.216 -20.353  1.00 93.76           C  
ATOM    927  O   ILE   118      21.204  16.708 -21.464  1.00 93.76           O  
ATOM    928  CB  ILE   118      23.856  15.620 -20.115  1.00 93.76           C  
ATOM    929  CG1 ILE   118      24.841  14.492 -19.787  1.00 93.76           C  
ATOM    930  CG2 ILE   118      23.951  16.748 -19.083  1.00 93.76           C  
ATOM    931  CD1 ILE   118      26.304  14.908 -19.855  1.00 93.76           C  
ATOM    932  N   LEU   119      20.840  16.534 -19.301  1.00 93.88           N  
ATOM    933  CA  LEU   119      19.955  17.692 -19.245  1.00 93.88           C  
ATOM    934  C   LEU   119      20.757  18.987 -19.178  1.00 93.88           C  
ATOM    935  O   LEU   119      21.574  19.170 -18.272  1.00 93.88           O  
ATOM    936  CB  LEU   119      19.020  17.594 -18.036  1.00 93.88           C  
ATOM    937  CG  LEU   119      17.897  18.629 -17.961  1.00 93.88           C  
ATOM    938  CD1 LEU   119      16.873  18.380 -19.064  1.00 93.88           C  
ATOM    939  CD2 LEU   119      17.231  18.598 -16.590  1.00 93.88           C  
ATOM    940  N   PRO   120      20.611  19.823 -20.162  1.00 94.80           N  
ATOM    941  CA  PRO   120      21.373  21.074 -20.133  1.00 94.80           C  
ATOM    942  C   PRO   120      21.124  21.888 -18.865  1.00 94.80           C  
ATOM    943  O   PRO   120      20.016  21.868 -18.323  1.00 94.80           O  
ATOM    944  CB  PRO   120      20.871  21.822 -21.370  1.00 94.80           C  
ATOM    945  CG  PRO   120      20.242  20.768 -22.224  1.00 94.80           C  
ATOM    946  CD  PRO   120      19.751  19.663 -21.334  1.00 94.80           C  
ATOM    947  N   PRO   121      22.094  22.618 -18.434  1.00 93.49           N  
ATOM    948  CA  PRO   121      21.935  23.490 -17.267  1.00 93.49           C  
ATOM    949  C   PRO   121      20.876  24.569 -17.478  1.00 93.49           C  
ATOM    950  O   PRO   121      20.788  25.150 -18.563  1.00 93.49           O  
ATOM    951  CB  PRO   121      23.324  24.112 -17.100  1.00 93.49           C  
ATOM    952  CG  PRO   121      24.255  23.154 -17.770  1.00 93.49           C  
ATOM    953  CD  PRO   121      23.533  22.512 -18.920  1.00 93.49           C  
ATOM    954  N   GLY   122      20.065  24.769 -16.508  1.00 94.70           N  
ATOM    955  CA  GLY   122      19.018  25.779 -16.527  1.00 94.70           C  
ATOM    956  C   GLY   122      17.696  25.257 -17.058  1.00 94.70           C  
ATOM    957  O   GLY   122      16.732  26.014 -17.189  1.00 94.70           O  
ATOM    958  N   SER   123      17.694  23.948 -17.378  1.00 96.02           N  
ATOM    959  CA  SER   123      16.475  23.362 -17.925  1.00 96.02           C  
ATOM    960  C   SER   123      15.411  23.192 -16.846  1.00 96.02           C  
ATOM    961  O   SER   123      15.726  23.167 -15.654  1.00 96.02           O  
ATOM    962  CB  SER   123      16.773  22.011 -18.576  1.00 96.02           C  
ATOM    963  OG  SER   123      17.647  22.167 -19.681  1.00 96.02           O  
ATOM    964  N   THR   124      14.159  23.107 -17.286  1.00 96.73           N  
ATOM    965  CA  THR   124      13.001  22.965 -16.410  1.00 96.73           C  
ATOM    966  C   THR   124      12.355  21.594 -16.587  1.00 96.73           C  
ATOM    967  O   THR   124      12.038  21.191 -17.708  1.00 96.73           O  
ATOM    968  CB  THR   124      11.959  24.065 -16.679  1.00 96.73           C  
ATOM    969  OG1 THR   124      12.553  25.347 -16.438  1.00 96.73           O  
ATOM    970  CG2 THR   124      10.742  23.903 -15.774  1.00 96.73           C  
ATOM    971  N   ILE   125      12.226  20.830 -15.504  1.00 96.73           N  
ATOM    972  CA  ILE   125      11.458  19.590 -15.505  1.00 96.73           C  
ATOM    973  C   ILE   125       9.965  19.907 -15.541  1.00 96.73           C  
ATOM    974  O   ILE   125       9.435  20.537 -14.621  1.00 96.73           O  
ATOM    975  CB  ILE   125      11.791  18.718 -14.273  1.00 96.73           C  
ATOM    976  CG1 ILE   125      13.291  18.405 -14.230  1.00 96.73           C  
ATOM    977  CG2 ILE   125      10.962  17.430 -14.283  1.00 96.73           C  
ATOM    978  CD1 ILE   125      13.756  17.781 -12.922  1.00 96.73           C  
ATOM    979  N   PRO   126       9.299  19.465 -16.587  1.00 96.34           N  
ATOM    980  CA  PRO   126       7.887  19.822 -16.738  1.00 96.34           C  
ATOM    981  C   PRO   126       6.992  19.139 -15.707  1.00 96.34           C  
ATOM    982  O   PRO   126       7.425  18.200 -15.034  1.00 96.34           O  
ATOM    983  CB  PRO   126       7.552  19.345 -18.154  1.00 96.34           C  
ATOM    984  CG  PRO   126       8.447  18.171 -18.383  1.00 96.34           C  
ATOM    985  CD  PRO   126       9.759  18.431 -17.702  1.00 96.34           C  
ATOM    986  N   VAL   127       5.665  19.573 -15.601  1.00 95.71           N  
ATOM    987  CA  VAL   127       4.709  19.138 -14.589  1.00 95.71           C  
ATOM    988  C   VAL   127       4.380  17.660 -14.789  1.00 95.71           C  
ATOM    989  O   VAL   127       4.059  16.954 -13.831  1.00 95.71           O  
ATOM    990  CB  VAL   127       3.415  19.982 -14.630  1.00 95.71           C  
ATOM    991  CG1 VAL   127       2.663  19.754 -15.940  1.00 95.71           C  
ATOM    992  CG2 VAL   127       2.524  19.651 -13.434  1.00 95.71           C  
ATOM    993  N   GLU   128       4.477  17.122 -16.111  1.00 94.88           N  
ATOM    994  CA  GLU   128       4.142  15.739 -16.433  1.00 94.88           C  
ATOM    995  C   GLU   128       5.136  14.769 -15.802  1.00 94.88           C  
ATOM    996  O   GLU   128       4.845  13.579 -15.656  1.00 94.88           O  
ATOM    997  CB  GLU   128       4.099  15.535 -17.950  1.00 94.88           C  
ATOM    998  CG  GLU   128       3.058  16.392 -18.656  1.00 94.88           C  
ATOM    999  CD  GLU   128       3.529  17.813 -18.920  1.00 94.88           C  
ATOM   1000  OE1 GLU   128       2.685  18.686 -19.226  1.00 94.88           O  
ATOM   1001  OE2 GLU   128       4.753  18.056 -18.820  1.00 94.88           O  
ATOM   1002  N   ARG   129       6.294  15.290 -15.312  1.00 95.52           N  
ATOM   1003  CA  ARG   129       7.334  14.441 -14.740  1.00 95.52           C  
ATOM   1004  C   ARG   129       7.618  14.823 -13.291  1.00 95.52           C  
ATOM   1005  O   ARG   129       8.750  14.695 -12.820  1.00 95.52           O  
ATOM   1006  CB  ARG   129       8.618  14.531 -15.567  1.00 95.52           C  
ATOM   1007  CG  ARG   129       8.497  13.934 -16.960  1.00 95.52           C  
ATOM   1008  CD  ARG   129       9.861  13.650 -17.573  1.00 95.52           C  
ATOM   1009  NE  ARG   129      10.680  14.857 -17.646  1.00 95.52           N  
ATOM   1010  CZ  ARG   129      11.006  15.483 -18.773  1.00 95.52           C  
ATOM   1011  NH1 ARG   129      10.588  15.027 -19.949  1.00 95.52           N  
ATOM   1012  NH2 ARG   129      11.756  16.574 -18.725  1.00 95.52           N  
ATOM   1013  N   THR   130       6.662  15.477 -12.676  1.00 95.79           N  
ATOM   1014  CA  THR   130       6.770  15.809 -11.260  1.00 95.79           C  
ATOM   1015  C   THR   130       5.621  15.188 -10.470  1.00 95.79           C  
ATOM   1016  O   THR   130       4.534  14.973 -11.011  1.00 95.79           O  
ATOM   1017  CB  THR   130       6.781  17.333 -11.043  1.00 95.79           C  
ATOM   1018  OG1 THR   130       5.561  17.891 -11.546  1.00 95.79           O  
ATOM   1019  CG2 THR   130       7.958  17.983 -11.763  1.00 95.79           C  
ATOM   1020  N   GLU   131       5.914  14.698  -9.263  1.00 91.46           N  
ATOM   1021  CA  GLU   131       4.941  14.141  -8.329  1.00 91.46           C  
ATOM   1022  C   GLU   131       4.796  15.022  -7.091  1.00 91.46           C  
ATOM   1023  O   GLU   131       5.780  15.300  -6.402  1.00 91.46           O  
ATOM   1024  CB  GLU   131       5.341  12.721  -7.919  1.00 91.46           C  
ATOM   1025  CG  GLU   131       5.289  11.714  -9.060  1.00 91.46           C  
ATOM   1026  CD  GLU   131       5.756  10.325  -8.656  1.00 91.46           C  
ATOM   1027  OE1 GLU   131       5.743   9.408  -9.508  1.00 91.46           O  
ATOM   1028  OE2 GLU   131       6.137  10.152  -7.476  1.00 91.46           O  
ATOM   1029  N   PRO   132       3.565  15.501  -6.892  1.00 86.40           N  
ATOM   1030  CA  PRO   132       3.364  16.335  -5.704  1.00 86.40           C  
ATOM   1031  C   PRO   132       3.555  15.561  -4.402  1.00 86.40           C  
ATOM   1032  O   PRO   132       3.703  14.337  -4.422  1.00 86.40           O  
ATOM   1033  CB  PRO   132       1.916  16.811  -5.849  1.00 86.40           C  
ATOM   1034  CG  PRO   132       1.240  15.741  -6.644  1.00 86.40           C  
ATOM   1035  CD  PRO   132       2.253  15.114  -7.559  1.00 86.40           C  
ATOM   1036  N   ALA   133       3.613  16.326  -3.363  1.00 81.55           N  
ATOM   1037  CA  ALA   133       3.814  15.722  -2.048  1.00 81.55           C  
ATOM   1038  C   ALA   133       2.558  14.992  -1.582  1.00 81.55           C  
ATOM   1039  O   ALA   133       1.444  15.349  -1.973  1.00 81.55           O  
ATOM   1040  CB  ALA   133       4.216  16.786  -1.030  1.00 81.55           C  
ATOM   1041  N   LEU   134       2.704  13.908  -0.927  1.00 78.56           N  
ATOM   1042  CA  LEU   134       1.617  13.236  -0.223  1.00 78.56           C  
ATOM   1043  C   LEU   134       1.099  14.097   0.925  1.00 78.56           C  
ATOM   1044  O   LEU   134       1.880  14.573   1.751  1.00 78.56           O  
ATOM   1045  CB  LEU   134       2.083  11.879   0.312  1.00 78.56           C  
ATOM   1046  CG  LEU   134       1.027  11.033   1.025  1.00 78.56           C  
ATOM   1047  CD1 LEU   134      -0.003  10.517   0.025  1.00 78.56           C  
ATOM   1048  CD2 LEU   134       1.683   9.876   1.771  1.00 78.56           C  
ATOM   1049  N   ASP   135      -0.201  14.430   0.915  1.00 78.81           N  
ATOM   1050  CA  ASP   135      -0.862  15.179   1.980  1.00 78.81           C  
ATOM   1051  C   ASP   135      -1.179  14.276   3.171  1.00 78.81           C  
ATOM   1052  O   ASP   135      -2.115  13.476   3.118  1.00 78.81           O  
ATOM   1053  CB  ASP   135      -2.144  15.833   1.461  1.00 78.81           C  
ATOM   1054  CG  ASP   135      -2.743  16.825   2.442  1.00 78.81           C  
ATOM   1055  OD1 ASP   135      -2.446  16.740   3.653  1.00 78.81           O  
ATOM   1056  OD2 ASP   135      -3.520  17.699   2.000  1.00 78.81           O  
ATOM   1057  N   LEU   136      -0.385  14.336   4.167  1.00 78.14           N  
ATOM   1058  CA  LEU   136      -0.553  13.481   5.337  1.00 78.14           C  
ATOM   1059  C   LEU   136      -1.922  13.695   5.974  1.00 78.14           C  
ATOM   1060  O   LEU   136      -2.528  12.750   6.485  1.00 78.14           O  
ATOM   1061  CB  LEU   136       0.549  13.756   6.364  1.00 78.14           C  
ATOM   1062  CG  LEU   136       0.708  12.723   7.481  1.00 78.14           C  
ATOM   1063  CD1 LEU   136       0.942  11.336   6.891  1.00 78.14           C  
ATOM   1064  CD2 LEU   136       1.850  13.113   8.413  1.00 78.14           C  
ATOM   1065  N   ASP   137      -2.323  14.910   5.855  1.00 78.73           N  
ATOM   1066  CA  ASP   137      -3.645  15.199   6.402  1.00 78.73           C  
ATOM   1067  C   ASP   137      -4.725  14.397   5.680  1.00 78.73           C  
ATOM   1068  O   ASP   137      -5.614  13.829   6.318  1.00 78.73           O  
ATOM   1069  CB  ASP   137      -3.949  16.696   6.309  1.00 78.73           C  
ATOM   1070  CG  ASP   137      -3.100  17.533   7.250  1.00 78.73           C  
ATOM   1071  OD1 ASP   137      -2.610  16.999   8.268  1.00 78.73           O  
ATOM   1072  OD2 ASP   137      -2.922  18.739   6.972  1.00 78.73           O  
ATOM   1073  N   ALA   138      -4.558  14.375   4.383  1.00 78.07           N  
ATOM   1074  CA  ALA   138      -5.521  13.627   3.579  1.00 78.07           C  
ATOM   1075  C   ALA   138      -5.401  12.127   3.835  1.00 78.07           C  
ATOM   1076  O   ALA   138      -6.409  11.419   3.900  1.00 78.07           O  
ATOM   1077  CB  ALA   138      -5.325  13.928   2.096  1.00 78.07           C  
ATOM   1078  N   LEU   139      -4.216  11.726   4.025  1.00 77.67           N  
ATOM   1079  CA  LEU   139      -3.967  10.313   4.292  1.00 77.67           C  
ATOM   1080  C   LEU   139      -4.544   9.906   5.644  1.00 77.67           C  
ATOM   1081  O   LEU   139      -5.257   8.905   5.743  1.00 77.67           O  
ATOM   1082  CB  LEU   139      -2.465  10.017   4.255  1.00 77.67           C  
ATOM   1083  CG  LEU   139      -2.057   8.557   4.457  1.00 77.67           C  
ATOM   1084  CD1 LEU   139      -2.431   7.728   3.233  1.00 77.67           C  
ATOM   1085  CD2 LEU   139      -0.562   8.454   4.742  1.00 77.67           C  
ATOM   1086  N   VAL   140      -4.278  10.687   6.602  1.00 77.58           N  
ATOM   1087  CA  VAL   140      -4.750  10.379   7.947  1.00 77.58           C  
ATOM   1088  C   VAL   140      -6.275  10.450   7.989  1.00 77.58           C  
ATOM   1089  O   VAL   140      -6.926   9.599   8.600  1.00 77.58           O  
ATOM   1090  CB  VAL   140      -4.143  11.338   8.996  1.00 77.58           C  
ATOM   1091  CG1 VAL   140      -4.809  11.143  10.356  1.00 77.58           C  
ATOM   1092  CG2 VAL   140      -2.634  11.127   9.101  1.00 77.58           C  
ATOM   1093  N   GLY   141      -6.736  11.446   7.314  1.00 79.23           N  
ATOM   1094  CA  GLY   141      -8.183  11.562   7.229  1.00 79.23           C  
ATOM   1095  C   GLY   141      -8.839  10.372   6.554  1.00 79.23           C  
ATOM   1096  O   GLY   141      -9.881   9.892   7.005  1.00 79.23           O  
ATOM   1097  N   GLY   142      -8.199   9.831   5.562  1.00 75.44           N  
ATOM   1098  CA  GLY   142      -8.719   8.696   4.818  1.00 75.44           C  
ATOM   1099  C   GLY   142      -8.683   7.399   5.604  1.00 75.44           C  
ATOM   1100  O   GLY   142      -9.494   6.501   5.368  1.00 75.44           O  
ATOM   1101  N   PHE   143      -7.796   7.330   6.622  1.00 81.70           N  
ATOM   1102  CA  PHE   143      -7.648   6.091   7.376  1.00 81.70           C  
ATOM   1103  C   PHE   143      -8.376   6.178   8.712  1.00 81.70           C  
ATOM   1104  O   PHE   143      -8.303   5.256   9.526  1.00 81.70           O  
ATOM   1105  CB  PHE   143      -6.167   5.774   7.605  1.00 81.70           C  
ATOM   1106  CG  PHE   143      -5.508   5.080   6.443  1.00 81.70           C  
ATOM   1107  CD1 PHE   143      -5.627   3.705   6.278  1.00 81.70           C  
ATOM   1108  CD2 PHE   143      -4.769   5.803   5.515  1.00 81.70           C  
ATOM   1109  CE1 PHE   143      -5.018   3.060   5.204  1.00 81.70           C  
ATOM   1110  CE2 PHE   143      -4.158   5.165   4.439  1.00 81.70           C  
ATOM   1111  CZ  PHE   143      -4.283   3.793   4.286  1.00 81.70           C  
ATOM   1112  N   ARG   144      -9.054   7.287   8.845  1.00 76.71           N  
ATOM   1113  CA  ARG   144      -9.697   7.509  10.136  1.00 76.71           C  
ATOM   1114  C   ARG   144     -10.770   6.459  10.401  1.00 76.71           C  
ATOM   1115  O   ARG   144     -10.814   5.867  11.482  1.00 76.71           O  
ATOM   1116  CB  ARG   144     -10.308   8.910  10.200  1.00 76.71           C  
ATOM   1117  CG  ARG   144     -10.637   9.375  11.609  1.00 76.71           C  
ATOM   1118  CD  ARG   144     -11.100  10.825  11.631  1.00 76.71           C  
ATOM   1119  NE  ARG   144     -11.359  11.288  12.992  1.00 76.71           N  
ATOM   1120  CZ  ARG   144     -11.551  12.558  13.337  1.00 76.71           C  
ATOM   1121  NH1 ARG   144     -11.517  13.521  12.423  1.00 76.71           N  
ATOM   1122  NH2 ARG   144     -11.779  12.868  14.605  1.00 76.71           N  
ATOM   1123  N   PRO   145     -11.595   6.186   9.384  1.00 76.34           N  
ATOM   1124  CA  PRO   145     -12.570   5.125   9.647  1.00 76.34           C  
ATOM   1125  C   PRO   145     -11.913   3.784   9.963  1.00 76.34           C  
ATOM   1126  O   PRO   145     -12.419   3.023  10.791  1.00 76.34           O  
ATOM   1127  CB  PRO   145     -13.368   5.049   8.343  1.00 76.34           C  
ATOM   1128  CG  PRO   145     -13.170   6.381   7.695  1.00 76.34           C  
ATOM   1129  CD  PRO   145     -11.836   6.924   8.119  1.00 76.34           C  
ATOM   1130  N   LEU   146     -10.855   3.520   9.319  1.00 74.99           N  
ATOM   1131  CA  LEU   146     -10.121   2.289   9.588  1.00 74.99           C  
ATOM   1132  C   LEU   146      -9.639   2.248  11.034  1.00 74.99           C  
ATOM   1133  O   LEU   146      -9.776   1.225  11.709  1.00 74.99           O  
ATOM   1134  CB  LEU   146      -8.929   2.157   8.636  1.00 74.99           C  
ATOM   1135  CG  LEU   146      -8.038   0.929   8.832  1.00 74.99           C  
ATOM   1136  CD1 LEU   146      -8.795  -0.341   8.458  1.00 74.99           C  
ATOM   1137  CD2 LEU   146      -6.761   1.058   8.009  1.00 74.99           C  
ATOM   1138  N   PHE   147      -9.248   3.377  11.587  1.00 75.75           N  
ATOM   1139  CA  PHE   147      -8.735   3.406  12.951  1.00 75.75           C  
ATOM   1140  C   PHE   147      -9.870   3.281  13.960  1.00 75.75           C  
ATOM   1141  O   PHE   147      -9.698   2.685  15.026  1.00 75.75           O  
ATOM   1142  CB  PHE   147      -7.948   4.696  13.204  1.00 75.75           C  
ATOM   1143  CG  PHE   147      -6.620   4.746  12.498  1.00 75.75           C  
ATOM   1144  CD1 PHE   147      -5.747   3.667  12.554  1.00 75.75           C  
ATOM   1145  CD2 PHE   147      -6.245   5.872  11.778  1.00 75.75           C  
ATOM   1146  CE1 PHE   147      -4.517   3.710  11.902  1.00 75.75           C  
ATOM   1147  CE2 PHE   147      -5.017   5.923  11.124  1.00 75.75           C  
ATOM   1148  CZ  PHE   147      -4.155   4.841  11.188  1.00 75.75           C  
ATOM   1149  N   ARG   148     -10.988   3.714  13.489  1.00 74.61           N  
ATOM   1150  CA  ARG   148     -12.143   3.643  14.378  1.00 74.61           C  
ATOM   1151  C   ARG   148     -12.642   2.208  14.513  1.00 74.61           C  
ATOM   1152  O   ARG   148     -13.221   1.841  15.538  1.00 74.61           O  
ATOM   1153  CB  ARG   148     -13.270   4.544  13.869  1.00 74.61           C  
ATOM   1154  CG  ARG   148     -13.056   6.021  14.159  1.00 74.61           C  
ATOM   1155  CD  ARG   148     -14.295   6.844  13.835  1.00 74.61           C  
ATOM   1156  NE  ARG   148     -14.117   8.249  14.194  1.00 74.61           N  
ATOM   1157  CZ  ARG   148     -14.900   9.242  13.780  1.00 74.61           C  
ATOM   1158  NH1 ARG   148     -15.933   9.002  12.981  1.00 74.61           N  
ATOM   1159  NH2 ARG   148     -14.647  10.484  14.167  1.00 74.61           N  
ATOM   1160  N   SER   149     -12.359   1.488  13.415  1.00 71.88           N  
ATOM   1161  CA  SER   149     -12.842   0.111  13.396  1.00 71.88           C  
ATOM   1162  C   SER   149     -11.910  -0.812  14.175  1.00 71.88           C  
ATOM   1163  O   SER   149     -12.324  -1.879  14.632  1.00 71.88           O  
ATOM   1164  CB  SER   149     -12.983  -0.389  11.958  1.00 71.88           C  
ATOM   1165  OG  SER   149     -11.711  -0.536  11.349  1.00 71.88           O  
ATOM   1166  N   LEU   150     -10.657  -0.344  14.297  1.00 75.10           N  
ATOM   1167  CA  LEU   150      -9.668  -1.153  15.002  1.00 75.10           C  
ATOM   1168  C   LEU   150      -9.723  -0.890  16.504  1.00 75.10           C  
ATOM   1169  O   LEU   150      -9.588   0.254  16.944  1.00 75.10           O  
ATOM   1170  CB  LEU   150      -8.262  -0.863  14.473  1.00 75.10           C  
ATOM   1171  CG  LEU   150      -7.970  -1.314  13.041  1.00 75.10           C  
ATOM   1172  CD1 LEU   150      -6.634  -0.749  12.569  1.00 75.10           C  
ATOM   1173  CD2 LEU   150      -7.976  -2.836  12.948  1.00 75.10           C  
ATOM   1174  N   GLU   151     -10.208  -1.809  17.284  1.00 76.66           N  
ATOM   1175  CA  GLU   151     -10.206  -1.684  18.739  1.00 76.66           C  
ATOM   1176  C   GLU   151      -8.783  -1.653  19.288  1.00 76.66           C  
ATOM   1177  O   GLU   151      -8.014  -2.596  19.087  1.00 76.66           O  
ATOM   1178  CB  GLU   151     -10.993  -2.831  19.378  1.00 76.66           C  
ATOM   1179  CG  GLU   151     -12.503  -2.672  19.280  1.00 76.66           C  
ATOM   1180  CD  GLU   151     -13.270  -3.842  19.876  1.00 76.66           C  
ATOM   1181  OE1 GLU   151     -14.518  -3.859  19.785  1.00 76.66           O  
ATOM   1182  OE2 GLU   151     -12.617  -4.748  20.440  1.00 76.66           O  
ATOM   1183  N   PRO   152      -8.427  -0.632  19.977  1.00 79.56           N  
ATOM   1184  CA  PRO   152      -7.049  -0.508  20.457  1.00 79.56           C  
ATOM   1185  C   PRO   152      -6.623  -1.681  21.336  1.00 79.56           C  
ATOM   1186  O   PRO   152      -5.459  -2.088  21.308  1.00 79.56           O  
ATOM   1187  CB  PRO   152      -7.071   0.796  21.260  1.00 79.56           C  
ATOM   1188  CG  PRO   152      -8.274   1.530  20.762  1.00 79.56           C  
ATOM   1189  CD  PRO   152      -9.239   0.533  20.188  1.00 79.56           C  
ATOM   1190  N   GLU   153      -7.569  -2.249  22.049  1.00 78.00           N  
ATOM   1191  CA  GLU   153      -7.224  -3.343  22.952  1.00 78.00           C  
ATOM   1192  C   GLU   153      -6.774  -4.578  22.177  1.00 78.00           C  
ATOM   1193  O   GLU   153      -5.801  -5.234  22.555  1.00 78.00           O  
ATOM   1194  CB  GLU   153      -8.412  -3.691  23.853  1.00 78.00           C  
ATOM   1195  CG  GLU   153      -8.771  -2.597  24.847  1.00 78.00           C  
ATOM   1196  CD  GLU   153      -9.755  -1.581  24.290  1.00 78.00           C  
ATOM   1197  OE1 GLU   153      -9.926  -0.502  24.903  1.00 78.00           O  
ATOM   1198  OE2 GLU   153     -10.360  -1.865  23.233  1.00 78.00           O  
ATOM   1199  N   LYS   154      -7.323  -4.756  21.055  1.00 78.34           N  
ATOM   1200  CA  LYS   154      -7.003  -5.954  20.284  1.00 78.34           C  
ATOM   1201  C   LYS   154      -5.695  -5.781  19.518  1.00 78.34           C  
ATOM   1202  O   LYS   154      -4.897  -6.716  19.422  1.00 78.34           O  
ATOM   1203  CB  LYS   154      -8.138  -6.289  19.315  1.00 78.34           C  
ATOM   1204  CG  LYS   154      -9.454  -6.630  19.998  1.00 78.34           C  
ATOM   1205  CD  LYS   154      -9.633  -8.136  20.146  1.00 78.34           C  
ATOM   1206  CE  LYS   154     -10.994  -8.483  20.735  1.00 78.34           C  
ATOM   1207  NZ  LYS   154     -10.872  -9.404  21.905  1.00 78.34           N  
ATOM   1208  N   VAL   155      -5.466  -4.583  19.029  1.00 81.99           N  
ATOM   1209  CA  VAL   155      -4.209  -4.270  18.357  1.00 81.99           C  
ATOM   1210  C   VAL   155      -3.050  -4.402  19.342  1.00 81.99           C  
ATOM   1211  O   VAL   155      -2.006  -4.968  19.009  1.00 81.99           O  
ATOM   1212  CB  VAL   155      -4.230  -2.850  17.746  1.00 81.99           C  
ATOM   1213  CG1 VAL   155      -2.878  -2.511  17.121  1.00 81.99           C  
ATOM   1214  CG2 VAL   155      -5.345  -2.733  16.709  1.00 81.99           C  
ATOM   1215  N   ASN   156      -3.325  -3.995  20.584  1.00 80.08           N  
ATOM   1216  CA  ASN   156      -2.289  -4.062  21.609  1.00 80.08           C  
ATOM   1217  C   ASN   156      -1.928  -5.505  21.948  1.00 80.08           C  
ATOM   1218  O   ASN   156      -0.754  -5.826  22.144  1.00 80.08           O  
ATOM   1219  CB  ASN   156      -2.732  -3.316  22.870  1.00 80.08           C  
ATOM   1220  CG  ASN   156      -1.571  -2.972  23.783  1.00 80.08           C  
ATOM   1221  OD1 ASN   156      -0.432  -2.827  23.332  1.00 80.08           O  
ATOM   1222  ND2 ASN   156      -1.852  -2.839  25.074  1.00 80.08           N  
ATOM   1223  N   THR   157      -2.883  -6.340  21.919  1.00 82.59           N  
ATOM   1224  CA  THR   157      -2.650  -7.742  22.246  1.00 82.59           C  
ATOM   1225  C   THR   157      -1.799  -8.414  21.172  1.00 82.59           C  
ATOM   1226  O   THR   157      -0.883  -9.177  21.485  1.00 82.59           O  
ATOM   1227  CB  THR   157      -3.977  -8.507  22.405  1.00 82.59           C  
ATOM   1228  OG1 THR   157      -4.762  -7.881  23.428  1.00 82.59           O  
ATOM   1229  CG2 THR   157      -3.731  -9.962  22.789  1.00 82.59           C  
ATOM   1230  N   ILE   158      -2.066  -8.078  19.934  1.00 83.94           N  
ATOM   1231  CA  ILE   158      -1.291  -8.628  18.827  1.00 83.94           C  
ATOM   1232  C   ILE   158       0.150  -8.129  18.909  1.00 83.94           C  
ATOM   1233  O   ILE   158       1.093  -8.907  18.749  1.00 83.94           O  
ATOM   1234  CB  ILE   158      -1.911  -8.256  17.462  1.00 83.94           C  
ATOM   1235  CG1 ILE   158      -3.287  -8.912  17.303  1.00 83.94           C  
ATOM   1236  CG2 ILE   158      -0.977  -8.659  16.317  1.00 83.94           C  
ATOM   1237  CD1 ILE   158      -4.054  -8.451  16.072  1.00 83.94           C  
ATOM   1238  N   ALA   159       0.253  -6.887  19.324  1.00 82.53           N  
ATOM   1239  CA  ALA   159       1.585  -6.301  19.455  1.00 82.53           C  
ATOM   1240  C   ALA   159       2.372  -6.975  20.575  1.00 82.53           C  
ATOM   1241  O   ALA   159       3.547  -7.309  20.403  1.00 82.53           O  
ATOM   1242  CB  ALA   159       1.483  -4.799  19.709  1.00 82.53           C  
ATOM   1243  N   THR   160       1.710  -7.262  21.618  1.00 83.31           N  
ATOM   1244  CA  THR   160       2.368  -7.873  22.767  1.00 83.31           C  
ATOM   1245  C   THR   160       2.799  -9.302  22.447  1.00 83.31           C  
ATOM   1246  O   THR   160       3.890  -9.727  22.831  1.00 83.31           O  
ATOM   1247  CB  THR   160       1.448  -7.876  24.002  1.00 83.31           C  
ATOM   1248  OG1 THR   160       1.099  -6.527  24.334  1.00 83.31           O  
ATOM   1249  CG2 THR   160       2.138  -8.520  25.200  1.00 83.31           C  
ATOM   1250  N   SER   161       2.044  -9.981  21.672  1.00 79.21           N  
ATOM   1251  CA  SER   161       2.390 -11.345  21.285  1.00 79.21           C  
ATOM   1252  C   SER   161       3.605 -11.366  20.364  1.00 79.21           C  
ATOM   1253  O   SER   161       4.490 -12.211  20.514  1.00 79.21           O  
ATOM   1254  CB  SER   161       1.206 -12.025  20.597  1.00 79.21           C  
ATOM   1255  OG  SER   161       0.145 -12.234  21.513  1.00 79.21           O  
ATOM   1256  N   LEU   162       3.710 -10.355  19.515  1.00 79.20           N  
ATOM   1257  CA  LEU   162       4.849 -10.275  18.607  1.00 79.20           C  
ATOM   1258  C   LEU   162       6.135  -9.983  19.372  1.00 79.20           C  
ATOM   1259  O   LEU   162       7.179 -10.576  19.091  1.00 79.20           O  
ATOM   1260  CB  LEU   162       4.616  -9.196  17.547  1.00 79.20           C  
ATOM   1261  CG  LEU   162       3.679  -9.567  16.396  1.00 79.20           C  
ATOM   1262  CD1 LEU   162       3.284  -8.321  15.611  1.00 79.20           C  
ATOM   1263  CD2 LEU   162       4.337 -10.594  15.481  1.00 79.20           C  
ATOM   1264  N   ILE   163       5.941  -9.122  20.354  1.00 77.92           N  
ATOM   1265  CA  ILE   163       7.096  -8.742  21.159  1.00 77.92           C  
ATOM   1266  C   ILE   163       7.608  -9.954  21.933  1.00 77.92           C  
ATOM   1267  O   ILE   163       8.814 -10.213  21.969  1.00 77.92           O  
ATOM   1268  CB  ILE   163       6.753  -7.591  22.132  1.00 77.92           C  
ATOM   1269  CG1 ILE   163       6.499  -6.293  21.356  1.00 77.92           C  
ATOM   1270  CG2 ILE   163       7.870  -7.403  23.162  1.00 77.92           C  
ATOM   1271  CD1 ILE   163       5.879  -5.183  22.192  1.00 77.92           C  
ATOM   1272  N   THR   164       6.681 -10.696  22.470  1.00 77.53           N  
ATOM   1273  CA  THR   164       7.038 -11.863  23.269  1.00 77.53           C  
ATOM   1274  C   THR   164       7.755 -12.905  22.416  1.00 77.53           C  
ATOM   1275  O   THR   164       8.743 -13.499  22.852  1.00 77.53           O  
ATOM   1276  CB  THR   164       5.793 -12.495  23.920  1.00 77.53           C  
ATOM   1277  OG1 THR   164       5.065 -11.485  24.627  1.00 77.53           O  
ATOM   1278  CG2 THR   164       6.184 -13.601  24.895  1.00 77.53           C  
ATOM   1279  N   ILE   165       7.325 -12.980  21.148  1.00 74.79           N  
ATOM   1280  CA  ILE   165       7.947 -13.945  20.249  1.00 74.79           C  
ATOM   1281  C   ILE   165       9.358 -13.482  19.891  1.00 74.79           C  
ATOM   1282  O   ILE   165      10.310 -14.262  19.959  1.00 74.79           O  
ATOM   1283  CB  ILE   165       7.108 -14.146  18.967  1.00 74.79           C  
ATOM   1284  CG1 ILE   165       5.806 -14.887  19.293  1.00 74.79           C  
ATOM   1285  CG2 ILE   165       7.915 -14.899  17.906  1.00 74.79           C  
ATOM   1286  CD1 ILE   165       4.841 -14.988  18.119  1.00 74.79           C  
ATOM   1287  N   PHE   166       9.458 -12.121  19.640  1.00 70.46           N  
ATOM   1288  CA  PHE   166      10.746 -11.598  19.201  1.00 70.46           C  
ATOM   1289  C   PHE   166      11.736 -11.555  20.359  1.00 70.46           C  
ATOM   1290  O   PHE   166      12.950 -11.552  20.145  1.00 70.46           O  
ATOM   1291  CB  PHE   166      10.583 -10.199  18.598  1.00 70.46           C  
ATOM   1292  CG  PHE   166      10.066 -10.203  17.185  1.00 70.46           C  
ATOM   1293  CD1 PHE   166      10.736 -10.899  16.187  1.00 70.46           C  
ATOM   1294  CD2 PHE   166       8.908  -9.511  16.855  1.00 70.46           C  
ATOM   1295  CE1 PHE   166      10.260 -10.905  14.878  1.00 70.46           C  
ATOM   1296  CE2 PHE   166       8.426  -9.512  15.549  1.00 70.46           C  
ATOM   1297  CZ  PHE   166       9.104 -10.209  14.562  1.00 70.46           C  
ATOM   1298  N   GLN   167      11.220 -11.619  21.585  1.00 73.17           N  
ATOM   1299  CA  GLN   167      12.102 -11.579  22.746  1.00 73.17           C  
ATOM   1300  C   GLN   167      12.433 -12.987  23.234  1.00 73.17           C  
ATOM   1301  O   GLN   167      13.190 -13.155  24.192  1.00 73.17           O  
ATOM   1302  CB  GLN   167      11.467 -10.768  23.876  1.00 73.17           C  
ATOM   1303  CG  GLN   167      11.450  -9.267  23.621  1.00 73.17           C  
ATOM   1304  CD  GLN   167      10.807  -8.487  24.753  1.00 73.17           C  
ATOM   1305  OE1 GLN   167      10.192  -9.066  25.654  1.00 73.17           O  
ATOM   1306  NE2 GLN   167      10.942  -7.166  24.714  1.00 73.17           N  
ATOM   1307  N   GLY   168      11.850 -13.918  22.355  1.00 71.86           N  
ATOM   1308  CA  GLY   168      12.127 -15.305  22.695  1.00 71.86           C  
ATOM   1309  C   GLY   168      11.516 -15.728  24.018  1.00 71.86           C  
ATOM   1310  O   GLY   168      12.031 -16.627  24.686  1.00 71.86           O  
ATOM   1311  N   GLN   169      10.756 -14.833  24.666  1.00 73.30           N  
ATOM   1312  CA  GLN   169      10.174 -15.063  25.984  1.00 73.30           C  
ATOM   1313  C   GLN   169       8.989 -16.021  25.902  1.00 73.30           C  
ATOM   1314  O   GLN   169       8.257 -16.196  26.878  1.00 73.30           O  
ATOM   1315  CB  GLN   169       9.737 -13.741  26.616  1.00 73.30           C  
ATOM   1316  CG  GLN   169      10.894 -12.825  26.989  1.00 73.30           C  
ATOM   1317  CD  GLN   169      10.433 -11.504  27.575  1.00 73.30           C  
ATOM   1318  OE1 GLN   169       9.241 -11.180  27.548  1.00 73.30           O  
ATOM   1319  NE2 GLN   169      11.373 -10.731  28.108  1.00 73.30           N  
ATOM   1320  N   GLY   170       8.750 -16.569  24.599  1.00 71.43           N  
ATOM   1321  CA  GLY   170       7.602 -17.460  24.547  1.00 71.43           C  
ATOM   1322  C   GLY   170       6.461 -16.916  23.708  1.00 71.43           C  
ATOM   1323  O   GLY   170       6.604 -15.882  23.053  1.00 71.43           O  
ATOM   1324  N   GLY   171       5.786 -17.684  22.823  1.00 69.05           N  
ATOM   1325  CA  GLY   171       4.751 -17.262  21.892  1.00 69.05           C  
ATOM   1326  C   GLY   171       4.940 -17.821  20.495  1.00 69.05           C  
ATOM   1327  O   GLY   171       6.067 -18.097  20.079  1.00 69.05           O  
ATOM   1328  N   THR   172       3.908 -18.630  20.115  1.00 71.99           N  
ATOM   1329  CA  THR   172       4.045 -19.268  18.811  1.00 71.99           C  
ATOM   1330  C   THR   172       3.300 -18.476  17.740  1.00 71.99           C  
ATOM   1331  O   THR   172       2.588 -17.519  18.052  1.00 71.99           O  
ATOM   1332  CB  THR   172       3.522 -20.716  18.840  1.00 71.99           C  
ATOM   1333  OG1 THR   172       2.110 -20.703  19.085  1.00 71.99           O  
ATOM   1334  CG2 THR   172       4.209 -21.527  19.933  1.00 71.99           C  
ATOM   1335  N   ILE   173       3.809 -18.554  16.573  1.00 68.84           N  
ATOM   1336  CA  ILE   173       3.125 -18.033  15.395  1.00 68.84           C  
ATOM   1337  C   ILE   173       1.635 -18.357  15.478  1.00 68.84           C  
ATOM   1338  O   ILE   173       0.797 -17.572  15.027  1.00 68.84           O  
ATOM   1339  CB  ILE   173       3.727 -18.608  14.092  1.00 68.84           C  
ATOM   1340  CG1 ILE   173       5.140 -18.058  13.869  1.00 68.84           C  
ATOM   1341  CG2 ILE   173       2.822 -18.296  12.896  1.00 68.84           C  
ATOM   1342  CD1 ILE   173       5.908 -18.758  12.755  1.00 68.84           C  
ATOM   1343  N   ASN   174       1.287 -19.399  16.204  1.00 65.61           N  
ATOM   1344  CA  ASN   174      -0.105 -19.805  16.366  1.00 65.61           C  
ATOM   1345  C   ASN   174      -0.879 -18.818  17.235  1.00 65.61           C  
ATOM   1346  O   ASN   174      -2.055 -18.550  16.981  1.00 65.61           O  
ATOM   1347  CB  ASN   174      -0.188 -21.213  16.959  1.00 65.61           C  
ATOM   1348  CG  ASN   174       0.145 -22.293  15.948  1.00 65.61           C  
ATOM   1349  OD1 ASN   174       0.143 -22.050  14.738  1.00 65.61           O  
ATOM   1350  ND2 ASN   174       0.435 -23.493  16.436  1.00 65.61           N  
ATOM   1351  N   ASP   175      -0.193 -18.275  18.217  1.00 72.72           N  
ATOM   1352  CA  ASP   175      -0.822 -17.289  19.090  1.00 72.72           C  
ATOM   1353  C   ASP   175      -1.169 -16.016  18.320  1.00 72.72           C  
ATOM   1354  O   ASP   175      -2.249 -15.451  18.500  1.00 72.72           O  
ATOM   1355  CB  ASP   175       0.092 -16.957  20.271  1.00 72.72           C  
ATOM   1356  CG  ASP   175       0.263 -18.119  21.234  1.00 72.72           C  
ATOM   1357  OD1 ASP   175      -0.607 -19.016  21.268  1.00 72.72           O  
ATOM   1358  OD2 ASP   175       1.276 -18.136  21.966  1.00 72.72           O  
ATOM   1359  N   ILE   176      -0.296 -15.684  17.407  1.00 72.29           N  
ATOM   1360  CA  ILE   176      -0.498 -14.490  16.592  1.00 72.29           C  
ATOM   1361  C   ILE   176      -1.676 -14.706  15.644  1.00 72.29           C  
ATOM   1362  O   ILE   176      -2.539 -13.835  15.508  1.00 72.29           O  
ATOM   1363  CB  ILE   176       0.774 -14.130  15.793  1.00 72.29           C  
ATOM   1364  CG1 ILE   176       1.911 -13.741  16.746  1.00 72.29           C  
ATOM   1365  CG2 ILE   176       0.485 -13.002  14.797  1.00 72.29           C  
ATOM   1366  CD1 ILE   176       3.259 -13.562  16.060  1.00 72.29           C  
ATOM   1367  N   LEU   177      -1.640 -15.883  15.078  1.00 68.55           N  
ATOM   1368  CA  LEU   177      -2.707 -16.171  14.125  1.00 68.55           C  
ATOM   1369  C   LEU   177      -4.066 -16.184  14.817  1.00 68.55           C  
ATOM   1370  O   LEU   177      -5.055 -15.701  14.262  1.00 68.55           O  
ATOM   1371  CB  LEU   177      -2.460 -17.514  13.434  1.00 68.55           C  
ATOM   1372  CG  LEU   177      -1.263 -17.579  12.484  1.00 68.55           C  
ATOM   1373  CD1 LEU   177      -1.064 -19.004  11.978  1.00 68.55           C  
ATOM   1374  CD2 LEU   177      -1.453 -16.614  11.318  1.00 68.55           C  
ATOM   1375  N   ASP   178      -4.063 -16.620  16.039  1.00 73.86           N  
ATOM   1376  CA  ASP   178      -5.302 -16.644  16.812  1.00 73.86           C  
ATOM   1377  C   ASP   178      -5.783 -15.229  17.123  1.00 73.86           C  
ATOM   1378  O   ASP   178      -6.963 -14.917  16.952  1.00 73.86           O  
ATOM   1379  CB  ASP   178      -5.109 -17.432  18.110  1.00 73.86           C  
ATOM   1380  CG  ASP   178      -5.179 -18.935  17.907  1.00 73.86           C  
ATOM   1381  OD1 ASP   178      -5.540 -19.385  16.799  1.00 73.86           O  
ATOM   1382  OD2 ASP   178      -4.875 -19.676  18.867  1.00 73.86           O  
ATOM   1383  N   GLN   179      -4.836 -14.433  17.455  1.00 75.93           N  
ATOM   1384  CA  GLN   179      -5.193 -13.066  17.821  1.00 75.93           C  
ATOM   1385  C   GLN   179      -5.617 -12.262  16.596  1.00 75.93           C  
ATOM   1386  O   GLN   179      -6.525 -11.431  16.676  1.00 75.93           O  
ATOM   1387  CB  GLN   179      -4.023 -12.376  18.524  1.00 75.93           C  
ATOM   1388  CG  GLN   179      -3.673 -12.982  19.876  1.00 75.93           C  
ATOM   1389  CD  GLN   179      -4.675 -12.623  20.957  1.00 75.93           C  
ATOM   1390  OE1 GLN   179      -5.516 -11.738  20.773  1.00 75.93           O  
ATOM   1391  NE2 GLN   179      -4.591 -13.306  22.093  1.00 75.93           N  
ATOM   1392  N   THR   180      -4.959 -12.544  15.543  1.00 75.23           N  
ATOM   1393  CA  THR   180      -5.344 -11.926  14.279  1.00 75.23           C  
ATOM   1394  C   THR   180      -6.764 -12.328  13.890  1.00 75.23           C  
ATOM   1395  O   THR   180      -7.540 -11.501  13.407  1.00 75.23           O  
ATOM   1396  CB  THR   180      -4.371 -12.310  13.149  1.00 75.23           C  
ATOM   1397  OG1 THR   180      -3.031 -12.013  13.560  1.00 75.23           O  
ATOM   1398  CG2 THR   180      -4.682 -11.540  11.870  1.00 75.23           C  
ATOM   1399  N   ALA   181      -7.094 -13.556  14.127  1.00 69.18           N  
ATOM   1400  CA  ALA   181      -8.440 -14.051  13.849  1.00 69.18           C  
ATOM   1401  C   ALA   181      -9.476 -13.337  14.712  1.00 69.18           C  
ATOM   1402  O   ALA   181     -10.556 -12.984  14.232  1.00 69.18           O  
ATOM   1403  CB  ALA   181      -8.510 -15.559  14.076  1.00 69.18           C  
ATOM   1404  N   GLN   182      -9.134 -13.125  15.917  1.00 71.69           N  
ATOM   1405  CA  GLN   182     -10.045 -12.439  16.828  1.00 71.69           C  
ATOM   1406  C   GLN   182     -10.269 -10.993  16.394  1.00 71.69           C  
ATOM   1407  O   GLN   182     -11.389 -10.483  16.471  1.00 71.69           O  
ATOM   1408  CB  GLN   182      -9.507 -12.481  18.259  1.00 71.69           C  
ATOM   1409  CG  GLN   182      -9.710 -13.821  18.953  1.00 71.69           C  
ATOM   1410  CD  GLN   182      -9.234 -13.813  20.394  1.00 71.69           C  
ATOM   1411  OE1 GLN   182      -8.715 -12.806  20.885  1.00 71.69           O  
ATOM   1412  NE2 GLN   182      -9.406 -14.937  21.081  1.00 71.69           N  
ATOM   1413  N   LEU   183      -9.164 -10.414  15.992  1.00 73.03           N  
ATOM   1414  CA  LEU   183      -9.243  -9.046  15.493  1.00 73.03           C  
ATOM   1415  C   LEU   183     -10.136  -8.967  14.259  1.00 73.03           C  
ATOM   1416  O   LEU   183     -10.981  -8.076  14.156  1.00 73.03           O  
ATOM   1417  CB  LEU   183      -7.846  -8.515  15.161  1.00 73.03           C  
ATOM   1418  CG  LEU   183      -7.769  -7.070  14.665  1.00 73.03           C  
ATOM   1419  CD1 LEU   183      -8.165  -6.106  15.779  1.00 73.03           C  
ATOM   1420  CD2 LEU   183      -6.369  -6.754  14.151  1.00 73.03           C  
ATOM   1421  N   THR   184      -9.924  -9.887  13.366  1.00 68.41           N  
ATOM   1422  CA  THR   184     -10.722  -9.913  12.145  1.00 68.41           C  
ATOM   1423  C   THR   184     -12.189 -10.185  12.464  1.00 68.41           C  
ATOM   1424  O   THR   184     -13.083  -9.654  11.801  1.00 68.41           O  
ATOM   1425  CB  THR   184     -10.201 -10.976  11.160  1.00 68.41           C  
ATOM   1426  OG1 THR   184      -8.769 -10.941  11.141  1.00 68.41           O  
ATOM   1427  CG2 THR   184     -10.723 -10.721   9.749  1.00 68.41           C  
ATOM   1428  N   ALA   185     -12.373 -11.068  13.421  1.00 66.04           N  
ATOM   1429  CA  ALA   185     -13.736 -11.389  13.835  1.00 66.04           C  
ATOM   1430  C   ALA   185     -14.455 -10.151  14.363  1.00 66.04           C  
ATOM   1431  O   ALA   185     -15.656  -9.980  14.139  1.00 66.04           O  
ATOM   1432  CB  ALA   185     -13.725 -12.487  14.895  1.00 66.04           C  
ATOM   1433  N   SER   186     -13.741  -9.407  15.114  1.00 64.58           N  
ATOM   1434  CA  SER   186     -14.352  -8.181  15.619  1.00 64.58           C  
ATOM   1435  C   SER   186     -14.733  -7.243  14.478  1.00 64.58           C  
ATOM   1436  O   SER   186     -15.757  -6.560  14.545  1.00 64.58           O  
ATOM   1437  CB  SER   186     -13.405  -7.467  16.583  1.00 64.58           C  
ATOM   1438  OG  SER   186     -13.220  -6.115  16.197  1.00 64.58           O  
ATOM   1439  N   LEU   187     -13.915  -7.304  13.451  1.00 60.97           N  
ATOM   1440  CA  LEU   187     -14.275  -6.528  12.270  1.00 60.97           C  
ATOM   1441  C   LEU   187     -15.509  -7.113  11.590  1.00 60.97           C  
ATOM   1442  O   LEU   187     -16.325  -6.375  11.034  1.00 60.97           O  
ATOM   1443  CB  LEU   187     -13.107  -6.484  11.281  1.00 60.97           C  
ATOM   1444  CG  LEU   187     -11.955  -5.542  11.635  1.00 60.97           C  
ATOM   1445  CD1 LEU   187     -10.689  -5.949  10.887  1.00 60.97           C  
ATOM   1446  CD2 LEU   187     -12.328  -4.098  11.318  1.00 60.97           C  
ATOM   1447  N   ALA   188     -15.539  -8.428  11.661  1.00 54.68           N  
ATOM   1448  CA  ALA   188     -16.711  -9.074  11.077  1.00 54.68           C  
ATOM   1449  C   ALA   188     -17.950  -8.844  11.938  1.00 54.68           C  
ATOM   1450  O   ALA   188     -19.073  -8.835  11.430  1.00 54.68           O  
ATOM   1451  CB  ALA   188     -16.461 -10.570  10.900  1.00 54.68           C  
ATOM   1452  N   ASP   189     -17.806  -9.075  13.249  1.00 56.35           N  
ATOM   1453  CA  ASP   189     -18.981  -8.707  14.032  1.00 56.35           C  
ATOM   1454  C   ASP   189     -19.622  -7.430  13.494  1.00 56.35           C  
ATOM   1455  O   ASP   189     -20.839  -7.254  13.585  1.00 56.35           O  
ATOM   1456  CB  ASP   189     -18.610  -8.529  15.506  1.00 56.35           C  
ATOM   1457  CG  ASP   189     -18.505  -9.846  16.255  1.00 56.35           C  
ATOM   1458  OD1 ASP   189     -18.964 -10.884  15.731  1.00 56.35           O  
ATOM   1459  OD2 ASP   189     -17.960  -9.845  17.380  1.00 56.35           O  
ATOM   1460  N   ARG   190     -18.828  -6.620  12.908  1.00 55.60           N  
ATOM   1461  CA  ARG   190     -19.633  -5.533  12.359  1.00 55.60           C  
ATOM   1462  C   ARG   190     -20.259  -5.934  11.027  1.00 55.60           C  
ATOM   1463  O   ARG   190     -21.272  -5.365  10.615  1.00 55.60           O  
ATOM   1464  CB  ARG   190     -18.786  -4.272  12.182  1.00 55.60           C  
ATOM   1465  CG  ARG   190     -18.726  -3.391  13.420  1.00 55.60           C  
ATOM   1466  CD  ARG   190     -18.038  -2.063  13.135  1.00 55.60           C  
ATOM   1467  NE  ARG   190     -18.058  -1.185  14.301  1.00 55.60           N  
ATOM   1468  CZ  ARG   190     -17.574   0.054  14.324  1.00 55.60           C  
ATOM   1469  NH1 ARG   190     -17.021   0.587  13.241  1.00 55.60           N  
ATOM   1470  NH2 ARG   190     -17.644   0.766  15.440  1.00 55.60           N  
ATOM   1471  N   ASP   191     -19.761  -7.080  10.486  1.00 66.87           N  
ATOM   1472  CA  ASP   191     -20.535  -7.545   9.339  1.00 66.87           C  
ATOM   1473  C   ASP   191     -21.323  -8.807   9.683  1.00 66.87           C  
ATOM   1474  O   ASP   191     -20.765  -9.907   9.703  1.00 66.87           O  
ATOM   1475  CB  ASP   191     -19.618  -7.807   8.143  1.00 66.87           C  
ATOM   1476  CG  ASP   191     -20.294  -7.545   6.808  1.00 66.87           C  
ATOM   1477  OD1 ASP   191     -21.541  -7.588   6.738  1.00 66.87           O  
ATOM   1478  OD2 ASP   191     -19.573  -7.295   5.818  1.00 66.87           O  
ATOM   1479  N   GLN   192     -22.389  -8.663  10.402  1.00 72.77           N  
ATOM   1480  CA  GLN   192     -23.328  -9.673  10.879  1.00 72.77           C  
ATOM   1481  C   GLN   192     -23.480 -10.805   9.867  1.00 72.77           C  
ATOM   1482  O   GLN   192     -23.601 -11.972  10.247  1.00 72.77           O  
ATOM   1483  CB  GLN   192     -24.691  -9.043  11.172  1.00 72.77           C  
ATOM   1484  CG  GLN   192     -25.524  -9.821  12.182  1.00 72.77           C  
ATOM   1485  CD  GLN   192     -26.783  -9.084  12.596  1.00 72.77           C  
ATOM   1486  OE1 GLN   192     -27.011  -7.940  12.190  1.00 72.77           O  
ATOM   1487  NE2 GLN   192     -27.610  -9.733  13.409  1.00 72.77           N  
ATOM   1488  N   ALA   193     -23.174 -10.474   8.604  1.00 77.11           N  
ATOM   1489  CA  ALA   193     -23.393 -11.488   7.577  1.00 77.11           C  
ATOM   1490  C   ALA   193     -22.262 -12.513   7.567  1.00 77.11           C  
ATOM   1491  O   ALA   193     -22.510 -13.721   7.539  1.00 77.11           O  
ATOM   1492  CB  ALA   193     -23.526 -10.835   6.203  1.00 77.11           C  
ATOM   1493  N   ILE   194     -21.031 -12.002   7.646  1.00 78.27           N  
ATOM   1494  CA  ILE   194     -19.895 -12.916   7.598  1.00 78.27           C  
ATOM   1495  C   ILE   194     -19.903 -13.814   8.833  1.00 78.27           C  
ATOM   1496  O   ILE   194     -19.642 -15.016   8.736  1.00 78.27           O  
ATOM   1497  CB  ILE   194     -18.557 -12.149   7.502  1.00 78.27           C  
ATOM   1498  CG1 ILE   194     -18.453 -11.424   6.155  1.00 78.27           C  
ATOM   1499  CG2 ILE   194     -17.374 -13.101   7.704  1.00 78.27           C  
ATOM   1500  CD1 ILE   194     -17.209 -10.558   6.013  1.00 78.27           C  
ATOM   1501  N   GLY   195     -20.231 -13.184   9.927  1.00 76.38           N  
ATOM   1502  CA  GLY   195     -20.349 -13.955  11.154  1.00 76.38           C  
ATOM   1503  C   GLY   195     -21.389 -15.056  11.068  1.00 76.38           C  
ATOM   1504  O   GLY   195     -21.162 -16.169  11.547  1.00 76.38           O  
ATOM   1505  N   GLU   196     -22.439 -14.779  10.405  1.00 82.97           N  
ATOM   1506  CA  GLU   196     -23.506 -15.763  10.247  1.00 82.97           C  
ATOM   1507  C   GLU   196     -23.076 -16.902   9.329  1.00 82.97           C  
ATOM   1508  O   GLU   196     -23.432 -18.060   9.558  1.00 82.97           O  
ATOM   1509  CB  GLU   196     -24.774 -15.099   9.703  1.00 82.97           C  
ATOM   1510  CG  GLU   196     -25.452 -14.164  10.693  1.00 82.97           C  
ATOM   1511  CD  GLU   196     -25.986 -14.879  11.924  1.00 82.97           C  
ATOM   1512  OE1 GLU   196     -26.149 -14.228  12.981  1.00 82.97           O  
ATOM   1513  OE2 GLU   196     -26.243 -16.100  11.831  1.00 82.97           O  
ATOM   1514  N   VAL   197     -22.271 -16.622   8.412  1.00 85.07           N  
ATOM   1515  CA  VAL   197     -21.783 -17.653   7.502  1.00 85.07           C  
ATOM   1516  C   VAL   197     -20.898 -18.637   8.264  1.00 85.07           C  
ATOM   1517  O   VAL   197     -21.074 -19.853   8.155  1.00 85.07           O  
ATOM   1518  CB  VAL   197     -21.003 -17.041   6.317  1.00 85.07           C  
ATOM   1519  CG1 VAL   197     -20.292 -18.131   5.518  1.00 85.07           C  
ATOM   1520  CG2 VAL   197     -21.942 -16.241   5.417  1.00 85.07           C  
ATOM   1521  N   ILE   198     -20.075 -18.042   9.073  1.00 83.89           N  
ATOM   1522  CA  ILE   198     -19.135 -18.866   9.825  1.00 83.89           C  
ATOM   1523  C   ILE   198     -19.895 -19.744  10.816  1.00 83.89           C  
ATOM   1524  O   ILE   198     -19.623 -20.941  10.930  1.00 83.89           O  
ATOM   1525  CB  ILE   198     -18.092 -17.999  10.566  1.00 83.89           C  
ATOM   1526  CG1 ILE   198     -17.182 -17.282   9.562  1.00 83.89           C  
ATOM   1527  CG2 ILE   198     -17.271 -18.853  11.536  1.00 83.89           C  
ATOM   1528  CD1 ILE   198     -16.220 -16.289  10.198  1.00 83.89           C  
ATOM   1529  N   LYS   199     -20.897 -19.170  11.491  1.00 85.63           N  
ATOM   1530  CA  LYS   199     -21.718 -19.912  12.443  1.00 85.63           C  
ATOM   1531  C   LYS   199     -22.445 -21.067  11.759  1.00 85.63           C  
ATOM   1532  O   LYS   199     -22.429 -22.196  12.251  1.00 85.63           O  
ATOM   1533  CB  LYS   199     -22.729 -18.984  13.118  1.00 85.63           C  
ATOM   1534  CG  LYS   199     -23.580 -19.664  14.180  1.00 85.63           C  
ATOM   1535  CD  LYS   199     -24.569 -18.692  14.811  1.00 85.63           C  
ATOM   1536  CE  LYS   199     -25.519 -19.401  15.766  1.00 85.63           C  
ATOM   1537  NZ  LYS   199     -26.474 -18.447  16.407  1.00 85.63           N  
ATOM   1538  N   ASN   200     -22.944 -20.896  10.604  1.00 91.01           N  
ATOM   1539  CA  ASN   200     -23.685 -21.934   9.895  1.00 91.01           C  
ATOM   1540  C   ASN   200     -22.765 -23.058   9.426  1.00 91.01           C  
ATOM   1541  O   ASN   200     -23.100 -24.236   9.558  1.00 91.01           O  
ATOM   1542  CB  ASN   200     -24.442 -21.337   8.706  1.00 91.01           C  
ATOM   1543  CG  ASN   200     -25.676 -20.565   9.129  1.00 91.01           C  
ATOM   1544  OD1 ASN   200     -26.107 -20.641  10.283  1.00 91.01           O  
ATOM   1545  ND2 ASN   200     -26.254 -19.814   8.198  1.00 91.01           N  
ATOM   1546  N   LEU   201     -21.625 -22.661   9.035  1.00 90.62           N  
ATOM   1547  CA  LEU   201     -20.721 -23.687   8.527  1.00 90.62           C  
ATOM   1548  C   LEU   201     -20.180 -24.546   9.665  1.00 90.62           C  
ATOM   1549  O   LEU   201     -19.945 -25.744   9.487  1.00 90.62           O  
ATOM   1550  CB  LEU   201     -19.562 -23.048   7.758  1.00 90.62           C  
ATOM   1551  CG  LEU   201     -19.914 -22.395   6.421  1.00 90.62           C  
ATOM   1552  CD1 LEU   201     -18.675 -21.758   5.800  1.00 90.62           C  
ATOM   1553  CD2 LEU   201     -20.528 -23.418   5.471  1.00 90.62           C  
ATOM   1554  N   ASN   202     -20.035 -23.945  10.823  1.00 88.80           N  
ATOM   1555  CA  ASN   202     -19.629 -24.724  11.989  1.00 88.80           C  
ATOM   1556  C   ASN   202     -20.698 -25.739  12.383  1.00 88.80           C  
ATOM   1557  O   ASN   202     -20.380 -26.877  12.735  1.00 88.80           O  
ATOM   1558  CB  ASN   202     -19.312 -23.802  13.167  1.00 88.80           C  
ATOM   1559  CG  ASN   202     -17.904 -23.243  13.109  1.00 88.80           C  
ATOM   1560  OD1 ASN   202     -17.037 -23.783  12.417  1.00 88.80           O  
ATOM   1561  ND2 ASN   202     -17.666 -22.158  13.836  1.00 88.80           N  
ATOM   1562  N   THR   203     -21.902 -25.357  12.255  1.00 91.59           N  
ATOM   1563  CA  THR   203     -22.997 -26.266  12.579  1.00 91.59           C  
ATOM   1564  C   THR   203     -23.085 -27.394  11.555  1.00 91.59           C  
ATOM   1565  O   THR   203     -23.355 -28.543  11.911  1.00 91.59           O  
ATOM   1566  CB  THR   203     -24.342 -25.519  12.641  1.00 91.59           C  
ATOM   1567  OG1 THR   203     -24.237 -24.433  13.570  1.00 91.59           O  
ATOM   1568  CG2 THR   203     -25.466 -26.448  13.088  1.00 91.59           C  
ATOM   1569  N   VAL   204     -22.850 -27.060  10.365  1.00 90.92           N  
ATOM   1570  CA  VAL   204     -22.844 -28.078   9.320  1.00 90.92           C  
ATOM   1571  C   VAL   204     -21.756 -29.109   9.608  1.00 90.92           C  
ATOM   1572  O   VAL   204     -21.995 -30.316   9.518  1.00 90.92           O  
ATOM   1573  CB  VAL   204     -22.632 -27.456   7.921  1.00 90.92           C  
ATOM   1574  CG1 VAL   204     -22.337 -28.540   6.887  1.00 90.92           C  
ATOM   1575  CG2 VAL   204     -23.855 -26.638   7.510  1.00 90.92           C  
ATOM   1576  N   LEU   205     -20.622 -28.602   9.975  1.00 90.11           N  
ATOM   1577  CA  LEU   205     -19.515 -29.499  10.290  1.00 90.11           C  
ATOM   1578  C   LEU   205     -19.854 -30.382  11.486  1.00 90.11           C  
ATOM   1579  O   LEU   205     -19.593 -31.587  11.466  1.00 90.11           O  
ATOM   1580  CB  LEU   205     -18.241 -28.698  10.577  1.00 90.11           C  
ATOM   1581  CG  LEU   205     -16.975 -29.513  10.844  1.00 90.11           C  
ATOM   1582  CD1 LEU   205     -16.558 -30.271   9.589  1.00 90.11           C  
ATOM   1583  CD2 LEU   205     -15.848 -28.606  11.326  1.00 90.11           C  
ATOM   1584  N   ASP   206     -20.491 -29.829  12.489  1.00 89.65           N  
ATOM   1585  CA  ASP   206     -20.857 -30.579  13.687  1.00 89.65           C  
ATOM   1586  C   ASP   206     -21.875 -31.670  13.362  1.00 89.65           C  
ATOM   1587  O   ASP   206     -21.741 -32.807  13.817  1.00 89.65           O  
ATOM   1588  CB  ASP   206     -21.415 -29.641  14.759  1.00 89.65           C  
ATOM   1589  CG  ASP   206     -21.522 -30.297  16.124  1.00 89.65           C  
ATOM   1590  OD1 ASP   206     -20.697 -31.179  16.443  1.00 89.65           O  
ATOM   1591  OD2 ASP   206     -22.441 -29.930  16.887  1.00 89.65           O  
ATOM   1592  N   THR   207     -22.840 -31.351  12.546  1.00 89.27           N  
ATOM   1593  CA  THR   207     -23.871 -32.316  12.180  1.00 89.27           C  
ATOM   1594  C   THR   207     -23.282 -33.442  11.334  1.00 89.27           C  
ATOM   1595  O   THR   207     -23.640 -34.608  11.508  1.00 89.27           O  
ATOM   1596  CB  THR   207     -25.021 -31.640  11.410  1.00 89.27           C  
ATOM   1597  OG1 THR   207     -25.485 -30.507  12.155  1.00 89.27           O  
ATOM   1598  CG2 THR   207     -26.182 -32.605  11.197  1.00 89.27           C  
ATOM   1599  N   THR   208     -22.299 -33.126  10.599  1.00 88.17           N  
ATOM   1600  CA  THR   208     -21.657 -34.125   9.752  1.00 88.17           C  
ATOM   1601  C   THR   208     -20.847 -35.107  10.594  1.00 88.17           C  
ATOM   1602  O   THR   208     -20.915 -36.319  10.380  1.00 88.17           O  
ATOM   1603  CB  THR   208     -20.741 -33.465   8.705  1.00 88.17           C  
ATOM   1604  OG1 THR   208     -21.504 -32.528   7.934  1.00 88.17           O  
ATOM   1605  CG2 THR   208     -20.138 -34.506   7.768  1.00 88.17           C  
ATOM   1606  N   VAL   209     -20.162 -34.532  11.575  1.00 87.37           N  
ATOM   1607  CA  VAL   209     -19.349 -35.373  12.449  1.00 87.37           C  
ATOM   1608  C   VAL   209     -20.254 -36.278  13.282  1.00 87.37           C  
ATOM   1609  O   VAL   209     -19.927 -37.443  13.520  1.00 87.37           O  
ATOM   1610  CB  VAL   209     -18.446 -34.526  13.372  1.00 87.37           C  
ATOM   1611  CG1 VAL   209     -17.838 -35.391  14.475  1.00 87.37           C  
ATOM   1612  CG2 VAL   209     -17.348 -33.840  12.561  1.00 87.37           C  
ATOM   1613  N   ARG   210     -21.364 -35.817  13.673  1.00 86.32           N  
ATOM   1614  CA  ARG   210     -22.296 -36.603  14.474  1.00 86.32           C  
ATOM   1615  C   ARG   210     -22.838 -37.787  13.679  1.00 86.32           C  
ATOM   1616  O   ARG   210     -23.088 -38.856  14.240  1.00 86.32           O  
ATOM   1617  CB  ARG   210     -23.452 -35.730  14.966  1.00 86.32           C  
ATOM   1618  CG  ARG   210     -23.191 -35.060  16.306  1.00 86.32           C  
ATOM   1619  CD  ARG   210     -24.451 -34.423  16.873  1.00 86.32           C  
ATOM   1620  NE  ARG   210     -25.088 -33.533  15.906  1.00 86.32           N  
ATOM   1621  CZ  ARG   210     -25.731 -32.410  16.217  1.00 86.32           C  
ATOM   1622  NH1 ARG   210     -25.835 -32.017  17.481  1.00 86.32           N  
ATOM   1623  NH2 ARG   210     -26.273 -31.676  15.257  1.00 86.32           N  
ATOM   1624  N   HIS   211     -22.981 -37.600  12.391  1.00 86.97           N  
ATOM   1625  CA  HIS   211     -23.545 -38.688  11.599  1.00 86.97           C  
ATOM   1626  C   HIS   211     -22.449 -39.601  11.060  1.00 86.97           C  
ATOM   1627  O   HIS   211     -22.731 -40.545  10.317  1.00 86.97           O  
ATOM   1628  CB  HIS   211     -24.381 -38.132  10.445  1.00 86.97           C  
ATOM   1629  CG  HIS   211     -25.699 -37.571  10.874  1.00 86.97           C  
ATOM   1630  ND1 HIS   211     -26.743 -38.364  11.297  1.00 86.97           N  
ATOM   1631  CD2 HIS   211     -26.139 -36.293  10.948  1.00 86.97           C  
ATOM   1632  CE1 HIS   211     -27.772 -37.596  11.612  1.00 86.97           C  
ATOM   1633  NE2 HIS   211     -27.432 -36.335  11.410  1.00 86.97           N  
ATOM   1634  N   GLN   212     -21.164 -39.135  11.371  1.00 83.81           N  
ATOM   1635  CA  GLN   212     -20.024 -39.914  10.899  1.00 83.81           C  
ATOM   1636  C   GLN   212     -20.054 -41.331  11.465  1.00 83.81           C  
ATOM   1637  O   GLN   212     -19.806 -42.299  10.744  1.00 83.81           O  
ATOM   1638  CB  GLN   212     -18.710 -39.226  11.274  1.00 83.81           C  
ATOM   1639  CG  GLN   212     -17.471 -39.951  10.769  1.00 83.81           C  
ATOM   1640  CD  GLN   212     -16.183 -39.232  11.128  1.00 83.81           C  
ATOM   1641  OE1 GLN   212     -16.085 -38.597  12.183  1.00 83.81           O  
ATOM   1642  NE2 GLN   212     -15.187 -39.327  10.254  1.00 83.81           N  
ATOM   1643  N   LYS   213     -20.389 -41.394  12.761  1.00 82.82           N  
ATOM   1644  CA  LYS   213     -20.390 -42.708  13.396  1.00 82.82           C  
ATOM   1645  C   LYS   213     -21.414 -43.633  12.745  1.00 82.82           C  
ATOM   1646  O   LYS   213     -21.138 -44.814  12.522  1.00 82.82           O  
ATOM   1647  CB  LYS   213     -20.675 -42.581  14.893  1.00 82.82           C  
ATOM   1648  CG  LYS   213     -20.323 -43.823  15.698  1.00 82.82           C  
ATOM   1649  CD  LYS   213     -20.472 -43.580  17.195  1.00 82.82           C  
ATOM   1650  CE  LYS   213     -20.214 -44.848  17.997  1.00 82.82           C  
ATOM   1651  NZ  LYS   213     -20.388 -44.622  19.463  1.00 82.82           N  
ATOM   1652  N   GLN   214     -22.542 -43.110  12.406  1.00 81.50           N  
ATOM   1653  CA  GLN   214     -23.585 -43.915  11.778  1.00 81.50           C  
ATOM   1654  C   GLN   214     -23.158 -44.381  10.389  1.00 81.50           C  
ATOM   1655  O   GLN   214     -23.419 -45.523  10.005  1.00 81.50           O  
ATOM   1656  CB  GLN   214     -24.892 -43.125  11.688  1.00 81.50           C  
ATOM   1657  CG  GLN   214     -25.643 -43.026  13.009  1.00 81.50           C  
ATOM   1658  CD  GLN   214     -26.812 -42.062  12.948  1.00 81.50           C  
ATOM   1659  OE1 GLN   214     -26.694 -40.954  12.414  1.00 81.50           O  
ATOM   1660  NE2 GLN   214     -27.950 -42.474  13.496  1.00 81.50           N  
ATOM   1661  N   PHE   215     -22.369 -43.559   9.767  1.00 84.43           N  
ATOM   1662  CA  PHE   215     -21.907 -43.928   8.434  1.00 84.43           C  
ATOM   1663  C   PHE   215     -20.849 -45.023   8.513  1.00 84.43           C  
ATOM   1664  O   PHE   215     -20.853 -45.957   7.708  1.00 84.43           O  
ATOM   1665  CB  PHE   215     -21.345 -42.707   7.701  1.00 84.43           C  
ATOM   1666  CG  PHE   215     -22.403 -41.760   7.199  1.00 84.43           C  
ATOM   1667  CD1 PHE   215     -23.453 -42.222   6.415  1.00 84.43           C  
ATOM   1668  CD2 PHE   215     -22.346 -40.408   7.512  1.00 84.43           C  
ATOM   1669  CE1 PHE   215     -24.434 -41.349   5.950  1.00 84.43           C  
ATOM   1670  CE2 PHE   215     -23.322 -39.529   7.050  1.00 84.43           C  
ATOM   1671  CZ  PHE   215     -24.365 -40.002   6.268  1.00 84.43           C  
ATOM   1672  N   ASP   216     -20.050 -44.856   9.566  1.00 83.40           N  
ATOM   1673  CA  ASP   216     -19.001 -45.856   9.743  1.00 83.40           C  
ATOM   1674  C   ASP   216     -19.597 -47.234  10.023  1.00 83.40           C  
ATOM   1675  O   ASP   216     -19.160 -48.233   9.448  1.00 83.40           O  
ATOM   1676  CB  ASP   216     -18.059 -45.450  10.878  1.00 83.40           C  
ATOM   1677  CG  ASP   216     -17.095 -44.345  10.483  1.00 83.40           C  
ATOM   1678  OD1 ASP   216     -16.982 -44.037   9.276  1.00 83.40           O  
ATOM   1679  OD2 ASP   216     -16.440 -43.779  11.385  1.00 83.40           O  
ATOM   1680  N   GLU   217     -20.637 -47.221  10.814  1.00 81.64           N  
ATOM   1681  CA  GLU   217     -21.277 -48.485  11.163  1.00 81.64           C  
ATOM   1682  C   GLU   217     -21.964 -49.109   9.951  1.00 81.64           C  
ATOM   1683  O   GLU   217     -21.902 -50.324   9.754  1.00 81.64           O  
ATOM   1684  CB  GLU   217     -22.289 -48.282  12.294  1.00 81.64           C  
ATOM   1685  CG  GLU   217     -21.651 -48.103  13.664  1.00 81.64           C  
ATOM   1686  CD  GLU   217     -22.661 -47.809  14.762  1.00 81.64           C  
ATOM   1687  OE1 GLU   217     -22.260 -47.701  15.943  1.00 81.64           O  
ATOM   1688  OE2 GLU   217     -23.863 -47.687  14.439  1.00 81.64           O  
ATOM   1689  N   THR   218     -22.481 -48.267   9.176  1.00 79.42           N  
ATOM   1690  CA  THR   218     -23.160 -48.742   7.976  1.00 79.42           C  
ATOM   1691  C   THR   218     -22.160 -49.342   6.991  1.00 79.42           C  
ATOM   1692  O   THR   218     -22.436 -50.367   6.364  1.00 79.42           O  
ATOM   1693  CB  THR   218     -23.943 -47.607   7.290  1.00 79.42           C  
ATOM   1694  OG1 THR   218     -24.851 -47.024   8.233  1.00 79.42           O  
ATOM   1695  CG2 THR   218     -24.734 -48.129   6.095  1.00 79.42           C  
ATOM   1696  N   LEU   219     -20.982 -48.685   6.921  1.00 82.08           N  
ATOM   1697  CA  LEU   219     -19.962 -49.183   6.005  1.00 82.08           C  
ATOM   1698  C   LEU   219     -19.441 -50.542   6.461  1.00 82.08           C  
ATOM   1699  O   LEU   219     -19.246 -51.443   5.642  1.00 82.08           O  
ATOM   1700  CB  LEU   219     -18.803 -48.188   5.900  1.00 82.08           C  
ATOM   1701  CG  LEU   219     -19.010 -47.005   4.954  1.00 82.08           C  
ATOM   1702  CD1 LEU   219     -17.938 -45.945   5.188  1.00 82.08           C  
ATOM   1703  CD2 LEU   219     -18.999 -47.472   3.502  1.00 82.08           C  
ATOM   1704  N   VAL   220     -19.342 -50.655   7.727  1.00 80.82           N  
ATOM   1705  CA  VAL   220     -18.855 -51.920   8.269  1.00 80.82           C  
ATOM   1706  C   VAL   220     -19.891 -53.016   8.032  1.00 80.82           C  
ATOM   1707  O   VAL   220     -19.546 -54.127   7.623  1.00 80.82           O  
ATOM   1708  CB  VAL   220     -18.534 -51.806   9.776  1.00 80.82           C  
ATOM   1709  CG1 VAL   220     -18.305 -53.188  10.385  1.00 80.82           C  
ATOM   1710  CG2 VAL   220     -17.313 -50.913   9.995  1.00 80.82           C  
ATOM   1711  N   ASN   221     -21.139 -52.692   8.209  1.00 77.86           N  
ATOM   1712  CA  ASN   221     -22.197 -53.679   8.020  1.00 77.86           C  
ATOM   1713  C   ASN   221     -22.338 -54.077   6.554  1.00 77.86           C  
ATOM   1714  O   ASN   221     -22.599 -55.240   6.244  1.00 77.86           O  
ATOM   1715  CB  ASN   221     -23.528 -53.149   8.557  1.00 77.86           C  
ATOM   1716  CG  ASN   221     -23.571 -53.106  10.072  1.00 77.86           C  
ATOM   1717  OD1 ASN   221     -22.786 -53.777  10.747  1.00 77.86           O  
ATOM   1718  ND2 ASN   221     -24.488 -52.315  10.617  1.00 77.86           N  
ATOM   1719  N   PHE   222     -22.041 -53.083   5.714  1.00 77.42           N  
ATOM   1720  CA  PHE   222     -22.083 -53.349   4.281  1.00 77.42           C  
ATOM   1721  C   PHE   222     -20.953 -54.287   3.872  1.00 77.42           C  
ATOM   1722  O   PHE   222     -21.160 -55.207   3.077  1.00 77.42           O  
ATOM   1723  CB  PHE   222     -21.994 -52.042   3.486  1.00 77.42           C  
ATOM   1724  CG  PHE   222     -22.300 -52.200   2.021  1.00 77.42           C  
ATOM   1725  CD1 PHE   222     -21.284 -52.148   1.075  1.00 77.42           C  
ATOM   1726  CD2 PHE   222     -23.605 -52.401   1.591  1.00 77.42           C  
ATOM   1727  CE1 PHE   222     -21.565 -52.294  -0.282  1.00 77.42           C  
ATOM   1728  CE2 PHE   222     -23.894 -52.548   0.236  1.00 77.42           C  
ATOM   1729  CZ  PHE   222     -22.872 -52.493  -0.698  1.00 77.42           C  
ATOM   1730  N   GLU   223     -19.822 -54.060   4.445  1.00 77.50           N  
ATOM   1731  CA  GLU   223     -18.671 -54.918   4.183  1.00 77.50           C  
ATOM   1732  C   GLU   223     -18.940 -56.353   4.626  1.00 77.50           C  
ATOM   1733  O   GLU   223     -18.622 -57.301   3.905  1.00 77.50           O  
ATOM   1734  CB  GLU   223     -17.424 -54.375   4.885  1.00 77.50           C  
ATOM   1735  CG  GLU   223     -16.152 -55.145   4.563  1.00 77.50           C  
ATOM   1736  CD  GLU   223     -14.919 -54.585   5.254  1.00 77.50           C  
ATOM   1737  OE1 GLU   223     -13.811 -55.132   5.056  1.00 77.50           O  
ATOM   1738  OE2 GLU   223     -15.063 -53.591   6.001  1.00 77.50           O  
ATOM   1739  N   THR   224     -19.484 -56.504   5.789  1.00 75.38           N  
ATOM   1740  CA  THR   224     -19.779 -57.829   6.323  1.00 75.38           C  
ATOM   1741  C   THR   224     -20.781 -58.560   5.435  1.00 75.38           C  
ATOM   1742  O   THR   224     -20.679 -59.773   5.242  1.00 75.38           O  
ATOM   1743  CB  THR   224     -20.329 -57.742   7.759  1.00 75.38           C  
ATOM   1744  OG1 THR   224     -19.587 -56.758   8.490  1.00 75.38           O  
ATOM   1745  CG2 THR   224     -20.212 -59.084   8.475  1.00 75.38           C  
ATOM   1746  N   LEU   225     -21.603 -57.821   4.783  1.00 71.97           N  
ATOM   1747  CA  LEU   225     -22.581 -58.400   3.868  1.00 71.97           C  
ATOM   1748  C   LEU   225     -21.907 -58.891   2.591  1.00 71.97           C  
ATOM   1749  O   LEU   225     -22.163 -60.009   2.140  1.00 71.97           O  
ATOM   1750  CB  LEU   225     -23.666 -57.376   3.526  1.00 71.97           C  
ATOM   1751  CG  LEU   225     -24.769 -57.849   2.577  1.00 71.97           C  
ATOM   1752  CD1 LEU   225     -25.816 -58.654   3.340  1.00 71.97           C  
ATOM   1753  CD2 LEU   225     -25.412 -56.661   1.870  1.00 71.97           C  
ATOM   1754  N   ILE   226     -21.229 -57.953   2.008  1.00 76.17           N  
ATOM   1755  CA  ILE   226     -20.575 -58.338   0.763  1.00 76.17           C  
ATOM   1756  C   ILE   226     -19.751 -59.605   0.983  1.00 76.17           C  
ATOM   1757  O   ILE   226     -19.775 -60.520   0.156  1.00 76.17           O  
ATOM   1758  CB  ILE   226     -19.677 -57.203   0.221  1.00 76.17           C  
ATOM   1759  CG1 ILE   226     -20.530 -55.993  -0.180  1.00 76.17           C  
ATOM   1760  CG2 ILE   226     -18.836 -57.696  -0.960  1.00 76.17           C  
ATOM   1761  CD1 ILE   226     -20.693 -55.822  -1.684  1.00 76.17           C  
ATOM   1762  N   THR   227     -19.237 -59.674   2.157  1.00 74.90           N  
ATOM   1763  CA  THR   227     -18.420 -60.843   2.463  1.00 74.90           C  
ATOM   1764  C   THR   227     -19.298 -62.065   2.717  1.00 74.90           C  
ATOM   1765  O   THR   227     -18.964 -63.174   2.296  1.00 74.90           O  
ATOM   1766  CB  THR   227     -17.519 -60.591   3.686  1.00 74.90           C  
ATOM   1767  OG1 THR   227     -16.834 -59.344   3.519  1.00 74.90           O  
ATOM   1768  CG2 THR   227     -16.491 -61.705   3.851  1.00 74.90           C  
ATOM   1769  N   GLY   228     -20.435 -61.724   3.306  1.00 70.20           N  
ATOM   1770  CA  GLY   228     -21.352 -62.820   3.576  1.00 70.20           C  
ATOM   1771  C   GLY   228     -22.059 -63.327   2.332  1.00 70.20           C  
ATOM   1772  O   GLY   228     -22.313 -64.526   2.202  1.00 70.20           O  
ATOM   1773  N   LEU   229     -22.371 -62.428   1.435  1.00 68.88           N  
ATOM   1774  CA  LEU   229     -22.953 -62.825   0.157  1.00 68.88           C  
ATOM   1775  C   LEU   229     -21.967 -63.660  -0.654  1.00 68.88           C  
ATOM   1776  O   LEU   229     -22.370 -64.565  -1.387  1.00 68.88           O  
ATOM   1777  CB  LEU   229     -23.376 -61.591  -0.645  1.00 68.88           C  
ATOM   1778  CG  LEU   229     -24.653 -60.887  -0.184  1.00 68.88           C  
ATOM   1779  CD1 LEU   229     -24.797 -59.539  -0.884  1.00 68.88           C  
ATOM   1780  CD2 LEU   229     -25.872 -61.765  -0.447  1.00 68.88           C  
ATOM   1781  N   LYS   230     -20.738 -63.217  -0.556  1.00 68.68           N  
ATOM   1782  CA  LYS   230     -19.753 -64.102  -1.170  1.00 68.68           C  
ATOM   1783  C   LYS   230     -19.781 -65.487  -0.529  1.00 68.68           C  
ATOM   1784  O   LYS   230     -19.638 -66.499  -1.219  1.00 68.68           O  
ATOM   1785  CB  LYS   230     -18.350 -63.502  -1.060  1.00 68.68           C  
ATOM   1786  CG  LYS   230     -17.700 -63.197  -2.402  1.00 68.68           C  
ATOM   1787  CD  LYS   230     -16.320 -62.576  -2.226  1.00 68.68           C  
ATOM   1788  CE  LYS   230     -15.347 -63.063  -3.291  1.00 68.68           C  
ATOM   1789  NZ  LYS   230     -13.986 -62.473  -3.110  1.00 68.68           N  
ATOM   1790  N   ASN   231     -20.193 -65.572   0.674  1.00 71.00           N  
ATOM   1791  CA  ASN   231     -20.080 -66.832   1.402  1.00 71.00           C  
ATOM   1792  C   ASN   231     -21.443 -67.489   1.600  1.00 71.00           C  
ATOM   1793  O   ASN   231     -21.525 -68.690   1.866  1.00 71.00           O  
ATOM   1794  CB  ASN   231     -19.395 -66.612   2.753  1.00 71.00           C  
ATOM   1795  CG  ASN   231     -17.928 -66.257   2.613  1.00 71.00           C  
ATOM   1796  OD1 ASN   231     -17.289 -66.590   1.612  1.00 71.00           O  
ATOM   1797  ND2 ASN   231     -17.384 -65.578   3.616  1.00 71.00           N  
ATOM   1798  N   ARG   232     -22.499 -67.008   0.819  1.00 63.60           N  
ATOM   1799  CA  ARG   232     -23.888 -67.428   0.669  1.00 63.60           C  
ATOM   1800  C   ARG   232     -24.557 -67.604   2.028  1.00 63.60           C  
ATOM   1801  O   ARG   232     -25.546 -68.329   2.150  1.00 63.60           O  
ATOM   1802  CB  ARG   232     -23.974 -68.731  -0.130  1.00 63.60           C  
ATOM   1803  CG  ARG   232     -25.186 -68.815  -1.043  1.00 63.60           C  
ATOM   1804  CD  ARG   232     -24.784 -68.885  -2.510  1.00 63.60           C  
ATOM   1805  NE  ARG   232     -25.945 -69.035  -3.381  1.00 63.60           N  
ATOM   1806  CZ  ARG   232     -25.926 -68.884  -4.702  1.00 63.60           C  
ATOM   1807  NH1 ARG   232     -24.799 -68.575  -5.334  1.00 63.60           N  
ATOM   1808  NH2 ARG   232     -27.042 -69.043  -5.398  1.00 63.60           N  
ATOM   1809  N   ALA   233     -24.058 -67.009   3.075  1.00 58.24           N  
ATOM   1810  CA  ALA   233     -24.748 -67.433   4.290  1.00 58.24           C  
ATOM   1811  C   ALA   233     -25.494 -66.268   4.934  1.00 58.24           C  
ATOM   1812  O   ALA   233     -26.305 -66.466   5.841  1.00 58.24           O  
ATOM   1813  CB  ALA   233     -23.757 -68.039   5.281  1.00 58.24           C  
ATOM   1814  N   ASP   234     -26.034 -65.200   4.156  1.00 62.23           N  
ATOM   1815  CA  ASP   234     -26.875 -64.442   5.077  1.00 62.23           C  
ATOM   1816  C   ASP   234     -28.187 -64.032   4.412  1.00 62.23           C  
ATOM   1817  O   ASP   234     -28.221 -63.760   3.210  1.00 62.23           O  
ATOM   1818  CB  ASP   234     -26.134 -63.204   5.586  1.00 62.23           C  
ATOM   1819  CG  ASP   234     -25.248 -63.494   6.784  1.00 62.23           C  
ATOM   1820  OD1 ASP   234     -25.443 -64.534   7.449  1.00 62.23           O  
ATOM   1821  OD2 ASP   234     -24.349 -62.673   7.068  1.00 62.23           O  
ATOM   1822  N   PRO   235     -29.158 -63.584   5.163  1.00 62.33           N  
ATOM   1823  CA  PRO   235     -30.510 -63.208   4.742  1.00 62.33           C  
ATOM   1824  C   PRO   235     -30.611 -61.744   4.322  1.00 62.33           C  
ATOM   1825  O   PRO   235     -29.949 -60.883   4.907  1.00 62.33           O  
ATOM   1826  CB  PRO   235     -31.356 -63.478   5.989  1.00 62.33           C  
ATOM   1827  CG  PRO   235     -30.393 -64.029   6.991  1.00 62.33           C  
ATOM   1828  CD  PRO   235     -29.005 -63.922   6.429  1.00 62.33           C  
ATOM   1829  N   ILE   236     -30.425 -61.336   3.104  1.00 64.01           N  
ATOM   1830  CA  ILE   236     -30.863 -60.165   2.353  1.00 64.01           C  
ATOM   1831  C   ILE   236     -31.688 -59.251   3.256  1.00 64.01           C  
ATOM   1832  O   ILE   236     -31.594 -58.025   3.162  1.00 64.01           O  
ATOM   1833  CB  ILE   236     -31.682 -60.568   1.106  1.00 64.01           C  
ATOM   1834  CG1 ILE   236     -30.792 -61.300   0.095  1.00 64.01           C  
ATOM   1835  CG2 ILE   236     -32.336 -59.338   0.469  1.00 64.01           C  
ATOM   1836  CD1 ILE   236     -31.548 -61.871  -1.097  1.00 64.01           C  
ATOM   1837  N   ALA   237     -32.344 -59.821   4.337  1.00 64.14           N  
ATOM   1838  CA  ALA   237     -33.178 -58.963   5.174  1.00 64.14           C  
ATOM   1839  C   ALA   237     -32.322 -58.043   6.040  1.00 64.14           C  
ATOM   1840  O   ALA   237     -32.642 -56.864   6.209  1.00 64.14           O  
ATOM   1841  CB  ALA   237     -34.100 -59.807   6.050  1.00 64.14           C  
ATOM   1842  N   THR   238     -31.266 -58.580   6.655  1.00 66.46           N  
ATOM   1843  CA  THR   238     -30.429 -57.708   7.472  1.00 66.46           C  
ATOM   1844  C   THR   238     -29.802 -56.608   6.620  1.00 66.46           C  
ATOM   1845  O   THR   238     -29.650 -55.473   7.076  1.00 66.46           O  
ATOM   1846  CB  THR   238     -29.320 -58.505   8.184  1.00 66.46           C  
ATOM   1847  OG1 THR   238     -29.847 -59.766   8.615  1.00 66.46           O  
ATOM   1848  CG2 THR   238     -28.791 -57.747   9.397  1.00 66.46           C  
ATOM   1849  N   SER   239     -29.658 -56.906   5.350  1.00 68.38           N  
ATOM   1850  CA  SER   239     -29.084 -55.961   4.398  1.00 68.38           C  
ATOM   1851  C   SER   239     -30.028 -54.791   4.142  1.00 68.38           C  
ATOM   1852  O   SER   239     -29.606 -53.633   4.143  1.00 68.38           O  
ATOM   1853  CB  SER   239     -28.756 -56.661   3.079  1.00 68.38           C  
ATOM   1854  OG  SER   239     -28.327 -55.725   2.105  1.00 68.38           O  
ATOM   1855  N   VAL   240     -31.219 -55.160   3.941  1.00 72.69           N  
ATOM   1856  CA  VAL   240     -32.228 -54.154   3.628  1.00 72.69           C  
ATOM   1857  C   VAL   240     -32.440 -53.242   4.835  1.00 72.69           C  
ATOM   1858  O   VAL   240     -32.598 -52.028   4.683  1.00 72.69           O  
ATOM   1859  CB  VAL   240     -33.566 -54.803   3.209  1.00 72.69           C  
ATOM   1860  CG1 VAL   240     -34.658 -53.745   3.065  1.00 72.69           C  
ATOM   1861  CG2 VAL   240     -33.396 -55.581   1.906  1.00 72.69           C  
ATOM   1862  N   ALA   241     -32.303 -53.812   6.026  1.00 75.06           N  
ATOM   1863  CA  ALA   241     -32.468 -53.001   7.229  1.00 75.06           C  
ATOM   1864  C   ALA   241     -31.309 -52.022   7.394  1.00 75.06           C  
ATOM   1865  O   ALA   241     -31.516 -50.857   7.742  1.00 75.06           O  
ATOM   1866  CB  ALA   241     -32.584 -53.895   8.462  1.00 75.06           C  
ATOM   1867  N   ASP   242     -30.103 -52.442   7.089  1.00 74.88           N  
ATOM   1868  CA  ASP   242     -28.931 -51.586   7.250  1.00 74.88           C  
ATOM   1869  C   ASP   242     -28.931 -50.457   6.223  1.00 74.88           C  
ATOM   1870  O   ASP   242     -28.594 -49.316   6.547  1.00 74.88           O  
ATOM   1871  CB  ASP   242     -27.646 -52.408   7.130  1.00 74.88           C  
ATOM   1872  CG  ASP   242     -27.394 -53.295   8.336  1.00 74.88           C  
ATOM   1873  OD1 ASP   242     -27.993 -53.055   9.407  1.00 74.88           O  
ATOM   1874  OD2 ASP   242     -26.586 -54.242   8.216  1.00 74.88           O  
ATOM   1875  N   ILE   243     -29.340 -50.814   4.979  1.00 75.50           N  
ATOM   1876  CA  ILE   243     -29.437 -49.809   3.925  1.00 75.50           C  
ATOM   1877  C   ILE   243     -30.505 -48.781   4.289  1.00 75.50           C  
ATOM   1878  O   ILE   243     -30.310 -47.579   4.097  1.00 75.50           O  
ATOM   1879  CB  ILE   243     -29.756 -50.453   2.558  1.00 75.50           C  
ATOM   1880  CG1 ILE   243     -28.580 -51.316   2.086  1.00 75.50           C  
ATOM   1881  CG2 ILE   243     -30.099 -49.379   1.522  1.00 75.50           C  
ATOM   1882  CD1 ILE   243     -28.870 -52.123   0.828  1.00 75.50           C  
ATOM   1883  N   SER   244     -31.559 -49.272   4.861  1.00 80.39           N  
ATOM   1884  CA  SER   244     -32.625 -48.376   5.294  1.00 80.39           C  
ATOM   1885  C   SER   244     -32.149 -47.447   6.406  1.00 80.39           C  
ATOM   1886  O   SER   244     -32.477 -46.258   6.412  1.00 80.39           O  
ATOM   1887  CB  SER   244     -33.838 -49.176   5.771  1.00 80.39           C  
ATOM   1888  OG  SER   244     -34.851 -48.312   6.257  1.00 80.39           O  
ATOM   1889  N   ASP   245     -31.274 -47.981   7.244  1.00 79.71           N  
ATOM   1890  CA  ASP   245     -30.744 -47.156   8.325  1.00 79.71           C  
ATOM   1891  C   ASP   245     -29.802 -46.083   7.784  1.00 79.71           C  
ATOM   1892  O   ASP   245     -29.858 -44.928   8.212  1.00 79.71           O  
ATOM   1893  CB  ASP   245     -30.017 -48.023   9.355  1.00 79.71           C  
ATOM   1894  CG  ASP   245     -30.966 -48.803  10.248  1.00 79.71           C  
ATOM   1895  OD1 ASP   245     -32.186 -48.532  10.225  1.00 79.71           O  
ATOM   1896  OD2 ASP   245     -30.489 -49.694  10.984  1.00 79.71           O  
ATOM   1897  N   ALA   246     -29.038 -46.483   6.792  1.00 80.18           N  
ATOM   1898  CA  ALA   246     -28.108 -45.541   6.175  1.00 80.18           C  
ATOM   1899  C   ALA   246     -28.856 -44.444   5.423  1.00 80.18           C  
ATOM   1900  O   ALA   246     -28.496 -43.267   5.510  1.00 80.18           O  
ATOM   1901  CB  ALA   246     -27.155 -46.273   5.233  1.00 80.18           C  
ATOM   1902  N   ALA   247     -29.876 -44.860   4.788  1.00 84.34           N  
ATOM   1903  CA  ALA   247     -30.693 -43.896   4.056  1.00 84.34           C  
ATOM   1904  C   ALA   247     -31.365 -42.911   5.009  1.00 84.34           C  
ATOM   1905  O   ALA   247     -31.442 -41.714   4.722  1.00 84.34           O  
ATOM   1906  CB  ALA   247     -31.743 -44.618   3.215  1.00 84.34           C  
ATOM   1907  N   GLY   248     -31.750 -43.380   6.127  1.00 87.05           N  
ATOM   1908  CA  GLY   248     -32.339 -42.510   7.133  1.00 87.05           C  
ATOM   1909  C   GLY   248     -31.353 -41.510   7.707  1.00 87.05           C  
ATOM   1910  O   GLY   248     -31.689 -40.340   7.900  1.00 87.05           O  
ATOM   1911  N   SER   249     -30.112 -41.968   7.875  1.00 86.54           N  
ATOM   1912  CA  SER   249     -29.074 -41.095   8.413  1.00 86.54           C  
ATOM   1913  C   SER   249     -28.687 -40.014   7.410  1.00 86.54           C  
ATOM   1914  O   SER   249     -28.498 -38.854   7.781  1.00 86.54           O  
ATOM   1915  CB  SER   249     -27.838 -41.907   8.801  1.00 86.54           C  
ATOM   1916  OG  SER   249     -28.130 -42.783   9.878  1.00 86.54           O  
ATOM   1917  N   LEU   250     -28.602 -40.421   6.191  1.00 87.44           N  
ATOM   1918  CA  LEU   250     -28.318 -39.450   5.140  1.00 87.44           C  
ATOM   1919  C   LEU   250     -29.440 -38.422   5.032  1.00 87.44           C  
ATOM   1920  O   LEU   250     -29.180 -37.224   4.898  1.00 87.44           O  
ATOM   1921  CB  LEU   250     -28.126 -40.156   3.795  1.00 87.44           C  
ATOM   1922  CG  LEU   250     -27.789 -39.261   2.602  1.00 87.44           C  
ATOM   1923  CD1 LEU   250     -26.470 -38.534   2.840  1.00 87.44           C  
ATOM   1924  CD2 LEU   250     -27.728 -40.082   1.318  1.00 87.44           C  
ATOM   1925  N   ALA   251     -30.659 -38.942   5.103  1.00 90.44           N  
ATOM   1926  CA  ALA   251     -31.804 -38.035   5.068  1.00 90.44           C  
ATOM   1927  C   ALA   251     -31.766 -37.058   6.239  1.00 90.44           C  
ATOM   1928  O   ALA   251     -32.031 -35.866   6.070  1.00 90.44           O  
ATOM   1929  CB  ALA   251     -33.110 -38.826   5.080  1.00 90.44           C  
ATOM   1930  N   ASP   252     -31.382 -37.537   7.335  1.00 89.35           N  
ATOM   1931  CA  ASP   252     -31.293 -36.685   8.517  1.00 89.35           C  
ATOM   1932  C   ASP   252     -30.178 -35.652   8.368  1.00 89.35           C  
ATOM   1933  O   ASP   252     -30.352 -34.487   8.728  1.00 89.35           O  
ATOM   1934  CB  ASP   252     -31.063 -37.530   9.771  1.00 89.35           C  
ATOM   1935  CG  ASP   252     -32.297 -38.302  10.202  1.00 89.35           C  
ATOM   1936  OD1 ASP   252     -33.408 -37.995   9.717  1.00 89.35           O  
ATOM   1937  OD2 ASP   252     -32.159 -39.224  11.034  1.00 89.35           O  
ATOM   1938  N   LEU   253     -29.108 -36.120   7.773  1.00 90.31           N  
ATOM   1939  CA  LEU   253     -27.985 -35.215   7.552  1.00 90.31           C  
ATOM   1940  C   LEU   253     -28.376 -34.084   6.606  1.00 90.31           C  
ATOM   1941  O   LEU   253     -28.113 -32.913   6.890  1.00 90.31           O  
ATOM   1942  CB  LEU   253     -26.785 -35.978   6.985  1.00 90.31           C  
ATOM   1943  CG  LEU   253     -25.503 -35.169   6.780  1.00 90.31           C  
ATOM   1944  CD1 LEU   253     -24.423 -35.635   7.751  1.00 90.31           C  
ATOM   1945  CD2 LEU   253     -25.020 -35.287   5.339  1.00 90.31           C  
ATOM   1946  N   LEU   254     -29.037 -34.438   5.599  1.00 91.34           N  
ATOM   1947  CA  LEU   254     -29.449 -33.450   4.608  1.00 91.34           C  
ATOM   1948  C   LEU   254     -30.502 -32.508   5.183  1.00 91.34           C  
ATOM   1949  O   LEU   254     -30.436 -31.295   4.973  1.00 91.34           O  
ATOM   1950  CB  LEU   254     -29.996 -34.142   3.356  1.00 91.34           C  
ATOM   1951  CG  LEU   254     -28.971 -34.851   2.471  1.00 91.34           C  
ATOM   1952  CD1 LEU   254     -29.671 -35.592   1.337  1.00 91.34           C  
ATOM   1953  CD2 LEU   254     -27.959 -33.853   1.919  1.00 91.34           C  
ATOM   1954  N   SER   255     -31.403 -33.110   5.895  1.00 93.37           N  
ATOM   1955  CA  SER   255     -32.477 -32.313   6.478  1.00 93.37           C  
ATOM   1956  C   SER   255     -31.936 -31.322   7.504  1.00 93.37           C  
ATOM   1957  O   SER   255     -32.414 -30.190   7.593  1.00 93.37           O  
ATOM   1958  CB  SER   255     -33.522 -33.217   7.133  1.00 93.37           C  
ATOM   1959  OG  SER   255     -34.552 -32.447   7.727  1.00 93.37           O  
ATOM   1960  N   ASP   256     -30.858 -31.680   8.172  1.00 91.53           N  
ATOM   1961  CA  ASP   256     -30.298 -30.817   9.207  1.00 91.53           C  
ATOM   1962  C   ASP   256     -29.469 -29.690   8.595  1.00 91.53           C  
ATOM   1963  O   ASP   256     -29.474 -28.564   9.098  1.00 91.53           O  
ATOM   1964  CB  ASP   256     -29.441 -31.631  10.179  1.00 91.53           C  
ATOM   1965  CG  ASP   256     -30.266 -32.499  11.113  1.00 91.53           C  
ATOM   1966  OD1 ASP   256     -31.503 -32.329  11.170  1.00 91.53           O  
ATOM   1967  OD2 ASP   256     -29.674 -33.359  11.800  1.00 91.53           O  
ATOM   1968  N   ASN   257     -28.943 -30.008   7.409  1.00 93.26           N  
ATOM   1969  CA  ASN   257     -27.959 -29.068   6.882  1.00 93.26           C  
ATOM   1970  C   ASN   257     -28.565 -28.159   5.817  1.00 93.26           C  
ATOM   1971  O   ASN   257     -28.045 -27.074   5.551  1.00 93.26           O  
ATOM   1972  CB  ASN   257     -26.750 -29.817   6.316  1.00 93.26           C  
ATOM   1973  CG  ASN   257     -25.856 -30.386   7.400  1.00 93.26           C  
ATOM   1974  OD1 ASN   257     -25.854 -29.906   8.536  1.00 93.26           O  
ATOM   1975  ND2 ASN   257     -25.091 -31.416   7.057  1.00 93.26           N  
ATOM   1976  N   ARG   258     -29.658 -28.571   5.246  1.00 93.50           N  
ATOM   1977  CA  ARG   258     -30.244 -27.837   4.130  1.00 93.50           C  
ATOM   1978  C   ARG   258     -30.572 -26.402   4.530  1.00 93.50           C  
ATOM   1979  O   ARG   258     -30.170 -25.456   3.850  1.00 93.50           O  
ATOM   1980  CB  ARG   258     -31.506 -28.542   3.626  1.00 93.50           C  
ATOM   1981  CG  ARG   258     -32.133 -27.885   2.407  1.00 93.50           C  
ATOM   1982  CD  ARG   258     -33.411 -28.594   1.979  1.00 93.50           C  
ATOM   1983  NE  ARG   258     -34.014 -27.959   0.811  1.00 93.50           N  
ATOM   1984  CZ  ARG   258     -35.322 -27.879   0.582  1.00 93.50           C  
ATOM   1985  NH1 ARG   258     -36.193 -28.394   1.442  1.00 93.50           N  
ATOM   1986  NH2 ARG   258     -35.762 -27.279  -0.514  1.00 93.50           N  
ATOM   1987  N   PRO   259     -31.326 -26.130   5.616  1.00 92.96           N  
ATOM   1988  CA  PRO   259     -31.624 -24.744   5.982  1.00 92.96           C  
ATOM   1989  C   PRO   259     -30.368 -23.926   6.271  1.00 92.96           C  
ATOM   1990  O   PRO   259     -30.313 -22.736   5.950  1.00 92.96           O  
ATOM   1991  CB  PRO   259     -32.484 -24.888   7.241  1.00 92.96           C  
ATOM   1992  CG  PRO   259     -32.246 -26.288   7.707  1.00 92.96           C  
ATOM   1993  CD  PRO   259     -31.784 -27.108   6.537  1.00 92.96           C  
ATOM   1994  N   LEU   260     -29.339 -24.568   6.747  1.00 92.70           N  
ATOM   1995  CA  LEU   260     -28.095 -23.888   7.088  1.00 92.70           C  
ATOM   1996  C   LEU   260     -27.350 -23.453   5.831  1.00 92.70           C  
ATOM   1997  O   LEU   260     -26.853 -22.327   5.756  1.00 92.70           O  
ATOM   1998  CB  LEU   260     -27.202 -24.797   7.936  1.00 92.70           C  
ATOM   1999  CG  LEU   260     -27.720 -25.147   9.332  1.00 92.70           C  
ATOM   2000  CD1 LEU   260     -26.892 -26.274   9.939  1.00 92.70           C  
ATOM   2001  CD2 LEU   260     -27.701 -23.916  10.233  1.00 92.70           C  
ATOM   2002  N   LEU   261     -27.403 -24.290   4.907  1.00 93.02           N  
ATOM   2003  CA  LEU   261     -26.716 -23.988   3.656  1.00 93.02           C  
ATOM   2004  C   LEU   261     -27.468 -22.921   2.867  1.00 93.02           C  
ATOM   2005  O   LEU   261     -26.853 -22.040   2.263  1.00 93.02           O  
ATOM   2006  CB  LEU   261     -26.564 -25.253   2.808  1.00 93.02           C  
ATOM   2007  CG  LEU   261     -25.621 -26.326   3.354  1.00 93.02           C  
ATOM   2008  CD1 LEU   261     -25.682 -27.577   2.485  1.00 93.02           C  
ATOM   2009  CD2 LEU   261     -24.195 -25.794   3.436  1.00 93.02           C  
ATOM   2010  N   LYS   262     -28.771 -23.097   2.889  1.00 94.06           N  
ATOM   2011  CA  LYS   262     -29.588 -22.072   2.246  1.00 94.06           C  
ATOM   2012  C   LYS   262     -29.332 -20.699   2.861  1.00 94.06           C  
ATOM   2013  O   LYS   262     -29.156 -19.714   2.141  1.00 94.06           O  
ATOM   2014  CB  LYS   262     -31.072 -22.425   2.352  1.00 94.06           C  
ATOM   2015  CG  LYS   262     -31.990 -21.474   1.597  1.00 94.06           C  
ATOM   2016  CD  LYS   262     -33.446 -21.909   1.693  1.00 94.06           C  
ATOM   2017  CE  LYS   262     -34.371 -20.931   0.981  1.00 94.06           C  
ATOM   2018  NZ  LYS   262     -35.801 -21.351   1.076  1.00 94.06           N  
ATOM   2019  N   ASP   263     -29.261 -20.600   4.146  1.00 91.52           N  
ATOM   2020  CA  ASP   263     -28.991 -19.345   4.840  1.00 91.52           C  
ATOM   2021  C   ASP   263     -27.599 -18.816   4.498  1.00 91.52           C  
ATOM   2022  O   ASP   263     -27.427 -17.620   4.253  1.00 91.52           O  
ATOM   2023  CB  ASP   263     -29.126 -19.527   6.353  1.00 91.52           C  
ATOM   2024  CG  ASP   263     -30.571 -19.627   6.811  1.00 91.52           C  
ATOM   2025  OD1 ASP   263     -31.486 -19.365   6.002  1.00 91.52           O  
ATOM   2026  OD2 ASP   263     -30.795 -19.967   7.992  1.00 91.52           O  
ATOM   2027  N   THR   264     -26.665 -19.720   4.430  1.00 91.43           N  
ATOM   2028  CA  THR   264     -25.286 -19.346   4.135  1.00 91.43           C  
ATOM   2029  C   THR   264     -25.174 -18.753   2.734  1.00 91.43           C  
ATOM   2030  O   THR   264     -24.509 -17.733   2.537  1.00 91.43           O  
ATOM   2031  CB  THR   264     -24.340 -20.554   4.261  1.00 91.43           C  
ATOM   2032  OG1 THR   264     -24.430 -21.087   5.588  1.00 91.43           O  
ATOM   2033  CG2 THR   264     -22.895 -20.153   3.984  1.00 91.43           C  
ATOM   2034  N   ILE   265     -25.843 -19.336   1.850  1.00 91.72           N  
ATOM   2035  CA  ILE   265     -25.853 -18.825   0.483  1.00 91.72           C  
ATOM   2036  C   ILE   265     -26.478 -17.433   0.457  1.00 91.72           C  
ATOM   2037  O   ILE   265     -25.987 -16.538  -0.235  1.00 91.72           O  
ATOM   2038  CB  ILE   265     -26.616 -19.773  -0.469  1.00 91.72           C  
ATOM   2039  CG1 ILE   265     -25.839 -21.082  -0.656  1.00 91.72           C  
ATOM   2040  CG2 ILE   265     -26.875 -19.092  -1.816  1.00 91.72           C  
ATOM   2041  CD1 ILE   265     -26.624 -22.171  -1.374  1.00 91.72           C  
ATOM   2042  N   GLY   266     -27.547 -17.258   1.165  1.00 90.38           N  
ATOM   2043  CA  GLY   266     -28.167 -15.948   1.279  1.00 90.38           C  
ATOM   2044  C   GLY   266     -27.230 -14.891   1.833  1.00 90.38           C  
ATOM   2045  O   GLY   266     -27.163 -13.777   1.309  1.00 90.38           O  
ATOM   2046  N   TYR   267     -26.407 -15.245   2.766  1.00 87.18           N  
ATOM   2047  CA  TYR   267     -25.467 -14.302   3.363  1.00 87.18           C  
ATOM   2048  C   TYR   267     -24.329 -13.983   2.401  1.00 87.18           C  
ATOM   2049  O   TYR   267     -23.866 -12.842   2.334  1.00 87.18           O  
ATOM   2050  CB  TYR   267     -24.903 -14.862   4.672  1.00 87.18           C  
ATOM   2051  CG  TYR   267     -25.895 -14.863   5.809  1.00 87.18           C  
ATOM   2052  CD1 TYR   267     -26.553 -13.695   6.186  1.00 87.18           C  
ATOM   2053  CD2 TYR   267     -26.175 -16.031   6.510  1.00 87.18           C  
ATOM   2054  CE1 TYR   267     -27.466 -13.691   7.235  1.00 87.18           C  
ATOM   2055  CE2 TYR   267     -27.087 -16.038   7.560  1.00 87.18           C  
ATOM   2056  CZ  TYR   267     -27.727 -14.865   7.915  1.00 87.18           C  
ATOM   2057  OH  TYR   267     -28.630 -14.867   8.954  1.00 87.18           O  
ATOM   2058  N   LEU   268     -23.998 -14.950   1.641  1.00 87.21           N  
ATOM   2059  CA  LEU   268     -22.944 -14.713   0.662  1.00 87.21           C  
ATOM   2060  C   LEU   268     -23.420 -13.758  -0.429  1.00 87.21           C  
ATOM   2061  O   LEU   268     -22.637 -12.956  -0.942  1.00 87.21           O  
ATOM   2062  CB  LEU   268     -22.485 -16.033   0.036  1.00 87.21           C  
ATOM   2063  CG  LEU   268     -21.666 -16.960   0.936  1.00 87.21           C  
ATOM   2064  CD1 LEU   268     -21.428 -18.297   0.241  1.00 87.21           C  
ATOM   2065  CD2 LEU   268     -20.342 -16.306   1.315  1.00 87.21           C  
ATOM   2066  N   ASP   269     -24.706 -13.830  -0.632  1.00 86.54           N  
ATOM   2067  CA  ASP   269     -25.282 -12.922  -1.619  1.00 86.54           C  
ATOM   2068  C   ASP   269     -25.252 -11.479  -1.122  1.00 86.54           C  
ATOM   2069  O   ASP   269     -24.954 -10.559  -1.886  1.00 86.54           O  
ATOM   2070  CB  ASP   269     -26.718 -13.333  -1.954  1.00 86.54           C  
ATOM   2071  CG  ASP   269     -26.790 -14.465  -2.964  1.00 86.54           C  
ATOM   2072  OD1 ASP   269     -25.750 -14.818  -3.560  1.00 86.54           O  
ATOM   2073  OD2 ASP   269     -27.898 -15.007  -3.167  1.00 86.54           O  
ATOM   2074  N   VAL   270     -25.449 -11.327   0.057  1.00 84.42           N  
ATOM   2075  CA  VAL   270     -25.453 -10.003   0.672  1.00 84.42           C  
ATOM   2076  C   VAL   270     -24.035  -9.437   0.689  1.00 84.42           C  
ATOM   2077  O   VAL   270     -23.833  -8.246   0.439  1.00 84.42           O  
ATOM   2078  CB  VAL   270     -26.027 -10.045   2.106  1.00 84.42           C  
ATOM   2079  CG1 VAL   270     -25.863  -8.691   2.793  1.00 84.42           C  
ATOM   2080  CG2 VAL   270     -27.497 -10.459   2.080  1.00 84.42           C  
ATOM   2081  N   ILE   271     -23.104 -10.295   0.904  1.00 81.35           N  
ATOM   2082  CA  ILE   271     -21.703  -9.898   0.987  1.00 81.35           C  
ATOM   2083  C   ILE   271     -21.188  -9.528  -0.401  1.00 81.35           C  
ATOM   2084  O   ILE   271     -20.499  -8.517  -0.566  1.00 81.35           O  
ATOM   2085  CB  ILE   271     -20.834 -11.019   1.600  1.00 81.35           C  
ATOM   2086  CG1 ILE   271     -21.196 -11.230   3.075  1.00 81.35           C  
ATOM   2087  CG2 ILE   271     -19.346 -10.695   1.443  1.00 81.35           C  
ATOM   2088  CD1 ILE   271     -20.614 -12.500   3.680  1.00 81.35           C  
ATOM   2089  N   GLN   272     -21.654 -10.253  -1.334  1.00 81.28           N  
ATOM   2090  CA  GLN   272     -21.150 -10.124  -2.697  1.00 81.28           C  
ATOM   2091  C   GLN   272     -21.757  -8.912  -3.397  1.00 81.28           C  
ATOM   2092  O   GLN   272     -21.112  -8.290  -4.244  1.00 81.28           O  
ATOM   2093  CB  GLN   272     -21.440 -11.394  -3.499  1.00 81.28           C  
ATOM   2094  CG  GLN   272     -20.841 -11.386  -4.900  1.00 81.28           C  
ATOM   2095  CD  GLN   272     -21.506 -12.385  -5.828  1.00 81.28           C  
ATOM   2096  OE1 GLN   272     -22.380 -13.153  -5.411  1.00 81.28           O  
ATOM   2097  NE2 GLN   272     -21.098 -12.382  -7.092  1.00 81.28           N  
ATOM   2098  N   ALA   273     -22.909  -8.475  -3.086  1.00 81.52           N  
ATOM   2099  CA  ALA   273     -23.646  -7.441  -3.807  1.00 81.52           C  
ATOM   2100  C   ALA   273     -22.861  -6.133  -3.844  1.00 81.52           C  
ATOM   2101  O   ALA   273     -22.651  -5.557  -4.914  1.00 81.52           O  
ATOM   2102  CB  ALA   273     -25.014  -7.219  -3.168  1.00 81.52           C  
ATOM   2103  N   PRO   274     -22.265  -5.736  -2.783  1.00 73.67           N  
ATOM   2104  CA  PRO   274     -21.523  -4.475  -2.851  1.00 73.67           C  
ATOM   2105  C   PRO   274     -20.204  -4.606  -3.608  1.00 73.67           C  
ATOM   2106  O   PRO   274     -19.707  -3.623  -4.164  1.00 73.67           O  
ATOM   2107  CB  PRO   274     -21.277  -4.131  -1.380  1.00 73.67           C  
ATOM   2108  CG  PRO   274     -22.168  -5.057  -0.617  1.00 73.67           C  
ATOM   2109  CD  PRO   274     -22.619  -6.153  -1.539  1.00 73.67           C  
ATOM   2110  N   LEU   275     -19.678  -5.813  -3.566  1.00 74.49           N  
ATOM   2111  CA  LEU   275     -18.410  -6.007  -4.260  1.00 74.49           C  
ATOM   2112  C   LEU   275     -18.599  -5.928  -5.771  1.00 74.49           C  
ATOM   2113  O   LEU   275     -17.756  -5.373  -6.478  1.00 74.49           O  
ATOM   2114  CB  LEU   275     -17.793  -7.356  -3.881  1.00 74.49           C  
ATOM   2115  CG  LEU   275     -17.314  -7.501  -2.436  1.00 74.49           C  
ATOM   2116  CD1 LEU   275     -16.913  -8.945  -2.152  1.00 74.49           C  
ATOM   2117  CD2 LEU   275     -16.152  -6.553  -2.159  1.00 74.49           C  
ATOM   2118  N   VAL   276     -19.781  -6.334  -6.153  1.00 77.37           N  
ATOM   2119  CA  VAL   276     -20.076  -6.295  -7.581  1.00 77.37           C  
ATOM   2120  C   VAL   276     -20.411  -4.865  -8.001  1.00 77.37           C  
ATOM   2121  O   VAL   276     -20.025  -4.423  -9.086  1.00 77.37           O  
ATOM   2122  CB  VAL   276     -21.240  -7.243  -7.947  1.00 77.37           C  
ATOM   2123  CG1 VAL   276     -21.657  -7.050  -9.403  1.00 77.37           C  
ATOM   2124  CG2 VAL   276     -20.844  -8.696  -7.690  1.00 77.37           C  
ATOM   2125  N   GLU   277     -20.995  -4.157  -7.079  1.00 73.22           N  
ATOM   2126  CA  GLU   277     -21.380  -2.784  -7.393  1.00 73.22           C  
ATOM   2127  C   GLU   277     -20.159  -1.871  -7.463  1.00 73.22           C  
ATOM   2128  O   GLU   277     -20.093  -0.979  -8.311  1.00 73.22           O  
ATOM   2129  CB  GLU   277     -22.374  -2.254  -6.357  1.00 73.22           C  
ATOM   2130  CG  GLU   277     -23.135  -1.017  -6.812  1.00 73.22           C  
ATOM   2131  CD  GLU   277     -24.228  -0.595  -5.843  1.00 73.22           C  
ATOM   2132  OE1 GLU   277     -24.896   0.434  -6.092  1.00 73.22           O  
ATOM   2133  OE2 GLU   277     -24.417  -1.298  -4.825  1.00 73.22           O  
ATOM   2134  N   GLN   278     -19.149  -2.198  -6.694  1.00 72.95           N  
ATOM   2135  CA  GLN   278     -17.969  -1.342  -6.621  1.00 72.95           C  
ATOM   2136  C   GLN   278     -16.749  -2.036  -7.220  1.00 72.95           C  
ATOM   2137  O   GLN   278     -15.650  -1.957  -6.667  1.00 72.95           O  
ATOM   2138  CB  GLN   278     -17.686  -0.940  -5.173  1.00 72.95           C  
ATOM   2139  CG  GLN   278     -18.779  -0.084  -4.547  1.00 72.95           C  
ATOM   2140  CD  GLN   278     -18.481   0.289  -3.107  1.00 72.95           C  
ATOM   2141  OE1 GLN   278     -17.495  -0.173  -2.524  1.00 72.95           O  
ATOM   2142  NE2 GLN   278     -19.331   1.128  -2.524  1.00 72.95           N  
ATOM   2143  N   LYS   279     -17.020  -2.711  -8.193  1.00 74.08           N  
ATOM   2144  CA  LYS   279     -15.981  -3.532  -8.808  1.00 74.08           C  
ATOM   2145  C   LYS   279     -14.760  -2.692  -9.171  1.00 74.08           C  
ATOM   2146  O   LYS   279     -13.623  -3.096  -8.916  1.00 74.08           O  
ATOM   2147  CB  LYS   279     -16.521  -4.238 -10.053  1.00 74.08           C  
ATOM   2148  CG  LYS   279     -15.516  -5.159 -10.727  1.00 74.08           C  
ATOM   2149  CD  LYS   279     -16.107  -5.822 -11.965  1.00 74.08           C  
ATOM   2150  CE  LYS   279     -15.068  -6.653 -12.706  1.00 74.08           C  
ATOM   2151  NZ  LYS   279     -15.653  -7.335 -13.899  1.00 74.08           N  
ATOM   2152  N   GLN   280     -15.067  -1.466  -9.757  1.00 68.67           N  
ATOM   2153  CA  GLN   280     -13.955  -0.645 -10.226  1.00 68.67           C  
ATOM   2154  C   GLN   280     -13.137  -0.107  -9.055  1.00 68.67           C  
ATOM   2155  O   GLN   280     -11.906  -0.094  -9.106  1.00 68.67           O  
ATOM   2156  CB  GLN   280     -14.466   0.512 -11.085  1.00 68.67           C  
ATOM   2157  CG  GLN   280     -13.366   1.261 -11.825  1.00 68.67           C  
ATOM   2158  CD  GLN   280     -12.651   0.396 -12.846  1.00 68.67           C  
ATOM   2159  OE1 GLN   280     -13.244  -0.517 -13.429  1.00 68.67           O  
ATOM   2160  NE2 GLN   280     -11.372   0.677 -13.069  1.00 68.67           N  
ATOM   2161  N   GLU   281     -13.856   0.160  -7.971  1.00 67.43           N  
ATOM   2162  CA  GLU   281     -13.167   0.696  -6.801  1.00 67.43           C  
ATOM   2163  C   GLU   281     -12.301  -0.369  -6.134  1.00 67.43           C  
ATOM   2164  O   GLU   281     -11.175  -0.091  -5.718  1.00 67.43           O  
ATOM   2165  CB  GLU   281     -14.173   1.262  -5.795  1.00 67.43           C  
ATOM   2166  CG  GLU   281     -14.787   2.587  -6.219  1.00 67.43           C  
ATOM   2167  CD  GLU   281     -15.992   2.986  -5.381  1.00 67.43           C  
ATOM   2168  OE1 GLU   281     -16.701   3.947  -5.757  1.00 67.43           O  
ATOM   2169  OE2 GLU   281     -16.227   2.332  -4.341  1.00 67.43           O  
ATOM   2170  N   VAL   282     -12.828  -1.552  -6.183  1.00 69.88           N  
ATOM   2171  CA  VAL   282     -12.104  -2.657  -5.563  1.00 69.88           C  
ATOM   2172  C   VAL   282     -10.858  -2.983  -6.383  1.00 69.88           C  
ATOM   2173  O   VAL   282      -9.774  -3.176  -5.827  1.00 69.88           O  
ATOM   2174  CB  VAL   282     -12.994  -3.912  -5.423  1.00 69.88           C  
ATOM   2175  CG1 VAL   282     -12.166  -5.113  -4.971  1.00 69.88           C  
ATOM   2176  CG2 VAL   282     -14.137  -3.648  -4.444  1.00 69.88           C  
ATOM   2177  N   SER   283     -11.040  -2.968  -7.701  1.00 70.16           N  
ATOM   2178  CA  SER   283      -9.914  -3.216  -8.596  1.00 70.16           C  
ATOM   2179  C   SER   283      -8.831  -2.155  -8.427  1.00 70.16           C  
ATOM   2180  O   SER   283      -7.643  -2.479  -8.366  1.00 70.16           O  
ATOM   2181  CB  SER   283     -10.383  -3.250 -10.051  1.00 70.16           C  
ATOM   2182  OG  SER   283      -9.294  -3.491 -10.925  1.00 70.16           O  
ATOM   2183  N   ASP   284      -9.253  -0.948  -8.292  1.00 67.84           N  
ATOM   2184  CA  ASP   284      -8.308   0.156  -8.150  1.00 67.84           C  
ATOM   2185  C   ASP   284      -7.504   0.027  -6.859  1.00 67.84           C  
ATOM   2186  O   ASP   284      -6.289   0.236  -6.854  1.00 67.84           O  
ATOM   2187  CB  ASP   284      -9.043   1.498  -8.181  1.00 67.84           C  
ATOM   2188  CG  ASP   284      -9.465   1.911  -9.580  1.00 67.84           C  
ATOM   2189  OD1 ASP   284      -9.055   1.253 -10.560  1.00 67.84           O  
ATOM   2190  OD2 ASP   284     -10.212   2.906  -9.703  1.00 67.84           O  
ATOM   2191  N   ILE   285      -8.191  -0.388  -5.885  1.00 69.47           N  
ATOM   2192  CA  ILE   285      -7.540  -0.513  -4.585  1.00 69.47           C  
ATOM   2193  C   ILE   285      -6.512  -1.641  -4.628  1.00 69.47           C  
ATOM   2194  O   ILE   285      -5.439  -1.535  -4.031  1.00 69.47           O  
ATOM   2195  CB  ILE   285      -8.569  -0.767  -3.460  1.00 69.47           C  
ATOM   2196  CG1 ILE   285      -9.269   0.540  -3.072  1.00 69.47           C  
ATOM   2197  CG2 ILE   285      -7.892  -1.408  -2.245  1.00 69.47           C  
ATOM   2198  CD1 ILE   285     -10.487   0.348  -2.177  1.00 69.47           C  
ATOM   2199  N   LEU   286      -6.884  -2.601  -5.401  1.00 66.70           N  
ATOM   2200  CA  LEU   286      -5.992  -3.754  -5.460  1.00 66.70           C  
ATOM   2201  C   LEU   286      -4.729  -3.425  -6.248  1.00 66.70           C  
ATOM   2202  O   LEU   286      -3.671  -4.008  -6.005  1.00 66.70           O  
ATOM   2203  CB  LEU   286      -6.706  -4.952  -6.092  1.00 66.70           C  
ATOM   2204  CG  LEU   286      -7.744  -5.660  -5.221  1.00 66.70           C  
ATOM   2205  CD1 LEU   286      -8.521  -6.680  -6.046  1.00 66.70           C  
ATOM   2206  CD2 LEU   286      -7.073  -6.330  -4.027  1.00 66.70           C  
ATOM   2207  N   VAL   287      -4.915  -2.445  -7.064  1.00 70.04           N  
ATOM   2208  CA  VAL   287      -3.779  -2.040  -7.887  1.00 70.04           C  
ATOM   2209  C   VAL   287      -2.928  -1.024  -7.129  1.00 70.04           C  
ATOM   2210  O   VAL   287      -1.697  -1.089  -7.161  1.00 70.04           O  
ATOM   2211  CB  VAL   287      -4.239  -1.449  -9.238  1.00 70.04           C  
ATOM   2212  CG1 VAL   287      -3.055  -0.854  -9.998  1.00 70.04           C  
ATOM   2213  CG2 VAL   287      -4.936  -2.517 -10.078  1.00 70.04           C  
ATOM   2214  N   GLN   288      -3.552  -0.226  -6.355  1.00 62.73           N  
ATOM   2215  CA  GLN   288      -2.859   0.909  -5.756  1.00 62.73           C  
ATOM   2216  C   GLN   288      -2.263   0.537  -4.401  1.00 62.73           C  
ATOM   2217  O   GLN   288      -1.297   1.156  -3.951  1.00 62.73           O  
ATOM   2218  CB  GLN   288      -3.808   2.099  -5.604  1.00 62.73           C  
ATOM   2219  CG  GLN   288      -4.277   2.684  -6.929  1.00 62.73           C  
ATOM   2220  CD  GLN   288      -3.670   4.044  -7.218  1.00 62.73           C  
ATOM   2221  OE1 GLN   288      -3.121   4.696  -6.324  1.00 62.73           O  
ATOM   2222  NE2 GLN   288      -3.765   4.482  -8.469  1.00 62.73           N  
ATOM   2223  N   MET   289      -2.869  -0.467  -3.849  1.00 66.15           N  
ATOM   2224  CA  MET   289      -2.469  -0.776  -2.479  1.00 66.15           C  
ATOM   2225  C   MET   289      -1.030  -1.279  -2.433  1.00 66.15           C  
ATOM   2226  O   MET   289      -0.237  -0.828  -1.604  1.00 66.15           O  
ATOM   2227  CB  MET   289      -3.407  -1.816  -1.866  1.00 66.15           C  
ATOM   2228  CG  MET   289      -3.839  -1.490  -0.445  1.00 66.15           C  
ATOM   2229  SD  MET   289      -3.662  -2.922   0.689  1.00 66.15           S  
ATOM   2230  CE  MET   289      -5.360  -3.561   0.665  1.00 66.15           C  
ATOM   2231  N   PRO   290      -0.730  -2.133  -3.331  1.00 63.30           N  
ATOM   2232  CA  PRO   290       0.671  -2.548  -3.226  1.00 63.30           C  
ATOM   2233  C   PRO   290       1.643  -1.376  -3.341  1.00 63.30           C  
ATOM   2234  O   PRO   290       2.666  -1.348  -2.652  1.00 63.30           O  
ATOM   2235  CB  PRO   290       0.841  -3.515  -4.400  1.00 63.30           C  
ATOM   2236  CG  PRO   290      -0.545  -3.970  -4.725  1.00 63.30           C  
ATOM   2237  CD  PRO   290      -1.509  -2.894  -4.311  1.00 63.30           C  
ATOM   2238  N   GLN   291       1.224  -0.343  -4.069  1.00 61.02           N  
ATOM   2239  CA  GLN   291       2.107   0.806  -4.240  1.00 61.02           C  
ATOM   2240  C   GLN   291       2.197   1.626  -2.956  1.00 61.02           C  
ATOM   2241  O   GLN   291       3.280   2.077  -2.576  1.00 61.02           O  
ATOM   2242  CB  GLN   291       1.624   1.689  -5.392  1.00 61.02           C  
ATOM   2243  CG  GLN   291       1.695   1.013  -6.755  1.00 61.02           C  
ATOM   2244  CD  GLN   291       1.763   2.006  -7.900  1.00 61.02           C  
ATOM   2245  OE1 GLN   291       2.103   3.177  -7.704  1.00 61.02           O  
ATOM   2246  NE2 GLN   291       1.439   1.547  -9.104  1.00 61.02           N  
ATOM   2247  N   ALA   292       1.116   1.683  -2.320  1.00 57.82           N  
ATOM   2248  CA  ALA   292       1.059   2.445  -1.075  1.00 57.82           C  
ATOM   2249  C   ALA   292       1.870   1.763   0.023  1.00 57.82           C  
ATOM   2250  O   ALA   292       2.593   2.425   0.772  1.00 57.82           O  
ATOM   2251  CB  ALA   292      -0.389   2.625  -0.628  1.00 57.82           C  
ATOM   2252  N   LEU   293       1.753   0.453   0.021  1.00 56.02           N  
ATOM   2253  CA  LEU   293       2.469  -0.282   1.058  1.00 56.02           C  
ATOM   2254  C   LEU   293       3.977  -0.178   0.856  1.00 56.02           C  
ATOM   2255  O   LEU   293       4.735  -0.125   1.827  1.00 56.02           O  
ATOM   2256  CB  LEU   293       2.043  -1.753   1.064  1.00 56.02           C  
ATOM   2257  CG  LEU   293       0.712  -2.070   1.747  1.00 56.02           C  
ATOM   2258  CD1 LEU   293       0.223  -3.455   1.337  1.00 56.02           C  
ATOM   2259  CD2 LEU   293       0.852  -1.974   3.263  1.00 56.02           C  
ATOM   2260  N   LYS   294       4.313  -0.205  -0.414  1.00 56.36           N  
ATOM   2261  CA  LYS   294       5.722  -0.017  -0.750  1.00 56.36           C  
ATOM   2262  C   LYS   294       6.244   1.309  -0.205  1.00 56.36           C  
ATOM   2263  O   LYS   294       7.346   1.369   0.344  1.00 56.36           O  
ATOM   2264  CB  LYS   294       5.925  -0.078  -2.264  1.00 56.36           C  
ATOM   2265  CG  LYS   294       7.356  -0.380  -2.685  1.00 56.36           C  
ATOM   2266  CD  LYS   294       7.479  -0.506  -4.198  1.00 56.36           C  
ATOM   2267  CE  LYS   294       8.925  -0.716  -4.627  1.00 56.36           C  
ATOM   2268  NZ  LYS   294       9.040  -0.940  -6.099  1.00 56.36           N  
ATOM   2269  N   ILE   295       5.444   2.311  -0.315  1.00 54.95           N  
ATOM   2270  CA  ILE   295       5.831   3.654   0.101  1.00 54.95           C  
ATOM   2271  C   ILE   295       5.934   3.713   1.623  1.00 54.95           C  
ATOM   2272  O   ILE   295       6.887   4.277   2.166  1.00 54.95           O  
ATOM   2273  CB  ILE   295       4.830   4.715  -0.410  1.00 54.95           C  
ATOM   2274  CG1 ILE   295       4.909   4.832  -1.936  1.00 54.95           C  
ATOM   2275  CG2 ILE   295       5.090   6.068   0.257  1.00 54.95           C  
ATOM   2276  CD1 ILE   295       3.816   5.698  -2.548  1.00 54.95           C  
ATOM   2277  N   ILE   296       5.035   3.051   2.226  1.00 53.98           N  
ATOM   2278  CA  ILE   296       5.033   3.020   3.684  1.00 53.98           C  
ATOM   2279  C   ILE   296       6.243   2.234   4.185  1.00 53.98           C  
ATOM   2280  O   ILE   296       6.887   2.628   5.160  1.00 53.98           O  
ATOM   2281  CB  ILE   296       3.728   2.403   4.235  1.00 53.98           C  
ATOM   2282  CG1 ILE   296       2.538   3.326   3.947  1.00 53.98           C  
ATOM   2283  CG2 ILE   296       3.854   2.123   5.735  1.00 53.98           C  
ATOM   2284  CD1 ILE   296       1.185   2.713   4.280  1.00 53.98           C  
ATOM   2285  N   GLY   297       6.455   1.148   3.471  1.00 50.58           N  
ATOM   2286  CA  GLY   297       7.608   0.340   3.833  1.00 50.58           C  
ATOM   2287  C   GLY   297       8.919   1.100   3.749  1.00 50.58           C  
ATOM   2288  O   GLY   297       9.777   0.967   4.624  1.00 50.58           O  
ATOM   2289  N   ARG   298       8.938   1.973   2.777  1.00 50.96           N  
ATOM   2290  CA  ARG   298      10.159   2.753   2.601  1.00 50.96           C  
ATOM   2291  C   ARG   298      10.264   3.851   3.654  1.00 50.96           C  
ATOM   2292  O   ARG   298      11.361   4.175   4.113  1.00 50.96           O  
ATOM   2293  CB  ARG   298      10.210   3.364   1.199  1.00 50.96           C  
ATOM   2294  CG  ARG   298      10.641   2.387   0.117  1.00 50.96           C  
ATOM   2295  CD  ARG   298      10.953   3.098  -1.193  1.00 50.96           C  
ATOM   2296  NE  ARG   298      11.548   2.192  -2.170  1.00 50.96           N  
ATOM   2297  CZ  ARG   298      11.857   2.522  -3.421  1.00 50.96           C  
ATOM   2298  NH1 ARG   298      11.632   3.751  -3.873  1.00 50.96           N  
ATOM   2299  NH2 ARG   298      12.396   1.618  -4.226  1.00 50.96           N  
ATOM   2300  N   ALA   299       9.073   4.405   3.872  1.00 48.43           N  
ATOM   2301  CA  ALA   299       9.089   5.467   4.875  1.00 48.43           C  
ATOM   2302  C   ALA   299       9.492   4.925   6.243  1.00 48.43           C  
ATOM   2303  O   ALA   299      10.182   5.603   7.008  1.00 48.43           O  
ATOM   2304  CB  ALA   299       7.722   6.143   4.955  1.00 48.43           C  
ATOM   2305  N   GLY   300       9.159   3.686   6.442  1.00 42.91           N  
ATOM   2306  CA  GLY   300       9.534   3.145   7.739  1.00 42.91           C  
ATOM   2307  C   GLY   300      10.982   2.698   7.802  1.00 42.91           C  
ATOM   2308  O   GLY   300      11.591   2.698   8.874  1.00 42.91           O  
ATOM   2309  N   GLY   301      11.523   2.381   6.711  1.00 42.02           N  
ATOM   2310  CA  GLY   301      12.927   2.005   6.722  1.00 42.02           C  
ATOM   2311  C   GLY   301      13.858   3.177   6.970  1.00 42.02           C  
ATOM   2312  O   GLY   301      14.941   3.008   7.534  1.00 42.02           O  
ATOM   2313  N   ILE   302      13.439   4.302   6.553  1.00 39.94           N  
ATOM   2314  CA  ILE   302      14.367   5.414   6.729  1.00 39.94           C  
ATOM   2315  C   ILE   302      14.608   5.654   8.218  1.00 39.94           C  
ATOM   2316  O   ILE   302      15.699   6.067   8.618  1.00 39.94           O  
ATOM   2317  CB  ILE   302      13.841   6.702   6.057  1.00 39.94           C  
ATOM   2318  CG1 ILE   302      13.736   6.508   4.540  1.00 39.94           C  
ATOM   2319  CG2 ILE   302      14.741   7.894   6.396  1.00 39.94           C  
ATOM   2320  CD1 ILE   302      13.107   7.686   3.808  1.00 39.94           C  
ATOM   2321  N   TYR   303      13.706   5.242   9.017  1.00 36.46           N  
ATOM   2322  CA  TYR   303      14.075   5.579  10.387  1.00 36.46           C  
ATOM   2323  C   TYR   303      14.723   4.389  11.086  1.00 36.46           C  
ATOM   2324  O   TYR   303      14.327   3.242  10.866  1.00 36.46           O  
ATOM   2325  CB  TYR   303      12.848   6.043  11.176  1.00 36.46           C  
ATOM   2326  CG  TYR   303      12.299   7.373  10.718  1.00 36.46           C  
ATOM   2327  CD1 TYR   303      12.932   8.565  11.062  1.00 36.46           C  
ATOM   2328  CD2 TYR   303      11.146   7.439   9.942  1.00 36.46           C  
ATOM   2329  CE1 TYR   303      12.429   9.793  10.644  1.00 36.46           C  
ATOM   2330  CE2 TYR   303      10.634   8.661   9.519  1.00 36.46           C  
ATOM   2331  CZ  TYR   303      11.282   9.831   9.873  1.00 36.46           C  
ATOM   2332  OH  TYR   303      10.779  11.043   9.457  1.00 36.46           O  
ATOM   2333  N   GLY   304      15.956   4.163  10.967  1.00 34.79           N  
ATOM   2334  CA  GLY   304      16.585   3.435  12.057  1.00 34.79           C  
ATOM   2335  C   GLY   304      15.604   2.611  12.869  1.00 34.79           C  
ATOM   2336  O   GLY   304      14.430   2.968  12.982  1.00 34.79           O  
ATOM   2337  N   ASP   305      15.260   1.326  12.385  1.00 34.75           N  
ATOM   2338  CA  ASP   305      14.866   0.047  12.966  1.00 34.75           C  
ATOM   2339  C   ASP   305      13.525   0.161  13.688  1.00 34.75           C  
ATOM   2340  O   ASP   305      13.183  -0.690  14.512  1.00 34.75           O  
ATOM   2341  CB  ASP   305      15.941  -0.458  13.931  1.00 34.75           C  
ATOM   2342  CG  ASP   305      17.202  -0.922  13.223  1.00 34.75           C  
ATOM   2343  OD1 ASP   305      17.160  -1.163  11.997  1.00 34.75           O  
ATOM   2344  OD2 ASP   305      18.247  -1.050  13.897  1.00 34.75           O  
ATOM   2345  N   PHE   306      12.810   1.228  13.715  1.00 34.65           N  
ATOM   2346  CA  PHE   306      11.707   1.197  14.669  1.00 34.65           C  
ATOM   2347  C   PHE   306      10.547   0.370  14.129  1.00 34.65           C  
ATOM   2348  O   PHE   306       9.951  -0.425  14.859  1.00 34.65           O  
ATOM   2349  CB  PHE   306      11.234   2.618  14.991  1.00 34.65           C  
ATOM   2350  CG  PHE   306      10.907   2.834  16.444  1.00 34.65           C  
ATOM   2351  CD1 PHE   306       9.604   2.694  16.906  1.00 34.65           C  
ATOM   2352  CD2 PHE   306      11.904   3.177  17.348  1.00 34.65           C  
ATOM   2353  CE1 PHE   306       9.299   2.893  18.250  1.00 34.65           C  
ATOM   2354  CE2 PHE   306      11.606   3.378  18.693  1.00 34.65           C  
ATOM   2355  CZ  PHE   306      10.303   3.236  19.142  1.00 34.65           C  
ATOM   2356  N   PHE   307      10.306   0.301  12.793  1.00 36.06           N  
ATOM   2357  CA  PHE   307       9.264  -0.639  12.396  1.00 36.06           C  
ATOM   2358  C   PHE   307       9.714  -1.473  11.202  1.00 36.06           C  
ATOM   2359  O   PHE   307       9.290  -1.228  10.071  1.00 36.06           O  
ATOM   2360  CB  PHE   307       7.968   0.105  12.057  1.00 36.06           C  
ATOM   2361  CG  PHE   307       7.177   0.526  13.266  1.00 36.06           C  
ATOM   2362  CD1 PHE   307       6.364  -0.381  13.933  1.00 36.06           C  
ATOM   2363  CD2 PHE   307       7.247   1.831  13.735  1.00 36.06           C  
ATOM   2364  CE1 PHE   307       5.631   0.006  15.052  1.00 36.06           C  
ATOM   2365  CE2 PHE   307       6.517   2.226  14.853  1.00 36.06           C  
ATOM   2366  CZ  PHE   307       5.709   1.312  15.509  1.00 36.06           C  
ATOM   2367  N   ASN   308      10.918  -1.998  11.249  1.00 35.75           N  
ATOM   2368  CA  ASN   308      11.352  -2.797  10.108  1.00 35.75           C  
ATOM   2369  C   ASN   308      10.336  -3.883   9.766  1.00 35.75           C  
ATOM   2370  O   ASN   308      10.182  -4.853  10.511  1.00 35.75           O  
ATOM   2371  CB  ASN   308      12.723  -3.419  10.379  1.00 35.75           C  
ATOM   2372  CG  ASN   308      13.861  -2.440  10.170  1.00 35.75           C  
ATOM   2373  OD1 ASN   308      13.743  -1.491   9.389  1.00 35.75           O  
ATOM   2374  ND2 ASN   308      14.970  -2.661  10.866  1.00 35.75           N  
ATOM   2375  N   PHE   309       9.180  -3.641   9.416  1.00 37.65           N  
ATOM   2376  CA  PHE   309       8.565  -4.823   8.823  1.00 37.65           C  
ATOM   2377  C   PHE   309       9.086  -5.053   7.409  1.00 37.65           C  
ATOM   2378  O   PHE   309       9.132  -4.124   6.600  1.00 37.65           O  
ATOM   2379  CB  PHE   309       7.039  -4.684   8.804  1.00 37.65           C  
ATOM   2380  CG  PHE   309       6.541  -3.385   9.376  1.00 37.65           C  
ATOM   2381  CD1 PHE   309       6.287  -3.260  10.737  1.00 37.65           C  
ATOM   2382  CD2 PHE   309       6.325  -2.287   8.553  1.00 37.65           C  
ATOM   2383  CE1 PHE   309       5.825  -2.059  11.270  1.00 37.65           C  
ATOM   2384  CE2 PHE   309       5.864  -1.083   9.078  1.00 37.65           C  
ATOM   2385  CZ  PHE   309       5.614  -0.971  10.436  1.00 37.65           C  
ATOM   2386  N   TYR   310      10.158  -5.766   7.338  1.00 41.70           N  
ATOM   2387  CA  TYR   310      10.515  -6.158   5.979  1.00 41.70           C  
ATOM   2388  C   TYR   310       9.453  -7.070   5.377  1.00 41.70           C  
ATOM   2389  O   TYR   310       9.150  -8.130   5.930  1.00 41.70           O  
ATOM   2390  CB  TYR   310      11.876  -6.862   5.963  1.00 41.70           C  
ATOM   2391  CG  TYR   310      13.017  -5.987   6.424  1.00 41.70           C  
ATOM   2392  CD1 TYR   310      13.642  -5.105   5.546  1.00 41.70           C  
ATOM   2393  CD2 TYR   310      13.471  -6.041   7.737  1.00 41.70           C  
ATOM   2394  CE1 TYR   310      14.695  -4.299   5.965  1.00 41.70           C  
ATOM   2395  CE2 TYR   310      14.523  -5.240   8.167  1.00 41.70           C  
ATOM   2396  CZ  TYR   310      15.127  -4.373   7.275  1.00 41.70           C  
ATOM   2397  OH  TYR   310      16.169  -3.577   7.696  1.00 41.70           O  
ATOM   2398  N   ALA   311       8.439  -6.562   4.983  1.00 42.69           N  
ATOM   2399  CA  ALA   311       7.582  -7.494   4.255  1.00 42.69           C  
ATOM   2400  C   ALA   311       8.283  -8.024   3.007  1.00 42.69           C  
ATOM   2401  O   ALA   311       8.343  -7.339   1.983  1.00 42.69           O  
ATOM   2402  CB  ALA   311       6.265  -6.822   3.876  1.00 42.69           C  
ATOM   2403  N   CYS   312       9.389  -8.743   3.224  1.00 47.15           N  
ATOM   2404  CA  CYS   312      10.146  -9.362   2.142  1.00 47.15           C  
ATOM   2405  C   CYS   312       9.298 -10.388   1.400  1.00 47.15           C  
ATOM   2406  O   CYS   312       8.439 -11.039   1.998  1.00 47.15           O  
ATOM   2407  CB  CYS   312      11.410 -10.028   2.685  1.00 47.15           C  
ATOM   2408  SG  CYS   312      12.550  -8.881   3.488  1.00 47.15           S  
ATOM   2409  N   ASP   313       9.237 -10.260   0.096  1.00 48.69           N  
ATOM   2410  CA  ASP   313       8.645 -11.310  -0.728  1.00 48.69           C  
ATOM   2411  C   ASP   313       7.121 -11.290  -0.631  1.00 48.69           C  
ATOM   2412  O   ASP   313       6.510 -12.265  -0.190  1.00 48.69           O  
ATOM   2413  CB  ASP   313       9.181 -12.682  -0.316  1.00 48.69           C  
ATOM   2414  CG  ASP   313       9.868 -13.417  -1.453  1.00 48.69           C  
ATOM   2415  OD1 ASP   313       9.816 -12.940  -2.607  1.00 48.69           O  
ATOM   2416  OD2 ASP   313      10.466 -14.484  -1.193  1.00 48.69           O  
ATOM   2417  N   LEU   314       6.582 -10.179  -0.424  1.00 47.38           N  
ATOM   2418  CA  LEU   314       5.124 -10.195  -0.438  1.00 47.38           C  
ATOM   2419  C   LEU   314       4.598 -10.571  -1.819  1.00 47.38           C  
ATOM   2420  O   LEU   314       4.954  -9.939  -2.817  1.00 47.38           O  
ATOM   2421  CB  LEU   314       4.569  -8.830  -0.022  1.00 47.38           C  
ATOM   2422  CG  LEU   314       3.621  -8.820   1.178  1.00 47.38           C  
ATOM   2423  CD1 LEU   314       4.174  -7.928   2.283  1.00 47.38           C  
ATOM   2424  CD2 LEU   314       2.230  -8.359   0.757  1.00 47.38           C  
ATOM   2425  N   THR   315       4.306 -11.791  -1.904  1.00 46.55           N  
ATOM   2426  CA  THR   315       3.660 -12.254  -3.126  1.00 46.55           C  
ATOM   2427  C   THR   315       2.149 -12.356  -2.935  1.00 46.55           C  
ATOM   2428  O   THR   315       1.680 -12.778  -1.876  1.00 46.55           O  
ATOM   2429  CB  THR   315       4.217 -13.620  -3.570  1.00 46.55           C  
ATOM   2430  OG1 THR   315       5.298 -13.991  -2.705  1.00 46.55           O  
ATOM   2431  CG2 THR   315       4.726 -13.566  -5.006  1.00 46.55           C  
ATOM   2432  N   LEU   316       1.517 -11.582  -3.576  1.00 49.40           N  
ATOM   2433  CA  LEU   316       0.062 -11.691  -3.577  1.00 49.40           C  
ATOM   2434  C   LEU   316      -0.402 -12.766  -4.555  1.00 49.40           C  
ATOM   2435  O   LEU   316      -0.016 -12.753  -5.726  1.00 49.40           O  
ATOM   2436  CB  LEU   316      -0.576 -10.347  -3.937  1.00 49.40           C  
ATOM   2437  CG  LEU   316      -1.543  -9.758  -2.909  1.00 49.40           C  
ATOM   2438  CD1 LEU   316      -1.009  -8.431  -2.379  1.00 49.40           C  
ATOM   2439  CD2 LEU   316      -2.929  -9.578  -3.519  1.00 49.40           C  
ATOM   2440  N   LYS   317      -0.908 -13.790  -3.991  1.00 51.70           N  
ATOM   2441  CA  LYS   317      -1.494 -14.846  -4.812  1.00 51.70           C  
ATOM   2442  C   LYS   317      -2.957 -14.549  -5.127  1.00 51.70           C  
ATOM   2443  O   LYS   317      -3.789 -14.468  -4.220  1.00 51.70           O  
ATOM   2444  CB  LYS   317      -1.373 -16.200  -4.112  1.00 51.70           C  
ATOM   2445  CG  LYS   317       0.042 -16.760  -4.087  1.00 51.70           C  
ATOM   2446  CD  LYS   317       0.081 -18.154  -3.475  1.00 51.70           C  
ATOM   2447  CE  LYS   317       1.502 -18.697  -3.408  1.00 51.70           C  
ATOM   2448  NZ  LYS   317       1.544 -20.070  -2.821  1.00 51.70           N  
ATOM   2449  N   LEU   318      -3.211 -14.121  -6.267  1.00 56.21           N  
ATOM   2450  CA  LEU   318      -4.591 -13.822  -6.633  1.00 56.21           C  
ATOM   2451  C   LEU   318      -5.250 -15.026  -7.297  1.00 56.21           C  
ATOM   2452  O   LEU   318      -4.708 -15.587  -8.253  1.00 56.21           O  
ATOM   2453  CB  LEU   318      -4.646 -12.613  -7.571  1.00 56.21           C  
ATOM   2454  CG  LEU   318      -4.103 -11.296  -7.014  1.00 56.21           C  
ATOM   2455  CD1 LEU   318      -3.642 -10.390  -8.150  1.00 56.21           C  
ATOM   2456  CD2 LEU   318      -5.159 -10.600  -6.162  1.00 56.21           C  
ATOM   2457  N   ASN   319      -5.987 -15.677  -6.563  1.00 53.16           N  
ATOM   2458  CA  ASN   319      -6.772 -16.745  -7.173  1.00 53.16           C  
ATOM   2459  C   ASN   319      -7.584 -16.235  -8.361  1.00 53.16           C  
ATOM   2460  O   ASN   319      -8.130 -15.132  -8.317  1.00 53.16           O  
ATOM   2461  CB  ASN   319      -7.695 -17.391  -6.137  1.00 53.16           C  
ATOM   2462  CG  ASN   319      -6.960 -18.340  -5.212  1.00 53.16           C  
ATOM   2463  OD1 ASN   319      -5.873 -18.827  -5.537  1.00 53.16           O  
ATOM   2464  ND2 ASN   319      -7.546 -18.610  -4.051  1.00 53.16           N  
ATOM   2465  N   GLY   320      -7.065 -16.446  -9.527  1.00 49.23           N  
ATOM   2466  CA  GLY   320      -7.875 -16.137 -10.695  1.00 49.23           C  
ATOM   2467  C   GLY   320      -9.362 -16.317 -10.455  1.00 49.23           C  
ATOM   2468  O   GLY   320      -9.767 -16.916  -9.457  1.00 49.23           O  
ATOM   2469  N   LEU   321     -10.168 -15.326 -10.784  1.00 51.72           N  
ATOM   2470  CA  LEU   321     -11.619 -15.254 -10.655  1.00 51.72           C  
ATOM   2471  C   LEU   321     -12.264 -16.588 -11.019  1.00 51.72           C  
ATOM   2472  O   LEU   321     -13.345 -16.914 -10.525  1.00 51.72           O  
ATOM   2473  CB  LEU   321     -12.182 -14.142 -11.544  1.00 51.72           C  
ATOM   2474  CG  LEU   321     -11.950 -12.709 -11.064  1.00 51.72           C  
ATOM   2475  CD1 LEU   321     -11.794 -11.770 -12.256  1.00 51.72           C  
ATOM   2476  CD2 LEU   321     -13.094 -12.253 -10.165  1.00 51.72           C  
ATOM   2477  N   GLN   322     -11.561 -17.433 -11.748  1.00 55.10           N  
ATOM   2478  CA  GLN   322     -12.192 -18.690 -12.134  1.00 55.10           C  
ATOM   2479  C   GLN   322     -11.704 -19.842 -11.260  1.00 55.10           C  
ATOM   2480  O   GLN   322     -10.518 -19.919 -10.932  1.00 55.10           O  
ATOM   2481  CB  GLN   322     -11.921 -18.998 -13.607  1.00 55.10           C  
ATOM   2482  CG  GLN   322     -12.843 -18.261 -14.569  1.00 55.10           C  
ATOM   2483  CD  GLN   322     -12.570 -18.602 -16.022  1.00 55.10           C  
ATOM   2484  OE1 GLN   322     -11.616 -19.321 -16.336  1.00 55.10           O  
ATOM   2485  NE2 GLN   322     -13.404 -18.089 -16.919  1.00 55.10           N  
ATOM   2486  N   PRO   323     -12.652 -20.588 -10.646  1.00 57.27           N  
ATOM   2487  CA  PRO   323     -12.142 -21.792  -9.987  1.00 57.27           C  
ATOM   2488  C   PRO   323     -11.221 -22.613 -10.887  1.00 57.27           C  
ATOM   2489  O   PRO   323     -11.581 -22.925 -12.025  1.00 57.27           O  
ATOM   2490  CB  PRO   323     -13.413 -22.575  -9.648  1.00 57.27           C  
ATOM   2491  CG  PRO   323     -14.535 -21.673 -10.050  1.00 57.27           C  
ATOM   2492  CD  PRO   323     -13.968 -20.530 -10.842  1.00 57.27           C  
ATOM   2493  N   GLY   324     -10.039 -22.766 -10.380  1.00 60.04           N  
ATOM   2494  CA  GLY   324      -9.018 -23.557 -11.048  1.00 60.04           C  
ATOM   2495  C   GLY   324      -8.142 -22.738 -11.977  1.00 60.04           C  
ATOM   2496  O   GLY   324      -7.430 -23.293 -12.817  1.00 60.04           O  
ATOM   2497  N   GLY   325      -8.435 -21.504 -12.054  1.00 53.58           N  
ATOM   2498  CA  GLY   325      -7.629 -20.661 -12.921  1.00 53.58           C  
ATOM   2499  C   GLY   325      -6.228 -20.425 -12.389  1.00 53.58           C  
ATOM   2500  O   GLY   325      -5.905 -20.834 -11.272  1.00 53.58           O  
ATOM   2501  N   PRO   326      -5.374 -20.004 -13.250  1.00 58.25           N  
ATOM   2502  CA  PRO   326      -3.993 -19.810 -12.800  1.00 58.25           C  
ATOM   2503  C   PRO   326      -3.872 -18.748 -11.710  1.00 58.25           C  
ATOM   2504  O   PRO   326      -4.639 -17.782 -11.695  1.00 58.25           O  
ATOM   2505  CB  PRO   326      -3.266 -19.370 -14.074  1.00 58.25           C  
ATOM   2506  CG  PRO   326      -4.356 -19.002 -15.028  1.00 58.25           C  
ATOM   2507  CD  PRO   326      -5.656 -19.533 -14.496  1.00 58.25           C  
ATOM   2508  N   VAL   327      -3.411 -19.144 -10.615  1.00 56.57           N  
ATOM   2509  CA  VAL   327      -2.996 -18.258  -9.533  1.00 56.57           C  
ATOM   2510  C   VAL   327      -2.017 -17.214 -10.066  1.00 56.57           C  
ATOM   2511  O   VAL   327      -1.039 -17.556 -10.736  1.00 56.57           O  
ATOM   2512  CB  VAL   327      -2.354 -19.046  -8.369  1.00 56.57           C  
ATOM   2513  CG1 VAL   327      -1.904 -18.098  -7.259  1.00 56.57           C  
ATOM   2514  CG2 VAL   327      -3.333 -20.085  -7.825  1.00 56.57           C  
ATOM   2515  N   ARG   328      -2.502 -16.054 -10.212  1.00 57.31           N  
ATOM   2516  CA  ARG   328      -1.539 -15.024 -10.590  1.00 57.31           C  
ATOM   2517  C   ARG   328      -0.798 -14.493  -9.367  1.00 57.31           C  
ATOM   2518  O   ARG   328      -1.416 -14.183  -8.346  1.00 57.31           O  
ATOM   2519  CB  ARG   328      -2.239 -13.875 -11.318  1.00 57.31           C  
ATOM   2520  CG  ARG   328      -2.442 -14.121 -12.805  1.00 57.31           C  
ATOM   2521  CD  ARG   328      -2.925 -12.868 -13.523  1.00 57.31           C  
ATOM   2522  NE  ARG   328      -2.870 -13.024 -14.974  1.00 57.31           N  
ATOM   2523  CZ  ARG   328      -3.121 -12.055 -15.850  1.00 57.31           C  
ATOM   2524  NH1 ARG   328      -3.451 -10.836 -15.438  1.00 57.31           N  
ATOM   2525  NH2 ARG   328      -3.043 -12.306 -17.148  1.00 57.31           N  
ATOM   2526  N   THR   329       0.469 -14.681  -9.335  1.00 56.32           N  
ATOM   2527  CA  THR   329       1.327 -14.189  -8.263  1.00 56.32           C  
ATOM   2528  C   THR   329       1.919 -12.830  -8.625  1.00 56.32           C  
ATOM   2529  O   THR   329       2.488 -12.663  -9.706  1.00 56.32           O  
ATOM   2530  CB  THR   329       2.464 -15.182  -7.957  1.00 56.32           C  
ATOM   2531  OG1 THR   329       1.965 -16.520  -8.067  1.00 56.32           O  
ATOM   2532  CG2 THR   329       3.014 -14.972  -6.550  1.00 56.32           C  
ATOM   2533  N   VAL   330       1.507 -11.849  -7.977  1.00 53.57           N  
ATOM   2534  CA  VAL   330       2.095 -10.533  -8.204  1.00 53.57           C  
ATOM   2535  C   VAL   330       3.122 -10.231  -7.115  1.00 53.57           C  
ATOM   2536  O   VAL   330       2.812 -10.307  -5.924  1.00 53.57           O  
ATOM   2537  CB  VAL   330       1.016  -9.428  -8.241  1.00 53.57           C  
ATOM   2538  CG1 VAL   330       1.639  -8.077  -8.587  1.00 53.57           C  
ATOM   2539  CG2 VAL   330      -0.080  -9.786  -9.243  1.00 53.57           C  
ATOM   2540  N   ARG   331       4.295 -10.133  -7.545  1.00 52.04           N  
ATOM   2541  CA  ARG   331       5.395  -9.789  -6.650  1.00 52.04           C  
ATOM   2542  C   ARG   331       5.415  -8.293  -6.354  1.00 52.04           C  
ATOM   2543  O   ARG   331       5.502  -7.475  -7.272  1.00 52.04           O  
ATOM   2544  CB  ARG   331       6.734 -10.221  -7.252  1.00 52.04           C  
ATOM   2545  CG  ARG   331       7.534 -11.162  -6.365  1.00 52.04           C  
ATOM   2546  CD  ARG   331       8.819 -11.619  -7.042  1.00 52.04           C  
ATOM   2547  NE  ARG   331       9.697 -12.322  -6.111  1.00 52.04           N  
ATOM   2548  CZ  ARG   331      10.466 -13.359  -6.431  1.00 52.04           C  
ATOM   2549  NH1 ARG   331      10.478 -13.838  -7.670  1.00 52.04           N  
ATOM   2550  NH2 ARG   331      11.227 -13.924  -5.505  1.00 52.04           N  
ATOM   2551  N   ILE   332       5.274  -7.936  -5.161  1.00 50.07           N  
ATOM   2552  CA  ILE   332       5.128  -6.526  -4.814  1.00 50.07           C  
ATOM   2553  C   ILE   332       6.496  -5.931  -4.489  1.00 50.07           C  
ATOM   2554  O   ILE   332       6.754  -4.759  -4.777  1.00 50.07           O  
ATOM   2555  CB  ILE   332       4.163  -6.335  -3.622  1.00 50.07           C  
ATOM   2556  CG1 ILE   332       2.812  -6.998  -3.917  1.00 50.07           C  
ATOM   2557  CG2 ILE   332       3.985  -4.847  -3.305  1.00 50.07           C  
ATOM   2558  CD1 ILE   332       1.774  -6.801  -2.821  1.00 50.07           C  
ATOM   2559  N   THR   333       7.470  -6.731  -4.139  1.00 50.44           N  
ATOM   2560  CA  THR   333       8.701  -6.024  -3.805  1.00 50.44           C  
ATOM   2561  C   THR   333       9.864  -6.533  -4.652  1.00 50.44           C  
ATOM   2562  O   THR   333       9.987  -7.737  -4.886  1.00 50.44           O  
ATOM   2563  CB  THR   333       9.045  -6.174  -2.312  1.00 50.44           C  
ATOM   2564  OG1 THR   333       9.068  -7.566  -1.971  1.00 50.44           O  
ATOM   2565  CG2 THR   333       8.016  -5.465  -1.436  1.00 50.44           C  
ATOM   2566  N   THR   334      10.322  -5.763  -5.538  1.00 45.59           N  
ATOM   2567  CA  THR   334      11.372  -6.205  -6.449  1.00 45.59           C  
ATOM   2568  C   THR   334      12.750  -5.988  -5.831  1.00 45.59           C  
ATOM   2569  O   THR   334      13.696  -6.716  -6.138  1.00 45.59           O  
ATOM   2570  CB  THR   334      11.289  -5.467  -7.798  1.00 45.59           C  
ATOM   2571  OG1 THR   334      11.179  -4.059  -7.559  1.00 45.59           O  
ATOM   2572  CG2 THR   334      10.080  -5.930  -8.604  1.00 45.59           C  
ATOM   2573  N   GLN   335      12.833  -5.352  -4.742  1.00 45.00           N  
ATOM   2574  CA  GLN   335      14.253  -5.044  -4.609  1.00 45.00           C  
ATOM   2575  C   GLN   335      14.846  -5.707  -3.370  1.00 45.00           C  
ATOM   2576  O   GLN   335      14.234  -5.695  -2.300  1.00 45.00           O  
ATOM   2577  CB  GLN   335      14.472  -3.531  -4.551  1.00 45.00           C  
ATOM   2578  CG  GLN   335      14.611  -2.876  -5.918  1.00 45.00           C  
ATOM   2579  CD  GLN   335      15.054  -1.427  -5.834  1.00 45.00           C  
ATOM   2580  OE1 GLN   335      15.096  -0.839  -4.748  1.00 45.00           O  
ATOM   2581  NE2 GLN   335      15.387  -0.841  -6.978  1.00 45.00           N  
ATOM   2582  N   PRO   336      15.647  -6.615  -3.547  1.00 43.64           N  
ATOM   2583  CA  PRO   336      16.410  -7.073  -2.384  1.00 43.64           C  
ATOM   2584  C   PRO   336      17.006  -5.922  -1.578  1.00 43.64           C  
ATOM   2585  O   PRO   336      17.675  -5.051  -2.140  1.00 43.64           O  
ATOM   2586  CB  PRO   336      17.513  -7.934  -3.003  1.00 43.64           C  
ATOM   2587  CG  PRO   336      17.298  -7.828  -4.479  1.00 43.64           C  
ATOM   2588  CD  PRO   336      16.108  -6.946  -4.724  1.00 43.64           C  
ATOM   2589  N   SER   337      16.169  -5.066  -1.016  1.00 45.77           N  
ATOM   2590  CA  SER   337      16.958  -4.182  -0.164  1.00 45.77           C  
ATOM   2591  C   SER   337      17.975  -4.968   0.656  1.00 45.77           C  
ATOM   2592  O   SER   337      17.863  -6.189   0.789  1.00 45.77           O  
ATOM   2593  CB  SER   337      16.047  -3.384   0.769  1.00 45.77           C  
ATOM   2594  OG  SER   337      15.414  -4.237   1.707  1.00 45.77           O  
ATOM   2595  N   GLY   338      19.215  -4.824   0.378  1.00 45.45           N  
ATOM   2596  CA  GLY   338      20.392  -5.331   1.066  1.00 45.45           C  
ATOM   2597  C   GLY   338      20.060  -6.102   2.329  1.00 45.45           C  
ATOM   2598  O   GLY   338      20.738  -7.075   2.665  1.00 45.45           O  
ATOM   2599  N   ARG   339      18.947  -5.767   2.947  1.00 45.52           N  
ATOM   2600  CA  ARG   339      18.813  -6.512   4.195  1.00 45.52           C  
ATOM   2601  C   ARG   339      17.922  -7.735   4.010  1.00 45.52           C  
ATOM   2602  O   ARG   339      17.697  -8.495   4.954  1.00 45.52           O  
ATOM   2603  CB  ARG   339      18.250  -5.615   5.299  1.00 45.52           C  
ATOM   2604  CG  ARG   339      19.239  -4.583   5.819  1.00 45.52           C  
ATOM   2605  CD  ARG   339      18.884  -4.122   7.226  1.00 45.52           C  
ATOM   2606  NE  ARG   339      19.697  -2.982   7.641  1.00 45.52           N  
ATOM   2607  CZ  ARG   339      19.768  -2.513   8.883  1.00 45.52           C  
ATOM   2608  NH1 ARG   339      19.072  -3.080   9.862  1.00 45.52           N  
ATOM   2609  NH2 ARG   339      20.541  -1.470   9.150  1.00 45.52           N  
ATOM   2610  N   CYS   340      17.387  -7.867   2.815  1.00 50.65           N  
ATOM   2611  CA  CYS   340      16.514  -9.004   2.546  1.00 50.65           C  
ATOM   2612  C   CYS   340      17.286 -10.141   1.889  1.00 50.65           C  
ATOM   2613  O   CYS   340      16.693 -11.013   1.251  1.00 50.65           O  
ATOM   2614  CB  CYS   340      15.347  -8.585   1.652  1.00 50.65           C  
ATOM   2615  SG  CYS   340      14.118  -7.562   2.491  1.00 50.65           S  
ATOM   2616  N   THR   341      18.646 -10.202   2.142  1.00 43.74           N  
ATOM   2617  CA  THR   341      19.446 -11.330   1.679  1.00 43.74           C  
ATOM   2618  C   THR   341      19.190 -12.564   2.541  1.00 43.74           C  
ATOM   2619  O   THR   341      19.066 -12.459   3.762  1.00 43.74           O  
ATOM   2620  CB  THR   341      20.948 -10.994   1.693  1.00 43.74           C  
ATOM   2621  OG1 THR   341      21.173  -9.873   2.558  1.00 43.74           O  
ATOM   2622  CG2 THR   341      21.448 -10.649   0.294  1.00 43.74           C  
ATOM   2623  N   PRO   342      18.530 -13.558   2.044  1.00 42.43           N  
ATOM   2624  CA  PRO   342      18.410 -14.768   2.860  1.00 42.43           C  
ATOM   2625  C   PRO   342      19.631 -15.007   3.745  1.00 42.43           C  
ATOM   2626  O   PRO   342      20.765 -14.791   3.311  1.00 42.43           O  
ATOM   2627  CB  PRO   342      18.264 -15.881   1.819  1.00 42.43           C  
ATOM   2628  CG  PRO   342      18.320 -15.181   0.500  1.00 42.43           C  
ATOM   2629  CD  PRO   342      18.559 -13.718   0.746  1.00 42.43           C  
ATOM   2630  N   LYS   343      19.548 -14.879   5.083  1.00 33.80           N  
ATOM   2631  CA  LYS   343      20.668 -15.441   5.832  1.00 33.80           C  
ATOM   2632  C   LYS   343      20.704 -16.962   5.708  1.00 33.80           C  
ATOM   2633  O   LYS   343      21.761 -17.577   5.865  1.00 33.80           O  
ATOM   2634  CB  LYS   343      20.585 -15.038   7.305  1.00 33.80           C  
ATOM   2635  CG  LYS   343      21.058 -13.619   7.585  1.00 33.80           C  
ATOM   2636  CD  LYS   343      21.219 -13.368   9.079  1.00 33.80           C  
ATOM   2637  CE  LYS   343      21.687 -11.947   9.362  1.00 33.80           C  
ATOM   2638  NZ  LYS   343      21.829 -11.691  10.826  1.00 33.80           N  
TER    2639      LYS   343                                                       
END   
