# Supplementary material for: The transformative power of transformers in protein structure prediction
Source: Proc Natl Acad Sci U S A. 2023 Jul 31;120(32):e2303499120. doi: 10.1073/pnas.2303499120 (PMC10410766; doi:10.1073/pnas.2303499120)
Supplement: Supplementary file 2 — Dataset S01 (GZ) [file pnas.2303499120.sd01.gz › SI_Data/predicted_structures/OmegaFold/T1181.pdb]

ATOM      1  N   ASP     1      26.240  -2.759 -28.854  1.00 34.15           N  
ATOM      2  CA  ASP     1      27.536  -3.371 -29.130  1.00 34.15           C  
ATOM      3  C   ASP     1      28.534  -2.336 -29.644  1.00 34.15           C  
ATOM      4  O   ASP     1      29.694  -2.323 -29.224  1.00 34.15           O  
ATOM      5  CB  ASP     1      27.388  -4.507 -30.145  1.00 34.15           C  
ATOM      6  CG  ASP     1      26.701  -5.732 -29.567  1.00 34.15           C  
ATOM      7  OD1 ASP     1      26.643  -5.871 -28.327  1.00 34.15           O  
ATOM      8  OD2 ASP     1      26.216  -6.568 -30.360  1.00 34.15           O  
ATOM      9  N   SER     2      28.109  -1.603 -30.765  1.00 35.99           N  
ATOM     10  CA  SER     2      29.056  -0.585 -31.210  1.00 35.99           C  
ATOM     11  C   SER     2      29.373   0.402 -30.093  1.00 35.99           C  
ATOM     12  O   SER     2      30.528   0.791 -29.910  1.00 35.99           O  
ATOM     13  CB  SER     2      28.505   0.165 -32.424  1.00 35.99           C  
ATOM     14  OG  SER     2      27.177   0.600 -32.186  1.00 35.99           O  
ATOM     15  N   TYR     3      28.370   0.573 -29.242  1.00 35.41           N  
ATOM     16  CA  TYR     3      28.702   1.550 -28.212  1.00 35.41           C  
ATOM     17  C   TYR     3      29.547   0.917 -27.113  1.00 35.41           C  
ATOM     18  O   TYR     3      30.459   1.553 -26.578  1.00 35.41           O  
ATOM     19  CB  TYR     3      27.428   2.152 -27.610  1.00 35.41           C  
ATOM     20  CG  TYR     3      27.045   3.484 -28.208  1.00 35.41           C  
ATOM     21  CD1 TYR     3      27.577   4.671 -27.710  1.00 35.41           C  
ATOM     22  CD2 TYR     3      26.151   3.558 -29.269  1.00 35.41           C  
ATOM     23  CE1 TYR     3      27.226   5.901 -28.256  1.00 35.41           C  
ATOM     24  CE2 TYR     3      25.792   4.782 -29.823  1.00 35.41           C  
ATOM     25  CZ  TYR     3      26.334   5.946 -29.311  1.00 35.41           C  
ATOM     26  OH  TYR     3      25.982   7.161 -29.855  1.00 35.41           O  
ATOM     27  N   GLN     4      29.293  -0.394 -26.759  1.00 40.60           N  
ATOM     28  CA  GLN     4      30.212  -1.035 -25.825  1.00 40.60           C  
ATOM     29  C   GLN     4      31.649  -0.972 -26.336  1.00 40.60           C  
ATOM     30  O   GLN     4      32.575  -0.698 -25.570  1.00 40.60           O  
ATOM     31  CB  GLN     4      29.805  -2.489 -25.582  1.00 40.60           C  
ATOM     32  CG  GLN     4      28.643  -2.648 -24.611  1.00 40.60           C  
ATOM     33  CD  GLN     4      29.087  -3.103 -23.234  1.00 40.60           C  
ATOM     34  OE1 GLN     4      30.104  -3.790 -23.090  1.00 40.60           O  
ATOM     35  NE2 GLN     4      28.329  -2.723 -22.211  1.00 40.60           N  
ATOM     36  N   GLN     5      31.752  -1.125 -27.588  1.00 45.73           N  
ATOM     37  CA  GLN     5      33.132  -1.239 -28.048  1.00 45.73           C  
ATOM     38  C   GLN     5      33.816   0.125 -28.078  1.00 45.73           C  
ATOM     39  O   GLN     5      34.979   0.251 -27.690  1.00 45.73           O  
ATOM     40  CB  GLN     5      33.186  -1.884 -29.433  1.00 45.73           C  
ATOM     41  CG  GLN     5      32.965  -3.391 -29.418  1.00 45.73           C  
ATOM     42  CD  GLN     5      32.977  -4.000 -30.808  1.00 45.73           C  
ATOM     43  OE1 GLN     5      33.042  -3.284 -31.813  1.00 45.73           O  
ATOM     44  NE2 GLN     5      32.912  -5.325 -30.876  1.00 45.73           N  
ATOM     45  N   ARG     6      32.995   1.138 -28.505  1.00 45.30           N  
ATOM     46  CA  ARG     6      33.565   2.482 -28.483  1.00 45.30           C  
ATOM     47  C   ARG     6      33.879   2.920 -27.057  1.00 45.30           C  
ATOM     48  O   ARG     6      34.946   3.479 -26.794  1.00 45.30           O  
ATOM     49  CB  ARG     6      32.612   3.482 -29.141  1.00 45.30           C  
ATOM     50  CG  ARG     6      33.293   4.746 -29.640  1.00 45.30           C  
ATOM     51  CD  ARG     6      32.303   5.697 -30.298  1.00 45.30           C  
ATOM     52  NE  ARG     6      32.950   6.933 -30.730  1.00 45.30           N  
ATOM     53  CZ  ARG     6      32.621   7.619 -31.820  1.00 45.30           C  
ATOM     54  NH1 ARG     6      31.642   7.202 -32.614  1.00 45.30           N  
ATOM     55  NH2 ARG     6      33.275   8.732 -32.120  1.00 45.30           N  
ATOM     56  N   ASN     7      32.922   2.529 -26.167  1.00 49.07           N  
ATOM     57  CA  ASN     7      33.125   2.994 -24.799  1.00 49.07           C  
ATOM     58  C   ASN     7      34.270   2.249 -24.118  1.00 49.07           C  
ATOM     59  O   ASN     7      35.085   2.858 -23.422  1.00 49.07           O  
ATOM     60  CB  ASN     7      31.838   2.847 -23.985  1.00 49.07           C  
ATOM     61  CG  ASN     7      30.982   4.098 -24.014  1.00 49.07           C  
ATOM     62  OD1 ASN     7      31.391   5.132 -24.549  1.00 49.07           O  
ATOM     63  ND2 ASN     7      29.788   4.013 -23.440  1.00 49.07           N  
ATOM     64  N   THR     8      34.351   0.941 -24.422  1.00 51.48           N  
ATOM     65  CA  THR     8      35.446   0.171 -23.842  1.00 51.48           C  
ATOM     66  C   THR     8      36.791   0.660 -24.373  1.00 51.48           C  
ATOM     67  O   THR     8      37.746   0.816 -23.609  1.00 51.48           O  
ATOM     68  CB  THR     8      35.290  -1.332 -24.138  1.00 51.48           C  
ATOM     69  OG1 THR     8      33.976  -1.755 -23.754  1.00 51.48           O  
ATOM     70  CG2 THR     8      36.321  -2.154 -23.371  1.00 51.48           C  
ATOM     71  N   ARG     9      36.828   1.049 -25.619  1.00 54.59           N  
ATOM     72  CA  ARG     9      38.041   1.591 -26.223  1.00 54.59           C  
ATOM     73  C   ARG     9      38.398   2.943 -25.616  1.00 54.59           C  
ATOM     74  O   ARG     9      39.556   3.188 -25.270  1.00 54.59           O  
ATOM     75  CB  ARG     9      37.873   1.724 -27.738  1.00 54.59           C  
ATOM     76  CG  ARG     9      39.134   2.174 -28.460  1.00 54.59           C  
ATOM     77  CD  ARG     9      38.927   2.241 -29.967  1.00 54.59           C  
ATOM     78  NE  ARG     9      38.719   3.613 -30.422  1.00 54.59           N  
ATOM     79  CZ  ARG     9      38.512   3.969 -31.687  1.00 54.59           C  
ATOM     80  NH1 ARG     9      38.480   3.056 -32.652  1.00 54.59           N  
ATOM     81  NH2 ARG     9      38.334   5.247 -31.991  1.00 54.59           N  
ATOM     82  N   GLU    10      37.485   4.014 -25.832  1.00 56.96           N  
ATOM     83  CA  GLU    10      37.821   5.310 -25.252  1.00 56.96           C  
ATOM     84  C   GLU    10      38.341   5.158 -23.825  1.00 56.96           C  
ATOM     85  O   GLU    10      39.265   5.865 -23.417  1.00 56.96           O  
ATOM     86  CB  GLU    10      36.604   6.239 -25.271  1.00 56.96           C  
ATOM     87  CG  GLU    10      36.264   6.778 -26.654  1.00 56.96           C  
ATOM     88  CD  GLU    10      37.336   7.696 -27.220  1.00 56.96           C  
ATOM     89  OE1 GLU    10      37.412   7.846 -28.461  1.00 56.96           O  
ATOM     90  OE2 GLU    10      38.106   8.269 -26.417  1.00 56.96           O  
ATOM     91  N   LEU    11      38.008   3.983 -23.335  1.00 49.80           N  
ATOM     92  CA  LEU    11      38.239   3.748 -21.914  1.00 49.80           C  
ATOM     93  C   LEU    11      39.642   3.202 -21.673  1.00 49.80           C  
ATOM     94  O   LEU    11      40.338   3.647 -20.757  1.00 49.80           O  
ATOM     95  CB  LEU    11      37.197   2.775 -21.355  1.00 49.80           C  
ATOM     96  CG  LEU    11      35.781   3.325 -21.179  1.00 49.80           C  
ATOM     97  CD1 LEU    11      34.792   2.184 -20.964  1.00 49.80           C  
ATOM     98  CD2 LEU    11      35.730   4.310 -20.016  1.00 49.80           C  
ATOM     99  N   TRP    12      40.046   2.343 -22.480  1.00 52.86           N  
ATOM    100  CA  TRP    12      41.419   1.849 -22.435  1.00 52.86           C  
ATOM    101  C   TRP    12      42.410   2.968 -22.737  1.00 52.86           C  
ATOM    102  O   TRP    12      43.449   3.078 -22.081  1.00 52.86           O  
ATOM    103  CB  TRP    12      41.610   0.699 -23.428  1.00 52.86           C  
ATOM    104  CG  TRP    12      41.170  -0.636 -22.906  1.00 52.86           C  
ATOM    105  CD1 TRP    12      39.981  -1.264 -23.149  1.00 52.86           C  
ATOM    106  CD2 TRP    12      41.916  -1.504 -22.048  1.00 52.86           C  
ATOM    107  NE1 TRP    12      39.942  -2.473 -22.493  1.00 52.86           N  
ATOM    108  CE2 TRP    12      41.116  -2.644 -21.810  1.00 52.86           C  
ATOM    109  CE3 TRP    12      43.184  -1.430 -21.456  1.00 52.86           C  
ATOM    110  CZ2 TRP    12      41.545  -3.702 -21.005  1.00 52.86           C  
ATOM    111  CZ3 TRP    12      43.609  -2.484 -20.656  1.00 52.86           C  
ATOM    112  CH2 TRP    12      42.789  -3.604 -20.439  1.00 52.86           C  
ATOM    113  N   ARG    13      41.974   3.916 -23.528  1.00 55.42           N  
ATOM    114  CA  ARG    13      42.823   5.042 -23.903  1.00 55.42           C  
ATOM    115  C   ARG    13      43.133   5.919 -22.694  1.00 55.42           C  
ATOM    116  O   ARG    13      44.292   6.264 -22.452  1.00 55.42           O  
ATOM    117  CB  ARG    13      42.157   5.877 -24.998  1.00 55.42           C  
ATOM    118  CG  ARG    13      43.136   6.481 -25.992  1.00 55.42           C  
ATOM    119  CD  ARG    13      42.424   7.314 -27.050  1.00 55.42           C  
ATOM    120  NE  ARG    13      43.367   7.913 -27.989  1.00 55.42           N  
ATOM    121  CZ  ARG    13      43.144   9.027 -28.681  1.00 55.42           C  
ATOM    122  NH1 ARG    13      41.999   9.688 -28.551  1.00 55.42           N  
ATOM    123  NH2 ARG    13      44.072   9.484 -29.509  1.00 55.42           N  
ATOM    124  N   ARG    14      42.155   6.311 -21.989  1.00 52.69           N  
ATOM    125  CA  ARG    14      42.344   7.208 -20.854  1.00 52.69           C  
ATOM    126  C   ARG    14      43.155   6.535 -19.752  1.00 52.69           C  
ATOM    127  O   ARG    14      44.046   7.152 -19.165  1.00 52.69           O  
ATOM    128  CB  ARG    14      40.992   7.668 -20.303  1.00 52.69           C  
ATOM    129  CG  ARG    14      40.378   8.829 -21.069  1.00 52.69           C  
ATOM    130  CD  ARG    14      39.141   9.375 -20.369  1.00 52.69           C  
ATOM    131  NE  ARG    14      38.053   9.622 -21.311  1.00 52.69           N  
ATOM    132  CZ  ARG    14      37.749  10.812 -21.823  1.00 52.69           C  
ATOM    133  NH1 ARG    14      38.449  11.892 -21.492  1.00 52.69           N  
ATOM    134  NH2 ARG    14      36.739  10.924 -22.673  1.00 52.69           N  
ATOM    135  N   SER    15      42.869   5.257 -19.589  1.00 50.43           N  
ATOM    136  CA  SER    15      43.511   4.512 -18.510  1.00 50.43           C  
ATOM    137  C   SER    15      45.007   4.355 -18.761  1.00 50.43           C  
ATOM    138  O   SER    15      45.818   4.563 -17.856  1.00 50.43           O  
ATOM    139  CB  SER    15      42.865   3.135 -18.352  1.00 50.43           C  
ATOM    140  OG  SER    15      41.517   3.257 -17.933  1.00 50.43           O  
ATOM    141  N   LEU    16      45.288   3.994 -19.962  1.00 54.71           N  
ATOM    142  CA  LEU    16      46.685   3.816 -20.345  1.00 54.71           C  
ATOM    143  C   LEU    16      47.449   5.132 -20.240  1.00 54.71           C  
ATOM    144  O   LEU    16      48.600   5.152 -19.797  1.00 54.71           O  
ATOM    145  CB  LEU    16      46.783   3.268 -21.771  1.00 54.71           C  
ATOM    146  CG  LEU    16      46.409   1.797 -21.959  1.00 54.71           C  
ATOM    147  CD1 LEU    16      46.166   1.496 -23.435  1.00 54.71           C  
ATOM    148  CD2 LEU    16      47.500   0.891 -21.396  1.00 54.71           C  
ATOM    149  N   ALA    17      46.800   6.245 -20.493  1.00 49.43           N  
ATOM    150  CA  ALA    17      47.443   7.551 -20.373  1.00 49.43           C  
ATOM    151  C   ALA    17      47.751   7.878 -18.915  1.00 49.43           C  
ATOM    152  O   ALA    17      48.820   8.410 -18.605  1.00 49.43           O  
ATOM    153  CB  ALA    17      46.560   8.636 -20.984  1.00 49.43           C  
ATOM    154  N   GLU    18      46.810   7.523 -17.957  1.00 46.35           N  
ATOM    155  CA  GLU    18      47.074   7.822 -16.552  1.00 46.35           C  
ATOM    156  C   GLU    18      48.232   6.983 -16.018  1.00 46.35           C  
ATOM    157  O   GLU    18      48.899   7.376 -15.059  1.00 46.35           O  
ATOM    158  CB  GLU    18      45.820   7.585 -15.708  1.00 46.35           C  
ATOM    159  CG  GLU    18      44.836   8.746 -15.728  1.00 46.35           C  
ATOM    160  CD  GLU    18      43.650   8.545 -14.799  1.00 46.35           C  
ATOM    161  OE1 GLU    18      42.801   9.459 -14.692  1.00 46.35           O  
ATOM    162  OE2 GLU    18      43.570   7.465 -14.172  1.00 46.35           O  
ATOM    163  N   ALA    19      48.388   5.877 -16.596  1.00 46.27           N  
ATOM    164  CA  ALA    19      49.493   5.016 -16.183  1.00 46.27           C  
ATOM    165  C   ALA    19      50.782   5.392 -16.909  1.00 46.27           C  
ATOM    166  O   ALA    19      51.815   4.742 -16.729  1.00 46.27           O  
ATOM    167  CB  ALA    19      49.150   3.551 -16.439  1.00 46.27           C  
ATOM    168  N   GLY    20      50.561   6.465 -17.780  1.00 46.68           N  
ATOM    169  CA  GLY    20      51.654   6.899 -18.636  1.00 46.68           C  
ATOM    170  C   GLY    20      51.826   6.032 -19.869  1.00 46.68           C  
ATOM    171  O   GLY    20      52.910   5.984 -20.454  1.00 46.68           O  
ATOM    172  N   LEU    21      50.848   5.084 -20.069  1.00 53.05           N  
ATOM    173  CA  LEU    21      50.871   4.249 -21.265  1.00 53.05           C  
ATOM    174  C   LEU    21      50.046   4.877 -22.383  1.00 53.05           C  
ATOM    175  O   LEU    21      49.249   5.785 -22.136  1.00 53.05           O  
ATOM    176  CB  LEU    21      50.342   2.847 -20.951  1.00 53.05           C  
ATOM    177  CG  LEU    21      51.146   2.030 -19.937  1.00 53.05           C  
ATOM    178  CD1 LEU    21      50.278   0.930 -19.336  1.00 53.05           C  
ATOM    179  CD2 LEU    21      52.390   1.439 -20.592  1.00 53.05           C  
ATOM    180  N   THR    22      50.415   4.559 -23.614  1.00 55.07           N  
ATOM    181  CA  THR    22      49.720   5.080 -24.785  1.00 55.07           C  
ATOM    182  C   THR    22      48.989   3.962 -25.523  1.00 55.07           C  
ATOM    183  O   THR    22      49.564   2.901 -25.779  1.00 55.07           O  
ATOM    184  CB  THR    22      50.696   5.782 -25.748  1.00 55.07           C  
ATOM    185  OG1 THR    22      51.451   6.761 -25.023  1.00 55.07           O  
ATOM    186  CG2 THR    22      49.947   6.472 -26.884  1.00 55.07           C  
ATOM    187  N   LEU    23      47.657   4.059 -25.515  1.00 56.04           N  
ATOM    188  CA  LEU    23      46.871   3.216 -26.409  1.00 56.04           C  
ATOM    189  C   LEU    23      47.018   3.673 -27.856  1.00 56.04           C  
ATOM    190  O   LEU    23      46.715   4.823 -28.182  1.00 56.04           O  
ATOM    191  CB  LEU    23      45.395   3.235 -26.003  1.00 56.04           C  
ATOM    192  CG  LEU    23      44.486   2.223 -26.703  1.00 56.04           C  
ATOM    193  CD1 LEU    23      44.771   0.814 -26.195  1.00 56.04           C  
ATOM    194  CD2 LEU    23      43.020   2.587 -26.495  1.00 56.04           C  
ATOM    195  N   VAL    24      47.790   3.017 -28.590  1.00 55.25           N  
ATOM    196  CA  VAL    24      48.027   3.342 -29.993  1.00 55.25           C  
ATOM    197  C   VAL    24      46.709   3.305 -30.762  1.00 55.25           C  
ATOM    198  O   VAL    24      45.923   2.366 -30.614  1.00 55.25           O  
ATOM    199  CB  VAL    24      49.047   2.375 -30.635  1.00 55.25           C  
ATOM    200  CG1 VAL    24      49.444   2.856 -32.029  1.00 55.25           C  
ATOM    201  CG2 VAL    24      50.280   2.232 -29.745  1.00 55.25           C  
ATOM    202  N   ASP    25      46.080   4.436 -31.040  1.00 53.14           N  
ATOM    203  CA  ASP    25      44.879   4.642 -31.845  1.00 53.14           C  
ATOM    204  C   ASP    25      44.804   3.632 -32.987  1.00 53.14           C  
ATOM    205  O   ASP    25      45.822   3.302 -33.600  1.00 53.14           O  
ATOM    206  CB  ASP    25      44.843   6.067 -32.400  1.00 53.14           C  
ATOM    207  CG  ASP    25      43.656   6.870 -31.897  1.00 53.14           C  
ATOM    208  OD1 ASP    25      42.745   6.285 -31.272  1.00 53.14           O  
ATOM    209  OD2 ASP    25      43.630   8.097 -32.130  1.00 53.14           O  
ATOM    210  N   GLY    26      43.698   2.747 -32.984  1.00 47.28           N  
ATOM    211  CA  GLY    26      43.392   1.941 -34.155  1.00 47.28           C  
ATOM    212  C   GLY    26      43.169   0.476 -33.828  1.00 47.28           C  
ATOM    213  O   GLY    26      43.806  -0.068 -32.923  1.00 47.28           O  
ATOM    214  N   SER    27      41.879   0.212 -33.276  1.00 50.68           N  
ATOM    215  CA  SER    27      41.384  -1.158 -33.354  1.00 50.68           C  
ATOM    216  C   SER    27      42.369  -2.061 -34.088  1.00 50.68           C  
ATOM    217  O   SER    27      43.414  -1.600 -34.553  1.00 50.68           O  
ATOM    218  CB  SER    27      40.024  -1.198 -34.054  1.00 50.68           C  
ATOM    219  OG  SER    27      40.154  -0.859 -35.424  1.00 50.68           O  
ATOM    220  N   PHE    28      42.945  -3.002 -33.316  1.00 53.45           N  
ATOM    221  CA  PHE    28      43.622  -4.095 -34.004  1.00 53.45           C  
ATOM    222  C   PHE    28      43.420  -3.993 -35.512  1.00 53.45           C  
ATOM    223  O   PHE    28      42.830  -4.885 -36.126  1.00 53.45           O  
ATOM    224  CB  PHE    28      43.113  -5.448 -33.497  1.00 53.45           C  
ATOM    225  CG  PHE    28      44.125  -6.211 -32.685  1.00 53.45           C  
ATOM    226  CD1 PHE    28      44.950  -7.154 -33.286  1.00 53.45           C  
ATOM    227  CD2 PHE    28      44.252  -5.985 -31.321  1.00 53.45           C  
ATOM    228  CE1 PHE    28      45.888  -7.862 -32.537  1.00 53.45           C  
ATOM    229  CE2 PHE    28      45.187  -6.688 -30.567  1.00 53.45           C  
ATOM    230  CZ  PHE    28      46.003  -7.627 -31.176  1.00 53.45           C  
ATOM    231  N   GLU    29      43.410  -2.846 -36.155  1.00 55.18           N  
ATOM    232  CA  GLU    29      43.351  -2.876 -37.614  1.00 55.18           C  
ATOM    233  C   GLU    29      44.641  -3.435 -38.207  1.00 55.18           C  
ATOM    234  O   GLU    29      45.718  -3.270 -37.630  1.00 55.18           O  
ATOM    235  CB  GLU    29      43.079  -1.476 -38.170  1.00 55.18           C  
ATOM    236  CG  GLU    29      41.667  -0.973 -37.907  1.00 55.18           C  
ATOM    237  CD  GLU    29      41.327   0.290 -38.681  1.00 55.18           C  
ATOM    238  OE1 GLU    29      40.146   0.706 -38.675  1.00 55.18           O  
ATOM    239  OE2 GLU    29      42.248   0.868 -39.300  1.00 55.18           O  
ATOM    240  N   GLU    30      44.559  -4.375 -39.020  1.00 58.11           N  
ATOM    241  CA  GLU    30      45.676  -4.662 -39.915  1.00 58.11           C  
ATOM    242  C   GLU    30      46.499  -3.407 -40.191  1.00 58.11           C  
ATOM    243  O   GLU    30      45.948  -2.364 -40.550  1.00 58.11           O  
ATOM    244  CB  GLU    30      45.171  -5.260 -41.231  1.00 58.11           C  
ATOM    245  CG  GLU    30      46.282  -5.717 -42.165  1.00 58.11           C  
ATOM    246  CD  GLU    30      45.767  -6.285 -43.478  1.00 58.11           C  
ATOM    247  OE1 GLU    30      46.585  -6.544 -44.390  1.00 58.11           O  
ATOM    248  OE2 GLU    30      44.535  -6.471 -43.596  1.00 58.11           O  
ATOM    249  N   GLY    31      47.720  -3.340 -39.606  1.00 66.02           N  
ATOM    250  CA  GLY    31      48.687  -2.333 -40.014  1.00 66.02           C  
ATOM    251  C   GLY    31      49.162  -1.463 -38.866  1.00 66.02           C  
ATOM    252  O   GLY    31      50.110  -0.689 -39.018  1.00 66.02           O  
ATOM    253  N   ALA    32      48.473  -1.268 -37.767  1.00 68.22           N  
ATOM    254  CA  ALA    32      48.972  -0.537 -36.605  1.00 68.22           C  
ATOM    255  C   ALA    32      50.322  -1.085 -36.151  1.00 68.22           C  
ATOM    256  O   ALA    32      50.577  -2.287 -36.251  1.00 68.22           O  
ATOM    257  CB  ALA    32      47.963  -0.603 -35.461  1.00 68.22           C  
ATOM    258  N   THR    33      51.279  -0.222 -35.809  1.00 72.09           N  
ATOM    259  CA  THR    33      52.624  -0.643 -35.431  1.00 72.09           C  
ATOM    260  C   THR    33      52.899  -0.322 -33.965  1.00 72.09           C  
ATOM    261  O   THR    33      52.676   0.804 -33.518  1.00 72.09           O  
ATOM    262  CB  THR    33      53.689   0.032 -36.315  1.00 72.09           C  
ATOM    263  OG1 THR    33      53.402  -0.241 -37.692  1.00 72.09           O  
ATOM    264  CG2 THR    33      55.085  -0.486 -35.987  1.00 72.09           C  
ATOM    265  N   VAL    34      53.203  -1.195 -33.144  1.00 73.63           N  
ATOM    266  CA  VAL    34      53.610  -1.078 -31.748  1.00 73.63           C  
ATOM    267  C   VAL    34      55.129  -0.951 -31.661  1.00 73.63           C  
ATOM    268  O   VAL    34      55.860  -1.783 -32.203  1.00 73.63           O  
ATOM    269  CB  VAL    34      53.128  -2.287 -30.914  1.00 73.63           C  
ATOM    270  CG1 VAL    34      53.355  -2.039 -29.424  1.00 73.63           C  
ATOM    271  CG2 VAL    34      51.653  -2.573 -31.193  1.00 73.63           C  
ATOM    272  N   THR    35      55.618   0.093 -31.030  1.00 72.59           N  
ATOM    273  CA  THR    35      57.055   0.344 -31.011  1.00 72.59           C  
ATOM    274  C   THR    35      57.603   0.242 -29.590  1.00 72.59           C  
ATOM    275  O   THR    35      58.808   0.386 -29.373  1.00 72.59           O  
ATOM    276  CB  THR    35      57.388   1.730 -31.595  1.00 72.59           C  
ATOM    277  OG1 THR    35      56.700   2.737 -30.842  1.00 72.59           O  
ATOM    278  CG2 THR    35      56.965   1.827 -33.057  1.00 72.59           C  
ATOM    279  N   SER    36      56.704   0.177 -28.554  1.00 65.21           N  
ATOM    280  CA  SER    36      57.095   0.108 -27.150  1.00 65.21           C  
ATOM    281  C   SER    36      56.342  -0.998 -26.419  1.00 65.21           C  
ATOM    282  O   SER    36      55.222  -1.348 -26.799  1.00 65.21           O  
ATOM    283  CB  SER    36      56.847   1.449 -26.458  1.00 65.21           C  
ATOM    284  OG  SER    36      56.707   1.275 -25.059  1.00 65.21           O  
ATOM    285  N   LYS    37      57.042  -1.637 -25.441  1.00 62.05           N  
ATOM    286  CA  LYS    37      56.398  -2.682 -24.651  1.00 62.05           C  
ATOM    287  C   LYS    37      55.226  -2.122 -23.850  1.00 62.05           C  
ATOM    288  O   LYS    37      54.416  -2.880 -23.312  1.00 62.05           O  
ATOM    289  CB  LYS    37      57.407  -3.344 -23.711  1.00 62.05           C  
ATOM    290  CG  LYS    37      58.474  -4.160 -24.424  1.00 62.05           C  
ATOM    291  CD  LYS    37      58.123  -5.642 -24.446  1.00 62.05           C  
ATOM    292  CE  LYS    37      59.247  -6.476 -25.045  1.00 62.05           C  
ATOM    293  NZ  LYS    37      58.801  -7.867 -25.357  1.00 62.05           N  
ATOM    294  N   LEU    38      55.221  -0.779 -23.848  1.00 60.76           N  
ATOM    295  CA  LEU    38      54.150  -0.145 -23.086  1.00 60.76           C  
ATOM    296  C   LEU    38      52.956   0.165 -23.981  1.00 60.76           C  
ATOM    297  O   LEU    38      51.931   0.661 -23.506  1.00 60.76           O  
ATOM    298  CB  LEU    38      54.653   1.140 -22.422  1.00 60.76           C  
ATOM    299  CG  LEU    38      55.691   0.968 -21.312  1.00 60.76           C  
ATOM    300  CD1 LEU    38      56.319   2.312 -20.961  1.00 60.76           C  
ATOM    301  CD2 LEU    38      55.055   0.331 -20.080  1.00 60.76           C  
ATOM    302  N   ASP    39      53.112   0.053 -25.284  1.00 65.94           N  
ATOM    303  CA  ASP    39      52.032   0.238 -26.249  1.00 65.94           C  
ATOM    304  C   ASP    39      51.059  -0.938 -26.218  1.00 65.94           C  
ATOM    305  O   ASP    39      51.477  -2.097 -26.262  1.00 65.94           O  
ATOM    306  CB  ASP    39      52.597   0.417 -27.659  1.00 65.94           C  
ATOM    307  CG  ASP    39      53.313   1.743 -27.848  1.00 65.94           C  
ATOM    308  OD1 ASP    39      53.126   2.660 -27.019  1.00 65.94           O  
ATOM    309  OD2 ASP    39      54.068   1.873 -28.836  1.00 65.94           O  
ATOM    310  N   VAL    40      49.856  -0.643 -25.971  1.00 66.44           N  
ATOM    311  CA  VAL    40      48.791  -1.640 -25.954  1.00 66.44           C  
ATOM    312  C   VAL    40      47.846  -1.408 -27.131  1.00 66.44           C  
ATOM    313  O   VAL    40      47.633  -0.267 -27.549  1.00 66.44           O  
ATOM    314  CB  VAL    40      48.003  -1.607 -24.625  1.00 66.44           C  
ATOM    315  CG1 VAL    40      47.373  -2.968 -24.336  1.00 66.44           C  
ATOM    316  CG2 VAL    40      48.916  -1.182 -23.476  1.00 66.44           C  
ATOM    317  N   VAL    41      47.407  -2.450 -27.841  1.00 69.59           N  
ATOM    318  CA  VAL    41      46.457  -2.409 -28.947  1.00 69.59           C  
ATOM    319  C   VAL    41      45.137  -3.045 -28.518  1.00 69.59           C  
ATOM    320  O   VAL    41      45.128  -4.040 -27.789  1.00 69.59           O  
ATOM    321  CB  VAL    41      47.012  -3.125 -30.199  1.00 69.59           C  
ATOM    322  CG1 VAL    41      46.405  -2.535 -31.471  1.00 69.59           C  
ATOM    323  CG2 VAL    41      48.536  -3.029 -30.236  1.00 69.59           C  
ATOM    324  N   TRP    42      43.976  -2.522 -28.987  1.00 65.26           N  
ATOM    325  CA  TRP    42      42.641  -3.020 -28.671  1.00 65.26           C  
ATOM    326  C   TRP    42      42.122  -3.927 -29.782  1.00 65.26           C  
ATOM    327  O   TRP    42      42.158  -3.561 -30.959  1.00 65.26           O  
ATOM    328  CB  TRP    42      41.672  -1.856 -28.450  1.00 65.26           C  
ATOM    329  CG  TRP    42      40.263  -2.282 -28.164  1.00 65.26           C  
ATOM    330  CD1 TRP    42      39.200  -2.244 -29.023  1.00 65.26           C  
ATOM    331  CD2 TRP    42      39.764  -2.807 -26.930  1.00 65.26           C  
ATOM    332  NE1 TRP    42      38.069  -2.715 -28.397  1.00 65.26           N  
ATOM    333  CE2 TRP    42      38.388  -3.067 -27.113  1.00 65.26           C  
ATOM    334  CE3 TRP    42      40.348  -3.085 -25.686  1.00 65.26           C  
ATOM    335  CZ2 TRP    42      37.585  -3.592 -26.096  1.00 65.26           C  
ATOM    336  CZ3 TRP    42      39.548  -3.606 -24.676  1.00 65.26           C  
ATOM    337  CH2 TRP    42      38.181  -3.854 -24.890  1.00 65.26           C  
ATOM    338  N   HIS    43      41.682  -5.109 -29.484  1.00 64.06           N  
ATOM    339  CA  HIS    43      41.023  -6.059 -30.374  1.00 64.06           C  
ATOM    340  C   HIS    43      39.509  -6.018 -30.201  1.00 64.06           C  
ATOM    341  O   HIS    43      38.990  -6.394 -29.147  1.00 64.06           O  
ATOM    342  CB  HIS    43      41.542  -7.476 -30.122  1.00 64.06           C  
ATOM    343  CG  HIS    43      41.323  -8.409 -31.270  1.00 64.06           C  
ATOM    344  ND1 HIS    43      40.305  -9.337 -31.291  1.00 64.06           N  
ATOM    345  CD2 HIS    43      41.990  -8.551 -32.439  1.00 64.06           C  
ATOM    346  CE1 HIS    43      40.357 -10.014 -32.426  1.00 64.06           C  
ATOM    347  NE2 HIS    43      41.371  -9.556 -33.141  1.00 64.06           N  
ATOM    348  N   VAL    44      38.674  -5.706 -31.180  1.00 54.65           N  
ATOM    349  CA  VAL    44      37.237  -5.486 -31.062  1.00 54.65           C  
ATOM    350  C   VAL    44      36.527  -6.817 -30.828  1.00 54.65           C  
ATOM    351  O   VAL    44      35.667  -6.925 -29.951  1.00 54.65           O  
ATOM    352  CB  VAL    44      36.664  -4.789 -32.316  1.00 54.65           C  
ATOM    353  CG1 VAL    44      35.140  -4.718 -32.246  1.00 54.65           C  
ATOM    354  CG2 VAL    44      37.261  -3.391 -32.469  1.00 54.65           C  
ATOM    355  N   ALA    45      36.842  -7.805 -31.683  1.00 52.27           N  
ATOM    356  CA  ALA    45      36.107  -9.064 -31.586  1.00 52.27           C  
ATOM    357  C   ALA    45      36.282  -9.697 -30.208  1.00 52.27           C  
ATOM    358  O   ALA    45      35.333 -10.249 -29.647  1.00 52.27           O  
ATOM    359  CB  ALA    45      36.564 -10.032 -32.674  1.00 52.27           C  
ATOM    360  N   ALA    46      37.488  -9.385 -29.615  1.00 55.22           N  
ATOM    361  CA  ALA    46      37.684 -10.020 -28.315  1.00 55.22           C  
ATOM    362  C   ALA    46      37.313  -9.071 -27.179  1.00 55.22           C  
ATOM    363  O   ALA    46      37.116  -9.502 -26.041  1.00 55.22           O  
ATOM    364  CB  ALA    46      39.130 -10.487 -28.163  1.00 55.22           C  
ATOM    365  N   GLY    47      37.186  -7.767 -27.505  1.00 58.52           N  
ATOM    366  CA  GLY    47      36.942  -6.762 -26.482  1.00 58.52           C  
ATOM    367  C   GLY    47      38.076  -6.641 -25.481  1.00 58.52           C  
ATOM    368  O   GLY    47      37.838  -6.526 -24.277  1.00 58.52           O  
ATOM    369  N   GLN    48      39.321  -6.813 -25.820  1.00 61.68           N  
ATOM    370  CA  GLN    48      40.394  -6.839 -24.832  1.00 61.68           C  
ATOM    371  C   GLN    48      41.637  -6.123 -25.350  1.00 61.68           C  
ATOM    372  O   GLN    48      41.746  -5.844 -26.545  1.00 61.68           O  
ATOM    373  CB  GLN    48      40.739  -8.280 -24.451  1.00 61.68           C  
ATOM    374  CG  GLN    48      39.578  -9.047 -23.831  1.00 61.68           C  
ATOM    375  CD  GLN    48      39.346  -8.685 -22.376  1.00 61.68           C  
ATOM    376  OE1 GLN    48      40.214  -8.098 -21.722  1.00 61.68           O  
ATOM    377  NE2 GLN    48      38.174  -9.034 -21.857  1.00 61.68           N  
ATOM    378  N   CYS    49      42.601  -5.648 -24.549  1.00 67.32           N  
ATOM    379  CA  CYS    49      43.881  -5.055 -24.918  1.00 67.32           C  
ATOM    380  C   CYS    49      44.985  -6.105 -24.930  1.00 67.32           C  
ATOM    381  O   CYS    49      44.976  -7.031 -24.117  1.00 67.32           O  
ATOM    382  CB  CYS    49      44.248  -3.927 -23.953  1.00 67.32           C  
ATOM    383  SG  CYS    49      43.094  -2.538 -23.985  1.00 67.32           S  
ATOM    384  N   TYR    50      45.804  -5.984 -25.797  1.00 69.50           N  
ATOM    385  CA  TYR    50      46.914  -6.923 -25.911  1.00 69.50           C  
ATOM    386  C   TYR    50      48.246  -6.186 -25.981  1.00 69.50           C  
ATOM    387  O   TYR    50      48.324  -5.082 -26.525  1.00 69.50           O  
ATOM    388  CB  TYR    50      46.743  -7.811 -27.146  1.00 69.50           C  
ATOM    389  CG  TYR    50      45.600  -8.791 -27.037  1.00 69.50           C  
ATOM    390  CD1 TYR    50      45.823 -10.112 -26.655  1.00 69.50           C  
ATOM    391  CD2 TYR    50      44.295  -8.397 -27.316  1.00 69.50           C  
ATOM    392  CE1 TYR    50      44.772 -11.018 -26.554  1.00 69.50           C  
ATOM    393  CE2 TYR    50      43.237  -9.295 -27.218  1.00 69.50           C  
ATOM    394  CZ  TYR    50      43.485 -10.601 -26.837  1.00 69.50           C  
ATOM    395  OH  TYR    50      42.441 -11.494 -26.739  1.00 69.50           O  
ATOM    396  N   ALA    51      49.153  -6.590 -25.206  1.00 70.97           N  
ATOM    397  CA  ALA    51      50.526  -6.111 -25.341  1.00 70.97           C  
ATOM    398  C   ALA    51      51.396  -7.136 -26.062  1.00 70.97           C  
ATOM    399  O   ALA    51      51.192  -8.344 -25.918  1.00 70.97           O  
ATOM    400  CB  ALA    51      51.114  -5.789 -23.970  1.00 70.97           C  
ATOM    401  N   TRP    52      52.233  -6.639 -26.856  1.00 71.59           N  
ATOM    402  CA  TRP    52      53.085  -7.550 -27.614  1.00 71.59           C  
ATOM    403  C   TRP    52      54.297  -7.973 -26.792  1.00 71.59           C  
ATOM    404  O   TRP    52      55.005  -7.128 -26.239  1.00 71.59           O  
ATOM    405  CB  TRP    52      53.541  -6.897 -28.922  1.00 71.59           C  
ATOM    406  CG  TRP    52      54.433  -7.766 -29.758  1.00 71.59           C  
ATOM    407  CD1 TRP    52      55.738  -7.530 -30.088  1.00 71.59           C  
ATOM    408  CD2 TRP    52      54.081  -9.008 -30.374  1.00 71.59           C  
ATOM    409  NE1 TRP    52      56.220  -8.553 -30.872  1.00 71.59           N  
ATOM    410  CE2 TRP    52      55.224  -9.472 -31.062  1.00 71.59           C  
ATOM    411  CE3 TRP    52      52.909  -9.776 -30.410  1.00 71.59           C  
ATOM    412  CZ2 TRP    52      55.228 -10.671 -31.779  1.00 71.59           C  
ATOM    413  CZ3 TRP    52      52.915 -10.969 -31.124  1.00 71.59           C  
ATOM    414  CH2 TRP    52      54.069 -11.403 -31.798  1.00 71.59           C  
ATOM    415  N   GLY    53      54.518  -9.273 -26.636  1.00 65.60           N  
ATOM    416  CA  GLY    53      55.595  -9.815 -25.823  1.00 65.60           C  
ATOM    417  C   GLY    53      56.862 -10.083 -26.612  1.00 65.60           C  
ATOM    418  O   GLY    53      57.900 -10.417 -26.037  1.00 65.60           O  
ATOM    419  N   GLY    54      56.757 -10.004 -28.013  1.00 67.57           N  
ATOM    420  CA  GLY    54      57.885 -10.382 -28.849  1.00 67.57           C  
ATOM    421  C   GLY    54      58.792  -9.215 -29.191  1.00 67.57           C  
ATOM    422  O   GLY    54      58.852  -8.231 -28.450  1.00 67.57           O  
ATOM    423  N   THR    55      59.589  -9.345 -30.163  1.00 71.50           N  
ATOM    424  CA  THR    55      60.538  -8.331 -30.607  1.00 71.50           C  
ATOM    425  C   THR    55      59.812  -7.168 -31.278  1.00 71.50           C  
ATOM    426  O   THR    55      58.854  -7.376 -32.026  1.00 71.50           O  
ATOM    427  CB  THR    55      61.574  -8.923 -31.581  1.00 71.50           C  
ATOM    428  OG1 THR    55      62.173 -10.081 -30.986  1.00 71.50           O  
ATOM    429  CG2 THR    55      62.667  -7.910 -31.904  1.00 71.50           C  
ATOM    430  N   LEU    56      60.062  -5.886 -30.879  1.00 71.80           N  
ATOM    431  CA  LEU    56      59.555  -4.610 -31.371  1.00 71.80           C  
ATOM    432  C   LEU    56      60.459  -4.052 -32.465  1.00 71.80           C  
ATOM    433  O   LEU    56      61.660  -4.330 -32.486  1.00 71.80           O  
ATOM    434  CB  LEU    56      59.438  -3.602 -30.225  1.00 71.80           C  
ATOM    435  CG  LEU    56      58.372  -3.896 -29.169  1.00 71.80           C  
ATOM    436  CD1 LEU    56      58.663  -3.117 -27.891  1.00 71.80           C  
ATOM    437  CD2 LEU    56      56.984  -3.558 -29.703  1.00 71.80           C  
ATOM    438  N   PRO    57      59.834  -3.346 -33.230  1.00 78.00           N  
ATOM    439  CA  PRO    57      58.417  -3.027 -33.419  1.00 78.00           C  
ATOM    440  C   PRO    57      57.626  -4.187 -34.019  1.00 78.00           C  
ATOM    441  O   PRO    57      58.200  -5.050 -34.688  1.00 78.00           O  
ATOM    442  CB  PRO    57      58.449  -1.834 -34.377  1.00 78.00           C  
ATOM    443  CG  PRO    57      59.777  -1.927 -35.058  1.00 78.00           C  
ATOM    444  CD  PRO    57      60.680  -2.791 -34.226  1.00 78.00           C  
ATOM    445  N   LYS    58      56.318  -4.223 -33.734  1.00 76.08           N  
ATOM    446  CA  LYS    58      55.403  -5.235 -34.255  1.00 76.08           C  
ATOM    447  C   LYS    58      54.201  -4.589 -34.938  1.00 76.08           C  
ATOM    448  O   LYS    58      53.564  -3.697 -34.373  1.00 76.08           O  
ATOM    449  CB  LYS    58      54.933  -6.162 -33.134  1.00 76.08           C  
ATOM    450  CG  LYS    58      53.864  -7.158 -33.561  1.00 76.08           C  
ATOM    451  CD  LYS    58      54.420  -8.194 -34.529  1.00 76.08           C  
ATOM    452  CE  LYS    58      53.401  -9.287 -34.824  1.00 76.08           C  
ATOM    453  NZ  LYS    58      53.945 -10.311 -35.766  1.00 76.08           N  
ATOM    454  N   THR    59      53.989  -4.887 -36.257  1.00 77.33           N  
ATOM    455  CA  THR    59      52.803  -4.464 -36.993  1.00 77.33           C  
ATOM    456  C   THR    59      51.671  -5.472 -36.820  1.00 77.33           C  
ATOM    457  O   THR    59      51.894  -6.682 -36.887  1.00 77.33           O  
ATOM    458  CB  THR    59      53.110  -4.285 -38.492  1.00 77.33           C  
ATOM    459  OG1 THR    59      54.204  -3.372 -38.644  1.00 77.33           O  
ATOM    460  CG2 THR    59      51.899  -3.739 -39.240  1.00 77.33           C  
ATOM    461  N   VAL    60      50.453  -5.093 -36.579  1.00 70.12           N  
ATOM    462  CA  VAL    60      49.273  -5.934 -36.403  1.00 70.12           C  
ATOM    463  C   VAL    60      48.809  -6.463 -37.759  1.00 70.12           C  
ATOM    464  O   VAL    60      48.564  -5.686 -38.684  1.00 70.12           O  
ATOM    465  CB  VAL    60      48.126  -5.165 -35.710  1.00 70.12           C  
ATOM    466  CG1 VAL    60      46.900  -6.060 -35.542  1.00 70.12           C  
ATOM    467  CG2 VAL    60      48.587  -4.625 -34.358  1.00 70.12           C  
ATOM    468  N   GLY    61      48.743  -7.831 -37.941  1.00 65.67           N  
ATOM    469  CA  GLY    61      48.360  -8.537 -39.153  1.00 65.67           C  
ATOM    470  C   GLY    61      46.869  -8.802 -39.244  1.00 65.67           C  
ATOM    471  O   GLY    61      46.124  -8.514 -38.305  1.00 65.67           O  
ATOM    472  N   ALA    62      46.297  -9.067 -40.488  1.00 55.02           N  
ATOM    473  CA  ALA    62      44.944  -9.565 -40.722  1.00 55.02           C  
ATOM    474  C   ALA    62      44.678 -10.830 -39.911  1.00 55.02           C  
ATOM    475  O   ALA    62      45.527 -11.722 -39.844  1.00 55.02           O  
ATOM    476  CB  ALA    62      44.725  -9.834 -42.208  1.00 55.02           C  
ATOM    477  N   ASN    63      43.535 -10.904 -39.125  1.00 51.68           N  
ATOM    478  CA  ASN    63      43.073 -12.115 -38.455  1.00 51.68           C  
ATOM    479  C   ASN    63      44.009 -12.521 -37.320  1.00 51.68           C  
ATOM    480  O   ASN    63      44.206 -13.711 -37.067  1.00 51.68           O  
ATOM    481  CB  ASN    63      42.927 -13.261 -39.458  1.00 51.68           C  
ATOM    482  CG  ASN    63      41.852 -12.998 -40.494  1.00 51.68           C  
ATOM    483  OD1 ASN    63      40.866 -12.308 -40.221  1.00 51.68           O  
ATOM    484  ND2 ASN    63      42.033 -13.545 -41.690  1.00 51.68           N  
ATOM    485  N   SER    64      45.007 -11.729 -37.045  1.00 54.71           N  
ATOM    486  CA  SER    64      45.771 -12.041 -35.841  1.00 54.71           C  
ATOM    487  C   SER    64      44.854 -12.227 -34.637  1.00 54.71           C  
ATOM    488  O   SER    64      43.903 -11.465 -34.451  1.00 54.71           O  
ATOM    489  CB  SER    64      46.789 -10.937 -35.552  1.00 54.71           C  
ATOM    490  OG  SER    64      46.172  -9.661 -35.589  1.00 54.71           O  
ATOM    491  N   THR    65      44.055 -13.368 -34.691  1.00 53.71           N  
ATOM    492  CA  THR    65      43.302 -13.837 -33.533  1.00 53.71           C  
ATOM    493  C   THR    65      44.210 -13.965 -32.313  1.00 53.71           C  
ATOM    494  O   THR    65      45.267 -14.595 -32.384  1.00 53.71           O  
ATOM    495  CB  THR    65      42.626 -15.190 -33.818  1.00 53.71           C  
ATOM    496  OG1 THR    65      42.386 -15.312 -35.225  1.00 53.71           O  
ATOM    497  CG2 THR    65      41.298 -15.309 -33.076  1.00 53.71           C  
ATOM    498  N   PRO    66      44.168 -12.954 -31.419  1.00 53.12           N  
ATOM    499  CA  PRO    66      44.967 -13.039 -30.194  1.00 53.12           C  
ATOM    500  C   PRO    66      44.833 -14.389 -29.494  1.00 53.12           C  
ATOM    501  O   PRO    66      43.727 -14.787 -29.120  1.00 53.12           O  
ATOM    502  CB  PRO    66      44.399 -11.914 -29.325  1.00 53.12           C  
ATOM    503  CG  PRO    66      43.234 -11.386 -30.097  1.00 53.12           C  
ATOM    504  CD  PRO    66      43.171 -12.101 -31.416  1.00 53.12           C  
ATOM    505  N   ILE    67      45.208 -15.547 -30.137  1.00 48.25           N  
ATOM    506  CA  ILE    67      45.145 -16.754 -29.319  1.00 48.25           C  
ATOM    507  C   ILE    67      46.173 -16.669 -28.194  1.00 48.25           C  
ATOM    508  O   ILE    67      47.269 -16.136 -28.384  1.00 48.25           O  
ATOM    509  CB  ILE    67      45.382 -18.024 -30.167  1.00 48.25           C  
ATOM    510  CG1 ILE    67      44.675 -17.901 -31.522  1.00 48.25           C  
ATOM    511  CG2 ILE    67      44.912 -19.271 -29.414  1.00 48.25           C  
ATOM    512  CD1 ILE    67      45.040 -18.998 -32.512  1.00 48.25           C  
ATOM    513  N   ASN    68      45.706 -16.331 -26.995  1.00 45.73           N  
ATOM    514  CA  ASN    68      46.443 -16.664 -25.781  1.00 45.73           C  
ATOM    515  C   ASN    68      47.236 -17.957 -25.944  1.00 45.73           C  
ATOM    516  O   ASN    68      46.681 -19.051 -25.822  1.00 45.73           O  
ATOM    517  CB  ASN    68      45.491 -16.772 -24.588  1.00 45.73           C  
ATOM    518  CG  ASN    68      45.535 -15.549 -23.693  1.00 45.73           C  
ATOM    519  OD1 ASN    68      46.495 -14.775 -23.726  1.00 45.73           O  
ATOM    520  ND2 ASN    68      44.495 -15.366 -22.888  1.00 45.73           N  
ATOM    521  N   THR    69      47.973 -18.119 -26.995  1.00 39.78           N  
ATOM    522  CA  THR    69      48.618 -19.427 -27.001  1.00 39.78           C  
ATOM    523  C   THR    69      49.761 -19.471 -25.991  1.00 39.78           C  
ATOM    524  O   THR    69      50.355 -18.438 -25.673  1.00 39.78           O  
ATOM    525  CB  THR    69      49.152 -19.781 -28.401  1.00 39.78           C  
ATOM    526  OG1 THR    69      49.631 -18.590 -29.038  1.00 39.78           O  
ATOM    527  CG2 THR    69      48.060 -20.402 -29.266  1.00 39.78           C  
ATOM    528  N   GLY    70      49.545 -20.215 -24.884  1.00 39.35           N  
ATOM    529  CA  GLY    70      50.478 -21.142 -24.263  1.00 39.35           C  
ATOM    530  C   GLY    70      51.741 -20.469 -23.760  1.00 39.35           C  
ATOM    531  O   GLY    70      52.132 -19.414 -24.264  1.00 39.35           O  
ATOM    532  N   GLY    71      51.558 -19.857 -22.471  1.00 40.11           N  
ATOM    533  CA  GLY    71      52.717 -19.581 -21.638  1.00 40.11           C  
ATOM    534  C   GLY    71      53.669 -18.573 -22.255  1.00 40.11           C  
ATOM    535  O   GLY    71      53.880 -18.574 -23.469  1.00 40.11           O  
ATOM    536  N   VAL    72      53.501 -17.270 -21.897  1.00 43.21           N  
ATOM    537  CA  VAL    72      54.001 -15.911 -21.712  1.00 43.21           C  
ATOM    538  C   VAL    72      55.445 -15.821 -22.201  1.00 43.21           C  
ATOM    539  O   VAL    72      56.051 -14.747 -22.171  1.00 43.21           O  
ATOM    540  CB  VAL    72      53.910 -15.469 -20.234  1.00 43.21           C  
ATOM    541  CG1 VAL    72      53.069 -14.201 -20.101  1.00 43.21           C  
ATOM    542  CG2 VAL    72      53.329 -16.591 -19.377  1.00 43.21           C  
ATOM    543  N   SER    73      56.113 -16.918 -22.625  1.00 48.89           N  
ATOM    544  CA  SER    73      57.387 -16.680 -23.296  1.00 48.89           C  
ATOM    545  C   SER    73      57.226 -16.707 -24.813  1.00 48.89           C  
ATOM    546  O   SER    73      58.181 -16.450 -25.548  1.00 48.89           O  
ATOM    547  CB  SER    73      58.422 -17.720 -22.867  1.00 48.89           C  
ATOM    548  OG  SER    73      58.037 -19.017 -23.289  1.00 48.89           O  
ATOM    549  N   ALA    74      56.024 -16.573 -25.409  1.00 52.06           N  
ATOM    550  CA  ALA    74      55.912 -16.769 -26.852  1.00 52.06           C  
ATOM    551  C   ALA    74      55.678 -15.443 -27.569  1.00 52.06           C  
ATOM    552  O   ALA    74      55.481 -14.409 -26.927  1.00 52.06           O  
ATOM    553  CB  ALA    74      54.785 -17.749 -27.170  1.00 52.06           C  
ATOM    554  N   ASN    75      56.636 -14.847 -28.307  1.00 68.83           N  
ATOM    555  CA  ASN    75      56.260 -14.030 -29.456  1.00 68.83           C  
ATOM    556  C   ASN    75      54.755 -14.075 -29.706  1.00 68.83           C  
ATOM    557  O   ASN    75      54.305 -14.628 -30.710  1.00 68.83           O  
ATOM    558  CB  ASN    75      57.020 -14.478 -30.706  1.00 68.83           C  
ATOM    559  CG  ASN    75      58.332 -13.741 -30.887  1.00 68.83           C  
ATOM    560  OD1 ASN    75      58.576 -12.716 -30.245  1.00 68.83           O  
ATOM    561  ND2 ASN    75      59.187 -14.258 -31.762  1.00 68.83           N  
ATOM    562  N   ALA    76      54.065 -13.630 -28.787  1.00 68.88           N  
ATOM    563  CA  ALA    76      52.613 -13.687 -28.939  1.00 68.88           C  
ATOM    564  C   ALA    76      51.948 -12.461 -28.321  1.00 68.88           C  
ATOM    565  O   ALA    76      52.556 -11.761 -27.508  1.00 68.88           O  
ATOM    566  CB  ALA    76      52.062 -14.963 -28.306  1.00 68.88           C  
ATOM    567  N   TRP    77      50.773 -12.129 -28.780  1.00 70.78           N  
ATOM    568  CA  TRP    77      49.926 -11.148 -28.109  1.00 70.78           C  
ATOM    569  C   TRP    77      49.402 -11.695 -26.786  1.00 70.78           C  
ATOM    570  O   TRP    77      48.863 -12.803 -26.734  1.00 70.78           O  
ATOM    571  CB  TRP    77      48.754 -10.744 -29.008  1.00 70.78           C  
ATOM    572  CG  TRP    77      49.157  -9.940 -30.208  1.00 70.78           C  
ATOM    573  CD1 TRP    77      49.319 -10.394 -31.488  1.00 70.78           C  
ATOM    574  CD2 TRP    77      49.453  -8.540 -30.238  1.00 70.78           C  
ATOM    575  NE1 TRP    77      49.697  -9.359 -32.312  1.00 70.78           N  
ATOM    576  CE2 TRP    77      49.787  -8.212 -31.571  1.00 70.78           C  
ATOM    577  CE3 TRP    77      49.467  -7.531 -29.266  1.00 70.78           C  
ATOM    578  CZ2 TRP    77      50.132  -6.914 -31.956  1.00 70.78           C  
ATOM    579  CZ3 TRP    77      49.811  -6.240 -29.652  1.00 70.78           C  
ATOM    580  CH2 TRP    77      50.138  -5.946 -30.986  1.00 70.78           C  
ATOM    581  N   VAL    78      49.678 -11.067 -25.703  1.00 64.85           N  
ATOM    582  CA  VAL    78      49.283 -11.514 -24.371  1.00 64.85           C  
ATOM    583  C   VAL    78      48.194 -10.596 -23.820  1.00 64.85           C  
ATOM    584  O   VAL    78      48.292  -9.371 -23.929  1.00 64.85           O  
ATOM    585  CB  VAL    78      50.488 -11.552 -23.405  1.00 64.85           C  
ATOM    586  CG1 VAL    78      50.085 -12.163 -22.064  1.00 64.85           C  
ATOM    587  CG2 VAL    78      51.645 -12.332 -24.026  1.00 64.85           C  
ATOM    588  N   GLU    79      47.139 -11.239 -23.413  1.00 64.23           N  
ATOM    589  CA  GLU    79      46.085 -10.478 -22.748  1.00 64.23           C  
ATOM    590  C   GLU    79      46.628  -9.726 -21.536  1.00 64.23           C  
ATOM    591  O   GLU    79      47.357 -10.295 -20.721  1.00 64.23           O  
ATOM    592  CB  GLU    79      44.940 -11.402 -22.324  1.00 64.23           C  
ATOM    593  CG  GLU    79      43.615 -11.091 -23.003  1.00 64.23           C  
ATOM    594  CD  GLU    79      42.492 -12.027 -22.585  1.00 64.23           C  
ATOM    595  OE1 GLU    79      41.342 -11.838 -23.043  1.00 64.23           O  
ATOM    596  OE2 GLU    79      42.764 -12.955 -21.791  1.00 64.23           O  
ATOM    597  N   TYR    80      46.372  -8.537 -21.493  1.00 57.63           N  
ATOM    598  CA  TYR    80      46.839  -7.717 -20.381  1.00 57.63           C  
ATOM    599  C   TYR    80      46.297  -8.236 -19.055  1.00 57.63           C  
ATOM    600  O   TYR    80      46.996  -8.209 -18.038  1.00 57.63           O  
ATOM    601  CB  TYR    80      46.424  -6.256 -20.579  1.00 57.63           C  
ATOM    602  CG  TYR    80      47.055  -5.306 -19.591  1.00 57.63           C  
ATOM    603  CD1 TYR    80      46.346  -4.855 -18.479  1.00 57.63           C  
ATOM    604  CD2 TYR    80      48.359  -4.857 -19.766  1.00 57.63           C  
ATOM    605  CE1 TYR    80      46.922  -3.977 -17.566  1.00 57.63           C  
ATOM    606  CE2 TYR    80      48.946  -3.980 -18.860  1.00 57.63           C  
ATOM    607  CZ  TYR    80      48.221  -3.547 -17.765  1.00 57.63           C  
ATOM    608  OH  TYR    80      48.796  -2.678 -16.864  1.00 57.63           O  
ATOM    609  N   ASN    81      45.040  -8.750 -18.882  1.00 51.29           N  
ATOM    610  CA  ASN    81      44.517  -9.181 -17.590  1.00 51.29           C  
ATOM    611  C   ASN    81      45.310 -10.358 -17.028  1.00 51.29           C  
ATOM    612  O   ASN    81      45.308 -10.592 -15.818  1.00 51.29           O  
ATOM    613  CB  ASN    81      43.035  -9.545 -17.704  1.00 51.29           C  
ATOM    614  CG  ASN    81      42.121  -8.363 -17.448  1.00 51.29           C  
ATOM    615  OD1 ASN    81      42.564  -7.310 -16.982  1.00 51.29           O  
ATOM    616  ND2 ASN    81      40.839  -8.528 -17.751  1.00 51.29           N  
ATOM    617  N   SER    82      45.781 -11.222 -17.848  1.00 47.27           N  
ATOM    618  CA  SER    82      46.522 -12.386 -17.372  1.00 47.27           C  
ATOM    619  C   SER    82      47.746 -11.969 -16.563  1.00 47.27           C  
ATOM    620  O   SER    82      48.386 -12.804 -15.921  1.00 47.27           O  
ATOM    621  CB  SER    82      46.953 -13.265 -18.547  1.00 47.27           C  
ATOM    622  OG  SER    82      47.881 -12.582 -19.373  1.00 47.27           O  
ATOM    623  N   PHE    83      47.952 -10.672 -16.346  1.00 45.24           N  
ATOM    624  CA  PHE    83      49.157 -10.156 -15.708  1.00 45.24           C  
ATOM    625  C   PHE    83      49.079 -10.316 -14.195  1.00 45.24           C  
ATOM    626  O   PHE    83      50.081 -10.151 -13.495  1.00 45.24           O  
ATOM    627  CB  PHE    83      49.370  -8.683 -16.070  1.00 45.24           C  
ATOM    628  CG  PHE    83      49.869  -8.469 -17.473  1.00 45.24           C  
ATOM    629  CD1 PHE    83      51.209  -8.658 -17.786  1.00 45.24           C  
ATOM    630  CD2 PHE    83      48.997  -8.077 -18.481  1.00 45.24           C  
ATOM    631  CE1 PHE    83      51.674  -8.461 -19.084  1.00 45.24           C  
ATOM    632  CE2 PHE    83      49.454  -7.878 -19.781  1.00 45.24           C  
ATOM    633  CZ  PHE    83      50.793  -8.069 -20.080  1.00 45.24           C  
ATOM    634  N   THR    84      47.854 -10.477 -13.685  1.00 43.40           N  
ATOM    635  CA  THR    84      47.784 -10.581 -12.232  1.00 43.40           C  
ATOM    636  C   THR    84      48.378 -11.904 -11.755  1.00 43.40           C  
ATOM    637  O   THR    84      48.971 -11.972 -10.677  1.00 43.40           O  
ATOM    638  CB  THR    84      46.333 -10.457 -11.732  1.00 43.40           C  
ATOM    639  OG1 THR    84      45.458 -11.116 -12.655  1.00 43.40           O  
ATOM    640  CG2 THR    84      45.917  -8.994 -11.610  1.00 43.40           C  
ATOM    641  N   THR    85      48.372 -12.841 -12.589  1.00 43.04           N  
ATOM    642  CA  THR    85      48.856 -14.068 -11.966  1.00 43.04           C  
ATOM    643  C   THR    85      50.202 -14.480 -12.556  1.00 43.04           C  
ATOM    644  O   THR    85      51.060 -15.009 -11.847  1.00 43.04           O  
ATOM    645  CB  THR    85      47.845 -15.217 -12.135  1.00 43.04           C  
ATOM    646  OG1 THR    85      46.801 -14.800 -13.023  1.00 43.04           O  
ATOM    647  CG2 THR    85      47.230 -15.610 -10.795  1.00 43.04           C  
ATOM    648  N   ASN    86      50.415 -14.109 -13.757  1.00 44.99           N  
ATOM    649  CA  ASN    86      51.625 -14.682 -14.338  1.00 44.99           C  
ATOM    650  C   ASN    86      52.382 -13.658 -15.179  1.00 44.99           C  
ATOM    651  O   ASN    86      52.042 -13.431 -16.342  1.00 44.99           O  
ATOM    652  CB  ASN    86      51.285 -15.914 -15.180  1.00 44.99           C  
ATOM    653  CG  ASN    86      51.155 -17.173 -14.346  1.00 44.99           C  
ATOM    654  OD1 ASN    86      51.716 -17.268 -13.252  1.00 44.99           O  
ATOM    655  ND2 ASN    86      50.412 -18.148 -14.856  1.00 44.99           N  
ATOM    656  N   ILE    87      53.015 -12.726 -14.559  1.00 47.10           N  
ATOM    657  CA  ILE    87      53.805 -11.881 -15.448  1.00 47.10           C  
ATOM    658  C   ILE    87      54.999 -12.669 -15.982  1.00 47.10           C  
ATOM    659  O   ILE    87      55.846 -13.125 -15.211  1.00 47.10           O  
ATOM    660  CB  ILE    87      54.287 -10.600 -14.729  1.00 47.10           C  
ATOM    661  CG1 ILE    87      53.096  -9.840 -14.136  1.00 47.10           C  
ATOM    662  CG2 ILE    87      55.083  -9.710 -15.689  1.00 47.10           C  
ATOM    663  CD1 ILE    87      53.477  -8.549 -13.425  1.00 47.10           C  
ATOM    664  N   PRO    88      55.061 -12.813 -17.209  1.00 44.69           N  
ATOM    665  CA  PRO    88      56.292 -13.529 -17.551  1.00 44.69           C  
ATOM    666  C   PRO    88      57.540 -12.661 -17.404  1.00 44.69           C  
ATOM    667  O   PRO    88      57.455 -11.432 -17.485  1.00 44.69           O  
ATOM    668  CB  PRO    88      56.074 -13.928 -19.013  1.00 44.69           C  
ATOM    669  CG  PRO    88      54.687 -13.471 -19.330  1.00 44.69           C  
ATOM    670  CD  PRO    88      54.162 -12.690 -18.160  1.00 44.69           C  
ATOM    671  N   SER    89      58.687 -13.378 -17.097  1.00 46.43           N  
ATOM    672  CA  SER    89      60.053 -12.864 -17.073  1.00 46.43           C  
ATOM    673  C   SER    89      60.321 -11.950 -18.264  1.00 46.43           C  
ATOM    674  O   SER    89      60.002 -12.297 -19.403  1.00 46.43           O  
ATOM    675  CB  SER    89      61.059 -14.016 -17.067  1.00 46.43           C  
ATOM    676  OG  SER    89      61.914 -13.942 -18.194  1.00 46.43           O  
ATOM    677  N   GLY    90      60.728 -10.707 -18.018  1.00 44.62           N  
ATOM    678  CA  GLY    90      61.218  -9.822 -19.063  1.00 44.62           C  
ATOM    679  C   GLY    90      60.124  -8.979 -19.691  1.00 44.62           C  
ATOM    680  O   GLY    90      60.377  -8.231 -20.639  1.00 44.62           O  
ATOM    681  N   PHE    91      58.928  -9.376 -19.525  1.00 45.39           N  
ATOM    682  CA  PHE    91      57.894  -8.649 -20.252  1.00 45.39           C  
ATOM    683  C   PHE    91      57.980  -7.154 -19.966  1.00 45.39           C  
ATOM    684  O   PHE    91      57.878  -6.335 -20.881  1.00 45.39           O  
ATOM    685  CB  PHE    91      56.503  -9.174 -19.880  1.00 45.39           C  
ATOM    686  CG  PHE    91      55.406  -8.678 -20.783  1.00 45.39           C  
ATOM    687  CD1 PHE    91      54.617  -7.596 -20.411  1.00 45.39           C  
ATOM    688  CD2 PHE    91      55.163  -9.294 -22.003  1.00 45.39           C  
ATOM    689  CE1 PHE    91      53.600  -7.135 -21.244  1.00 45.39           C  
ATOM    690  CE2 PHE    91      54.149  -8.839 -22.841  1.00 45.39           C  
ATOM    691  CZ  PHE    91      53.368  -7.760 -22.459  1.00 45.39           C  
ATOM    692  N   TYR    92      58.019  -6.730 -18.671  1.00 46.98           N  
ATOM    693  CA  TYR    92      58.149  -5.277 -18.654  1.00 46.98           C  
ATOM    694  C   TYR    92      59.611  -4.859 -18.759  1.00 46.98           C  
ATOM    695  O   TYR    92      59.927  -3.668 -18.710  1.00 46.98           O  
ATOM    696  CB  TYR    92      57.530  -4.697 -17.379  1.00 46.98           C  
ATOM    697  CG  TYR    92      56.020  -4.707 -17.378  1.00 46.98           C  
ATOM    698  CD1 TYR    92      55.299  -3.823 -18.178  1.00 46.98           C  
ATOM    699  CD2 TYR    92      55.313  -5.598 -16.578  1.00 46.98           C  
ATOM    700  CE1 TYR    92      53.907  -3.827 -18.179  1.00 46.98           C  
ATOM    701  CE2 TYR    92      53.922  -5.610 -16.571  1.00 46.98           C  
ATOM    702  CZ  TYR    92      53.229  -4.723 -17.374  1.00 46.98           C  
ATOM    703  OH  TYR    92      51.852  -4.731 -17.371  1.00 46.98           O  
ATOM    704  N   GLY    93      60.494  -5.777 -19.241  1.00 48.34           N  
ATOM    705  CA  GLY    93      61.776  -5.091 -19.210  1.00 48.34           C  
ATOM    706  C   GLY    93      61.944  -4.193 -18.000  1.00 48.34           C  
ATOM    707  O   GLY    93      61.253  -4.362 -16.993  1.00 48.34           O  
ATOM    708  N   GLY    94      63.022  -4.389 -17.197  1.00 51.58           N  
ATOM    709  CA  GLY    94      63.514  -3.610 -16.071  1.00 51.58           C  
ATOM    710  C   GLY    94      62.421  -2.841 -15.354  1.00 51.58           C  
ATOM    711  O   GLY    94      62.696  -2.090 -14.416  1.00 51.58           O  
ATOM    712  N   SER    95      61.139  -2.832 -15.666  1.00 64.33           N  
ATOM    713  CA  SER    95      60.168  -1.970 -14.999  1.00 64.33           C  
ATOM    714  C   SER    95      59.434  -2.717 -13.891  1.00 64.33           C  
ATOM    715  O   SER    95      58.591  -2.141 -13.200  1.00 64.33           O  
ATOM    716  CB  SER    95      59.160  -1.418 -16.008  1.00 64.33           C  
ATOM    717  OG  SER    95      59.802  -0.582 -16.955  1.00 64.33           O  
ATOM    718  N   CYS    96      59.501  -4.019 -13.840  1.00 66.13           N  
ATOM    719  CA  CYS    96      58.922  -4.790 -12.745  1.00 66.13           C  
ATOM    720  C   CYS    96      60.008  -5.480 -11.929  1.00 66.13           C  
ATOM    721  O   CYS    96      61.023  -5.913 -12.479  1.00 66.13           O  
ATOM    722  CB  CYS    96      57.938  -5.829 -13.283  1.00 66.13           C  
ATOM    723  SG  CYS    96      57.097  -6.772 -11.992  1.00 66.13           S  
ATOM    724  N   PHE    97      59.838  -5.678 -10.692  1.00 72.73           N  
ATOM    725  CA  PHE    97      60.826  -6.255  -9.788  1.00 72.73           C  
ATOM    726  C   PHE    97      60.146  -6.933  -8.604  1.00 72.73           C  
ATOM    727  O   PHE    97      59.189  -6.398  -8.040  1.00 72.73           O  
ATOM    728  CB  PHE    97      61.794  -5.177  -9.289  1.00 72.73           C  
ATOM    729  CG  PHE    97      63.009  -5.727  -8.593  1.00 72.73           C  
ATOM    730  CD1 PHE    97      63.004  -5.939  -7.220  1.00 72.73           C  
ATOM    731  CD2 PHE    97      64.157  -6.034  -9.313  1.00 72.73           C  
ATOM    732  CE1 PHE    97      64.128  -6.448  -6.572  1.00 72.73           C  
ATOM    733  CE2 PHE    97      65.283  -6.543  -8.673  1.00 72.73           C  
ATOM    734  CZ  PHE    97      65.267  -6.749  -7.303  1.00 72.73           C  
ATOM    735  N   PRO    98      60.597  -8.035  -8.316  1.00 71.93           N  
ATOM    736  CA  PRO    98      61.687  -8.716  -9.018  1.00 71.93           C  
ATOM    737  C   PRO    98      61.238  -9.348 -10.334  1.00 71.93           C  
ATOM    738  O   PRO    98      60.038  -9.404 -10.618  1.00 71.93           O  
ATOM    739  CB  PRO    98      62.132  -9.789  -8.022  1.00 71.93           C  
ATOM    740  CG  PRO    98      61.283  -9.563  -6.813  1.00 71.93           C  
ATOM    741  CD  PRO    98      60.201  -8.582  -7.166  1.00 71.93           C  
ATOM    742  N   THR    99      62.299  -9.675 -11.234  1.00 65.44           N  
ATOM    743  CA  THR    99      62.042 -10.166 -12.584  1.00 65.44           C  
ATOM    744  C   THR    99      61.829 -11.677 -12.579  1.00 65.44           C  
ATOM    745  O   THR    99      61.320 -12.241 -13.550  1.00 65.44           O  
ATOM    746  CB  THR    99      63.198  -9.811 -13.537  1.00 65.44           C  
ATOM    747  OG1 THR    99      64.423 -10.337 -13.009  1.00 65.44           O  
ATOM    748  CG2 THR    99      63.335  -8.300 -13.698  1.00 65.44           C  
ATOM    749  N   GLU   100      62.289 -12.311 -11.553  1.00 67.16           N  
ATOM    750  CA  GLU   100      62.099 -13.752 -11.421  1.00 67.16           C  
ATOM    751  C   GLU   100      60.631 -14.096 -11.184  1.00 67.16           C  
ATOM    752  O   GLU   100      59.918 -13.359 -10.498  1.00 67.16           O  
ATOM    753  CB  GLU   100      62.959 -14.306 -10.282  1.00 67.16           C  
ATOM    754  CG  GLU   100      64.434 -13.951 -10.397  1.00 67.16           C  
ATOM    755  CD  GLU   100      64.861 -12.845  -9.445  1.00 67.16           C  
ATOM    756  OE1 GLU   100      66.082 -12.668  -9.228  1.00 67.16           O  
ATOM    757  OE2 GLU   100      63.968 -12.150  -8.911  1.00 67.16           O  
ATOM    758  N   ASN   101      60.126 -15.155 -11.918  1.00 58.11           N  
ATOM    759  CA  ASN   101      58.765 -15.661 -11.783  1.00 58.11           C  
ATOM    760  C   ASN   101      58.418 -15.955 -10.326  1.00 58.11           C  
ATOM    761  O   ASN   101      59.116 -16.720  -9.659  1.00 58.11           O  
ATOM    762  CB  ASN   101      58.570 -16.915 -12.638  1.00 58.11           C  
ATOM    763  CG  ASN   101      58.147 -16.594 -14.058  1.00 58.11           C  
ATOM    764  OD1 ASN   101      57.795 -15.453 -14.370  1.00 58.11           O  
ATOM    765  ND2 ASN   101      58.180 -17.596 -14.928  1.00 58.11           N  
ATOM    766  N   ASN   102      57.362 -15.412  -9.790  1.00 59.27           N  
ATOM    767  CA  ASN   102      56.642 -15.682  -8.550  1.00 59.27           C  
ATOM    768  C   ASN   102      57.466 -15.293  -7.326  1.00 59.27           C  
ATOM    769  O   ASN   102      57.328 -15.898  -6.262  1.00 59.27           O  
ATOM    770  CB  ASN   102      56.241 -17.157  -8.473  1.00 59.27           C  
ATOM    771  CG  ASN   102      54.743 -17.350  -8.353  1.00 59.27           C  
ATOM    772  OD1 ASN   102      53.968 -16.402  -8.506  1.00 59.27           O  
ATOM    773  ND2 ASN   102      54.323 -18.580  -8.078  1.00 59.27           N  
ATOM    774  N   ARG   103      58.591 -14.581  -7.567  1.00 70.66           N  
ATOM    775  CA  ARG   103      59.324 -14.151  -6.380  1.00 70.66           C  
ATOM    776  C   ARG   103      58.773 -12.834  -5.844  1.00 70.66           C  
ATOM    777  O   ARG   103      58.557 -11.889  -6.606  1.00 70.66           O  
ATOM    778  CB  ARG   103      60.815 -14.007  -6.691  1.00 70.66           C  
ATOM    779  CG  ARG   103      61.673 -13.717  -5.470  1.00 70.66           C  
ATOM    780  CD  ARG   103      63.077 -13.274  -5.860  1.00 70.66           C  
ATOM    781  NE  ARG   103      63.846 -12.836  -4.698  1.00 70.66           N  
ATOM    782  CZ  ARG   103      64.392 -11.632  -4.562  1.00 70.66           C  
ATOM    783  NH1 ARG   103      64.265 -10.717  -5.516  1.00 70.66           N  
ATOM    784  NH2 ARG   103      65.072 -11.339  -3.463  1.00 70.66           N  
ATOM    785  N   SER   104      58.325 -12.838  -4.658  1.00 74.84           N  
ATOM    786  CA  SER   104      57.898 -11.631  -3.958  1.00 74.84           C  
ATOM    787  C   SER   104      59.092 -10.857  -3.410  1.00 74.84           C  
ATOM    788  O   SER   104      60.155 -11.433  -3.170  1.00 74.84           O  
ATOM    789  CB  SER   104      56.941 -11.983  -2.818  1.00 74.84           C  
ATOM    790  OG  SER   104      55.672 -12.360  -3.324  1.00 74.84           O  
ATOM    791  N   LEU   105      58.990  -9.471  -3.443  1.00 77.07           N  
ATOM    792  CA  LEU   105      59.975  -8.593  -2.821  1.00 77.07           C  
ATOM    793  C   LEU   105      60.247  -9.016  -1.381  1.00 77.07           C  
ATOM    794  O   LEU   105      59.332  -9.437  -0.670  1.00 77.07           O  
ATOM    795  CB  LEU   105      59.495  -7.140  -2.856  1.00 77.07           C  
ATOM    796  CG  LEU   105      60.133  -6.241  -3.917  1.00 77.07           C  
ATOM    797  CD1 LEU   105      59.074  -5.360  -4.571  1.00 77.07           C  
ATOM    798  CD2 LEU   105      61.239  -5.390  -3.302  1.00 77.07           C  
ATOM    799  N   SER   106      61.453  -9.095  -0.962  1.00 79.69           N  
ATOM    800  CA  SER   106      61.849  -9.332   0.422  1.00 79.69           C  
ATOM    801  C   SER   106      62.651  -8.160   0.977  1.00 79.69           C  
ATOM    802  O   SER   106      63.221  -7.375   0.216  1.00 79.69           O  
ATOM    803  CB  SER   106      62.669 -10.618   0.532  1.00 79.69           C  
ATOM    804  OG  SER   106      61.931 -11.729   0.052  1.00 79.69           O  
ATOM    805  N   VAL   107      62.514  -7.967   2.292  1.00 79.75           N  
ATOM    806  CA  VAL   107      63.358  -6.980   2.959  1.00 79.75           C  
ATOM    807  C   VAL   107      64.814  -7.184   2.549  1.00 79.75           C  
ATOM    808  O   VAL   107      65.312  -8.312   2.545  1.00 79.75           O  
ATOM    809  CB  VAL   107      63.220  -7.062   4.495  1.00 79.75           C  
ATOM    810  CG1 VAL   107      64.215  -6.125   5.177  1.00 79.75           C  
ATOM    811  CG2 VAL   107      61.791  -6.729   4.921  1.00 79.75           C  
ATOM    812  N   GLY   108      65.476  -6.167   2.037  1.00 81.76           N  
ATOM    813  CA  GLY   108      66.860  -6.200   1.592  1.00 81.76           C  
ATOM    814  C   GLY   108      67.004  -6.114   0.084  1.00 81.76           C  
ATOM    815  O   GLY   108      68.075  -5.777  -0.424  1.00 81.76           O  
ATOM    816  N   ASP   109      65.984  -6.472  -0.651  1.00 83.04           N  
ATOM    817  CA  ASP   109      66.015  -6.316  -2.102  1.00 83.04           C  
ATOM    818  C   ASP   109      66.281  -4.865  -2.493  1.00 83.04           C  
ATOM    819  O   ASP   109      65.849  -3.940  -1.801  1.00 83.04           O  
ATOM    820  CB  ASP   109      64.700  -6.795  -2.722  1.00 83.04           C  
ATOM    821  CG  ASP   109      64.626  -8.306  -2.861  1.00 83.04           C  
ATOM    822  OD1 ASP   109      65.685  -8.967  -2.907  1.00 83.04           O  
ATOM    823  OD2 ASP   109      63.497  -8.839  -2.928  1.00 83.04           O  
ATOM    824  N   VAL   110      66.978  -4.653  -3.504  1.00 83.67           N  
ATOM    825  CA  VAL   110      67.193  -3.333  -4.089  1.00 83.67           C  
ATOM    826  C   VAL   110      66.383  -3.200  -5.376  1.00 83.67           C  
ATOM    827  O   VAL   110      66.665  -3.876  -6.368  1.00 83.67           O  
ATOM    828  CB  VAL   110      68.690  -3.075  -4.372  1.00 83.67           C  
ATOM    829  CG1 VAL   110      68.901  -1.664  -4.918  1.00 83.67           C  
ATOM    830  CG2 VAL   110      69.517  -3.290  -3.105  1.00 83.67           C  
ATOM    831  N   ILE   111      65.395  -2.389  -5.392  1.00 81.32           N  
ATOM    832  CA  ILE   111      64.578  -2.146  -6.576  1.00 81.32           C  
ATOM    833  C   ILE   111      65.300  -1.180  -7.513  1.00 81.32           C  
ATOM    834  O   ILE   111      65.569  -0.034  -7.146  1.00 81.32           O  
ATOM    835  CB  ILE   111      63.188  -1.588  -6.199  1.00 81.32           C  
ATOM    836  CG1 ILE   111      62.551  -2.441  -5.095  1.00 81.32           C  
ATOM    837  CG2 ILE   111      62.280  -1.520  -7.430  1.00 81.32           C  
ATOM    838  CD1 ILE   111      61.307  -1.821  -4.474  1.00 81.32           C  
ATOM    839  N   PRO   112      65.583  -1.546  -8.647  1.00 78.53           N  
ATOM    840  CA  PRO   112      66.339  -0.657  -9.533  1.00 78.53           C  
ATOM    841  C   PRO   112      65.526   0.552  -9.990  1.00 78.53           C  
ATOM    842  O   PRO   112      64.293   0.528  -9.933  1.00 78.53           O  
ATOM    843  CB  PRO   112      66.692  -1.558 -10.719  1.00 78.53           C  
ATOM    844  CG  PRO   112      66.067  -2.877 -10.396  1.00 78.53           C  
ATOM    845  CD  PRO   112      65.356  -2.758  -9.078  1.00 78.53           C  
ATOM    846  N   SER   113      66.248   1.661 -10.488  1.00 78.80           N  
ATOM    847  CA  SER   113      65.623   2.831 -11.095  1.00 78.80           C  
ATOM    848  C   SER   113      64.780   2.443 -12.305  1.00 78.80           C  
ATOM    849  O   SER   113      65.134   1.525 -13.047  1.00 78.80           O  
ATOM    850  CB  SER   113      66.684   3.852 -11.509  1.00 78.80           C  
ATOM    851  OG  SER   113      66.102   4.911 -12.248  1.00 78.80           O  
ATOM    852  N   GLY   114      63.674   3.075 -12.447  1.00 71.97           N  
ATOM    853  CA  GLY   114      62.838   2.863 -13.617  1.00 71.97           C  
ATOM    854  C   GLY   114      61.711   1.877 -13.375  1.00 71.97           C  
ATOM    855  O   GLY   114      60.815   1.733 -14.209  1.00 71.97           O  
ATOM    856  N   VAL   115      61.802   1.139 -12.237  1.00 74.60           N  
ATOM    857  CA  VAL   115      60.796   0.132 -11.918  1.00 74.60           C  
ATOM    858  C   VAL   115      59.475   0.814 -11.567  1.00 74.60           C  
ATOM    859  O   VAL   115      59.459   1.819 -10.853  1.00 74.60           O  
ATOM    860  CB  VAL   115      61.251  -0.777 -10.755  1.00 74.60           C  
ATOM    861  CG1 VAL   115      60.088  -1.626 -10.245  1.00 74.60           C  
ATOM    862  CG2 VAL   115      62.412  -1.667 -11.196  1.00 74.60           C  
ATOM    863  N   LEU   116      58.451   0.437 -12.019  1.00 70.57           N  
ATOM    864  CA  LEU   116      57.108   0.948 -11.768  1.00 70.57           C  
ATOM    865  C   LEU   116      56.248  -0.102 -11.072  1.00 70.57           C  
ATOM    866  O   LEU   116      55.310   0.239 -10.348  1.00 70.57           O  
ATOM    867  CB  LEU   116      56.445   1.380 -13.079  1.00 70.57           C  
ATOM    868  CG  LEU   116      55.058   2.015 -12.960  1.00 70.57           C  
ATOM    869  CD1 LEU   116      55.128   3.290 -12.127  1.00 70.57           C  
ATOM    870  CD2 LEU   116      54.482   2.303 -14.342  1.00 70.57           C  
ATOM    871  N   PHE   117      56.580  -1.361 -11.260  1.00 70.83           N  
ATOM    872  CA  PHE   117      55.796  -2.438 -10.666  1.00 70.83           C  
ATOM    873  C   PHE   117      56.651  -3.274  -9.722  1.00 70.83           C  
ATOM    874  O   PHE   117      57.809  -3.573 -10.025  1.00 70.83           O  
ATOM    875  CB  PHE   117      55.191  -3.328 -11.756  1.00 70.83           C  
ATOM    876  CG  PHE   117      54.229  -2.610 -12.663  1.00 70.83           C  
ATOM    877  CD1 PHE   117      52.904  -2.427 -12.289  1.00 70.83           C  
ATOM    878  CD2 PHE   117      54.651  -2.116 -13.890  1.00 70.83           C  
ATOM    879  CE1 PHE   117      52.011  -1.763 -13.127  1.00 70.83           C  
ATOM    880  CE2 PHE   117      53.765  -1.451 -14.733  1.00 70.83           C  
ATOM    881  CZ  PHE   117      52.445  -1.276 -14.349  1.00 70.83           C  
ATOM    882  N   VAL   118      56.060  -3.643  -8.585  1.00 73.81           N  
ATOM    883  CA  VAL   118      56.738  -4.515  -7.632  1.00 73.81           C  
ATOM    884  C   VAL   118      55.794  -5.633  -7.193  1.00 73.81           C  
ATOM    885  O   VAL   118      54.573  -5.459  -7.194  1.00 73.81           O  
ATOM    886  CB  VAL   118      57.241  -3.728  -6.401  1.00 73.81           C  
ATOM    887  CG1 VAL   118      58.406  -2.817  -6.782  1.00 73.81           C  
ATOM    888  CG2 VAL   118      56.103  -2.916  -5.785  1.00 73.81           C  
ATOM    889  N   ARG   119      56.293  -6.767  -6.885  1.00 71.71           N  
ATOM    890  CA  ARG   119      55.516  -7.873  -6.337  1.00 71.71           C  
ATOM    891  C   ARG   119      55.689  -7.968  -4.825  1.00 71.71           C  
ATOM    892  O   ARG   119      56.794  -8.213  -4.336  1.00 71.71           O  
ATOM    893  CB  ARG   119      55.922  -9.194  -6.995  1.00 71.71           C  
ATOM    894  CG  ARG   119      54.989  -9.640  -8.109  1.00 71.71           C  
ATOM    895  CD  ARG   119      55.372 -11.009  -8.652  1.00 71.71           C  
ATOM    896  NE  ARG   119      54.681 -11.306  -9.903  1.00 71.71           N  
ATOM    897  CZ  ARG   119      53.936 -12.387 -10.121  1.00 71.71           C  
ATOM    898  NH1 ARG   119      53.771 -13.299  -9.169  1.00 71.71           N  
ATOM    899  NH2 ARG   119      53.352 -12.558 -11.298  1.00 71.71           N  
ATOM    900  N   VAL   120      54.683  -7.818  -4.049  1.00 70.69           N  
ATOM    901  CA  VAL   120      54.693  -7.882  -2.591  1.00 70.69           C  
ATOM    902  C   VAL   120      53.765  -8.997  -2.116  1.00 70.69           C  
ATOM    903  O   VAL   120      52.545  -8.909  -2.275  1.00 70.69           O  
ATOM    904  CB  VAL   120      54.274  -6.535  -1.961  1.00 70.69           C  
ATOM    905  CG1 VAL   120      54.353  -6.604  -0.437  1.00 70.69           C  
ATOM    906  CG2 VAL   120      55.149  -5.402  -2.494  1.00 70.69           C  
ATOM    907  N   SER   121      54.394 -10.115  -1.571  1.00 65.79           N  
ATOM    908  CA  SER   121      53.666 -11.258  -1.029  1.00 65.79           C  
ATOM    909  C   SER   121      52.780 -11.901  -2.090  1.00 65.79           C  
ATOM    910  O   SER   121      51.592 -12.132  -1.858  1.00 65.79           O  
ATOM    911  CB  SER   121      52.816 -10.833   0.168  1.00 65.79           C  
ATOM    912  OG  SER   121      53.634 -10.359   1.224  1.00 65.79           O  
ATOM    913  N   GLY   122      53.255 -11.906  -3.249  1.00 61.41           N  
ATOM    914  CA  GLY   122      52.580 -12.595  -4.337  1.00 61.41           C  
ATOM    915  C   GLY   122      51.680 -11.685  -5.153  1.00 61.41           C  
ATOM    916  O   GLY   122      51.118 -12.106  -6.165  1.00 61.41           O  
ATOM    917  N   ASN   123      51.535 -10.487  -4.597  1.00 60.01           N  
ATOM    918  CA  ASN   123      50.656  -9.564  -5.308  1.00 60.01           C  
ATOM    919  C   ASN   123      51.451  -8.529  -6.099  1.00 60.01           C  
ATOM    920  O   ASN   123      52.461  -8.014  -5.615  1.00 60.01           O  
ATOM    921  CB  ASN   123      49.703  -8.871  -4.333  1.00 60.01           C  
ATOM    922  CG  ASN   123      48.770  -9.842  -3.637  1.00 60.01           C  
ATOM    923  OD1 ASN   123      48.150 -10.695  -4.279  1.00 60.01           O  
ATOM    924  ND2 ASN   123      48.664  -9.722  -2.319  1.00 60.01           N  
ATOM    925  N   LEU   124      51.061  -8.309  -7.323  1.00 61.65           N  
ATOM    926  CA  LEU   124      51.665  -7.234  -8.103  1.00 61.65           C  
ATOM    927  C   LEU   124      51.140  -5.875  -7.653  1.00 61.65           C  
ATOM    928  O   LEU   124      49.927  -5.669  -7.574  1.00 61.65           O  
ATOM    929  CB  LEU   124      51.386  -7.434  -9.595  1.00 61.65           C  
ATOM    930  CG  LEU   124      52.163  -6.532 -10.556  1.00 61.65           C  
ATOM    931  CD1 LEU   124      53.631  -6.942 -10.598  1.00 61.65           C  
ATOM    932  CD2 LEU   124      51.549  -6.582 -11.951  1.00 61.65           C  
ATOM    933  N   MET   125      52.099  -4.978  -7.436  1.00 65.71           N  
ATOM    934  CA  MET   125      51.732  -3.629  -7.013  1.00 65.71           C  
ATOM    935  C   MET   125      52.421  -2.581  -7.880  1.00 65.71           C  
ATOM    936  O   MET   125      53.472  -2.846  -8.466  1.00 65.71           O  
ATOM    937  CB  MET   125      52.090  -3.410  -5.543  1.00 65.71           C  
ATOM    938  CG  MET   125      51.419  -4.391  -4.595  1.00 65.71           C  
ATOM    939  SD  MET   125      51.649  -3.935  -2.832  1.00 65.71           S  
ATOM    940  CE  MET   125      50.076  -4.520  -2.143  1.00 65.71           C  
ATOM    941  N   MET   126      51.804  -1.375  -8.082  1.00 64.27           N  
ATOM    942  CA  MET   126      52.419  -0.286  -8.836  1.00 64.27           C  
ATOM    943  C   MET   126      52.923   0.807  -7.900  1.00 64.27           C  
ATOM    944  O   MET   126      52.246   1.164  -6.934  1.00 64.27           O  
ATOM    945  CB  MET   126      51.426   0.302  -9.840  1.00 64.27           C  
ATOM    946  CG  MET   126      52.058   1.259 -10.838  1.00 64.27           C  
ATOM    947  SD  MET   126      50.832   1.965 -12.007  1.00 64.27           S  
ATOM    948  CE  MET   126      49.738   2.826 -10.843  1.00 64.27           C  
ATOM    949  N   LEU   127      53.977   1.405  -8.327  1.00 65.91           N  
ATOM    950  CA  LEU   127      54.480   2.594  -7.648  1.00 65.91           C  
ATOM    951  C   LEU   127      53.799   3.852  -8.176  1.00 65.91           C  
ATOM    952  O   LEU   127      53.267   3.854  -9.288  1.00 65.91           O  
ATOM    953  CB  LEU   127      55.997   2.710  -7.823  1.00 65.91           C  
ATOM    954  CG  LEU   127      56.832   1.550  -7.278  1.00 65.91           C  
ATOM    955  CD1 LEU   127      58.177   1.484  -7.995  1.00 65.91           C  
ATOM    956  CD2 LEU   127      57.029   1.693  -5.773  1.00 65.91           C  
ATOM    957  N   GLY   128      53.431   4.822  -7.362  1.00 56.63           N  
ATOM    958  CA  GLY   128      52.831   6.083  -7.770  1.00 56.63           C  
ATOM    959  C   GLY   128      53.555   6.741  -8.928  1.00 56.63           C  
ATOM    960  O   GLY   128      52.955   7.501  -9.691  1.00 56.63           O  
ATOM    961  N   SER   129      54.850   6.444  -9.118  1.00 62.53           N  
ATOM    962  CA  SER   129      55.696   6.864 -10.231  1.00 62.53           C  
ATOM    963  C   SER   129      56.917   5.961 -10.369  1.00 62.53           C  
ATOM    964  O   SER   129      57.302   5.278  -9.417  1.00 62.53           O  
ATOM    965  CB  SER   129      56.143   8.315 -10.046  1.00 62.53           C  
ATOM    966  OG  SER   129      56.930   8.454  -8.877  1.00 62.53           O  
ATOM    967  N   ALA   130      57.505   5.834 -11.644  1.00 65.62           N  
ATOM    968  CA  ALA   130      58.713   5.034 -11.827  1.00 65.62           C  
ATOM    969  C   ALA   130      59.849   5.548 -10.946  1.00 65.62           C  
ATOM    970  O   ALA   130      59.992   6.758 -10.750  1.00 65.62           O  
ATOM    971  CB  ALA   130      59.137   5.038 -13.293  1.00 65.62           C  
ATOM    972  N   LEU   131      60.535   4.650 -10.370  1.00 69.98           N  
ATOM    973  CA  LEU   131      61.642   5.033  -9.502  1.00 69.98           C  
ATOM    974  C   LEU   131      62.695   5.817 -10.278  1.00 69.98           C  
ATOM    975  O   LEU   131      63.068   5.433 -11.388  1.00 69.98           O  
ATOM    976  CB  LEU   131      62.278   3.795  -8.864  1.00 69.98           C  
ATOM    977  CG  LEU   131      61.455   3.089  -7.787  1.00 69.98           C  
ATOM    978  CD1 LEU   131      62.119   1.776  -7.387  1.00 69.98           C  
ATOM    979  CD2 LEU   131      61.274   3.993  -6.573  1.00 69.98           C  
ATOM    980  N   THR   132      63.092   6.940  -9.840  1.00 73.54           N  
ATOM    981  CA  THR   132      64.146   7.699 -10.502  1.00 73.54           C  
ATOM    982  C   THR   132      65.521   7.259 -10.008  1.00 73.54           C  
ATOM    983  O   THR   132      66.542   7.607 -10.605  1.00 73.54           O  
ATOM    984  CB  THR   132      63.975   9.212 -10.272  1.00 73.54           C  
ATOM    985  OG1 THR   132      63.960   9.476  -8.864  1.00 73.54           O  
ATOM    986  CG2 THR   132      62.674   9.717 -10.886  1.00 73.54           C  
ATOM    987  N   SER   133      65.550   6.523  -8.793  1.00 79.63           N  
ATOM    988  CA  SER   133      66.762   5.902  -8.270  1.00 79.63           C  
ATOM    989  C   SER   133      66.456   4.559  -7.614  1.00 79.63           C  
ATOM    990  O   SER   133      65.294   4.240  -7.354  1.00 79.63           O  
ATOM    991  CB  SER   133      67.447   6.826  -7.263  1.00 79.63           C  
ATOM    992  OG  SER   133      66.592   7.097  -6.166  1.00 79.63           O  
ATOM    993  N   SER   134      67.521   3.697  -7.509  1.00 81.71           N  
ATOM    994  CA  SER   134      67.327   2.413  -6.844  1.00 81.71           C  
ATOM    995  C   SER   134      66.954   2.600  -5.377  1.00 81.71           C  
ATOM    996  O   SER   134      67.383   3.565  -4.740  1.00 81.71           O  
ATOM    997  CB  SER   134      68.589   1.556  -6.952  1.00 81.71           C  
ATOM    998  OG  SER   134      69.721   2.268  -6.483  1.00 81.71           O  
ATOM    999  N   VAL   135      66.089   1.730  -4.939  1.00 79.60           N  
ATOM   1000  CA  VAL   135      65.594   1.798  -3.568  1.00 79.60           C  
ATOM   1001  C   VAL   135      65.716   0.427  -2.906  1.00 79.60           C  
ATOM   1002  O   VAL   135      65.344  -0.590  -3.496  1.00 79.60           O  
ATOM   1003  CB  VAL   135      64.128   2.285  -3.517  1.00 79.60           C  
ATOM   1004  CG1 VAL   135      63.596   2.248  -2.086  1.00 79.60           C  
ATOM   1005  CG2 VAL   135      64.015   3.694  -4.096  1.00 79.60           C  
ATOM   1006  N   THR   136      66.266   0.378  -1.709  1.00 82.28           N  
ATOM   1007  CA  THR   136      66.358  -0.854  -0.934  1.00 82.28           C  
ATOM   1008  C   THR   136      65.101  -1.058  -0.092  1.00 82.28           C  
ATOM   1009  O   THR   136      64.643  -0.135   0.584  1.00 82.28           O  
ATOM   1010  CB  THR   136      67.596  -0.848  -0.018  1.00 82.28           C  
ATOM   1011  OG1 THR   136      68.771  -0.650  -0.815  1.00 82.28           O  
ATOM   1012  CG2 THR   136      67.726  -2.165   0.740  1.00 82.28           C  
ATOM   1013  N   VAL   137      64.542  -2.164  -0.104  1.00 78.74           N  
ATOM   1014  CA  VAL   137      63.364  -2.485   0.694  1.00 78.74           C  
ATOM   1015  C   VAL   137      63.766  -2.685   2.153  1.00 78.74           C  
ATOM   1016  O   VAL   137      64.516  -3.609   2.476  1.00 78.74           O  
ATOM   1017  CB  VAL   137      62.644  -3.745   0.162  1.00 78.74           C  
ATOM   1018  CG1 VAL   137      61.417  -4.066   1.014  1.00 78.74           C  
ATOM   1019  CG2 VAL   137      62.248  -3.554  -1.301  1.00 78.74           C  
ATOM   1020  N   THR   138      63.198  -1.954   3.045  1.00 73.82           N  
ATOM   1021  CA  THR   138      63.582  -2.116   4.443  1.00 73.82           C  
ATOM   1022  C   THR   138      62.431  -2.703   5.255  1.00 73.82           C  
ATOM   1023  O   THR   138      62.653  -3.317   6.301  1.00 73.82           O  
ATOM   1024  CB  THR   138      64.020  -0.776   5.061  1.00 73.82           C  
ATOM   1025  OG1 THR   138      63.164   0.268   4.581  1.00 73.82           O  
ATOM   1026  CG2 THR   138      65.462  -0.445   4.691  1.00 73.82           C  
ATOM   1027  N   SER   139      61.142  -2.474   4.788  1.00 68.29           N  
ATOM   1028  CA  SER   139      59.966  -3.006   5.470  1.00 68.29           C  
ATOM   1029  C   SER   139      58.738  -2.966   4.568  1.00 68.29           C  
ATOM   1030  O   SER   139      58.763  -2.344   3.504  1.00 68.29           O  
ATOM   1031  CB  SER   139      59.691  -2.222   6.754  1.00 68.29           C  
ATOM   1032  OG  SER   139      59.169  -0.938   6.457  1.00 68.29           O  
ATOM   1033  N   PHE   140      57.635  -3.695   4.930  1.00 64.55           N  
ATOM   1034  CA  PHE   140      56.399  -3.711   4.157  1.00 64.55           C  
ATOM   1035  C   PHE   140      55.306  -2.922   4.868  1.00 64.55           C  
ATOM   1036  O   PHE   140      54.130  -3.020   4.511  1.00 64.55           O  
ATOM   1037  CB  PHE   140      55.934  -5.150   3.913  1.00 64.55           C  
ATOM   1038  CG  PHE   140      56.856  -5.945   3.029  1.00 64.55           C  
ATOM   1039  CD1 PHE   140      56.912  -5.701   1.663  1.00 64.55           C  
ATOM   1040  CD2 PHE   140      57.667  -6.936   3.565  1.00 64.55           C  
ATOM   1041  CE1 PHE   140      57.765  -6.435   0.842  1.00 64.55           C  
ATOM   1042  CE2 PHE   140      58.522  -7.674   2.751  1.00 64.55           C  
ATOM   1043  CZ  PHE   140      58.569  -7.422   1.390  1.00 64.55           C  
ATOM   1044  N   ASP   141      55.636  -2.099   5.918  1.00 55.29           N  
ATOM   1045  CA  ASP   141      54.571  -1.246   6.436  1.00 55.29           C  
ATOM   1046  C   ASP   141      54.233  -0.130   5.450  1.00 55.29           C  
ATOM   1047  O   ASP   141      55.078   0.276   4.650  1.00 55.29           O  
ATOM   1048  CB  ASP   141      54.970  -0.650   7.788  1.00 55.29           C  
ATOM   1049  CG  ASP   141      54.354  -1.385   8.965  1.00 55.29           C  
ATOM   1050  OD1 ASP   141      53.401  -2.168   8.764  1.00 55.29           O  
ATOM   1051  OD2 ASP   141      54.824  -1.177  10.104  1.00 55.29           O  
ATOM   1052  N   GLN   142      53.064  -0.144   4.851  1.00 47.45           N  
ATOM   1053  CA  GLN   142      52.296   0.667   3.912  1.00 47.45           C  
ATOM   1054  C   GLN   142      53.056   1.934   3.529  1.00 47.45           C  
ATOM   1055  O   GLN   142      52.915   2.435   2.411  1.00 47.45           O  
ATOM   1056  CB  GLN   142      50.934   1.031   4.505  1.00 47.45           C  
ATOM   1057  CG  GLN   142      49.941  -0.123   4.519  1.00 47.45           C  
ATOM   1058  CD  GLN   142      48.531   0.319   4.864  1.00 47.45           C  
ATOM   1059  OE1 GLN   142      48.232   1.517   4.894  1.00 47.45           O  
ATOM   1060  NE2 GLN   142      47.656  -0.644   5.129  1.00 47.45           N  
ATOM   1061  N   THR   143      54.258   2.182   4.138  1.00 44.31           N  
ATOM   1062  CA  THR   143      54.848   3.455   3.736  1.00 44.31           C  
ATOM   1063  C   THR   143      56.290   3.262   3.277  1.00 44.31           C  
ATOM   1064  O   THR   143      56.820   4.076   2.518  1.00 44.31           O  
ATOM   1065  CB  THR   143      54.804   4.479   4.885  1.00 44.31           C  
ATOM   1066  OG1 THR   143      54.258   3.854   6.053  1.00 44.31           O  
ATOM   1067  CG2 THR   143      53.943   5.683   4.516  1.00 44.31           C  
ATOM   1068  N   VAL   144      56.901   2.131   3.125  1.00 42.29           N  
ATOM   1069  CA  VAL   144      58.295   2.516   3.323  1.00 42.29           C  
ATOM   1070  C   VAL   144      59.142   2.007   2.159  1.00 42.29           C  
ATOM   1071  O   VAL   144      60.147   1.323   2.367  1.00 42.29           O  
ATOM   1072  CB  VAL   144      58.848   1.976   4.661  1.00 42.29           C  
ATOM   1073  CG1 VAL   144      60.309   2.383   4.844  1.00 42.29           C  
ATOM   1074  CG2 VAL   144      58.000   2.476   5.829  1.00 42.29           C  
ATOM   1075  N   ILE   145      58.656   1.873   0.891  1.00 47.34           N  
ATOM   1076  CA  ILE   145      59.789   1.820  -0.027  1.00 47.34           C  
ATOM   1077  C   ILE   145      60.385   3.216  -0.192  1.00 47.34           C  
ATOM   1078  O   ILE   145      59.681   4.158  -0.565  1.00 47.34           O  
ATOM   1079  CB  ILE   145      59.377   1.247  -1.401  1.00 47.34           C  
ATOM   1080  CG1 ILE   145      58.816  -0.171  -1.242  1.00 47.34           C  
ATOM   1081  CG2 ILE   145      60.562   1.262  -2.370  1.00 47.34           C  
ATOM   1082  CD1 ILE   145      58.313  -0.787  -2.540  1.00 47.34           C  
ATOM   1083  N   ASN   146      61.082   3.755   0.802  1.00 42.77           N  
ATOM   1084  CA  ASN   146      61.910   4.950   0.927  1.00 42.77           C  
ATOM   1085  C   ASN   146      61.585   5.974  -0.156  1.00 42.77           C  
ATOM   1086  O   ASN   146      61.918   5.774  -1.325  1.00 42.77           O  
ATOM   1087  CB  ASN   146      63.395   4.582   0.881  1.00 42.77           C  
ATOM   1088  CG  ASN   146      64.046   4.609   2.250  1.00 42.77           C  
ATOM   1089  OD1 ASN   146      63.479   5.136   3.211  1.00 42.77           O  
ATOM   1090  ND2 ASN   146      65.242   4.040   2.349  1.00 42.77           N  
ATOM   1091  N   GLY   147      60.697   6.921   0.192  1.00 43.45           N  
ATOM   1092  CA  GLY   147      60.449   8.333  -0.055  1.00 43.45           C  
ATOM   1093  C   GLY   147      59.330   8.578  -1.049  1.00 43.45           C  
ATOM   1094  O   GLY   147      59.566   8.626  -2.258  1.00 43.45           O  
ATOM   1095  N   ALA   148      58.168   7.987  -0.844  1.00 44.43           N  
ATOM   1096  CA  ALA   148      56.867   8.534  -1.222  1.00 44.43           C  
ATOM   1097  C   ALA   148      56.212   7.688  -2.310  1.00 44.43           C  
ATOM   1098  O   ALA   148      55.366   8.179  -3.062  1.00 44.43           O  
ATOM   1099  CB  ALA   148      57.013   9.979  -1.691  1.00 44.43           C  
ATOM   1100  N   HIS   149      56.574   6.497  -2.442  1.00 47.27           N  
ATOM   1101  CA  HIS   149      55.754   5.948  -3.515  1.00 47.27           C  
ATOM   1102  C   HIS   149      54.725   4.962  -2.972  1.00 47.27           C  
ATOM   1103  O   HIS   149      55.048   4.122  -2.129  1.00 47.27           O  
ATOM   1104  CB  HIS   149      56.632   5.265  -4.565  1.00 47.27           C  
ATOM   1105  CG  HIS   149      57.697   6.153  -5.125  1.00 47.27           C  
ATOM   1106  ND1 HIS   149      57.449   7.080  -6.114  1.00 47.27           N  
ATOM   1107  CD2 HIS   149      59.015   6.255  -4.831  1.00 47.27           C  
ATOM   1108  CE1 HIS   149      58.572   7.715  -6.405  1.00 47.27           C  
ATOM   1109  NE2 HIS   149      59.537   7.233  -5.641  1.00 47.27           N  
ATOM   1110  N   GLU   150      53.570   5.510  -2.644  1.00 49.13           N  
ATOM   1111  CA  GLU   150      52.383   4.738  -2.288  1.00 49.13           C  
ATOM   1112  C   GLU   150      52.210   3.535  -3.211  1.00 49.13           C  
ATOM   1113  O   GLU   150      52.559   3.596  -4.391  1.00 49.13           O  
ATOM   1114  CB  GLU   150      51.133   5.621  -2.335  1.00 49.13           C  
ATOM   1115  CG  GLU   150      51.067   6.653  -1.219  1.00 49.13           C  
ATOM   1116  CD  GLU   150      49.755   7.420  -1.187  1.00 49.13           C  
ATOM   1117  OE1 GLU   150      49.562   8.257  -0.276  1.00 49.13           O  
ATOM   1118  OE2 GLU   150      48.912   7.182  -2.081  1.00 49.13           O  
ATOM   1119  N   LEU   151      52.280   2.415  -2.666  1.00 50.16           N  
ATOM   1120  CA  LEU   151      52.025   1.174  -3.390  1.00 50.16           C  
ATOM   1121  C   LEU   151      50.552   1.057  -3.765  1.00 50.16           C  
ATOM   1122  O   LEU   151      49.674   1.288  -2.930  1.00 50.16           O  
ATOM   1123  CB  LEU   151      52.447  -0.034  -2.549  1.00 50.16           C  
ATOM   1124  CG  LEU   151      53.946  -0.333  -2.497  1.00 50.16           C  
ATOM   1125  CD1 LEU   151      54.275  -1.185  -1.275  1.00 50.16           C  
ATOM   1126  CD2 LEU   151      54.398  -1.028  -3.777  1.00 50.16           C  
ATOM   1127  N   TYR   152      50.318   0.820  -4.979  1.00 48.62           N  
ATOM   1128  CA  TYR   152      48.937   0.581  -5.385  1.00 48.62           C  
ATOM   1129  C   TYR   152      48.747  -0.857  -5.850  1.00 48.62           C  
ATOM   1130  O   TYR   152      49.594  -1.404  -6.559  1.00 48.62           O  
ATOM   1131  CB  TYR   152      48.529   1.549  -6.500  1.00 48.62           C  
ATOM   1132  CG  TYR   152      48.583   3.001  -6.093  1.00 48.62           C  
ATOM   1133  CD1 TYR   152      47.524   3.592  -5.406  1.00 48.62           C  
ATOM   1134  CD2 TYR   152      49.690   3.786  -6.394  1.00 48.62           C  
ATOM   1135  CE1 TYR   152      47.568   4.931  -5.030  1.00 48.62           C  
ATOM   1136  CE2 TYR   152      49.745   5.126  -6.024  1.00 48.62           C  
ATOM   1137  CZ  TYR   152      48.681   5.688  -5.343  1.00 48.62           C  
ATOM   1138  OH  TYR   152      48.730   7.014  -4.974  1.00 48.62           O  
ATOM   1139  N   PRO   153      47.856  -1.567  -5.261  1.00 45.57           N  
ATOM   1140  CA  PRO   153      47.617  -2.898  -5.823  1.00 45.57           C  
ATOM   1141  C   PRO   153      47.339  -2.863  -7.324  1.00 45.57           C  
ATOM   1142  O   PRO   153      46.812  -1.871  -7.835  1.00 45.57           O  
ATOM   1143  CB  PRO   153      46.391  -3.393  -5.052  1.00 45.57           C  
ATOM   1144  CG  PRO   153      45.993  -2.239  -4.188  1.00 45.57           C  
ATOM   1145  CD  PRO   153      46.973  -1.122  -4.403  1.00 45.57           C  
ATOM   1146  N   ALA   154      47.818  -3.701  -8.034  1.00 42.46           N  
ATOM   1147  CA  ALA   154      47.497  -3.766  -9.457  1.00 42.46           C  
ATOM   1148  C   ALA   154      45.987  -3.799  -9.678  1.00 42.46           C  
ATOM   1149  O   ALA   154      45.498  -3.381 -10.730  1.00 42.46           O  
ATOM   1150  CB  ALA   154      48.152  -4.989 -10.095  1.00 42.46           C  
ATOM   1151  N   SER   155      45.354  -4.593  -8.815  1.00 40.76           N  
ATOM   1152  CA  SER   155      43.921  -4.470  -9.064  1.00 40.76           C  
ATOM   1153  C   SER   155      43.507  -3.008  -9.192  1.00 40.76           C  
ATOM   1154  O   SER   155      42.439  -2.704  -9.729  1.00 40.76           O  
ATOM   1155  CB  SER   155      43.122  -5.138  -7.945  1.00 40.76           C  
ATOM   1156  OG  SER   155      43.391  -4.522  -6.698  1.00 40.76           O  
ATOM   1157  N   PHE   156      44.237  -2.141  -8.531  1.00 39.43           N  
ATOM   1158  CA  PHE   156      44.003  -0.724  -8.785  1.00 39.43           C  
ATOM   1159  C   PHE   156      44.084  -0.420 -10.276  1.00 39.43           C  
ATOM   1160  O   PHE   156      43.404   0.483 -10.769  1.00 39.43           O  
ATOM   1161  CB  PHE   156      45.014   0.135  -8.019  1.00 39.43           C  
ATOM   1162  CG  PHE   156      44.620   1.583  -7.910  1.00 39.43           C  
ATOM   1163  CD1 PHE   156      45.146   2.528  -8.782  1.00 39.43           C  
ATOM   1164  CD2 PHE   156      43.724   2.000  -6.935  1.00 39.43           C  
ATOM   1165  CE1 PHE   156      44.784   3.870  -8.683  1.00 39.43           C  
ATOM   1166  CE2 PHE   156      43.357   3.339  -6.830  1.00 39.43           C  
ATOM   1167  CZ  PHE   156      43.889   4.272  -7.705  1.00 39.43           C  
ATOM   1168  N   PHE   157      44.770  -1.208 -10.991  1.00 37.12           N  
ATOM   1169  CA  PHE   157      44.823  -1.171 -12.447  1.00 37.12           C  
ATOM   1170  C   PHE   157      43.466  -1.520 -13.047  1.00 37.12           C  
ATOM   1171  O   PHE   157      43.016  -0.874 -13.996  1.00 37.12           O  
ATOM   1172  CB  PHE   157      45.892  -2.135 -12.972  1.00 37.12           C  
ATOM   1173  CG  PHE   157      46.909  -1.483 -13.868  1.00 37.12           C  
ATOM   1174  CD1 PHE   157      46.726  -1.453 -15.245  1.00 37.12           C  
ATOM   1175  CD2 PHE   157      48.051  -0.900 -13.333  1.00 37.12           C  
ATOM   1176  CE1 PHE   157      47.666  -0.851 -16.077  1.00 37.12           C  
ATOM   1177  CE2 PHE   157      48.995  -0.295 -14.158  1.00 37.12           C  
ATOM   1178  CZ  PHE   157      48.801  -0.273 -15.530  1.00 37.12           C  
ATOM   1179  N   ASN   158      43.097  -2.804 -12.843  1.00 35.71           N  
ATOM   1180  CA  ASN   158      41.775  -3.007 -13.426  1.00 35.71           C  
ATOM   1181  C   ASN   158      40.854  -1.821 -13.154  1.00 35.71           C  
ATOM   1182  O   ASN   158      40.024  -1.469 -13.994  1.00 35.71           O  
ATOM   1183  CB  ASN   158      41.148  -4.299 -12.896  1.00 35.71           C  
ATOM   1184  CG  ASN   158      41.586  -5.523 -13.677  1.00 35.71           C  
ATOM   1185  OD1 ASN   158      42.066  -5.414 -14.808  1.00 35.71           O  
ATOM   1186  ND2 ASN   158      41.424  -6.697 -13.078  1.00 35.71           N  
ATOM   1187  N   GLU   159      41.160  -1.116 -12.137  1.00 35.50           N  
ATOM   1188  CA  GLU   159      40.333   0.022 -11.748  1.00 35.50           C  
ATOM   1189  C   GLU   159      40.604   1.231 -12.639  1.00 35.50           C  
ATOM   1190  O   GLU   159      39.672   1.923 -13.055  1.00 35.50           O  
ATOM   1191  CB  GLU   159      40.574   0.386 -10.281  1.00 35.50           C  
ATOM   1192  CG  GLU   159      39.883  -0.546  -9.295  1.00 35.50           C  
ATOM   1193  CD  GLU   159      39.999  -0.084  -7.851  1.00 35.50           C  
ATOM   1194  OE1 GLU   159      39.391  -0.719  -6.960  1.00 35.50           O  
ATOM   1195  OE2 GLU   159      40.704   0.922  -7.609  1.00 35.50           O  
ATOM   1196  N   VAL   160      41.834   1.479 -12.914  1.00 33.72           N  
ATOM   1197  CA  VAL   160      42.115   2.619 -13.780  1.00 33.72           C  
ATOM   1198  C   VAL   160      41.909   2.223 -15.240  1.00 33.72           C  
ATOM   1199  O   VAL   160      41.400   3.012 -16.039  1.00 33.72           O  
ATOM   1200  CB  VAL   160      43.550   3.152 -13.570  1.00 33.72           C  
ATOM   1201  CG1 VAL   160      43.805   4.377 -14.447  1.00 33.72           C  
ATOM   1202  CG2 VAL   160      43.784   3.486 -12.098  1.00 33.72           C  
ATOM   1203  N   ILE   161      42.522   1.152 -15.581  1.00 32.07           N  
ATOM   1204  CA  ILE   161      42.398   0.695 -16.961  1.00 32.07           C  
ATOM   1205  C   ILE   161      41.009   1.038 -17.495  1.00 32.07           C  
ATOM   1206  O   ILE   161      40.870   1.496 -18.632  1.00 32.07           O  
ATOM   1207  CB  ILE   161      42.658  -0.824 -17.079  1.00 32.07           C  
ATOM   1208  CG1 ILE   161      44.119  -1.143 -16.744  1.00 32.07           C  
ATOM   1209  CG2 ILE   161      42.294  -1.327 -18.479  1.00 32.07           C  
ATOM   1210  CD1 ILE   161      44.453  -2.628 -16.782  1.00 32.07           C  
ATOM   1211  N   THR   162      40.050   0.939 -16.681  1.00 34.17           N  
ATOM   1212  CA  THR   162      38.802   1.279 -17.354  1.00 34.17           C  
ATOM   1213  C   THR   162      38.219   2.573 -16.793  1.00 34.17           C  
ATOM   1214  O   THR   162      37.349   3.188 -17.412  1.00 34.17           O  
ATOM   1215  CB  THR   162      37.768   0.146 -17.219  1.00 34.17           C  
ATOM   1216  OG1 THR   162      37.822  -0.386 -15.890  1.00 34.17           O  
ATOM   1217  CG2 THR   162      38.047  -0.975 -18.214  1.00 34.17           C  
ATOM   1218  N   GLY   163      38.954   3.513 -16.384  1.00 34.14           N  
ATOM   1219  CA  GLY   163      38.386   4.789 -15.980  1.00 34.14           C  
ATOM   1220  C   GLY   163      37.189   4.644 -15.060  1.00 34.14           C  
ATOM   1221  O   GLY   163      36.586   5.641 -14.655  1.00 34.14           O  
ATOM   1222  N   TRP   164      36.961   3.485 -14.703  1.00 36.12           N  
ATOM   1223  CA  TRP   164      35.946   2.786 -13.923  1.00 36.12           C  
ATOM   1224  C   TRP   164      36.471   2.438 -12.534  1.00 36.12           C  
ATOM   1225  O   TRP   164      37.567   1.889 -12.397  1.00 36.12           O  
ATOM   1226  CB  TRP   164      35.494   1.513 -14.645  1.00 36.12           C  
ATOM   1227  CG  TRP   164      35.042   1.742 -16.056  1.00 36.12           C  
ATOM   1228  CD1 TRP   164      35.813   2.136 -17.114  1.00 36.12           C  
ATOM   1229  CD2 TRP   164      33.712   1.595 -16.562  1.00 36.12           C  
ATOM   1230  NE1 TRP   164      35.041   2.242 -18.248  1.00 36.12           N  
ATOM   1231  CE2 TRP   164      33.749   1.916 -17.937  1.00 36.12           C  
ATOM   1232  CE3 TRP   164      32.491   1.221 -15.985  1.00 36.12           C  
ATOM   1233  CZ2 TRP   164      32.610   1.874 -18.744  1.00 36.12           C  
ATOM   1234  CZ3 TRP   164      31.359   1.180 -16.790  1.00 36.12           C  
ATOM   1235  CH2 TRP   164      31.429   1.505 -18.155  1.00 36.12           C  
ATOM   1236  N   LYS   165      35.936   3.056 -11.620  1.00 40.21           N  
ATOM   1237  CA  LYS   165      36.276   2.616 -10.270  1.00 40.21           C  
ATOM   1238  C   LYS   165      35.252   1.614  -9.744  1.00 40.21           C  
ATOM   1239  O   LYS   165      34.045   1.831  -9.866  1.00 40.21           O  
ATOM   1240  CB  LYS   165      36.374   3.813  -9.324  1.00 40.21           C  
ATOM   1241  CG  LYS   165      37.523   4.758  -9.638  1.00 40.21           C  
ATOM   1242  CD  LYS   165      37.742   5.765  -8.515  1.00 40.21           C  
ATOM   1243  CE  LYS   165      38.865   6.738  -8.847  1.00 40.21           C  
ATOM   1244  NZ  LYS   165      39.113   7.698  -7.730  1.00 40.21           N  
ATOM   1245  N   ILE   166      35.482   0.405 -10.160  1.00 40.55           N  
ATOM   1246  CA  ILE   166      34.791  -0.804  -9.725  1.00 40.55           C  
ATOM   1247  C   ILE   166      34.920  -0.956  -8.211  1.00 40.55           C  
ATOM   1248  O   ILE   166      36.022  -1.145  -7.691  1.00 40.55           O  
ATOM   1249  CB  ILE   166      35.344  -2.059 -10.438  1.00 40.55           C  
ATOM   1250  CG1 ILE   166      35.251  -1.892 -11.960  1.00 40.55           C  
ATOM   1251  CG2 ILE   166      34.598  -3.315  -9.977  1.00 40.55           C  
ATOM   1252  CD1 ILE   166      35.913  -3.014 -12.747  1.00 40.55           C  
ATOM   1253  N   ALA   167      33.912  -0.536  -7.466  1.00 44.46           N  
ATOM   1254  CA  ALA   167      33.956  -0.721  -6.018  1.00 44.46           C  
ATOM   1255  C   ALA   167      33.300  -2.038  -5.613  1.00 44.46           C  
ATOM   1256  O   ALA   167      32.168  -2.323  -6.012  1.00 44.46           O  
ATOM   1257  CB  ALA   167      33.276   0.449  -5.311  1.00 44.46           C  
ATOM   1258  N   GLN   168      33.994  -2.984  -5.094  1.00 49.75           N  
ATOM   1259  CA  GLN   168      33.455  -4.252  -4.615  1.00 49.75           C  
ATOM   1260  C   GLN   168      32.996  -4.141  -3.163  1.00 49.75           C  
ATOM   1261  O   GLN   168      32.264  -5.001  -2.671  1.00 49.75           O  
ATOM   1262  CB  GLN   168      34.495  -5.365  -4.753  1.00 49.75           C  
ATOM   1263  CG  GLN   168      34.824  -5.723  -6.196  1.00 49.75           C  
ATOM   1264  CD  GLN   168      35.815  -6.866  -6.306  1.00 49.75           C  
ATOM   1265  OE1 GLN   168      36.376  -7.317  -5.302  1.00 49.75           O  
ATOM   1266  NE2 GLN   168      36.040  -7.341  -7.526  1.00 49.75           N  
ATOM   1267  N   ASN   169      33.651  -3.227  -2.534  1.00 54.89           N  
ATOM   1268  CA  ASN   169      33.207  -2.968  -1.168  1.00 54.89           C  
ATOM   1269  C   ASN   169      33.102  -1.471  -0.887  1.00 54.89           C  
ATOM   1270  O   ASN   169      33.363  -0.650  -1.768  1.00 54.89           O  
ATOM   1271  CB  ASN   169      34.149  -3.632  -0.162  1.00 54.89           C  
ATOM   1272  CG  ASN   169      35.582  -3.161  -0.305  1.00 54.89           C  
ATOM   1273  OD1 ASN   169      35.854  -1.959  -0.330  1.00 54.89           O  
ATOM   1274  ND2 ASN   169      36.510  -4.106  -0.399  1.00 54.89           N  
ATOM   1275  N   ASP   170      32.653  -1.154   0.295  1.00 56.67           N  
ATOM   1276  CA  ASP   170      32.368   0.251   0.569  1.00 56.67           C  
ATOM   1277  C   ASP   170      33.652   1.077   0.597  1.00 56.67           C  
ATOM   1278  O   ASP   170      33.655   2.242   0.193  1.00 56.67           O  
ATOM   1279  CB  ASP   170      31.619   0.398   1.896  1.00 56.67           C  
ATOM   1280  CG  ASP   170      32.344  -0.252   3.061  1.00 56.67           C  
ATOM   1281  OD1 ASP   170      33.237  -1.095   2.829  1.00 56.67           O  
ATOM   1282  OD2 ASP   170      32.016   0.078   4.221  1.00 56.67           O  
ATOM   1283  N   ALA   171      34.752   0.531   1.197  1.00 54.18           N  
ATOM   1284  CA  ALA   171      35.993   1.301   1.225  1.00 54.18           C  
ATOM   1285  C   ALA   171      36.373   1.779  -0.174  1.00 54.18           C  
ATOM   1286  O   ALA   171      36.740   2.942  -0.360  1.00 54.18           O  
ATOM   1287  CB  ALA   171      37.123   0.467   1.824  1.00 54.18           C  
ATOM   1288  N   GLN   172      36.096   0.989  -1.202  1.00 51.15           N  
ATOM   1289  CA  GLN   172      36.495   1.322  -2.565  1.00 51.15           C  
ATOM   1290  C   GLN   172      35.536   2.332  -3.189  1.00 51.15           C  
ATOM   1291  O   GLN   172      35.964   3.248  -3.894  1.00 51.15           O  
ATOM   1292  CB  GLN   172      36.562   0.060  -3.428  1.00 51.15           C  
ATOM   1293  CG  GLN   172      37.685  -0.892  -3.039  1.00 51.15           C  
ATOM   1294  CD  GLN   172      37.707  -2.150  -3.886  1.00 51.15           C  
ATOM   1295  OE1 GLN   172      36.784  -2.406  -4.665  1.00 51.15           O  
ATOM   1296  NE2 GLN   172      38.762  -2.945  -3.739  1.00 51.15           N  
ATOM   1297  N   LEU   173      34.297   2.239  -2.864  1.00 53.04           N  
ATOM   1298  CA  LEU   173      33.303   3.162  -3.401  1.00 53.04           C  
ATOM   1299  C   LEU   173      33.466   4.551  -2.794  1.00 53.04           C  
ATOM   1300  O   LEU   173      33.353   5.558  -3.497  1.00 53.04           O  
ATOM   1301  CB  LEU   173      31.888   2.640  -3.136  1.00 53.04           C  
ATOM   1302  CG  LEU   173      30.793   3.138  -4.081  1.00 53.04           C  
ATOM   1303  CD1 LEU   173      30.670   2.209  -5.284  1.00 53.04           C  
ATOM   1304  CD2 LEU   173      29.462   3.249  -3.346  1.00 53.04           C  
ATOM   1305  N   SER   174      33.619   4.648  -1.441  1.00 52.86           N  
ATOM   1306  CA  SER   174      33.772   5.940  -0.781  1.00 52.86           C  
ATOM   1307  C   SER   174      34.907   6.747  -1.403  1.00 52.86           C  
ATOM   1308  O   SER   174      34.814   7.970  -1.522  1.00 52.86           O  
ATOM   1309  CB  SER   174      34.028   5.753   0.715  1.00 52.86           C  
ATOM   1310  OG  SER   174      32.896   5.185   1.351  1.00 52.86           O  
ATOM   1311  N   ARG   175      35.843   5.988  -1.832  1.00 48.88           N  
ATOM   1312  CA  ARG   175      37.019   6.629  -2.411  1.00 48.88           C  
ATOM   1313  C   ARG   175      36.719   7.165  -3.807  1.00 48.88           C  
ATOM   1314  O   ARG   175      37.284   8.178  -4.224  1.00 48.88           O  
ATOM   1315  CB  ARG   175      38.193   5.649  -2.467  1.00 48.88           C  
ATOM   1316  CG  ARG   175      39.014   5.599  -1.189  1.00 48.88           C  
ATOM   1317  CD  ARG   175      40.246   4.717  -1.344  1.00 48.88           C  
ATOM   1318  NE  ARG   175      40.843   4.392  -0.051  1.00 48.88           N  
ATOM   1319  CZ  ARG   175      41.194   3.169   0.335  1.00 48.88           C  
ATOM   1320  NH1 ARG   175      41.015   2.126  -0.468  1.00 48.88           N  
ATOM   1321  NH2 ARG   175      41.730   2.986   1.534  1.00 48.88           N  
ATOM   1322  N   LEU   176      35.744   6.570  -4.474  1.00 49.82           N  
ATOM   1323  CA  LEU   176      35.633   6.740  -5.919  1.00 49.82           C  
ATOM   1324  C   LEU   176      34.585   7.793  -6.263  1.00 49.82           C  
ATOM   1325  O   LEU   176      34.675   8.448  -7.304  1.00 49.82           O  
ATOM   1326  CB  LEU   176      35.276   5.411  -6.589  1.00 49.82           C  
ATOM   1327  CG  LEU   176      36.371   4.342  -6.601  1.00 49.82           C  
ATOM   1328  CD1 LEU   176      35.784   2.986  -6.975  1.00 49.82           C  
ATOM   1329  CD2 LEU   176      37.488   4.731  -7.564  1.00 49.82           C  
ATOM   1330  N   LEU   177      33.684   8.179  -5.332  1.00 50.30           N  
ATOM   1331  CA  LEU   177      32.563   9.037  -5.696  1.00 50.30           C  
ATOM   1332  C   LEU   177      32.933  10.509  -5.544  1.00 50.30           C  
ATOM   1333  O   LEU   177      32.402  11.364  -6.257  1.00 50.30           O  
ATOM   1334  CB  LEU   177      31.339   8.715  -4.835  1.00 50.30           C  
ATOM   1335  CG  LEU   177      30.590   7.426  -5.175  1.00 50.30           C  
ATOM   1336  CD1 LEU   177      29.570   7.103  -4.089  1.00 50.30           C  
ATOM   1337  CD2 LEU   177      29.912   7.544  -6.535  1.00 50.30           C  
ATOM   1338  N   PRO   178      33.663  10.973  -4.549  1.00 43.64           N  
ATOM   1339  CA  PRO   178      33.651  12.438  -4.539  1.00 43.64           C  
ATOM   1340  C   PRO   178      34.240  13.042  -5.812  1.00 43.64           C  
ATOM   1341  O   PRO   178      34.312  14.267  -5.943  1.00 43.64           O  
ATOM   1342  CB  PRO   178      34.509  12.789  -3.320  1.00 43.64           C  
ATOM   1343  CG  PRO   178      35.012  11.475  -2.816  1.00 43.64           C  
ATOM   1344  CD  PRO   178      34.438  10.383  -3.672  1.00 43.64           C  
ATOM   1345  N   LYS   179      34.285  12.297  -6.919  1.00 41.07           N  
ATOM   1346  CA  LYS   179      34.892  13.067  -8.001  1.00 41.07           C  
ATOM   1347  C   LYS   179      33.863  13.411  -9.075  1.00 41.07           C  
ATOM   1348  O   LYS   179      33.121  12.540  -9.532  1.00 41.07           O  
ATOM   1349  CB  LYS   179      36.058  12.296  -8.621  1.00 41.07           C  
ATOM   1350  CG  LYS   179      37.249  12.122  -7.690  1.00 41.07           C  
ATOM   1351  CD  LYS   179      38.511  11.752  -8.460  1.00 41.07           C  
ATOM   1352  CE  LYS   179      39.667  11.434  -7.521  1.00 41.07           C  
ATOM   1353  NZ  LYS   179      40.915  11.102  -8.271  1.00 41.07           N  
ATOM   1354  N   ALA   180      33.167  14.468  -8.938  1.00 37.37           N  
ATOM   1355  CA  ALA   180      32.273  15.024  -9.951  1.00 37.37           C  
ATOM   1356  C   ALA   180      32.637  14.515 -11.342  1.00 37.37           C  
ATOM   1357  O   ALA   180      33.818  14.410 -11.683  1.00 37.37           O  
ATOM   1358  CB  ALA   180      32.316  16.550  -9.918  1.00 37.37           C  
ATOM   1359  N   GLY   181      31.659  14.045 -12.098  1.00 37.09           N  
ATOM   1360  CA  GLY   181      31.804  13.663 -13.494  1.00 37.09           C  
ATOM   1361  C   GLY   181      32.164  12.201 -13.678  1.00 37.09           C  
ATOM   1362  O   GLY   181      32.325  11.733 -14.807  1.00 37.09           O  
ATOM   1363  N   ASN   182      32.542  11.631 -12.549  1.00 41.43           N  
ATOM   1364  CA  ASN   182      32.889  10.234 -12.789  1.00 41.43           C  
ATOM   1365  C   ASN   182      31.645   9.370 -12.969  1.00 41.43           C  
ATOM   1366  O   ASN   182      30.570   9.711 -12.473  1.00 41.43           O  
ATOM   1367  CB  ASN   182      33.752   9.691 -11.647  1.00 41.43           C  
ATOM   1368  CG  ASN   182      35.164  10.242 -11.670  1.00 41.43           C  
ATOM   1369  OD1 ASN   182      35.623  10.766 -12.688  1.00 41.43           O  
ATOM   1370  ND2 ASN   182      35.863  10.129 -10.547  1.00 41.43           N  
ATOM   1371  N   ILE   183      31.750   8.607 -13.934  1.00 39.17           N  
ATOM   1372  CA  ILE   183      30.779   7.554 -14.209  1.00 39.17           C  
ATOM   1373  C   ILE   183      31.258   6.238 -13.599  1.00 39.17           C  
ATOM   1374  O   ILE   183      32.418   5.855 -13.766  1.00 39.17           O  
ATOM   1375  CB  ILE   183      30.541   7.385 -15.726  1.00 39.17           C  
ATOM   1376  CG1 ILE   183      30.100   8.715 -16.348  1.00 39.17           C  
ATOM   1377  CG2 ILE   183      29.508   6.287 -15.992  1.00 39.17           C  
ATOM   1378  CD1 ILE   183      30.024   8.692 -17.868  1.00 39.17           C  
ATOM   1379  N   TYR   184      30.331   5.634 -12.815  1.00 44.26           N  
ATOM   1380  CA  TYR   184      30.709   4.575 -11.886  1.00 44.26           C  
ATOM   1381  C   TYR   184      29.873   3.322 -12.118  1.00 44.26           C  
ATOM   1382  O   TYR   184      28.701   3.411 -12.492  1.00 44.26           O  
ATOM   1383  CB  TYR   184      30.551   5.048 -10.438  1.00 44.26           C  
ATOM   1384  CG  TYR   184      31.407   6.242 -10.092  1.00 44.26           C  
ATOM   1385  CD1 TYR   184      32.703   6.077  -9.607  1.00 44.26           C  
ATOM   1386  CD2 TYR   184      30.923   7.536 -10.248  1.00 44.26           C  
ATOM   1387  CE1 TYR   184      33.495   7.174  -9.285  1.00 44.26           C  
ATOM   1388  CE2 TYR   184      31.706   8.640  -9.930  1.00 44.26           C  
ATOM   1389  CZ  TYR   184      32.989   8.450  -9.450  1.00 44.26           C  
ATOM   1390  OH  TYR   184      33.769   9.539  -9.133  1.00 44.26           O  
ATOM   1391  N   ILE   185      30.537   2.265 -12.137  1.00 40.35           N  
ATOM   1392  CA  ILE   185      29.931   0.952 -12.329  1.00 40.35           C  
ATOM   1393  C   ILE   185      30.279   0.045 -11.151  1.00 40.35           C  
ATOM   1394  O   ILE   185      31.453  -0.109 -10.804  1.00 40.35           O  
ATOM   1395  CB  ILE   185      30.390   0.307 -13.656  1.00 40.35           C  
ATOM   1396  CG1 ILE   185      30.025   1.207 -14.842  1.00 40.35           C  
ATOM   1397  CG2 ILE   185      29.778  -1.088 -13.819  1.00 40.35           C  
ATOM   1398  CD1 ILE   185      30.366   0.610 -16.200  1.00 40.35           C  
ATOM   1399  N   GLY   186      29.153  -0.293 -10.469  1.00 40.74           N  
ATOM   1400  CA  GLY   186      29.271  -1.222  -9.356  1.00 40.74           C  
ATOM   1401  C   GLY   186      29.041  -2.667  -9.757  1.00 40.74           C  
ATOM   1402  O   GLY   186      28.459  -2.939 -10.809  1.00 40.74           O  
ATOM   1403  N   TYR   187      30.076  -3.486  -9.997  1.00 40.13           N  
ATOM   1404  CA  TYR   187      29.669  -4.882  -9.884  1.00 40.13           C  
ATOM   1405  C   TYR   187      28.543  -5.041  -8.869  1.00 40.13           C  
ATOM   1406  O   TYR   187      28.559  -4.409  -7.810  1.00 40.13           O  
ATOM   1407  CB  TYR   187      30.859  -5.758  -9.485  1.00 40.13           C  
ATOM   1408  CG  TYR   187      31.647  -6.284 -10.660  1.00 40.13           C  
ATOM   1409  CD1 TYR   187      31.267  -7.457 -11.310  1.00 40.13           C  
ATOM   1410  CD2 TYR   187      32.773  -5.612 -11.123  1.00 40.13           C  
ATOM   1411  CE1 TYR   187      31.990  -7.946 -12.392  1.00 40.13           C  
ATOM   1412  CE2 TYR   187      33.504  -6.092 -12.204  1.00 40.13           C  
ATOM   1413  CZ  TYR   187      33.105  -7.258 -12.832  1.00 40.13           C  
ATOM   1414  OH  TYR   187      33.826  -7.738 -13.903  1.00 40.13           O  
ATOM   1415  N   SER   188      27.409  -5.258  -9.447  1.00 48.51           N  
ATOM   1416  CA  SER   188      26.255  -5.563  -8.607  1.00 48.51           C  
ATOM   1417  C   SER   188      26.256  -7.026  -8.175  1.00 48.51           C  
ATOM   1418  O   SER   188      26.358  -7.925  -9.012  1.00 48.51           O  
ATOM   1419  CB  SER   188      24.954  -5.242  -9.345  1.00 48.51           C  
ATOM   1420  OG  SER   188      23.959  -4.797  -8.440  1.00 48.51           O  
ATOM   1421  N   PRO   189      26.529  -7.167  -6.864  1.00 55.63           N  
ATOM   1422  CA  PRO   189      26.320  -6.203  -5.781  1.00 55.63           C  
ATOM   1423  C   PRO   189      27.630  -5.679  -5.197  1.00 55.63           C  
ATOM   1424  O   PRO   189      28.674  -6.322  -5.336  1.00 55.63           O  
ATOM   1425  CB  PRO   189      25.541  -7.009  -4.738  1.00 55.63           C  
ATOM   1426  CG  PRO   189      25.903  -8.433  -5.007  1.00 55.63           C  
ATOM   1427  CD  PRO   189      26.333  -8.554  -6.441  1.00 55.63           C  
ATOM   1428  N   VAL   190      27.573  -4.451  -4.606  1.00 66.91           N  
ATOM   1429  CA  VAL   190      28.561  -3.885  -3.694  1.00 66.91           C  
ATOM   1430  C   VAL   190      28.204  -4.248  -2.254  1.00 66.91           C  
ATOM   1431  O   VAL   190      27.182  -3.798  -1.729  1.00 66.91           O  
ATOM   1432  CB  VAL   190      28.662  -2.350  -3.847  1.00 66.91           C  
ATOM   1433  CG1 VAL   190      29.687  -1.776  -2.871  1.00 66.91           C  
ATOM   1434  CG2 VAL   190      29.023  -1.981  -5.285  1.00 66.91           C  
ATOM   1435  N   THR   191      28.934  -5.211  -1.712  1.00 70.24           N  
ATOM   1436  CA  THR   191      28.717  -5.575  -0.316  1.00 70.24           C  
ATOM   1437  C   THR   191      29.277  -4.503   0.615  1.00 70.24           C  
ATOM   1438  O   THR   191      30.475  -4.214   0.589  1.00 70.24           O  
ATOM   1439  CB  THR   191      29.362  -6.934   0.014  1.00 70.24           C  
ATOM   1440  OG1 THR   191      28.841  -7.932  -0.871  1.00 70.24           O  
ATOM   1441  CG2 THR   191      29.071  -7.345   1.453  1.00 70.24           C  
ATOM   1442  N   VAL   192      28.508  -3.919   1.364  1.00 72.79           N  
ATOM   1443  CA  VAL   192      28.843  -2.878   2.330  1.00 72.79           C  
ATOM   1444  C   VAL   192      29.286  -3.517   3.645  1.00 72.79           C  
ATOM   1445  O   VAL   192      28.517  -4.241   4.280  1.00 72.79           O  
ATOM   1446  CB  VAL   192      27.651  -1.926   2.575  1.00 72.79           C  
ATOM   1447  CG1 VAL   192      28.013  -0.865   3.612  1.00 72.79           C  
ATOM   1448  CG2 VAL   192      27.214  -1.271   1.266  1.00 72.79           C  
ATOM   1449  N   GLU   193      30.562  -3.433   4.118  1.00 74.26           N  
ATOM   1450  CA  GLU   193      31.119  -4.090   5.297  1.00 74.26           C  
ATOM   1451  C   GLU   193      31.317  -3.098   6.440  1.00 74.26           C  
ATOM   1452  O   GLU   193      32.145  -3.321   7.325  1.00 74.26           O  
ATOM   1453  CB  GLU   193      32.446  -4.772   4.957  1.00 74.26           C  
ATOM   1454  CG  GLU   193      32.313  -5.911   3.955  1.00 74.26           C  
ATOM   1455  CD  GLU   193      33.635  -6.596   3.646  1.00 74.26           C  
ATOM   1456  OE1 GLU   193      33.623  -7.695   3.047  1.00 74.26           O  
ATOM   1457  OE2 GLU   193      34.691  -6.029   4.008  1.00 74.26           O  
ATOM   1458  N   GLY   194      30.557  -2.017   6.399  1.00 73.99           N  
ATOM   1459  CA  GLY   194      30.538  -0.981   7.419  1.00 73.99           C  
ATOM   1460  C   GLY   194      29.589   0.157   7.096  1.00 73.99           C  
ATOM   1461  O   GLY   194      28.609  -0.031   6.371  1.00 73.99           O  
ATOM   1462  N   ILE   195      29.747   1.234   7.840  1.00 74.95           N  
ATOM   1463  CA  ILE   195      28.912   2.394   7.545  1.00 74.95           C  
ATOM   1464  C   ILE   195      29.292   2.969   6.182  1.00 74.95           C  
ATOM   1465  O   ILE   195      30.472   3.194   5.903  1.00 74.95           O  
ATOM   1466  CB  ILE   195      29.043   3.477   8.639  1.00 74.95           C  
ATOM   1467  CG1 ILE   195      28.533   2.944   9.982  1.00 74.95           C  
ATOM   1468  CG2 ILE   195      28.290   4.748   8.233  1.00 74.95           C  
ATOM   1469  CD1 ILE   195      28.776   3.884  11.154  1.00 74.95           C  
ATOM   1470  N   PHE   196      28.454   3.016   5.307  1.00 77.94           N  
ATOM   1471  CA  PHE   196      28.653   3.509   3.949  1.00 77.94           C  
ATOM   1472  C   PHE   196      27.810   4.753   3.695  1.00 77.94           C  
ATOM   1473  O   PHE   196      26.579   4.694   3.731  1.00 77.94           O  
ATOM   1474  CB  PHE   196      28.307   2.423   2.925  1.00 77.94           C  
ATOM   1475  CG  PHE   196      28.523   2.844   1.497  1.00 77.94           C  
ATOM   1476  CD1 PHE   196      27.452   3.227   0.700  1.00 77.94           C  
ATOM   1477  CD2 PHE   196      29.800   2.857   0.951  1.00 77.94           C  
ATOM   1478  CE1 PHE   196      27.649   3.617  -0.622  1.00 77.94           C  
ATOM   1479  CE2 PHE   196      30.006   3.246  -0.370  1.00 77.94           C  
ATOM   1480  CZ  PHE   196      28.929   3.624  -1.155  1.00 77.94           C  
ATOM   1481  N   THR   197      28.416   5.935   3.467  1.00 73.81           N  
ATOM   1482  CA  THR   197      27.727   7.196   3.217  1.00 73.81           C  
ATOM   1483  C   THR   197      28.278   7.874   1.966  1.00 73.81           C  
ATOM   1484  O   THR   197      29.494   8.006   1.810  1.00 73.81           O  
ATOM   1485  CB  THR   197      27.852   8.149   4.419  1.00 73.81           C  
ATOM   1486  OG1 THR   197      27.318   7.510   5.586  1.00 73.81           O  
ATOM   1487  CG2 THR   197      27.092   9.449   4.173  1.00 73.81           C  
ATOM   1488  N   ILE   198      27.444   8.192   1.007  1.00 75.67           N  
ATOM   1489  CA  ILE   198      27.817   9.052  -0.111  1.00 75.67           C  
ATOM   1490  C   ILE   198      27.101  10.395   0.011  1.00 75.67           C  
ATOM   1491  O   ILE   198      25.872  10.444   0.107  1.00 75.67           O  
ATOM   1492  CB  ILE   198      27.488   8.390  -1.468  1.00 75.67           C  
ATOM   1493  CG1 ILE   198      28.186   7.030  -1.581  1.00 75.67           C  
ATOM   1494  CG2 ILE   198      27.885   9.308  -2.627  1.00 75.67           C  
ATOM   1495  CD1 ILE   198      27.790   6.233  -2.816  1.00 75.67           C  
ATOM   1496  N   GLN   199      27.883  11.522   0.015  1.00 71.52           N  
ATOM   1497  CA  GLN   199      27.322  12.867   0.088  1.00 71.52           C  
ATOM   1498  C   GLN   199      27.864  13.749  -1.034  1.00 71.52           C  
ATOM   1499  O   GLN   199      29.063  13.734  -1.319  1.00 71.52           O  
ATOM   1500  CB  GLN   199      27.622  13.502   1.446  1.00 71.52           C  
ATOM   1501  CG  GLN   199      26.874  14.804   1.695  1.00 71.52           C  
ATOM   1502  CD  GLN   199      27.052  15.323   3.110  1.00 71.52           C  
ATOM   1503  OE1 GLN   199      27.767  14.724   3.919  1.00 71.52           O  
ATOM   1504  NE2 GLN   199      26.403  16.440   3.418  1.00 71.52           N  
ATOM   1505  N   GLY   200      26.962  14.396  -1.830  1.00 68.08           N  
ATOM   1506  CA  GLY   200      27.456  15.350  -2.810  1.00 68.08           C  
ATOM   1507  C   GLY   200      26.507  15.552  -3.977  1.00 68.08           C  
ATOM   1508  O   GLY   200      25.300  15.342  -3.845  1.00 68.08           O  
ATOM   1509  N   ASP   201      26.942  16.327  -4.976  1.00 66.41           N  
ATOM   1510  CA  ASP   201      26.246  16.610  -6.227  1.00 66.41           C  
ATOM   1511  C   ASP   201      26.752  15.711  -7.353  1.00 66.41           C  
ATOM   1512  O   ASP   201      27.779  16.000  -7.971  1.00 66.41           O  
ATOM   1513  CB  ASP   201      26.412  18.081  -6.614  1.00 66.41           C  
ATOM   1514  CG  ASP   201      25.702  19.028  -5.663  1.00 66.41           C  
ATOM   1515  OD1 ASP   201      24.716  18.615  -5.014  1.00 66.41           O  
ATOM   1516  OD2 ASP   201      26.129  20.198  -5.563  1.00 66.41           O  
ATOM   1517  N   ILE   202      26.261  14.572  -7.437  1.00 63.76           N  
ATOM   1518  CA  ILE   202      26.830  13.609  -8.373  1.00 63.76           C  
ATOM   1519  C   ILE   202      25.762  13.165  -9.370  1.00 63.76           C  
ATOM   1520  O   ILE   202      24.604  12.959  -8.998  1.00 63.76           O  
ATOM   1521  CB  ILE   202      27.417  12.384  -7.637  1.00 63.76           C  
ATOM   1522  CG1 ILE   202      28.520  12.822  -6.667  1.00 63.76           C  
ATOM   1523  CG2 ILE   202      27.947  11.354  -8.639  1.00 63.76           C  
ATOM   1524  CD1 ILE   202      28.969  11.731  -5.705  1.00 63.76           C  
ATOM   1525  N   HIS   203      26.077  13.134 -10.584  1.00 61.73           N  
ATOM   1526  CA  HIS   203      25.307  12.483 -11.637  1.00 61.73           C  
ATOM   1527  C   HIS   203      25.809  11.066 -11.891  1.00 61.73           C  
ATOM   1528  O   HIS   203      26.951  10.874 -12.317  1.00 61.73           O  
ATOM   1529  CB  HIS   203      25.366  13.301 -12.928  1.00 61.73           C  
ATOM   1530  CG  HIS   203      24.555  12.723 -14.043  1.00 61.73           C  
ATOM   1531  ND1 HIS   203      24.549  13.255 -15.314  1.00 61.73           N  
ATOM   1532  CD2 HIS   203      23.723  11.655 -14.076  1.00 61.73           C  
ATOM   1533  CE1 HIS   203      23.747  12.538 -16.082  1.00 61.73           C  
ATOM   1534  NE2 HIS   203      23.233  11.561 -15.355  1.00 61.73           N  
ATOM   1535  N   LEU   204      24.872  10.157 -11.619  1.00 66.46           N  
ATOM   1536  CA  LEU   204      25.296   8.775 -11.814  1.00 66.46           C  
ATOM   1537  C   LEU   204      24.547   8.136 -12.978  1.00 66.46           C  
ATOM   1538  O   LEU   204      23.315   8.172 -13.025  1.00 66.46           O  
ATOM   1539  CB  LEU   204      25.070   7.960 -10.538  1.00 66.46           C  
ATOM   1540  CG  LEU   204      25.936   8.332  -9.333  1.00 66.46           C  
ATOM   1541  CD1 LEU   204      25.434   7.622  -8.080  1.00 66.46           C  
ATOM   1542  CD2 LEU   204      27.398   7.990  -9.599  1.00 66.46           C  
ATOM   1543  N   LYS   205      25.222   7.700 -13.950  1.00 61.57           N  
ATOM   1544  CA  LYS   205      24.666   6.927 -15.057  1.00 61.57           C  
ATOM   1545  C   LYS   205      25.330   5.556 -15.157  1.00 61.57           C  
ATOM   1546  O   LYS   205      26.507   5.455 -15.510  1.00 61.57           O  
ATOM   1547  CB  LYS   205      24.827   7.685 -16.376  1.00 61.57           C  
ATOM   1548  CG  LYS   205      24.056   7.076 -17.537  1.00 61.57           C  
ATOM   1549  CD  LYS   205      24.098   7.973 -18.768  1.00 61.57           C  
ATOM   1550  CE  LYS   205      23.329   7.363 -19.932  1.00 61.57           C  
ATOM   1551  NZ  LYS   205      23.299   8.275 -21.114  1.00 61.57           N  
ATOM   1552  N   PRO   206      24.680   4.571 -14.677  1.00 53.12           N  
ATOM   1553  CA  PRO   206      25.333   3.260 -14.725  1.00 53.12           C  
ATOM   1554  C   PRO   206      25.513   2.742 -16.150  1.00 53.12           C  
ATOM   1555  O   PRO   206      24.653   2.965 -17.005  1.00 53.12           O  
ATOM   1556  CB  PRO   206      24.378   2.362 -13.934  1.00 53.12           C  
ATOM   1557  CG  PRO   206      23.155   3.194 -13.726  1.00 53.12           C  
ATOM   1558  CD  PRO   206      23.442   4.591 -14.199  1.00 53.12           C  
ATOM   1559  N   LEU   207      26.691   2.360 -16.543  1.00 48.93           N  
ATOM   1560  CA  LEU   207      26.825   1.704 -17.839  1.00 48.93           C  
ATOM   1561  C   LEU   207      26.906   0.190 -17.677  1.00 48.93           C  
ATOM   1562  O   LEU   207      27.819  -0.320 -17.023  1.00 48.93           O  
ATOM   1563  CB  LEU   207      28.066   2.218 -18.573  1.00 48.93           C  
ATOM   1564  CG  LEU   207      27.999   3.654 -19.097  1.00 48.93           C  
ATOM   1565  CD1 LEU   207      29.402   4.183 -19.375  1.00 48.93           C  
ATOM   1566  CD2 LEU   207      27.136   3.725 -20.353  1.00 48.93           C  
ATOM   1567  N   LEU   208      25.938  -0.444 -17.185  1.00 47.25           N  
ATOM   1568  CA  LEU   208      26.203  -1.862 -16.968  1.00 47.25           C  
ATOM   1569  C   LEU   208      26.422  -2.583 -18.293  1.00 47.25           C  
ATOM   1570  O   LEU   208      25.823  -2.221 -19.309  1.00 47.25           O  
ATOM   1571  CB  LEU   208      25.046  -2.512 -16.205  1.00 47.25           C  
ATOM   1572  CG  LEU   208      24.951  -2.190 -14.713  1.00 47.25           C  
ATOM   1573  CD1 LEU   208      23.651  -2.738 -14.133  1.00 47.25           C  
ATOM   1574  CD2 LEU   208      26.155  -2.754 -13.966  1.00 47.25           C  
ATOM   1575  N   PRO   209      27.288  -3.528 -18.354  1.00 40.02           N  
ATOM   1576  CA  PRO   209      27.306  -4.503 -19.447  1.00 40.02           C  
ATOM   1577  C   PRO   209      26.123  -5.467 -19.397  1.00 40.02           C  
ATOM   1578  O   PRO   209      25.415  -5.530 -18.389  1.00 40.02           O  
ATOM   1579  CB  PRO   209      28.626  -5.247 -19.233  1.00 40.02           C  
ATOM   1580  CG  PRO   209      29.119  -4.777 -17.902  1.00 40.02           C  
ATOM   1581  CD  PRO   209      28.216  -3.678 -17.421  1.00 40.02           C  
ATOM   1582  N   LYS   210      25.261  -5.460 -20.477  1.00 39.47           N  
ATOM   1583  CA  LYS   210      24.337  -6.557 -20.751  1.00 39.47           C  
ATOM   1584  C   LYS   210      24.515  -7.690 -19.745  1.00 39.47           C  
ATOM   1585  O   LYS   210      25.580  -8.310 -19.681  1.00 39.47           O  
ATOM   1586  CB  LYS   210      24.535  -7.083 -22.173  1.00 39.47           C  
ATOM   1587  CG  LYS   210      23.259  -7.125 -23.001  1.00 39.47           C  
ATOM   1588  CD  LYS   210      23.498  -7.757 -24.366  1.00 39.47           C  
ATOM   1589  CE  LYS   210      22.217  -7.819 -25.187  1.00 39.47           C  
ATOM   1590  NZ  LYS   210      22.449  -8.429 -26.530  1.00 39.47           N  
ATOM   1591  N   VAL   211      24.048  -7.668 -18.594  1.00 39.06           N  
ATOM   1592  CA  VAL   211      24.281  -8.850 -17.771  1.00 39.06           C  
ATOM   1593  C   VAL   211      23.054  -9.759 -17.812  1.00 39.06           C  
ATOM   1594  O   VAL   211      21.930  -9.287 -17.997  1.00 39.06           O  
ATOM   1595  CB  VAL   211      24.612  -8.469 -16.311  1.00 39.06           C  
ATOM   1596  CG1 VAL   211      25.527  -9.513 -15.674  1.00 39.06           C  
ATOM   1597  CG2 VAL   211      25.255  -7.085 -16.255  1.00 39.06           C  
ATOM   1598  N   THR   212      23.212 -11.004 -17.704  1.00 35.90           N  
ATOM   1599  CA  THR   212      22.431 -12.222 -17.883  1.00 35.90           C  
ATOM   1600  C   THR   212      21.909 -12.731 -16.542  1.00 35.90           C  
ATOM   1601  O   THR   212      22.592 -12.621 -15.522  1.00 35.90           O  
ATOM   1602  CB  THR   212      23.262 -13.324 -18.565  1.00 35.90           C  
ATOM   1603  OG1 THR   212      24.513 -13.464 -17.881  1.00 35.90           O  
ATOM   1604  CG2 THR   212      23.530 -12.985 -20.028  1.00 35.90           C  
ATOM   1605  N   VAL   213      21.033 -11.867 -15.782  1.00 40.87           N  
ATOM   1606  CA  VAL   213      20.003 -12.334 -14.860  1.00 40.87           C  
ATOM   1607  C   VAL   213      20.078 -11.541 -13.557  1.00 40.87           C  
ATOM   1608  O   VAL   213      21.110 -10.942 -13.246  1.00 40.87           O  
ATOM   1609  CB  VAL   213      20.142 -13.846 -14.573  1.00 40.87           C  
ATOM   1610  CG1 VAL   213      19.836 -14.664 -15.826  1.00 40.87           C  
ATOM   1611  CG2 VAL   213      21.542 -14.164 -14.052  1.00 40.87           C  
ATOM   1612  N   ASP   214      18.897 -11.005 -13.079  1.00 47.20           N  
ATOM   1613  CA  ASP   214      18.579 -10.309 -11.836  1.00 47.20           C  
ATOM   1614  C   ASP   214      19.417  -9.041 -11.687  1.00 47.20           C  
ATOM   1615  O   ASP   214      20.255  -8.946 -10.788  1.00 47.20           O  
ATOM   1616  CB  ASP   214      18.801 -11.230 -10.634  1.00 47.20           C  
ATOM   1617  CG  ASP   214      17.511 -11.826 -10.098  1.00 47.20           C  
ATOM   1618  OD1 ASP   214      16.417 -11.354 -10.476  1.00 47.20           O  
ATOM   1619  OD2 ASP   214      17.590 -12.776  -9.288  1.00 47.20           O  
ATOM   1620  N   SER   215      19.486  -8.297 -12.732  1.00 50.68           N  
ATOM   1621  CA  SER   215      20.577  -7.328 -12.717  1.00 50.68           C  
ATOM   1622  C   SER   215      20.080  -5.941 -12.323  1.00 50.68           C  
ATOM   1623  O   SER   215      18.980  -5.538 -12.706  1.00 50.68           O  
ATOM   1624  CB  SER   215      21.257  -7.265 -14.085  1.00 50.68           C  
ATOM   1625  OG  SER   215      20.316  -6.966 -15.101  1.00 50.68           O  
ATOM   1626  N   ARG   216      20.195  -5.640 -11.061  1.00 59.67           N  
ATOM   1627  CA  ARG   216      20.107  -4.306 -10.475  1.00 59.67           C  
ATOM   1628  C   ARG   216      21.305  -3.452 -10.876  1.00 59.67           C  
ATOM   1629  O   ARG   216      22.406  -3.970 -11.071  1.00 59.67           O  
ATOM   1630  CB  ARG   216      20.013  -4.394  -8.950  1.00 59.67           C  
ATOM   1631  CG  ARG   216      18.856  -5.245  -8.452  1.00 59.67           C  
ATOM   1632  CD  ARG   216      18.929  -5.471  -6.948  1.00 59.67           C  
ATOM   1633  NE  ARG   216      17.765  -6.202  -6.456  1.00 59.67           N  
ATOM   1634  CZ  ARG   216      17.801  -7.428  -5.941  1.00 59.67           C  
ATOM   1635  NH1 ARG   216      18.949  -8.088  -5.841  1.00 59.67           N  
ATOM   1636  NH2 ARG   216      16.680  -7.999  -5.524  1.00 59.67           N  
ATOM   1637  N   GLN   217      20.996  -2.221 -11.285  1.00 67.07           N  
ATOM   1638  CA  GLN   217      22.054  -1.379 -11.833  1.00 67.07           C  
ATOM   1639  C   GLN   217      23.034  -0.948 -10.746  1.00 67.07           C  
ATOM   1640  O   GLN   217      24.249  -1.066 -10.916  1.00 67.07           O  
ATOM   1641  CB  GLN   217      21.460  -0.149 -12.521  1.00 67.07           C  
ATOM   1642  CG  GLN   217      20.699  -0.467 -13.802  1.00 67.07           C  
ATOM   1643  CD  GLN   217      20.187   0.776 -14.505  1.00 67.07           C  
ATOM   1644  OE1 GLN   217      20.129   1.860 -13.915  1.00 67.07           O  
ATOM   1645  NE2 GLN   217      19.810   0.628 -15.771  1.00 67.07           N  
ATOM   1646  N   PHE   218      22.482  -0.544  -9.534  1.00 74.79           N  
ATOM   1647  CA  PHE   218      23.249  -0.222  -8.337  1.00 74.79           C  
ATOM   1648  C   PHE   218      22.710  -0.976  -7.128  1.00 74.79           C  
ATOM   1649  O   PHE   218      21.615  -0.682  -6.644  1.00 74.79           O  
ATOM   1650  CB  PHE   218      23.222   1.287  -8.070  1.00 74.79           C  
ATOM   1651  CG  PHE   218      24.221   2.065  -8.882  1.00 74.79           C  
ATOM   1652  CD1 PHE   218      25.518   2.253  -8.420  1.00 74.79           C  
ATOM   1653  CD2 PHE   218      23.863   2.610 -10.108  1.00 74.79           C  
ATOM   1654  CE1 PHE   218      26.445   2.973  -9.170  1.00 74.79           C  
ATOM   1655  CE2 PHE   218      24.784   3.330 -10.863  1.00 74.79           C  
ATOM   1656  CZ  PHE   218      26.074   3.512 -10.392  1.00 74.79           C  
ATOM   1657  N   TRP   219      23.458  -2.003  -6.729  1.00 78.16           N  
ATOM   1658  CA  TRP   219      23.018  -2.836  -5.615  1.00 78.16           C  
ATOM   1659  C   TRP   219      23.944  -2.672  -4.414  1.00 78.16           C  
ATOM   1660  O   TRP   219      25.058  -3.201  -4.405  1.00 78.16           O  
ATOM   1661  CB  TRP   219      22.959  -4.307  -6.033  1.00 78.16           C  
ATOM   1662  CG  TRP   219      22.214  -5.184  -5.072  1.00 78.16           C  
ATOM   1663  CD1 TRP   219      21.556  -4.793  -3.939  1.00 78.16           C  
ATOM   1664  CD2 TRP   219      22.056  -6.604  -5.157  1.00 78.16           C  
ATOM   1665  NE1 TRP   219      20.997  -5.884  -3.316  1.00 78.16           N  
ATOM   1666  CE2 TRP   219      21.289  -7.007  -4.042  1.00 78.16           C  
ATOM   1667  CE3 TRP   219      22.488  -7.575  -6.070  1.00 78.16           C  
ATOM   1668  CZ2 TRP   219      20.944  -8.341  -3.815  1.00 78.16           C  
ATOM   1669  CZ3 TRP   219      22.144  -8.902  -5.843  1.00 78.16           C  
ATOM   1670  CH2 TRP   219      21.380  -9.271  -4.724  1.00 78.16           C  
ATOM   1671  N   LEU   220      23.533  -1.939  -3.392  1.00 84.19           N  
ATOM   1672  CA  LEU   220      24.232  -1.754  -2.125  1.00 84.19           C  
ATOM   1673  C   LEU   220      23.612  -2.617  -1.031  1.00 84.19           C  
ATOM   1674  O   LEU   220      22.472  -2.385  -0.623  1.00 84.19           O  
ATOM   1675  CB  LEU   220      24.203  -0.281  -1.707  1.00 84.19           C  
ATOM   1676  CG  LEU   220      24.683   0.729  -2.750  1.00 84.19           C  
ATOM   1677  CD1 LEU   220      24.474   2.152  -2.244  1.00 84.19           C  
ATOM   1678  CD2 LEU   220      26.148   0.487  -3.094  1.00 84.19           C  
ATOM   1679  N   ARG   221      24.400  -3.627  -0.610  1.00 86.08           N  
ATOM   1680  CA  ARG   221      23.795  -4.589   0.306  1.00 86.08           C  
ATOM   1681  C   ARG   221      24.772  -4.984   1.409  1.00 86.08           C  
ATOM   1682  O   ARG   221      25.957  -5.199   1.147  1.00 86.08           O  
ATOM   1683  CB  ARG   221      23.329  -5.834  -0.452  1.00 86.08           C  
ATOM   1684  CG  ARG   221      22.743  -6.915   0.442  1.00 86.08           C  
ATOM   1685  CD  ARG   221      22.342  -8.149  -0.355  1.00 86.08           C  
ATOM   1686  NE  ARG   221      23.506  -8.838  -0.904  1.00 86.08           N  
ATOM   1687  CZ  ARG   221      23.703 -10.153  -0.853  1.00 86.08           C  
ATOM   1688  NH1 ARG   221      22.812 -10.950  -0.274  1.00 86.08           N  
ATOM   1689  NH2 ARG   221      24.799 -10.675  -1.384  1.00 86.08           N  
ATOM   1690  N   SER   222      24.289  -5.192   2.695  1.00 86.10           N  
ATOM   1691  CA  SER   222      25.090  -5.729   3.790  1.00 86.10           C  
ATOM   1692  C   SER   222      25.181  -7.250   3.715  1.00 86.10           C  
ATOM   1693  O   SER   222      24.373  -7.892   3.042  1.00 86.10           O  
ATOM   1694  CB  SER   222      24.503  -5.311   5.139  1.00 86.10           C  
ATOM   1695  OG  SER   222      24.464  -3.899   5.255  1.00 86.10           O  
ATOM   1696  N   PRO   223      26.142  -7.867   4.331  1.00 84.94           N  
ATOM   1697  CA  PRO   223      26.170  -9.330   4.393  1.00 84.94           C  
ATOM   1698  C   PRO   223      24.875  -9.922   4.945  1.00 84.94           C  
ATOM   1699  O   PRO   223      24.187  -9.278   5.740  1.00 84.94           O  
ATOM   1700  CB  PRO   223      27.346  -9.622   5.328  1.00 84.94           C  
ATOM   1701  CG  PRO   223      28.202  -8.399   5.257  1.00 84.94           C  
ATOM   1702  CD  PRO   223      27.314  -7.205   5.058  1.00 84.94           C  
ATOM   1703  N   ARG   224      24.483 -11.102   4.496  1.00 87.52           N  
ATOM   1704  CA  ARG   224      23.246 -11.733   4.943  1.00 87.52           C  
ATOM   1705  C   ARG   224      23.455 -13.220   5.212  1.00 87.52           C  
ATOM   1706  O   ARG   224      24.422 -13.813   4.732  1.00 87.52           O  
ATOM   1707  CB  ARG   224      22.138 -11.540   3.904  1.00 87.52           C  
ATOM   1708  CG  ARG   224      22.444 -12.167   2.554  1.00 87.52           C  
ATOM   1709  CD  ARG   224      21.328 -11.916   1.549  1.00 87.52           C  
ATOM   1710  NE  ARG   224      21.639 -12.489   0.243  1.00 87.52           N  
ATOM   1711  CZ  ARG   224      21.116 -12.079  -0.908  1.00 87.52           C  
ATOM   1712  NH1 ARG   224      20.242 -11.081  -0.938  1.00 87.52           N  
ATOM   1713  NH2 ARG   224      21.469 -12.672  -2.039  1.00 87.52           N  
ATOM   1714  N   THR   225      22.640 -13.951   5.926  1.00 87.40           N  
ATOM   1715  CA  THR   225      22.489 -15.382   6.170  1.00 87.40           C  
ATOM   1716  C   THR   225      21.037 -15.812   5.980  1.00 87.40           C  
ATOM   1717  O   THR   225      20.114 -15.081   6.346  1.00 87.40           O  
ATOM   1718  CB  THR   225      22.958 -15.759   7.587  1.00 87.40           C  
ATOM   1719  OG1 THR   225      24.242 -15.173   7.831  1.00 87.40           O  
ATOM   1720  CG2 THR   225      23.064 -17.272   7.747  1.00 87.40           C  
ATOM   1721  N   TRP   226      20.784 -16.856   5.263  1.00 84.05           N  
ATOM   1722  CA  TRP   226      19.435 -17.373   5.061  1.00 84.05           C  
ATOM   1723  C   TRP   226      18.856 -17.911   6.366  1.00 84.05           C  
ATOM   1724  O   TRP   226      19.505 -18.693   7.064  1.00 84.05           O  
ATOM   1725  CB  TRP   226      19.434 -18.474   3.996  1.00 84.05           C  
ATOM   1726  CG  TRP   226      18.084 -19.078   3.745  1.00 84.05           C  
ATOM   1727  CD1 TRP   226      17.659 -20.326   4.109  1.00 84.05           C  
ATOM   1728  CD2 TRP   226      16.984 -18.459   3.071  1.00 84.05           C  
ATOM   1729  NE1 TRP   226      16.360 -20.520   3.701  1.00 84.05           N  
ATOM   1730  CE2 TRP   226      15.922 -19.391   3.062  1.00 84.05           C  
ATOM   1731  CE3 TRP   226      16.792 -17.206   2.473  1.00 84.05           C  
ATOM   1732  CZ2 TRP   226      14.685 -19.108   2.477  1.00 84.05           C  
ATOM   1733  CZ3 TRP   226      15.560 -16.926   1.892  1.00 84.05           C  
ATOM   1734  CH2 TRP   226      14.524 -17.874   1.900  1.00 84.05           C  
ATOM   1735  N   ASN   227      17.646 -17.439   6.784  1.00 86.12           N  
ATOM   1736  CA  ASN   227      16.880 -17.872   7.948  1.00 86.12           C  
ATOM   1737  C   ASN   227      15.722 -18.784   7.549  1.00 86.12           C  
ATOM   1738  O   ASN   227      14.689 -18.311   7.073  1.00 86.12           O  
ATOM   1739  CB  ASN   227      16.359 -16.663   8.728  1.00 86.12           C  
ATOM   1740  CG  ASN   227      15.675 -17.055  10.023  1.00 86.12           C  
ATOM   1741  OD1 ASN   227      15.114 -18.149  10.138  1.00 86.12           O  
ATOM   1742  ND2 ASN   227      15.717 -16.165  11.008  1.00 86.12           N  
ATOM   1743  N   ASP   228      15.857 -20.148   7.809  1.00 87.40           N  
ATOM   1744  CA  ASP   228      14.878 -21.147   7.393  1.00 87.40           C  
ATOM   1745  C   ASP   228      13.566 -20.982   8.158  1.00 87.40           C  
ATOM   1746  O   ASP   228      12.490 -21.245   7.618  1.00 87.40           O  
ATOM   1747  CB  ASP   228      15.431 -22.559   7.598  1.00 87.40           C  
ATOM   1748  CG  ASP   228      16.482 -22.938   6.569  1.00 87.40           C  
ATOM   1749  OD1 ASP   228      16.497 -22.351   5.466  1.00 87.40           O  
ATOM   1750  OD2 ASP   228      17.302 -23.835   6.863  1.00 87.40           O  
ATOM   1751  N   THR   229      13.665 -20.582   9.446  1.00 86.66           N  
ATOM   1752  CA  THR   229      12.495 -20.439  10.306  1.00 86.66           C  
ATOM   1753  C   THR   229      11.575 -19.338   9.788  1.00 86.66           C  
ATOM   1754  O   THR   229      10.360 -19.525   9.704  1.00 86.66           O  
ATOM   1755  CB  THR   229      12.903 -20.131  11.758  1.00 86.66           C  
ATOM   1756  OG1 THR   229      13.692 -21.214  12.267  1.00 86.66           O  
ATOM   1757  CG2 THR   229      11.677 -19.949  12.647  1.00 86.66           C  
ATOM   1758  N   ASN   230      12.231 -18.350   9.197  1.00 81.83           N  
ATOM   1759  CA  ASN   230      11.437 -17.203   8.768  1.00 81.83           C  
ATOM   1760  C   ASN   230      11.288 -17.161   7.250  1.00 81.83           C  
ATOM   1761  O   ASN   230      10.538 -16.341   6.719  1.00 81.83           O  
ATOM   1762  CB  ASN   230      12.056 -15.900   9.278  1.00 81.83           C  
ATOM   1763  CG  ASN   230      11.995 -15.775  10.788  1.00 81.83           C  
ATOM   1764  OD1 ASN   230      11.111 -16.344  11.435  1.00 81.83           O  
ATOM   1765  ND2 ASN   230      12.933 -15.031  11.360  1.00 81.83           N  
ATOM   1766  N   ASN   231      12.119 -18.112   6.504  1.00 81.02           N  
ATOM   1767  CA  ASN   231      12.122 -18.153   5.045  1.00 81.02           C  
ATOM   1768  C   ASN   231      12.458 -16.789   4.447  1.00 81.02           C  
ATOM   1769  O   ASN   231      11.725 -16.282   3.596  1.00 81.02           O  
ATOM   1770  CB  ASN   231      10.772 -18.645   4.519  1.00 81.02           C  
ATOM   1771  CG  ASN   231      10.851 -19.152   3.092  1.00 81.02           C  
ATOM   1772  OD1 ASN   231      11.859 -19.731   2.682  1.00 81.02           O  
ATOM   1773  ND2 ASN   231       9.787 -18.938   2.328  1.00 81.02           N  
ATOM   1774  N   GLU   232      13.532 -16.181   5.012  1.00 82.82           N  
ATOM   1775  CA  GLU   232      14.042 -14.906   4.517  1.00 82.82           C  
ATOM   1776  C   GLU   232      15.511 -14.719   4.886  1.00 82.82           C  
ATOM   1777  O   GLU   232      16.085 -15.539   5.606  1.00 82.82           O  
ATOM   1778  CB  GLU   232      13.210 -13.745   5.067  1.00 82.82           C  
ATOM   1779  CG  GLU   232      13.304 -13.580   6.577  1.00 82.82           C  
ATOM   1780  CD  GLU   232      12.418 -12.469   7.116  1.00 82.82           C  
ATOM   1781  OE1 GLU   232      12.629 -12.031   8.270  1.00 82.82           O  
ATOM   1782  OE2 GLU   232      11.505 -12.035   6.380  1.00 82.82           O  
ATOM   1783  N   TYR   233      16.139 -13.503   4.448  1.00 86.23           N  
ATOM   1784  CA  TYR   233      17.537 -13.177   4.707  1.00 86.23           C  
ATOM   1785  C   TYR   233      17.671 -12.293   5.941  1.00 86.23           C  
ATOM   1786  O   TYR   233      16.903 -11.345   6.119  1.00 86.23           O  
ATOM   1787  CB  TYR   233      18.160 -12.479   3.494  1.00 86.23           C  
ATOM   1788  CG  TYR   233      18.379 -13.394   2.313  1.00 86.23           C  
ATOM   1789  CD1 TYR   233      19.349 -14.393   2.352  1.00 86.23           C  
ATOM   1790  CD2 TYR   233      17.618 -13.260   1.157  1.00 86.23           C  
ATOM   1791  CE1 TYR   233      19.556 -15.237   1.265  1.00 86.23           C  
ATOM   1792  CE2 TYR   233      17.816 -14.098   0.065  1.00 86.23           C  
ATOM   1793  CZ  TYR   233      18.786 -15.082   0.128  1.00 86.23           C  
ATOM   1794  OH  TYR   233      18.986 -15.915  -0.950  1.00 86.23           O  
ATOM   1795  N   ASP   234      18.506 -12.644   6.883  1.00 89.10           N  
ATOM   1796  CA  ASP   234      18.961 -11.789   7.975  1.00 89.10           C  
ATOM   1797  C   ASP   234      20.180 -10.969   7.560  1.00 89.10           C  
ATOM   1798  O   ASP   234      21.279 -11.509   7.416  1.00 89.10           O  
ATOM   1799  CB  ASP   234      19.289 -12.628   9.212  1.00 89.10           C  
ATOM   1800  CG  ASP   234      18.057 -13.235   9.860  1.00 89.10           C  
ATOM   1801  OD1 ASP   234      16.964 -12.633   9.777  1.00 89.10           O  
ATOM   1802  OD2 ASP   234      18.180 -14.324  10.462  1.00 89.10           O  
ATOM   1803  N   TYR   235      20.064  -9.591   7.367  1.00 91.99           N  
ATOM   1804  CA  TYR   235      21.134  -8.692   6.949  1.00 91.99           C  
ATOM   1805  C   TYR   235      21.913  -8.174   8.152  1.00 91.99           C  
ATOM   1806  O   TYR   235      21.338  -7.943   9.219  1.00 91.99           O  
ATOM   1807  CB  TYR   235      20.566  -7.516   6.149  1.00 91.99           C  
ATOM   1808  CG  TYR   235      20.019  -7.908   4.798  1.00 91.99           C  
ATOM   1809  CD1 TYR   235      20.836  -7.917   3.670  1.00 91.99           C  
ATOM   1810  CD2 TYR   235      18.685  -8.270   4.647  1.00 91.99           C  
ATOM   1811  CE1 TYR   235      20.336  -8.276   2.423  1.00 91.99           C  
ATOM   1812  CE2 TYR   235      18.174  -8.631   3.404  1.00 91.99           C  
ATOM   1813  CZ  TYR   235      19.006  -8.631   2.300  1.00 91.99           C  
ATOM   1814  OH  TYR   235      18.506  -8.988   1.067  1.00 91.99           O  
ATOM   1815  N   THR   236      23.231  -8.026   8.006  1.00 89.00           N  
ATOM   1816  CA  THR   236      24.056  -7.336   8.992  1.00 89.00           C  
ATOM   1817  C   THR   236      23.695  -5.856   9.060  1.00 89.00           C  
ATOM   1818  O   THR   236      23.515  -5.207   8.027  1.00 89.00           O  
ATOM   1819  CB  THR   236      25.555  -7.487   8.669  1.00 89.00           C  
ATOM   1820  OG1 THR   236      25.876  -8.879   8.559  1.00 89.00           O  
ATOM   1821  CG2 THR   236      26.418  -6.862   9.760  1.00 89.00           C  
ATOM   1822  N   PRO   237      23.491  -5.273  10.162  1.00 92.57           N  
ATOM   1823  CA  PRO   237      22.933  -3.925  10.293  1.00 92.57           C  
ATOM   1824  C   PRO   237      23.958  -2.831  10.004  1.00 92.57           C  
ATOM   1825  O   PRO   237      24.329  -2.074  10.905  1.00 92.57           O  
ATOM   1826  CB  PRO   237      22.476  -3.874  11.754  1.00 92.57           C  
ATOM   1827  CG  PRO   237      23.400  -4.801  12.476  1.00 92.57           C  
ATOM   1828  CD  PRO   237      23.775  -5.920  11.547  1.00 92.57           C  
ATOM   1829  N   TYR   238      24.465  -2.795   8.798  1.00 89.11           N  
ATOM   1830  CA  TYR   238      25.298  -1.669   8.393  1.00 89.11           C  
ATOM   1831  C   TYR   238      24.452  -0.553   7.792  1.00 89.11           C  
ATOM   1832  O   TYR   238      23.492  -0.816   7.064  1.00 89.11           O  
ATOM   1833  CB  TYR   238      26.359  -2.121   7.384  1.00 89.11           C  
ATOM   1834  CG  TYR   238      27.394  -3.051   7.967  1.00 89.11           C  
ATOM   1835  CD1 TYR   238      28.034  -2.749   9.167  1.00 89.11           C  
ATOM   1836  CD2 TYR   238      27.735  -4.234   7.319  1.00 89.11           C  
ATOM   1837  CE1 TYR   238      28.990  -3.602   9.707  1.00 89.11           C  
ATOM   1838  CE2 TYR   238      28.690  -5.095   7.850  1.00 89.11           C  
ATOM   1839  CZ  TYR   238      29.310  -4.771   9.043  1.00 89.11           C  
ATOM   1840  OH  TYR   238      30.256  -5.620   9.573  1.00 89.11           O  
ATOM   1841  N   ASP   239      24.824   0.647   8.055  1.00 90.50           N  
ATOM   1842  CA  ASP   239      24.099   1.785   7.498  1.00 90.50           C  
ATOM   1843  C   ASP   239      24.511   2.043   6.050  1.00 90.50           C  
ATOM   1844  O   ASP   239      25.695   1.965   5.713  1.00 90.50           O  
ATOM   1845  CB  ASP   239      24.336   3.038   8.344  1.00 90.50           C  
ATOM   1846  CG  ASP   239      23.800   2.908   9.759  1.00 90.50           C  
ATOM   1847  OD1 ASP   239      23.015   1.974  10.031  1.00 90.50           O  
ATOM   1848  OD2 ASP   239      24.165   3.749  10.609  1.00 90.50           O  
ATOM   1849  N   ILE   240      23.551   2.310   5.200  1.00 90.55           N  
ATOM   1850  CA  ILE   240      23.771   2.734   3.821  1.00 90.55           C  
ATOM   1851  C   ILE   240      23.040   4.050   3.563  1.00 90.55           C  
ATOM   1852  O   ILE   240      21.807   4.091   3.551  1.00 90.55           O  
ATOM   1853  CB  ILE   240      23.306   1.656   2.817  1.00 90.55           C  
ATOM   1854  CG1 ILE   240      24.015   0.326   3.094  1.00 90.55           C  
ATOM   1855  CG2 ILE   240      23.550   2.118   1.377  1.00 90.55           C  
ATOM   1856  CD1 ILE   240      23.491  -0.839   2.267  1.00 90.55           C  
ATOM   1857  N   ARG   241      23.857   5.132   3.324  1.00 90.78           N  
ATOM   1858  CA  ARG   241      23.252   6.452   3.182  1.00 90.78           C  
ATOM   1859  C   ARG   241      23.711   7.130   1.896  1.00 90.78           C  
ATOM   1860  O   ARG   241      24.912   7.215   1.627  1.00 90.78           O  
ATOM   1861  CB  ARG   241      23.591   7.332   4.388  1.00 90.78           C  
ATOM   1862  CG  ARG   241      23.149   6.747   5.720  1.00 90.78           C  
ATOM   1863  CD  ARG   241      23.566   7.629   6.889  1.00 90.78           C  
ATOM   1864  NE  ARG   241      23.245   7.010   8.172  1.00 90.78           N  
ATOM   1865  CZ  ARG   241      23.442   7.580   9.358  1.00 90.78           C  
ATOM   1866  NH1 ARG   241      23.964   8.798   9.448  1.00 90.78           N  
ATOM   1867  NH2 ARG   241      23.113   6.927  10.464  1.00 90.78           N  
ATOM   1868  N   ILE   242      22.773   7.577   1.111  1.00 88.54           N  
ATOM   1869  CA  ILE   242      23.009   8.443  -0.039  1.00 88.54           C  
ATOM   1870  C   ILE   242      22.283   9.772   0.158  1.00 88.54           C  
ATOM   1871  O   ILE   242      21.056   9.838   0.052  1.00 88.54           O  
ATOM   1872  CB  ILE   242      22.553   7.773  -1.355  1.00 88.54           C  
ATOM   1873  CG1 ILE   242      23.272   6.433  -1.549  1.00 88.54           C  
ATOM   1874  CG2 ILE   242      22.796   8.703  -2.547  1.00 88.54           C  
ATOM   1875  CD1 ILE   242      22.784   5.638  -2.752  1.00 88.54           C  
ATOM   1876  N   VAL   243      23.063  10.791   0.521  1.00 86.90           N  
ATOM   1877  CA  VAL   243      22.526  12.098   0.887  1.00 86.90           C  
ATOM   1878  C   VAL   243      23.164  13.180   0.019  1.00 86.90           C  
ATOM   1879  O   VAL   243      24.391  13.274  -0.066  1.00 86.90           O  
ATOM   1880  CB  VAL   243      22.759  12.409   2.382  1.00 86.90           C  
ATOM   1881  CG1 VAL   243      22.173  13.771   2.748  1.00 86.90           C  
ATOM   1882  CG2 VAL   243      22.153  11.311   3.255  1.00 86.90           C  
ATOM   1883  N   GLY   244      22.316  13.980  -0.681  1.00 80.99           N  
ATOM   1884  CA  GLY   244      22.810  15.076  -1.499  1.00 80.99           C  
ATOM   1885  C   GLY   244      22.005  15.283  -2.768  1.00 80.99           C  
ATOM   1886  O   GLY   244      20.799  15.028  -2.793  1.00 80.99           O  
ATOM   1887  N   ASN   245      22.528  15.951  -3.714  1.00 81.05           N  
ATOM   1888  CA  ASN   245      21.858  16.223  -4.981  1.00 81.05           C  
ATOM   1889  C   ASN   245      22.345  15.287  -6.084  1.00 81.05           C  
ATOM   1890  O   ASN   245      23.327  15.584  -6.767  1.00 81.05           O  
ATOM   1891  CB  ASN   245      22.061  17.682  -5.394  1.00 81.05           C  
ATOM   1892  CG  ASN   245      21.314  18.651  -4.499  1.00 81.05           C  
ATOM   1893  OD1 ASN   245      20.234  18.341  -3.991  1.00 81.05           O  
ATOM   1894  ND2 ASN   245      21.886  19.833  -4.298  1.00 81.05           N  
ATOM   1895  N   PHE   246      21.738  14.068  -6.073  1.00 81.13           N  
ATOM   1896  CA  PHE   246      22.149  13.064  -7.048  1.00 81.13           C  
ATOM   1897  C   PHE   246      21.120  12.943  -8.166  1.00 81.13           C  
ATOM   1898  O   PHE   246      19.917  13.059  -7.925  1.00 81.13           O  
ATOM   1899  CB  PHE   246      22.350  11.705  -6.370  1.00 81.13           C  
ATOM   1900  CG  PHE   246      23.518  11.666  -5.422  1.00 81.13           C  
ATOM   1901  CD1 PHE   246      24.730  11.110  -5.813  1.00 81.13           C  
ATOM   1902  CD2 PHE   246      23.404  12.186  -4.140  1.00 81.13           C  
ATOM   1903  CE1 PHE   246      25.813  11.072  -4.938  1.00 81.13           C  
ATOM   1904  CE2 PHE   246      24.481  12.153  -3.259  1.00 81.13           C  
ATOM   1905  CZ  PHE   246      25.685  11.594  -3.660  1.00 81.13           C  
ATOM   1906  N   LEU   247      21.539  12.872  -9.359  1.00 83.23           N  
ATOM   1907  CA  LEU   247      20.728  12.372 -10.464  1.00 83.23           C  
ATOM   1908  C   LEU   247      21.114  10.940 -10.818  1.00 83.23           C  
ATOM   1909  O   LEU   247      22.255  10.678 -11.207  1.00 83.23           O  
ATOM   1910  CB  LEU   247      20.882  13.273 -11.692  1.00 83.23           C  
ATOM   1911  CG  LEU   247      20.248  12.767 -12.989  1.00 83.23           C  
ATOM   1912  CD1 LEU   247      18.736  12.650 -12.829  1.00 83.23           C  
ATOM   1913  CD2 LEU   247      20.598  13.689 -14.152  1.00 83.23           C  
ATOM   1914  N   PHE   248      20.200  10.018 -10.558  1.00 84.15           N  
ATOM   1915  CA  PHE   248      20.360   8.651 -11.040  1.00 84.15           C  
ATOM   1916  C   PHE   248      19.661   8.465 -12.382  1.00 84.15           C  
ATOM   1917  O   PHE   248      18.431   8.440 -12.449  1.00 84.15           O  
ATOM   1918  CB  PHE   248      19.808   7.652 -10.019  1.00 84.15           C  
ATOM   1919  CG  PHE   248      20.606   7.584  -8.744  1.00 84.15           C  
ATOM   1920  CD1 PHE   248      21.681   6.712  -8.625  1.00 84.15           C  
ATOM   1921  CD2 PHE   248      20.280   8.394  -7.664  1.00 84.15           C  
ATOM   1922  CE1 PHE   248      22.421   6.648  -7.446  1.00 84.15           C  
ATOM   1923  CE2 PHE   248      21.014   8.335  -6.483  1.00 84.15           C  
ATOM   1924  CZ  PHE   248      22.084   7.461  -6.376  1.00 84.15           C  
ATOM   1925  N   ASP   249      20.327   8.374 -13.468  1.00 79.41           N  
ATOM   1926  CA  ASP   249      19.827   8.154 -14.822  1.00 79.41           C  
ATOM   1927  C   ASP   249      20.049   6.709 -15.262  1.00 79.41           C  
ATOM   1928  O   ASP   249      21.154   6.340 -15.665  1.00 79.41           O  
ATOM   1929  CB  ASP   249      20.501   9.113 -15.806  1.00 79.41           C  
ATOM   1930  CG  ASP   249      19.907   9.045 -17.201  1.00 79.41           C  
ATOM   1931  OD1 ASP   249      19.040   8.180 -17.454  1.00 79.41           O  
ATOM   1932  OD2 ASP   249      20.310   9.862 -18.057  1.00 79.41           O  
ATOM   1933  N   PHE   250      18.948   5.968 -15.171  1.00 77.51           N  
ATOM   1934  CA  PHE   250      19.072   4.539 -15.431  1.00 77.51           C  
ATOM   1935  C   PHE   250      18.653   4.210 -16.859  1.00 77.51           C  
ATOM   1936  O   PHE   250      18.467   3.041 -17.204  1.00 77.51           O  
ATOM   1937  CB  PHE   250      18.227   3.735 -14.438  1.00 77.51           C  
ATOM   1938  CG  PHE   250      18.566   4.003 -12.996  1.00 77.51           C  
ATOM   1939  CD1 PHE   250      19.825   3.698 -12.495  1.00 77.51           C  
ATOM   1940  CD2 PHE   250      17.624   4.562 -12.142  1.00 77.51           C  
ATOM   1941  CE1 PHE   250      20.141   3.945 -11.161  1.00 77.51           C  
ATOM   1942  CE2 PHE   250      17.932   4.812 -10.808  1.00 77.51           C  
ATOM   1943  CZ  PHE   250      19.191   4.502 -10.319  1.00 77.51           C  
ATOM   1944  N   TYR   251      18.279   5.260 -17.795  1.00 69.87           N  
ATOM   1945  CA  TYR   251      17.892   4.986 -19.175  1.00 69.87           C  
ATOM   1946  C   TYR   251      18.913   4.085 -19.859  1.00 69.87           C  
ATOM   1947  O   TYR   251      20.120   4.324 -19.769  1.00 69.87           O  
ATOM   1948  CB  TYR   251      17.739   6.293 -19.959  1.00 69.87           C  
ATOM   1949  CG  TYR   251      16.391   6.949 -19.789  1.00 69.87           C  
ATOM   1950  CD1 TYR   251      15.238   6.362 -20.306  1.00 69.87           C  
ATOM   1951  CD2 TYR   251      16.266   8.157 -19.112  1.00 69.87           C  
ATOM   1952  CE1 TYR   251      13.993   6.964 -20.153  1.00 69.87           C  
ATOM   1953  CE2 TYR   251      15.027   8.768 -18.953  1.00 69.87           C  
ATOM   1954  CZ  TYR   251      13.898   8.165 -19.476  1.00 69.87           C  
ATOM   1955  OH  TYR   251      12.668   8.765 -19.322  1.00 69.87           O  
ATOM   1956  N   ARG   252      18.422   2.933 -20.287  1.00 57.94           N  
ATOM   1957  CA  ARG   252      19.189   2.148 -21.249  1.00 57.94           C  
ATOM   1958  C   ARG   252      18.575   2.237 -22.642  1.00 57.94           C  
ATOM   1959  O   ARG   252      17.358   2.380 -22.781  1.00 57.94           O  
ATOM   1960  CB  ARG   252      19.272   0.686 -20.805  1.00 57.94           C  
ATOM   1961  CG  ARG   252      20.397   0.404 -19.822  1.00 57.94           C  
ATOM   1962  CD  ARG   252      20.996  -0.980 -20.032  1.00 57.94           C  
ATOM   1963  NE  ARG   252      20.435  -1.957 -19.105  1.00 57.94           N  
ATOM   1964  CZ  ARG   252      20.803  -3.234 -19.034  1.00 57.94           C  
ATOM   1965  NH1 ARG   252      21.743  -3.714 -19.840  1.00 57.94           N  
ATOM   1966  NH2 ARG   252      20.226  -4.037 -18.152  1.00 57.94           N  
ATOM   1967  N   GLN   253      19.351   2.402 -23.682  1.00 44.10           N  
ATOM   1968  CA  GLN   253      18.861   2.310 -25.053  1.00 44.10           C  
ATOM   1969  C   GLN   253      18.438   0.883 -25.391  1.00 44.10           C  
ATOM   1970  O   GLN   253      17.431   0.673 -26.070  1.00 44.10           O  
ATOM   1971  CB  GLN   253      19.928   2.789 -26.039  1.00 44.10           C  
ATOM   1972  CG  GLN   253      19.397   3.733 -27.109  1.00 44.10           C  
ATOM   1973  CD  GLN   253      20.493   4.290 -27.997  1.00 44.10           C  
ATOM   1974  OE1 GLN   253      21.673   3.965 -27.828  1.00 44.10           O  
ATOM   1975  NE2 GLN   253      20.113   5.134 -28.951  1.00 44.10           N  
ATOM   1976  N   ASP   254      19.092  -0.097 -24.820  1.00 45.84           N  
ATOM   1977  CA  ASP   254      18.789  -1.455 -25.260  1.00 45.84           C  
ATOM   1978  C   ASP   254      17.819  -2.140 -24.299  1.00 45.84           C  
ATOM   1979  O   ASP   254      18.132  -2.326 -23.121  1.00 45.84           O  
ATOM   1980  CB  ASP   254      20.072  -2.278 -25.387  1.00 45.84           C  
ATOM   1981  CG  ASP   254      19.850  -3.625 -26.052  1.00 45.84           C  
ATOM   1982  OD1 ASP   254      18.682  -4.003 -26.289  1.00 45.84           O  
ATOM   1983  OD2 ASP   254      20.852  -4.316 -26.338  1.00 45.84           O  
ATOM   1984  N   ALA   255      16.583  -2.091 -24.601  1.00 47.13           N  
ATOM   1985  CA  ALA   255      15.416  -2.615 -23.897  1.00 47.13           C  
ATOM   1986  C   ALA   255      15.564  -4.109 -23.623  1.00 47.13           C  
ATOM   1987  O   ALA   255      14.844  -4.669 -22.794  1.00 47.13           O  
ATOM   1988  CB  ALA   255      14.146  -2.348 -24.702  1.00 47.13           C  
ATOM   1989  N   SER   256      16.361  -4.785 -24.451  1.00 47.60           N  
ATOM   1990  CA  SER   256      16.190  -6.234 -24.419  1.00 47.60           C  
ATOM   1991  C   SER   256      16.583  -6.807 -23.062  1.00 47.60           C  
ATOM   1992  O   SER   256      16.030  -7.818 -22.626  1.00 47.60           O  
ATOM   1993  CB  SER   256      17.018  -6.896 -25.521  1.00 47.60           C  
ATOM   1994  OG  SER   256      18.400  -6.648 -25.329  1.00 47.60           O  
ATOM   1995  N   PHE   257      17.267  -6.079 -22.279  1.00 50.18           N  
ATOM   1996  CA  PHE   257      17.489  -6.778 -21.019  1.00 50.18           C  
ATOM   1997  C   PHE   257      17.827  -5.793 -19.906  1.00 50.18           C  
ATOM   1998  O   PHE   257      18.983  -5.395 -19.752  1.00 50.18           O  
ATOM   1999  CB  PHE   257      18.612  -7.809 -21.166  1.00 50.18           C  
ATOM   2000  CG  PHE   257      18.517  -8.952 -20.192  1.00 50.18           C  
ATOM   2001  CD1 PHE   257      19.229  -8.927 -18.998  1.00 50.18           C  
ATOM   2002  CD2 PHE   257      17.716 -10.052 -20.470  1.00 50.18           C  
ATOM   2003  CE1 PHE   257      19.143  -9.984 -18.094  1.00 50.18           C  
ATOM   2004  CE2 PHE   257      17.625 -11.112 -19.572  1.00 50.18           C  
ATOM   2005  CZ  PHE   257      18.340 -11.077 -18.385  1.00 50.18           C  
ATOM   2006  N   ASP   258      16.784  -5.298 -19.299  1.00 55.28           N  
ATOM   2007  CA  ASP   258      17.011  -4.221 -18.340  1.00 55.28           C  
ATOM   2008  C   ASP   258      16.964  -4.743 -16.906  1.00 55.28           C  
ATOM   2009  O   ASP   258      16.175  -5.637 -16.591  1.00 55.28           O  
ATOM   2010  CB  ASP   258      15.979  -3.107 -18.529  1.00 55.28           C  
ATOM   2011  CG  ASP   258      16.587  -1.717 -18.460  1.00 55.28           C  
ATOM   2012  OD1 ASP   258      17.651  -1.547 -17.826  1.00 55.28           O  
ATOM   2013  OD2 ASP   258      15.995  -0.783 -19.044  1.00 55.28           O  
ATOM   2014  N   PRO   259      17.809  -4.514 -16.109  1.00 57.42           N  
ATOM   2015  CA  PRO   259      17.707  -4.858 -14.689  1.00 57.42           C  
ATOM   2016  C   PRO   259      16.430  -4.324 -14.043  1.00 57.42           C  
ATOM   2017  O   PRO   259      15.777  -3.437 -14.599  1.00 57.42           O  
ATOM   2018  CB  PRO   259      18.945  -4.199 -14.076  1.00 57.42           C  
ATOM   2019  CG  PRO   259      19.310  -3.109 -15.032  1.00 57.42           C  
ATOM   2020  CD  PRO   259      18.678  -3.409 -16.361  1.00 57.42           C  
ATOM   2021  N   GLY   260      15.701  -5.142 -13.512  1.00 67.91           N  
ATOM   2022  CA  GLY   260      14.458  -4.896 -12.798  1.00 67.91           C  
ATOM   2023  C   GLY   260      14.515  -3.671 -11.905  1.00 67.91           C  
ATOM   2024  O   GLY   260      13.901  -2.646 -12.208  1.00 67.91           O  
ATOM   2025  N   VAL   261      15.686  -3.358 -11.152  1.00 80.59           N  
ATOM   2026  CA  VAL   261      15.728  -2.270 -10.182  1.00 80.59           C  
ATOM   2027  C   VAL   261      16.984  -1.429 -10.402  1.00 80.59           C  
ATOM   2028  O   VAL   261      18.086  -1.969 -10.521  1.00 80.59           O  
ATOM   2029  CB  VAL   261      15.690  -2.801  -8.731  1.00 80.59           C  
ATOM   2030  CG1 VAL   261      15.714  -1.645  -7.732  1.00 80.59           C  
ATOM   2031  CG2 VAL   261      14.454  -3.672  -8.515  1.00 80.59           C  
ATOM   2032  N   GLY   262      16.853  -0.062 -10.559  1.00 81.72           N  
ATOM   2033  CA  GLY   262      17.981   0.836 -10.748  1.00 81.72           C  
ATOM   2034  C   GLY   262      18.911   0.886  -9.551  1.00 81.72           C  
ATOM   2035  O   GLY   262      20.092   0.548  -9.662  1.00 81.72           O  
ATOM   2036  N   LEU   263      18.373   1.291  -8.375  1.00 86.68           N  
ATOM   2037  CA  LEU   263      19.114   1.364  -7.120  1.00 86.68           C  
ATOM   2038  C   LEU   263      18.483   0.464  -6.063  1.00 86.68           C  
ATOM   2039  O   LEU   263      17.326   0.660  -5.686  1.00 86.68           O  
ATOM   2040  CB  LEU   263      19.169   2.807  -6.612  1.00 86.68           C  
ATOM   2041  CG  LEU   263      19.800   3.017  -5.235  1.00 86.68           C  
ATOM   2042  CD1 LEU   263      21.271   2.616  -5.260  1.00 86.68           C  
ATOM   2043  CD2 LEU   263      19.644   4.468  -4.791  1.00 86.68           C  
ATOM   2044  N   ALA   264      19.225  -0.517  -5.582  1.00 87.10           N  
ATOM   2045  CA  ALA   264      18.785  -1.397  -4.503  1.00 87.10           C  
ATOM   2046  C   ALA   264      19.626  -1.188  -3.247  1.00 87.10           C  
ATOM   2047  O   ALA   264      20.853  -1.301  -3.288  1.00 87.10           O  
ATOM   2048  CB  ALA   264      18.851  -2.857  -4.947  1.00 87.10           C  
ATOM   2049  N   MET   265      19.045  -0.859  -2.147  1.00 92.09           N  
ATOM   2050  CA  MET   265      19.652  -0.710  -0.828  1.00 92.09           C  
ATOM   2051  C   MET   265      19.082  -1.731   0.152  1.00 92.09           C  
ATOM   2052  O   MET   265      17.887  -1.710   0.451  1.00 92.09           O  
ATOM   2053  CB  MET   265      19.436   0.706  -0.292  1.00 92.09           C  
ATOM   2054  CG  MET   265      19.879   1.799  -1.251  1.00 92.09           C  
ATOM   2055  SD  MET   265      19.376   3.472  -0.692  1.00 92.09           S  
ATOM   2056  CE  MET   265      20.367   3.615   0.821  1.00 92.09           C  
ATOM   2057  N   GLN   266      19.961  -2.619   0.666  1.00 91.94           N  
ATOM   2058  CA  GLN   266      19.473  -3.691   1.527  1.00 91.94           C  
ATOM   2059  C   GLN   266      20.369  -3.866   2.749  1.00 91.94           C  
ATOM   2060  O   GLN   266      21.535  -4.246   2.621  1.00 91.94           O  
ATOM   2061  CB  GLN   266      19.381  -5.005   0.750  1.00 91.94           C  
ATOM   2062  CG  GLN   266      18.390  -4.969  -0.405  1.00 91.94           C  
ATOM   2063  CD  GLN   266      18.408  -6.240  -1.234  1.00 91.94           C  
ATOM   2064  OE1 GLN   266      19.476  -6.765  -1.567  1.00 91.94           O  
ATOM   2065  NE2 GLN   266      17.227  -6.744  -1.574  1.00 91.94           N  
ATOM   2066  N   SER   267      19.919  -3.568   3.812  1.00 93.39           N  
ATOM   2067  CA  SER   267      20.626  -3.641   5.086  1.00 93.39           C  
ATOM   2068  C   SER   267      19.652  -3.666   6.259  1.00 93.39           C  
ATOM   2069  O   SER   267      18.481  -3.311   6.107  1.00 93.39           O  
ATOM   2070  CB  SER   267      21.586  -2.460   5.235  1.00 93.39           C  
ATOM   2071  OG  SER   267      22.228  -2.489   6.498  1.00 93.39           O  
ATOM   2072  N   ALA   268      20.070  -4.261   7.352  1.00 94.07           N  
ATOM   2073  CA  ALA   268      19.248  -4.232   8.559  1.00 94.07           C  
ATOM   2074  C   ALA   268      19.536  -2.984   9.389  1.00 94.07           C  
ATOM   2075  O   ALA   268      19.046  -2.851  10.513  1.00 94.07           O  
ATOM   2076  CB  ALA   268      19.485  -5.488   9.394  1.00 94.07           C  
ATOM   2077  N   GLY   269      20.493  -2.080   8.856  1.00 94.29           N  
ATOM   2078  CA  GLY   269      20.756  -0.790   9.475  1.00 94.29           C  
ATOM   2079  C   GLY   269      19.875   0.321   8.936  1.00 94.29           C  
ATOM   2080  O   GLY   269      18.685   0.112   8.688  1.00 94.29           O  
ATOM   2081  N   THR   270      20.393   1.543   8.959  1.00 95.85           N  
ATOM   2082  CA  THR   270      19.709   2.706   8.404  1.00 95.85           C  
ATOM   2083  C   THR   270      19.929   2.794   6.896  1.00 95.85           C  
ATOM   2084  O   THR   270      21.068   2.753   6.426  1.00 95.85           O  
ATOM   2085  CB  THR   270      20.189   4.007   9.072  1.00 95.85           C  
ATOM   2086  OG1 THR   270      19.888   3.958  10.472  1.00 95.85           O  
ATOM   2087  CG2 THR   270      19.505   5.225   8.460  1.00 95.85           C  
ATOM   2088  N   LEU   271      18.814   2.704   6.196  1.00 96.36           N  
ATOM   2089  CA  LEU   271      18.844   3.018   4.772  1.00 96.36           C  
ATOM   2090  C   LEU   271      18.337   4.433   4.515  1.00 96.36           C  
ATOM   2091  O   LEU   271      17.166   4.730   4.760  1.00 96.36           O  
ATOM   2092  CB  LEU   271      18.003   2.010   3.983  1.00 96.36           C  
ATOM   2093  CG  LEU   271      18.383   0.537   4.144  1.00 96.36           C  
ATOM   2094  CD1 LEU   271      17.363  -0.352   3.441  1.00 96.36           C  
ATOM   2095  CD2 LEU   271      19.785   0.283   3.601  1.00 96.36           C  
ATOM   2096  N   GLU   272      19.215   5.287   4.073  1.00 95.88           N  
ATOM   2097  CA  GLU   272      18.803   6.663   3.812  1.00 95.88           C  
ATOM   2098  C   GLU   272      19.068   7.053   2.361  1.00 95.88           C  
ATOM   2099  O   GLU   272      20.180   6.877   1.859  1.00 95.88           O  
ATOM   2100  CB  GLU   272      19.524   7.629   4.757  1.00 95.88           C  
ATOM   2101  CG  GLU   272      19.093   9.080   4.599  1.00 95.88           C  
ATOM   2102  CD  GLU   272      19.697  10.002   5.646  1.00 95.88           C  
ATOM   2103  OE1 GLU   272      19.372  11.212   5.650  1.00 95.88           O  
ATOM   2104  OE2 GLU   272      20.502   9.512   6.470  1.00 95.88           O  
ATOM   2105  N   LEU   273      18.025   7.472   1.681  1.00 95.38           N  
ATOM   2106  CA  LEU   273      18.089   8.075   0.354  1.00 95.38           C  
ATOM   2107  C   LEU   273      17.437   9.454   0.351  1.00 95.38           C  
ATOM   2108  O   LEU   273      16.216   9.568   0.487  1.00 95.38           O  
ATOM   2109  CB  LEU   273      17.407   7.173  -0.678  1.00 95.38           C  
ATOM   2110  CG  LEU   273      17.500   7.621  -2.137  1.00 95.38           C  
ATOM   2111  CD1 LEU   273      18.950   7.596  -2.608  1.00 95.38           C  
ATOM   2112  CD2 LEU   273      16.629   6.739  -3.025  1.00 95.38           C  
ATOM   2113  N   SER   274      18.299  10.595   0.105  1.00 95.31           N  
ATOM   2114  CA  SER   274      17.815  11.965   0.240  1.00 95.31           C  
ATOM   2115  C   SER   274      18.382  12.862  -0.855  1.00 95.31           C  
ATOM   2116  O   SER   274      19.585  12.838  -1.124  1.00 95.31           O  
ATOM   2117  CB  SER   274      18.180  12.530   1.613  1.00 95.31           C  
ATOM   2118  OG  SER   274      17.528  11.807   2.644  1.00 95.31           O  
ATOM   2119  N   GLY   275      17.468  13.696  -1.402  1.00 93.25           N  
ATOM   2120  CA  GLY   275      17.885  14.741  -2.323  1.00 93.25           C  
ATOM   2121  C   GLY   275      18.229  14.216  -3.704  1.00 93.25           C  
ATOM   2122  O   GLY   275      19.145  14.722  -4.356  1.00 93.25           O  
ATOM   2123  N   CYS   276      17.542  13.056  -4.082  1.00 91.71           N  
ATOM   2124  CA  CYS   276      17.943  12.441  -5.342  1.00 91.71           C  
ATOM   2125  C   CYS   276      16.821  12.519  -6.370  1.00 91.71           C  
ATOM   2126  O   CYS   276      15.643  12.522  -6.009  1.00 91.71           O  
ATOM   2127  CB  CYS   276      18.345  10.983  -5.122  1.00 91.71           C  
ATOM   2128  SG  CYS   276      19.740  10.774  -3.995  1.00 91.71           S  
ATOM   2129  N   GLU   277      17.189  12.667  -7.571  1.00 92.08           N  
ATOM   2130  CA  GLU   277      16.341  12.427  -8.735  1.00 92.08           C  
ATOM   2131  C   GLU   277      16.667  11.087  -9.389  1.00 92.08           C  
ATOM   2132  O   GLU   277      17.828  10.805  -9.692  1.00 92.08           O  
ATOM   2133  CB  GLU   277      16.492  13.560  -9.754  1.00 92.08           C  
ATOM   2134  CG  GLU   277      15.641  13.381 -11.003  1.00 92.08           C  
ATOM   2135  CD  GLU   277      15.757  14.541 -11.979  1.00 92.08           C  
ATOM   2136  OE1 GLU   277      15.149  14.479 -13.071  1.00 92.08           O  
ATOM   2137  OE2 GLU   277      16.463  15.520 -11.648  1.00 92.08           O  
ATOM   2138  N   LEU   278      15.704  10.191  -9.503  1.00 91.84           N  
ATOM   2139  CA  LEU   278      15.871   8.871 -10.102  1.00 91.84           C  
ATOM   2140  C   LEU   278      15.010   8.728 -11.352  1.00 91.84           C  
ATOM   2141  O   LEU   278      13.825   9.072 -11.338  1.00 91.84           O  
ATOM   2142  CB  LEU   278      15.513   7.776  -9.094  1.00 91.84           C  
ATOM   2143  CG  LEU   278      16.201   7.859  -7.730  1.00 91.84           C  
ATOM   2144  CD1 LEU   278      15.238   8.406  -6.682  1.00 91.84           C  
ATOM   2145  CD2 LEU   278      16.731   6.491  -7.315  1.00 91.84           C  
ATOM   2146  N   GLN   279      15.647   8.076 -12.432  1.00 88.05           N  
ATOM   2147  CA  GLN   279      14.843   7.943 -13.642  1.00 88.05           C  
ATOM   2148  C   GLN   279      15.323   6.772 -14.495  1.00 88.05           C  
ATOM   2149  O   GLN   279      16.467   6.331 -14.366  1.00 88.05           O  
ATOM   2150  CB  GLN   279      14.881   9.236 -14.457  1.00 88.05           C  
ATOM   2151  CG  GLN   279      16.275   9.623 -14.933  1.00 88.05           C  
ATOM   2152  CD  GLN   279      16.273  10.859 -15.813  1.00 88.05           C  
ATOM   2153  OE1 GLN   279      15.212  11.390 -16.158  1.00 88.05           O  
ATOM   2154  NE2 GLN   279      17.460  11.326 -16.183  1.00 88.05           N  
ATOM   2155  N   GLY   280      14.289   6.290 -15.173  1.00 82.06           N  
ATOM   2156  CA  GLY   280      14.586   5.531 -16.377  1.00 82.06           C  
ATOM   2157  C   GLY   280      14.796   4.052 -16.113  1.00 82.06           C  
ATOM   2158  O   GLY   280      15.185   3.304 -17.013  1.00 82.06           O  
ATOM   2159  N   ALA   281      14.633   3.683 -14.760  1.00 81.21           N  
ATOM   2160  CA  ALA   281      14.776   2.245 -14.547  1.00 81.21           C  
ATOM   2161  C   ALA   281      13.669   1.473 -15.259  1.00 81.21           C  
ATOM   2162  O   ALA   281      12.542   1.959 -15.378  1.00 81.21           O  
ATOM   2163  CB  ALA   281      14.769   1.925 -13.054  1.00 81.21           C  
ATOM   2164  N   TRP   282      13.940   0.348 -15.802  1.00 76.08           N  
ATOM   2165  CA  TRP   282      12.941  -0.430 -16.527  1.00 76.08           C  
ATOM   2166  C   TRP   282      11.851  -0.929 -15.585  1.00 76.08           C  
ATOM   2167  O   TRP   282      10.661  -0.825 -15.892  1.00 76.08           O  
ATOM   2168  CB  TRP   282      13.597  -1.615 -17.242  1.00 76.08           C  
ATOM   2169  CG  TRP   282      12.678  -2.351 -18.171  1.00 76.08           C  
ATOM   2170  CD1 TRP   282      11.892  -3.428 -17.869  1.00 76.08           C  
ATOM   2171  CD2 TRP   282      12.454  -2.064 -19.555  1.00 76.08           C  
ATOM   2172  NE1 TRP   282      11.192  -3.829 -18.984  1.00 76.08           N  
ATOM   2173  CE2 TRP   282      11.518  -3.009 -20.031  1.00 76.08           C  
ATOM   2174  CE3 TRP   282      12.954  -1.099 -20.439  1.00 76.08           C  
ATOM   2175  CZ2 TRP   282      11.071  -3.016 -21.354  1.00 76.08           C  
ATOM   2176  CZ3 TRP   282      12.508  -1.107 -21.756  1.00 76.08           C  
ATOM   2177  CH2 TRP   282      11.576  -2.061 -22.199  1.00 76.08           C  
ATOM   2178  N   ASN   283      12.338  -1.547 -14.428  1.00 78.30           N  
ATOM   2179  CA  ASN   283      11.332  -2.016 -13.482  1.00 78.30           C  
ATOM   2180  C   ASN   283      11.052  -0.977 -12.400  1.00 78.30           C  
ATOM   2181  O   ASN   283      10.068  -0.239 -12.480  1.00 78.30           O  
ATOM   2182  CB  ASN   283      11.766  -3.339 -12.848  1.00 78.30           C  
ATOM   2183  CG  ASN   283      10.661  -3.990 -12.040  1.00 78.30           C  
ATOM   2184  OD1 ASN   283      10.105  -3.382 -11.122  1.00 78.30           O  
ATOM   2185  ND2 ASN   283      10.333  -5.232 -12.377  1.00 78.30           N  
ATOM   2186  N   SER   284      12.093  -0.827 -11.431  1.00 87.50           N  
ATOM   2187  CA  SER   284      11.937   0.123 -10.335  1.00 87.50           C  
ATOM   2188  C   SER   284      13.157   1.029 -10.210  1.00 87.50           C  
ATOM   2189  O   SER   284      14.283   0.602 -10.474  1.00 87.50           O  
ATOM   2190  CB  SER   284      11.703  -0.615  -9.016  1.00 87.50           C  
ATOM   2191  OG  SER   284      10.543  -1.426  -9.092  1.00 87.50           O  
ATOM   2192  N   ASN   285      12.951   2.257  -9.871  1.00 89.79           N  
ATOM   2193  CA  ASN   285      14.091   3.150  -9.691  1.00 89.79           C  
ATOM   2194  C   ASN   285      14.875   2.810  -8.427  1.00 89.79           C  
ATOM   2195  O   ASN   285      16.104   2.729  -8.457  1.00 89.79           O  
ATOM   2196  CB  ASN   285      13.630   4.608  -9.654  1.00 89.79           C  
ATOM   2197  CG  ASN   285      13.331   5.161 -11.034  1.00 89.79           C  
ATOM   2198  OD1 ASN   285      13.755   4.599 -12.047  1.00 89.79           O  
ATOM   2199  ND2 ASN   285      12.597   6.267 -11.083  1.00 89.79           N  
ATOM   2200  N   VAL   286      14.064   2.641  -7.310  1.00 92.95           N  
ATOM   2201  CA  VAL   286      14.796   2.377  -6.075  1.00 92.95           C  
ATOM   2202  C   VAL   286      14.010   1.397  -5.208  1.00 92.95           C  
ATOM   2203  O   VAL   286      12.777   1.409  -5.208  1.00 92.95           O  
ATOM   2204  CB  VAL   286      15.073   3.679  -5.291  1.00 92.95           C  
ATOM   2205  CG1 VAL   286      13.764   4.366  -4.904  1.00 92.95           C  
ATOM   2206  CG2 VAL   286      15.913   3.385  -4.049  1.00 92.95           C  
ATOM   2207  N   THR   287      14.790   0.546  -4.494  1.00 92.64           N  
ATOM   2208  CA  THR   287      14.250  -0.294  -3.430  1.00 92.64           C  
ATOM   2209  C   THR   287      15.074  -0.146  -2.154  1.00 92.64           C  
ATOM   2210  O   THR   287      16.304  -0.216  -2.191  1.00 92.64           O  
ATOM   2211  CB  THR   287      14.214  -1.775  -3.852  1.00 92.64           C  
ATOM   2212  OG1 THR   287      13.903  -2.583  -2.710  1.00 92.64           O  
ATOM   2213  CG2 THR   287      15.558  -2.217  -4.422  1.00 92.64           C  
ATOM   2214  N   MET   288      14.409   0.070  -1.058  1.00 95.57           N  
ATOM   2215  CA  MET   288      14.976   0.036   0.287  1.00 95.57           C  
ATOM   2216  C   MET   288      14.373  -1.103   1.103  1.00 95.57           C  
ATOM   2217  O   MET   288      13.214  -1.031   1.516  1.00 95.57           O  
ATOM   2218  CB  MET   288      14.748   1.369   1.002  1.00 95.57           C  
ATOM   2219  CG  MET   288      15.289   2.571   0.244  1.00 95.57           C  
ATOM   2220  SD  MET   288      14.817   4.164   1.023  1.00 95.57           S  
ATOM   2221  CE  MET   288      15.856   4.113   2.509  1.00 95.57           C  
ATOM   2222  N   ASP   289      15.123  -2.173   1.404  1.00 92.97           N  
ATOM   2223  CA  ASP   289      14.577  -3.381   2.015  1.00 92.97           C  
ATOM   2224  C   ASP   289      15.283  -3.696   3.332  1.00 92.97           C  
ATOM   2225  O   ASP   289      16.491  -3.488   3.461  1.00 92.97           O  
ATOM   2226  CB  ASP   289      14.697  -4.568   1.057  1.00 92.97           C  
ATOM   2227  CG  ASP   289      13.687  -4.519  -0.076  1.00 92.97           C  
ATOM   2228  OD1 ASP   289      12.609  -3.910   0.093  1.00 92.97           O  
ATOM   2229  OD2 ASP   289      13.971  -5.096  -1.148  1.00 92.97           O  
ATOM   2230  N   TYR   290      14.531  -4.102   4.426  1.00 93.59           N  
ATOM   2231  CA  TYR   290      14.951  -4.723   5.677  1.00 93.59           C  
ATOM   2232  C   TYR   290      15.558  -3.691   6.621  1.00 93.59           C  
ATOM   2233  O   TYR   290      16.084  -4.042   7.680  1.00 93.59           O  
ATOM   2234  CB  TYR   290      15.961  -5.843   5.410  1.00 93.59           C  
ATOM   2235  CG  TYR   290      15.362  -7.050   4.731  1.00 93.59           C  
ATOM   2236  CD1 TYR   290      14.687  -8.023   5.465  1.00 93.59           C  
ATOM   2237  CD2 TYR   290      15.470  -7.222   3.355  1.00 93.59           C  
ATOM   2238  CE1 TYR   290      14.135  -9.139   4.844  1.00 93.59           C  
ATOM   2239  CE2 TYR   290      14.922  -8.333   2.724  1.00 93.59           C  
ATOM   2240  CZ  TYR   290      14.257  -9.284   3.475  1.00 93.59           C  
ATOM   2241  OH  TYR   290      13.712 -10.386   2.855  1.00 93.59           O  
ATOM   2242  N   GLY   291      15.521  -2.412   6.229  1.00 94.85           N  
ATOM   2243  CA  GLY   291      16.104  -1.388   7.081  1.00 94.85           C  
ATOM   2244  C   GLY   291      15.422  -1.276   8.431  1.00 94.85           C  
ATOM   2245  O   GLY   291      14.198  -1.392   8.526  1.00 94.85           O  
ATOM   2246  N   ARG   292      16.314  -1.245   9.556  1.00 94.31           N  
ATOM   2247  CA  ARG   292      15.727  -0.818  10.822  1.00 94.31           C  
ATOM   2248  C   ARG   292      15.061   0.547  10.683  1.00 94.31           C  
ATOM   2249  O   ARG   292      13.957   0.760  11.191  1.00 94.31           O  
ATOM   2250  CB  ARG   292      16.791  -0.772  11.921  1.00 94.31           C  
ATOM   2251  CG  ARG   292      16.269  -0.286  13.264  1.00 94.31           C  
ATOM   2252  CD  ARG   292      17.321  -0.412  14.356  1.00 94.31           C  
ATOM   2253  NE  ARG   292      16.887   0.222  15.599  1.00 94.31           N  
ATOM   2254  CZ  ARG   292      16.510  -0.434  16.693  1.00 94.31           C  
ATOM   2255  NH1 ARG   292      16.506  -1.761  16.719  1.00 94.31           N  
ATOM   2256  NH2 ARG   292      16.133   0.243  17.768  1.00 94.31           N  
ATOM   2257  N   TRP   293      15.705   1.384   9.876  1.00 95.52           N  
ATOM   2258  CA  TRP   293      15.180   2.664   9.412  1.00 95.52           C  
ATOM   2259  C   TRP   293      15.232   2.755   7.891  1.00 95.52           C  
ATOM   2260  O   TRP   293      16.267   2.478   7.281  1.00 95.52           O  
ATOM   2261  CB  TRP   293      15.964   3.824  10.032  1.00 95.52           C  
ATOM   2262  CG  TRP   293      15.872   3.892  11.527  1.00 95.52           C  
ATOM   2263  CD1 TRP   293      16.604   3.175  12.431  1.00 95.52           C  
ATOM   2264  CD2 TRP   293      14.991   4.721  12.291  1.00 95.52           C  
ATOM   2265  NE1 TRP   293      16.232   3.509  13.713  1.00 95.52           N  
ATOM   2266  CE2 TRP   293      15.244   4.455  13.654  1.00 95.52           C  
ATOM   2267  CE3 TRP   293      14.011   5.665  11.954  1.00 95.52           C  
ATOM   2268  CZ2 TRP   293      14.552   5.100  14.682  1.00 95.52           C  
ATOM   2269  CZ3 TRP   293      13.323   6.306  12.979  1.00 95.52           C  
ATOM   2270  CH2 TRP   293      13.599   6.019  14.326  1.00 95.52           C  
ATOM   2271  N   ALA   294      14.148   2.928   7.283  1.00 96.61           N  
ATOM   2272  CA  ALA   294      14.109   3.295   5.870  1.00 96.61           C  
ATOM   2273  C   ALA   294      13.661   4.743   5.692  1.00 96.61           C  
ATOM   2274  O   ALA   294      12.472   5.050   5.807  1.00 96.61           O  
ATOM   2275  CB  ALA   294      13.183   2.356   5.101  1.00 96.61           C  
ATOM   2276  N   LEU   295      14.632   5.634   5.423  1.00 97.13           N  
ATOM   2277  CA  LEU   295      14.395   7.069   5.310  1.00 97.13           C  
ATOM   2278  C   LEU   295      14.477   7.520   3.855  1.00 97.13           C  
ATOM   2279  O   LEU   295      15.571   7.632   3.297  1.00 97.13           O  
ATOM   2280  CB  LEU   295      15.407   7.847   6.156  1.00 97.13           C  
ATOM   2281  CG  LEU   295      15.597   7.369   7.596  1.00 97.13           C  
ATOM   2282  CD1 LEU   295      16.730   8.139   8.265  1.00 97.13           C  
ATOM   2283  CD2 LEU   295      14.301   7.521   8.385  1.00 97.13           C  
ATOM   2284  N   ALA   296      13.320   7.726   3.248  1.00 96.95           N  
ATOM   2285  CA  ALA   296      13.238   8.258   1.890  1.00 96.95           C  
ATOM   2286  C   ALA   296      12.652   9.667   1.887  1.00 96.95           C  
ATOM   2287  O   ALA   296      11.481   9.859   2.221  1.00 96.95           O  
ATOM   2288  CB  ALA   296      12.402   7.335   1.007  1.00 96.95           C  
ATOM   2289  N   ASN   297      13.440  10.672   1.525  1.00 96.73           N  
ATOM   2290  CA  ASN   297      12.979  12.056   1.545  1.00 96.73           C  
ATOM   2291  C   ASN   297      13.610  12.873   0.421  1.00 96.73           C  
ATOM   2292  O   ASN   297      14.741  12.605   0.013  1.00 96.73           O  
ATOM   2293  CB  ASN   297      13.275  12.701   2.900  1.00 96.73           C  
ATOM   2294  CG  ASN   297      14.757  12.745   3.215  1.00 96.73           C  
ATOM   2295  OD1 ASN   297      15.318  11.788   3.756  1.00 96.73           O  
ATOM   2296  ND2 ASN   297      15.403  13.855   2.878  1.00 96.73           N  
ATOM   2297  N   ASN   298      12.790  13.828  -0.051  1.00 96.47           N  
ATOM   2298  CA  ASN   298      13.212  14.771  -1.081  1.00 96.47           C  
ATOM   2299  C   ASN   298      13.664  14.051  -2.349  1.00 96.47           C  
ATOM   2300  O   ASN   298      14.756  14.307  -2.858  1.00 96.47           O  
ATOM   2301  CB  ASN   298      14.331  15.674  -0.556  1.00 96.47           C  
ATOM   2302  CG  ASN   298      13.875  16.567   0.580  1.00 96.47           C  
ATOM   2303  OD1 ASN   298      12.720  16.999   0.622  1.00 96.47           O  
ATOM   2304  ND2 ASN   298      14.778  16.850   1.511  1.00 96.47           N  
ATOM   2305  N   LEU   299      12.790  13.102  -2.712  1.00 96.47           N  
ATOM   2306  CA  LEU   299      13.058  12.330  -3.920  1.00 96.47           C  
ATOM   2307  C   LEU   299      12.147  12.773  -5.061  1.00 96.47           C  
ATOM   2308  O   LEU   299      11.004  13.173  -4.828  1.00 96.47           O  
ATOM   2309  CB  LEU   299      12.870  10.834  -3.654  1.00 96.47           C  
ATOM   2310  CG  LEU   299      13.671  10.247  -2.491  1.00 96.47           C  
ATOM   2311  CD1 LEU   299      13.400   8.752  -2.361  1.00 96.47           C  
ATOM   2312  CD2 LEU   299      15.161  10.511  -2.680  1.00 96.47           C  
ATOM   2313  N   TYR   300      12.622  12.831  -6.206  1.00 96.51           N  
ATOM   2314  CA  TYR   300      11.877  13.016  -7.447  1.00 96.51           C  
ATOM   2315  C   TYR   300      12.089  11.839  -8.391  1.00 96.51           C  
ATOM   2316  O   TYR   300      13.182  11.657  -8.932  1.00 96.51           O  
ATOM   2317  CB  TYR   300      12.295  14.319  -8.136  1.00 96.51           C  
ATOM   2318  CG  TYR   300      11.514  14.618  -9.392  1.00 96.51           C  
ATOM   2319  CD1 TYR   300      12.135  15.185 -10.503  1.00 96.51           C  
ATOM   2320  CD2 TYR   300      10.155  14.337  -9.471  1.00 96.51           C  
ATOM   2321  CE1 TYR   300      11.419  15.464 -11.663  1.00 96.51           C  
ATOM   2322  CE2 TYR   300       9.429  14.612 -10.626  1.00 96.51           C  
ATOM   2323  CZ  TYR   300      10.069  15.174 -11.714  1.00 96.51           C  
ATOM   2324  OH  TYR   300       9.356  15.449 -12.860  1.00 96.51           O  
ATOM   2325  N   SER   301      11.112  10.940  -8.494  1.00 95.17           N  
ATOM   2326  CA  SER   301      11.167   9.765  -9.358  1.00 95.17           C  
ATOM   2327  C   SER   301      10.231   9.912 -10.552  1.00 95.17           C  
ATOM   2328  O   SER   301       9.066  10.283 -10.393  1.00 95.17           O  
ATOM   2329  CB  SER   301      10.809   8.504  -8.571  1.00 95.17           C  
ATOM   2330  OG  SER   301      10.804   7.367  -9.417  1.00 95.17           O  
ATOM   2331  N   HIS   302      10.694   9.639 -11.763  1.00 92.84           N  
ATOM   2332  CA  HIS   302       9.881   9.785 -12.965  1.00 92.84           C  
ATOM   2333  C   HIS   302      10.362   8.853 -14.072  1.00 92.84           C  
ATOM   2334  O   HIS   302      11.480   8.336 -14.012  1.00 92.84           O  
ATOM   2335  CB  HIS   302       9.902  11.235 -13.454  1.00 92.84           C  
ATOM   2336  CG  HIS   302      11.259  11.709 -13.868  1.00 92.84           C  
ATOM   2337  ND1 HIS   302      11.751  11.533 -15.144  1.00 92.84           N  
ATOM   2338  CD2 HIS   302      12.225  12.355 -13.174  1.00 92.84           C  
ATOM   2339  CE1 HIS   302      12.965  12.052 -15.216  1.00 92.84           C  
ATOM   2340  NE2 HIS   302      13.276  12.557 -14.034  1.00 92.84           N  
ATOM   2341  N   ASP   303       9.448   8.583 -15.013  1.00 87.72           N  
ATOM   2342  CA  ASP   303       9.762   7.813 -16.212  1.00 87.72           C  
ATOM   2343  C   ASP   303      10.287   6.425 -15.851  1.00 87.72           C  
ATOM   2344  O   ASP   303      11.348   6.014 -16.326  1.00 87.72           O  
ATOM   2345  CB  ASP   303      10.786   8.555 -17.073  1.00 87.72           C  
ATOM   2346  CG  ASP   303      10.304   9.924 -17.521  1.00 87.72           C  
ATOM   2347  OD1 ASP   303       9.409  10.001 -18.390  1.00 87.72           O  
ATOM   2348  OD2 ASP   303      10.826  10.934 -17.003  1.00 87.72           O  
ATOM   2349  N   CYS   304       9.513   5.813 -14.880  1.00 83.67           N  
ATOM   2350  CA  CYS   304       9.911   4.481 -14.438  1.00 83.67           C  
ATOM   2351  C   CYS   304       8.919   3.428 -14.917  1.00 83.67           C  
ATOM   2352  O   CYS   304       7.731   3.715 -15.075  1.00 83.67           O  
ATOM   2353  CB  CYS   304      10.024   4.433 -12.914  1.00 83.67           C  
ATOM   2354  SG  CYS   304      10.512   2.817 -12.271  1.00 83.67           S  
ATOM   2355  N   GLY   305       9.358   2.225 -15.206  1.00 71.98           N  
ATOM   2356  CA  GLY   305       8.529   1.061 -15.474  1.00 71.98           C  
ATOM   2357  C   GLY   305       8.091   0.962 -16.923  1.00 71.98           C  
ATOM   2358  O   GLY   305       6.910   0.751 -17.207  1.00 71.98           O  
ATOM   2359  N   ARG   306       9.008   1.229 -17.935  1.00 64.82           N  
ATOM   2360  CA  ARG   306       8.645   1.362 -19.342  1.00 64.82           C  
ATOM   2361  C   ARG   306       8.320   0.004 -19.955  1.00 64.82           C  
ATOM   2362  O   ARG   306       8.192  -0.118 -21.174  1.00 64.82           O  
ATOM   2363  CB  ARG   306       9.773   2.035 -20.128  1.00 64.82           C  
ATOM   2364  CG  ARG   306       9.984   3.498 -19.772  1.00 64.82           C  
ATOM   2365  CD  ARG   306      11.059   4.139 -20.637  1.00 64.82           C  
ATOM   2366  NE  ARG   306      12.384   4.003 -20.041  1.00 64.82           N  
ATOM   2367  CZ  ARG   306      13.517   4.402 -20.611  1.00 64.82           C  
ATOM   2368  NH1 ARG   306      13.508   4.973 -21.810  1.00 64.82           N  
ATOM   2369  NH2 ARG   306      14.668   4.229 -19.979  1.00 64.82           N  
ATOM   2370  N   GLY   307       8.024  -1.013 -19.163  1.00 57.59           N  
ATOM   2371  CA  GLY   307       7.589  -2.192 -19.895  1.00 57.59           C  
ATOM   2372  C   GLY   307       7.495  -3.432 -19.027  1.00 57.59           C  
ATOM   2373  O   GLY   307       7.827  -3.392 -17.841  1.00 57.59           O  
ATOM   2374  N   GLU   308       6.753  -4.399 -19.503  1.00 55.09           N  
ATOM   2375  CA  GLU   308       6.603  -5.754 -18.982  1.00 55.09           C  
ATOM   2376  C   GLU   308       7.921  -6.520 -19.049  1.00 55.09           C  
ATOM   2377  O   GLU   308       8.633  -6.454 -20.053  1.00 55.09           O  
ATOM   2378  CB  GLU   308       5.516  -6.509 -19.751  1.00 55.09           C  
ATOM   2379  CG  GLU   308       4.130  -5.894 -19.619  1.00 55.09           C  
ATOM   2380  CD  GLU   308       3.069  -6.628 -20.424  1.00 55.09           C  
ATOM   2381  OE1 GLU   308       1.875  -6.566 -20.053  1.00 55.09           O  
ATOM   2382  OE2 GLU   308       3.435  -7.271 -21.433  1.00 55.09           O  
ATOM   2383  N   ILE   309       8.653  -6.571 -18.024  1.00 55.46           N  
ATOM   2384  CA  ILE   309       9.682  -7.605 -18.043  1.00 55.46           C  
ATOM   2385  C   ILE   309       9.029  -8.983 -17.962  1.00 55.46           C  
ATOM   2386  O   ILE   309       8.425  -9.333 -16.945  1.00 55.46           O  
ATOM   2387  CB  ILE   309      10.690  -7.421 -16.887  1.00 55.46           C  
ATOM   2388  CG1 ILE   309      11.330  -6.029 -16.953  1.00 55.46           C  
ATOM   2389  CG2 ILE   309      11.759  -8.517 -16.923  1.00 55.46           C  
ATOM   2390  CD1 ILE   309      12.278  -5.728 -15.801  1.00 55.46           C  
ATOM   2391  N   GLN   310       8.794  -9.472 -19.095  1.00 52.46           N  
ATOM   2392  CA  GLN   310       8.356 -10.862 -19.027  1.00 52.46           C  
ATOM   2393  C   GLN   310       9.447 -11.755 -18.442  1.00 52.46           C  
ATOM   2394  O   GLN   310      10.579 -11.761 -18.929  1.00 52.46           O  
ATOM   2395  CB  GLN   310       7.952 -11.367 -20.413  1.00 52.46           C  
ATOM   2396  CG  GLN   310       7.364 -12.772 -20.409  1.00 52.46           C  
ATOM   2397  CD  GLN   310       5.919 -12.802 -19.946  1.00 52.46           C  
ATOM   2398  OE1 GLN   310       5.086 -12.021 -20.418  1.00 52.46           O  
ATOM   2399  NE2 GLN   310       5.611 -13.703 -19.020  1.00 52.46           N  
ATOM   2400  N   GLN   311       9.291 -12.261 -17.270  1.00 52.61           N  
ATOM   2401  CA  GLN   311      10.193 -13.241 -16.674  1.00 52.61           C  
ATOM   2402  C   GLN   311      10.261 -14.511 -17.518  1.00 52.61           C  
ATOM   2403  O   GLN   311       9.390 -14.753 -18.356  1.00 52.61           O  
ATOM   2404  CB  GLN   311       9.752 -13.580 -15.250  1.00 52.61           C  
ATOM   2405  CG  GLN   311       9.690 -12.375 -14.321  1.00 52.61           C  
ATOM   2406  CD  GLN   311      11.049 -11.738 -14.093  1.00 52.61           C  
ATOM   2407  OE1 GLN   311      12.082 -12.412 -14.152  1.00 52.61           O  
ATOM   2408  NE2 GLN   311      11.057 -10.436 -13.830  1.00 52.61           N  
ATOM   2409  N   PRO   312      11.288 -15.195 -17.500  1.00 47.57           N  
ATOM   2410  CA  PRO   312      11.357 -16.434 -18.278  1.00 47.57           C  
ATOM   2411  C   PRO   312      10.186 -17.373 -17.996  1.00 47.57           C  
ATOM   2412  O   PRO   312       9.861 -18.227 -18.826  1.00 47.57           O  
ATOM   2413  CB  PRO   312      12.679 -17.060 -17.829  1.00 47.57           C  
ATOM   2414  CG  PRO   312      13.376 -15.977 -17.070  1.00 47.57           C  
ATOM   2415  CD  PRO   312      12.382 -14.894 -16.763  1.00 47.57           C  
ATOM   2416  N   ASP   313       9.500 -17.198 -16.823  1.00 47.71           N  
ATOM   2417  CA  ASP   313       8.400 -18.106 -16.512  1.00 47.71           C  
ATOM   2418  C   ASP   313       7.079 -17.582 -17.070  1.00 47.71           C  
ATOM   2419  O   ASP   313       6.020 -18.161 -16.821  1.00 47.71           O  
ATOM   2420  CB  ASP   313       8.287 -18.314 -15.000  1.00 47.71           C  
ATOM   2421  CG  ASP   313       7.902 -17.048 -14.255  1.00 47.71           C  
ATOM   2422  OD1 ASP   313       7.794 -15.976 -14.889  1.00 47.71           O  
ATOM   2423  OD2 ASP   313       7.707 -17.123 -13.022  1.00 47.71           O  
ATOM   2424  N   GLY   314       7.126 -16.437 -17.818  1.00 50.80           N  
ATOM   2425  CA  GLY   314       5.952 -15.844 -18.438  1.00 50.80           C  
ATOM   2426  C   GLY   314       5.292 -14.785 -17.576  1.00 50.80           C  
ATOM   2427  O   GLY   314       4.353 -14.117 -18.014  1.00 50.80           O  
ATOM   2428  N   SER   315       5.764 -14.772 -16.296  1.00 52.15           N  
ATOM   2429  CA  SER   315       5.149 -13.759 -15.444  1.00 52.15           C  
ATOM   2430  C   SER   315       5.718 -12.374 -15.732  1.00 52.15           C  
ATOM   2431  O   SER   315       6.778 -12.249 -16.350  1.00 52.15           O  
ATOM   2432  CB  SER   315       5.349 -14.105 -13.968  1.00 52.15           C  
ATOM   2433  OG  SER   315       6.719 -14.019 -13.613  1.00 52.15           O  
ATOM   2434  N   ASN   316       4.892 -11.379 -15.485  1.00 58.90           N  
ATOM   2435  CA  ASN   316       5.219  -9.971 -15.687  1.00 58.90           C  
ATOM   2436  C   ASN   316       5.594  -9.290 -14.374  1.00 58.90           C  
ATOM   2437  O   ASN   316       4.945  -9.507 -13.349  1.00 58.90           O  
ATOM   2438  CB  ASN   316       4.052  -9.239 -16.352  1.00 58.90           C  
ATOM   2439  CG  ASN   316       3.928  -9.557 -17.828  1.00 58.90           C  
ATOM   2440  OD1 ASN   316       4.859 -10.083 -18.443  1.00 58.90           O  
ATOM   2441  ND2 ASN   316       2.776  -9.242 -18.408  1.00 58.90           N  
ATOM   2442  N   ARG   317       6.743  -8.686 -14.319  1.00 62.43           N  
ATOM   2443  CA  ARG   317       7.030  -7.880 -13.137  1.00 62.43           C  
ATOM   2444  C   ARG   317       6.505  -6.457 -13.304  1.00 62.43           C  
ATOM   2445  O   ARG   317       6.609  -5.875 -14.386  1.00 62.43           O  
ATOM   2446  CB  ARG   317       8.534  -7.853 -12.856  1.00 62.43           C  
ATOM   2447  CG  ARG   317       9.072  -9.144 -12.260  1.00 62.43           C  
ATOM   2448  CD  ARG   317      10.505  -8.985 -11.770  1.00 62.43           C  
ATOM   2449  NE  ARG   317      11.011 -10.219 -11.175  1.00 62.43           N  
ATOM   2450  CZ  ARG   317      12.266 -10.409 -10.778  1.00 62.43           C  
ATOM   2451  NH1 ARG   317      13.171  -9.446 -10.905  1.00 62.43           N  
ATOM   2452  NH2 ARG   317      12.619 -11.572 -10.249  1.00 62.43           N  
ATOM   2453  N   GLN   318       5.847  -6.044 -12.333  1.00 70.39           N  
ATOM   2454  CA  GLN   318       5.307  -4.689 -12.325  1.00 70.39           C  
ATOM   2455  C   GLN   318       6.361  -3.680 -11.876  1.00 70.39           C  
ATOM   2456  O   GLN   318       6.986  -3.852 -10.829  1.00 70.39           O  
ATOM   2457  CB  GLN   318       4.079  -4.604 -11.416  1.00 70.39           C  
ATOM   2458  CG  GLN   318       2.931  -5.506 -11.849  1.00 70.39           C  
ATOM   2459  CD  GLN   318       1.704  -5.357 -10.970  1.00 70.39           C  
ATOM   2460  OE1 GLN   318       1.787  -4.848  -9.847  1.00 70.39           O  
ATOM   2461  NE2 GLN   318       0.556  -5.800 -11.472  1.00 70.39           N  
ATOM   2462  N   GLY   319       6.740  -2.860 -12.738  1.00 76.60           N  
ATOM   2463  CA  GLY   319       7.714  -1.826 -12.427  1.00 76.60           C  
ATOM   2464  C   GLY   319       7.169  -0.749 -11.509  1.00 76.60           C  
ATOM   2465  O   GLY   319       6.212  -0.055 -11.858  1.00 76.60           O  
ATOM   2466  N   MET   320       7.721  -0.668 -10.291  1.00 88.77           N  
ATOM   2467  CA  MET   320       7.377   0.337  -9.289  1.00 88.77           C  
ATOM   2468  C   MET   320       8.462   1.405  -9.195  1.00 88.77           C  
ATOM   2469  O   MET   320       9.634   1.131  -9.461  1.00 88.77           O  
ATOM   2470  CB  MET   320       7.167  -0.316  -7.922  1.00 88.77           C  
ATOM   2471  CG  MET   320       6.172  -1.465  -7.938  1.00 88.77           C  
ATOM   2472  SD  MET   320       6.416  -2.627  -6.538  1.00 88.77           S  
ATOM   2473  CE  MET   320       5.437  -4.039  -7.120  1.00 88.77           C  
ATOM   2474  N   ALA   321       8.062   2.638  -8.834  1.00 92.48           N  
ATOM   2475  CA  ALA   321       9.050   3.713  -8.800  1.00 92.48           C  
ATOM   2476  C   ALA   321       9.902   3.635  -7.536  1.00 92.48           C  
ATOM   2477  O   ALA   321      11.130   3.545  -7.612  1.00 92.48           O  
ATOM   2478  CB  ALA   321       8.361   5.073  -8.890  1.00 92.48           C  
ATOM   2479  N   ILE   322       9.274   3.619  -6.384  1.00 95.63           N  
ATOM   2480  CA  ILE   322       9.930   3.570  -5.082  1.00 95.63           C  
ATOM   2481  C   ILE   322       9.356   2.419  -4.258  1.00 95.63           C  
ATOM   2482  O   ILE   322       8.150   2.371  -4.003  1.00 95.63           O  
ATOM   2483  CB  ILE   322       9.774   4.905  -4.320  1.00 95.63           C  
ATOM   2484  CG1 ILE   322      10.349   6.061  -5.146  1.00 95.63           C  
ATOM   2485  CG2 ILE   322      10.448   4.824  -2.947  1.00 95.63           C  
ATOM   2486  CD1 ILE   322       9.965   7.441  -4.630  1.00 95.63           C  
ATOM   2487  N   ILE   323      10.219   1.469  -3.826  1.00 93.73           N  
ATOM   2488  CA  ILE   323       9.808   0.323  -3.023  1.00 93.73           C  
ATOM   2489  C   ILE   323      10.456   0.400  -1.643  1.00 93.73           C  
ATOM   2490  O   ILE   323      11.677   0.539  -1.530  1.00 93.73           O  
ATOM   2491  CB  ILE   323      10.175  -1.011  -3.713  1.00 93.73           C  
ATOM   2492  CG1 ILE   323       9.549  -1.078  -5.111  1.00 93.73           C  
ATOM   2493  CG2 ILE   323       9.732  -2.201  -2.857  1.00 93.73           C  
ATOM   2494  CD1 ILE   323      10.056  -2.235  -5.961  1.00 93.73           C  
ATOM   2495  N   VAL   324       9.648   0.364  -0.657  1.00 95.70           N  
ATOM   2496  CA  VAL   324      10.103   0.207   0.720  1.00 95.70           C  
ATOM   2497  C   VAL   324       9.515  -1.070   1.317  1.00 95.70           C  
ATOM   2498  O   VAL   324       8.295  -1.195   1.451  1.00 95.70           O  
ATOM   2499  CB  VAL   324       9.718   1.427   1.587  1.00 95.70           C  
ATOM   2500  CG1 VAL   324      10.230   1.257   3.016  1.00 95.70           C  
ATOM   2501  CG2 VAL   324      10.264   2.713   0.971  1.00 95.70           C  
ATOM   2502  N   GLY   325      10.352  -2.071   1.624  1.00 93.05           N  
ATOM   2503  CA  GLY   325       9.844  -3.332   2.139  1.00 93.05           C  
ATOM   2504  C   GLY   325      10.551  -3.789   3.401  1.00 93.05           C  
ATOM   2505  O   GLY   325      11.745  -3.537   3.576  1.00 93.05           O  
ATOM   2506  N   ASN   326       9.839  -4.389   4.355  1.00 92.69           N  
ATOM   2507  CA  ASN   326      10.351  -5.071   5.538  1.00 92.69           C  
ATOM   2508  C   ASN   326      11.149  -4.125   6.429  1.00 92.69           C  
ATOM   2509  O   ASN   326      12.239  -4.470   6.890  1.00 92.69           O  
ATOM   2510  CB  ASN   326      11.209  -6.273   5.136  1.00 92.69           C  
ATOM   2511  CG  ASN   326      10.481  -7.226   4.210  1.00 92.69           C  
ATOM   2512  OD1 ASN   326       9.434  -7.776   4.562  1.00 92.69           O  
ATOM   2513  ND2 ASN   326      11.029  -7.429   3.017  1.00 92.69           N  
ATOM   2514  N   ALA   327      10.638  -2.878   6.459  1.00 94.04           N  
ATOM   2515  CA  ALA   327      11.263  -1.871   7.314  1.00 94.04           C  
ATOM   2516  C   ALA   327      10.543  -1.768   8.656  1.00 94.04           C  
ATOM   2517  O   ALA   327       9.312  -1.817   8.712  1.00 94.04           O  
ATOM   2518  CB  ALA   327      11.277  -0.514   6.615  1.00 94.04           C  
ATOM   2519  N   THR   328      11.234  -1.639   9.757  1.00 93.74           N  
ATOM   2520  CA  THR   328      10.653  -1.487  11.086  1.00 93.74           C  
ATOM   2521  C   THR   328      10.173  -0.055  11.306  1.00 93.74           C  
ATOM   2522  O   THR   328       9.104   0.166  11.879  1.00 93.74           O  
ATOM   2523  CB  THR   328      11.663  -1.867  12.184  1.00 93.74           C  
ATOM   2524  OG1 THR   328      12.188  -3.172  11.911  1.00 93.74           O  
ATOM   2525  CG2 THR   328      11.004  -1.874  13.560  1.00 93.74           C  
ATOM   2526  N   GLU   329      11.051   0.899  10.886  1.00 96.55           N  
ATOM   2527  CA  GLU   329      10.729   2.323  10.861  1.00 96.55           C  
ATOM   2528  C   GLU   329      10.855   2.893   9.451  1.00 96.55           C  
ATOM   2529  O   GLU   329      11.953   2.940   8.891  1.00 96.55           O  
ATOM   2530  CB  GLU   329      11.634   3.096  11.824  1.00 96.55           C  
ATOM   2531  CG  GLU   329      11.596   2.577  13.254  1.00 96.55           C  
ATOM   2532  CD  GLU   329      10.356   3.012  14.017  1.00 96.55           C  
ATOM   2533  OE1 GLU   329      10.128   2.511  15.141  1.00 96.55           O  
ATOM   2534  OE2 GLU   329       9.607   3.862  13.487  1.00 96.55           O  
ATOM   2535  N   ALA   330       9.668   3.173   8.876  1.00 96.62           N  
ATOM   2536  CA  ALA   330       9.718   3.704   7.516  1.00 96.62           C  
ATOM   2537  C   ALA   330       9.190   5.135   7.467  1.00 96.62           C  
ATOM   2538  O   ALA   330       8.043   5.393   7.839  1.00 96.62           O  
ATOM   2539  CB  ALA   330       8.920   2.813   6.567  1.00 96.62           C  
ATOM   2540  N   HIS   331      10.025   6.032   7.063  1.00 96.94           N  
ATOM   2541  CA  HIS   331       9.666   7.437   6.904  1.00 96.94           C  
ATOM   2542  C   HIS   331       9.800   7.879   5.450  1.00 96.94           C  
ATOM   2543  O   HIS   331      10.913   8.044   4.947  1.00 96.94           O  
ATOM   2544  CB  HIS   331      10.537   8.318   7.802  1.00 96.94           C  
ATOM   2545  CG  HIS   331       9.784   9.426   8.467  1.00 96.94           C  
ATOM   2546  ND1 HIS   331      10.410  10.523   9.020  1.00 96.94           N  
ATOM   2547  CD2 HIS   331       8.457   9.606   8.664  1.00 96.94           C  
ATOM   2548  CE1 HIS   331       9.496  11.332   9.531  1.00 96.94           C  
ATOM   2549  NE2 HIS   331       8.303  10.798   9.328  1.00 96.94           N  
ATOM   2550  N   ILE   332       8.689   8.034   4.819  1.00 97.43           N  
ATOM   2551  CA  ILE   332       8.619   8.422   3.414  1.00 97.43           C  
ATOM   2552  C   ILE   332       7.968   9.797   3.291  1.00 97.43           C  
ATOM   2553  O   ILE   332       6.769   9.948   3.536  1.00 97.43           O  
ATOM   2554  CB  ILE   332       7.838   7.382   2.579  1.00 97.43           C  
ATOM   2555  CG1 ILE   332       8.274   5.961   2.953  1.00 97.43           C  
ATOM   2556  CG2 ILE   332       8.031   7.638   1.082  1.00 97.43           C  
ATOM   2557  CD1 ILE   332       9.735   5.661   2.648  1.00 97.43           C  
ATOM   2558  N   HIS   333       8.723  10.855   2.911  1.00 97.54           N  
ATOM   2559  CA  HIS   333       8.138  12.191   2.868  1.00 97.54           C  
ATOM   2560  C   HIS   333       8.844  13.068   1.839  1.00 97.54           C  
ATOM   2561  O   HIS   333       9.957  12.756   1.409  1.00 97.54           O  
ATOM   2562  CB  HIS   333       8.200  12.848   4.248  1.00 97.54           C  
ATOM   2563  CG  HIS   333       9.591  13.014   4.772  1.00 97.54           C  
ATOM   2564  ND1 HIS   333      10.377  14.103   4.463  1.00 97.54           N  
ATOM   2565  CD2 HIS   333      10.334  12.230   5.587  1.00 97.54           C  
ATOM   2566  CE1 HIS   333      11.547  13.980   5.066  1.00 97.54           C  
ATOM   2567  NE2 HIS   333      11.547  12.851   5.755  1.00 97.54           N  
ATOM   2568  N   HIS   334       8.171  14.112   1.318  1.00 97.88           N  
ATOM   2569  CA  HIS   334       8.596  15.076   0.309  1.00 97.88           C  
ATOM   2570  C   HIS   334       9.115  14.372  -0.940  1.00 97.88           C  
ATOM   2571  O   HIS   334      10.278  14.541  -1.315  1.00 97.88           O  
ATOM   2572  CB  HIS   334       9.673  16.004   0.875  1.00 97.88           C  
ATOM   2573  CG  HIS   334       9.193  16.866   1.999  1.00 97.88           C  
ATOM   2574  ND1 HIS   334       9.314  16.500   3.322  1.00 97.88           N  
ATOM   2575  CD2 HIS   334       8.593  18.079   1.995  1.00 97.88           C  
ATOM   2576  CE1 HIS   334       8.807  17.453   4.085  1.00 97.88           C  
ATOM   2577  NE2 HIS   334       8.362  18.423   3.304  1.00 97.88           N  
ATOM   2578  N   ILE   335       8.239  13.507  -1.403  1.00 97.34           N  
ATOM   2579  CA  ILE   335       8.513  12.718  -2.599  1.00 97.34           C  
ATOM   2580  C   ILE   335       7.570  13.142  -3.724  1.00 97.34           C  
ATOM   2581  O   ILE   335       6.396  13.434  -3.481  1.00 97.34           O  
ATOM   2582  CB  ILE   335       8.370  11.204  -2.323  1.00 97.34           C  
ATOM   2583  CG1 ILE   335       9.466  10.732  -1.360  1.00 97.34           C  
ATOM   2584  CG2 ILE   335       8.412  10.410  -3.632  1.00 97.34           C  
ATOM   2585  CD1 ILE   335       9.363   9.261  -0.979  1.00 97.34           C  
ATOM   2586  N   ARG   336       8.068  13.269  -4.875  1.00 97.59           N  
ATOM   2587  CA  ARG   336       7.308  13.464  -6.106  1.00 97.59           C  
ATOM   2588  C   ARG   336       7.573  12.336  -7.097  1.00 97.59           C  
ATOM   2589  O   ARG   336       8.726  11.969  -7.334  1.00 97.59           O  
ATOM   2590  CB  ARG   336       7.652  14.812  -6.742  1.00 97.59           C  
ATOM   2591  CG  ARG   336       6.798  15.159  -7.952  1.00 97.59           C  
ATOM   2592  CD  ARG   336       7.173  16.513  -8.537  1.00 97.59           C  
ATOM   2593  NE  ARG   336       7.186  17.557  -7.516  1.00 97.59           N  
ATOM   2594  CZ  ARG   336       7.060  18.858  -7.760  1.00 97.59           C  
ATOM   2595  NH1 ARG   336       6.907  19.303  -9.003  1.00 97.59           N  
ATOM   2596  NH2 ARG   336       7.085  19.722  -6.755  1.00 97.59           N  
ATOM   2597  N   THR   337       6.477  11.736  -7.598  1.00 96.72           N  
ATOM   2598  CA  THR   337       6.616  10.731  -8.646  1.00 96.72           C  
ATOM   2599  C   THR   337       5.729  11.069  -9.841  1.00 96.72           C  
ATOM   2600  O   THR   337       4.684  11.704  -9.685  1.00 96.72           O  
ATOM   2601  CB  THR   337       6.263   9.326  -8.123  1.00 96.72           C  
ATOM   2602  OG1 THR   337       4.854   9.257  -7.871  1.00 96.72           O  
ATOM   2603  CG2 THR   337       7.014   9.015  -6.833  1.00 96.72           C  
ATOM   2604  N   ARG   338       6.146  10.763 -11.070  1.00 95.29           N  
ATOM   2605  CA  ARG   338       5.334  10.853 -12.279  1.00 95.29           C  
ATOM   2606  C   ARG   338       5.736   9.784 -13.290  1.00 95.29           C  
ATOM   2607  O   ARG   338       6.872   9.305 -13.276  1.00 95.29           O  
ATOM   2608  CB  ARG   338       5.459  12.243 -12.908  1.00 95.29           C  
ATOM   2609  CG  ARG   338       6.824  12.523 -13.515  1.00 95.29           C  
ATOM   2610  CD  ARG   338       6.884  13.903 -14.155  1.00 95.29           C  
ATOM   2611  NE  ARG   338       8.192  14.166 -14.749  1.00 95.29           N  
ATOM   2612  CZ  ARG   338       8.492  13.986 -16.032  1.00 95.29           C  
ATOM   2613  NH1 ARG   338       7.578  13.538 -16.885  1.00 95.29           N  
ATOM   2614  NH2 ARG   338       9.714  14.257 -16.466  1.00 95.29           N  
ATOM   2615  N   ASP   339       4.721   9.475 -14.119  1.00 89.86           N  
ATOM   2616  CA  ASP   339       4.919   8.584 -15.259  1.00 89.86           C  
ATOM   2617  C   ASP   339       5.554   7.266 -14.821  1.00 89.86           C  
ATOM   2618  O   ASP   339       6.648   6.919 -15.270  1.00 89.86           O  
ATOM   2619  CB  ASP   339       5.786   9.258 -16.323  1.00 89.86           C  
ATOM   2620  CG  ASP   339       5.136  10.492 -16.924  1.00 89.86           C  
ATOM   2621  OD1 ASP   339       3.890  10.594 -16.907  1.00 89.86           O  
ATOM   2622  OD2 ASP   339       5.876  11.368 -17.423  1.00 89.86           O  
ATOM   2623  N   THR   340       4.832   6.634 -13.887  1.00 89.37           N  
ATOM   2624  CA  THR   340       5.203   5.314 -13.390  1.00 89.37           C  
ATOM   2625  C   THR   340       4.310   4.237 -13.998  1.00 89.37           C  
ATOM   2626  O   THR   340       3.104   4.440 -14.159  1.00 89.37           O  
ATOM   2627  CB  THR   340       5.116   5.250 -11.854  1.00 89.37           C  
ATOM   2628  OG1 THR   340       5.947   6.273 -11.291  1.00 89.37           O  
ATOM   2629  CG2 THR   340       5.576   3.893 -11.333  1.00 89.37           C  
ATOM   2630  N   TRP   341       4.853   3.271 -14.453  1.00 85.66           N  
ATOM   2631  CA  TRP   341       4.058   2.234 -15.102  1.00 85.66           C  
ATOM   2632  C   TRP   341       3.107   1.575 -14.108  1.00 85.66           C  
ATOM   2633  O   TRP   341       1.914   1.430 -14.384  1.00 85.66           O  
ATOM   2634  CB  TRP   341       4.966   1.178 -15.737  1.00 85.66           C  
ATOM   2635  CG  TRP   341       4.226   0.091 -16.456  1.00 85.66           C  
ATOM   2636  CD1 TRP   341       3.691   0.151 -17.713  1.00 85.66           C  
ATOM   2637  CD2 TRP   341       3.935  -1.218 -15.959  1.00 85.66           C  
ATOM   2638  NE1 TRP   341       3.085  -1.043 -18.027  1.00 85.66           N  
ATOM   2639  CE2 TRP   341       3.220  -1.900 -16.968  1.00 85.66           C  
ATOM   2640  CE3 TRP   341       4.210  -1.882 -14.756  1.00 85.66           C  
ATOM   2641  CZ2 TRP   341       2.777  -3.215 -16.811  1.00 85.66           C  
ATOM   2642  CZ3 TRP   341       3.767  -3.191 -14.601  1.00 85.66           C  
ATOM   2643  CH2 TRP   341       3.059  -3.841 -15.625  1.00 85.66           C  
ATOM   2644  N   ALA   342       3.676   0.999 -12.981  1.00 87.65           N  
ATOM   2645  CA  ALA   342       2.763   0.330 -12.059  1.00 87.65           C  
ATOM   2646  C   ALA   342       2.472   1.205 -10.843  1.00 87.65           C  
ATOM   2647  O   ALA   342       1.741   2.194 -10.943  1.00 87.65           O  
ATOM   2648  CB  ALA   342       3.342  -1.013 -11.617  1.00 87.65           C  
ATOM   2649  N   SER   343       3.110   0.954  -9.704  1.00 93.28           N  
ATOM   2650  CA  SER   343       2.812   1.785  -8.542  1.00 93.28           C  
ATOM   2651  C   SER   343       3.909   2.817  -8.304  1.00 93.28           C  
ATOM   2652  O   SER   343       5.094   2.518  -8.462  1.00 93.28           O  
ATOM   2653  CB  SER   343       2.637   0.919  -7.294  1.00 93.28           C  
ATOM   2654  OG  SER   343       1.528   0.047  -7.438  1.00 93.28           O  
ATOM   2655  N   SER   344       3.541   3.999  -7.914  1.00 95.59           N  
ATOM   2656  CA  SER   344       4.519   5.046  -7.636  1.00 95.59           C  
ATOM   2657  C   SER   344       5.294   4.753  -6.356  1.00 95.59           C  
ATOM   2658  O   SER   344       6.526   4.769  -6.352  1.00 95.59           O  
ATOM   2659  CB  SER   344       3.831   6.407  -7.526  1.00 95.59           C  
ATOM   2660  OG  SER   344       3.371   6.843  -8.793  1.00 95.59           O  
ATOM   2661  N   VAL   345       4.589   4.539  -5.268  1.00 96.19           N  
ATOM   2662  CA  VAL   345       5.185   4.124  -4.002  1.00 96.19           C  
ATOM   2663  C   VAL   345       4.583   2.793  -3.559  1.00 96.19           C  
ATOM   2664  O   VAL   345       3.362   2.664  -3.445  1.00 96.19           O  
ATOM   2665  CB  VAL   345       4.985   5.192  -2.904  1.00 96.19           C  
ATOM   2666  CG1 VAL   345       5.630   4.746  -1.593  1.00 96.19           C  
ATOM   2667  CG2 VAL   345       5.557   6.535  -3.355  1.00 96.19           C  
ATOM   2668  N   PHE   346       5.404   1.804  -3.372  1.00 93.78           N  
ATOM   2669  CA  PHE   346       4.994   0.455  -3.003  1.00 93.78           C  
ATOM   2670  C   PHE   346       5.653   0.026  -1.698  1.00 93.78           C  
ATOM   2671  O   PHE   346       6.879   0.070  -1.571  1.00 93.78           O  
ATOM   2672  CB  PHE   346       5.341  -0.537  -4.117  1.00 93.78           C  
ATOM   2673  CG  PHE   346       5.038  -1.970  -3.771  1.00 93.78           C  
ATOM   2674  CD1 PHE   346       6.054  -2.837  -3.386  1.00 93.78           C  
ATOM   2675  CD2 PHE   346       3.736  -2.451  -3.829  1.00 93.78           C  
ATOM   2676  CE1 PHE   346       5.776  -4.164  -3.064  1.00 93.78           C  
ATOM   2677  CE2 PHE   346       3.451  -3.776  -3.509  1.00 93.78           C  
ATOM   2678  CZ  PHE   346       4.472  -4.631  -3.128  1.00 93.78           C  
ATOM   2679  N   MET   347       4.839  -0.329  -0.690  1.00 93.85           N  
ATOM   2680  CA  MET   347       5.345  -0.873   0.567  1.00 93.85           C  
ATOM   2681  C   MET   347       4.861  -2.304   0.775  1.00 93.85           C  
ATOM   2682  O   MET   347       3.678  -2.596   0.590  1.00 93.85           O  
ATOM   2683  CB  MET   347       4.912   0.002   1.745  1.00 93.85           C  
ATOM   2684  CG  MET   347       5.666   1.319   1.840  1.00 93.85           C  
ATOM   2685  SD  MET   347       5.601   2.047   3.523  1.00 93.85           S  
ATOM   2686  CE  MET   347       7.338   2.530   3.730  1.00 93.85           C  
ATOM   2687  N   THR   348       5.752  -3.157   1.192  1.00 91.03           N  
ATOM   2688  CA  THR   348       5.393  -4.554   1.406  1.00 91.03           C  
ATOM   2689  C   THR   348       5.970  -5.065   2.723  1.00 91.03           C  
ATOM   2690  O   THR   348       6.821  -4.411   3.329  1.00 91.03           O  
ATOM   2691  CB  THR   348       5.886  -5.442   0.248  1.00 91.03           C  
ATOM   2692  OG1 THR   348       5.367  -6.767   0.415  1.00 91.03           O  
ATOM   2693  CG2 THR   348       7.409  -5.505   0.214  1.00 91.03           C  
ATOM   2694  N   SER   349       5.422  -6.052   3.333  1.00 90.35           N  
ATOM   2695  CA  SER   349       5.867  -6.775   4.519  1.00 90.35           C  
ATOM   2696  C   SER   349       5.739  -8.283   4.328  1.00 90.35           C  
ATOM   2697  O   SER   349       4.686  -8.774   3.917  1.00 90.35           O  
ATOM   2698  CB  SER   349       5.065  -6.338   5.746  1.00 90.35           C  
ATOM   2699  OG  SER   349       5.550  -6.973   6.917  1.00 90.35           O  
ATOM   2700  N   ALA   350       6.723  -8.982   4.519  1.00 83.67           N  
ATOM   2701  CA  ALA   350       6.733 -10.424   4.290  1.00 83.67           C  
ATOM   2702  C   ALA   350       6.099 -11.170   5.461  1.00 83.67           C  
ATOM   2703  O   ALA   350       5.692 -12.326   5.321  1.00 83.67           O  
ATOM   2704  CB  ALA   350       8.159 -10.917   4.059  1.00 83.67           C  
ATOM   2705  N   ARG   351       5.942 -10.411   6.659  1.00 84.81           N  
ATOM   2706  CA  ARG   351       5.327 -11.005   7.842  1.00 84.81           C  
ATOM   2707  C   ARG   351       4.808  -9.928   8.789  1.00 84.81           C  
ATOM   2708  O   ARG   351       5.259  -8.782   8.740  1.00 84.81           O  
ATOM   2709  CB  ARG   351       6.325 -11.907   8.571  1.00 84.81           C  
ATOM   2710  CG  ARG   351       6.873 -13.038   7.716  1.00 84.81           C  
ATOM   2711  CD  ARG   351       7.952 -13.826   8.446  1.00 84.81           C  
ATOM   2712  NE  ARG   351       8.547 -14.847   7.589  1.00 84.81           N  
ATOM   2713  CZ  ARG   351       9.710 -15.449   7.822  1.00 84.81           C  
ATOM   2714  NH1 ARG   351      10.429 -15.143   8.895  1.00 84.81           N  
ATOM   2715  NH2 ARG   351      10.157 -16.364   6.976  1.00 84.81           N  
ATOM   2716  N   PRO   352       3.928 -10.459   9.668  1.00 83.08           N  
ATOM   2717  CA  PRO   352       3.475  -9.519  10.696  1.00 83.08           C  
ATOM   2718  C   PRO   352       4.601  -9.079  11.630  1.00 83.08           C  
ATOM   2719  O   PRO   352       5.433  -9.898  12.029  1.00 83.08           O  
ATOM   2720  CB  PRO   352       2.413 -10.315  11.459  1.00 83.08           C  
ATOM   2721  CG  PRO   352       1.931 -11.340  10.484  1.00 83.08           C  
ATOM   2722  CD  PRO   352       3.081 -11.741   9.606  1.00 83.08           C  
ATOM   2723  N   GLY   353       4.702  -7.850  11.871  1.00 84.00           N  
ATOM   2724  CA  GLY   353       5.641  -7.284  12.826  1.00 84.00           C  
ATOM   2725  C   GLY   353       6.900  -6.742  12.175  1.00 84.00           C  
ATOM   2726  O   GLY   353       7.758  -6.170  12.851  1.00 84.00           O  
ATOM   2727  N   ARG   354       7.010  -6.807  10.793  1.00 87.46           N  
ATOM   2728  CA  ARG   354       8.237  -6.352  10.147  1.00 87.46           C  
ATOM   2729  C   ARG   354       8.123  -4.891   9.723  1.00 87.46           C  
ATOM   2730  O   ARG   354       9.017  -4.088   9.997  1.00 87.46           O  
ATOM   2731  CB  ARG   354       8.563  -7.226   8.934  1.00 87.46           C  
ATOM   2732  CG  ARG   354       9.152  -8.581   9.292  1.00 87.46           C  
ATOM   2733  CD  ARG   354      10.595  -8.462   9.763  1.00 87.46           C  
ATOM   2734  NE  ARG   354      11.090  -9.722  10.308  1.00 87.46           N  
ATOM   2735  CZ  ARG   354      12.297  -9.897  10.840  1.00 87.46           C  
ATOM   2736  NH1 ARG   354      13.160  -8.890  10.907  1.00 87.46           N  
ATOM   2737  NH2 ARG   354      12.644 -11.087  11.307  1.00 87.46           N  
ATOM   2738  N   THR   355       7.097  -4.703   9.000  1.00 92.45           N  
ATOM   2739  CA  THR   355       6.905  -3.313   8.604  1.00 92.45           C  
ATOM   2740  C   THR   355       5.956  -2.602   9.565  1.00 92.45           C  
ATOM   2741  O   THR   355       4.763  -2.907   9.605  1.00 92.45           O  
ATOM   2742  CB  THR   355       6.357  -3.211   7.169  1.00 92.45           C  
ATOM   2743  OG1 THR   355       7.234  -3.911   6.278  1.00 92.45           O  
ATOM   2744  CG2 THR   355       6.252  -1.757   6.721  1.00 92.45           C  
ATOM   2745  N   LEU   356       6.517  -1.809  10.470  1.00 91.70           N  
ATOM   2746  CA  LEU   356       5.749  -1.031  11.435  1.00 91.70           C  
ATOM   2747  C   LEU   356       6.200   0.426  11.441  1.00 91.70           C  
ATOM   2748  O   LEU   356       7.261   0.754  10.904  1.00 91.70           O  
ATOM   2749  CB  LEU   356       5.891  -1.627  12.838  1.00 91.70           C  
ATOM   2750  CG  LEU   356       7.319  -1.813  13.355  1.00 91.70           C  
ATOM   2751  CD1 LEU   356       7.491  -1.118  14.701  1.00 91.70           C  
ATOM   2752  CD2 LEU   356       7.659  -3.295  13.465  1.00 91.70           C  
ATOM   2753  N   ASN   357       5.337   1.292  12.075  1.00 96.27           N  
ATOM   2754  CA  ASN   357       5.601   2.718  12.229  1.00 96.27           C  
ATOM   2755  C   ASN   357       5.887   3.383  10.885  1.00 96.27           C  
ATOM   2756  O   ASN   357       6.952   3.972  10.693  1.00 96.27           O  
ATOM   2757  CB  ASN   357       6.767   2.947  13.193  1.00 96.27           C  
ATOM   2758  CG  ASN   357       6.493   2.400  14.580  1.00 96.27           C  
ATOM   2759  OD1 ASN   357       5.364   2.461  15.073  1.00 96.27           O  
ATOM   2760  ND2 ASN   357       7.525   1.861  15.219  1.00 96.27           N  
ATOM   2761  N   VAL   358       4.942   3.260  10.035  1.00 97.13           N  
ATOM   2762  CA  VAL   358       5.052   3.793   8.681  1.00 97.13           C  
ATOM   2763  C   VAL   358       4.515   5.221   8.643  1.00 97.13           C  
ATOM   2764  O   VAL   358       3.348   5.462   8.962  1.00 97.13           O  
ATOM   2765  CB  VAL   358       4.297   2.911   7.661  1.00 97.13           C  
ATOM   2766  CG1 VAL   358       4.391   3.508   6.258  1.00 97.13           C  
ATOM   2767  CG2 VAL   358       4.846   1.486   7.678  1.00 97.13           C  
ATOM   2768  N   MET   359       5.393   6.187   8.320  1.00 97.97           N  
ATOM   2769  CA  MET   359       5.021   7.586   8.134  1.00 97.97           C  
ATOM   2770  C   MET   359       5.173   8.000   6.674  1.00 97.97           C  
ATOM   2771  O   MET   359       6.290   8.075   6.159  1.00 97.97           O  
ATOM   2772  CB  MET   359       5.871   8.493   9.026  1.00 97.97           C  
ATOM   2773  CG  MET   359       5.804   8.137  10.502  1.00 97.97           C  
ATOM   2774  SD  MET   359       4.135   8.407  11.217  1.00 97.97           S  
ATOM   2775  CE  MET   359       4.481   8.084  12.969  1.00 97.97           C  
ATOM   2776  N   ILE   360       4.070   8.167   6.017  1.00 98.06           N  
ATOM   2777  CA  ILE   360       4.032   8.693   4.656  1.00 98.06           C  
ATOM   2778  C   ILE   360       3.371  10.070   4.654  1.00 98.06           C  
ATOM   2779  O   ILE   360       2.217  10.212   5.064  1.00 98.06           O  
ATOM   2780  CB  ILE   360       3.282   7.737   3.701  1.00 98.06           C  
ATOM   2781  CG1 ILE   360       3.933   6.349   3.716  1.00 98.06           C  
ATOM   2782  CG2 ILE   360       3.247   8.310   2.282  1.00 98.06           C  
ATOM   2783  CD1 ILE   360       3.139   5.285   2.971  1.00 98.06           C  
ATOM   2784  N   HIS   361       4.086  11.116   4.300  1.00 98.15           N  
ATOM   2785  CA  HIS   361       3.510  12.455   4.248  1.00 98.15           C  
ATOM   2786  C   HIS   361       4.232  13.326   3.226  1.00 98.15           C  
ATOM   2787  O   HIS   361       5.361  13.023   2.832  1.00 98.15           O  
ATOM   2788  CB  HIS   361       3.560  13.114   5.628  1.00 98.15           C  
ATOM   2789  CG  HIS   361       4.947  13.295   6.156  1.00 98.15           C  
ATOM   2790  ND1 HIS   361       5.709  14.409   5.880  1.00 98.15           N  
ATOM   2791  CD2 HIS   361       5.707  12.503   6.948  1.00 98.15           C  
ATOM   2792  CE1 HIS   361       6.882  14.293   6.480  1.00 98.15           C  
ATOM   2793  NE2 HIS   361       6.906  13.145   7.135  1.00 98.15           N  
ATOM   2794  N   ASP   362       3.580  14.296   2.721  1.00 98.47           N  
ATOM   2795  CA  ASP   362       4.082  15.292   1.780  1.00 98.47           C  
ATOM   2796  C   ASP   362       4.591  14.632   0.500  1.00 98.47           C  
ATOM   2797  O   ASP   362       5.751  14.806   0.124  1.00 98.47           O  
ATOM   2798  CB  ASP   362       5.195  16.123   2.421  1.00 98.47           C  
ATOM   2799  CG  ASP   362       4.730  16.895   3.643  1.00 98.47           C  
ATOM   2800  OD1 ASP   362       3.911  17.828   3.500  1.00 98.47           O  
ATOM   2801  OD2 ASP   362       5.189  16.570   4.759  1.00 98.47           O  
ATOM   2802  N   ILE   363       3.606  13.806  -0.045  1.00 97.41           N  
ATOM   2803  CA  ILE   363       3.891  13.094  -1.286  1.00 97.41           C  
ATOM   2804  C   ILE   363       2.968  13.598  -2.393  1.00 97.41           C  
ATOM   2805  O   ILE   363       1.784  13.851  -2.155  1.00 97.41           O  
ATOM   2806  CB  ILE   363       3.734  11.567  -1.111  1.00 97.41           C  
ATOM   2807  CG1 ILE   363       4.746  11.040  -0.087  1.00 97.41           C  
ATOM   2808  CG2 ILE   363       3.891  10.851  -2.456  1.00 97.41           C  
ATOM   2809  CD1 ILE   363       6.182  11.013  -0.594  1.00 97.41           C  
ATOM   2810  N   SER   364       3.498  13.942  -3.564  1.00 98.18           N  
ATOM   2811  CA  SER   364       2.747  14.266  -4.772  1.00 98.18           C  
ATOM   2812  C   SER   364       2.991  13.235  -5.869  1.00 98.18           C  
ATOM   2813  O   SER   364       4.134  13.010  -6.274  1.00 98.18           O  
ATOM   2814  CB  SER   364       3.122  15.659  -5.279  1.00 98.18           C  
ATOM   2815  OG  SER   364       2.420  15.966  -6.472  1.00 98.18           O  
ATOM   2816  N   ILE   365       1.988  12.545  -6.243  1.00 98.06           N  
ATOM   2817  CA  ILE   365       2.020  11.537  -7.297  1.00 98.06           C  
ATOM   2818  C   ILE   365       1.171  11.998  -8.479  1.00 98.06           C  
ATOM   2819  O   ILE   365       0.002  12.351  -8.311  1.00 98.06           O  
ATOM   2820  CB  ILE   365       1.525  10.166  -6.782  1.00 98.06           C  
ATOM   2821  CG1 ILE   365       2.465   9.632  -5.696  1.00 98.06           C  
ATOM   2822  CG2 ILE   365       1.400   9.169  -7.938  1.00 98.06           C  
ATOM   2823  CD1 ILE   365       1.904   8.448  -4.920  1.00 98.06           C  
ATOM   2824  N   ASN   366       1.763  12.023  -9.711  1.00 96.94           N  
ATOM   2825  CA  ASN   366       1.067  12.385 -10.940  1.00 96.94           C  
ATOM   2826  C   ASN   366       1.379  11.408 -12.070  1.00 96.94           C  
ATOM   2827  O   ASN   366       2.421  11.514 -12.719  1.00 96.94           O  
ATOM   2828  CB  ASN   366       1.424  13.812 -11.359  1.00 96.94           C  
ATOM   2829  CG  ASN   366       0.563  14.320 -12.499  1.00 96.94           C  
ATOM   2830  OD1 ASN   366      -0.360  13.635 -12.948  1.00 96.94           O  
ATOM   2831  ND2 ASN   366       0.856  15.525 -12.973  1.00 96.94           N  
ATOM   2832  N   GLY   367       0.503  10.473 -12.337  1.00 93.36           N  
ATOM   2833  CA  GLY   367       0.644   9.536 -13.440  1.00 93.36           C  
ATOM   2834  C   GLY   367       1.265   8.216 -13.026  1.00 93.36           C  
ATOM   2835  O   GLY   367       2.485   8.116 -12.878  1.00 93.36           O  
ATOM   2836  N   SER   368       0.416   7.182 -12.819  1.00 92.15           N  
ATOM   2837  CA  SER   368       0.842   5.805 -12.590  1.00 92.15           C  
ATOM   2838  C   SER   368      -0.030   4.821 -13.364  1.00 92.15           C  
ATOM   2839  O   SER   368      -1.245   5.006 -13.463  1.00 92.15           O  
ATOM   2840  CB  SER   368       0.800   5.471 -11.099  1.00 92.15           C  
ATOM   2841  OG  SER   368       1.729   6.265 -10.380  1.00 92.15           O  
ATOM   2842  N   GLY   369       0.617   3.999 -14.070  1.00 89.63           N  
ATOM   2843  CA  GLY   369      -0.137   2.950 -14.737  1.00 89.63           C  
ATOM   2844  C   GLY   369      -0.810   1.993 -13.772  1.00 89.63           C  
ATOM   2845  O   GLY   369      -1.695   1.229 -14.163  1.00 89.63           O  
ATOM   2846  N   GLY   370      -0.423   2.016 -12.448  1.00 91.16           N  
ATOM   2847  CA  GLY   370      -1.032   1.262 -11.364  1.00 91.16           C  
ATOM   2848  C   GLY   370      -1.581   2.143 -10.258  1.00 91.16           C  
ATOM   2849  O   GLY   370      -2.373   3.052 -10.517  1.00 91.16           O  
ATOM   2850  N   ASN   371      -1.152   1.820  -9.035  1.00 95.77           N  
ATOM   2851  CA  ASN   371      -1.604   2.550  -7.855  1.00 95.77           C  
ATOM   2852  C   ASN   371      -0.701   3.743  -7.554  1.00 95.77           C  
ATOM   2853  O   ASN   371       0.465   3.760  -7.952  1.00 95.77           O  
ATOM   2854  CB  ASN   371      -1.676   1.619  -6.643  1.00 95.77           C  
ATOM   2855  CG  ASN   371      -2.504   0.378  -6.908  1.00 95.77           C  
ATOM   2856  OD1 ASN   371      -3.735   0.411  -6.840  1.00 95.77           O  
ATOM   2857  ND2 ASN   371      -1.834  -0.727  -7.213  1.00 95.77           N  
ATOM   2858  N   GLY   372      -1.294   4.785  -6.987  1.00 96.94           N  
ATOM   2859  CA  GLY   372      -0.446   5.821  -6.419  1.00 96.94           C  
ATOM   2860  C   GLY   372       0.390   5.334  -5.250  1.00 96.94           C  
ATOM   2861  O   GLY   372       1.598   5.131  -5.386  1.00 96.94           O  
ATOM   2862  N   LEU   373      -0.291   5.118  -4.172  1.00 96.94           N  
ATOM   2863  CA  LEU   373       0.277   4.489  -2.985  1.00 96.94           C  
ATOM   2864  C   LEU   373      -0.284   3.084  -2.794  1.00 96.94           C  
ATOM   2865  O   LEU   373      -1.499   2.905  -2.687  1.00 96.94           O  
ATOM   2866  CB  LEU   373      -0.004   5.337  -1.742  1.00 96.94           C  
ATOM   2867  CG  LEU   373       0.545   6.765  -1.757  1.00 96.94           C  
ATOM   2868  CD1 LEU   373       0.130   7.505  -0.490  1.00 96.94           C  
ATOM   2869  CD2 LEU   373       2.063   6.752  -1.903  1.00 96.94           C  
ATOM   2870  N   ARG   374       0.620   2.130  -2.769  1.00 93.29           N  
ATOM   2871  CA  ARG   374       0.214   0.738  -2.604  1.00 93.29           C  
ATOM   2872  C   ARG   374       0.897   0.108  -1.395  1.00 93.29           C  
ATOM   2873  O   ARG   374       2.114  -0.086  -1.394  1.00 93.29           O  
ATOM   2874  CB  ARG   374       0.533  -0.068  -3.865  1.00 93.29           C  
ATOM   2875  CG  ARG   374       0.141  -1.534  -3.774  1.00 93.29           C  
ATOM   2876  CD  ARG   374       0.455  -2.283  -5.062  1.00 93.29           C  
ATOM   2877  NE  ARG   374       0.064  -3.687  -4.978  1.00 93.29           N  
ATOM   2878  CZ  ARG   374       0.291  -4.595  -5.924  1.00 93.29           C  
ATOM   2879  NH1 ARG   374       0.913  -4.261  -7.049  1.00 93.29           N  
ATOM   2880  NH2 ARG   374      -0.108  -5.846  -5.744  1.00 93.29           N  
ATOM   2881  N   LEU   375       0.150  -0.177  -0.404  1.00 93.11           N  
ATOM   2882  CA  LEU   375       0.618  -0.963   0.733  1.00 93.11           C  
ATOM   2883  C   LEU   375       0.052  -2.378   0.686  1.00 93.11           C  
ATOM   2884  O   LEU   375      -1.167  -2.565   0.711  1.00 93.11           O  
ATOM   2885  CB  LEU   375       0.226  -0.287   2.050  1.00 93.11           C  
ATOM   2886  CG  LEU   375       0.966   1.006   2.395  1.00 93.11           C  
ATOM   2887  CD1 LEU   375       0.380   2.176   1.613  1.00 93.11           C  
ATOM   2888  CD2 LEU   375       0.904   1.274   3.894  1.00 93.11           C  
ATOM   2889  N   GLN   376       0.883  -3.318   0.535  1.00 87.30           N  
ATOM   2890  CA  GLN   376       0.473  -4.703   0.332  1.00 87.30           C  
ATOM   2891  C   GLN   376       1.088  -5.620   1.386  1.00 87.30           C  
ATOM   2892  O   GLN   376       2.307  -5.797   1.427  1.00 87.30           O  
ATOM   2893  CB  GLN   376       0.862  -5.179  -1.069  1.00 87.30           C  
ATOM   2894  CG  GLN   376       0.493  -6.630  -1.350  1.00 87.30           C  
ATOM   2895  CD  GLN   376       0.571  -6.980  -2.824  1.00 87.30           C  
ATOM   2896  OE1 GLN   376       0.446  -6.108  -3.691  1.00 87.30           O  
ATOM   2897  NE2 GLN   376       0.777  -8.259  -3.120  1.00 87.30           N  
ATOM   2898  N   SER   377       0.363  -6.334   2.166  1.00 83.92           N  
ATOM   2899  CA  SER   377       0.755  -7.242   3.240  1.00 83.92           C  
ATOM   2900  C   SER   377       0.821  -8.684   2.748  1.00 83.92           C  
ATOM   2901  O   SER   377      -0.029  -9.119   1.968  1.00 83.92           O  
ATOM   2902  CB  SER   377      -0.222  -7.139   4.412  1.00 83.92           C  
ATOM   2903  OG  SER   377      -0.211  -5.833   4.963  1.00 83.92           O  
ATOM   2904  N   GLU   378       1.887  -9.389   3.076  1.00 77.62           N  
ATOM   2905  CA  GLU   378       2.066 -10.822   2.868  1.00 77.62           C  
ATOM   2906  C   GLU   378       2.478 -11.521   4.161  1.00 77.62           C  
ATOM   2907  O   GLU   378       2.820 -10.863   5.146  1.00 77.62           O  
ATOM   2908  CB  GLU   378       3.107 -11.081   1.775  1.00 77.62           C  
ATOM   2909  CG  GLU   378       2.818 -10.360   0.467  1.00 77.62           C  
ATOM   2910  CD  GLU   378       3.895 -10.569  -0.584  1.00 77.62           C  
ATOM   2911  OE1 GLU   378       3.619 -10.356  -1.787  1.00 77.62           O  
ATOM   2912  OE2 GLU   378       5.024 -10.950  -0.203  1.00 77.62           O  
ATOM   2913  N   ASP   379       2.255 -12.783   4.254  1.00 74.42           N  
ATOM   2914  CA  ASP   379       2.775 -13.634   5.320  1.00 74.42           C  
ATOM   2915  C   ASP   379       3.459 -14.874   4.748  1.00 74.42           C  
ATOM   2916  O   ASP   379       2.793 -15.847   4.390  1.00 74.42           O  
ATOM   2917  CB  ASP   379       1.652 -14.046   6.274  1.00 74.42           C  
ATOM   2918  CG  ASP   379       2.161 -14.748   7.521  1.00 74.42           C  
ATOM   2919  OD1 ASP   379       3.329 -15.193   7.537  1.00 74.42           O  
ATOM   2920  OD2 ASP   379       1.386 -14.860   8.495  1.00 74.42           O  
ATOM   2921  N   LEU   380       4.775 -14.882   4.693  1.00 70.39           N  
ATOM   2922  CA  LEU   380       5.528 -15.964   4.069  1.00 70.39           C  
ATOM   2923  C   LEU   380       5.626 -17.166   5.002  1.00 70.39           C  
ATOM   2924  O   LEU   380       5.927 -18.278   4.559  1.00 70.39           O  
ATOM   2925  CB  LEU   380       6.931 -15.487   3.682  1.00 70.39           C  
ATOM   2926  CG  LEU   380       7.004 -14.360   2.651  1.00 70.39           C  
ATOM   2927  CD1 LEU   380       8.452 -13.935   2.432  1.00 70.39           C  
ATOM   2928  CD2 LEU   380       6.364 -14.794   1.337  1.00 70.39           C  
ATOM   2929  N   VAL   381       5.422 -17.010   6.282  1.00 70.43           N  
ATOM   2930  CA  VAL   381       5.487 -18.123   7.224  1.00 70.43           C  
ATOM   2931  C   VAL   381       4.289 -19.046   7.016  1.00 70.43           C  
ATOM   2932  O   VAL   381       4.443 -20.268   6.951  1.00 70.43           O  
ATOM   2933  CB  VAL   381       5.529 -17.626   8.687  1.00 70.43           C  
ATOM   2934  CG1 VAL   381       5.473 -18.804   9.658  1.00 70.43           C  
ATOM   2935  CG2 VAL   381       6.783 -16.789   8.929  1.00 70.43           C  
ATOM   2936  N   THR   382       3.049 -18.380   6.808  1.00 69.63           N  
ATOM   2937  CA  THR   382       1.832 -19.168   6.644  1.00 69.63           C  
ATOM   2938  C   THR   382       1.508 -19.360   5.165  1.00 69.63           C  
ATOM   2939  O   THR   382       0.580 -20.093   4.818  1.00 69.63           O  
ATOM   2940  CB  THR   382       0.637 -18.504   7.352  1.00 69.63           C  
ATOM   2941  OG1 THR   382       0.566 -17.125   6.966  1.00 69.63           O  
ATOM   2942  CG2 THR   382       0.780 -18.589   8.868  1.00 69.63           C  
ATOM   2943  N   GLY   383       2.283 -18.671   4.226  1.00 64.85           N  
ATOM   2944  CA  GLY   383       2.085 -18.796   2.791  1.00 64.85           C  
ATOM   2945  C   GLY   383       0.902 -17.995   2.280  1.00 64.85           C  
ATOM   2946  O   GLY   383       0.372 -18.279   1.204  1.00 64.85           O  
ATOM   2947  N   VAL   384       0.219 -17.218   3.136  1.00 60.84           N  
ATOM   2948  CA  VAL   384      -0.922 -16.444   2.659  1.00 60.84           C  
ATOM   2949  C   VAL   384      -0.434 -15.283   1.795  1.00 60.84           C  
ATOM   2950  O   VAL   384       0.459 -14.534   2.199  1.00 60.84           O  
ATOM   2951  CB  VAL   384      -1.778 -15.913   3.831  1.00 60.84           C  
ATOM   2952  CG1 VAL   384      -2.917 -15.036   3.314  1.00 60.84           C  
ATOM   2953  CG2 VAL   384      -2.327 -17.074   4.658  1.00 60.84           C  
ATOM   2954  N   GLY   385      -0.804 -15.341   0.563  1.00 57.95           N  
ATOM   2955  CA  GLY   385      -0.530 -14.298  -0.413  1.00 57.95           C  
ATOM   2956  C   GLY   385      -1.309 -13.022  -0.157  1.00 57.95           C  
ATOM   2957  O   GLY   385      -2.102 -12.951   0.784  1.00 57.95           O  
ATOM   2958  N   GLY   386      -0.810 -11.848  -0.482  1.00 56.39           N  
ATOM   2959  CA  GLY   386      -1.346 -10.496  -0.475  1.00 56.39           C  
ATOM   2960  C   GLY   386      -2.840 -10.448  -0.216  1.00 56.39           C  
ATOM   2961  O   GLY   386      -3.530 -11.462  -0.338  1.00 56.39           O  
ATOM   2962  N   GLY   387      -3.301  -9.771   0.861  1.00 58.37           N  
ATOM   2963  CA  GLY   387      -4.672  -9.303   0.987  1.00 58.37           C  
ATOM   2964  C   GLY   387      -5.227  -9.455   2.391  1.00 58.37           C  
ATOM   2965  O   GLY   387      -6.335  -8.997   2.679  1.00 58.37           O  
ATOM   2966  N   ASN   388      -4.506 -10.185   3.163  1.00 60.08           N  
ATOM   2967  CA  ASN   388      -5.022 -10.267   4.525  1.00 60.08           C  
ATOM   2968  C   ASN   388      -4.385  -9.216   5.430  1.00 60.08           C  
ATOM   2969  O   ASN   388      -3.870  -9.542   6.501  1.00 60.08           O  
ATOM   2970  CB  ASN   388      -4.801 -11.667   5.101  1.00 60.08           C  
ATOM   2971  CG  ASN   388      -5.695 -12.710   4.459  1.00 60.08           C  
ATOM   2972  OD1 ASN   388      -6.688 -12.378   3.808  1.00 60.08           O  
ATOM   2973  ND2 ASN   388      -5.348 -13.979   4.638  1.00 60.08           N  
ATOM   2974  N   GLY   389      -4.367  -8.014   4.973  1.00 60.05           N  
ATOM   2975  CA  GLY   389      -3.816  -6.798   5.551  1.00 60.05           C  
ATOM   2976  C   GLY   389      -3.295  -6.992   6.963  1.00 60.05           C  
ATOM   2977  O   GLY   389      -3.201  -6.034   7.732  1.00 60.05           O  
ATOM   2978  N   THR   390      -2.588  -7.968   7.234  1.00 74.49           N  
ATOM   2979  CA  THR   390      -2.250  -7.954   8.653  1.00 74.49           C  
ATOM   2980  C   THR   390      -0.750  -7.755   8.851  1.00 74.49           C  
ATOM   2981  O   THR   390      -0.244  -7.877   9.968  1.00 74.49           O  
ATOM   2982  CB  THR   390      -2.693  -9.257   9.345  1.00 74.49           C  
ATOM   2983  OG1 THR   390      -2.043 -10.369   8.717  1.00 74.49           O  
ATOM   2984  CG2 THR   390      -4.203  -9.445   9.248  1.00 74.49           C  
ATOM   2985  N   ALA   391      -0.022  -7.367   7.780  1.00 84.56           N  
ATOM   2986  CA  ALA   391       1.409  -7.446   8.062  1.00 84.56           C  
ATOM   2987  C   ALA   391       2.028  -6.055   8.158  1.00 84.56           C  
ATOM   2988  O   ALA   391       3.065  -5.872   8.800  1.00 84.56           O  
ATOM   2989  CB  ALA   391       2.118  -8.268   6.989  1.00 84.56           C  
ATOM   2990  N   ILE   392       1.388  -5.024   7.542  1.00 92.27           N  
ATOM   2991  CA  ILE   392       1.884  -3.662   7.709  1.00 92.27           C  
ATOM   2992  C   ILE   392       1.056  -2.937   8.767  1.00 92.27           C  
ATOM   2993  O   ILE   392      -0.151  -2.747   8.597  1.00 92.27           O  
ATOM   2994  CB  ILE   392       1.853  -2.882   6.376  1.00 92.27           C  
ATOM   2995  CG1 ILE   392       2.634  -3.640   5.295  1.00 92.27           C  
ATOM   2996  CG2 ILE   392       2.411  -1.468   6.564  1.00 92.27           C  
ATOM   2997  CD1 ILE   392       2.506  -3.038   3.903  1.00 92.27           C  
ATOM   2998  N   THR   393       1.662  -2.485   9.848  1.00 93.29           N  
ATOM   2999  CA  THR   393       0.917  -1.940  10.977  1.00 93.29           C  
ATOM   3000  C   THR   393       1.395  -0.529  11.308  1.00 93.29           C  
ATOM   3001  O   THR   393       2.469  -0.112  10.870  1.00 93.29           O  
ATOM   3002  CB  THR   393       1.053  -2.836  12.222  1.00 93.29           C  
ATOM   3003  OG1 THR   393       2.438  -2.947  12.575  1.00 93.29           O  
ATOM   3004  CG2 THR   393       0.494  -4.231  11.959  1.00 93.29           C  
ATOM   3005  N   ARG   394       0.490   0.313  11.998  1.00 95.86           N  
ATOM   3006  CA  ARG   394       0.737   1.669  12.478  1.00 95.86           C  
ATOM   3007  C   ARG   394       1.151   2.588  11.333  1.00 95.86           C  
ATOM   3008  O   ARG   394       2.224   3.193  11.372  1.00 95.86           O  
ATOM   3009  CB  ARG   394       1.816   1.667  13.563  1.00 95.86           C  
ATOM   3010  CG  ARG   394       1.460   0.832  14.783  1.00 95.86           C  
ATOM   3011  CD  ARG   394       2.576   0.844  15.819  1.00 95.86           C  
ATOM   3012  NE  ARG   394       2.312  -0.095  16.906  1.00 95.86           N  
ATOM   3013  CZ  ARG   394       3.197  -0.449  17.834  1.00 95.86           C  
ATOM   3014  NH1 ARG   394       4.427   0.052  17.824  1.00 95.86           N  
ATOM   3015  NH2 ARG   394       2.850  -1.312  18.779  1.00 95.86           N  
ATOM   3016  N   VAL   395       0.254   2.667  10.390  1.00 97.19           N  
ATOM   3017  CA  VAL   395       0.485   3.439   9.173  1.00 97.19           C  
ATOM   3018  C   VAL   395      -0.158   4.818   9.306  1.00 97.19           C  
ATOM   3019  O   VAL   395      -1.337   4.930   9.651  1.00 97.19           O  
ATOM   3020  CB  VAL   395      -0.067   2.712   7.926  1.00 97.19           C  
ATOM   3021  CG1 VAL   395       0.117   3.570   6.676  1.00 97.19           C  
ATOM   3022  CG2 VAL   395       0.617   1.357   7.754  1.00 97.19           C  
ATOM   3023  N   ASN   396       0.622   5.845   9.071  1.00 98.09           N  
ATOM   3024  CA  ASN   396       0.135   7.218   8.998  1.00 98.09           C  
ATOM   3025  C   ASN   396       0.416   7.841   7.634  1.00 98.09           C  
ATOM   3026  O   ASN   396       1.574   8.048   7.268  1.00 98.09           O  
ATOM   3027  CB  ASN   396       0.757   8.068  10.109  1.00 98.09           C  
ATOM   3028  CG  ASN   396       0.158   9.459  10.184  1.00 98.09           C  
ATOM   3029  OD1 ASN   396      -1.065   9.622  10.196  1.00 98.09           O  
ATOM   3030  ND2 ASN   396       1.016  10.471  10.237  1.00 98.09           N  
ATOM   3031  N   ILE   397      -0.631   8.088   6.897  1.00 98.41           N  
ATOM   3032  CA  ILE   397      -0.541   8.774   5.613  1.00 98.41           C  
ATOM   3033  C   ILE   397      -1.180  10.157   5.721  1.00 98.41           C  
ATOM   3034  O   ILE   397      -2.353  10.279   6.084  1.00 98.41           O  
ATOM   3035  CB  ILE   397      -1.216   7.959   4.488  1.00 98.41           C  
ATOM   3036  CG1 ILE   397      -0.593   6.561   4.394  1.00 98.41           C  
ATOM   3037  CG2 ILE   397      -1.112   8.696   3.149  1.00 98.41           C  
ATOM   3038  CD1 ILE   397      -1.360   5.600   3.495  1.00 98.41           C  
ATOM   3039  N   SER   398      -0.392  11.212   5.447  1.00 98.53           N  
ATOM   3040  CA  SER   398      -0.940  12.561   5.545  1.00 98.53           C  
ATOM   3041  C   SER   398      -0.363  13.472   4.467  1.00 98.53           C  
ATOM   3042  O   SER   398       0.739  13.232   3.969  1.00 98.53           O  
ATOM   3043  CB  SER   398      -0.663  13.153   6.927  1.00 98.53           C  
ATOM   3044  OG  SER   398       0.731  13.238   7.168  1.00 98.53           O  
ATOM   3045  N   ASN   399      -1.183  14.397   4.083  1.00 98.56           N  
ATOM   3046  CA  ASN   399      -0.781  15.460   3.169  1.00 98.56           C  
ATOM   3047  C   ASN   399      -0.217  14.898   1.868  1.00 98.56           C  
ATOM   3048  O   ASN   399       0.918  15.202   1.495  1.00 98.56           O  
ATOM   3049  CB  ASN   399       0.241  16.384   3.835  1.00 98.56           C  
ATOM   3050  CG  ASN   399      -0.335  17.135   5.020  1.00 98.56           C  
ATOM   3051  OD1 ASN   399      -1.495  17.556   4.999  1.00 98.56           O  
ATOM   3052  ND2 ASN   399       0.470  17.307   6.061  1.00 98.56           N  
ATOM   3053  N   VAL   400      -1.095  14.105   1.223  1.00 98.42           N  
ATOM   3054  CA  VAL   400      -0.700  13.537  -0.061  1.00 98.42           C  
ATOM   3055  C   VAL   400      -1.628  14.048  -1.161  1.00 98.42           C  
ATOM   3056  O   VAL   400      -2.805  14.320  -0.911  1.00 98.42           O  
ATOM   3057  CB  VAL   400      -0.714  11.992  -0.027  1.00 98.42           C  
ATOM   3058  CG1 VAL   400       0.289  11.465   0.997  1.00 98.42           C  
ATOM   3059  CG2 VAL   400      -2.119  11.479   0.283  1.00 98.42           C  
ATOM   3060  N   THR   401      -1.095  14.260  -2.300  1.00 98.63           N  
ATOM   3061  CA  THR   401      -1.803  14.556  -3.540  1.00 98.63           C  
ATOM   3062  C   THR   401      -1.531  13.480  -4.588  1.00 98.63           C  
ATOM   3063  O   THR   401      -0.387  13.289  -5.005  1.00 98.63           O  
ATOM   3064  CB  THR   401      -1.401  15.933  -4.098  1.00 98.63           C  
ATOM   3065  OG1 THR   401      -1.633  16.934  -3.098  1.00 98.63           O  
ATOM   3066  CG2 THR   401      -2.210  16.279  -5.344  1.00 98.63           C  
ATOM   3067  N   ILE   402      -2.529  12.746  -4.978  1.00 98.55           N  
ATOM   3068  CA  ILE   402      -2.414  11.640  -5.922  1.00 98.55           C  
ATOM   3069  C   ILE   402      -3.345  11.876  -7.109  1.00 98.55           C  
ATOM   3070  O   ILE   402      -4.565  11.948  -6.944  1.00 98.55           O  
ATOM   3071  CB  ILE   402      -2.736  10.287  -5.249  1.00 98.55           C  
ATOM   3072  CG1 ILE   402      -1.850  10.079  -4.015  1.00 98.55           C  
ATOM   3073  CG2 ILE   402      -2.567   9.135  -6.245  1.00 98.55           C  
ATOM   3074  CD1 ILE   402      -2.248   8.883  -3.161  1.00 98.55           C  
ATOM   3075  N   LYS   403      -2.825  11.878  -8.318  1.00 98.32           N  
ATOM   3076  CA  LYS   403      -3.588  12.199  -9.520  1.00 98.32           C  
ATOM   3077  C   LYS   403      -3.244  11.245 -10.661  1.00 98.32           C  
ATOM   3078  O   LYS   403      -2.120  10.744 -10.740  1.00 98.32           O  
ATOM   3079  CB  LYS   403      -3.332  13.644  -9.950  1.00 98.32           C  
ATOM   3080  CG  LYS   403      -3.712  14.678  -8.901  1.00 98.32           C  
ATOM   3081  CD  LYS   403      -3.418  16.094  -9.379  1.00 98.32           C  
ATOM   3082  CE  LYS   403      -3.718  17.125  -8.299  1.00 98.32           C  
ATOM   3083  NZ  LYS   403      -3.335  18.503  -8.726  1.00 98.32           N  
ATOM   3084  N   ASN   404      -4.243  11.040 -11.509  1.00 97.78           N  
ATOM   3085  CA  ASN   404      -4.062  10.416 -12.815  1.00 97.78           C  
ATOM   3086  C   ASN   404      -3.441   9.028 -12.692  1.00 97.78           C  
ATOM   3087  O   ASN   404      -2.482   8.707 -13.397  1.00 97.78           O  
ATOM   3088  CB  ASN   404      -3.204  11.304 -13.719  1.00 97.78           C  
ATOM   3089  CG  ASN   404      -3.785  12.692 -13.897  1.00 97.78           C  
ATOM   3090  OD1 ASN   404      -4.990  12.852 -14.107  1.00 97.78           O  
ATOM   3091  ND2 ASN   404      -2.933  13.707 -13.812  1.00 97.78           N  
ATOM   3092  N   CYS   405      -3.963   8.258 -11.749  1.00 96.05           N  
ATOM   3093  CA  CYS   405      -3.555   6.862 -11.631  1.00 96.05           C  
ATOM   3094  C   CYS   405      -4.577   5.938 -12.282  1.00 96.05           C  
ATOM   3095  O   CYS   405      -5.779   6.073 -12.048  1.00 96.05           O  
ATOM   3096  CB  CYS   405      -3.369   6.480 -10.163  1.00 96.05           C  
ATOM   3097  SG  CYS   405      -2.103   7.447  -9.313  1.00 96.05           S  
ATOM   3098  N   GLU   406      -4.122   5.045 -13.198  1.00 94.41           N  
ATOM   3099  CA  GLU   406      -5.033   4.168 -13.929  1.00 94.41           C  
ATOM   3100  C   GLU   406      -5.814   3.267 -12.977  1.00 94.41           C  
ATOM   3101  O   GLU   406      -6.944   2.873 -13.273  1.00 94.41           O  
ATOM   3102  CB  GLU   406      -4.264   3.320 -14.945  1.00 94.41           C  
ATOM   3103  CG  GLU   406      -5.153   2.432 -15.803  1.00 94.41           C  
ATOM   3104  CD  GLU   406      -4.377   1.604 -16.815  1.00 94.41           C  
ATOM   3105  OE1 GLU   406      -4.992   0.766 -17.512  1.00 94.41           O  
ATOM   3106  OE2 GLU   406      -3.144   1.794 -16.909  1.00 94.41           O  
ATOM   3107  N   SER   407      -5.171   2.952 -11.776  1.00 93.06           N  
ATOM   3108  CA  SER   407      -5.861   2.113 -10.801  1.00 93.06           C  
ATOM   3109  C   SER   407      -6.331   2.931  -9.603  1.00 93.06           C  
ATOM   3110  O   SER   407      -7.116   3.870  -9.756  1.00 93.06           O  
ATOM   3111  CB  SER   407      -4.950   0.979 -10.329  1.00 93.06           C  
ATOM   3112  OG  SER   407      -5.691   0.003  -9.617  1.00 93.06           O  
ATOM   3113  N   HIS   408      -5.859   2.692  -8.386  1.00 96.32           N  
ATOM   3114  CA  HIS   408      -6.340   3.350  -7.177  1.00 96.32           C  
ATOM   3115  C   HIS   408      -5.365   4.426  -6.710  1.00 96.32           C  
ATOM   3116  O   HIS   408      -4.170   4.358  -7.007  1.00 96.32           O  
ATOM   3117  CB  HIS   408      -6.564   2.327  -6.062  1.00 96.32           C  
ATOM   3118  CG  HIS   408      -7.325   1.117  -6.503  1.00 96.32           C  
ATOM   3119  ND1 HIS   408      -8.630   1.178  -6.941  1.00 96.32           N  
ATOM   3120  CD2 HIS   408      -6.962  -0.185  -6.574  1.00 96.32           C  
ATOM   3121  CE1 HIS   408      -9.038  -0.038  -7.263  1.00 96.32           C  
ATOM   3122  NE2 HIS   408      -8.045  -0.883  -7.050  1.00 96.32           N  
ATOM   3123  N   GLY   409      -5.962   5.466  -6.100  1.00 97.84           N  
ATOM   3124  CA  GLY   409      -5.082   6.411  -5.432  1.00 97.84           C  
ATOM   3125  C   GLY   409      -4.284   5.788  -4.303  1.00 97.84           C  
ATOM   3126  O   GLY   409      -3.069   5.611  -4.418  1.00 97.84           O  
ATOM   3127  N   ILE   410      -5.029   5.369  -3.341  1.00 97.27           N  
ATOM   3128  CA  ILE   410      -4.452   4.652  -2.209  1.00 97.27           C  
ATOM   3129  C   ILE   410      -5.041   3.246  -2.133  1.00 97.27           C  
ATOM   3130  O   ILE   410      -6.255   3.081  -1.993  1.00 97.27           O  
ATOM   3131  CB  ILE   410      -4.692   5.406  -0.882  1.00 97.27           C  
ATOM   3132  CG1 ILE   410      -4.108   6.822  -0.958  1.00 97.27           C  
ATOM   3133  CG2 ILE   410      -4.094   4.630   0.296  1.00 97.27           C  
ATOM   3134  CD1 ILE   410      -4.475   7.708   0.224  1.00 97.27           C  
ATOM   3135  N   ARG   411      -4.254   2.289  -2.342  1.00 93.12           N  
ATOM   3136  CA  ARG   411      -4.627   0.914  -2.027  1.00 93.12           C  
ATOM   3137  C   ARG   411      -4.215   0.547  -0.606  1.00 93.12           C  
ATOM   3138  O   ARG   411      -3.048   0.246  -0.349  1.00 93.12           O  
ATOM   3139  CB  ARG   411      -3.990  -0.057  -3.024  1.00 93.12           C  
ATOM   3140  CG  ARG   411      -4.463  -1.495  -2.871  1.00 93.12           C  
ATOM   3141  CD  ARG   411      -3.969  -2.375  -4.011  1.00 93.12           C  
ATOM   3142  NE  ARG   411      -4.385  -3.764  -3.838  1.00 93.12           N  
ATOM   3143  CZ  ARG   411      -3.970  -4.779  -4.591  1.00 93.12           C  
ATOM   3144  NH1 ARG   411      -3.116  -4.578  -5.588  1.00 93.12           N  
ATOM   3145  NH2 ARG   411      -4.412  -6.004  -4.346  1.00 93.12           N  
ATOM   3146  N   ALA   412      -5.140   0.574   0.269  1.00 92.49           N  
ATOM   3147  CA  ALA   412      -4.907   0.481   1.708  1.00 92.49           C  
ATOM   3148  C   ALA   412      -4.975  -0.968   2.182  1.00 92.49           C  
ATOM   3149  O   ALA   412      -5.994  -1.404   2.722  1.00 92.49           O  
ATOM   3150  CB  ALA   412      -5.921   1.334   2.468  1.00 92.49           C  
ATOM   3151  N   ASN   413      -3.939  -1.720   2.032  1.00 89.45           N  
ATOM   3152  CA  ASN   413      -3.800  -3.082   2.537  1.00 89.45           C  
ATOM   3153  C   ASN   413      -2.873  -3.140   3.747  1.00 89.45           C  
ATOM   3154  O   ASN   413      -1.860  -3.842   3.726  1.00 89.45           O  
ATOM   3155  CB  ASN   413      -3.293  -4.014   1.435  1.00 89.45           C  
ATOM   3156  CG  ASN   413      -3.378  -5.477   1.822  1.00 89.45           C  
ATOM   3157  OD1 ASN   413      -2.575  -6.299   1.373  1.00 89.45           O  
ATOM   3158  ND2 ASN   413      -4.351  -5.814   2.660  1.00 89.45           N  
ATOM   3159  N   PHE   414      -3.152  -2.374   4.803  1.00 91.12           N  
ATOM   3160  CA  PHE   414      -2.455  -2.329   6.083  1.00 91.12           C  
ATOM   3161  C   PHE   414      -3.429  -2.533   7.237  1.00 91.12           C  
ATOM   3162  O   PHE   414      -4.646  -2.524   7.038  1.00 91.12           O  
ATOM   3163  CB  PHE   414      -1.717  -0.997   6.248  1.00 91.12           C  
ATOM   3164  CG  PHE   414      -2.597   0.211   6.069  1.00 91.12           C  
ATOM   3165  CD1 PHE   414      -2.669   0.860   4.843  1.00 91.12           C  
ATOM   3166  CD2 PHE   414      -3.352   0.697   7.128  1.00 91.12           C  
ATOM   3167  CE1 PHE   414      -3.483   1.978   4.674  1.00 91.12           C  
ATOM   3168  CE2 PHE   414      -4.168   1.814   6.967  1.00 91.12           C  
ATOM   3169  CZ  PHE   414      -4.231   2.453   5.740  1.00 91.12           C  
ATOM   3170  N   THR   415      -2.972  -2.782   8.415  1.00 90.39           N  
ATOM   3171  CA  THR   415      -3.788  -3.246   9.531  1.00 90.39           C  
ATOM   3172  C   THR   415      -4.524  -2.079  10.184  1.00 90.39           C  
ATOM   3173  O   THR   415      -5.744  -2.124  10.353  1.00 90.39           O  
ATOM   3174  CB  THR   415      -2.932  -3.971  10.586  1.00 90.39           C  
ATOM   3175  OG1 THR   415      -2.333  -5.129   9.992  1.00 90.39           O  
ATOM   3176  CG2 THR   415      -3.779  -4.406  11.777  1.00 90.39           C  
ATOM   3177  N   ASN   416      -3.793  -1.065  10.614  1.00 93.90           N  
ATOM   3178  CA  ASN   416      -4.362   0.047  11.368  1.00 93.90           C  
ATOM   3179  C   ASN   416      -3.617   1.350  11.092  1.00 93.90           C  
ATOM   3180  O   ASN   416      -2.579   1.348  10.426  1.00 93.90           O  
ATOM   3181  CB  ASN   416      -4.355  -0.261  12.866  1.00 93.90           C  
ATOM   3182  CG  ASN   416      -2.970  -0.584  13.391  1.00 93.90           C  
ATOM   3183  OD1 ASN   416      -2.028   0.193  13.211  1.00 93.90           O  
ATOM   3184  ND2 ASN   416      -2.836  -1.733  14.043  1.00 93.90           N  
ATOM   3185  N   GLY   417      -4.233   2.450  11.497  1.00 97.02           N  
ATOM   3186  CA  GLY   417      -3.593   3.743  11.316  1.00 97.02           C  
ATOM   3187  C   GLY   417      -4.568   4.846  10.951  1.00 97.02           C  
ATOM   3188  O   GLY   417      -5.686   4.890  11.469  1.00 97.02           O  
ATOM   3189  N   SER   418      -4.000   5.741  10.037  1.00 98.25           N  
ATOM   3190  CA  SER   418      -4.820   6.880   9.637  1.00 98.25           C  
ATOM   3191  C   SER   418      -4.416   7.394   8.259  1.00 98.25           C  
ATOM   3192  O   SER   418      -3.283   7.184   7.819  1.00 98.25           O  
ATOM   3193  CB  SER   418      -4.710   8.008  10.663  1.00 98.25           C  
ATOM   3194  OG  SER   418      -3.387   8.515  10.714  1.00 98.25           O  
ATOM   3195  N   VAL   419      -5.345   7.938   7.584  1.00 98.39           N  
ATOM   3196  CA  VAL   419      -5.153   8.706   6.358  1.00 98.39           C  
ATOM   3197  C   VAL   419      -5.807  10.079   6.501  1.00 98.39           C  
ATOM   3198  O   VAL   419      -7.028  10.180   6.638  1.00 98.39           O  
ATOM   3199  CB  VAL   419      -5.727   7.968   5.129  1.00 98.39           C  
ATOM   3200  CG1 VAL   419      -5.459   8.759   3.850  1.00 98.39           C  
ATOM   3201  CG2 VAL   419      -5.136   6.563   5.026  1.00 98.39           C  
ATOM   3202  N   THR   420      -4.976  11.164   6.454  1.00 98.54           N  
ATOM   3203  CA  THR   420      -5.501  12.513   6.636  1.00 98.54           C  
ATOM   3204  C   THR   420      -4.913  13.466   5.599  1.00 98.54           C  
ATOM   3205  O   THR   420      -3.800  13.255   5.114  1.00 98.54           O  
ATOM   3206  CB  THR   420      -5.203  13.042   8.051  1.00 98.54           C  
ATOM   3207  OG1 THR   420      -3.784  13.137   8.230  1.00 98.54           O  
ATOM   3208  CG2 THR   420      -5.778  12.116   9.117  1.00 98.54           C  
ATOM   3209  N   GLY   421      -5.732  14.473   5.264  1.00 98.57           N  
ATOM   3210  CA  GLY   421      -5.263  15.539   4.392  1.00 98.57           C  
ATOM   3211  C   GLY   421      -4.901  15.056   3.001  1.00 98.57           C  
ATOM   3212  O   GLY   421      -3.877  15.460   2.445  1.00 98.57           O  
ATOM   3213  N   ALA   422      -5.757  14.134   2.473  1.00 98.56           N  
ATOM   3214  CA  ALA   422      -5.470  13.581   1.152  1.00 98.56           C  
ATOM   3215  C   ALA   422      -6.337  14.237   0.083  1.00 98.56           C  
ATOM   3216  O   ALA   422      -7.500  14.564   0.332  1.00 98.56           O  
ATOM   3217  CB  ALA   422      -5.683  12.069   1.151  1.00 98.56           C  
ATOM   3218  N   TYR   423      -5.731  14.538  -1.029  1.00 98.74           N  
ATOM   3219  CA  TYR   423      -6.385  14.967  -2.260  1.00 98.74           C  
ATOM   3220  C   TYR   423      -6.144  13.966  -3.383  1.00 98.74           C  
ATOM   3221  O   TYR   423      -5.012  13.798  -3.841  1.00 98.74           O  
ATOM   3222  CB  TYR   423      -5.886  16.353  -2.680  1.00 98.74           C  
ATOM   3223  CG  TYR   423      -6.612  16.923  -3.875  1.00 98.74           C  
ATOM   3224  CD1 TYR   423      -6.197  16.630  -5.172  1.00 98.74           C  
ATOM   3225  CD2 TYR   423      -7.713  17.756  -3.709  1.00 98.74           C  
ATOM   3226  CE1 TYR   423      -6.861  17.154  -6.276  1.00 98.74           C  
ATOM   3227  CE2 TYR   423      -8.385  18.287  -4.805  1.00 98.74           C  
ATOM   3228  CZ  TYR   423      -7.953  17.980  -6.083  1.00 98.74           C  
ATOM   3229  OH  TYR   423      -8.614  18.502  -7.172  1.00 98.74           O  
ATOM   3230  N   ILE   424      -7.167  13.250  -3.799  1.00 98.65           N  
ATOM   3231  CA  ILE   424      -7.062  12.198  -4.805  1.00 98.65           C  
ATOM   3232  C   ILE   424      -7.970  12.525  -5.989  1.00 98.65           C  
ATOM   3233  O   ILE   424      -9.168  12.760  -5.814  1.00 98.65           O  
ATOM   3234  CB  ILE   424      -7.424  10.816  -4.218  1.00 98.65           C  
ATOM   3235  CG1 ILE   424      -6.632  10.558  -2.931  1.00 98.65           C  
ATOM   3236  CG2 ILE   424      -7.173   9.709  -5.247  1.00 98.65           C  
ATOM   3237  CD1 ILE   424      -7.127   9.363  -2.128  1.00 98.65           C  
ATOM   3238  N   GLU   425      -7.471  12.488  -7.140  1.00 98.53           N  
ATOM   3239  CA  GLU   425      -8.192  12.924  -8.332  1.00 98.53           C  
ATOM   3240  C   GLU   425      -7.857  12.043  -9.532  1.00 98.53           C  
ATOM   3241  O   GLU   425      -6.692  11.711  -9.759  1.00 98.53           O  
ATOM   3242  CB  GLU   425      -7.873  14.388  -8.648  1.00 98.53           C  
ATOM   3243  CG  GLU   425      -8.568  14.913  -9.896  1.00 98.53           C  
ATOM   3244  CD  GLU   425      -8.208  16.353 -10.223  1.00 98.53           C  
ATOM   3245  OE1 GLU   425      -8.540  16.825 -11.334  1.00 98.53           O  
ATOM   3246  OE2 GLU   425      -7.587  17.015  -9.361  1.00 98.53           O  
ATOM   3247  N   ALA   426      -8.892  11.753 -10.249  1.00 98.16           N  
ATOM   3248  CA  ALA   426      -8.803  11.075 -11.540  1.00 98.16           C  
ATOM   3249  C   ALA   426      -8.093   9.731 -11.405  1.00 98.16           C  
ATOM   3250  O   ALA   426      -7.159   9.438 -12.155  1.00 98.16           O  
ATOM   3251  CB  ALA   426      -8.079  11.957 -12.555  1.00 98.16           C  
ATOM   3252  N   CYS   427      -8.466   8.955 -10.459  1.00 97.67           N  
ATOM   3253  CA  CYS   427      -8.064   7.571 -10.237  1.00 97.67           C  
ATOM   3254  C   CYS   427      -9.261   6.633 -10.335  1.00 97.67           C  
ATOM   3255  O   CYS   427     -10.403   7.085 -10.434  1.00 97.67           O  
ATOM   3256  CB  CYS   427      -7.397   7.419  -8.870  1.00 97.67           C  
ATOM   3257  SG  CYS   427      -5.965   8.494  -8.635  1.00 97.67           S  
ATOM   3258  N   ASN   428      -9.033   5.383 -10.482  1.00 95.65           N  
ATOM   3259  CA  ASN   428     -10.153   4.449 -10.444  1.00 95.65           C  
ATOM   3260  C   ASN   428     -10.886   4.506  -9.107  1.00 95.65           C  
ATOM   3261  O   ASN   428     -12.033   4.952  -9.042  1.00 95.65           O  
ATOM   3262  CB  ASN   428      -9.672   3.023 -10.725  1.00 95.65           C  
ATOM   3263  CG  ASN   428     -10.812   2.026 -10.791  1.00 95.65           C  
ATOM   3264  OD1 ASN   428     -11.972   2.401 -10.975  1.00 95.65           O  
ATOM   3265  ND2 ASN   428     -10.489   0.746 -10.642  1.00 95.65           N  
ATOM   3266  N   ALA   429     -10.249   4.056  -8.050  1.00 96.64           N  
ATOM   3267  CA  ALA   429     -10.736   4.325  -6.700  1.00 96.64           C  
ATOM   3268  C   ALA   429      -9.856   5.354  -5.995  1.00 96.64           C  
ATOM   3269  O   ALA   429      -8.643   5.396  -6.212  1.00 96.64           O  
ATOM   3270  CB  ALA   429     -10.794   3.034  -5.887  1.00 96.64           C  
ATOM   3271  N   GLY   430     -10.472   6.259  -5.345  1.00 97.97           N  
ATOM   3272  CA  GLY   430      -9.646   7.091  -4.486  1.00 97.97           C  
ATOM   3273  C   GLY   430      -8.934   6.306  -3.400  1.00 97.97           C  
ATOM   3274  O   GLY   430      -7.714   6.135  -3.450  1.00 97.97           O  
ATOM   3275  N   ILE   431      -9.755   5.692  -2.612  1.00 97.44           N  
ATOM   3276  CA  ILE   431      -9.263   4.812  -1.558  1.00 97.44           C  
ATOM   3277  C   ILE   431      -9.863   3.418  -1.727  1.00 97.44           C  
ATOM   3278  O   ILE   431     -11.081   3.245  -1.644  1.00 97.44           O  
ATOM   3279  CB  ILE   431      -9.594   5.371  -0.155  1.00 97.44           C  
ATOM   3280  CG1 ILE   431      -9.011   6.779   0.009  1.00 97.44           C  
ATOM   3281  CG2 ILE   431      -9.074   4.432   0.937  1.00 97.44           C  
ATOM   3282  CD1 ILE   431      -9.462   7.492   1.276  1.00 97.44           C  
ATOM   3283  N   ALA   432      -9.012   2.486  -1.985  1.00 92.85           N  
ATOM   3284  CA  ALA   432      -9.387   1.075  -2.027  1.00 92.85           C  
ATOM   3285  C   ALA   432      -8.983   0.361  -0.740  1.00 92.85           C  
ATOM   3286  O   ALA   432      -7.795   0.154  -0.484  1.00 92.85           O  
ATOM   3287  CB  ALA   432      -8.749   0.390  -3.234  1.00 92.85           C  
ATOM   3288  N   ILE   433      -9.927   0.024   0.084  1.00 90.76           N  
ATOM   3289  CA  ILE   433      -9.687  -0.588   1.386  1.00 90.76           C  
ATOM   3290  C   ILE   433      -9.699  -2.109   1.251  1.00 90.76           C  
ATOM   3291  O   ILE   433     -10.711  -2.696   0.861  1.00 90.76           O  
ATOM   3292  CB  ILE   433     -10.736  -0.135   2.426  1.00 90.76           C  
ATOM   3293  CG1 ILE   433     -10.708   1.391   2.582  1.00 90.76           C  
ATOM   3294  CG2 ILE   433     -10.497  -0.827   3.772  1.00 90.76           C  
ATOM   3295  CD1 ILE   433     -11.905   1.958   3.332  1.00 90.76           C  
ATOM   3296  N   GLU   434      -8.528  -2.711   1.565  1.00 85.17           N  
ATOM   3297  CA  GLU   434      -8.325  -4.154   1.488  1.00 85.17           C  
ATOM   3298  C   GLU   434      -7.787  -4.707   2.805  1.00 85.17           C  
ATOM   3299  O   GLU   434      -6.573  -4.766   3.010  1.00 85.17           O  
ATOM   3300  CB  GLU   434      -7.371  -4.503   0.343  1.00 85.17           C  
ATOM   3301  CG  GLU   434      -7.864  -4.057  -1.026  1.00 85.17           C  
ATOM   3302  CD  GLU   434      -6.919  -4.435  -2.156  1.00 85.17           C  
ATOM   3303  OE1 GLU   434      -7.078  -3.908  -3.281  1.00 85.17           O  
ATOM   3304  OE2 GLU   434      -6.014  -5.264  -1.915  1.00 85.17           O  
ATOM   3305  N   GLY   435      -8.651  -5.007   3.703  1.00 82.36           N  
ATOM   3306  CA  GLY   435      -8.297  -5.728   4.915  1.00 82.36           C  
ATOM   3307  C   GLY   435      -7.969  -4.812   6.079  1.00 82.36           C  
ATOM   3308  O   GLY   435      -7.518  -5.272   7.130  1.00 82.36           O  
ATOM   3309  N   SER   436      -8.095  -3.472   5.804  1.00 88.65           N  
ATOM   3310  CA  SER   436      -7.725  -2.547   6.871  1.00 88.65           C  
ATOM   3311  C   SER   436      -8.834  -2.430   7.910  1.00 88.65           C  
ATOM   3312  O   SER   436     -10.014  -2.359   7.562  1.00 88.65           O  
ATOM   3313  CB  SER   436      -7.405  -1.167   6.297  1.00 88.65           C  
ATOM   3314  OG  SER   436      -6.251  -1.218   5.475  1.00 88.65           O  
ATOM   3315  N   SER   437      -8.454  -2.498   9.205  1.00 88.91           N  
ATOM   3316  CA  SER   437      -9.308  -2.264  10.365  1.00 88.91           C  
ATOM   3317  C   SER   437      -8.714  -1.201  11.284  1.00 88.91           C  
ATOM   3318  O   SER   437      -7.520  -0.906  11.209  1.00 88.91           O  
ATOM   3319  CB  SER   437      -9.521  -3.562  11.145  1.00 88.91           C  
ATOM   3320  OG  SER   437     -10.179  -4.528  10.343  1.00 88.91           O  
ATOM   3321  N   ASP   438      -9.570  -0.441  11.974  1.00 93.98           N  
ATOM   3322  CA  ASP   438      -9.137   0.559  12.945  1.00 93.98           C  
ATOM   3323  C   ASP   438      -8.414   1.715  12.258  1.00 93.98           C  
ATOM   3324  O   ASP   438      -7.316   2.099  12.667  1.00 93.98           O  
ATOM   3325  CB  ASP   438      -8.230  -0.075  14.001  1.00 93.98           C  
ATOM   3326  CG  ASP   438      -8.935  -1.134  14.831  1.00 93.98           C  
ATOM   3327  OD1 ASP   438      -9.873  -0.793  15.585  1.00 93.98           O  
ATOM   3328  OD2 ASP   438      -8.548  -2.319  14.732  1.00 93.98           O  
ATOM   3329  N   VAL   439      -8.998   2.181  11.156  1.00 96.44           N  
ATOM   3330  CA  VAL   439      -8.387   3.291  10.432  1.00 96.44           C  
ATOM   3331  C   VAL   439      -9.321   4.499  10.453  1.00 96.44           C  
ATOM   3332  O   VAL   439     -10.531   4.359  10.262  1.00 96.44           O  
ATOM   3333  CB  VAL   439      -8.052   2.902   8.975  1.00 96.44           C  
ATOM   3334  CG1 VAL   439      -7.371   4.061   8.249  1.00 96.44           C  
ATOM   3335  CG2 VAL   439      -7.168   1.656   8.945  1.00 96.44           C  
ATOM   3336  N   THR   440      -8.784   5.593  10.701  1.00 98.37           N  
ATOM   3337  CA  THR   440      -9.490   6.861  10.555  1.00 98.37           C  
ATOM   3338  C   THR   440      -9.103   7.548   9.248  1.00 98.37           C  
ATOM   3339  O   THR   440      -7.917   7.725   8.961  1.00 98.37           O  
ATOM   3340  CB  THR   440      -9.199   7.802  11.739  1.00 98.37           C  
ATOM   3341  OG1 THR   440      -9.609   7.168  12.957  1.00 98.37           O  
ATOM   3342  CG2 THR   440      -9.948   9.122  11.589  1.00 98.37           C  
ATOM   3343  N   TYR   441     -10.075   7.872   8.418  1.00 98.45           N  
ATOM   3344  CA  TYR   441      -9.938   8.679   7.211  1.00 98.45           C  
ATOM   3345  C   TYR   441     -10.542  10.064   7.410  1.00 98.45           C  
ATOM   3346  O   TYR   441     -11.763  10.208   7.504  1.00 98.45           O  
ATOM   3347  CB  TYR   441     -10.607   7.984   6.021  1.00 98.45           C  
ATOM   3348  CG  TYR   441     -10.103   6.582   5.776  1.00 98.45           C  
ATOM   3349  CD1 TYR   441      -9.040   6.345   4.908  1.00 98.45           C  
ATOM   3350  CD2 TYR   441     -10.691   5.493   6.409  1.00 98.45           C  
ATOM   3351  CE1 TYR   441      -8.573   5.055   4.677  1.00 98.45           C  
ATOM   3352  CE2 TYR   441     -10.233   4.198   6.186  1.00 98.45           C  
ATOM   3353  CZ  TYR   441      -9.175   3.990   5.320  1.00 98.45           C  
ATOM   3354  OH  TYR   441      -8.718   2.710   5.095  1.00 98.45           O  
ATOM   3355  N   ASP   442      -9.677  11.059   7.465  1.00 98.64           N  
ATOM   3356  CA  ASP   442     -10.133  12.393   7.843  1.00 98.64           C  
ATOM   3357  C   ASP   442      -9.586  13.452   6.888  1.00 98.64           C  
ATOM   3358  O   ASP   442      -8.393  13.457   6.575  1.00 98.64           O  
ATOM   3359  CB  ASP   442      -9.716  12.716   9.279  1.00 98.64           C  
ATOM   3360  CG  ASP   442     -10.116  14.114   9.713  1.00 98.64           C  
ATOM   3361  OD1 ASP   442     -11.316  14.454   9.645  1.00 98.64           O  
ATOM   3362  OD2 ASP   442      -9.222  14.885  10.124  1.00 98.64           O  
ATOM   3363  N   ASN   443     -10.473  14.424   6.541  1.00 98.70           N  
ATOM   3364  CA  ASN   443     -10.114  15.558   5.697  1.00 98.70           C  
ATOM   3365  C   ASN   443      -9.531  15.102   4.363  1.00 98.70           C  
ATOM   3366  O   ASN   443      -8.410  15.475   4.011  1.00 98.70           O  
ATOM   3367  CB  ASN   443      -9.128  16.476   6.422  1.00 98.70           C  
ATOM   3368  CG  ASN   443      -9.015  17.841   5.773  1.00 98.70           C  
ATOM   3369  OD1 ASN   443      -9.974  18.341   5.180  1.00 98.70           O  
ATOM   3370  ND2 ASN   443      -7.842  18.455   5.882  1.00 98.70           N  
ATOM   3371  N   ILE   444     -10.411  14.456   3.614  1.00 98.73           N  
ATOM   3372  CA  ILE   444     -10.028  13.886   2.326  1.00 98.73           C  
ATOM   3373  C   ILE   444     -10.963  14.403   1.235  1.00 98.73           C  
ATOM   3374  O   ILE   444     -12.180  14.456   1.426  1.00 98.73           O  
ATOM   3375  CB  ILE   444     -10.049  12.342   2.363  1.00 98.73           C  
ATOM   3376  CG1 ILE   444      -9.046  11.818   3.397  1.00 98.73           C  
ATOM   3377  CG2 ILE   444      -9.757  11.764   0.975  1.00 98.73           C  
ATOM   3378  CD1 ILE   444      -9.170  10.328   3.681  1.00 98.73           C  
ATOM   3379  N   THR   445     -10.410  14.816   0.162  1.00 98.76           N  
ATOM   3380  CA  THR   445     -11.137  15.198  -1.043  1.00 98.76           C  
ATOM   3381  C   THR   445     -10.849  14.223  -2.181  1.00 98.76           C  
ATOM   3382  O   THR   445      -9.689  13.975  -2.514  1.00 98.76           O  
ATOM   3383  CB  THR   445     -10.774  16.628  -1.485  1.00 98.76           C  
ATOM   3384  OG1 THR   445     -11.094  17.544  -0.430  1.00 98.76           O  
ATOM   3385  CG2 THR   445     -11.543  17.028  -2.739  1.00 98.76           C  
ATOM   3386  N   ILE   446     -11.844  13.595  -2.700  1.00 98.68           N  
ATOM   3387  CA  ILE   446     -11.725  12.674  -3.825  1.00 98.68           C  
ATOM   3388  C   ILE   446     -12.538  13.195  -5.007  1.00 98.68           C  
ATOM   3389  O   ILE   446     -13.760  13.334  -4.915  1.00 98.68           O  
ATOM   3390  CB  ILE   446     -12.188  11.250  -3.441  1.00 98.68           C  
ATOM   3391  CG1 ILE   446     -11.463  10.776  -2.176  1.00 98.68           C  
ATOM   3392  CG2 ILE   446     -11.959  10.277  -4.602  1.00 98.68           C  
ATOM   3393  CD1 ILE   446     -11.996   9.465  -1.613  1.00 98.68           C  
ATOM   3394  N   LYS   447     -11.926  13.475  -6.094  1.00 98.31           N  
ATOM   3395  CA  LYS   447     -12.532  14.086  -7.274  1.00 98.31           C  
ATOM   3396  C   LYS   447     -12.290  13.236  -8.518  1.00 98.31           C  
ATOM   3397  O   LYS   447     -11.165  12.800  -8.769  1.00 98.31           O  
ATOM   3398  CB  LYS   447     -11.984  15.498  -7.489  1.00 98.31           C  
ATOM   3399  CG  LYS   447     -12.666  16.262  -8.615  1.00 98.31           C  
ATOM   3400  CD  LYS   447     -12.134  17.685  -8.727  1.00 98.31           C  
ATOM   3401  CE  LYS   447     -12.769  18.429  -9.894  1.00 98.31           C  
ATOM   3402  NZ  LYS   447     -12.254  19.827 -10.005  1.00 98.31           N  
ATOM   3403  N   ASN   448     -13.374  13.077  -9.262  1.00 97.45           N  
ATOM   3404  CA  ASN   448     -13.320  12.464 -10.584  1.00 97.45           C  
ATOM   3405  C   ASN   448     -12.741  11.053 -10.525  1.00 97.45           C  
ATOM   3406  O   ASN   448     -11.914  10.681 -11.359  1.00 97.45           O  
ATOM   3407  CB  ASN   448     -12.505  13.331 -11.546  1.00 97.45           C  
ATOM   3408  CG  ASN   448     -13.161  14.670 -11.823  1.00 97.45           C  
ATOM   3409  OD1 ASN   448     -14.384  14.805 -11.739  1.00 97.45           O  
ATOM   3410  ND2 ASN   448     -12.352  15.669 -12.154  1.00 97.45           N  
ATOM   3411  N   CYS   449     -12.968  10.356  -9.520  1.00 97.43           N  
ATOM   3412  CA  CYS   449     -12.706   8.929  -9.375  1.00 97.43           C  
ATOM   3413  C   CYS   449     -13.971   8.114  -9.615  1.00 97.43           C  
ATOM   3414  O   CYS   449     -15.057   8.505  -9.182  1.00 97.43           O  
ATOM   3415  CB  CYS   449     -12.149   8.625  -7.985  1.00 97.43           C  
ATOM   3416  SG  CYS   449     -10.543   9.386  -7.661  1.00 97.43           S  
ATOM   3417  N   SER   450     -13.960   7.010 -10.330  1.00 94.58           N  
ATOM   3418  CA  SER   450     -15.148   6.223 -10.647  1.00 94.58           C  
ATOM   3419  C   SER   450     -15.839   5.731  -9.380  1.00 94.58           C  
ATOM   3420  O   SER   450     -17.036   5.956  -9.192  1.00 94.58           O  
ATOM   3421  CB  SER   450     -14.781   5.031 -11.533  1.00 94.58           C  
ATOM   3422  OG  SER   450     -15.924   4.242 -11.813  1.00 94.58           O  
ATOM   3423  N   GLN   451     -15.034   5.091  -8.534  1.00 93.56           N  
ATOM   3424  CA  GLN   451     -15.489   4.609  -7.234  1.00 93.56           C  
ATOM   3425  C   GLN   451     -14.594   5.128  -6.112  1.00 93.56           C  
ATOM   3426  O   GLN   451     -13.635   4.462  -5.716  1.00 93.56           O  
ATOM   3427  CB  GLN   451     -15.526   3.080  -7.211  1.00 93.56           C  
ATOM   3428  CG  GLN   451     -16.452   2.472  -8.256  1.00 93.56           C  
ATOM   3429  CD  GLN   451     -16.259   0.975  -8.411  1.00 93.56           C  
ATOM   3430  OE1 GLN   451     -15.744   0.305  -7.510  1.00 93.56           O  
ATOM   3431  NE2 GLN   451     -16.670   0.440  -9.556  1.00 93.56           N  
ATOM   3432  N   PRO   452     -14.839   6.270  -5.633  1.00 97.72           N  
ATOM   3433  CA  PRO   452     -13.947   6.997  -4.726  1.00 97.72           C  
ATOM   3434  C   PRO   452     -13.562   6.178  -3.496  1.00 97.72           C  
ATOM   3435  O   PRO   452     -12.374   5.995  -3.219  1.00 97.72           O  
ATOM   3436  CB  PRO   452     -14.772   8.223  -4.329  1.00 97.72           C  
ATOM   3437  CG  PRO   452     -15.669   8.475  -5.497  1.00 97.72           C  
ATOM   3438  CD  PRO   452     -16.134   7.152  -6.035  1.00 97.72           C  
ATOM   3439  N   ILE   453     -14.587   5.678  -2.732  1.00 96.81           N  
ATOM   3440  CA  ILE   453     -14.290   4.808  -1.599  1.00 96.81           C  
ATOM   3441  C   ILE   453     -14.807   3.399  -1.882  1.00 96.81           C  
ATOM   3442  O   ILE   453     -16.018   3.179  -1.963  1.00 96.81           O  
ATOM   3443  CB  ILE   453     -14.907   5.352  -0.291  1.00 96.81           C  
ATOM   3444  CG1 ILE   453     -14.387   6.765  -0.003  1.00 96.81           C  
ATOM   3445  CG2 ILE   453     -14.609   4.410   0.879  1.00 96.81           C  
ATOM   3446  CD1 ILE   453     -14.997   7.409   1.234  1.00 96.81           C  
ATOM   3447  N   LEU   454     -13.836   2.528  -1.990  1.00 91.82           N  
ATOM   3448  CA  LEU   454     -14.147   1.169  -2.421  1.00 91.82           C  
ATOM   3449  C   LEU   454     -13.651   0.149  -1.402  1.00 91.82           C  
ATOM   3450  O   LEU   454     -12.486   0.185  -0.998  1.00 91.82           O  
ATOM   3451  CB  LEU   454     -13.525   0.885  -3.790  1.00 91.82           C  
ATOM   3452  CG  LEU   454     -13.629  -0.554  -4.297  1.00 91.82           C  
ATOM   3453  CD1 LEU   454     -15.076  -0.891  -4.641  1.00 91.82           C  
ATOM   3454  CD2 LEU   454     -12.724  -0.763  -5.506  1.00 91.82           C  
ATOM   3455  N   CYS   455     -14.559  -0.717  -1.006  1.00 86.57           N  
ATOM   3456  CA  CYS   455     -14.237  -1.880  -0.187  1.00 86.57           C  
ATOM   3457  C   CYS   455     -14.906  -3.135  -0.736  1.00 86.57           C  
ATOM   3458  O   CYS   455     -16.094  -3.364  -0.501  1.00 86.57           O  
ATOM   3459  CB  CYS   455     -14.670  -1.652   1.261  1.00 86.57           C  
ATOM   3460  SG  CYS   455     -14.129  -2.950   2.395  1.00 86.57           S  
ATOM   3461  N   ARG   456     -14.163  -3.773  -1.586  1.00 72.46           N  
ATOM   3462  CA  ARG   456     -14.778  -4.878  -2.315  1.00 72.46           C  
ATOM   3463  C   ARG   456     -13.893  -6.119  -2.277  1.00 72.46           C  
ATOM   3464  O   ARG   456     -14.183  -7.115  -2.943  1.00 72.46           O  
ATOM   3465  CB  ARG   456     -15.058  -4.477  -3.765  1.00 72.46           C  
ATOM   3466  CG  ARG   456     -15.819  -5.527  -4.558  1.00 72.46           C  
ATOM   3467  CD  ARG   456     -15.805  -5.226  -6.051  1.00 72.46           C  
ATOM   3468  NE  ARG   456     -16.729  -4.148  -6.392  1.00 72.46           N  
ATOM   3469  CZ  ARG   456     -16.853  -3.611  -7.603  1.00 72.46           C  
ATOM   3470  NH1 ARG   456     -16.110  -4.043  -8.616  1.00 72.46           N  
ATOM   3471  NH2 ARG   456     -17.726  -2.634  -7.803  1.00 72.46           N  
ATOM   3472  N   TYR   457     -12.651  -6.036  -1.625  1.00 61.19           N  
ATOM   3473  CA  TYR   457     -11.741  -7.130  -1.946  1.00 61.19           C  
ATOM   3474  C   TYR   457     -11.802  -8.220  -0.883  1.00 61.19           C  
ATOM   3475  O   TYR   457     -12.363  -8.013   0.196  1.00 61.19           O  
ATOM   3476  CB  TYR   457     -10.306  -6.613  -2.082  1.00 61.19           C  
ATOM   3477  CG  TYR   457     -10.065  -5.816  -3.341  1.00 61.19           C  
ATOM   3478  CD1 TYR   457      -9.814  -6.452  -4.555  1.00 61.19           C  
ATOM   3479  CD2 TYR   457     -10.086  -4.426  -3.319  1.00 61.19           C  
ATOM   3480  CE1 TYR   457      -9.589  -5.722  -5.717  1.00 61.19           C  
ATOM   3481  CE2 TYR   457      -9.863  -3.685  -4.475  1.00 61.19           C  
ATOM   3482  CZ  TYR   457      -9.616  -4.341  -5.667  1.00 61.19           C  
ATOM   3483  OH  TYR   457      -9.394  -3.612  -6.815  1.00 61.19           O  
ATOM   3484  N   TYR   458     -11.745  -9.529  -1.290  1.00 55.92           N  
ATOM   3485  CA  TYR   458     -11.251 -10.765  -0.694  1.00 55.92           C  
ATOM   3486  C   TYR   458     -11.771 -10.930   0.730  1.00 55.92           C  
ATOM   3487  O   TYR   458     -12.319  -9.990   1.310  1.00 55.92           O  
ATOM   3488  CB  TYR   458      -9.720 -10.789  -0.697  1.00 55.92           C  
ATOM   3489  CG  TYR   458      -9.125 -11.419  -1.933  1.00 55.92           C  
ATOM   3490  CD1 TYR   458      -9.001 -12.802  -2.043  1.00 55.92           C  
ATOM   3491  CD2 TYR   458      -8.684 -10.633  -2.992  1.00 55.92           C  
ATOM   3492  CE1 TYR   458      -8.452 -13.387  -3.179  1.00 55.92           C  
ATOM   3493  CE2 TYR   458      -8.133 -11.207  -4.133  1.00 55.92           C  
ATOM   3494  CZ  TYR   458      -8.022 -12.582  -4.218  1.00 55.92           C  
ATOM   3495  OH  TYR   458      -7.477 -13.156  -5.345  1.00 55.92           O  
ATOM   3496  N   PRO   459     -12.116 -12.204   1.166  1.00 53.99           N  
ATOM   3497  CA  PRO   459     -12.599 -12.367   2.539  1.00 53.99           C  
ATOM   3498  C   PRO   459     -11.814 -11.528   3.544  1.00 53.99           C  
ATOM   3499  O   PRO   459     -10.708 -11.905   3.938  1.00 53.99           O  
ATOM   3500  CB  PRO   459     -12.405 -13.862   2.806  1.00 53.99           C  
ATOM   3501  CG  PRO   459     -11.429 -14.312   1.767  1.00 53.99           C  
ATOM   3502  CD  PRO   459     -11.362 -13.266   0.691  1.00 53.99           C  
ATOM   3503  N   VAL   460     -11.957 -10.243   3.534  1.00 62.89           N  
ATOM   3504  CA  VAL   460     -11.177  -9.526   4.538  1.00 62.89           C  
ATOM   3505  C   VAL   460     -12.113  -8.762   5.472  1.00 62.89           C  
ATOM   3506  O   VAL   460     -13.211  -8.366   5.073  1.00 62.89           O  
ATOM   3507  CB  VAL   460     -10.167  -8.557   3.885  1.00 62.89           C  
ATOM   3508  CG1 VAL   460      -8.733  -8.969   4.213  1.00 62.89           C  
ATOM   3509  CG2 VAL   460     -10.378  -8.505   2.373  1.00 62.89           C  
ATOM   3510  N   VAL   461     -12.020  -9.089   6.716  1.00 74.08           N  
ATOM   3511  CA  VAL   461     -12.665  -8.352   7.798  1.00 74.08           C  
ATOM   3512  C   VAL   461     -12.212  -6.894   7.772  1.00 74.08           C  
ATOM   3513  O   VAL   461     -11.013  -6.609   7.805  1.00 74.08           O  
ATOM   3514  CB  VAL   461     -12.357  -8.981   9.175  1.00 74.08           C  
ATOM   3515  CG1 VAL   461     -13.042  -8.196  10.293  1.00 74.08           C  
ATOM   3516  CG2 VAL   461     -12.792 -10.445   9.202  1.00 74.08           C  
ATOM   3517  N   CYS   462     -13.084  -6.109   7.317  1.00 83.68           N  
ATOM   3518  CA  CYS   462     -12.885  -4.671   7.462  1.00 83.68           C  
ATOM   3519  C   CYS   462     -13.817  -4.096   8.522  1.00 83.68           C  
ATOM   3520  O   CYS   462     -15.029  -4.018   8.313  1.00 83.68           O  
ATOM   3521  CB  CYS   462     -13.114  -3.961   6.129  1.00 83.68           C  
ATOM   3522  SG  CYS   462     -11.990  -4.492   4.818  1.00 83.68           S  
ATOM   3523  N   THR   463     -13.271  -3.732   9.659  1.00 87.22           N  
ATOM   3524  CA  THR   463     -14.069  -3.251  10.781  1.00 87.22           C  
ATOM   3525  C   THR   463     -13.473  -1.969  11.357  1.00 87.22           C  
ATOM   3526  O   THR   463     -12.341  -1.604  11.034  1.00 87.22           O  
ATOM   3527  CB  THR   463     -14.173  -4.315  11.889  1.00 87.22           C  
ATOM   3528  OG1 THR   463     -12.856  -4.669  12.329  1.00 87.22           O  
ATOM   3529  CG2 THR   463     -14.883  -5.567  11.384  1.00 87.22           C  
ATOM   3530  N   ARG   464     -14.289  -1.230  12.051  1.00 92.03           N  
ATOM   3531  CA  ARG   464     -13.925  -0.029  12.795  1.00 92.03           C  
ATOM   3532  C   ARG   464     -13.234   0.986  11.892  1.00 92.03           C  
ATOM   3533  O   ARG   464     -12.093   1.378  12.149  1.00 92.03           O  
ATOM   3534  CB  ARG   464     -13.019  -0.382  13.977  1.00 92.03           C  
ATOM   3535  CG  ARG   464     -13.664  -1.313  14.991  1.00 92.03           C  
ATOM   3536  CD  ARG   464     -12.670  -1.770  16.049  1.00 92.03           C  
ATOM   3537  NE  ARG   464     -11.519  -2.443  15.453  1.00 92.03           N  
ATOM   3538  CZ  ARG   464     -11.564  -3.624  14.843  1.00 92.03           C  
ATOM   3539  NH1 ARG   464     -12.708  -4.289  14.736  1.00 92.03           N  
ATOM   3540  NH2 ARG   464     -10.456  -4.144  14.335  1.00 92.03           N  
ATOM   3541  N   LEU   465     -13.898   1.294  10.779  1.00 94.70           N  
ATOM   3542  CA  LEU   465     -13.499   2.336   9.840  1.00 94.70           C  
ATOM   3543  C   LEU   465     -14.276   3.623  10.095  1.00 94.70           C  
ATOM   3544  O   LEU   465     -15.506   3.604  10.179  1.00 94.70           O  
ATOM   3545  CB  LEU   465     -13.718   1.871   8.398  1.00 94.70           C  
ATOM   3546  CG  LEU   465     -13.063   0.546   8.006  1.00 94.70           C  
ATOM   3547  CD1 LEU   465     -13.462   0.156   6.587  1.00 94.70           C  
ATOM   3548  CD2 LEU   465     -11.546   0.640   8.134  1.00 94.70           C  
ATOM   3549  N   ARG   466     -13.579   4.702  10.303  1.00 98.00           N  
ATOM   3550  CA  ARG   466     -14.185   6.002  10.572  1.00 98.00           C  
ATOM   3551  C   ARG   466     -13.821   7.011   9.488  1.00 98.00           C  
ATOM   3552  O   ARG   466     -12.641   7.219   9.198  1.00 98.00           O  
ATOM   3553  CB  ARG   466     -13.750   6.525  11.943  1.00 98.00           C  
ATOM   3554  CG  ARG   466     -14.095   5.595  13.095  1.00 98.00           C  
ATOM   3555  CD  ARG   466     -13.456   6.052  14.399  1.00 98.00           C  
ATOM   3556  NE  ARG   466     -13.724   5.116  15.488  1.00 98.00           N  
ATOM   3557  CZ  ARG   466     -12.800   4.624  16.309  1.00 98.00           C  
ATOM   3558  NH1 ARG   466     -11.524   4.971  16.181  1.00 98.00           N  
ATOM   3559  NH2 ARG   466     -13.154   3.778  17.266  1.00 98.00           N  
ATOM   3560  N   PHE   467     -14.789   7.584   8.878  1.00 98.51           N  
ATOM   3561  CA  PHE   467     -14.633   8.601   7.845  1.00 98.51           C  
ATOM   3562  C   PHE   467     -15.193   9.939   8.314  1.00 98.51           C  
ATOM   3563  O   PHE   467     -16.368  10.033   8.676  1.00 98.51           O  
ATOM   3564  CB  PHE   467     -15.326   8.166   6.550  1.00 98.51           C  
ATOM   3565  CG  PHE   467     -14.841   6.846   6.016  1.00 98.51           C  
ATOM   3566  CD1 PHE   467     -13.892   6.796   5.002  1.00 98.51           C  
ATOM   3567  CD2 PHE   467     -15.335   5.653   6.528  1.00 98.51           C  
ATOM   3568  CE1 PHE   467     -13.442   5.575   4.506  1.00 98.51           C  
ATOM   3569  CE2 PHE   467     -14.889   4.428   6.037  1.00 98.51           C  
ATOM   3570  CZ  PHE   467     -13.944   4.392   5.025  1.00 98.51           C  
ATOM   3571  N   SER   468     -14.348  10.944   8.325  1.00 98.59           N  
ATOM   3572  CA  SER   468     -14.802  12.272   8.723  1.00 98.59           C  
ATOM   3573  C   SER   468     -14.290  13.342   7.765  1.00 98.59           C  
ATOM   3574  O   SER   468     -13.119  13.329   7.380  1.00 98.59           O  
ATOM   3575  CB  SER   468     -14.345  12.590  10.148  1.00 98.59           C  
ATOM   3576  OG  SER   468     -14.000  11.404  10.842  1.00 98.59           O  
ATOM   3577  N   ASN   469     -15.226  14.236   7.453  1.00 98.68           N  
ATOM   3578  CA  ASN   469     -14.894  15.374   6.603  1.00 98.68           C  
ATOM   3579  C   ASN   469     -14.349  14.924   5.251  1.00 98.68           C  
ATOM   3580  O   ASN   469     -13.213  15.245   4.896  1.00 98.68           O  
ATOM   3581  CB  ASN   469     -13.888  16.291   7.302  1.00 98.68           C  
ATOM   3582  CG  ASN   469     -14.402  16.820   8.627  1.00 98.68           C  
ATOM   3583  OD1 ASN   469     -15.546  17.270   8.728  1.00 98.68           O  
ATOM   3584  ND2 ASN   469     -13.560  16.768   9.653  1.00 98.68           N  
ATOM   3585  N   ILE   470     -15.246  14.250   4.582  1.00 98.67           N  
ATOM   3586  CA  ILE   470     -14.941  13.710   3.262  1.00 98.67           C  
ATOM   3587  C   ILE   470     -15.756  14.447   2.201  1.00 98.67           C  
ATOM   3588  O   ILE   470     -16.968  14.619   2.350  1.00 98.67           O  
ATOM   3589  CB  ILE   470     -15.220  12.192   3.194  1.00 98.67           C  
ATOM   3590  CG1 ILE   470     -14.541  11.471   4.364  1.00 98.67           C  
ATOM   3591  CG2 ILE   470     -14.755  11.617   1.853  1.00 98.67           C  
ATOM   3592  CD1 ILE   470     -13.025  11.603   4.376  1.00 98.67           C  
ATOM   3593  N   LEU   471     -15.095  14.885   1.166  1.00 98.63           N  
ATOM   3594  CA  LEU   471     -15.756  15.466   0.002  1.00 98.63           C  
ATOM   3595  C   LEU   471     -15.513  14.616  -1.241  1.00 98.63           C  
ATOM   3596  O   LEU   471     -14.364  14.353  -1.603  1.00 98.63           O  
ATOM   3597  CB  LEU   471     -15.261  16.895  -0.238  1.00 98.63           C  
ATOM   3598  CG  LEU   471     -15.707  17.557  -1.543  1.00 98.63           C  
ATOM   3599  CD1 LEU   471     -17.221  17.742  -1.554  1.00 98.63           C  
ATOM   3600  CD2 LEU   471     -14.998  18.893  -1.735  1.00 98.63           C  
ATOM   3601  N   ILE   472     -16.581  14.131  -1.831  1.00 98.22           N  
ATOM   3602  CA  ILE   472     -16.528  13.351  -3.063  1.00 98.22           C  
ATOM   3603  C   ILE   472     -17.303  14.071  -4.164  1.00 98.22           C  
ATOM   3604  O   ILE   472     -18.451  14.473  -3.962  1.00 98.22           O  
ATOM   3605  CB  ILE   472     -17.091  11.927  -2.855  1.00 98.22           C  
ATOM   3606  CG1 ILE   472     -16.251  11.166  -1.822  1.00 98.22           C  
ATOM   3607  CG2 ILE   472     -17.145  11.168  -4.184  1.00 98.22           C  
ATOM   3608  CD1 ILE   472     -16.876   9.858  -1.359  1.00 98.22           C  
ATOM   3609  N   THR   473     -16.671  14.214  -5.404  1.00 96.69           N  
ATOM   3610  CA  THR   473     -17.362  14.787  -6.553  1.00 96.69           C  
ATOM   3611  C   THR   473     -16.831  14.193  -7.855  1.00 96.69           C  
ATOM   3612  O   THR   473     -15.713  13.675  -7.897  1.00 96.69           O  
ATOM   3613  CB  THR   473     -17.213  16.319  -6.587  1.00 96.69           C  
ATOM   3614  OG1 THR   473     -18.006  16.847  -7.658  1.00 96.69           O  
ATOM   3615  CG2 THR   473     -15.759  16.726  -6.799  1.00 96.69           C  
ATOM   3616  N   GLY   474     -17.702  14.233  -8.876  1.00 95.08           N  
ATOM   3617  CA  GLY   474     -17.303  13.885 -10.230  1.00 95.08           C  
ATOM   3618  C   GLY   474     -17.166  12.390 -10.447  1.00 95.08           C  
ATOM   3619  O   GLY   474     -16.487  11.952 -11.378  1.00 95.08           O  
ATOM   3620  N   HIS   475     -17.705  11.519  -9.522  1.00 95.00           N  
ATOM   3621  CA  HIS   475     -17.600  10.072  -9.679  1.00 95.00           C  
ATOM   3622  C   HIS   475     -18.630   9.550 -10.674  1.00 95.00           C  
ATOM   3623  O   HIS   475     -19.620  10.227 -10.963  1.00 95.00           O  
ATOM   3624  CB  HIS   475     -17.772   9.374  -8.329  1.00 95.00           C  
ATOM   3625  CG  HIS   475     -19.082   9.663  -7.666  1.00 95.00           C  
ATOM   3626  ND1 HIS   475     -19.317  10.822  -6.959  1.00 95.00           N  
ATOM   3627  CD2 HIS   475     -20.227   8.944  -7.607  1.00 95.00           C  
ATOM   3628  CE1 HIS   475     -20.554  10.801  -6.492  1.00 95.00           C  
ATOM   3629  NE2 HIS   475     -21.128   9.673  -6.871  1.00 95.00           N  
ATOM   3630  N   THR   476     -18.437   8.387 -11.338  1.00 90.28           N  
ATOM   3631  CA  THR   476     -19.282   7.896 -12.421  1.00 90.28           C  
ATOM   3632  C   THR   476     -20.056   6.656 -11.983  1.00 90.28           C  
ATOM   3633  O   THR   476     -20.896   6.147 -12.729  1.00 90.28           O  
ATOM   3634  CB  THR   476     -18.449   7.568 -13.674  1.00 90.28           C  
ATOM   3635  OG1 THR   476     -17.408   6.648 -13.322  1.00 90.28           O  
ATOM   3636  CG2 THR   476     -17.820   8.827 -14.262  1.00 90.28           C  
ATOM   3637  N   ASP   477     -19.743   6.167 -10.771  1.00 88.56           N  
ATOM   3638  CA  ASP   477     -20.435   5.013 -10.205  1.00 88.56           C  
ATOM   3639  C   ASP   477     -20.875   5.287  -8.768  1.00 88.56           C  
ATOM   3640  O   ASP   477     -21.448   6.339  -8.479  1.00 88.56           O  
ATOM   3641  CB  ASP   477     -19.541   3.773 -10.255  1.00 88.56           C  
ATOM   3642  CG  ASP   477     -20.324   2.474 -10.172  1.00 88.56           C  
ATOM   3643  OD1 ASP   477     -21.568   2.504 -10.282  1.00 88.56           O  
ATOM   3644  OD2 ASP   477     -19.690   1.411  -9.993  1.00 88.56           O  
ATOM   3645  N   TRP   478     -20.762   4.289  -7.823  1.00 90.83           N  
ATOM   3646  CA  TRP   478     -21.083   4.516  -6.418  1.00 90.83           C  
ATOM   3647  C   TRP   478     -19.990   5.329  -5.734  1.00 90.83           C  
ATOM   3648  O   TRP   478     -18.801   5.046  -5.900  1.00 90.83           O  
ATOM   3649  CB  TRP   478     -21.279   3.184  -5.688  1.00 90.83           C  
ATOM   3650  CG  TRP   478     -22.439   2.379  -6.191  1.00 90.83           C  
ATOM   3651  CD1 TRP   478     -22.407   1.379  -7.124  1.00 90.83           C  
ATOM   3652  CD2 TRP   478     -23.807   2.509  -5.790  1.00 90.83           C  
ATOM   3653  NE1 TRP   478     -23.673   0.880  -7.326  1.00 90.83           N  
ATOM   3654  CE2 TRP   478     -24.549   1.555  -6.521  1.00 90.83           C  
ATOM   3655  CE3 TRP   478     -24.476   3.340  -4.882  1.00 90.83           C  
ATOM   3656  CZ2 TRP   478     -25.931   1.410  -6.371  1.00 90.83           C  
ATOM   3657  CZ3 TRP   478     -25.851   3.194  -4.734  1.00 90.83           C  
ATOM   3658  CH2 TRP   478     -26.561   2.235  -5.476  1.00 90.83           C  
ATOM   3659  N   ALA   479     -20.308   6.352  -4.964  1.00 94.89           N  
ATOM   3660  CA  ALA   479     -19.321   7.134  -4.225  1.00 94.89           C  
ATOM   3661  C   ALA   479     -18.724   6.321  -3.079  1.00 94.89           C  
ATOM   3662  O   ALA   479     -17.506   6.309  -2.887  1.00 94.89           O  
ATOM   3663  CB  ALA   479     -19.950   8.418  -3.691  1.00 94.89           C  
ATOM   3664  N   VAL   480     -19.589   5.718  -2.280  1.00 95.43           N  
ATOM   3665  CA  VAL   480     -19.220   4.752  -1.250  1.00 95.43           C  
ATOM   3666  C   VAL   480     -19.719   3.363  -1.642  1.00 95.43           C  
ATOM   3667  O   VAL   480     -20.927   3.126  -1.705  1.00 95.43           O  
ATOM   3668  CB  VAL   480     -19.786   5.152   0.131  1.00 95.43           C  
ATOM   3669  CG1 VAL   480     -19.404   4.119   1.191  1.00 95.43           C  
ATOM   3670  CG2 VAL   480     -19.289   6.540   0.530  1.00 95.43           C  
ATOM   3671  N   PHE   481     -18.737   2.503  -1.881  1.00 90.23           N  
ATOM   3672  CA  PHE   481     -19.084   1.184  -2.397  1.00 90.23           C  
ATOM   3673  C   PHE   481     -18.438   0.088  -1.557  1.00 90.23           C  
ATOM   3674  O   PHE   481     -17.262  -0.231  -1.742  1.00 90.23           O  
ATOM   3675  CB  PHE   481     -18.653   1.047  -3.860  1.00 90.23           C  
ATOM   3676  CG  PHE   481     -19.250  -0.144  -4.560  1.00 90.23           C  
ATOM   3677  CD1 PHE   481     -18.503  -0.878  -5.473  1.00 90.23           C  
ATOM   3678  CD2 PHE   481     -20.560  -0.529  -4.304  1.00 90.23           C  
ATOM   3679  CE1 PHE   481     -19.053  -1.980  -6.122  1.00 90.23           C  
ATOM   3680  CE2 PHE   481     -21.116  -1.630  -4.949  1.00 90.23           C  
ATOM   3681  CZ  PHE   481     -20.362  -2.353  -5.858  1.00 90.23           C  
ATOM   3682  N   PHE   482     -19.152  -0.447  -0.626  1.00 87.19           N  
ATOM   3683  CA  PHE   482     -18.780  -1.575   0.220  1.00 87.19           C  
ATOM   3684  C   PHE   482     -19.568  -2.822  -0.164  1.00 87.19           C  
ATOM   3685  O   PHE   482     -20.736  -2.963   0.204  1.00 87.19           O  
ATOM   3686  CB  PHE   482     -19.013  -1.241   1.697  1.00 87.19           C  
ATOM   3687  CG  PHE   482     -18.111  -0.158   2.224  1.00 87.19           C  
ATOM   3688  CD1 PHE   482     -17.323   0.592   1.359  1.00 87.19           C  
ATOM   3689  CD2 PHE   482     -18.051   0.111   3.585  1.00 87.19           C  
ATOM   3690  CE1 PHE   482     -16.487   1.595   1.843  1.00 87.19           C  
ATOM   3691  CE2 PHE   482     -17.218   1.112   4.077  1.00 87.19           C  
ATOM   3692  CZ  PHE   482     -16.436   1.852   3.204  1.00 87.19           C  
ATOM   3693  N   LEU   483     -19.041  -3.520  -1.117  1.00 74.28           N  
ATOM   3694  CA  LEU   483     -19.745  -4.712  -1.577  1.00 74.28           C  
ATOM   3695  C   LEU   483     -18.821  -5.925  -1.571  1.00 74.28           C  
ATOM   3696  O   LEU   483     -17.597  -5.779  -1.578  1.00 74.28           O  
ATOM   3697  CB  LEU   483     -20.309  -4.492  -2.984  1.00 74.28           C  
ATOM   3698  CG  LEU   483     -21.469  -5.398  -3.399  1.00 74.28           C  
ATOM   3699  CD1 LEU   483     -22.799  -4.676  -3.213  1.00 74.28           C  
ATOM   3700  CD2 LEU   483     -21.300  -5.855  -4.844  1.00 74.28           C  
ATOM   3701  N   ARG   484     -19.429  -7.100  -1.509  1.00 62.18           N  
ATOM   3702  CA  ARG   484     -18.851  -8.404  -1.818  1.00 62.18           C  
ATOM   3703  C   ARG   484     -18.422  -8.481  -3.279  1.00 62.18           C  
ATOM   3704  O   ARG   484     -19.094  -7.938  -4.158  1.00 62.18           O  
ATOM   3705  CB  ARG   484     -19.848  -9.522  -1.504  1.00 62.18           C  
ATOM   3706  CG  ARG   484     -19.429 -10.886  -2.028  1.00 62.18           C  
ATOM   3707  CD  ARG   484     -20.516 -11.930  -1.818  1.00 62.18           C  
ATOM   3708  NE  ARG   484     -20.161 -13.209  -2.425  1.00 62.18           N  
ATOM   3709  CZ  ARG   484     -20.804 -14.354  -2.212  1.00 62.18           C  
ATOM   3710  NH1 ARG   484     -21.852 -14.401  -1.400  1.00 62.18           N  
ATOM   3711  NH2 ARG   484     -20.395 -15.459  -2.817  1.00 62.18           N  
ATOM   3712  N   LYS   485     -17.238  -8.996  -3.565  1.00 57.56           N  
ATOM   3713  CA  LYS   485     -16.893  -9.283  -4.954  1.00 57.56           C  
ATOM   3714  C   LYS   485     -17.821 -10.341  -5.544  1.00 57.56           C  
ATOM   3715  O   LYS   485     -18.135 -11.335  -4.886  1.00 57.56           O  
ATOM   3716  CB  LYS   485     -15.438  -9.744  -5.062  1.00 57.56           C  
ATOM   3717  CG  LYS   485     -14.918  -9.821  -6.489  1.00 57.56           C  
ATOM   3718  CD  LYS   485     -13.479 -10.318  -6.533  1.00 57.56           C  
ATOM   3719  CE  LYS   485     -13.008 -10.544  -7.963  1.00 57.56           C  
ATOM   3720  NZ  LYS   485     -11.602 -11.047  -8.011  1.00 57.56           N  
ATOM   3721  N   ASP   486     -18.401 -10.098  -6.702  1.00 50.20           N  
ATOM   3722  CA  ASP   486     -19.272 -10.996  -7.455  1.00 50.20           C  
ATOM   3723  C   ASP   486     -18.655 -12.388  -7.572  1.00 50.20           C  
ATOM   3724  O   ASP   486     -17.521 -12.533  -8.034  1.00 50.20           O  
ATOM   3725  CB  ASP   486     -19.556 -10.428  -8.846  1.00 50.20           C  
ATOM   3726  CG  ASP   486     -20.534  -9.267  -8.825  1.00 50.20           C  
ATOM   3727  OD1 ASP   486     -21.239  -9.083  -7.809  1.00 50.20           O  
ATOM   3728  OD2 ASP   486     -20.603  -8.532  -9.833  1.00 50.20           O  
ATOM   3729  N   GLY   487     -19.514 -13.466  -7.299  1.00 45.75           N  
ATOM   3730  CA  GLY   487     -19.072 -14.829  -7.550  1.00 45.75           C  
ATOM   3731  C   GLY   487     -18.124 -15.353  -6.488  1.00 45.75           C  
ATOM   3732  O   GLY   487     -17.586 -16.455  -6.618  1.00 45.75           O  
ATOM   3733  N   SER   488     -17.547 -14.491  -5.749  1.00 50.54           N  
ATOM   3734  CA  SER   488     -16.659 -15.024  -4.722  1.00 50.54           C  
ATOM   3735  C   SER   488     -17.446 -15.506  -3.507  1.00 50.54           C  
ATOM   3736  O   SER   488     -18.590 -15.097  -3.299  1.00 50.54           O  
ATOM   3737  CB  SER   488     -15.640 -13.968  -4.293  1.00 50.54           C  
ATOM   3738  OG  SER   488     -16.282 -12.879  -3.654  1.00 50.54           O  
ATOM   3739  N   SER   489     -17.344 -16.792  -3.230  1.00 49.27           N  
ATOM   3740  CA  SER   489     -17.933 -17.373  -2.028  1.00 49.27           C  
ATOM   3741  C   SER   489     -17.518 -16.601  -0.781  1.00 49.27           C  
ATOM   3742  O   SER   489     -17.871 -16.982   0.338  1.00 49.27           O  
ATOM   3743  CB  SER   489     -17.526 -18.841  -1.888  1.00 49.27           C  
ATOM   3744  OG  SER   489     -16.129 -18.958  -1.680  1.00 49.27           O  
ATOM   3745  N   HIS   490     -17.003 -15.398  -0.904  1.00 50.67           N  
ATOM   3746  CA  HIS   490     -16.358 -14.872   0.294  1.00 50.67           C  
ATOM   3747  C   HIS   490     -17.221 -13.808   0.963  1.00 50.67           C  
ATOM   3748  O   HIS   490     -18.084 -13.206   0.319  1.00 50.67           O  
ATOM   3749  CB  HIS   490     -14.984 -14.293  -0.048  1.00 50.67           C  
ATOM   3750  CG  HIS   490     -13.997 -15.319  -0.508  1.00 50.67           C  
ATOM   3751  ND1 HIS   490     -13.699 -15.522  -1.838  1.00 50.67           N  
ATOM   3752  CD2 HIS   490     -13.240 -16.199   0.190  1.00 50.67           C  
ATOM   3753  CE1 HIS   490     -12.798 -16.485  -1.939  1.00 50.67           C  
ATOM   3754  NE2 HIS   490     -12.503 -16.913  -0.723  1.00 50.67           N  
ATOM   3755  N   THR   491     -17.115 -13.718   2.291  1.00 53.11           N  
ATOM   3756  CA  THR   491     -17.930 -12.841   3.125  1.00 53.11           C  
ATOM   3757  C   THR   491     -17.130 -11.619   3.567  1.00 53.11           C  
ATOM   3758  O   THR   491     -15.941 -11.727   3.875  1.00 53.11           O  
ATOM   3759  CB  THR   491     -18.463 -13.585   4.363  1.00 53.11           C  
ATOM   3760  OG1 THR   491     -17.393 -14.320   4.969  1.00 53.11           O  
ATOM   3761  CG2 THR   491     -19.579 -14.553   3.985  1.00 53.11           C  
ATOM   3762  N   VAL   492     -17.214 -10.513   2.916  1.00 59.65           N  
ATOM   3763  CA  VAL   492     -16.683  -9.335   3.594  1.00 59.65           C  
ATOM   3764  C   VAL   492     -17.479  -9.070   4.869  1.00 59.65           C  
ATOM   3765  O   VAL   492     -18.701  -8.912   4.824  1.00 59.65           O  
ATOM   3766  CB  VAL   492     -16.714  -8.091   2.678  1.00 59.65           C  
ATOM   3767  CG1 VAL   492     -16.181  -6.864   3.415  1.00 59.65           C  
ATOM   3768  CG2 VAL   492     -15.908  -8.345   1.405  1.00 59.65           C  
ATOM   3769  N   ASN   493     -16.795  -9.268   5.863  1.00 71.30           N  
ATOM   3770  CA  ASN   493     -17.405  -8.916   7.141  1.00 71.30           C  
ATOM   3771  C   ASN   493     -17.081  -7.480   7.541  1.00 71.30           C  
ATOM   3772  O   ASN   493     -15.922  -7.150   7.800  1.00 71.30           O  
ATOM   3773  CB  ASN   493     -16.957  -9.887   8.236  1.00 71.30           C  
ATOM   3774  CG  ASN   493     -17.654 -11.230   8.147  1.00 71.30           C  
ATOM   3775  OD1 ASN   493     -18.753 -11.337   7.597  1.00 71.30           O  
ATOM   3776  ND2 ASN   493     -17.021 -12.264   8.688  1.00 71.30           N  
ATOM   3777  N   LEU   494     -18.040  -6.657   7.190  1.00 81.30           N  
ATOM   3778  CA  LEU   494     -17.901  -5.278   7.646  1.00 81.30           C  
ATOM   3779  C   LEU   494     -18.386  -5.131   9.085  1.00 81.30           C  
ATOM   3780  O   LEU   494     -19.301  -5.838   9.511  1.00 81.30           O  
ATOM   3781  CB  LEU   494     -18.680  -4.329   6.732  1.00 81.30           C  
ATOM   3782  CG  LEU   494     -18.313  -4.363   5.248  1.00 81.30           C  
ATOM   3783  CD1 LEU   494     -19.245  -3.458   4.451  1.00 81.30           C  
ATOM   3784  CD2 LEU   494     -16.859  -3.952   5.047  1.00 81.30           C  
ATOM   3785  N   GLY   495     -17.596  -4.525   9.909  1.00 82.77           N  
ATOM   3786  CA  GLY   495     -18.053  -4.266  11.265  1.00 82.77           C  
ATOM   3787  C   GLY   495     -17.720  -2.867  11.750  1.00 82.77           C  
ATOM   3788  O   GLY   495     -16.565  -2.442  11.690  1.00 82.77           O  
ATOM   3789  N   ASP   496     -18.693  -2.130  12.167  1.00 88.66           N  
ATOM   3790  CA  ASP   496     -18.603  -0.814  12.792  1.00 88.66           C  
ATOM   3791  C   ASP   496     -18.002   0.210  11.832  1.00 88.66           C  
ATOM   3792  O   ASP   496     -16.835   0.583  11.964  1.00 88.66           O  
ATOM   3793  CB  ASP   496     -17.770  -0.884  14.074  1.00 88.66           C  
ATOM   3794  CG  ASP   496     -18.341  -1.847  15.100  1.00 88.66           C  
ATOM   3795  OD1 ASP   496     -19.576  -1.869  15.295  1.00 88.66           O  
ATOM   3796  OD2 ASP   496     -17.550  -2.588  15.721  1.00 88.66           O  
ATOM   3797  N   ILE   497     -18.807   0.651  10.926  1.00 93.86           N  
ATOM   3798  CA  ILE   497     -18.448   1.652   9.928  1.00 93.86           C  
ATOM   3799  C   ILE   497     -19.144   2.973  10.249  1.00 93.86           C  
ATOM   3800  O   ILE   497     -20.363   3.011  10.431  1.00 93.86           O  
ATOM   3801  CB  ILE   497     -18.814   1.185   8.502  1.00 93.86           C  
ATOM   3802  CG1 ILE   497     -18.277  -0.228   8.248  1.00 93.86           C  
ATOM   3803  CG2 ILE   497     -18.280   2.170   7.457  1.00 93.86           C  
ATOM   3804  CD1 ILE   497     -16.770  -0.359   8.428  1.00 93.86           C  
ATOM   3805  N   GLU   498     -18.390   4.067  10.264  1.00 97.66           N  
ATOM   3806  CA  GLU   498     -18.963   5.365  10.608  1.00 97.66           C  
ATOM   3807  C   GLU   498     -18.562   6.432   9.593  1.00 97.66           C  
ATOM   3808  O   GLU   498     -17.400   6.504   9.187  1.00 97.66           O  
ATOM   3809  CB  GLU   498     -18.531   5.787  12.015  1.00 97.66           C  
ATOM   3810  CG  GLU   498     -18.974   4.827  13.109  1.00 97.66           C  
ATOM   3811  CD  GLU   498     -18.519   5.248  14.497  1.00 97.66           C  
ATOM   3812  OE1 GLU   498     -18.775   4.504  15.471  1.00 97.66           O  
ATOM   3813  OE2 GLU   498     -17.904   6.332  14.612  1.00 97.66           O  
ATOM   3814  N   PHE   499     -19.518   7.247   9.204  1.00 98.36           N  
ATOM   3815  CA  PHE   499     -19.304   8.466   8.433  1.00 98.36           C  
ATOM   3816  C   PHE   499     -19.804   9.686   9.199  1.00 98.36           C  
ATOM   3817  O   PHE   499     -20.937   9.699   9.684  1.00 98.36           O  
ATOM   3818  CB  PHE   499     -20.006   8.375   7.074  1.00 98.36           C  
ATOM   3819  CG  PHE   499     -19.398   7.360   6.144  1.00 98.36           C  
ATOM   3820  CD1 PHE   499     -18.429   7.735   5.222  1.00 98.36           C  
ATOM   3821  CD2 PHE   499     -19.796   6.031   6.192  1.00 98.36           C  
ATOM   3822  CE1 PHE   499     -17.864   6.798   4.360  1.00 98.36           C  
ATOM   3823  CE2 PHE   499     -19.237   5.089   5.334  1.00 98.36           C  
ATOM   3824  CZ  PHE   499     -18.272   5.474   4.418  1.00 98.36           C  
ATOM   3825  N   ASP   500     -19.012  10.658   9.368  1.00 98.36           N  
ATOM   3826  CA  ASP   500     -19.374  11.957   9.928  1.00 98.36           C  
ATOM   3827  C   ASP   500     -18.812  13.096   9.082  1.00 98.36           C  
ATOM   3828  O   ASP   500     -17.598  13.308   9.045  1.00 98.36           O  
ATOM   3829  CB  ASP   500     -18.877  12.077  11.370  1.00 98.36           C  
ATOM   3830  CG  ASP   500     -19.390  13.321  12.073  1.00 98.36           C  
ATOM   3831  OD1 ASP   500     -20.114  14.122  11.443  1.00 98.36           O  
ATOM   3832  OD2 ASP   500     -19.066  13.503  13.266  1.00 98.36           O  
ATOM   3833  N   GLY   501     -19.653  13.859   8.490  1.00 98.44           N  
ATOM   3834  CA  GLY   501     -19.242  14.922   7.587  1.00 98.44           C  
ATOM   3835  C   GLY   501     -18.881  14.421   6.201  1.00 98.44           C  
ATOM   3836  O   GLY   501     -17.798  14.715   5.691  1.00 98.44           O  
ATOM   3837  N   LEU   502     -19.817  13.726   5.543  1.00 98.31           N  
ATOM   3838  CA  LEU   502     -19.660  13.205   4.190  1.00 98.31           C  
ATOM   3839  C   LEU   502     -20.487  14.014   3.196  1.00 98.31           C  
ATOM   3840  O   LEU   502     -21.710  14.100   3.325  1.00 98.31           O  
ATOM   3841  CB  LEU   502     -20.070  11.731   4.132  1.00 98.31           C  
ATOM   3842  CG  LEU   502     -20.051  11.075   2.750  1.00 98.31           C  
ATOM   3843  CD1 LEU   502     -18.634  11.069   2.186  1.00 98.31           C  
ATOM   3844  CD2 LEU   502     -20.610   9.658   2.822  1.00 98.31           C  
ATOM   3845  N   THR   503     -19.779  14.676   2.248  1.00 98.16           N  
ATOM   3846  CA  THR   503     -20.438  15.405   1.171  1.00 98.16           C  
ATOM   3847  C   THR   503     -20.204  14.716  -0.171  1.00 98.16           C  
ATOM   3848  O   THR   503     -19.059  14.510  -0.577  1.00 98.16           O  
ATOM   3849  CB  THR   503     -19.942  16.861   1.096  1.00 98.16           C  
ATOM   3850  OG1 THR   503     -20.176  17.504   2.355  1.00 98.16           O  
ATOM   3851  CG2 THR   503     -20.670  17.634   0.001  1.00 98.16           C  
ATOM   3852  N   ILE   504     -21.298  14.298  -0.819  1.00 96.51           N  
ATOM   3853  CA  ILE   504     -21.236  13.651  -2.124  1.00 96.51           C  
ATOM   3854  C   ILE   504     -21.972  14.501  -3.158  1.00 96.51           C  
ATOM   3855  O   ILE   504     -23.175  14.739  -3.031  1.00 96.51           O  
ATOM   3856  CB  ILE   504     -21.834  12.227  -2.078  1.00 96.51           C  
ATOM   3857  CG1 ILE   504     -21.114  11.379  -1.024  1.00 96.51           C  
ATOM   3858  CG2 ILE   504     -21.761  11.565  -3.457  1.00 96.51           C  
ATOM   3859  CD1 ILE   504     -21.805  10.059  -0.712  1.00 96.51           C  
ATOM   3860  N   HIS   505     -21.248  15.036  -4.094  1.00 94.52           N  
ATOM   3861  CA  HIS   505     -21.796  15.781  -5.222  1.00 94.52           C  
ATOM   3862  C   HIS   505     -21.828  14.925  -6.484  1.00 94.52           C  
ATOM   3863  O   HIS   505     -20.788  14.685  -7.103  1.00 94.52           O  
ATOM   3864  CB  HIS   505     -20.984  17.053  -5.470  1.00 94.52           C  
ATOM   3865  CG  HIS   505     -21.619  17.989  -6.448  1.00 94.52           C  
ATOM   3866  ND1 HIS   505     -21.016  19.159  -6.857  1.00 94.52           N  
ATOM   3867  CD2 HIS   505     -22.804  17.925  -7.100  1.00 94.52           C  
ATOM   3868  CE1 HIS   505     -21.806  19.776  -7.720  1.00 94.52           C  
ATOM   3869  NE2 HIS   505     -22.897  19.048  -7.885  1.00 94.52           N  
ATOM   3870  N   CYS   506     -23.005  14.391  -6.817  1.00 90.49           N  
ATOM   3871  CA  CYS   506     -23.219  13.546  -7.986  1.00 90.49           C  
ATOM   3872  C   CYS   506     -23.408  14.388  -9.241  1.00 90.49           C  
ATOM   3873  O   CYS   506     -24.508  14.874  -9.509  1.00 90.49           O  
ATOM   3874  CB  CYS   506     -24.435  12.643  -7.779  1.00 90.49           C  
ATOM   3875  SG  CYS   506     -24.342  11.627  -6.288  1.00 90.49           S  
ATOM   3876  N   THR   507     -22.332  14.562 -10.118  1.00 87.88           N  
ATOM   3877  CA  THR   507     -22.357  15.493 -11.241  1.00 87.88           C  
ATOM   3878  C   THR   507     -22.425  14.739 -12.567  1.00 87.88           C  
ATOM   3879  O   THR   507     -22.728  15.328 -13.606  1.00 87.88           O  
ATOM   3880  CB  THR   507     -21.121  16.411 -11.233  1.00 87.88           C  
ATOM   3881  OG1 THR   507     -19.936  15.608 -11.299  1.00 87.88           O  
ATOM   3882  CG2 THR   507     -21.075  17.261  -9.968  1.00 87.88           C  
ATOM   3883  N   GLN   508     -22.128  13.375 -12.504  1.00 85.57           N  
ATOM   3884  CA  GLN   508     -22.035  12.644 -13.763  1.00 85.57           C  
ATOM   3885  C   GLN   508     -23.233  11.717 -13.950  1.00 85.57           C  
ATOM   3886  O   GLN   508     -23.883  11.331 -12.976  1.00 85.57           O  
ATOM   3887  CB  GLN   508     -20.735  11.842 -13.824  1.00 85.57           C  
ATOM   3888  CG  GLN   508     -19.480  12.690 -13.669  1.00 85.57           C  
ATOM   3889  CD  GLN   508     -19.260  13.631 -14.838  1.00 85.57           C  
ATOM   3890  OE1 GLN   508     -19.633  14.807 -14.784  1.00 85.57           O  
ATOM   3891  NE2 GLN   508     -18.655  13.120 -15.904  1.00 85.57           N  
ATOM   3892  N   SER   509     -23.443  11.372 -15.246  1.00 77.95           N  
ATOM   3893  CA  SER   509     -24.480  10.388 -15.536  1.00 77.95           C  
ATOM   3894  C   SER   509     -24.127   9.024 -14.953  1.00 77.95           C  
ATOM   3895  O   SER   509     -22.987   8.570 -15.069  1.00 77.95           O  
ATOM   3896  CB  SER   509     -24.696  10.266 -17.046  1.00 77.95           C  
ATOM   3897  OG  SER   509     -25.724   9.334 -17.333  1.00 77.95           O  
ATOM   3898  N   GLY   510     -25.067   8.411 -14.213  1.00 77.50           N  
ATOM   3899  CA  GLY   510     -24.839   7.089 -13.650  1.00 77.50           C  
ATOM   3900  C   GLY   510     -24.357   7.128 -12.212  1.00 77.50           C  
ATOM   3901  O   GLY   510     -24.165   6.083 -11.588  1.00 77.50           O  
ATOM   3902  N   SER   511     -24.052   8.344 -11.695  1.00 86.48           N  
ATOM   3903  CA  SER   511     -23.519   8.469 -10.342  1.00 86.48           C  
ATOM   3904  C   SER   511     -24.577   8.131  -9.297  1.00 86.48           C  
ATOM   3905  O   SER   511     -25.751   8.467  -9.464  1.00 86.48           O  
ATOM   3906  CB  SER   511     -22.988   9.883 -10.103  1.00 86.48           C  
ATOM   3907  OG  SER   511     -24.009  10.844 -10.307  1.00 86.48           O  
ATOM   3908  N   LYS   512     -24.215   7.305  -8.342  1.00 87.19           N  
ATOM   3909  CA  LYS   512     -24.983   6.978  -7.144  1.00 87.19           C  
ATOM   3910  C   LYS   512     -24.168   7.241  -5.880  1.00 87.19           C  
ATOM   3911  O   LYS   512     -22.955   7.448  -5.949  1.00 87.19           O  
ATOM   3912  CB  LYS   512     -25.438   5.518  -7.180  1.00 87.19           C  
ATOM   3913  CG  LYS   512     -26.371   5.189  -8.336  1.00 87.19           C  
ATOM   3914  CD  LYS   512     -26.637   3.692  -8.431  1.00 87.19           C  
ATOM   3915  CE  LYS   512     -25.410   2.936  -8.921  1.00 87.19           C  
ATOM   3916  NZ  LYS   512     -25.233   3.065 -10.398  1.00 87.19           N  
ATOM   3917  N   ALA   513     -24.848   7.207  -4.743  1.00 92.13           N  
ATOM   3918  CA  ALA   513     -24.128   7.746  -3.592  1.00 92.13           C  
ATOM   3919  C   ALA   513     -23.581   6.625  -2.713  1.00 92.13           C  
ATOM   3920  O   ALA   513     -22.369   6.404  -2.661  1.00 92.13           O  
ATOM   3921  CB  ALA   513     -25.038   8.662  -2.776  1.00 92.13           C  
ATOM   3922  N   VAL   514     -24.513   5.778  -2.208  1.00 93.37           N  
ATOM   3923  CA  VAL   514     -24.029   4.834  -1.205  1.00 93.37           C  
ATOM   3924  C   VAL   514     -24.616   3.450  -1.472  1.00 93.37           C  
ATOM   3925  O   VAL   514     -25.829   3.307  -1.644  1.00 93.37           O  
ATOM   3926  CB  VAL   514     -24.381   5.297   0.226  1.00 93.37           C  
ATOM   3927  CG1 VAL   514     -23.957   4.247   1.252  1.00 93.37           C  
ATOM   3928  CG2 VAL   514     -23.722   6.641   0.529  1.00 93.37           C  
ATOM   3929  N   MET   515     -23.681   2.390  -1.545  1.00 89.14           N  
ATOM   3930  CA  MET   515     -24.032   0.974  -1.487  1.00 89.14           C  
ATOM   3931  C   MET   515     -23.167   0.240  -0.468  1.00 89.14           C  
ATOM   3932  O   MET   515     -21.998  -0.048  -0.733  1.00 89.14           O  
ATOM   3933  CB  MET   515     -23.883   0.326  -2.864  1.00 89.14           C  
ATOM   3934  CG  MET   515     -24.161  -1.169  -2.872  1.00 89.14           C  
ATOM   3935  SD  MET   515     -25.893  -1.563  -2.412  1.00 89.14           S  
ATOM   3936  CE  MET   515     -25.822  -3.377  -2.427  1.00 89.14           C  
ATOM   3937  N   ILE   516     -23.772  -0.074   0.631  1.00 88.72           N  
ATOM   3938  CA  ILE   516     -23.085  -0.855   1.653  1.00 88.72           C  
ATOM   3939  C   ILE   516     -23.831  -2.166   1.889  1.00 88.72           C  
ATOM   3940  O   ILE   516     -24.998  -2.160   2.288  1.00 88.72           O  
ATOM   3941  CB  ILE   516     -22.955  -0.066   2.976  1.00 88.72           C  
ATOM   3942  CG1 ILE   516     -22.177   1.235   2.747  1.00 88.72           C  
ATOM   3943  CG2 ILE   516     -22.285  -0.924   4.053  1.00 88.72           C  
ATOM   3944  CD1 ILE   516     -22.121   2.145   3.967  1.00 88.72           C  
ATOM   3945  N   ASN   517     -23.178  -3.174   1.608  1.00 82.88           N  
ATOM   3946  CA  ASN   517     -23.644  -4.519   1.924  1.00 82.88           C  
ATOM   3947  C   ASN   517     -22.717  -5.215   2.917  1.00 82.88           C  
ATOM   3948  O   ASN   517     -21.611  -5.621   2.560  1.00 82.88           O  
ATOM   3949  CB  ASN   517     -23.780  -5.354   0.649  1.00 82.88           C  
ATOM   3950  CG  ASN   517     -24.490  -6.673   0.887  1.00 82.88           C  
ATOM   3951  OD1 ASN   517     -24.536  -7.172   2.014  1.00 82.88           O  
ATOM   3952  ND2 ASN   517     -25.049  -7.245  -0.172  1.00 82.88           N  
ATOM   3953  N   CYS   518     -23.132  -5.390   4.169  1.00 79.86           N  
ATOM   3954  CA  CYS   518     -22.276  -5.810   5.273  1.00 79.86           C  
ATOM   3955  C   CYS   518     -22.080  -7.321   5.267  1.00 79.86           C  
ATOM   3956  O   CYS   518     -21.337  -7.858   6.091  1.00 79.86           O  
ATOM   3957  CB  CYS   518     -22.872  -5.369   6.610  1.00 79.86           C  
ATOM   3958  SG  CYS   518     -22.927  -3.577   6.826  1.00 79.86           S  
ATOM   3959  N   GLY   519     -22.652  -7.980   4.198  1.00 66.98           N  
ATOM   3960  CA  GLY   519     -22.388  -9.404   4.068  1.00 66.98           C  
ATOM   3961  C   GLY   519     -23.564 -10.269   4.478  1.00 66.98           C  
ATOM   3962  O   GLY   519     -24.581  -9.759   4.954  1.00 66.98           O  
ATOM   3963  N   LEU   520     -23.560 -11.595   4.118  1.00 56.19           N  
ATOM   3964  CA  LEU   520     -24.668 -12.505   4.390  1.00 56.19           C  
ATOM   3965  C   LEU   520     -24.484 -13.199   5.735  1.00 56.19           C  
ATOM   3966  O   LEU   520     -25.309 -14.025   6.131  1.00 56.19           O  
ATOM   3967  CB  LEU   520     -24.791 -13.548   3.277  1.00 56.19           C  
ATOM   3968  CG  LEU   520     -25.379 -13.060   1.952  1.00 56.19           C  
ATOM   3969  CD1 LEU   520     -25.009 -14.016   0.823  1.00 56.19           C  
ATOM   3970  CD2 LEU   520     -26.893 -12.913   2.060  1.00 56.19           C  
ATOM   3971  N   ASN   521     -23.322 -12.960   6.383  1.00 49.21           N  
ATOM   3972  CA  ASN   521     -23.340 -13.760   7.603  1.00 49.21           C  
ATOM   3973  C   ASN   521     -24.528 -13.401   8.491  1.00 49.21           C  
ATOM   3974  O   ASN   521     -24.991 -12.259   8.485  1.00 49.21           O  
ATOM   3975  CB  ASN   521     -22.030 -13.590   8.375  1.00 49.21           C  
ATOM   3976  CG  ASN   521     -20.859 -14.272   7.695  1.00 49.21           C  
ATOM   3977  OD1 ASN   521     -21.025 -15.291   7.020  1.00 49.21           O  
ATOM   3978  ND2 ASN   521     -19.666 -13.714   7.867  1.00 49.21           N  
ATOM   3979  N   ALA   522     -25.532 -14.253   8.435  1.00 42.81           N  
ATOM   3980  CA  ALA   522     -26.743 -14.274   9.252  1.00 42.81           C  
ATOM   3981  C   ALA   522     -26.548 -13.483  10.542  1.00 42.81           C  
ATOM   3982  O   ALA   522     -27.493 -12.880  11.056  1.00 42.81           O  
ATOM   3983  CB  ALA   522     -27.145 -15.713   9.569  1.00 42.81           C  
ATOM   3984  N   THR   523     -25.338 -13.491  11.051  1.00 51.50           N  
ATOM   3985  CA  THR   523     -25.372 -12.687  12.268  1.00 51.50           C  
ATOM   3986  C   THR   523     -24.833 -11.284  12.004  1.00 51.50           C  
ATOM   3987  O   THR   523     -23.647 -11.114  11.713  1.00 51.50           O  
ATOM   3988  CB  THR   523     -24.561 -13.348  13.398  1.00 51.50           C  
ATOM   3989  OG1 THR   523     -23.269 -13.715  12.898  1.00 51.50           O  
ATOM   3990  CG2 THR   523     -25.264 -14.595  13.922  1.00 51.50           C  
ATOM   3991  N   ALA   524     -25.564 -10.503  11.226  1.00 56.90           N  
ATOM   3992  CA  ALA   524     -25.171  -9.116  10.993  1.00 56.90           C  
ATOM   3993  C   ALA   524     -24.469  -8.532  12.216  1.00 56.90           C  
ATOM   3994  O   ALA   524     -25.064  -8.430  13.292  1.00 56.90           O  
ATOM   3995  CB  ALA   524     -26.391  -8.272  10.631  1.00 56.90           C  
ATOM   3996  N   THR   525     -23.257  -8.570  12.214  1.00 73.21           N  
ATOM   3997  CA  THR   525     -22.520  -7.993  13.333  1.00 73.21           C  
ATOM   3998  C   THR   525     -22.129  -6.548  13.035  1.00 73.21           C  
ATOM   3999  O   THR   525     -21.419  -5.917  13.820  1.00 73.21           O  
ATOM   4000  CB  THR   525     -21.258  -8.814  13.654  1.00 73.21           C  
ATOM   4001  OG1 THR   525     -20.405  -8.838  12.502  1.00 73.21           O  
ATOM   4002  CG2 THR   525     -21.616 -10.246  14.038  1.00 73.21           C  
ATOM   4003  N   SER   526     -22.619  -6.010  11.976  1.00 83.63           N  
ATOM   4004  CA  SER   526     -22.028  -4.750  11.539  1.00 83.63           C  
ATOM   4005  C   SER   526     -22.972  -3.579  11.793  1.00 83.63           C  
ATOM   4006  O   SER   526     -24.118  -3.588  11.336  1.00 83.63           O  
ATOM   4007  CB  SER   526     -21.668  -4.812  10.054  1.00 83.63           C  
ATOM   4008  OG  SER   526     -20.797  -5.900   9.792  1.00 83.63           O  
ATOM   4009  N   ASP   527     -22.535  -2.613  12.519  1.00 91.69           N  
ATOM   4010  CA  ASP   527     -23.273  -1.360  12.649  1.00 91.69           C  
ATOM   4011  C   ASP   527     -22.800  -0.335  11.620  1.00 91.69           C  
ATOM   4012  O   ASP   527     -21.597  -0.179  11.399  1.00 91.69           O  
ATOM   4013  CB  ASP   527     -23.125  -0.794  14.062  1.00 91.69           C  
ATOM   4014  CG  ASP   527     -23.789  -1.658  15.120  1.00 91.69           C  
ATOM   4015  OD1 ASP   527     -24.686  -2.458  14.779  1.00 91.69           O  
ATOM   4016  OD2 ASP   527     -23.412  -1.536  16.306  1.00 91.69           O  
ATOM   4017  N   ILE   528     -23.763   0.326  11.026  1.00 94.64           N  
ATOM   4018  CA  ILE   528     -23.477   1.415  10.098  1.00 94.64           C  
ATOM   4019  C   ILE   528     -24.058   2.719  10.638  1.00 94.64           C  
ATOM   4020  O   ILE   528     -25.265   2.818  10.873  1.00 94.64           O  
ATOM   4021  CB  ILE   528     -24.041   1.119   8.690  1.00 94.64           C  
ATOM   4022  CG1 ILE   528     -23.527  -0.232   8.181  1.00 94.64           C  
ATOM   4023  CG2 ILE   528     -23.679   2.245   7.716  1.00 94.64           C  
ATOM   4024  CD1 ILE   528     -22.011  -0.312   8.059  1.00 94.64           C  
ATOM   4025  N   THR   529     -23.185   3.680  10.857  1.00 97.76           N  
ATOM   4026  CA  THR   529     -23.592   5.005  11.312  1.00 97.76           C  
ATOM   4027  C   THR   529     -23.151   6.077  10.319  1.00 97.76           C  
ATOM   4028  O   THR   529     -21.966   6.182   9.996  1.00 97.76           O  
ATOM   4029  CB  THR   529     -23.012   5.321  12.703  1.00 97.76           C  
ATOM   4030  OG1 THR   529     -23.383   4.281  13.616  1.00 97.76           O  
ATOM   4031  CG2 THR   529     -23.536   6.654  13.228  1.00 97.76           C  
ATOM   4032  N   MET   530     -24.114   6.823   9.855  1.00 97.95           N  
ATOM   4033  CA  MET   530     -23.801   7.908   8.930  1.00 97.95           C  
ATOM   4034  C   MET   530     -24.452   9.212   9.380  1.00 97.95           C  
ATOM   4035  O   MET   530     -25.673   9.358   9.309  1.00 97.95           O  
ATOM   4036  CB  MET   530     -24.260   7.557   7.513  1.00 97.95           C  
ATOM   4037  CG  MET   530     -23.610   6.303   6.951  1.00 97.95           C  
ATOM   4038  SD  MET   530     -24.155   5.936   5.238  1.00 97.95           S  
ATOM   4039  CE  MET   530     -23.224   7.199   4.329  1.00 97.95           C  
ATOM   4040  N   LYS   531     -23.602  10.204   9.806  1.00 98.24           N  
ATOM   4041  CA  LYS   531     -24.044  11.497  10.321  1.00 98.24           C  
ATOM   4042  C   LYS   531     -23.540  12.640   9.444  1.00 98.24           C  
ATOM   4043  O   LYS   531     -22.435  12.573   8.902  1.00 98.24           O  
ATOM   4044  CB  LYS   531     -23.566  11.692  11.761  1.00 98.24           C  
ATOM   4045  CG  LYS   531     -24.028  10.604  12.719  1.00 98.24           C  
ATOM   4046  CD  LYS   531     -23.448  10.804  14.113  1.00 98.24           C  
ATOM   4047  CE  LYS   531     -23.877   9.694  15.063  1.00 98.24           C  
ATOM   4048  NZ  LYS   531     -23.283   9.866  16.422  1.00 98.24           N  
ATOM   4049  N   ASN   532     -24.350  13.637   9.362  1.00 98.37           N  
ATOM   4050  CA  ASN   532     -23.998  14.860   8.648  1.00 98.37           C  
ATOM   4051  C   ASN   532     -23.554  14.566   7.218  1.00 98.37           C  
ATOM   4052  O   ASN   532     -22.428  14.885   6.835  1.00 98.37           O  
ATOM   4053  CB  ASN   532     -22.905  15.623   9.397  1.00 98.37           C  
ATOM   4054  CG  ASN   532     -23.236  15.831  10.862  1.00 98.37           C  
ATOM   4055  OD1 ASN   532     -24.244  16.457  11.200  1.00 98.37           O  
ATOM   4056  ND2 ASN   532     -22.391  15.308  11.741  1.00 98.37           N  
ATOM   4057  N   VAL   533     -24.538  13.982   6.531  1.00 97.38           N  
ATOM   4058  CA  VAL   533     -24.311  13.588   5.144  1.00 97.38           C  
ATOM   4059  C   VAL   533     -25.075  14.524   4.209  1.00 97.38           C  
ATOM   4060  O   VAL   533     -26.256  14.803   4.429  1.00 97.38           O  
ATOM   4061  CB  VAL   533     -24.734  12.123   4.894  1.00 97.38           C  
ATOM   4062  CG1 VAL   533     -24.651  11.784   3.407  1.00 97.38           C  
ATOM   4063  CG2 VAL   533     -23.864  11.171   5.712  1.00 97.38           C  
ATOM   4064  N   ARG   534     -24.355  15.036   3.280  1.00 96.54           N  
ATOM   4065  CA  ARG   534     -24.936  15.869   2.231  1.00 96.54           C  
ATOM   4066  C   ARG   534     -24.735  15.238   0.857  1.00 96.54           C  
ATOM   4067  O   ARG   534     -23.602  14.976   0.449  1.00 96.54           O  
ATOM   4068  CB  ARG   534     -24.326  17.272   2.259  1.00 96.54           C  
ATOM   4069  CG  ARG   534     -24.919  18.222   1.231  1.00 96.54           C  
ATOM   4070  CD  ARG   534     -24.564  19.671   1.532  1.00 96.54           C  
ATOM   4071  NE  ARG   534     -25.207  20.589   0.595  1.00 96.54           N  
ATOM   4072  CZ  ARG   534     -24.610  21.136  -0.460  1.00 96.54           C  
ATOM   4073  NH1 ARG   534     -23.338  20.867  -0.735  1.00 96.54           N  
ATOM   4074  NH2 ARG   534     -25.289  21.958  -1.247  1.00 96.54           N  
ATOM   4075  N   ILE   535     -25.806  14.988   0.160  1.00 93.62           N  
ATOM   4076  CA  ILE   535     -25.794  14.445  -1.194  1.00 93.62           C  
ATOM   4077  C   ILE   535     -26.479  15.422  -2.147  1.00 93.62           C  
ATOM   4078  O   ILE   535     -27.640  15.785  -1.946  1.00 93.62           O  
ATOM   4079  CB  ILE   535     -26.485  13.064  -1.255  1.00 93.62           C  
ATOM   4080  CG1 ILE   535     -25.789  12.077  -0.312  1.00 93.62           C  
ATOM   4081  CG2 ILE   535     -26.499  12.531  -2.691  1.00 93.62           C  
ATOM   4082  CD1 ILE   535     -26.578  10.798  -0.062  1.00 93.62           C  
ATOM   4083  N   VAL   536     -25.747  15.884  -3.157  1.00 90.17           N  
ATOM   4084  CA  VAL   536     -26.247  16.863  -4.116  1.00 90.17           C  
ATOM   4085  C   VAL   536     -26.093  16.322  -5.535  1.00 90.17           C  
ATOM   4086  O   VAL   536     -25.098  15.666  -5.852  1.00 90.17           O  
ATOM   4087  CB  VAL   536     -25.515  18.217  -3.979  1.00 90.17           C  
ATOM   4088  CG1 VAL   536     -26.067  19.233  -4.977  1.00 90.17           C  
ATOM   4089  CG2 VAL   536     -25.634  18.746  -2.551  1.00 90.17           C  
ATOM   4090  N   GLY   537     -27.090  16.704  -6.474  1.00 80.76           N  
ATOM   4091  CA  GLY   537     -26.843  16.497  -7.892  1.00 80.76           C  
ATOM   4092  C   GLY   537     -27.870  15.596  -8.551  1.00 80.76           C  
ATOM   4093  O   GLY   537     -28.810  15.136  -7.899  1.00 80.76           O  
ATOM   4094  N   ALA   538     -27.597  15.439  -9.887  1.00 67.40           N  
ATOM   4095  CA  ALA   538     -28.386  14.936 -11.009  1.00 67.40           C  
ATOM   4096  C   ALA   538     -28.131  13.449 -11.236  1.00 67.40           C  
ATOM   4097  O   ALA   538     -26.980  13.005 -11.253  1.00 67.40           O  
ATOM   4098  CB  ALA   538     -28.072  15.726 -12.277  1.00 67.40           C  
ATOM   4099  N   PHE   539     -29.157  12.604 -11.079  1.00 64.75           N  
ATOM   4100  CA  PHE   539     -29.127  11.147 -11.051  1.00 64.75           C  
ATOM   4101  C   PHE   539     -29.699  10.568 -12.340  1.00 64.75           C  
ATOM   4102  O   PHE   539     -30.746   9.918 -12.324  1.00 64.75           O  
ATOM   4103  CB  PHE   539     -29.908  10.615  -9.845  1.00 64.75           C  
ATOM   4104  CG  PHE   539     -29.420  11.145  -8.524  1.00 64.75           C  
ATOM   4105  CD1 PHE   539     -28.391  10.508  -7.841  1.00 64.75           C  
ATOM   4106  CD2 PHE   539     -29.990  12.281  -7.966  1.00 64.75           C  
ATOM   4107  CE1 PHE   539     -27.937  10.997  -6.618  1.00 64.75           C  
ATOM   4108  CE2 PHE   539     -29.542  12.776  -6.744  1.00 64.75           C  
ATOM   4109  CZ  PHE   539     -28.516  12.132  -6.072  1.00 64.75           C  
ATOM   4110  N   PRO   540     -29.191  10.841 -13.485  1.00 51.01           N  
ATOM   4111  CA  PRO   540     -30.044  10.615 -14.654  1.00 51.01           C  
ATOM   4112  C   PRO   540     -30.173   9.137 -15.014  1.00 51.01           C  
ATOM   4113  O   PRO   540     -31.182   8.724 -15.593  1.00 51.01           O  
ATOM   4114  CB  PRO   540     -29.329  11.387 -15.767  1.00 51.01           C  
ATOM   4115  CG  PRO   540     -28.003  11.756 -15.184  1.00 51.01           C  
ATOM   4116  CD  PRO   540     -28.030  11.460 -13.712  1.00 51.01           C  
ATOM   4117  N   ASP   541     -29.677   8.196 -14.188  1.00 56.89           N  
ATOM   4118  CA  ASP   541     -29.885   6.837 -14.678  1.00 56.89           C  
ATOM   4119  C   ASP   541     -30.143   5.871 -13.524  1.00 56.89           C  
ATOM   4120  O   ASP   541     -29.839   4.680 -13.624  1.00 56.89           O  
ATOM   4121  CB  ASP   541     -28.679   6.370 -15.496  1.00 56.89           C  
ATOM   4122  CG  ASP   541     -28.573   7.061 -16.844  1.00 56.89           C  
ATOM   4123  OD1 ASP   541     -29.581   7.628 -17.319  1.00 56.89           O  
ATOM   4124  OD2 ASP   541     -27.473   7.036 -17.437  1.00 56.89           O  
ATOM   4125  N   ALA   542     -30.399   6.330 -12.393  1.00 51.74           N  
ATOM   4126  CA  ALA   542     -30.936   5.427 -11.379  1.00 51.74           C  
ATOM   4127  C   ALA   542     -32.407   5.119 -11.642  1.00 51.74           C  
ATOM   4128  O   ALA   542     -33.239   5.210 -10.736  1.00 51.74           O  
ATOM   4129  CB  ALA   542     -30.762   6.027  -9.986  1.00 51.74           C  
ATOM   4130  N   ASP   543     -32.821   5.227 -12.804  1.00 56.97           N  
ATOM   4131  CA  ASP   543     -34.213   4.809 -12.935  1.00 56.97           C  
ATOM   4132  C   ASP   543     -34.472   3.514 -12.168  1.00 56.97           C  
ATOM   4133  O   ASP   543     -33.874   2.479 -12.467  1.00 56.97           O  
ATOM   4134  CB  ASP   543     -34.583   4.630 -14.409  1.00 56.97           C  
ATOM   4135  CG  ASP   543     -34.979   5.933 -15.083  1.00 56.97           C  
ATOM   4136  OD1 ASP   543     -35.281   6.918 -14.376  1.00 56.97           O  
ATOM   4137  OD2 ASP   543     -34.993   5.972 -16.332  1.00 56.97           O  
ATOM   4138  N   GLY   544     -34.883   3.723 -10.970  1.00 64.11           N  
ATOM   4139  CA  GLY   544     -35.402   2.574 -10.246  1.00 64.11           C  
ATOM   4140  C   GLY   544     -34.498   2.125  -9.113  1.00 64.11           C  
ATOM   4141  O   GLY   544     -34.751   1.097  -8.481  1.00 64.11           O  
ATOM   4142  N   GLN   545     -33.339   2.714  -9.122  1.00 75.94           N  
ATOM   4143  CA  GLN   545     -32.531   2.324  -7.971  1.00 75.94           C  
ATOM   4144  C   GLN   545     -32.528   3.417  -6.906  1.00 75.94           C  
ATOM   4145  O   GLN   545     -32.697   4.597  -7.220  1.00 75.94           O  
ATOM   4146  CB  GLN   545     -31.098   2.008  -8.402  1.00 75.94           C  
ATOM   4147  CG  GLN   545     -30.985   0.798  -9.319  1.00 75.94           C  
ATOM   4148  CD  GLN   545     -29.546   0.432  -9.634  1.00 75.94           C  
ATOM   4149  OE1 GLN   545     -28.624   1.213  -9.379  1.00 75.94           O  
ATOM   4150  NE2 GLN   545     -29.345  -0.757 -10.191  1.00 75.94           N  
ATOM   4151  N   ALA   546     -32.360   2.958  -5.700  1.00 80.60           N  
ATOM   4152  CA  ALA   546     -32.273   3.902  -4.589  1.00 80.60           C  
ATOM   4153  C   ALA   546     -30.945   4.655  -4.612  1.00 80.60           C  
ATOM   4154  O   ALA   546     -29.930   4.122  -5.065  1.00 80.60           O  
ATOM   4155  CB  ALA   546     -32.446   3.175  -3.258  1.00 80.60           C  
ATOM   4156  N   ILE   547     -30.916   5.807  -4.069  1.00 85.90           N  
ATOM   4157  CA  ILE   547     -29.721   6.641  -4.001  1.00 85.90           C  
ATOM   4158  C   ILE   547     -28.720   6.030  -3.024  1.00 85.90           C  
ATOM   4159  O   ILE   547     -27.528   5.932  -3.327  1.00 85.90           O  
ATOM   4160  CB  ILE   547     -30.065   8.088  -3.582  1.00 85.90           C  
ATOM   4161  CG1 ILE   547     -30.973   8.746  -4.627  1.00 85.90           C  
ATOM   4162  CG2 ILE   547     -28.788   8.907  -3.373  1.00 85.90           C  
ATOM   4163  CD1 ILE   547     -31.474  10.128  -4.230  1.00 85.90           C  
ATOM   4164  N   CYS   548     -29.286   5.612  -1.912  1.00 90.87           N  
ATOM   4165  CA  CYS   548     -28.483   4.951  -0.889  1.00 90.87           C  
ATOM   4166  C   CYS   548     -29.083   3.602  -0.512  1.00 90.87           C  
ATOM   4167  O   CYS   548     -30.263   3.516  -0.171  1.00 90.87           O  
ATOM   4168  CB  CYS   548     -28.368   5.833   0.354  1.00 90.87           C  
ATOM   4169  SG  CYS   548     -27.559   7.419   0.049  1.00 90.87           S  
ATOM   4170  N   GLN   549     -28.154   2.571  -0.565  1.00 89.00           N  
ATOM   4171  CA  GLN   549     -28.543   1.226  -0.155  1.00 89.00           C  
ATOM   4172  C   GLN   549     -27.653   0.717   0.975  1.00 89.00           C  
ATOM   4173  O   GLN   549     -26.426   0.727   0.859  1.00 89.00           O  
ATOM   4174  CB  GLN   549     -28.485   0.265  -1.343  1.00 89.00           C  
ATOM   4175  CG  GLN   549     -29.347   0.692  -2.523  1.00 89.00           C  
ATOM   4176  CD  GLN   549     -29.336  -0.318  -3.655  1.00 89.00           C  
ATOM   4177  OE1 GLN   549     -29.509  -1.521  -3.433  1.00 89.00           O  
ATOM   4178  NE2 GLN   549     -29.130   0.163  -4.877  1.00 89.00           N  
ATOM   4179  N   ILE   550     -28.313   0.297   1.981  1.00 89.91           N  
ATOM   4180  CA  ILE   550     -27.598  -0.329   3.088  1.00 89.91           C  
ATOM   4181  C   ILE   550     -28.275  -1.647   3.460  1.00 89.91           C  
ATOM   4182  O   ILE   550     -29.430  -1.658   3.891  1.00 89.91           O  
ATOM   4183  CB  ILE   550     -27.530   0.604   4.317  1.00 89.91           C  
ATOM   4184  CG1 ILE   550     -26.916   1.954   3.930  1.00 89.91           C  
ATOM   4185  CG2 ILE   550     -26.737  -0.053   5.451  1.00 89.91           C  
ATOM   4186  CD1 ILE   550     -26.930   2.985   5.051  1.00 89.91           C  
ATOM   4187  N   HIS   551     -27.564  -2.774   3.352  1.00 85.21           N  
ATOM   4188  CA  HIS   551     -28.108  -4.114   3.539  1.00 85.21           C  
ATOM   4189  C   HIS   551     -27.361  -4.863   4.638  1.00 85.21           C  
ATOM   4190  O   HIS   551     -26.179  -4.606   4.877  1.00 85.21           O  
ATOM   4191  CB  HIS   551     -28.047  -4.905   2.231  1.00 85.21           C  
ATOM   4192  CG  HIS   551     -28.854  -4.300   1.126  1.00 85.21           C  
ATOM   4193  ND1 HIS   551     -28.813  -4.770  -0.168  1.00 85.21           N  
ATOM   4194  CD2 HIS   551     -29.725  -3.264   1.126  1.00 85.21           C  
ATOM   4195  CE1 HIS   551     -29.626  -4.046  -0.919  1.00 85.21           C  
ATOM   4196  NE2 HIS   551     -30.191  -3.125  -0.158  1.00 85.21           N  
ATOM   4197  N   ASN   552     -28.095  -5.720   5.308  1.00 81.88           N  
ATOM   4198  CA  ASN   552     -27.552  -6.775   6.156  1.00 81.88           C  
ATOM   4199  C   ASN   552     -26.747  -6.202   7.319  1.00 81.88           C  
ATOM   4200  O   ASN   552     -25.744  -6.787   7.734  1.00 81.88           O  
ATOM   4201  CB  ASN   552     -26.687  -7.733   5.333  1.00 81.88           C  
ATOM   4202  CG  ASN   552     -27.468  -8.426   4.234  1.00 81.88           C  
ATOM   4203  OD1 ASN   552     -28.584  -8.904   4.454  1.00 81.88           O  
ATOM   4204  ND2 ASN   552     -26.888  -8.485   3.041  1.00 81.88           N  
ATOM   4205  N   ALA   553     -27.035  -4.978   7.721  1.00 87.02           N  
ATOM   4206  CA  ALA   553     -26.431  -4.395   8.917  1.00 87.02           C  
ATOM   4207  C   ALA   553     -27.168  -4.841  10.176  1.00 87.02           C  
ATOM   4208  O   ALA   553     -28.333  -5.243  10.112  1.00 87.02           O  
ATOM   4209  CB  ALA   553     -26.423  -2.872   8.820  1.00 87.02           C  
ATOM   4210  N   ARG   554     -26.370  -5.005  11.271  1.00 88.04           N  
ATOM   4211  CA  ARG   554     -27.074  -5.179  12.538  1.00 88.04           C  
ATOM   4212  C   ARG   554     -27.923  -3.955  12.864  1.00 88.04           C  
ATOM   4213  O   ARG   554     -29.149  -4.050  12.952  1.00 88.04           O  
ATOM   4214  CB  ARG   554     -26.082  -5.446  13.672  1.00 88.04           C  
ATOM   4215  CG  ARG   554     -26.739  -5.690  15.021  1.00 88.04           C  
ATOM   4216  CD  ARG   554     -25.728  -6.132  16.069  1.00 88.04           C  
ATOM   4217  NE  ARG   554     -24.698  -5.120  16.286  1.00 88.04           N  
ATOM   4218  CZ  ARG   554     -23.743  -5.195  17.209  1.00 88.04           C  
ATOM   4219  NH1 ARG   554     -23.668  -6.241  18.023  1.00 88.04           N  
ATOM   4220  NH2 ARG   554     -22.857  -4.216  17.319  1.00 88.04           N  
ATOM   4221  N   HIS   555     -27.353  -2.776  13.048  1.00 92.73           N  
ATOM   4222  CA  HIS   555     -28.046  -1.513  13.273  1.00 92.73           C  
ATOM   4223  C   HIS   555     -27.641  -0.470  12.236  1.00 92.73           C  
ATOM   4224  O   HIS   555     -26.453  -0.292  11.960  1.00 92.73           O  
ATOM   4225  CB  HIS   555     -27.761  -0.990  14.682  1.00 92.73           C  
ATOM   4226  CG  HIS   555     -28.125  -1.955  15.765  1.00 92.73           C  
ATOM   4227  ND1 HIS   555     -29.421  -2.366  15.991  1.00 92.73           N  
ATOM   4228  CD2 HIS   555     -27.359  -2.592  16.682  1.00 92.73           C  
ATOM   4229  CE1 HIS   555     -29.437  -3.216  17.005  1.00 92.73           C  
ATOM   4230  NE2 HIS   555     -28.198  -3.370  17.441  1.00 92.73           N  
ATOM   4231  N   ILE   556     -28.636   0.192  11.609  1.00 95.04           N  
ATOM   4232  CA  ILE   556     -28.401   1.327  10.723  1.00 95.04           C  
ATOM   4233  C   ILE   556     -28.868   2.614  11.399  1.00 95.04           C  
ATOM   4234  O   ILE   556     -30.027   2.723  11.807  1.00 95.04           O  
ATOM   4235  CB  ILE   556     -29.118   1.143   9.367  1.00 95.04           C  
ATOM   4236  CG1 ILE   556     -28.665  -0.159   8.696  1.00 95.04           C  
ATOM   4237  CG2 ILE   556     -28.865   2.347   8.455  1.00 95.04           C  
ATOM   4238  CD1 ILE   556     -29.504  -0.559   7.490  1.00 95.04           C  
ATOM   4239  N   GLU   557     -27.951   3.524  11.518  1.00 97.49           N  
ATOM   4240  CA  GLU   557     -28.244   4.845  12.066  1.00 97.49           C  
ATOM   4241  C   GLU   557     -27.938   5.943  11.051  1.00 97.49           C  
ATOM   4242  O   GLU   557     -26.778   6.161  10.696  1.00 97.49           O  
ATOM   4243  CB  GLU   557     -27.449   5.082  13.353  1.00 97.49           C  
ATOM   4244  CG  GLU   557     -27.683   6.450  13.977  1.00 97.49           C  
ATOM   4245  CD  GLU   557     -29.037   6.577  14.656  1.00 97.49           C  
ATOM   4246  OE1 GLU   557     -29.377   7.685  15.130  1.00 97.49           O  
ATOM   4247  OE2 GLU   557     -29.764   5.560  14.716  1.00 97.49           O  
ATOM   4248  N   VAL   558     -28.953   6.561  10.617  1.00 97.00           N  
ATOM   4249  CA  VAL   558     -28.890   7.678   9.680  1.00 97.00           C  
ATOM   4250  C   VAL   558     -29.366   8.956  10.368  1.00 97.00           C  
ATOM   4251  O   VAL   558     -30.510   9.037  10.819  1.00 97.00           O  
ATOM   4252  CB  VAL   558     -29.736   7.407   8.416  1.00 97.00           C  
ATOM   4253  CG1 VAL   558     -29.777   8.643   7.519  1.00 97.00           C  
ATOM   4254  CG2 VAL   558     -29.181   6.206   7.651  1.00 97.00           C  
ATOM   4255  N   ASP   559     -28.481   9.951  10.540  1.00 97.61           N  
ATOM   4256  CA  ASP   559     -28.804  11.185  11.250  1.00 97.61           C  
ATOM   4257  C   ASP   559     -28.284  12.405  10.494  1.00 97.61           C  
ATOM   4258  O   ASP   559     -27.096  12.483  10.173  1.00 97.61           O  
ATOM   4259  CB  ASP   559     -28.224  11.157  12.666  1.00 97.61           C  
ATOM   4260  CG  ASP   559     -28.550  12.407  13.465  1.00 97.61           C  
ATOM   4261  OD1 ASP   559     -29.637  12.991  13.267  1.00 97.61           O  
ATOM   4262  OD2 ASP   559     -27.710  12.812  14.297  1.00 97.61           O  
ATOM   4263  N   ASN   560     -29.185  13.318  10.309  1.00 97.65           N  
ATOM   4264  CA  ASN   560     -28.874  14.616   9.719  1.00 97.65           C  
ATOM   4265  C   ASN   560     -28.337  14.472   8.298  1.00 97.65           C  
ATOM   4266  O   ASN   560     -27.233  14.929   7.998  1.00 97.65           O  
ATOM   4267  CB  ASN   560     -27.872  15.375  10.591  1.00 97.65           C  
ATOM   4268  CG  ASN   560     -27.705  16.821  10.166  1.00 97.65           C  
ATOM   4269  OD1 ASN   560     -28.635  17.436   9.637  1.00 97.65           O  
ATOM   4270  ND2 ASN   560     -26.520  17.373  10.394  1.00 97.65           N  
ATOM   4271  N   TRP   561     -29.186  13.963   7.452  1.00 96.48           N  
ATOM   4272  CA  TRP   561     -28.940  13.851   6.018  1.00 96.48           C  
ATOM   4273  C   TRP   561     -29.651  14.962   5.254  1.00 96.48           C  
ATOM   4274  O   TRP   561     -30.804  15.287   5.549  1.00 96.48           O  
ATOM   4275  CB  TRP   561     -29.396  12.484   5.499  1.00 96.48           C  
ATOM   4276  CG  TRP   561     -28.470  11.359   5.849  1.00 96.48           C  
ATOM   4277  CD1 TRP   561     -27.633  11.286   6.927  1.00 96.48           C  
ATOM   4278  CD2 TRP   561     -28.283  10.147   5.113  1.00 96.48           C  
ATOM   4279  NE1 TRP   561     -26.937  10.100   6.906  1.00 96.48           N  
ATOM   4280  CE2 TRP   561     -27.317   9.383   5.804  1.00 96.48           C  
ATOM   4281  CE3 TRP   561     -28.839   9.631   3.935  1.00 96.48           C  
ATOM   4282  CZ2 TRP   561     -26.896   8.129   5.355  1.00 96.48           C  
ATOM   4283  CZ3 TRP   561     -28.418   8.383   3.490  1.00 96.48           C  
ATOM   4284  CH2 TRP   561     -27.456   7.648   4.201  1.00 96.48           C  
ATOM   4285  N   ASN   562     -29.011  15.542   4.317  1.00 93.71           N  
ATOM   4286  CA  ASN   562     -29.549  16.520   3.377  1.00 93.71           C  
ATOM   4287  C   ASN   562     -29.316  16.094   1.930  1.00 93.71           C  
ATOM   4288  O   ASN   562     -28.185  16.133   1.442  1.00 93.71           O  
ATOM   4289  CB  ASN   562     -28.939  17.900   3.630  1.00 93.71           C  
ATOM   4290  CG  ASN   562     -29.643  19.000   2.859  1.00 93.71           C  
ATOM   4291  OD1 ASN   562     -30.144  18.777   1.755  1.00 93.71           O  
ATOM   4292  ND2 ASN   562     -29.685  20.194   3.437  1.00 93.71           N  
ATOM   4293  N   ILE   563     -30.408  15.654   1.228  1.00 90.22           N  
ATOM   4294  CA  ILE   563     -30.333  15.161  -0.143  1.00 90.22           C  
ATOM   4295  C   ILE   563     -31.106  16.096  -1.071  1.00 90.22           C  
ATOM   4296  O   ILE   563     -32.319  16.263  -0.924  1.00 90.22           O  
ATOM   4297  CB  ILE   563     -30.881  13.720  -0.257  1.00 90.22           C  
ATOM   4298  CG1 ILE   563     -30.159  12.796   0.731  1.00 90.22           C  
ATOM   4299  CG2 ILE   563     -30.745  13.203  -1.692  1.00 90.22           C  
ATOM   4300  CD1 ILE   563     -30.729  11.385   0.787  1.00 90.22           C  
ATOM   4301  N   ARG   564     -30.393  16.772  -2.088  1.00 85.74           N  
ATOM   4302  CA  ARG   564     -30.945  17.785  -2.981  1.00 85.74           C  
ATOM   4303  C   ARG   564     -30.535  17.524  -4.426  1.00 85.74           C  
ATOM   4304  O   ARG   564     -29.514  16.880  -4.681  1.00 85.74           O  
ATOM   4305  CB  ARG   564     -30.492  19.183  -2.553  1.00 85.74           C  
ATOM   4306  CG  ARG   564     -31.190  20.311  -3.295  1.00 85.74           C  
ATOM   4307  CD  ARG   564     -30.702  21.677  -2.834  1.00 85.74           C  
ATOM   4308  NE  ARG   564     -30.938  21.880  -1.407  1.00 85.74           N  
ATOM   4309  CZ  ARG   564     -31.912  22.630  -0.899  1.00 85.74           C  
ATOM   4310  NH1 ARG   564     -32.764  23.266  -1.696  1.00 85.74           N  
ATOM   4311  NH2 ARG   564     -32.036  22.746   0.415  1.00 85.74           N  
ATOM   4312  N   GLY   565     -31.449  18.193  -5.292  1.00 78.49           N  
ATOM   4313  CA  GLY   565     -31.085  18.240  -6.699  1.00 78.49           C  
ATOM   4314  C   GLY   565     -31.147  16.884  -7.376  1.00 78.49           C  
ATOM   4315  O   GLY   565     -30.288  16.555  -8.197  1.00 78.49           O  
ATOM   4316  N   VAL   566     -32.067  16.089  -6.823  1.00 71.17           N  
ATOM   4317  CA  VAL   566     -32.222  14.750  -7.381  1.00 71.17           C  
ATOM   4318  C   VAL   566     -32.991  14.825  -8.698  1.00 71.17           C  
ATOM   4319  O   VAL   566     -34.075  15.412  -8.759  1.00 71.17           O  
ATOM   4320  CB  VAL   566     -32.944  13.804  -6.396  1.00 71.17           C  
ATOM   4321  CG1 VAL   566     -33.103  12.412  -7.002  1.00 71.17           C  
ATOM   4322  CG2 VAL   566     -32.183  13.731  -5.073  1.00 71.17           C  
ATOM   4323  N   ASN   567     -32.318  14.631  -9.814  1.00 69.44           N  
ATOM   4324  CA  ASN   567     -32.969  14.433 -11.104  1.00 69.44           C  
ATOM   4325  C   ASN   567     -33.250  12.957 -11.370  1.00 69.44           C  
ATOM   4326  O   ASN   567     -32.670  12.084 -10.723  1.00 69.44           O  
ATOM   4327  CB  ASN   567     -32.118  15.023 -12.231  1.00 69.44           C  
ATOM   4328  CG  ASN   567     -32.080  16.538 -12.202  1.00 69.44           C  
ATOM   4329  OD1 ASN   567     -32.957  17.182 -11.621  1.00 69.44           O  
ATOM   4330  ND2 ASN   567     -31.063  17.118 -12.829  1.00 69.44           N  
ATOM   4331  N   GLY   568     -34.304  12.663 -12.198  1.00 69.41           N  
ATOM   4332  CA  GLY   568     -34.703  11.304 -12.527  1.00 69.41           C  
ATOM   4333  C   GLY   568     -35.771  10.755 -11.600  1.00 69.41           C  
ATOM   4334  O   GLY   568     -36.549  11.517 -11.021  1.00 69.41           O  
ATOM   4335  N   GLN   569     -35.903   9.423 -11.632  1.00 72.65           N  
ATOM   4336  CA  GLN   569     -36.904   8.771 -10.794  1.00 72.65           C  
ATOM   4337  C   GLN   569     -36.271   7.695  -9.917  1.00 72.65           C  
ATOM   4338  O   GLN   569     -36.415   6.502 -10.188  1.00 72.65           O  
ATOM   4339  CB  GLN   569     -38.012   8.162 -11.655  1.00 72.65           C  
ATOM   4340  CG  GLN   569     -38.790   9.186 -12.471  1.00 72.65           C  
ATOM   4341  CD  GLN   569     -39.807   9.947 -11.642  1.00 72.65           C  
ATOM   4342  OE1 GLN   569     -40.076   9.596 -10.489  1.00 72.65           O  
ATOM   4343  NE2 GLN   569     -40.381  10.995 -12.223  1.00 72.65           N  
ATOM   4344  N   PRO   570     -35.455   8.140  -8.938  1.00 74.90           N  
ATOM   4345  CA  PRO   570     -35.022   7.045  -8.067  1.00 74.90           C  
ATOM   4346  C   PRO   570     -36.187   6.361  -7.355  1.00 74.90           C  
ATOM   4347  O   PRO   570     -37.249   6.965  -7.181  1.00 74.90           O  
ATOM   4348  CB  PRO   570     -34.100   7.739  -7.061  1.00 74.90           C  
ATOM   4349  CG  PRO   570     -34.613   9.140  -6.975  1.00 74.90           C  
ATOM   4350  CD  PRO   570     -35.184   9.521  -8.311  1.00 74.90           C  
ATOM   4351  N   SER   571     -36.042   5.070  -7.019  1.00 77.03           N  
ATOM   4352  CA  SER   571     -37.092   4.393  -6.266  1.00 77.03           C  
ATOM   4353  C   SER   571     -37.213   4.958  -4.855  1.00 77.03           C  
ATOM   4354  O   SER   571     -38.315   5.050  -4.310  1.00 77.03           O  
ATOM   4355  CB  SER   571     -36.820   2.889  -6.200  1.00 77.03           C  
ATOM   4356  OG  SER   571     -35.628   2.625  -5.480  1.00 77.03           O  
ATOM   4357  N   SER   572     -36.102   5.340  -4.167  1.00 82.14           N  
ATOM   4358  CA  SER   572     -36.071   5.880  -2.812  1.00 82.14           C  
ATOM   4359  C   SER   572     -34.772   6.635  -2.548  1.00 82.14           C  
ATOM   4360  O   SER   572     -33.794   6.473  -3.281  1.00 82.14           O  
ATOM   4361  CB  SER   572     -36.238   4.761  -1.784  1.00 82.14           C  
ATOM   4362  OG  SER   572     -35.245   3.764  -1.960  1.00 82.14           O  
ATOM   4363  N   TYR   573     -34.736   7.487  -1.446  1.00 86.38           N  
ATOM   4364  CA  TYR   573     -33.500   8.093  -0.964  1.00 86.38           C  
ATOM   4365  C   TYR   573     -32.644   7.071  -0.225  1.00 86.38           C  
ATOM   4366  O   TYR   573     -31.437   6.978  -0.458  1.00 86.38           O  
ATOM   4367  CB  TYR   573     -33.804   9.281  -0.046  1.00 86.38           C  
ATOM   4368  CG  TYR   573     -34.530  10.410  -0.736  1.00 86.38           C  
ATOM   4369  CD1 TYR   573     -33.976  11.046  -1.845  1.00 86.38           C  
ATOM   4370  CD2 TYR   573     -35.770  10.845  -0.281  1.00 86.38           C  
ATOM   4371  CE1 TYR   573     -34.640  12.089  -2.483  1.00 86.38           C  
ATOM   4372  CE2 TYR   573     -36.443  11.886  -0.911  1.00 86.38           C  
ATOM   4373  CZ  TYR   573     -35.871  12.501  -2.009  1.00 86.38           C  
ATOM   4374  OH  TYR   573     -36.533  13.532  -2.637  1.00 86.38           O  
ATOM   4375  N   LEU   574     -33.372   6.351   0.600  1.00 89.84           N  
ATOM   4376  CA  LEU   574     -32.716   5.323   1.401  1.00 89.84           C  
ATOM   4377  C   LEU   574     -33.470   4.001   1.312  1.00 89.84           C  
ATOM   4378  O   LEU   574     -34.671   3.946   1.588  1.00 89.84           O  
ATOM   4379  CB  LEU   574     -32.613   5.768   2.862  1.00 89.84           C  
ATOM   4380  CG  LEU   574     -32.065   4.735   3.848  1.00 89.84           C  
ATOM   4381  CD1 LEU   574     -30.613   4.406   3.517  1.00 89.84           C  
ATOM   4382  CD2 LEU   574     -32.191   5.243   5.281  1.00 89.84           C  
ATOM   4383  N   TYR   575     -32.776   3.003   0.858  1.00 87.46           N  
ATOM   4384  CA  TYR   575     -33.244   1.622   0.830  1.00 87.46           C  
ATOM   4385  C   TYR   575     -32.474   0.765   1.829  1.00 87.46           C  
ATOM   4386  O   TYR   575     -31.319   0.408   1.588  1.00 87.46           O  
ATOM   4387  CB  TYR   575     -33.105   1.035  -0.577  1.00 87.46           C  
ATOM   4388  CG  TYR   575     -33.580  -0.393  -0.689  1.00 87.46           C  
ATOM   4389  CD1 TYR   575     -33.096  -1.233  -1.690  1.00 87.46           C  
ATOM   4390  CD2 TYR   575     -34.515  -0.906   0.204  1.00 87.46           C  
ATOM   4391  CE1 TYR   575     -33.533  -2.549  -1.798  1.00 87.46           C  
ATOM   4392  CE2 TYR   575     -34.959  -2.221   0.106  1.00 87.46           C  
ATOM   4393  CZ  TYR   575     -34.462  -3.033  -0.896  1.00 87.46           C  
ATOM   4394  OH  TYR   575     -34.898  -4.336  -0.999  1.00 87.46           O  
ATOM   4395  N   ALA   576     -33.097   0.444   2.898  1.00 89.36           N  
ATOM   4396  CA  ALA   576     -32.522  -0.398   3.944  1.00 89.36           C  
ATOM   4397  C   ALA   576     -33.150  -1.789   3.935  1.00 89.36           C  
ATOM   4398  O   ALA   576     -34.374  -1.925   3.992  1.00 89.36           O  
ATOM   4399  CB  ALA   576     -32.702   0.255   5.312  1.00 89.36           C  
ATOM   4400  N   GLN   577     -32.279  -2.806   3.877  1.00 85.34           N  
ATOM   4401  CA  GLN   577     -32.759  -4.178   3.758  1.00 85.34           C  
ATOM   4402  C   GLN   577     -32.019  -5.105   4.719  1.00 85.34           C  
ATOM   4403  O   GLN   577     -30.798  -5.016   4.859  1.00 85.34           O  
ATOM   4404  CB  GLN   577     -32.603  -4.679   2.321  1.00 85.34           C  
ATOM   4405  CG  GLN   577     -33.102  -6.102   2.108  1.00 85.34           C  
ATOM   4406  CD  GLN   577     -32.831  -6.616   0.707  1.00 85.34           C  
ATOM   4407  OE1 GLN   577     -31.867  -6.202   0.055  1.00 85.34           O  
ATOM   4408  NE2 GLN   577     -33.680  -7.522   0.233  1.00 85.34           N  
ATOM   4409  N   ALA   578     -32.806  -5.912   5.392  1.00 82.50           N  
ATOM   4410  CA  ALA   578     -32.338  -7.049   6.180  1.00 82.50           C  
ATOM   4411  C   ALA   578     -31.446  -6.590   7.329  1.00 82.50           C  
ATOM   4412  O   ALA   578     -30.393  -7.181   7.581  1.00 82.50           O  
ATOM   4413  CB  ALA   578     -31.590  -8.041   5.293  1.00 82.50           C  
ATOM   4414  N   ALA   579     -31.729  -5.431   7.912  1.00 86.64           N  
ATOM   4415  CA  ALA   579     -31.074  -4.981   9.137  1.00 86.64           C  
ATOM   4416  C   ALA   579     -31.841  -5.448  10.372  1.00 86.64           C  
ATOM   4417  O   ALA   579     -33.017  -5.809  10.280  1.00 86.64           O  
ATOM   4418  CB  ALA   579     -30.941  -3.460   9.141  1.00 86.64           C  
ATOM   4419  N   GLN   580     -31.155  -5.576  11.487  1.00 87.20           N  
ATOM   4420  CA  GLN   580     -31.856  -5.898  12.725  1.00 87.20           C  
ATOM   4421  C   GLN   580     -32.647  -4.698  13.237  1.00 87.20           C  
ATOM   4422  O   GLN   580     -33.737  -4.857  13.791  1.00 87.20           O  
ATOM   4423  CB  GLN   580     -30.869  -6.371  13.794  1.00 87.20           C  
ATOM   4424  CG  GLN   580     -30.261  -7.737  13.508  1.00 87.20           C  
ATOM   4425  CD  GLN   580     -29.385  -8.239  14.641  1.00 87.20           C  
ATOM   4426  OE1 GLN   580     -29.367  -7.661  15.732  1.00 87.20           O  
ATOM   4427  NE2 GLN   580     -28.651  -9.317  14.390  1.00 87.20           N  
ATOM   4428  N   SER   581     -32.040  -3.506  13.077  1.00 89.78           N  
ATOM   4429  CA  SER   581     -32.774  -2.293  13.421  1.00 89.78           C  
ATOM   4430  C   SER   581     -32.384  -1.133  12.511  1.00 89.78           C  
ATOM   4431  O   SER   581     -31.307  -1.143  11.911  1.00 89.78           O  
ATOM   4432  CB  SER   581     -32.526  -1.911  14.881  1.00 89.78           C  
ATOM   4433  OG  SER   581     -31.167  -1.564  15.086  1.00 89.78           O  
ATOM   4434  N   LEU   582     -33.349  -0.123  12.346  1.00 93.12           N  
ATOM   4435  CA  LEU   582     -33.157   1.063  11.519  1.00 93.12           C  
ATOM   4436  C   LEU   582     -33.646   2.314  12.240  1.00 93.12           C  
ATOM   4437  O   LEU   582     -34.796   2.373  12.680  1.00 93.12           O  
ATOM   4438  CB  LEU   582     -33.890   0.910  10.183  1.00 93.12           C  
ATOM   4439  CG  LEU   582     -33.908   2.140   9.275  1.00 93.12           C  
ATOM   4440  CD1 LEU   582     -32.502   2.450   8.775  1.00 93.12           C  
ATOM   4441  CD2 LEU   582     -34.862   1.927   8.105  1.00 93.12           C  
ATOM   4442  N   ASN   583     -32.788   3.309  12.392  1.00 95.07           N  
ATOM   4443  CA  ASN   583     -33.093   4.637  12.916  1.00 95.07           C  
ATOM   4444  C   ASN   583     -32.761   5.729  11.903  1.00 95.07           C  
ATOM   4445  O   ASN   583     -31.601   5.897  11.524  1.00 95.07           O  
ATOM   4446  CB  ASN   583     -32.343   4.882  14.227  1.00 95.07           C  
ATOM   4447  CG  ASN   583     -32.763   3.927  15.327  1.00 95.07           C  
ATOM   4448  OD1 ASN   583     -33.951   3.795  15.631  1.00 95.07           O  
ATOM   4449  ND2 ASN   583     -31.791   3.255  15.932  1.00 95.07           N  
ATOM   4450  N   VAL   584     -33.768   6.388  11.508  1.00 94.30           N  
ATOM   4451  CA  VAL   584     -33.560   7.496  10.582  1.00 94.30           C  
ATOM   4452  C   VAL   584     -34.031   8.800  11.221  1.00 94.30           C  
ATOM   4453  O   VAL   584     -35.228   8.989  11.450  1.00 94.30           O  
ATOM   4454  CB  VAL   584     -34.296   7.262   9.243  1.00 94.30           C  
ATOM   4455  CG1 VAL   584     -33.936   8.349   8.232  1.00 94.30           C  
ATOM   4456  CG2 VAL   584     -33.964   5.879   8.687  1.00 94.30           C  
ATOM   4457  N   HIS   585     -33.097   9.720  11.531  1.00 95.08           N  
ATOM   4458  CA  HIS   585     -33.375  11.006  12.160  1.00 95.08           C  
ATOM   4459  C   HIS   585     -32.960  12.162  11.257  1.00 95.08           C  
ATOM   4460  O   HIS   585     -31.816  12.221  10.803  1.00 95.08           O  
ATOM   4461  CB  HIS   585     -32.658  11.109  13.508  1.00 95.08           C  
ATOM   4462  CG  HIS   585     -33.279  12.096  14.444  1.00 95.08           C  
ATOM   4463  ND1 HIS   585     -32.650  13.263  14.821  1.00 95.08           N  
ATOM   4464  CD2 HIS   585     -34.476  12.090  15.076  1.00 95.08           C  
ATOM   4465  CE1 HIS   585     -33.435  13.932  15.648  1.00 95.08           C  
ATOM   4466  NE2 HIS   585     -34.549  13.242  15.819  1.00 95.08           N  
ATOM   4467  N   ARG   586     -33.891  13.001  11.000  1.00 94.96           N  
ATOM   4468  CA  ARG   586     -33.644  14.287  10.356  1.00 94.96           C  
ATOM   4469  C   ARG   586     -33.116  14.097   8.938  1.00 94.96           C  
ATOM   4470  O   ARG   586     -32.120  14.713   8.553  1.00 94.96           O  
ATOM   4471  CB  ARG   586     -32.655  15.118  11.177  1.00 94.96           C  
ATOM   4472  CG  ARG   586     -33.161  15.487  12.562  1.00 94.96           C  
ATOM   4473  CD  ARG   586     -32.114  16.251  13.360  1.00 94.96           C  
ATOM   4474  NE  ARG   586     -30.904  15.459  13.559  1.00 94.96           N  
ATOM   4475  CZ  ARG   586     -29.781  15.915  14.105  1.00 94.96           C  
ATOM   4476  NH1 ARG   586     -29.691  17.173  14.519  1.00 94.96           N  
ATOM   4477  NH2 ARG   586     -28.740  15.108  14.238  1.00 94.96           N  
ATOM   4478  N   LEU   587     -33.663  13.164   8.222  1.00 92.59           N  
ATOM   4479  CA  LEU   587     -33.421  13.042   6.788  1.00 92.59           C  
ATOM   4480  C   LEU   587     -34.316  13.996   6.003  1.00 92.59           C  
ATOM   4481  O   LEU   587     -35.543  13.933   6.112  1.00 92.59           O  
ATOM   4482  CB  LEU   587     -33.659  11.603   6.325  1.00 92.59           C  
ATOM   4483  CG  LEU   587     -33.349  11.303   4.857  1.00 92.59           C  
ATOM   4484  CD1 LEU   587     -32.965   9.837   4.685  1.00 92.59           C  
ATOM   4485  CD2 LEU   587     -34.542  11.656   3.975  1.00 92.59           C  
ATOM   4486  N   VAL   588     -33.729  14.931   5.296  1.00 90.47           N  
ATOM   4487  CA  VAL   588     -34.447  15.913   4.491  1.00 90.47           C  
ATOM   4488  C   VAL   588     -34.194  15.651   3.008  1.00 90.47           C  
ATOM   4489  O   VAL   588     -33.049  15.690   2.551  1.00 90.47           O  
ATOM   4490  CB  VAL   588     -34.034  17.357   4.855  1.00 90.47           C  
ATOM   4491  CG1 VAL   588     -34.785  18.368   3.990  1.00 90.47           C  
ATOM   4492  CG2 VAL   588     -34.286  17.626   6.337  1.00 90.47           C  
ATOM   4493  N   GLY   589     -35.250  15.312   2.324  1.00 84.11           N  
ATOM   4494  CA  GLY   589     -35.226  15.229   0.873  1.00 84.11           C  
ATOM   4495  C   GLY   589     -36.035  16.321   0.199  1.00 84.11           C  
ATOM   4496  O   GLY   589     -37.150  16.629   0.626  1.00 84.11           O  
ATOM   4497  N   VAL   590     -35.434  17.182  -0.527  1.00 75.38           N  
ATOM   4498  CA  VAL   590     -36.127  18.223  -1.279  1.00 75.38           C  
ATOM   4499  C   VAL   590     -36.415  17.731  -2.696  1.00 75.38           C  
ATOM   4500  O   VAL   590     -35.560  17.108  -3.330  1.00 75.38           O  
ATOM   4501  CB  VAL   590     -35.307  19.531  -1.325  1.00 75.38           C  
ATOM   4502  CG1 VAL   590     -36.058  20.612  -2.101  1.00 75.38           C  
ATOM   4503  CG2 VAL   590     -34.987  20.010   0.090  1.00 75.38           C  
ATOM   4504  N   GLN   591     -37.696  17.640  -3.009  1.00 63.50           N  
ATOM   4505  CA  GLN   591     -38.275  17.145  -4.253  1.00 63.50           C  
ATOM   4506  C   GLN   591     -37.409  17.523  -5.451  1.00 63.50           C  
ATOM   4507  O   GLN   591     -37.118  18.702  -5.666  1.00 63.50           O  
ATOM   4508  CB  GLN   591     -39.693  17.686  -4.438  1.00 63.50           C  
ATOM   4509  CG  GLN   591     -40.520  16.908  -5.453  1.00 63.50           C  
ATOM   4510  CD  GLN   591     -42.007  17.183  -5.332  1.00 63.50           C  
ATOM   4511  OE1 GLN   591     -42.427  18.098  -4.616  1.00 63.50           O  
ATOM   4512  NE2 GLN   591     -42.815  16.393  -6.031  1.00 63.50           N  
ATOM   4513  N   PRO   592     -37.191  16.616  -6.288  1.00 55.77           N  
ATOM   4514  CA  PRO   592     -36.653  16.739  -7.645  1.00 55.77           C  
ATOM   4515  C   PRO   592     -37.711  17.152  -8.665  1.00 55.77           C  
ATOM   4516  O   PRO   592     -38.837  17.491  -8.290  1.00 55.77           O  
ATOM   4517  CB  PRO   592     -36.127  15.333  -7.944  1.00 55.77           C  
ATOM   4518  CG  PRO   592     -36.703  14.472  -6.867  1.00 55.77           C  
ATOM   4519  CD  PRO   592     -37.513  15.339  -5.946  1.00 55.77           C  
ATOM   4520  N   PHE   593     -37.257  17.707  -9.849  1.00 52.40           N  
ATOM   4521  CA  PHE   593     -37.859  17.522 -11.164  1.00 52.40           C  
ATOM   4522  C   PHE   593     -38.273  16.070 -11.371  1.00 52.40           C  
ATOM   4523  O   PHE   593     -37.424  15.177 -11.415  1.00 52.40           O  
ATOM   4524  CB  PHE   593     -36.886  17.952 -12.267  1.00 52.40           C  
ATOM   4525  CG  PHE   593     -36.725  19.444 -12.386  1.00 52.40           C  
ATOM   4526  CD1 PHE   593     -37.634  20.199 -13.118  1.00 52.40           C  
ATOM   4527  CD2 PHE   593     -35.665  20.092 -11.766  1.00 52.40           C  
ATOM   4528  CE1 PHE   593     -37.488  21.579 -13.230  1.00 52.40           C  
ATOM   4529  CE2 PHE   593     -35.512  21.471 -11.873  1.00 52.40           C  
ATOM   4530  CZ  PHE   593     -36.424  22.213 -12.607  1.00 52.40           C  
ATOM   4531  N   GLY   594     -38.955  15.347 -10.491  1.00 56.39           N  
ATOM   4532  CA  GLY   594     -39.538  14.030 -10.687  1.00 56.39           C  
ATOM   4533  C   GLY   594     -40.135  13.447  -9.419  1.00 56.39           C  
ATOM   4534  O   GLY   594     -40.421  14.178  -8.469  1.00 56.39           O  
ATOM   4535  N   THR   595     -40.664  12.128  -9.536  1.00 63.71           N  
ATOM   4536  CA  THR   595     -41.370  11.488  -8.432  1.00 63.71           C  
ATOM   4537  C   THR   595     -40.470  10.476  -7.728  1.00 63.71           C  
ATOM   4538  O   THR   595     -39.697   9.769  -8.377  1.00 63.71           O  
ATOM   4539  CB  THR   595     -42.652  10.787  -8.920  1.00 63.71           C  
ATOM   4540  OG1 THR   595     -43.397  11.690  -9.747  1.00 63.71           O  
ATOM   4541  CG2 THR   595     -43.523  10.354  -7.745  1.00 63.71           C  
ATOM   4542  N   VAL   596     -40.189  10.656  -6.514  1.00 65.16           N  
ATOM   4543  CA  VAL   596     -39.704   9.585  -5.650  1.00 65.16           C  
ATOM   4544  C   VAL   596     -40.884   8.776  -5.116  1.00 65.16           C  
ATOM   4545  O   VAL   596     -41.754   9.316  -4.429  1.00 65.16           O  
ATOM   4546  CB  VAL   596     -38.863  10.139  -4.477  1.00 65.16           C  
ATOM   4547  CG1 VAL   596     -38.299   8.999  -3.631  1.00 65.16           C  
ATOM   4548  CG2 VAL   596     -37.737  11.028  -5.002  1.00 65.16           C  
ATOM   4549  N   ASP   597     -40.891   7.579  -5.412  1.00 65.87           N  
ATOM   4550  CA  ASP   597     -42.019   6.725  -5.051  1.00 65.87           C  
ATOM   4551  C   ASP   597     -42.071   6.493  -3.543  1.00 65.87           C  
ATOM   4552  O   ASP   597     -43.104   6.722  -2.910  1.00 65.87           O  
ATOM   4553  CB  ASP   597     -41.935   5.386  -5.787  1.00 65.87           C  
ATOM   4554  CG  ASP   597     -42.259   5.501  -7.266  1.00 65.87           C  
ATOM   4555  OD1 ASP   597     -42.899   6.493  -7.675  1.00 65.87           O  
ATOM   4556  OD2 ASP   597     -41.872   4.589  -8.029  1.00 65.87           O  
ATOM   4557  N   ARG   598     -40.858   6.128  -3.013  1.00 74.19           N  
ATOM   4558  CA  ARG   598     -40.737   5.716  -1.619  1.00 74.19           C  
ATOM   4559  C   ARG   598     -39.490   6.316  -0.977  1.00 74.19           C  
ATOM   4560  O   ARG   598     -38.408   5.729  -1.044  1.00 74.19           O  
ATOM   4561  CB  ARG   598     -40.700   4.190  -1.510  1.00 74.19           C  
ATOM   4562  CG  ARG   598     -41.793   3.489  -2.300  1.00 74.19           C  
ATOM   4563  CD  ARG   598     -41.505   2.004  -2.466  1.00 74.19           C  
ATOM   4564  NE  ARG   598     -42.622   1.305  -3.097  1.00 74.19           N  
ATOM   4565  CZ  ARG   598     -42.572   0.060  -3.561  1.00 74.19           C  
ATOM   4566  NH1 ARG   598     -41.455  -0.653  -3.472  1.00 74.19           N  
ATOM   4567  NH2 ARG   598     -43.647  -0.478  -4.117  1.00 74.19           N  
ATOM   4568  N   PRO   599     -39.665   7.452  -0.424  1.00 79.43           N  
ATOM   4569  CA  PRO   599     -38.449   8.127   0.036  1.00 79.43           C  
ATOM   4570  C   PRO   599     -37.557   7.222   0.883  1.00 79.43           C  
ATOM   4571  O   PRO   599     -36.340   7.184   0.680  1.00 79.43           O  
ATOM   4572  CB  PRO   599     -38.988   9.294   0.867  1.00 79.43           C  
ATOM   4573  CG  PRO   599     -40.361   9.542   0.333  1.00 79.43           C  
ATOM   4574  CD  PRO   599     -40.924   8.239  -0.159  1.00 79.43           C  
ATOM   4575  N   ILE   600     -38.281   6.528   1.902  1.00 85.53           N  
ATOM   4576  CA  ILE   600     -37.556   5.549   2.705  1.00 85.53           C  
ATOM   4577  C   ILE   600     -38.196   4.172   2.542  1.00 85.53           C  
ATOM   4578  O   ILE   600     -39.377   3.990   2.846  1.00 85.53           O  
ATOM   4579  CB  ILE   600     -37.527   5.952   4.197  1.00 85.53           C  
ATOM   4580  CG1 ILE   600     -36.884   7.334   4.364  1.00 85.53           C  
ATOM   4581  CG2 ILE   600     -36.785   4.899   5.026  1.00 85.53           C  
ATOM   4582  CD1 ILE   600     -37.055   7.932   5.753  1.00 85.53           C  
ATOM   4583  N   GLU   601     -37.397   3.242   2.035  1.00 82.92           N  
ATOM   4584  CA  GLU   601     -37.843   1.864   1.851  1.00 82.92           C  
ATOM   4585  C   GLU   601     -37.160   0.925   2.841  1.00 82.92           C  
ATOM   4586  O   GLU   601     -35.931   0.843   2.879  1.00 82.92           O  
ATOM   4587  CB  GLU   601     -37.577   1.399   0.416  1.00 82.92           C  
ATOM   4588  CG  GLU   601     -38.135   0.018   0.104  1.00 82.92           C  
ATOM   4589  CD  GLU   601     -37.964  -0.382  -1.353  1.00 82.92           C  
ATOM   4590  OE1 GLU   601     -38.369  -1.507  -1.725  1.00 82.92           O  
ATOM   4591  OE2 GLU   601     -37.421   0.436  -2.129  1.00 82.92           O  
ATOM   4592  N   CYS   602     -37.964   0.313   3.616  1.00 84.51           N  
ATOM   4593  CA  CYS   602     -37.512  -0.634   4.629  1.00 84.51           C  
ATOM   4594  C   CYS   602     -38.013  -2.041   4.322  1.00 84.51           C  
ATOM   4595  O   CYS   602     -39.221  -2.278   4.279  1.00 84.51           O  
ATOM   4596  CB  CYS   602     -37.989  -0.205   6.016  1.00 84.51           C  
ATOM   4597  SG  CYS   602     -37.660   1.530   6.394  1.00 84.51           S  
ATOM   4598  N   VAL   603     -37.093  -2.954   4.084  1.00 79.05           N  
ATOM   4599  CA  VAL   603     -37.487  -4.315   3.734  1.00 79.05           C  
ATOM   4600  C   VAL   603     -36.763  -5.311   4.637  1.00 79.05           C  
ATOM   4601  O   VAL   603     -35.531  -5.353   4.662  1.00 79.05           O  
ATOM   4602  CB  VAL   603     -37.192  -4.627   2.250  1.00 79.05           C  
ATOM   4603  CG1 VAL   603     -37.592  -6.062   1.910  1.00 79.05           C  
ATOM   4604  CG2 VAL   603     -37.920  -3.637   1.342  1.00 79.05           C  
ATOM   4605  N   GLY   604     -37.504  -6.016   5.350  1.00 78.09           N  
ATOM   4606  CA  GLY   604     -36.985  -7.126   6.133  1.00 78.09           C  
ATOM   4607  C   GLY   604     -36.204  -6.680   7.355  1.00 78.09           C  
ATOM   4608  O   GLY   604     -35.133  -7.219   7.644  1.00 78.09           O  
ATOM   4609  N   ILE   605     -36.589  -5.588   7.934  1.00 80.73           N  
ATOM   4610  CA  ILE   605     -35.976  -5.137   9.178  1.00 80.73           C  
ATOM   4611  C   ILE   605     -36.533  -5.942  10.350  1.00 80.73           C  
ATOM   4612  O   ILE   605     -37.739  -5.920  10.609  1.00 80.73           O  
ATOM   4613  CB  ILE   605     -36.207  -3.626   9.407  1.00 80.73           C  
ATOM   4614  CG1 ILE   605     -35.811  -2.830   8.159  1.00 80.73           C  
ATOM   4615  CG2 ILE   605     -35.432  -3.141  10.635  1.00 80.73           C  
ATOM   4616  CD1 ILE   605     -34.354  -2.999   7.753  1.00 80.73           C  
ATOM   4617  N   ALA   606     -35.677  -6.668  11.093  1.00 79.62           N  
ATOM   4618  CA  ALA   606     -36.097  -7.653  12.087  1.00 79.62           C  
ATOM   4619  C   ALA   606     -36.634  -6.971  13.342  1.00 79.62           C  
ATOM   4620  O   ALA   606     -37.610  -7.433  13.938  1.00 79.62           O  
ATOM   4621  CB  ALA   606     -34.937  -8.578  12.443  1.00 79.62           C  
ATOM   4622  N   GLY   607     -35.969  -5.806  13.743  1.00 81.41           N  
ATOM   4623  CA  GLY   607     -36.311  -5.097  14.966  1.00 81.41           C  
ATOM   4624  C   GLY   607     -37.121  -3.838  14.719  1.00 81.41           C  
ATOM   4625  O   GLY   607     -38.070  -3.849  13.934  1.00 81.41           O  
ATOM   4626  N   HIS   608     -36.728  -2.759  15.509  1.00 85.53           N  
ATOM   4627  CA  HIS   608     -37.506  -1.527  15.449  1.00 85.53           C  
ATOM   4628  C   HIS   608     -37.057  -0.648  14.287  1.00 85.53           C  
ATOM   4629  O   HIS   608     -35.884  -0.664  13.908  1.00 85.53           O  
ATOM   4630  CB  HIS   608     -37.391  -0.756  16.766  1.00 85.53           C  
ATOM   4631  CG  HIS   608     -37.614  -1.603  17.978  1.00 85.53           C  
ATOM   4632  ND1 HIS   608     -38.866  -2.018  18.377  1.00 85.53           N  
ATOM   4633  CD2 HIS   608     -36.741  -2.116  18.877  1.00 85.53           C  
ATOM   4634  CE1 HIS   608     -38.753  -2.749  19.473  1.00 85.53           C  
ATOM   4635  NE2 HIS   608     -37.474  -2.824  19.797  1.00 85.53           N  
ATOM   4636  N   VAL   609     -38.041  -0.006  13.668  1.00 85.94           N  
ATOM   4637  CA  VAL   609     -37.816   1.053  12.690  1.00 85.94           C  
ATOM   4638  C   VAL   609     -38.297   2.388  13.253  1.00 85.94           C  
ATOM   4639  O   VAL   609     -39.464   2.526  13.628  1.00 85.94           O  
ATOM   4640  CB  VAL   609     -38.528   0.751  11.352  1.00 85.94           C  
ATOM   4641  CG1 VAL   609     -38.324   1.896  10.362  1.00 85.94           C  
ATOM   4642  CG2 VAL   609     -38.021  -0.564  10.764  1.00 85.94           C  
ATOM   4643  N   ASN   610     -37.380   3.331  13.484  1.00 88.44           N  
ATOM   4644  CA  ASN   610     -37.678   4.681  13.950  1.00 88.44           C  
ATOM   4645  C   ASN   610     -37.352   5.726  12.887  1.00 88.44           C  
ATOM   4646  O   ASN   610     -36.185   5.929  12.548  1.00 88.44           O  
ATOM   4647  CB  ASN   610     -36.916   4.982  15.243  1.00 88.44           C  
ATOM   4648  CG  ASN   610     -37.368   6.271  15.900  1.00 88.44           C  
ATOM   4649  OD1 ASN   610     -38.475   6.754  15.651  1.00 88.44           O  
ATOM   4650  ND2 ASN   610     -36.514   6.837  16.745  1.00 88.44           N  
ATOM   4651  N   ILE   611     -38.311   6.382  12.421  1.00 86.98           N  
ATOM   4652  CA  ILE   611     -38.155   7.471  11.463  1.00 86.98           C  
ATOM   4653  C   ILE   611     -38.694   8.768  12.063  1.00 86.98           C  
ATOM   4654  O   ILE   611     -39.907   8.936  12.205  1.00 86.98           O  
ATOM   4655  CB  ILE   611     -38.871   7.159  10.130  1.00 86.98           C  
ATOM   4656  CG1 ILE   611     -38.386   5.819   9.565  1.00 86.98           C  
ATOM   4657  CG2 ILE   611     -38.652   8.290   9.121  1.00 86.98           C  
ATOM   4658  CD1 ILE   611     -39.154   5.351   8.336  1.00 86.98           C  
ATOM   4659  N   VAL   612     -37.831   9.707  12.482  1.00 88.21           N  
ATOM   4660  CA  VAL   612     -38.182  10.868  13.294  1.00 88.21           C  
ATOM   4661  C   VAL   612     -37.680  12.142  12.618  1.00 88.21           C  
ATOM   4662  O   VAL   612     -36.514  12.225  12.225  1.00 88.21           O  
ATOM   4663  CB  VAL   612     -37.604  10.758  14.722  1.00 88.21           C  
ATOM   4664  CG1 VAL   612     -38.006  11.969  15.562  1.00 88.21           C  
ATOM   4665  CG2 VAL   612     -38.068   9.464  15.388  1.00 88.21           C  
ATOM   4666  N   ASN   613     -38.549  13.126  12.466  1.00 91.34           N  
ATOM   4667  CA  ASN   613     -38.220  14.482  12.040  1.00 91.34           C  
ATOM   4668  C   ASN   613     -37.668  14.504  10.617  1.00 91.34           C  
ATOM   4669  O   ASN   613     -36.660  15.160  10.348  1.00 91.34           O  
ATOM   4670  CB  ASN   613     -37.221  15.120  13.007  1.00 91.34           C  
ATOM   4671  CG  ASN   613     -37.822  15.393  14.372  1.00 91.34           C  
ATOM   4672  OD1 ASN   613     -39.006  15.718  14.488  1.00 91.34           O  
ATOM   4673  ND2 ASN   613     -37.010  15.262  15.414  1.00 91.34           N  
ATOM   4674  N   CYS   614     -38.162  13.622   9.784  1.00 85.90           N  
ATOM   4675  CA  CYS   614     -37.761  13.575   8.383  1.00 85.90           C  
ATOM   4676  C   CYS   614     -38.703  14.405   7.518  1.00 85.90           C  
ATOM   4677  O   CYS   614     -39.866  14.601   7.872  1.00 85.90           O  
ATOM   4678  CB  CYS   614     -37.733  12.132   7.882  1.00 85.90           C  
ATOM   4679  SG  CYS   614     -36.498  11.100   8.703  1.00 85.90           S  
ATOM   4680  N   SER   615     -38.297  15.155   6.536  1.00 85.19           N  
ATOM   4681  CA  SER   615     -39.084  15.948   5.596  1.00 85.19           C  
ATOM   4682  C   SER   615     -38.892  15.459   4.165  1.00 85.19           C  
ATOM   4683  O   SER   615     -37.799  15.577   3.605  1.00 85.19           O  
ATOM   4684  CB  SER   615     -38.707  17.426   5.694  1.00 85.19           C  
ATOM   4685  OG  SER   615     -39.002  17.936   6.984  1.00 85.19           O  
ATOM   4686  N   VAL   616     -39.936  14.766   3.660  1.00 76.35           N  
ATOM   4687  CA  VAL   616     -39.925  14.265   2.289  1.00 76.35           C  
ATOM   4688  C   VAL   616     -41.104  14.851   1.516  1.00 76.35           C  
ATOM   4689  O   VAL   616     -42.115  15.233   2.109  1.00 76.35           O  
ATOM   4690  CB  VAL   616     -39.974  12.722   2.248  1.00 76.35           C  
ATOM   4691  CG1 VAL   616     -38.675  12.126   2.789  1.00 76.35           C  
ATOM   4692  CG2 VAL   616     -41.173  12.205   3.041  1.00 76.35           C  
ATOM   4693  N   PRO   617     -41.018  15.167   0.294  1.00 67.57           N  
ATOM   4694  CA  PRO   617     -42.118  15.780  -0.455  1.00 67.57           C  
ATOM   4695  C   PRO   617     -43.407  14.965  -0.383  1.00 67.57           C  
ATOM   4696  O   PRO   617     -43.361  13.744  -0.209  1.00 67.57           O  
ATOM   4697  CB  PRO   617     -41.584  15.832  -1.888  1.00 67.57           C  
ATOM   4698  CG  PRO   617     -40.107  15.648  -1.752  1.00 67.57           C  
ATOM   4699  CD  PRO   617     -39.830  14.962  -0.445  1.00 67.57           C  
ATOM   4700  N   ALA   618     -44.627  15.581  -0.611  1.00 61.50           N  
ATOM   4701  CA  ALA   618     -45.936  14.960  -0.429  1.00 61.50           C  
ATOM   4702  C   ALA   618     -46.257  14.009  -1.578  1.00 61.50           C  
ATOM   4703  O   ALA   618     -47.033  13.065  -1.413  1.00 61.50           O  
ATOM   4704  CB  ALA   618     -47.020  16.029  -0.309  1.00 61.50           C  
ATOM   4705  N   THR   619     -45.796  14.360  -2.861  1.00 54.86           N  
ATOM   4706  CA  THR   619     -46.239  13.538  -3.982  1.00 54.86           C  
ATOM   4707  C   THR   619     -45.666  12.128  -3.878  1.00 54.86           C  
ATOM   4708  O   THR   619     -45.811  11.324  -4.801  1.00 54.86           O  
ATOM   4709  CB  THR   619     -45.832  14.163  -5.329  1.00 54.86           C  
ATOM   4710  OG1 THR   619     -44.413  14.356  -5.350  1.00 54.86           O  
ATOM   4711  CG2 THR   619     -46.519  15.508  -5.541  1.00 54.86           C  
ATOM   4712  N   THR   620     -45.303  11.649  -2.733  1.00 48.33           N  
ATOM   4713  CA  THR   620     -44.631  10.358  -2.645  1.00 48.33           C  
ATOM   4714  C   THR   620     -45.533   9.323  -1.980  1.00 48.33           C  
ATOM   4715  O   THR   620     -46.454   9.677  -1.242  1.00 48.33           O  
ATOM   4716  CB  THR   620     -43.308  10.468  -1.864  1.00 48.33           C  
ATOM   4717  OG1 THR   620     -43.435  11.487  -0.864  1.00 48.33           O  
ATOM   4718  CG2 THR   620     -42.150  10.822  -2.790  1.00 48.33           C  
ATOM   4719  N   LYS   621     -45.711   8.220  -2.450  1.00 49.89           N  
ATOM   4720  CA  LYS   621     -46.243   7.048  -1.762  1.00 49.89           C  
ATOM   4721  C   LYS   621     -45.416   6.714  -0.524  1.00 49.89           C  
ATOM   4722  O   LYS   621     -44.208   6.954  -0.495  1.00 49.89           O  
ATOM   4723  CB  LYS   621     -46.285   5.844  -2.705  1.00 49.89           C  
ATOM   4724  CG  LYS   621     -47.242   6.008  -3.876  1.00 49.89           C  
ATOM   4725  CD  LYS   621     -47.366   4.721  -4.681  1.00 49.89           C  
ATOM   4726  CE  LYS   621     -48.252   4.909  -5.905  1.00 49.89           C  
ATOM   4727  NZ  LYS   621     -48.390   3.645  -6.689  1.00 49.89           N  
ATOM   4728  N   GLY   622     -45.634   7.469   0.517  1.00 52.74           N  
ATOM   4729  CA  GLY   622     -45.189   7.311   1.893  1.00 52.74           C  
ATOM   4730  C   GLY   622     -44.082   6.286   2.048  1.00 52.74           C  
ATOM   4731  O   GLY   622     -43.234   6.141   1.165  1.00 52.74           O  
ATOM   4732  N   ILE   623     -43.748   5.881   3.246  1.00 55.87           N  
ATOM   4733  CA  ILE   623     -42.766   4.924   3.745  1.00 55.87           C  
ATOM   4734  C   ILE   623     -43.272   3.501   3.518  1.00 55.87           C  
ATOM   4735  O   ILE   623     -44.426   3.190   3.821  1.00 55.87           O  
ATOM   4736  CB  ILE   623     -42.464   5.153   5.243  1.00 55.87           C  
ATOM   4737  CG1 ILE   623     -41.969   6.585   5.475  1.00 55.87           C  
ATOM   4738  CG2 ILE   623     -41.442   4.131   5.750  1.00 55.87           C  
ATOM   4739  CD1 ILE   623     -41.884   6.980   6.943  1.00 55.87           C  
ATOM   4740  N   LEU   624     -42.662   2.796   2.665  1.00 54.79           N  
ATOM   4741  CA  LEU   624     -43.015   1.392   2.485  1.00 54.79           C  
ATOM   4742  C   LEU   624     -42.256   0.510   3.471  1.00 54.79           C  
ATOM   4743  O   LEU   624     -41.030   0.590   3.565  1.00 54.79           O  
ATOM   4744  CB  LEU   624     -42.721   0.944   1.051  1.00 54.79           C  
ATOM   4745  CG  LEU   624     -42.943  -0.538   0.744  1.00 54.79           C  
ATOM   4746  CD1 LEU   624     -44.430  -0.874   0.801  1.00 54.79           C  
ATOM   4747  CD2 LEU   624     -42.360  -0.895  -0.619  1.00 54.79           C  
ATOM   4748  N   TYR   625     -42.961  -0.352   4.049  1.00 53.94           N  
ATOM   4749  CA  TYR   625     -42.386  -1.405   4.878  1.00 53.94           C  
ATOM   4750  C   TYR   625     -42.923  -2.772   4.473  1.00 53.94           C  
ATOM   4751  O   TYR   625     -44.138  -2.981   4.429  1.00 53.94           O  
ATOM   4752  CB  TYR   625     -42.680  -1.145   6.358  1.00 53.94           C  
ATOM   4753  CG  TYR   625     -42.094  -2.183   7.285  1.00 53.94           C  
ATOM   4754  CD1 TYR   625     -42.821  -3.318   7.639  1.00 53.94           C  
ATOM   4755  CD2 TYR   625     -40.815  -2.031   7.808  1.00 53.94           C  
ATOM   4756  CE1 TYR   625     -42.286  -4.276   8.494  1.00 53.94           C  
ATOM   4757  CE2 TYR   625     -40.270  -2.982   8.664  1.00 53.94           C  
ATOM   4758  CZ  TYR   625     -41.011  -4.100   9.001  1.00 53.94           C  
ATOM   4759  OH  TYR   625     -40.477  -5.045   9.848  1.00 53.94           O  
ATOM   4760  N   THR   626     -42.071  -3.682   4.208  1.00 47.72           N  
ATOM   4761  CA  THR   626     -42.514  -5.057   4.003  1.00 47.72           C  
ATOM   4762  C   THR   626     -41.638  -6.030   4.789  1.00 47.72           C  
ATOM   4763  O   THR   626     -40.461  -5.757   5.031  1.00 47.72           O  
ATOM   4764  CB  THR   626     -42.493  -5.434   2.510  1.00 47.72           C  
ATOM   4765  OG1 THR   626     -41.153  -5.323   2.014  1.00 47.72           O  
ATOM   4766  CG2 THR   626     -43.401  -4.517   1.698  1.00 47.72           C  
ATOM   4767  N   SER   627     -42.239  -6.821   5.552  1.00 45.48           N  
ATOM   4768  CA  SER   627     -41.498  -7.750   6.399  1.00 45.48           C  
ATOM   4769  C   SER   627     -40.787  -8.812   5.566  1.00 45.48           C  
ATOM   4770  O   SER   627     -39.793  -9.392   6.008  1.00 45.48           O  
ATOM   4771  CB  SER   627     -42.434  -8.422   7.405  1.00 45.48           C  
ATOM   4772  OG  SER   627     -43.449  -9.152   6.738  1.00 45.48           O  
ATOM   4773  N   THR   628     -41.397  -9.120   4.397  1.00 40.08           N  
ATOM   4774  CA  THR   628     -40.783 -10.291   3.780  1.00 40.08           C  
ATOM   4775  C   THR   628     -39.624  -9.881   2.877  1.00 40.08           C  
ATOM   4776  O   THR   628     -39.786  -9.035   1.995  1.00 40.08           O  
ATOM   4777  CB  THR   628     -41.812 -11.098   2.966  1.00 40.08           C  
ATOM   4778  OG1 THR   628     -43.003 -11.266   3.745  1.00 40.08           O  
ATOM   4779  CG2 THR   628     -41.263 -12.471   2.593  1.00 40.08           C  
ATOM   4780  N   PRO   629     -38.496 -10.064   3.248  1.00 36.86           N  
ATOM   4781  CA  PRO   629     -37.391  -9.931   2.296  1.00 36.86           C  
ATOM   4782  C   PRO   629     -37.499 -10.905   1.126  1.00 36.86           C  
ATOM   4783  O   PRO   629     -37.891 -12.060   1.313  1.00 36.86           O  
ATOM   4784  CB  PRO   629     -36.155 -10.234   3.147  1.00 36.86           C  
ATOM   4785  CG  PRO   629     -36.694 -10.540   4.508  1.00 36.86           C  
ATOM   4786  CD  PRO   629     -38.190 -10.422   4.466  1.00 36.86           C  
ATOM   4787  N   SER   630     -38.360 -10.613   0.114  1.00 32.97           N  
ATOM   4788  CA  SER   630     -38.403 -11.588  -0.971  1.00 32.97           C  
ATOM   4789  C   SER   630     -37.079 -12.336  -1.095  1.00 32.97           C  
ATOM   4790  O   SER   630     -36.024 -11.803  -0.746  1.00 32.97           O  
ATOM   4791  CB  SER   630     -38.736 -10.902  -2.296  1.00 32.97           C  
ATOM   4792  OG  SER   630     -38.405 -11.737  -3.392  1.00 32.97           O  
ATOM   4793  N   SER   631     -36.931 -13.498  -0.713  1.00 30.97           N  
ATOM   4794  CA  SER   631     -35.837 -14.413  -1.023  1.00 30.97           C  
ATOM   4795  C   SER   631     -35.131 -14.013  -2.314  1.00 30.97           C  
ATOM   4796  O   SER   631     -33.981 -14.393  -2.543  1.00 30.97           O  
ATOM   4797  CB  SER   631     -36.355 -15.847  -1.139  1.00 30.97           C  
ATOM   4798  OG  SER   631     -37.400 -15.929  -2.092  1.00 30.97           O  
ATOM   4799  N   ARG   632     -35.897 -13.158  -3.087  1.00 31.29           N  
ATOM   4800  CA  ARG   632     -35.258 -12.834  -4.358  1.00 31.29           C  
ATOM   4801  C   ARG   632     -34.171 -11.781  -4.172  1.00 31.29           C  
ATOM   4802  O   ARG   632     -33.235 -11.699  -4.970  1.00 31.29           O  
ATOM   4803  CB  ARG   632     -36.295 -12.342  -5.371  1.00 31.29           C  
ATOM   4804  CG  ARG   632     -36.721 -13.399  -6.378  1.00 31.29           C  
ATOM   4805  CD  ARG   632     -37.500 -12.792  -7.536  1.00 31.29           C  
ATOM   4806  NE  ARG   632     -37.833 -13.794  -8.545  1.00 31.29           N  
ATOM   4807  CZ  ARG   632     -38.909 -13.755  -9.326  1.00 31.29           C  
ATOM   4808  NH1 ARG   632     -39.782 -12.758  -9.229  1.00 31.29           N  
ATOM   4809  NH2 ARG   632     -39.116 -14.719 -10.211  1.00 31.29           N  
ATOM   4810  N   TYR   633     -34.273 -11.001  -3.166  1.00 30.31           N  
ATOM   4811  CA  TYR   633     -33.119 -10.112  -3.233  1.00 30.31           C  
ATOM   4812  C   TYR   633     -31.884 -10.775  -2.634  1.00 30.31           C  
ATOM   4813  O   TYR   633     -30.850 -10.127  -2.453  1.00 30.31           O  
ATOM   4814  CB  TYR   633     -33.410  -8.796  -2.504  1.00 30.31           C  
ATOM   4815  CG  TYR   633     -34.165  -7.793  -3.341  1.00 30.31           C  
ATOM   4816  CD1 TYR   633     -33.493  -6.929  -4.203  1.00 30.31           C  
ATOM   4817  CD2 TYR   633     -35.551  -7.705  -3.272  1.00 30.31           C  
ATOM   4818  CE1 TYR   633     -34.184  -6.002  -4.975  1.00 30.31           C  
ATOM   4819  CE2 TYR   633     -36.253  -6.782  -4.039  1.00 30.31           C  
ATOM   4820  CZ  TYR   633     -35.562  -5.936  -4.887  1.00 30.31           C  
ATOM   4821  OH  TYR   633     -36.252  -5.019  -5.649  1.00 30.31           O  
ATOM   4822  N   GLU   634     -32.103 -11.847  -1.986  1.00 30.67           N  
ATOM   4823  CA  GLU   634     -30.916 -12.505  -1.449  1.00 30.67           C  
ATOM   4824  C   GLU   634     -30.024 -13.034  -2.569  1.00 30.67           C  
ATOM   4825  O   GLU   634     -28.799 -13.061  -2.433  1.00 30.67           O  
ATOM   4826  CB  GLU   634     -31.313 -13.647  -0.509  1.00 30.67           C  
ATOM   4827  CG  GLU   634     -31.868 -13.178   0.828  1.00 30.67           C  
ATOM   4828  CD  GLU   634     -31.820 -14.249   1.906  1.00 30.67           C  
ATOM   4829  OE1 GLU   634     -32.018 -13.920   3.098  1.00 30.67           O  
ATOM   4830  OE2 GLU   634     -31.582 -15.426   1.556  1.00 30.67           O  
ATOM   4831  N   GLU   635     -30.557 -13.232  -3.753  1.00 27.99           N  
ATOM   4832  CA  GLU   635     -29.522 -13.677  -4.682  1.00 27.99           C  
ATOM   4833  C   GLU   635     -29.017 -12.521  -5.540  1.00 27.99           C  
ATOM   4834  O   GLU   635     -29.803 -11.854  -6.217  1.00 27.99           O  
ATOM   4835  CB  GLU   635     -30.049 -14.804  -5.575  1.00 27.99           C  
ATOM   4836  CG  GLU   635     -30.213 -16.134  -4.854  1.00 27.99           C  
ATOM   4837  CD  GLU   635     -30.452 -17.302  -5.797  1.00 27.99           C  
ATOM   4838  OE1 GLU   635     -30.485 -18.463  -5.329  1.00 27.99           O  
ATOM   4839  OE2 GLU   635     -30.606 -17.055  -7.014  1.00 27.99           O  
ATOM   4840  N   GLY   636     -28.568 -11.552  -4.945  1.00 28.01           N  
ATOM   4841  CA  GLY   636     -27.585 -10.630  -5.492  1.00 28.01           C  
ATOM   4842  C   GLY   636     -27.350 -10.821  -6.979  1.00 28.01           C  
ATOM   4843  O   GLY   636     -27.479 -11.933  -7.495  1.00 28.01           O  
ATOM   4844  N   ASN   637     -28.188 -10.134  -7.812  1.00 28.31           N  
ATOM   4845  CA  ASN   637     -27.649  -9.506  -9.014  1.00 28.31           C  
ATOM   4846  C   ASN   637     -27.723 -10.442 -10.217  1.00 28.31           C  
ATOM   4847  O   ASN   637     -27.235 -10.109 -11.298  1.00 28.31           O  
ATOM   4848  CB  ASN   637     -26.206  -9.053  -8.782  1.00 28.31           C  
ATOM   4849  CG  ASN   637     -25.784  -7.942  -9.723  1.00 28.31           C  
ATOM   4850  OD1 ASN   637     -26.589  -7.440 -10.511  1.00 28.31           O  
ATOM   4851  ND2 ASN   637     -24.518  -7.550  -9.647  1.00 28.31           N  
ATOM   4852  N   GLN   638     -27.991 -11.712 -10.027  1.00 26.78           N  
ATOM   4853  CA  GLN   638     -27.947 -12.344 -11.342  1.00 26.78           C  
ATOM   4854  C   GLN   638     -29.268 -12.160 -12.085  1.00 26.78           C  
ATOM   4855  O   GLN   638     -29.324 -12.310 -13.307  1.00 26.78           O  
ATOM   4856  CB  GLN   638     -27.621 -13.832 -11.212  1.00 26.78           C  
ATOM   4857  CG  GLN   638     -26.135 -14.124 -11.052  1.00 26.78           C  
ATOM   4858  CD  GLN   638     -25.829 -15.609 -11.017  1.00 26.78           C  
ATOM   4859  OE1 GLN   638     -26.738 -16.443 -10.978  1.00 26.78           O  
ATOM   4860  NE2 GLN   638     -24.545 -15.950 -11.031  1.00 26.78           N  
ATOM   4861  N   PHE   639     -30.189 -11.308 -11.547  1.00 24.53           N  
ATOM   4862  CA  PHE   639     -31.291 -11.288 -12.501  1.00 24.53           C  
ATOM   4863  C   PHE   639     -31.441  -9.907 -13.127  1.00 24.53           C  
ATOM   4864  O   PHE   639     -32.500  -9.574 -13.663  1.00 24.53           O  
ATOM   4865  CB  PHE   639     -32.600 -11.701 -11.821  1.00 24.53           C  
ATOM   4866  CG  PHE   639     -32.674 -13.167 -11.487  1.00 24.53           C  
ATOM   4867  CD1 PHE   639     -32.956 -14.105 -12.472  1.00 24.53           C  
ATOM   4868  CD2 PHE   639     -32.462 -13.606 -10.187  1.00 24.53           C  
ATOM   4869  CE1 PHE   639     -33.025 -15.462 -12.165  1.00 24.53           C  
ATOM   4870  CE2 PHE   639     -32.529 -14.961  -9.873  1.00 24.53           C  
ATOM   4871  CZ  PHE   639     -32.812 -15.887 -10.863  1.00 24.53           C  
ATOM   4872  N   TYR   640     -30.465  -9.141 -13.083  1.00 25.08           N  
ATOM   4873  CA  TYR   640     -30.609  -7.988 -13.964  1.00 25.08           C  
ATOM   4874  C   TYR   640     -30.054  -8.288 -15.351  1.00 25.08           C  
ATOM   4875  O   TYR   640     -29.750  -7.371 -16.118  1.00 25.08           O  
ATOM   4876  CB  TYR   640     -29.899  -6.766 -13.371  1.00 25.08           C  
ATOM   4877  CG  TYR   640     -30.701  -6.056 -12.308  1.00 25.08           C  
ATOM   4878  CD1 TYR   640     -31.648  -5.093 -12.650  1.00 25.08           C  
ATOM   4879  CD2 TYR   640     -30.513  -6.344 -10.961  1.00 25.08           C  
ATOM   4880  CE1 TYR   640     -32.388  -4.433 -11.673  1.00 25.08           C  
ATOM   4881  CE2 TYR   640     -31.247  -5.691  -9.976  1.00 25.08           C  
ATOM   4882  CZ  TYR   640     -32.181  -4.739 -10.341  1.00 25.08           C  
ATOM   4883  OH  TYR   640     -32.911  -4.090  -9.371  1.00 25.08           O  
ATOM   4884  N   ASN   641     -29.300  -9.223 -15.577  1.00 23.58           N  
ATOM   4885  CA  ASN   641     -29.007  -9.252 -17.006  1.00 23.58           C  
ATOM   4886  C   ASN   641     -29.839 -10.308 -17.728  1.00 23.58           C  
ATOM   4887  O   ASN   641     -29.553 -11.503 -17.631  1.00 23.58           O  
ATOM   4888  CB  ASN   641     -27.515  -9.498 -17.244  1.00 23.58           C  
ATOM   4889  CG  ASN   641     -27.067  -9.073 -18.629  1.00 23.58           C  
ATOM   4890  OD1 ASN   641     -27.853  -8.532 -19.410  1.00 23.58           O  
ATOM   4891  ND2 ASN   641     -25.799  -9.315 -18.941  1.00 23.58           N  
ATOM   4892  N   SER   642     -31.215 -10.050 -17.890  1.00 21.96           N  
ATOM   4893  CA  SER   642     -31.967 -10.357 -19.103  1.00 21.96           C  
ATOM   4894  C   SER   642     -33.319  -9.651 -19.108  1.00 21.96           C  
ATOM   4895  O   SER   642     -33.930  -9.463 -18.055  1.00 21.96           O  
ATOM   4896  CB  SER   642     -32.169 -11.866 -19.240  1.00 21.96           C  
ATOM   4897  OG  SER   642     -32.989 -12.361 -18.196  1.00 21.96           O  
ATOM   4898  N   ALA   643     -33.312  -8.332 -19.388  1.00 24.76           N  
ATOM   4899  CA  ALA   643     -34.524  -7.752 -19.963  1.00 24.76           C  
ATOM   4900  C   ALA   643     -35.615  -8.807 -20.120  1.00 24.76           C  
ATOM   4901  O   ALA   643     -36.618  -8.575 -20.798  1.00 24.76           O  
ATOM   4902  CB  ALA   643     -34.216  -7.105 -21.311  1.00 24.76           C  
ATOM   4903  N   GLN   644     -35.713  -9.749 -19.199  1.00 25.10           N  
ATOM   4904  CA  GLN   644     -36.954 -10.511 -19.290  1.00 25.10           C  
ATOM   4905  C   GLN   644     -37.838 -10.270 -18.071  1.00 25.10           C  
ATOM   4906  O   GLN   644     -37.393 -10.431 -16.932  1.00 25.10           O  
ATOM   4907  CB  GLN   644     -36.658 -12.004 -19.437  1.00 25.10           C  
ATOM   4908  CG  GLN   644     -36.183 -12.404 -20.828  1.00 25.10           C  
ATOM   4909  CD  GLN   644     -36.314 -13.893 -21.087  1.00 25.10           C  
ATOM   4910  OE1 GLN   644     -36.857 -14.635 -20.263  1.00 25.10           O  
ATOM   4911  NE2 GLN   644     -35.817 -14.340 -22.236  1.00 25.10           N  
ATOM   4912  N   PRO   645     -38.737  -9.395 -18.133  1.00 26.31           N  
ATOM   4913  CA  PRO   645     -39.776  -9.350 -17.101  1.00 26.31           C  
ATOM   4914  C   PRO   645     -40.454 -10.701 -16.887  1.00 26.31           C  
ATOM   4915  O   PRO   645     -41.203 -11.163 -17.751  1.00 26.31           O  
ATOM   4916  CB  PRO   645     -40.769  -8.320 -17.645  1.00 26.31           C  
ATOM   4917  CG  PRO   645     -40.269  -7.994 -19.015  1.00 26.31           C  
ATOM   4918  CD  PRO   645     -38.977  -8.727 -19.238  1.00 26.31           C  
ATOM   4919  N   GLN   646     -39.743 -11.737 -16.661  1.00 24.24           N  
ATOM   4920  CA  GLN   646     -40.528 -12.945 -16.428  1.00 24.24           C  
ATOM   4921  C   GLN   646     -41.690 -12.671 -15.478  1.00 24.24           C  
ATOM   4922  O   GLN   646     -41.511 -12.037 -14.436  1.00 24.24           O  
ATOM   4923  CB  GLN   646     -39.644 -14.061 -15.868  1.00 24.24           C  
ATOM   4924  CG  GLN   646     -39.040 -14.962 -16.937  1.00 24.24           C  
ATOM   4925  CD  GLN   646     -38.365 -16.190 -16.356  1.00 24.24           C  
ATOM   4926  OE1 GLN   646     -38.229 -16.321 -15.136  1.00 24.24           O  
ATOM   4927  NE2 GLN   646     -37.936 -17.098 -17.226  1.00 24.24           N  
ATOM   4928  N   GLN   647     -42.828 -12.450 -15.954  1.00 23.79           N  
ATOM   4929  CA  GLN   647     -44.219 -12.457 -15.515  1.00 23.79           C  
ATOM   4930  C   GLN   647     -44.499 -13.641 -14.594  1.00 23.79           C  
ATOM   4931  O   GLN   647     -44.457 -14.794 -15.028  1.00 23.79           O  
ATOM   4932  CB  GLN   647     -45.162 -12.493 -16.718  1.00 23.79           C  
ATOM   4933  CG  GLN   647     -45.197 -11.193 -17.511  1.00 23.79           C  
ATOM   4934  CD  GLN   647     -46.306 -11.166 -18.546  1.00 23.79           C  
ATOM   4935  OE1 GLN   647     -47.054 -12.138 -18.699  1.00 23.79           O  
ATOM   4936  NE2 GLN   647     -46.420 -10.054 -19.265  1.00 23.79           N  
ATOM   4937  N   PHE   648     -43.970 -13.627 -13.383  1.00 22.92           N  
ATOM   4938  CA  PHE   648     -44.562 -14.720 -12.622  1.00 22.92           C
[truncated: 25,038 more chars]
