# Supplementary material for: The transformative power of transformers in protein structure prediction
Source: Proc Natl Acad Sci U S A. 2023 Jul 31;120(32):e2303499120. doi: 10.1073/pnas.2303499120 (PMC10410766; doi:10.1073/pnas.2303499120)
Supplement: Supplementary file 2 — Dataset S01 (GZ) [file pnas.2303499120.sd01.gz › SI_Data/predicted_structures/OmegaFold/T1146.pdb]

ATOM      1  N   MET     1      55.299  22.060  32.793  1.00 45.50           N  
ATOM      2  CA  MET     1      54.752  20.769  32.389  1.00 45.50           C  
ATOM      3  C   MET     1      53.253  20.702  32.664  1.00 45.50           C  
ATOM      4  O   MET     1      52.581  19.761  32.240  1.00 45.50           O  
ATOM      5  CB  MET     1      55.468  19.629  33.115  1.00 45.50           C  
ATOM      6  CG  MET     1      56.839  19.305  32.544  1.00 45.50           C  
ATOM      7  SD  MET     1      57.627  17.872  33.378  1.00 45.50           S  
ATOM      8  CE  MET     1      58.760  17.325  32.072  1.00 45.50           C  
ATOM      9  N   ARG     2      52.726  21.796  33.331  1.00 50.44           N  
ATOM     10  CA  ARG     2      51.339  21.934  33.764  1.00 50.44           C  
ATOM     11  C   ARG     2      50.448  22.387  32.612  1.00 50.44           C  
ATOM     12  O   ARG     2      49.260  22.061  32.574  1.00 50.44           O  
ATOM     13  CB  ARG     2      51.235  22.923  34.927  1.00 50.44           C  
ATOM     14  CG  ARG     2      51.579  22.321  36.280  1.00 50.44           C  
ATOM     15  CD  ARG     2      51.413  23.332  37.406  1.00 50.44           C  
ATOM     16  NE  ARG     2      51.169  22.677  38.688  1.00 50.44           N  
ATOM     17  CZ  ARG     2      50.869  23.311  39.818  1.00 50.44           C  
ATOM     18  NH1 ARG     2      50.770  24.635  39.848  1.00 50.44           N  
ATOM     19  NH2 ARG     2      50.667  22.616  40.928  1.00 50.44           N  
ATOM     20  N   PHE     3      51.134  22.731  31.501  1.00 52.74           N  
ATOM     21  CA  PHE     3      50.276  23.367  30.509  1.00 52.74           C  
ATOM     22  C   PHE     3      49.782  22.350  29.487  1.00 52.74           C  
ATOM     23  O   PHE     3      48.701  22.510  28.916  1.00 52.74           O  
ATOM     24  CB  PHE     3      51.022  24.503  29.801  1.00 52.74           C  
ATOM     25  CG  PHE     3      50.842  25.847  30.453  1.00 52.74           C  
ATOM     26  CD1 PHE     3      49.755  26.651  30.132  1.00 52.74           C  
ATOM     27  CD2 PHE     3      51.760  26.306  31.388  1.00 52.74           C  
ATOM     28  CE1 PHE     3      49.586  27.895  30.734  1.00 52.74           C  
ATOM     29  CE2 PHE     3      51.598  27.549  31.994  1.00 52.74           C  
ATOM     30  CZ  PHE     3      50.510  28.342  31.665  1.00 52.74           C  
ATOM     31  N   LEU     4      50.426  21.201  29.525  1.00 49.54           N  
ATOM     32  CA  LEU     4      50.073  20.310  28.425  1.00 49.54           C  
ATOM     33  C   LEU     4      48.857  19.461  28.783  1.00 49.54           C  
ATOM     34  O   LEU     4      48.086  19.071  27.903  1.00 49.54           O  
ATOM     35  CB  LEU     4      51.255  19.405  28.068  1.00 49.54           C  
ATOM     36  CG  LEU     4      52.237  19.951  27.029  1.00 49.54           C  
ATOM     37  CD1 LEU     4      53.648  19.454  27.322  1.00 49.54           C  
ATOM     38  CD2 LEU     4      51.805  19.551  25.622  1.00 49.54           C  
ATOM     39  N   TRP     5      48.561  19.466  30.013  1.00 50.96           N  
ATOM     40  CA  TRP     5      47.461  18.573  30.361  1.00 50.96           C  
ATOM     41  C   TRP     5      46.115  19.238  30.093  1.00 50.96           C  
ATOM     42  O   TRP     5      45.135  18.562  29.771  1.00 50.96           O  
ATOM     43  CB  TRP     5      47.553  18.153  31.830  1.00 50.96           C  
ATOM     44  CG  TRP     5      48.584  17.099  32.099  1.00 50.96           C  
ATOM     45  CD1 TRP     5      49.943  17.253  32.086  1.00 50.96           C  
ATOM     46  CD2 TRP     5      48.339  15.725  32.416  1.00 50.96           C  
ATOM     47  NE1 TRP     5      50.557  16.057  32.376  1.00 50.96           N  
ATOM     48  CE2 TRP     5      49.597  15.104  32.583  1.00 50.96           C  
ATOM     49  CE3 TRP     5      47.177  14.959  32.576  1.00 50.96           C  
ATOM     50  CZ2 TRP     5      49.724  13.751  32.903  1.00 50.96           C  
ATOM     51  CZ3 TRP     5      47.306  13.612  32.894  1.00 50.96           C  
ATOM     52  CH2 TRP     5      48.571  13.024  33.054  1.00 50.96           C  
ATOM     53  N   SER     6      46.136  20.495  30.014  1.00 49.79           N  
ATOM     54  CA  SER     6      44.831  21.126  29.851  1.00 49.79           C  
ATOM     55  C   SER     6      44.366  21.066  28.399  1.00 49.79           C  
ATOM     56  O   SER     6      43.169  20.942  28.130  1.00 49.79           O  
ATOM     57  CB  SER     6      44.875  22.580  30.321  1.00 49.79           C  
ATOM     58  OG  SER     6      46.005  22.808  31.144  1.00 49.79           O  
ATOM     59  N   ALA     7      45.377  20.930  27.584  1.00 51.56           N  
ATOM     60  CA  ALA     7      44.970  20.981  26.182  1.00 51.56           C  
ATOM     61  C   ALA     7      44.408  19.639  25.724  1.00 51.56           C  
ATOM     62  O   ALA     7      43.493  19.591  24.898  1.00 51.56           O  
ATOM     63  CB  ALA     7      46.149  21.390  25.301  1.00 51.56           C  
ATOM     64  N   THR     8      44.882  18.629  26.418  1.00 47.39           N  
ATOM     65  CA  THR     8      44.394  17.331  25.966  1.00 47.39           C  
ATOM     66  C   THR     8      42.975  17.082  26.470  1.00 47.39           C  
ATOM     67  O   THR     8      42.159  16.478  25.770  1.00 47.39           O  
ATOM     68  CB  THR     8      45.317  16.192  26.437  1.00 47.39           C  
ATOM     69  OG1 THR     8      46.549  16.748  26.912  1.00 47.39           O  
ATOM     70  CG2 THR     8      45.616  15.221  25.299  1.00 47.39           C  
ATOM     71  N   MET     9      42.733  17.715  27.581  1.00 49.41           N  
ATOM     72  CA  MET     9      41.400  17.434  28.108  1.00 49.41           C  
ATOM     73  C   MET     9      40.334  18.188  27.320  1.00 49.41           C  
ATOM     74  O   MET     9      39.225  17.686  27.130  1.00 49.41           O  
ATOM     75  CB  MET     9      41.317  17.807  29.589  1.00 49.41           C  
ATOM     76  CG  MET     9      41.058  16.622  30.506  1.00 49.41           C  
ATOM     77  SD  MET     9      40.891  17.118  32.265  1.00 49.41           S  
ATOM     78  CE  MET     9      40.473  15.517  33.010  1.00 49.41           C  
ATOM     79  N   LEU    10      40.754  19.294  26.843  1.00 47.03           N  
ATOM     80  CA  LEU    10      39.770  20.063  26.090  1.00 47.03           C  
ATOM     81  C   LEU    10      39.492  19.414  24.738  1.00 47.03           C  
ATOM     82  O   LEU    10      38.355  19.426  24.261  1.00 47.03           O  
ATOM     83  CB  LEU    10      40.253  21.502  25.888  1.00 47.03           C  
ATOM     84  CG  LEU    10      39.174  22.545  25.596  1.00 47.03           C  
ATOM     85  CD1 LEU    10      38.491  22.978  26.890  1.00 47.03           C  
ATOM     86  CD2 LEU    10      39.773  23.747  24.874  1.00 47.03           C  
ATOM     87  N   SER    11      40.485  18.734  24.311  1.00 46.84           N  
ATOM     88  CA  SER    11      40.272  18.133  22.999  1.00 46.84           C  
ATOM     89  C   SER    11      39.340  16.930  23.086  1.00 46.84           C  
ATOM     90  O   SER    11      38.556  16.677  22.169  1.00 46.84           O  
ATOM     91  CB  SER    11      41.605  17.712  22.379  1.00 46.84           C  
ATOM     92  OG  SER    11      42.203  16.670  23.132  1.00 46.84           O  
ATOM     93  N   VAL    12      39.387  16.353  24.268  1.00 45.93           N  
ATOM     94  CA  VAL    12      38.568  15.150  24.369  1.00 45.93           C  
ATOM     95  C   VAL    12      37.095  15.536  24.487  1.00 45.93           C  
ATOM     96  O   VAL    12      36.224  14.858  23.938  1.00 45.93           O  
ATOM     97  CB  VAL    12      38.988  14.276  25.572  1.00 45.93           C  
ATOM     98  CG1 VAL    12      38.031  13.098  25.744  1.00 45.93           C  
ATOM     99  CG2 VAL    12      40.423  13.782  25.396  1.00 45.93           C  
ATOM    100  N   SER    13      36.910  16.725  24.995  1.00 46.16           N  
ATOM    101  CA  SER    13      35.500  17.054  25.173  1.00 46.16           C  
ATOM    102  C   SER    13      34.849  17.432  23.846  1.00 46.16           C  
ATOM    103  O   SER    13      33.663  17.170  23.634  1.00 46.16           O  
ATOM    104  CB  SER    13      35.338  18.199  26.174  1.00 46.16           C  
ATOM    105  OG  SER    13      36.061  19.342  25.751  1.00 46.16           O  
ATOM    106  N   LEU    14      35.722  17.902  23.003  1.00 43.55           N  
ATOM    107  CA  LEU    14      35.098  18.334  21.757  1.00 43.55           C  
ATOM    108  C   LEU    14      34.724  17.134  20.893  1.00 43.55           C  
ATOM    109  O   LEU    14      33.746  17.185  20.143  1.00 43.55           O  
ATOM    110  CB  LEU    14      36.035  19.264  20.982  1.00 43.55           C  
ATOM    111  CG  LEU    14      35.472  20.636  20.610  1.00 43.55           C  
ATOM    112  CD1 LEU    14      36.025  21.707  21.544  1.00 43.55           C  
ATOM    113  CD2 LEU    14      35.793  20.970  19.157  1.00 43.55           C  
ATOM    114  N   MET    15      35.332  16.032  21.276  1.00 48.02           N  
ATOM    115  CA  MET    15      35.018  14.922  20.380  1.00 48.02           C  
ATOM    116  C   MET    15      33.733  14.222  20.810  1.00 48.02           C  
ATOM    117  O   MET    15      33.080  13.562  20.000  1.00 48.02           O  
ATOM    118  CB  MET    15      36.172  13.919  20.341  1.00 48.02           C  
ATOM    119  CG  MET    15      37.382  14.406  19.559  1.00 48.02           C  
ATOM    120  SD  MET    15      38.663  13.106  19.365  1.00 48.02           S  
ATOM    121  CE  MET    15      39.703  13.871  18.090  1.00 48.02           C  
ATOM    122  N   LEU    16      33.348  14.556  22.047  1.00 47.03           N  
ATOM    123  CA  LEU    16      32.147  13.821  22.427  1.00 47.03           C  
ATOM    124  C   LEU    16      30.895  14.515  21.900  1.00 47.03           C  
ATOM    125  O   LEU    16      29.831  13.899  21.808  1.00 47.03           O  
ATOM    126  CB  LEU    16      32.064  13.680  23.950  1.00 47.03           C  
ATOM    127  CG  LEU    16      33.100  12.765  24.603  1.00 47.03           C  
ATOM    128  CD1 LEU    16      33.104  12.963  26.115  1.00 47.03           C  
ATOM    129  CD2 LEU    16      32.823  11.307  24.251  1.00 47.03           C  
ATOM    130  N   PHE    17      31.120  15.649  21.249  1.00 44.49           N  
ATOM    131  CA  PHE    17      29.824  16.231  20.920  1.00 44.49           C  
ATOM    132  C   PHE    17      29.580  16.194  19.416  1.00 44.49           C  
ATOM    133  O   PHE    17      28.602  16.763  18.927  1.00 44.49           O  
ATOM    134  CB  PHE    17      29.734  17.672  21.432  1.00 44.49           C  
ATOM    135  CG  PHE    17      29.379  17.777  22.891  1.00 44.49           C  
ATOM    136  CD1 PHE    17      28.053  17.723  23.303  1.00 44.49           C  
ATOM    137  CD2 PHE    17      30.372  17.929  23.850  1.00 44.49           C  
ATOM    138  CE1 PHE    17      27.722  17.820  24.653  1.00 44.49           C  
ATOM    139  CE2 PHE    17      30.048  18.027  25.200  1.00 44.49           C  
ATOM    140  CZ  PHE    17      28.723  17.973  25.600  1.00 44.49           C  
ATOM    141  N   ALA    18      30.533  15.609  18.727  1.00 43.47           N  
ATOM    142  CA  ALA    18      30.267  15.678  17.293  1.00 43.47           C  
ATOM    143  C   ALA    18      29.323  14.561  16.855  1.00 43.47           C  
ATOM    144  O   ALA    18      28.620  14.692  15.851  1.00 43.47           O  
ATOM    145  CB  ALA    18      31.574  15.604  16.506  1.00 43.47           C  
ATOM    146  N   PRO    19      29.148  13.533  17.687  1.00 41.36           N  
ATOM    147  CA  PRO    19      28.214  12.673  16.958  1.00 41.36           C  
ATOM    148  C   PRO    19      26.762  13.126  17.098  1.00 41.36           C  
ATOM    149  O   PRO    19      25.870  12.556  16.464  1.00 41.36           O  
ATOM    150  CB  PRO    19      28.422  11.300  17.602  1.00 41.36           C  
ATOM    151  CG  PRO    19      29.409  11.539  18.699  1.00 41.36           C  
ATOM    152  CD  PRO    19      29.729  13.005  18.742  1.00 41.36           C  
ATOM    153  N   ALA    20      26.650  14.134  17.944  1.00 39.41           N  
ATOM    154  CA  ALA    20      25.239  14.511  17.992  1.00 39.41           C  
ATOM    155  C   ALA    20      24.830  15.265  16.730  1.00 39.41           C  
ATOM    156  O   ALA    20      23.686  15.164  16.283  1.00 39.41           O  
ATOM    157  CB  ALA    20      24.958  15.359  19.230  1.00 39.41           C  
ATOM    158  N   ILE    21      25.832  15.903  16.148  1.00 39.11           N  
ATOM    159  CA  ILE    21      25.345  16.614  14.971  1.00 39.11           C  
ATOM    160  C   ILE    21      25.061  15.620  13.848  1.00 39.11           C  
ATOM    161  O   ILE    21      24.106  15.790  13.086  1.00 39.11           O  
ATOM    162  CB  ILE    21      26.356  17.683  14.498  1.00 39.11           C  
ATOM    163  CG1 ILE    21      26.531  18.764  15.570  1.00 39.11           C  
ATOM    164  CG2 ILE    21      25.909  18.298  13.169  1.00 39.11           C  
ATOM    165  CD1 ILE    21      27.628  19.773  15.258  1.00 39.11           C  
ATOM    166  N   PHE    22      25.896  14.614  13.833  1.00 40.85           N  
ATOM    167  CA  PHE    22      25.500  13.755  12.724  1.00 40.85           C  
ATOM    168  C   PHE    22      24.346  12.845  13.128  1.00 40.85           C  
ATOM    169  O   PHE    22      23.643  12.306  12.271  1.00 40.85           O  
ATOM    170  CB  PHE    22      26.687  12.914  12.242  1.00 40.85           C  
ATOM    171  CG  PHE    22      27.687  13.688  11.427  1.00 40.85           C  
ATOM    172  CD1 PHE    22      27.483  13.900  10.068  1.00 40.85           C  
ATOM    173  CD2 PHE    22      28.833  14.204  12.019  1.00 40.85           C  
ATOM    174  CE1 PHE    22      28.407  14.616   9.311  1.00 40.85           C  
ATOM    175  CE2 PHE    22      29.762  14.920  11.269  1.00 40.85           C  
ATOM    176  CZ  PHE    22      29.548  15.124   9.915  1.00 40.85           C  
ATOM    177  N   ALA    23      24.356  12.512  14.422  1.00 43.67           N  
ATOM    178  CA  ALA    23      23.308  11.544  14.736  1.00 43.67           C  
ATOM    179  C   ALA    23      21.923  12.149  14.527  1.00 43.67           C  
ATOM    180  O   ALA    23      20.981  11.444  14.156  1.00 43.67           O  
ATOM    181  CB  ALA    23      23.457  11.046  16.171  1.00 43.67           C  
ATOM    182  N   THR    24      21.873  13.402  14.246  1.00 45.71           N  
ATOM    183  CA  THR    24      20.443  13.663  14.125  1.00 45.71           C  
ATOM    184  C   THR    24      20.101  14.162  12.724  1.00 45.71           C  
ATOM    185  O   THR    24      19.920  15.363  12.514  1.00 45.71           O  
ATOM    186  CB  THR    24      19.972  14.692  15.168  1.00 45.71           C  
ATOM    187  OG1 THR    24      21.015  15.648  15.393  1.00 45.71           O  
ATOM    188  CG2 THR    24      19.625  14.016  16.490  1.00 45.71           C  
ATOM    189  N   GLN    25      20.893  13.887  11.767  1.00 51.15           N  
ATOM    190  CA  GLN    25      20.256  14.298  10.520  1.00 51.15           C  
ATOM    191  C   GLN    25      18.755  14.027  10.553  1.00 51.15           C  
ATOM    192  O   GLN    25      18.319  12.975  11.025  1.00 51.15           O  
ATOM    193  CB  GLN    25      20.893  13.579   9.329  1.00 51.15           C  
ATOM    194  CG  GLN    25      21.896  14.430   8.563  1.00 51.15           C  
ATOM    195  CD  GLN    25      22.672  13.635   7.530  1.00 51.15           C  
ATOM    196  OE1 GLN    25      22.493  12.419   7.400  1.00 51.15           O  
ATOM    197  NE2 GLN    25      23.541  14.314   6.788  1.00 51.15           N  
ATOM    198  N   SER    26      17.991  15.016  10.719  1.00 63.91           N  
ATOM    199  CA  SER    26      16.540  14.876  10.764  1.00 63.91           C  
ATOM    200  C   SER    26      16.054  13.830   9.766  1.00 63.91           C  
ATOM    201  O   SER    26      16.756  13.508   8.805  1.00 63.91           O  
ATOM    202  CB  SER    26      15.862  16.217  10.478  1.00 63.91           C  
ATOM    203  OG  SER    26      15.978  16.557   9.107  1.00 63.91           O  
ATOM    204  N   HIS    27      15.259  12.966  10.124  1.00 68.49           N  
ATOM    205  CA  HIS    27      14.606  11.992   9.257  1.00 68.49           C  
ATOM    206  C   HIS    27      14.361  12.568   7.867  1.00 68.49           C  
ATOM    207  O   HIS    27      14.484  11.858   6.865  1.00 68.49           O  
ATOM    208  CB  HIS    27      13.285  11.527   9.873  1.00 68.49           C  
ATOM    209  CG  HIS    27      13.454  10.762  11.147  1.00 68.49           C  
ATOM    210  ND1 HIS    27      14.168   9.586  11.220  1.00 68.49           N  
ATOM    211  CD2 HIS    27      13.001  11.010  12.399  1.00 68.49           C  
ATOM    212  CE1 HIS    27      14.146   9.142  12.466  1.00 68.49           C  
ATOM    213  NE2 HIS    27      13.445   9.987  13.201  1.00 68.49           N  
ATOM    214  N   LYS    28      14.238  13.773   7.837  1.00 69.23           N  
ATOM    215  CA  LYS    28      14.004  14.462   6.571  1.00 69.23           C  
ATOM    216  C   LYS    28      15.263  14.468   5.708  1.00 69.23           C  
ATOM    217  O   LYS    28      15.200  14.196   4.507  1.00 69.23           O  
ATOM    218  CB  LYS    28      13.531  15.895   6.818  1.00 69.23           C  
ATOM    219  CG  LYS    28      13.095  16.629   5.559  1.00 69.23           C  
ATOM    220  CD  LYS    28      12.574  18.025   5.878  1.00 69.23           C  
ATOM    221  CE  LYS    28      12.242  18.801   4.611  1.00 69.23           C  
ATOM    222  NZ  LYS    28      11.736  20.173   4.918  1.00 69.23           N  
ATOM    223  N   ASP    29      16.309  14.767   6.371  1.00 74.10           N  
ATOM    224  CA  ASP    29      17.568  14.834   5.635  1.00 74.10           C  
ATOM    225  C   ASP    29      17.958  13.462   5.088  1.00 74.10           C  
ATOM    226  O   ASP    29      18.356  13.341   3.927  1.00 74.10           O  
ATOM    227  CB  ASP    29      18.684  15.380   6.528  1.00 74.10           C  
ATOM    228  CG  ASP    29      18.512  16.853   6.858  1.00 74.10           C  
ATOM    229  OD1 ASP    29      17.773  17.558   6.136  1.00 74.10           O  
ATOM    230  OD2 ASP    29      19.122  17.313   7.847  1.00 74.10           O  
ATOM    231  N   GLN    30      17.672  12.547   5.897  1.00 78.15           N  
ATOM    232  CA  GLN    30      18.008  11.187   5.488  1.00 78.15           C  
ATOM    233  C   GLN    30      17.131  10.730   4.326  1.00 78.15           C  
ATOM    234  O   GLN    30      17.618  10.100   3.385  1.00 78.15           O  
ATOM    235  CB  GLN    30      17.865  10.222   6.665  1.00 78.15           C  
ATOM    236  CG  GLN    30      18.915  10.416   7.751  1.00 78.15           C  
ATOM    237  CD  GLN    30      18.723   9.478   8.928  1.00 78.15           C  
ATOM    238  OE1 GLN    30      17.766   8.698   8.968  1.00 78.15           O  
ATOM    239  NE2 GLN    30      19.632   9.546   9.895  1.00 78.15           N  
ATOM    240  N   ALA    31      15.911  11.050   4.483  1.00 79.99           N  
ATOM    241  CA  ALA    31      14.973  10.689   3.423  1.00 79.99           C  
ATOM    242  C   ALA    31      15.339  11.375   2.110  1.00 79.99           C  
ATOM    243  O   ALA    31      15.305  10.752   1.047  1.00 79.99           O  
ATOM    244  CB  ALA    31      13.546  11.051   3.830  1.00 79.99           C  
ATOM    245  N   TYR    32      15.708  12.567   2.318  1.00 79.46           N  
ATOM    246  CA  TYR    32      16.112  13.336   1.147  1.00 79.46           C  
ATOM    247  C   TYR    32      17.308  12.691   0.457  1.00 79.46           C  
ATOM    248  O   TYR    32      17.302  12.503  -0.762  1.00 79.46           O  
ATOM    249  CB  TYR    32      16.451  14.777   1.540  1.00 79.46           C  
ATOM    250  CG  TYR    32      16.995  15.605   0.402  1.00 79.46           C  
ATOM    251  CD1 TYR    32      18.358  15.878   0.303  1.00 79.46           C  
ATOM    252  CD2 TYR    32      16.150  16.117  -0.576  1.00 79.46           C  
ATOM    253  CE1 TYR    32      18.865  16.642  -0.743  1.00 79.46           C  
ATOM    254  CE2 TYR    32      16.645  16.882  -1.627  1.00 79.46           C  
ATOM    255  CZ  TYR    32      18.002  17.139  -1.702  1.00 79.46           C  
ATOM    256  OH  TYR    32      18.498  17.896  -2.740  1.00 79.46           O  
ATOM    257  N   LEU    33      18.285  12.367   1.191  1.00 82.14           N  
ATOM    258  CA  LEU    33      19.483  11.755   0.626  1.00 82.14           C  
ATOM    259  C   LEU    33      19.153  10.417  -0.026  1.00 82.14           C  
ATOM    260  O   LEU    33      19.691  10.089  -1.086  1.00 82.14           O  
ATOM    261  CB  LEU    33      20.548  11.561   1.709  1.00 82.14           C  
ATOM    262  CG  LEU    33      21.198  12.832   2.256  1.00 82.14           C  
ATOM    263  CD1 LEU    33      22.109  12.497   3.433  1.00 82.14           C  
ATOM    264  CD2 LEU    33      21.976  13.550   1.159  1.00 82.14           C  
ATOM    265  N   TYR    34      18.294   9.775   0.631  1.00 84.63           N  
ATOM    266  CA  TYR    34      17.871   8.487   0.094  1.00 84.63           C  
ATOM    267  C   TYR    34      17.202   8.655  -1.265  1.00 84.63           C  
ATOM    268  O   TYR    34      17.506   7.922  -2.209  1.00 84.63           O  
ATOM    269  CB  TYR    34      16.913   7.788   1.064  1.00 84.63           C  
ATOM    270  CG  TYR    34      16.679   6.332   0.742  1.00 84.63           C  
ATOM    271  CD1 TYR    34      15.578   5.934  -0.013  1.00 84.63           C  
ATOM    272  CD2 TYR    34      17.557   5.353   1.194  1.00 84.63           C  
ATOM    273  CE1 TYR    34      15.358   4.593  -0.310  1.00 84.63           C  
ATOM    274  CE2 TYR    34      17.346   4.009   0.903  1.00 84.63           C  
ATOM    275  CZ  TYR    34      16.246   3.639   0.151  1.00 84.63           C  
ATOM    276  OH  TYR    34      16.032   2.311  -0.140  1.00 84.63           O  
ATOM    277  N   LEU    35      16.363   9.631  -1.386  1.00 86.12           N  
ATOM    278  CA  LEU    35      15.668   9.881  -2.644  1.00 86.12           C  
ATOM    279  C   LEU    35      16.653  10.276  -3.740  1.00 86.12           C  
ATOM    280  O   LEU    35      16.520   9.842  -4.886  1.00 86.12           O  
ATOM    281  CB  LEU    35      14.617  10.980  -2.467  1.00 86.12           C  
ATOM    282  CG  LEU    35      13.330  10.577  -1.747  1.00 86.12           C  
ATOM    283  CD1 LEU    35      12.453  11.801  -1.503  1.00 86.12           C  
ATOM    284  CD2 LEU    35      12.575   9.524  -2.550  1.00 86.12           C  
ATOM    285  N   GLN    36      17.614  11.004  -3.339  1.00 83.41           N  
ATOM    286  CA  GLN    36      18.622  11.411  -4.312  1.00 83.41           C  
ATOM    287  C   GLN    36      19.364  10.202  -4.874  1.00 83.41           C  
ATOM    288  O   GLN    36      19.648  10.143  -6.073  1.00 83.41           O  
ATOM    289  CB  GLN    36      19.614  12.389  -3.681  1.00 83.41           C  
ATOM    290  CG  GLN    36      19.057  13.794  -3.490  1.00 83.41           C  
ATOM    291  CD  GLN    36      20.140  14.827  -3.246  1.00 83.41           C  
ATOM    292  OE1 GLN    36      21.163  14.537  -2.618  1.00 83.41           O  
ATOM    293  NE2 GLN    36      19.924  16.041  -3.740  1.00 83.41           N  
ATOM    294  N   ASN    37      19.559   9.325  -3.966  1.00 85.06           N  
ATOM    295  CA  ASN    37      20.268   8.120  -4.381  1.00 85.06           C  
ATOM    296  C   ASN    37      19.406   7.246  -5.288  1.00 85.06           C  
ATOM    297  O   ASN    37      19.893   6.708  -6.284  1.00 85.06           O  
ATOM    298  CB  ASN    37      20.731   7.322  -3.160  1.00 85.06           C  
ATOM    299  CG  ASN    37      21.604   6.140  -3.531  1.00 85.06           C  
ATOM    300  OD1 ASN    37      22.323   6.173  -4.533  1.00 85.06           O  
ATOM    301  ND2 ASN    37      21.549   5.086  -2.726  1.00 85.06           N  
ATOM    302  N   ILE    38      18.158   7.149  -4.970  1.00 84.79           N  
ATOM    303  CA  ILE    38      17.245   6.318  -5.748  1.00 84.79           C  
ATOM    304  C   ILE    38      17.089   6.897  -7.152  1.00 84.79           C  
ATOM    305  O   ILE    38      17.084   6.157  -8.138  1.00 84.79           O  
ATOM    306  CB  ILE    38      15.866   6.197  -5.061  1.00 84.79           C  
ATOM    307  CG1 ILE    38      15.949   5.250  -3.859  1.00 84.79           C  
ATOM    308  CG2 ILE    38      14.806   5.724  -6.059  1.00 84.79           C  
ATOM    309  CD1 ILE    38      14.681   5.205  -3.017  1.00 84.79           C  
ATOM    310  N   TYR    39      17.077   8.171  -7.193  1.00 82.35           N  
ATOM    311  CA  TYR    39      16.789   8.768  -8.492  1.00 82.35           C  
ATOM    312  C   TYR    39      18.037   9.408  -9.088  1.00 82.35           C  
ATOM    313  O   TYR    39      17.943  10.358  -9.869  1.00 82.35           O  
ATOM    314  CB  TYR    39      15.675   9.812  -8.370  1.00 82.35           C  
ATOM    315  CG  TYR    39      14.327   9.224  -8.031  1.00 82.35           C  
ATOM    316  CD1 TYR    39      13.751   8.244  -8.836  1.00 82.35           C  
ATOM    317  CD2 TYR    39      13.626   9.648  -6.908  1.00 82.35           C  
ATOM    318  CE1 TYR    39      12.508   7.701  -8.530  1.00 82.35           C  
ATOM    319  CE2 TYR    39      12.382   9.112  -6.591  1.00 82.35           C  
ATOM    320  CZ  TYR    39      11.833   8.141  -7.407  1.00 82.35           C  
ATOM    321  OH  TYR    39      10.602   7.607  -7.098  1.00 82.35           O  
ATOM    322  N   SER    40      19.119   8.986  -8.643  1.00 79.39           N  
ATOM    323  CA  SER    40      20.335   9.448  -9.305  1.00 79.39           C  
ATOM    324  C   SER    40      20.300   9.145 -10.799  1.00 79.39           C  
ATOM    325  O   SER    40      19.545   8.279 -11.245  1.00 79.39           O  
ATOM    326  CB  SER    40      21.569   8.802  -8.674  1.00 79.39           C  
ATOM    327  OG  SER    40      21.635   7.424  -8.996  1.00 79.39           O  
ATOM    328  N   ARG    41      20.904   9.919 -11.561  1.00 70.67           N  
ATOM    329  CA  ARG    41      20.881   9.823 -13.017  1.00 70.67           C  
ATOM    330  C   ARG    41      21.106   8.386 -13.475  1.00 70.67           C  
ATOM    331  O   ARG    41      20.396   7.890 -14.352  1.00 70.67           O  
ATOM    332  CB  ARG    41      21.937  10.742 -13.634  1.00 70.67           C  
ATOM    333  CG  ARG    41      21.532  12.207 -13.673  1.00 70.67           C  
ATOM    334  CD  ARG    41      22.443  13.019 -14.583  1.00 70.67           C  
ATOM    335  NE  ARG    41      22.112  14.441 -14.548  1.00 70.67           N  
ATOM    336  CZ  ARG    41      22.343  15.299 -15.538  1.00 70.67           C  
ATOM    337  NH1 ARG    41      22.914  14.893 -16.666  1.00 70.67           N  
ATOM    338  NH2 ARG    41      22.001  16.571 -15.400  1.00 70.67           N  
ATOM    339  N   ASP    42      22.023   7.715 -12.836  1.00 73.01           N  
ATOM    340  CA  ASP    42      22.327   6.342 -13.228  1.00 73.01           C  
ATOM    341  C   ASP    42      21.154   5.412 -12.928  1.00 73.01           C  
ATOM    342  O   ASP    42      20.794   4.570 -13.754  1.00 73.01           O  
ATOM    343  CB  ASP    42      23.587   5.846 -12.515  1.00 73.01           C  
ATOM    344  CG  ASP    42      24.855   6.514 -13.018  1.00 73.01           C  
ATOM    345  OD1 ASP    42      24.832   7.121 -14.111  1.00 73.01           O  
ATOM    346  OD2 ASP    42      25.886   6.430 -12.318  1.00 73.01           O  
ATOM    347  N   ASN    43      20.539   5.694 -11.829  1.00 76.79           N  
ATOM    348  CA  ASN    43      19.441   4.825 -11.420  1.00 76.79           C  
ATOM    349  C   ASN    43      18.175   5.105 -12.225  1.00 76.79           C  
ATOM    350  O   ASN    43      17.438   4.181 -12.572  1.00 76.79           O  
ATOM    351  CB  ASN    43      19.163   4.980  -9.923  1.00 76.79           C  
ATOM    352  CG  ASN    43      20.141   4.202  -9.065  1.00 76.79           C  
ATOM    353  OD1 ASN    43      20.755   3.235  -9.523  1.00 76.79           O  
ATOM    354  ND2 ASN    43      20.293   4.619  -7.813  1.00 76.79           N  
ATOM    355  N   VAL    44      18.014   6.353 -12.586  1.00 72.90           N  
ATOM    356  CA  VAL    44      16.816   6.756 -13.314  1.00 72.90           C  
ATOM    357  C   VAL    44      16.797   6.089 -14.688  1.00 72.90           C  
ATOM    358  O   VAL    44      15.754   5.608 -15.137  1.00 72.90           O  
ATOM    359  CB  VAL    44      16.734   8.292 -13.466  1.00 72.90           C  
ATOM    360  CG1 VAL    44      15.648   8.678 -14.469  1.00 72.90           C  
ATOM    361  CG2 VAL    44      16.473   8.948 -12.112  1.00 72.90           C  
ATOM    362  N   SER    45      17.968   6.148 -15.339  1.00 76.20           N  
ATOM    363  CA  SER    45      18.033   5.515 -16.652  1.00 76.20           C  
ATOM    364  C   SER    45      17.633   4.045 -16.578  1.00 76.20           C  
ATOM    365  O   SER    45      16.889   3.556 -17.430  1.00 76.20           O  
ATOM    366  CB  SER    45      19.441   5.640 -17.238  1.00 76.20           C  
ATOM    367  OG  SER    45      20.097   4.384 -17.242  1.00 76.20           O  
ATOM    368  N   LYS    46      18.024   3.425 -15.489  1.00 82.11           N  
ATOM    369  CA  LYS    46      17.680   2.016 -15.316  1.00 82.11           C  
ATOM    370  C   LYS    46      16.194   1.847 -15.014  1.00 82.11           C  
ATOM    371  O   LYS    46      15.560   0.907 -15.499  1.00 82.11           O  
ATOM    372  CB  LYS    46      18.516   1.393 -14.198  1.00 82.11           C  
ATOM    373  CG  LYS    46      19.994   1.252 -14.534  1.00 82.11           C  
ATOM    374  CD  LYS    46      20.775   0.641 -13.378  1.00 82.11           C  
ATOM    375  CE  LYS    46      22.272   0.629 -13.658  1.00 82.11           C  
ATOM    376  NZ  LYS    46      23.052   0.148 -12.479  1.00 82.11           N  
ATOM    377  N   LEU    47      15.701   2.849 -14.369  1.00 82.74           N  
ATOM    378  CA  LEU    47      14.309   2.750 -13.945  1.00 82.74           C  
ATOM    379  C   LEU    47      13.364   3.036 -15.108  1.00 82.74           C  
ATOM    380  O   LEU    47      12.254   2.501 -15.157  1.00 82.74           O  
ATOM    381  CB  LEU    47      14.028   3.721 -12.794  1.00 82.74           C  
ATOM    382  CG  LEU    47      14.688   3.392 -11.454  1.00 82.74           C  
ATOM    383  CD1 LEU    47      14.461   4.526 -10.460  1.00 82.74           C  
ATOM    384  CD2 LEU    47      14.153   2.075 -10.903  1.00 82.74           C  
ATOM    385  N   HIS    48      13.829   3.808 -16.090  1.00 82.66           N  
ATOM    386  CA  HIS    48      12.975   4.228 -17.196  1.00 82.66           C  
ATOM    387  C   HIS    48      12.670   3.061 -18.130  1.00 82.66           C  
ATOM    388  O   HIS    48      11.685   3.095 -18.871  1.00 82.66           O  
ATOM    389  CB  HIS    48      13.630   5.368 -17.977  1.00 82.66           C  
ATOM    390  CG  HIS    48      13.305   6.726 -17.442  1.00 82.66           C  
ATOM    391  ND1 HIS    48      12.167   7.415 -17.803  1.00 82.66           N  
ATOM    392  CD2 HIS    48      13.968   7.521 -16.570  1.00 82.66           C  
ATOM    393  CE1 HIS    48      12.146   8.578 -17.175  1.00 82.66           C  
ATOM    394  NE2 HIS    48      13.227   8.667 -16.420  1.00 82.66           N  
ATOM    395  N   VAL    49      13.513   2.065 -17.983  1.00 86.33           N  
ATOM    396  CA  VAL    49      13.330   0.995 -18.958  1.00 86.33           C  
ATOM    397  C   VAL    49      12.540  -0.149 -18.327  1.00 86.33           C  
ATOM    398  O   VAL    49      12.181  -1.113 -19.007  1.00 86.33           O  
ATOM    399  CB  VAL    49      14.683   0.477 -19.493  1.00 86.33           C  
ATOM    400  CG1 VAL    49      15.394   1.560 -20.303  1.00 86.33           C  
ATOM    401  CG2 VAL    49      15.566   0.002 -18.341  1.00 86.33           C  
ATOM    402  N   LEU    50      12.258   0.046 -17.021  1.00 90.13           N  
ATOM    403  CA  LEU    50      11.528  -1.016 -16.338  1.00 90.13           C  
ATOM    404  C   LEU    50      10.023  -0.837 -16.509  1.00 90.13           C  
ATOM    405  O   LEU    50       9.535   0.290 -16.616  1.00 90.13           O  
ATOM    406  CB  LEU    50      11.885  -1.040 -14.850  1.00 90.13           C  
ATOM    407  CG  LEU    50      13.353  -1.301 -14.509  1.00 90.13           C  
ATOM    408  CD1 LEU    50      13.549  -1.329 -12.997  1.00 90.13           C  
ATOM    409  CD2 LEU    50      13.825  -2.607 -15.138  1.00 90.13           C  
ATOM    410  N   SER    51       9.307  -1.916 -16.625  1.00 90.08           N  
ATOM    411  CA  SER    51       7.849  -1.879 -16.568  1.00 90.08           C  
ATOM    412  C   SER    51       7.359  -1.512 -15.171  1.00 90.08           C  
ATOM    413  O   SER    51       8.137  -1.517 -14.214  1.00 90.08           O  
ATOM    414  CB  SER    51       7.261  -3.227 -16.986  1.00 90.08           C  
ATOM    415  OG  SER    51       7.508  -4.212 -15.996  1.00 90.08           O  
ATOM    416  N   LEU    52       6.080  -1.187 -15.066  1.00 90.55           N  
ATOM    417  CA  LEU    52       5.473  -0.888 -13.773  1.00 90.55           C  
ATOM    418  C   LEU    52       5.644  -2.058 -12.809  1.00 90.55           C  
ATOM    419  O   LEU    52       5.998  -1.861 -11.645  1.00 90.55           O  
ATOM    420  CB  LEU    52       3.987  -0.563 -13.941  1.00 90.55           C  
ATOM    421  CG  LEU    52       3.237  -0.146 -12.674  1.00 90.55           C  
ATOM    422  CD1 LEU    52       3.742   1.204 -12.179  1.00 90.55           C  
ATOM    423  CD2 LEU    52       1.735  -0.099 -12.933  1.00 90.55           C  
ATOM    424  N   GLN    53       5.429  -3.201 -13.325  1.00 91.27           N  
ATOM    425  CA  GLN    53       5.573  -4.386 -12.488  1.00 91.27           C  
ATOM    426  C   GLN    53       7.011  -4.547 -12.003  1.00 91.27           C  
ATOM    427  O   GLN    53       7.247  -4.838 -10.829  1.00 91.27           O  
ATOM    428  CB  GLN    53       5.132  -5.638 -13.248  1.00 91.27           C  
ATOM    429  CG  GLN    53       5.259  -6.924 -12.442  1.00 91.27           C  
ATOM    430  CD  GLN    53       4.916  -8.160 -13.251  1.00 91.27           C  
ATOM    431  OE1 GLN    53       4.313  -8.068 -14.325  1.00 91.27           O  
ATOM    432  NE2 GLN    53       5.295  -9.327 -12.741  1.00 91.27           N  
ATOM    433  N   GLN    54       8.015  -4.388 -12.866  1.00 91.95           N  
ATOM    434  CA  GLN    54       9.420  -4.530 -12.499  1.00 91.95           C  
ATOM    435  C   GLN    54       9.836  -3.461 -11.492  1.00 91.95           C  
ATOM    436  O   GLN    54      10.585  -3.742 -10.555  1.00 91.95           O  
ATOM    437  CB  GLN    54      10.310  -4.456 -13.741  1.00 91.95           C  
ATOM    438  CG  GLN    54      10.206  -5.678 -14.644  1.00 91.95           C  
ATOM    439  CD  GLN    54      10.939  -5.498 -15.961  1.00 91.95           C  
ATOM    440  OE1 GLN    54      10.835  -4.449 -16.606  1.00 91.95           O  
ATOM    441  NE2 GLN    54      11.684  -6.519 -16.369  1.00 91.95           N  
ATOM    442  N   ARG    55       9.298  -2.293 -11.623  1.00 92.11           N  
ATOM    443  CA  ARG    55       9.611  -1.223 -10.681  1.00 92.11           C  
ATOM    444  C   ARG    55       9.014  -1.511  -9.307  1.00 92.11           C  
ATOM    445  O   ARG    55       9.668  -1.298  -8.284  1.00 92.11           O  
ATOM    446  CB  ARG    55       9.097   0.121 -11.203  1.00 92.11           C  
ATOM    447  CG  ARG    55       9.866   0.650 -12.403  1.00 92.11           C  
ATOM    448  CD  ARG    55       9.239   1.919 -12.961  1.00 92.11           C  
ATOM    449  NE  ARG    55       9.355   3.034 -12.025  1.00 92.11           N  
ATOM    450  CZ  ARG    55       8.813   4.235 -12.206  1.00 92.11           C  
ATOM    451  NH1 ARG    55       8.104   4.501 -13.296  1.00 92.11           N  
ATOM    452  NH2 ARG    55       8.982   5.177 -11.290  1.00 92.11           N  
ATOM    453  N   LEU    56       7.692  -1.959  -9.330  1.00 94.16           N  
ATOM    454  CA  LEU    56       7.057  -2.295  -8.060  1.00 94.16           C  
ATOM    455  C   LEU    56       7.853  -3.365  -7.320  1.00 94.16           C  
ATOM    456  O   LEU    56       8.096  -3.244  -6.117  1.00 94.16           O  
ATOM    457  CB  LEU    56       5.622  -2.777  -8.289  1.00 94.16           C  
ATOM    458  CG  LEU    56       4.826  -3.152  -7.038  1.00 94.16           C  
ATOM    459  CD1 LEU    56       4.455  -1.900  -6.250  1.00 94.16           C  
ATOM    460  CD2 LEU    56       3.576  -3.941  -7.417  1.00 94.16           C  
ATOM    461  N   GLU    57       8.253  -4.392  -8.106  1.00 93.28           N  
ATOM    462  CA  GLU    57       9.051  -5.445  -7.484  1.00 93.28           C  
ATOM    463  C   GLU    57      10.360  -4.890  -6.929  1.00 93.28           C  
ATOM    464  O   GLU    57      10.766  -5.235  -5.818  1.00 93.28           O  
ATOM    465  CB  GLU    57       9.337  -6.566  -8.485  1.00 93.28           C  
ATOM    466  CG  GLU    57      10.053  -7.765  -7.879  1.00 93.28           C  
ATOM    467  CD  GLU    57      10.299  -8.885  -8.877  1.00 93.28           C  
ATOM    468  OE1 GLU    57      11.049  -9.833  -8.552  1.00 93.28           O  
ATOM    469  OE2 GLU    57       9.736  -8.813  -9.992  1.00 93.28           O  
ATOM    470  N   TYR    58      10.985  -4.054  -7.722  1.00 92.27           N  
ATOM    471  CA  TYR    58      12.251  -3.469  -7.295  1.00 92.27           C  
ATOM    472  C   TYR    58      12.064  -2.615  -6.047  1.00 92.27           C  
ATOM    473  O   TYR    58      12.746  -2.818  -5.040  1.00 92.27           O  
ATOM    474  CB  TYR    58      12.860  -2.625  -8.419  1.00 92.27           C  
ATOM    475  CG  TYR    58      14.063  -1.821  -7.991  1.00 92.27           C  
ATOM    476  CD1 TYR    58      13.961  -0.453  -7.748  1.00 92.27           C  
ATOM    477  CD2 TYR    58      15.305  -2.427  -7.829  1.00 92.27           C  
ATOM    478  CE1 TYR    58      15.068   0.292  -7.355  1.00 92.27           C  
ATOM    479  CE2 TYR    58      16.418  -1.692  -7.437  1.00 92.27           C  
ATOM    480  CZ  TYR    58      16.290  -0.335  -7.202  1.00 92.27           C  
ATOM    481  OH  TYR    58      17.389   0.398  -6.813  1.00 92.27           O  
ATOM    482  N   PHE    59      11.137  -1.680  -6.076  1.00 93.94           N  
ATOM    483  CA  PHE    59      11.032  -0.706  -4.997  1.00 93.94           C  
ATOM    484  C   PHE    59      10.460  -1.350  -3.740  1.00 93.94           C  
ATOM    485  O   PHE    59      10.754  -0.916  -2.624  1.00 93.94           O  
ATOM    486  CB  PHE    59      10.159   0.479  -5.423  1.00 93.94           C  
ATOM    487  CG  PHE    59      10.884   1.495  -6.264  1.00 93.94           C  
ATOM    488  CD1 PHE    59      12.037   2.112  -5.793  1.00 93.94           C  
ATOM    489  CD2 PHE    59      10.412   1.834  -7.525  1.00 93.94           C  
ATOM    490  CE1 PHE    59      12.710   3.053  -6.570  1.00 93.94           C  
ATOM    491  CE2 PHE    59      11.079   2.773  -8.306  1.00 93.94           C  
ATOM    492  CZ  PHE    59      12.227   3.382  -7.826  1.00 93.94           C  
ATOM    493  N   SER    60       9.629  -2.328  -3.859  1.00 96.00           N  
ATOM    494  CA  SER    60       9.115  -2.980  -2.659  1.00 96.00           C  
ATOM    495  C   SER    60      10.179  -3.856  -2.007  1.00 96.00           C  
ATOM    496  O   SER    60      10.129  -4.109  -0.801  1.00 96.00           O  
ATOM    497  CB  SER    60       7.883  -3.822  -2.992  1.00 96.00           C  
ATOM    498  OG  SER    60       8.212  -4.858  -3.900  1.00 96.00           O  
ATOM    499  N   ARG    61      11.168  -4.326  -2.751  1.00 95.74           N  
ATOM    500  CA  ARG    61      12.220  -5.225  -2.289  1.00 95.74           C  
ATOM    501  C   ARG    61      13.257  -4.475  -1.460  1.00 95.74           C  
ATOM    502  O   ARG    61      13.769  -5.003  -0.471  1.00 95.74           O  
ATOM    503  CB  ARG    61      12.898  -5.914  -3.476  1.00 95.74           C  
ATOM    504  CG  ARG    61      14.030  -6.849  -3.081  1.00 95.74           C  
ATOM    505  CD  ARG    61      14.576  -7.612  -4.280  1.00 95.74           C  
ATOM    506  NE  ARG    61      15.155  -6.712  -5.274  1.00 95.74           N  
ATOM    507  CZ  ARG    61      16.455  -6.458  -5.401  1.00 95.74           C  
ATOM    508  NH1 ARG    61      17.340  -7.034  -4.595  1.00 95.74           N  
ATOM    509  NH2 ARG    61      16.873  -5.622  -6.340  1.00 95.74           N  
ATOM    510  N   ILE    62      13.611  -3.261  -1.838  1.00 93.18           N  
ATOM    511  CA  ILE    62      14.724  -2.550  -1.218  1.00 93.18           C  
ATOM    512  C   ILE    62      14.402  -2.264   0.247  1.00 93.18           C  
ATOM    513  O   ILE    62      15.285  -1.888   1.021  1.00 93.18           O  
ATOM    514  CB  ILE    62      15.040  -1.235  -1.964  1.00 93.18           C  
ATOM    515  CG1 ILE    62      13.888  -0.237  -1.799  1.00 93.18           C  
ATOM    516  CG2 ILE    62      15.319  -1.507  -3.445  1.00 93.18           C  
ATOM    517  CD1 ILE    62      14.197   1.159  -2.322  1.00 93.18           C  
ATOM    518  N   PHE    63      13.172  -2.525   0.689  1.00 94.63           N  
ATOM    519  CA  PHE    63      12.800  -2.258   2.073  1.00 94.63           C  
ATOM    520  C   PHE    63      12.669  -3.557   2.859  1.00 94.63           C  
ATOM    521  O   PHE    63      12.226  -3.551   4.010  1.00 94.63           O  
ATOM    522  CB  PHE    63      11.486  -1.472   2.136  1.00 94.63           C  
ATOM    523  CG  PHE    63      11.573  -0.097   1.531  1.00 94.63           C  
ATOM    524  CD1 PHE    63      12.475   0.838   2.022  1.00 94.63           C  
ATOM    525  CD2 PHE    63      10.750   0.261   0.470  1.00 94.63           C  
ATOM    526  CE1 PHE    63      12.557   2.112   1.463  1.00 94.63           C  
ATOM    527  CE2 PHE    63      10.826   1.531  -0.093  1.00 94.63           C  
ATOM    528  CZ  PHE    63      11.730   2.456   0.406  1.00 94.63           C  
ATOM    529  N   LEU    64      12.934  -4.741   2.232  1.00 95.59           N  
ATOM    530  CA  LEU    64      12.935  -5.995   2.978  1.00 95.59           C  
ATOM    531  C   LEU    64      13.866  -5.910   4.183  1.00 95.59           C  
ATOM    532  O   LEU    64      14.992  -5.422   4.070  1.00 95.59           O  
ATOM    533  CB  LEU    64      13.356  -7.156   2.074  1.00 95.59           C  
ATOM    534  CG  LEU    64      12.273  -7.731   1.160  1.00 95.59           C  
ATOM    535  CD1 LEU    64      12.870  -8.778   0.224  1.00 95.59           C  
ATOM    536  CD2 LEU    64      11.138  -8.329   1.985  1.00 95.59           C  
ATOM    537  N   GLY    65      13.328  -6.256   5.311  1.00 95.24           N  
ATOM    538  CA  GLY    65      14.098  -6.312   6.543  1.00 95.24           C  
ATOM    539  C   GLY    65      14.015  -5.035   7.358  1.00 95.24           C  
ATOM    540  O   GLY    65      14.484  -4.987   8.497  1.00 95.24           O  
ATOM    541  N   LYS    66      13.453  -3.978   6.754  1.00 94.20           N  
ATOM    542  CA  LYS    66      13.294  -2.757   7.539  1.00 94.20           C  
ATOM    543  C   LYS    66      12.305  -2.963   8.682  1.00 94.20           C  
ATOM    544  O   LYS    66      11.315  -3.683   8.532  1.00 94.20           O  
ATOM    545  CB  LYS    66      12.833  -1.602   6.648  1.00 94.20           C  
ATOM    546  CG  LYS    66      13.834  -1.213   5.571  1.00 94.20           C  
ATOM    547  CD  LYS    66      15.104  -0.629   6.173  1.00 94.20           C  
ATOM    548  CE  LYS    66      16.098  -0.217   5.095  1.00 94.20           C  
ATOM    549  NZ  LYS    66      17.413   0.184   5.678  1.00 94.20           N  
ATOM    550  N   PRO    67      12.589  -2.308   9.855  1.00 94.21           N  
ATOM    551  CA  PRO    67      11.776  -2.547  11.049  1.00 94.21           C  
ATOM    552  C   PRO    67      10.351  -2.016  10.909  1.00 94.21           C  
ATOM    553  O   PRO    67      10.114  -1.063  10.161  1.00 94.21           O  
ATOM    554  CB  PRO    67      12.533  -1.797  12.148  1.00 94.21           C  
ATOM    555  CG  PRO    67      13.317  -0.750  11.424  1.00 94.21           C  
ATOM    556  CD  PRO    67      13.668  -1.274  10.061  1.00 94.21           C  
ATOM    557  N   TYR    68       9.440  -2.664  11.590  1.00 93.54           N  
ATOM    558  CA  TYR    68       8.082  -2.166  11.779  1.00 93.54           C  
ATOM    559  C   TYR    68       8.042  -1.082  12.849  1.00 93.54           C  
ATOM    560  O   TYR    68       8.605  -1.250  13.933  1.00 93.54           O  
ATOM    561  CB  TYR    68       7.138  -3.311  12.161  1.00 93.54           C  
ATOM    562  CG  TYR    68       5.686  -2.903  12.228  1.00 93.54           C  
ATOM    563  CD1 TYR    68       5.181  -2.236  13.342  1.00 93.54           C  
ATOM    564  CD2 TYR    68       4.817  -3.185  11.180  1.00 93.54           C  
ATOM    565  CE1 TYR    68       3.843  -1.861  13.410  1.00 93.54           C  
ATOM    566  CE2 TYR    68       3.477  -2.814  11.237  1.00 93.54           C  
ATOM    567  CZ  TYR    68       3.000  -2.153  12.354  1.00 93.54           C  
ATOM    568  OH  TYR    68       1.675  -1.784  12.416  1.00 93.54           O  
ATOM    569  N   LEU    69       7.466   0.106  12.555  1.00 87.53           N  
ATOM    570  CA  LEU    69       7.247   1.191  13.505  1.00 87.53           C  
ATOM    571  C   LEU    69       5.827   1.735  13.391  1.00 87.53           C  
ATOM    572  O   LEU    69       5.477   2.362  12.389  1.00 87.53           O  
ATOM    573  CB  LEU    69       8.258   2.318  13.274  1.00 87.53           C  
ATOM    574  CG  LEU    69       8.141   3.533  14.195  1.00 87.53           C  
ATOM    575  CD1 LEU    69       8.343   3.118  15.649  1.00 87.53           C  
ATOM    576  CD2 LEU    69       9.148   4.607  13.795  1.00 87.53           C  
ATOM    577  N   GLY    70       5.029   1.413  14.407  1.00 80.19           N  
ATOM    578  CA  GLY    70       3.703   2.008  14.456  1.00 80.19           C  
ATOM    579  C   GLY    70       3.732   3.517  14.615  1.00 80.19           C  
ATOM    580  O   GLY    70       4.509   4.047  15.412  1.00 80.19           O  
ATOM    581  N   GLY    71       2.911   4.186  13.820  1.00 73.42           N  
ATOM    582  CA  GLY    71       2.938   5.640  13.852  1.00 73.42           C  
ATOM    583  C   GLY    71       4.212   6.226  13.273  1.00 73.42           C  
ATOM    584  O   GLY    71       4.794   7.148  13.848  1.00 73.42           O  
ATOM    585  N   ALA    72       4.821   5.508  12.371  1.00 72.13           N  
ATOM    586  CA  ALA    72       6.136   5.768  11.791  1.00 72.13           C  
ATOM    587  C   ALA    72       6.280   7.234  11.394  1.00 72.13           C  
ATOM    588  O   ALA    72       7.395   7.756  11.318  1.00 72.13           O  
ATOM    589  CB  ALA    72       6.372   4.867  10.581  1.00 72.13           C  
ATOM    590  N   LEU    73       5.217   7.906  11.194  1.00 70.05           N  
ATOM    591  CA  LEU    73       5.343   9.307  10.807  1.00 70.05           C  
ATOM    592  C   LEU    73       4.880  10.226  11.932  1.00 70.05           C  
ATOM    593  O   LEU    73       4.683  11.424  11.720  1.00 70.05           O  
ATOM    594  CB  LEU    73       4.535   9.588   9.537  1.00 70.05           C  
ATOM    595  CG  LEU    73       4.954   8.820   8.283  1.00 70.05           C  
ATOM    596  CD1 LEU    73       4.056   9.193   7.108  1.00 70.05           C  
ATOM    597  CD2 LEU    73       6.417   9.093   7.952  1.00 70.05           C  
ATOM    598  N   GLY    74       4.743   9.574  13.168  1.00 59.60           N  
ATOM    599  CA  GLY    74       4.385  10.336  14.354  1.00 59.60           C  
ATOM    600  C   GLY    74       2.888  10.408  14.588  1.00 59.60           C  
ATOM    601  O   GLY    74       2.398  11.341  15.227  1.00 59.60           O  
ATOM    602  N   GLU    75       2.182   9.412  13.940  1.00 54.96           N  
ATOM    603  CA  GLU    75       0.756   9.285  14.225  1.00 54.96           C  
ATOM    604  C   GLU    75       0.517   8.886  15.678  1.00 54.96           C  
ATOM    605  O   GLU    75       1.397   8.313  16.323  1.00 54.96           O  
ATOM    606  CB  GLU    75       0.110   8.262  13.286  1.00 54.96           C  
ATOM    607  CG  GLU    75       0.430   8.490  11.815  1.00 54.96           C  
ATOM    608  CD  GLU    75       1.423   7.484  11.255  1.00 54.96           C  
ATOM    609  OE1 GLU    75       1.617   7.446  10.019  1.00 54.96           O  
ATOM    610  OE2 GLU    75       2.012   6.727  12.059  1.00 54.96           O  
ATOM    611  N   GLY    76      -0.266   9.662  16.379  1.00 44.93           N  
ATOM    612  CA  GLY    76      -0.646   9.196  17.703  1.00 44.93           C  
ATOM    613  C   GLY    76      -1.079  10.317  18.629  1.00 44.93           C  
ATOM    614  O   GLY    76      -1.103  11.483  18.231  1.00 44.93           O  
ATOM    615  N   ALA    77      -2.260  10.179  19.324  1.00 39.10           N  
ATOM    616  CA  ALA    77      -2.852  11.099  20.292  1.00 39.10           C  
ATOM    617  C   ALA    77      -1.968  12.326  20.495  1.00 39.10           C  
ATOM    618  O   ALA    77      -2.466  13.451  20.578  1.00 39.10           O  
ATOM    619  CB  ALA    77      -3.089  10.390  21.623  1.00 39.10           C  
ATOM    620  N   ASN    78      -0.835  12.421  19.893  1.00 39.11           N  
ATOM    621  CA  ASN    78      -0.149  13.681  20.159  1.00 39.11           C  
ATOM    622  C   ASN    78       0.419  14.290  18.880  1.00 39.11           C  
ATOM    623  O   ASN    78       1.194  15.247  18.934  1.00 39.11           O  
ATOM    624  CB  ASN    78       0.963  13.479  21.190  1.00 39.11           C  
ATOM    625  CG  ASN    78       0.427  13.168  22.574  1.00 39.11           C  
ATOM    626  OD1 ASN    78      -0.719  13.492  22.897  1.00 39.11           O  
ATOM    627  ND2 ASN    78       1.251  12.535  23.400  1.00 39.11           N  
ATOM    628  N   SER    79       0.420  13.550  17.871  1.00 46.49           N  
ATOM    629  CA  SER    79       1.147  14.092  16.728  1.00 46.49           C  
ATOM    630  C   SER    79       0.209  14.818  15.769  1.00 46.49           C  
ATOM    631  O   SER    79      -0.732  14.222  15.242  1.00 46.49           O  
ATOM    632  CB  SER    79       1.885  12.978  15.985  1.00 46.49           C  
ATOM    633  OG  SER    79       0.982  11.970  15.564  1.00 46.49           O  
ATOM    634  N   ALA    80      -0.159  15.986  16.184  1.00 47.77           N  
ATOM    635  CA  ALA    80      -1.110  16.870  15.514  1.00 47.77           C  
ATOM    636  C   ALA    80      -0.648  17.199  14.097  1.00 47.77           C  
ATOM    637  O   ALA    80      -1.470  17.393  13.199  1.00 47.77           O  
ATOM    638  CB  ALA    80      -1.302  18.153  16.319  1.00 47.77           C  
ATOM    639  N   TYR    81       0.533  16.853  13.719  1.00 47.90           N  
ATOM    640  CA  TYR    81       0.841  17.620  12.517  1.00 47.90           C  
ATOM    641  C   TYR    81       1.379  16.715  11.415  1.00 47.90           C  
ATOM    642  O   TYR    81       2.233  15.861  11.666  1.00 47.90           O  
ATOM    643  CB  TYR    81       1.856  18.723  12.829  1.00 47.90           C  
ATOM    644  CG  TYR    81       1.280  19.873  13.619  1.00 47.90           C  
ATOM    645  CD1 TYR    81       0.544  20.876  12.991  1.00 47.90           C  
ATOM    646  CD2 TYR    81       1.470  19.959  14.994  1.00 47.90           C  
ATOM    647  CE1 TYR    81       0.013  21.938  13.715  1.00 47.90           C  
ATOM    648  CE2 TYR    81       0.943  21.017  15.728  1.00 47.90           C  
ATOM    649  CZ  TYR    81       0.217  22.000  15.081  1.00 47.90           C  
ATOM    650  OH  TYR    81      -0.307  23.049  15.802  1.00 47.90           O  
ATOM    651  N   ASP    82       0.961  16.891  10.269  1.00 62.73           N  
ATOM    652  CA  ASP    82       1.762  16.550   9.098  1.00 62.73           C  
ATOM    653  C   ASP    82       2.270  17.807   8.395  1.00 62.73           C  
ATOM    654  O   ASP    82       1.566  18.389   7.568  1.00 62.73           O  
ATOM    655  CB  ASP    82       0.951  15.693   8.124  1.00 62.73           C  
ATOM    656  CG  ASP    82       1.196  14.205   8.297  1.00 62.73           C  
ATOM    657  OD1 ASP    82       2.171  13.822   8.979  1.00 62.73           O  
ATOM    658  OD2 ASP    82       0.409  13.407   7.743  1.00 62.73           O  
ATOM    659  N   ASN    83       3.100  18.633   8.960  1.00 50.89           N  
ATOM    660  CA  ASN    83       3.496  19.863   8.282  1.00 50.89           C  
ATOM    661  C   ASN    83       4.057  19.581   6.891  1.00 50.89           C  
ATOM    662  O   ASN    83       3.928  20.406   5.986  1.00 50.89           O  
ATOM    663  CB  ASN    83       4.518  20.633   9.121  1.00 50.89           C  
ATOM    664  CG  ASN    83       3.871  21.460  10.215  1.00 50.89           C  
ATOM    665  OD1 ASN    83       2.684  21.790  10.141  1.00 50.89           O  
ATOM    666  ND2 ASN    83       4.646  21.800  11.238  1.00 50.89           N  
ATOM    667  N   ASP    84       4.571  18.417   6.697  1.00 52.40           N  
ATOM    668  CA  ASP    84       5.282  18.046   5.477  1.00 52.40           C  
ATOM    669  C   ASP    84       5.116  16.558   5.176  1.00 52.40           C  
ATOM    670  O   ASP    84       4.872  15.759   6.083  1.00 52.40           O  
ATOM    671  CB  ASP    84       6.767  18.396   5.593  1.00 52.40           C  
ATOM    672  CG  ASP    84       7.445  18.559   4.244  1.00 52.40           C  
ATOM    673  OD1 ASP    84       6.816  18.262   3.206  1.00 52.40           O  
ATOM    674  OD2 ASP    84       8.619  18.987   4.220  1.00 52.40           O  
ATOM    675  N   PRO    85       4.541  16.199   3.957  1.00 61.37           N  
ATOM    676  CA  PRO    85       4.572  14.738   4.060  1.00 61.37           C  
ATOM    677  C   PRO    85       5.889  14.214   4.628  1.00 61.37           C  
ATOM    678  O   PRO    85       6.961  14.527   4.102  1.00 61.37           O  
ATOM    679  CB  PRO    85       4.381  14.278   2.612  1.00 61.37           C  
ATOM    680  CG  PRO    85       4.764  15.461   1.782  1.00 61.37           C  
ATOM    681  CD  PRO    85       4.659  16.695   2.633  1.00 61.37           C  
ATOM    682  N   LEU    86       5.966  14.078   5.815  1.00 69.82           N  
ATOM    683  CA  LEU    86       7.098  13.402   6.439  1.00 69.82           C  
ATOM    684  C   LEU    86       7.293  12.009   5.848  1.00 69.82           C  
ATOM    685  O   LEU    86       6.322  11.281   5.630  1.00 69.82           O  
ATOM    686  CB  LEU    86       6.896  13.303   7.953  1.00 69.82           C  
ATOM    687  CG  LEU    86       8.078  12.767   8.762  1.00 69.82           C  
ATOM    688  CD1 LEU    86       9.182  13.816   8.844  1.00 69.82           C  
ATOM    689  CD2 LEU    86       7.627  12.349  10.157  1.00 69.82           C  
ATOM    690  N   TYR    87       8.288  11.869   5.147  1.00 82.22           N  
ATOM    691  CA  TYR    87       8.584  10.482   4.810  1.00 82.22           C  
ATOM    692  C   TYR    87       9.902  10.038   5.435  1.00 82.22           C  
ATOM    693  O   TYR    87      10.741  10.871   5.785  1.00 82.22           O  
ATOM    694  CB  TYR    87       8.639  10.297   3.290  1.00 82.22           C  
ATOM    695  CG  TYR    87       9.328  11.428   2.566  1.00 82.22           C  
ATOM    696  CD1 TYR    87       8.611  12.537   2.122  1.00 82.22           C  
ATOM    697  CD2 TYR    87      10.697  11.390   2.322  1.00 82.22           C  
ATOM    698  CE1 TYR    87       9.241  13.581   1.453  1.00 82.22           C  
ATOM    699  CE2 TYR    87      11.338  12.428   1.654  1.00 82.22           C  
ATOM    700  CZ  TYR    87      10.602  13.518   1.224  1.00 82.22           C  
ATOM    701  OH  TYR    87      11.231  14.548   0.562  1.00 82.22           O  
ATOM    702  N   ARG    88       9.975   8.788   5.721  1.00 85.22           N  
ATOM    703  CA  ARG    88      11.160   8.079   6.194  1.00 85.22           C  
ATOM    704  C   ARG    88      11.317   6.740   5.482  1.00 85.22           C  
ATOM    705  O   ARG    88      10.350   6.203   4.937  1.00 85.22           O  
ATOM    706  CB  ARG    88      11.088   7.863   7.707  1.00 85.22           C  
ATOM    707  CG  ARG    88       9.921   6.995   8.151  1.00 85.22           C  
ATOM    708  CD  ARG    88       9.768   6.987   9.666  1.00 85.22           C  
ATOM    709  NE  ARG    88      10.900   6.335  10.319  1.00 85.22           N  
ATOM    710  CZ  ARG    88      11.255   6.523  11.587  1.00 85.22           C  
ATOM    711  NH1 ARG    88      10.570   7.352  12.367  1.00 85.22           N  
ATOM    712  NH2 ARG    88      12.303   5.878  12.079  1.00 85.22           N  
ATOM    713  N   PHE    89      12.540   6.333   5.483  1.00 90.04           N  
ATOM    714  CA  PHE    89      12.809   5.102   4.749  1.00 90.04           C  
ATOM    715  C   PHE    89      13.492   4.075   5.644  1.00 90.04           C  
ATOM    716  O   PHE    89      14.015   3.070   5.159  1.00 90.04           O  
ATOM    717  CB  PHE    89      13.677   5.387   3.520  1.00 90.04           C  
ATOM    718  CG  PHE    89      13.034   6.312   2.523  1.00 90.04           C  
ATOM    719  CD1 PHE    89      11.927   5.905   1.789  1.00 90.04           C  
ATOM    720  CD2 PHE    89      13.537   7.591   2.319  1.00 90.04           C  
ATOM    721  CE1 PHE    89      11.329   6.759   0.866  1.00 90.04           C  
ATOM    722  CE2 PHE    89      12.945   8.450   1.398  1.00 90.04           C  
ATOM    723  CZ  PHE    89      11.842   8.032   0.672  1.00 90.04           C  
ATOM    724  N   ASP    90      13.565   4.435   6.936  1.00 88.15           N  
ATOM    725  CA  ASP    90      14.285   3.534   7.831  1.00 88.15           C  
ATOM    726  C   ASP    90      13.323   2.596   8.556  1.00 88.15           C  
ATOM    727  O   ASP    90      13.748   1.616   9.171  1.00 88.15           O  
ATOM    728  CB  ASP    90      15.108   4.331   8.846  1.00 88.15           C  
ATOM    729  CG  ASP    90      14.270   5.306   9.654  1.00 88.15           C  
ATOM    730  OD1 ASP    90      13.460   6.051   9.062  1.00 88.15           O  
ATOM    731  OD2 ASP    90      14.422   5.330  10.895  1.00 88.15           O  
ATOM    732  N   ALA    91      12.027   2.906   8.501  1.00 88.81           N  
ATOM    733  CA  ALA    91      11.023   2.068   9.152  1.00 88.81           C  
ATOM    734  C   ALA    91       9.632   2.337   8.585  1.00 88.81           C  
ATOM    735  O   ALA    91       9.383   3.400   8.013  1.00 88.81           O  
ATOM    736  CB  ALA    91      11.034   2.301  10.661  1.00 88.81           C  
ATOM    737  N   PHE    92       8.720   1.323   8.848  1.00 91.47           N  
ATOM    738  CA  PHE    92       7.378   1.418   8.286  1.00 91.47           C  
ATOM    739  C   PHE    92       6.359   0.748   9.200  1.00 91.47           C  
ATOM    740  O   PHE    92       6.702  -0.160   9.960  1.00 91.47           O  
ATOM    741  CB  PHE    92       7.331   0.783   6.893  1.00 91.47           C  
ATOM    742  CG  PHE    92       8.310   1.382   5.919  1.00 91.47           C  
ATOM    743  CD1 PHE    92       7.990   2.534   5.211  1.00 91.47           C  
ATOM    744  CD2 PHE    92       9.550   0.792   5.712  1.00 91.47           C  
ATOM    745  CE1 PHE    92       8.894   3.091   4.309  1.00 91.47           C  
ATOM    746  CE2 PHE    92      10.459   1.343   4.812  1.00 91.47           C  
ATOM    747  CZ  PHE    92      10.128   2.491   4.111  1.00 91.47           C  
ATOM    748  N   ASP    93       5.137   1.301   9.220  1.00 90.51           N  
ATOM    749  CA  ASP    93       4.011   0.400   9.449  1.00 90.51           C  
ATOM    750  C   ASP    93       3.426  -0.096   8.129  1.00 90.51           C  
ATOM    751  O   ASP    93       4.017   0.109   7.066  1.00 90.51           O  
ATOM    752  CB  ASP    93       2.928   1.095  10.277  1.00 90.51           C  
ATOM    753  CG  ASP    93       2.318   2.292   9.569  1.00 90.51           C  
ATOM    754  OD1 ASP    93       2.212   2.275   8.324  1.00 90.51           O  
ATOM    755  OD2 ASP    93       1.943   3.262  10.263  1.00 90.51           O  
ATOM    756  N   CYS    94       2.329  -0.816   8.222  1.00 93.03           N  
ATOM    757  CA  CYS    94       1.879  -1.437   6.981  1.00 93.03           C  
ATOM    758  C   CYS    94       1.445  -0.383   5.970  1.00 93.03           C  
ATOM    759  O   CYS    94       1.682  -0.533   4.770  1.00 93.03           O  
ATOM    760  CB  CYS    94       0.725  -2.402   7.253  1.00 93.03           C  
ATOM    761  SG  CYS    94      -0.733  -1.611   7.967  1.00 93.03           S  
ATOM    762  N   THR    95       0.859   0.733   6.405  1.00 90.80           N  
ATOM    763  CA  THR    95       0.303   1.748   5.517  1.00 90.80           C  
ATOM    764  C   THR    95       1.414   2.589   4.895  1.00 90.80           C  
ATOM    765  O   THR    95       1.464   2.756   3.674  1.00 90.80           O  
ATOM    766  CB  THR    95      -0.682   2.665   6.264  1.00 90.80           C  
ATOM    767  OG1 THR    95      -1.752   1.875   6.797  1.00 90.80           O  
ATOM    768  CG2 THR    95      -1.263   3.724   5.332  1.00 90.80           C  
ATOM    769  N   THR    96       2.356   3.050   5.776  1.00 91.19           N  
ATOM    770  CA  THR    96       3.398   3.909   5.226  1.00 91.19           C  
ATOM    771  C   THR    96       4.274   3.136   4.244  1.00 91.19           C  
ATOM    772  O   THR    96       4.821   3.715   3.304  1.00 91.19           O  
ATOM    773  CB  THR    96       4.277   4.506   6.342  1.00 91.19           C  
ATOM    774  OG1 THR    96       4.822   3.443   7.133  1.00 91.19           O  
ATOM    775  CG2 THR    96       3.467   5.431   7.244  1.00 91.19           C  
ATOM    776  N   TYR    97       4.400   1.850   4.474  1.00 95.38           N  
ATOM    777  CA  TYR    97       5.137   1.014   3.533  1.00 95.38           C  
ATOM    778  C   TYR    97       4.457   0.999   2.169  1.00 95.38           C  
ATOM    779  O   TYR    97       5.092   1.274   1.149  1.00 95.38           O  
ATOM    780  CB  TYR    97       5.264  -0.415   4.069  1.00 95.38           C  
ATOM    781  CG  TYR    97       5.846  -1.388   3.073  1.00 95.38           C  
ATOM    782  CD1 TYR    97       5.074  -2.419   2.545  1.00 95.38           C  
ATOM    783  CD2 TYR    97       7.168  -1.278   2.658  1.00 95.38           C  
ATOM    784  CE1 TYR    97       5.606  -3.319   1.627  1.00 95.38           C  
ATOM    785  CE2 TYR    97       7.711  -2.172   1.742  1.00 95.38           C  
ATOM    786  CZ  TYR    97       6.924  -3.187   1.232  1.00 95.38           C  
ATOM    787  OH  TYR    97       7.456  -4.075   0.325  1.00 95.38           O  
ATOM    788  N   VAL    98       3.197   0.716   2.090  1.00 95.91           N  
ATOM    789  CA  VAL    98       2.449   0.630   0.840  1.00 95.91           C  
ATOM    790  C   VAL    98       2.448   1.989   0.144  1.00 95.91           C  
ATOM    791  O   VAL    98       2.688   2.076  -1.063  1.00 95.91           O  
ATOM    792  CB  VAL    98       0.999   0.152   1.078  1.00 95.91           C  
ATOM    793  CG1 VAL    98       0.153   0.345  -0.179  1.00 95.91           C  
ATOM    794  CG2 VAL    98       0.985  -1.312   1.516  1.00 95.91           C  
ATOM    795  N   GLU    99       2.246   3.099   0.890  1.00 93.57           N  
ATOM    796  CA  GLU    99       2.217   4.438   0.308  1.00 93.57           C  
ATOM    797  C   GLU    99       3.563   4.799  -0.313  1.00 93.57           C  
ATOM    798  O   GLU    99       3.619   5.304  -1.436  1.00 93.57           O  
ATOM    799  CB  GLU    99       1.831   5.476   1.366  1.00 93.57           C  
ATOM    800  CG  GLU    99       0.384   5.376   1.826  1.00 93.57           C  
ATOM    801  CD  GLU    99       0.087   6.215   3.059  1.00 93.57           C  
ATOM    802  OE1 GLU    99      -1.103   6.491   3.333  1.00 93.57           O  
ATOM    803  OE2 GLU    99       1.053   6.599   3.756  1.00 93.57           O  
ATOM    804  N   THR   100       4.627   4.472   0.472  1.00 94.03           N  
ATOM    805  CA  THR   100       5.975   4.790   0.014  1.00 94.03           C  
ATOM    806  C   THR   100       6.316   4.006  -1.249  1.00 94.03           C  
ATOM    807  O   THR   100       6.746   4.585  -2.249  1.00 94.03           O  
ATOM    808  CB  THR   100       7.020   4.491   1.105  1.00 94.03           C  
ATOM    809  OG1 THR   100       6.760   5.316   2.247  1.00 94.03           O  
ATOM    810  CG2 THR   100       8.433   4.768   0.604  1.00 94.03           C  
ATOM    811  N   VAL   101       6.050   2.730  -1.234  1.00 95.49           N  
ATOM    812  CA  VAL   101       6.368   1.886  -2.381  1.00 95.49           C  
ATOM    813  C   VAL   101       5.550   2.330  -3.592  1.00 95.49           C  
ATOM    814  O   VAL   101       6.080   2.441  -4.700  1.00 95.49           O  
ATOM    815  CB  VAL   101       6.106   0.394  -2.078  1.00 95.49           C  
ATOM    816  CG1 VAL   101       6.171  -0.436  -3.359  1.00 95.49           C  
ATOM    817  CG2 VAL   101       7.108  -0.125  -1.050  1.00 95.49           C  
ATOM    818  N   ALA   102       4.269   2.626  -3.392  1.00 94.70           N  
ATOM    819  CA  ALA   102       3.417   3.081  -4.488  1.00 94.70           C  
ATOM    820  C   ALA   102       3.954   4.372  -5.100  1.00 94.70           C  
ATOM    821  O   ALA   102       4.094   4.476  -6.321  1.00 94.70           O  
ATOM    822  CB  ALA   102       1.985   3.282  -4.000  1.00 94.70           C  
ATOM    823  N   ALA   103       4.338   5.327  -4.320  1.00 93.78           N  
ATOM    824  CA  ALA   103       4.826   6.613  -4.811  1.00 93.78           C  
ATOM    825  C   ALA   103       6.152   6.450  -5.550  1.00 93.78           C  
ATOM    826  O   ALA   103       6.347   7.027  -6.622  1.00 93.78           O  
ATOM    827  CB  ALA   103       4.982   7.599  -3.657  1.00 93.78           C  
ATOM    828  N   LEU   104       7.045   5.622  -5.035  1.00 93.56           N  
ATOM    829  CA  LEU   104       8.314   5.373  -5.710  1.00 93.56           C  
ATOM    830  C   LEU   104       8.088   4.710  -7.065  1.00 93.56           C  
ATOM    831  O   LEU   104       8.673   5.123  -8.068  1.00 93.56           O  
ATOM    832  CB  LEU   104       9.219   4.495  -4.843  1.00 93.56           C  
ATOM    833  CG  LEU   104       9.883   5.178  -3.647  1.00 93.56           C  
ATOM    834  CD1 LEU   104      10.468   4.136  -2.699  1.00 93.56           C  
ATOM    835  CD2 LEU   104      10.962   6.148  -4.115  1.00 93.56           C  
ATOM    836  N   THR   105       7.172   3.722  -7.042  1.00 93.00           N  
ATOM    837  CA  THR   105       6.908   2.935  -8.241  1.00 93.00           C  
ATOM    838  C   THR   105       6.350   3.816  -9.355  1.00 93.00           C  
ATOM    839  O   THR   105       6.693   3.637 -10.525  1.00 93.00           O  
ATOM    840  CB  THR   105       5.924   1.786  -7.949  1.00 93.00           C  
ATOM    841  OG1 THR   105       6.527   0.871  -7.026  1.00 93.00           O  
ATOM    842  CG2 THR   105       5.561   1.036  -9.227  1.00 93.00           C  
ATOM    843  N   LEU   106       5.641   4.868  -8.980  1.00 92.41           N  
ATOM    844  CA  LEU   106       4.919   5.673  -9.960  1.00 92.41           C  
ATOM    845  C   LEU   106       5.722   6.912 -10.343  1.00 92.41           C  
ATOM    846  O   LEU   106       5.267   7.726 -11.150  1.00 92.41           O  
ATOM    847  CB  LEU   106       3.551   6.085  -9.412  1.00 92.41           C  
ATOM    848  CG  LEU   106       2.550   4.955  -9.165  1.00 92.41           C  
ATOM    849  CD1 LEU   106       1.365   5.465  -8.351  1.00 92.41           C  
ATOM    850  CD2 LEU   106       2.080   4.359 -10.488  1.00 92.41           C  
ATOM    851  N   SER   107       6.929   7.041  -9.783  1.00 91.44           N  
ATOM    852  CA  SER   107       7.702   8.262  -9.986  1.00 91.44           C  
ATOM    853  C   SER   107       9.015   7.972 -10.706  1.00 91.44           C  
ATOM    854  O   SER   107       9.541   6.860 -10.625  1.00 91.44           O  
ATOM    855  CB  SER   107       7.986   8.945  -8.647  1.00 91.44           C  
ATOM    856  OG  SER   107       6.781   9.195  -7.944  1.00 91.44           O  
ATOM    857  N   TYR   108       9.495   8.944 -11.405  1.00 87.09           N  
ATOM    858  CA  TYR   108      10.774   8.815 -12.094  1.00 87.09           C  
ATOM    859  C   TYR   108      11.774   9.847 -11.586  1.00 87.09           C  
ATOM    860  O   TYR   108      12.868   9.985 -12.139  1.00 87.09           O  
ATOM    861  CB  TYR   108      10.588   8.968 -13.606  1.00 87.09           C  
ATOM    862  CG  TYR   108       9.828   7.830 -14.243  1.00 87.09           C  
ATOM    863  CD1 TYR   108      10.486   6.675 -14.661  1.00 87.09           C  
ATOM    864  CD2 TYR   108       8.452   7.906 -14.428  1.00 87.09           C  
ATOM    865  CE1 TYR   108       9.791   5.624 -15.249  1.00 87.09           C  
ATOM    866  CE2 TYR   108       7.747   6.862 -15.016  1.00 87.09           C  
ATOM    867  CZ  TYR   108       8.424   5.726 -15.422  1.00 87.09           C  
ATOM    868  OH  TYR   108       7.730   4.689 -16.004  1.00 87.09           O  
ATOM    869  N   GLY   109      11.330  10.630 -10.583  1.00 87.32           N  
ATOM    870  CA  GLY   109      12.154  11.645  -9.947  1.00 87.32           C  
ATOM    871  C   GLY   109      11.587  12.134  -8.628  1.00 87.32           C  
ATOM    872  O   GLY   109      10.482  11.748  -8.240  1.00 87.32           O  
ATOM    873  N   GLU   110      12.328  13.019  -8.038  1.00 86.84           N  
ATOM    874  CA  GLU   110      11.960  13.488  -6.705  1.00 86.84           C  
ATOM    875  C   GLU   110      10.671  14.304  -6.743  1.00 86.84           C  
ATOM    876  O   GLU   110       9.785  14.113  -5.907  1.00 86.84           O  
ATOM    877  CB  GLU   110      13.092  14.320  -6.097  1.00 86.84           C  
ATOM    878  CG  GLU   110      12.792  14.836  -4.697  1.00 86.84           C  
ATOM    879  CD  GLU   110      13.860  15.779  -4.164  1.00 86.84           C  
ATOM    880  OE1 GLU   110      13.657  16.374  -3.081  1.00 86.84           O  
ATOM    881  OE2 GLU   110      14.906  15.924  -4.835  1.00 86.84           O  
ATOM    882  N   ALA   111      10.533  15.095  -7.717  1.00 87.10           N  
ATOM    883  CA  ALA   111       9.347  15.943  -7.797  1.00 87.10           C  
ATOM    884  C   ALA   111       8.087  15.105  -7.998  1.00 87.10           C  
ATOM    885  O   ALA   111       7.074  15.327  -7.330  1.00 87.10           O  
ATOM    886  CB  ALA   111       9.493  16.957  -8.929  1.00 87.10           C  
ATOM    887  N   GLU   112       8.165  14.105  -8.896  1.00 90.01           N  
ATOM    888  CA  GLU   112       7.026  13.225  -9.136  1.00 90.01           C  
ATOM    889  C   GLU   112       6.696  12.397  -7.897  1.00 90.01           C  
ATOM    890  O   GLU   112       5.524  12.181  -7.583  1.00 90.01           O  
ATOM    891  CB  GLU   112       7.300  12.302 -10.327  1.00 90.01           C  
ATOM    892  CG  GLU   112       7.324  13.020 -11.668  1.00 90.01           C  
ATOM    893  CD  GLU   112       7.650  12.102 -12.835  1.00 90.01           C  
ATOM    894  OE1 GLU   112       7.906  12.606 -13.951  1.00 90.01           O  
ATOM    895  OE2 GLU   112       7.649  10.868 -12.630  1.00 90.01           O  
ATOM    896  N   PHE   113       7.776  11.993  -7.256  1.00 91.59           N  
ATOM    897  CA  PHE   113       7.565  11.226  -6.034  1.00 91.59           C  
ATOM    898  C   PHE   113       6.743  12.023  -5.029  1.00 91.59           C  
ATOM    899  O   PHE   113       5.766  11.514  -4.475  1.00 91.59           O  
ATOM    900  CB  PHE   113       8.906  10.823  -5.413  1.00 91.59           C  
ATOM    901  CG  PHE   113       8.790  10.290  -4.011  1.00 91.59           C  
ATOM    902  CD1 PHE   113       9.075  11.100  -2.918  1.00 91.59           C  
ATOM    903  CD2 PHE   113       8.396   8.977  -3.785  1.00 91.59           C  
ATOM    904  CE1 PHE   113       8.968  10.609  -1.619  1.00 91.59           C  
ATOM    905  CE2 PHE   113       8.287   8.479  -2.490  1.00 91.59           C  
ATOM    906  CZ  PHE   113       8.574   9.296  -1.408  1.00 91.59           C  
ATOM    907  N   GLN   114       7.063  13.258  -4.869  1.00 88.93           N  
ATOM    908  CA  GLN   114       6.370  14.094  -3.894  1.00 88.93           C  
ATOM    909  C   GLN   114       4.911  14.305  -4.288  1.00 88.93           C  
ATOM    910  O   GLN   114       4.016  14.212  -3.446  1.00 88.93           O  
ATOM    911  CB  GLN   114       7.075  15.444  -3.747  1.00 88.93           C  
ATOM    912  CG  GLN   114       8.419  15.362  -3.036  1.00 88.93           C  
ATOM    913  CD  GLN   114       9.091  16.715  -2.894  1.00 88.93           C  
ATOM    914  OE1 GLN   114       8.455  17.760  -3.068  1.00 88.93           O  
ATOM    915  NE2 GLN   114      10.382  16.706  -2.579  1.00 88.93           N  
ATOM    916  N   LYS   115       4.714  14.516  -5.532  1.00 90.04           N  
ATOM    917  CA  LYS   115       3.347  14.700  -6.011  1.00 90.04           C  
ATOM    918  C   LYS   115       2.517  13.437  -5.798  1.00 90.04           C  
ATOM    919  O   LYS   115       1.393  13.505  -5.296  1.00 90.04           O  
ATOM    920  CB  LYS   115       3.344  15.086  -7.491  1.00 90.04           C  
ATOM    921  CG  LYS   115       3.788  16.517  -7.758  1.00 90.04           C  
ATOM    922  CD  LYS   115       3.769  16.839  -9.247  1.00 90.04           C  
ATOM    923  CE  LYS   115       4.309  18.236  -9.524  1.00 90.04           C  
ATOM    924  NZ  LYS   115       4.334  18.540 -10.986  1.00 90.04           N  
ATOM    925  N   ASN   116       3.118  12.333  -6.178  1.00 91.72           N  
ATOM    926  CA  ASN   116       2.406  11.069  -6.022  1.00 91.72           C  
ATOM    927  C   ASN   116       2.167  10.737  -4.552  1.00 91.72           C  
ATOM    928  O   ASN   116       1.080  10.292  -4.180  1.00 91.72           O  
ATOM    929  CB  ASN   116       3.171   9.933  -6.705  1.00 91.72           C  
ATOM    930  CG  ASN   116       3.006   9.942  -8.212  1.00 91.72           C  
ATOM    931  OD1 ASN   116       1.935  10.270  -8.730  1.00 91.72           O  
ATOM    932  ND2 ASN   116       4.065   9.580  -8.927  1.00 91.72           N  
ATOM    933  N   MET   117       3.190  10.979  -3.777  1.00 91.18           N  
ATOM    934  CA  MET   117       3.037  10.732  -2.346  1.00 91.18           C  
ATOM    935  C   MET   117       1.908  11.577  -1.766  1.00 91.18           C  
ATOM    936  O   MET   117       1.100  11.083  -0.976  1.00 91.18           O  
ATOM    937  CB  MET   117       4.343  11.025  -1.606  1.00 91.18           C  
ATOM    938  CG  MET   117       4.296  10.691  -0.124  1.00 91.18           C  
ATOM    939  SD  MET   117       3.937   8.918   0.186  1.00 91.18           S  
ATOM    940  CE  MET   117       5.557   8.193  -0.189  1.00 91.18           C  
ATOM    941  N   ASN   118       1.783  12.781  -2.193  1.00 88.54           N  
ATOM    942  CA  ASN   118       0.750  13.673  -1.678  1.00 88.54           C  
ATOM    943  C   ASN   118      -0.648  13.189  -2.055  1.00 88.54           C  
ATOM    944  O   ASN   118      -1.553  13.181  -1.220  1.00 88.54           O  
ATOM    945  CB  ASN   118       0.971  15.100  -2.182  1.00 88.54           C  
ATOM    946  CG  ASN   118       2.113  15.800  -1.472  1.00 88.54           C  
ATOM    947  OD1 ASN   118       2.631  15.306  -0.467  1.00 88.54           O  
ATOM    948  ND2 ASN   118       2.513  16.956  -1.988  1.00 88.54           N  
ATOM    949  N   VAL   119      -0.752  12.772  -3.204  1.00 88.68           N  
ATOM    950  CA  VAL   119      -2.065  12.358  -3.687  1.00 88.68           C  
ATOM    951  C   VAL   119      -2.458  11.030  -3.044  1.00 88.68           C  
ATOM    952  O   VAL   119      -3.612  10.838  -2.655  1.00 88.68           O  
ATOM    953  CB  VAL   119      -2.089  12.232  -5.227  1.00 88.68           C  
ATOM    954  CG1 VAL   119      -3.369  11.539  -5.692  1.00 88.68           C  
ATOM    955  CG2 VAL   119      -1.958  13.609  -5.876  1.00 88.68           C  
ATOM    956  N   ILE   120      -1.517  10.204  -2.824  1.00 90.25           N  
ATOM    957  CA  ILE   120      -1.787   8.881  -2.273  1.00 90.25           C  
ATOM    958  C   ILE   120      -2.086   8.994  -0.780  1.00 90.25           C  
ATOM    959  O   ILE   120      -3.034   8.383  -0.282  1.00 90.25           O  
ATOM    960  CB  ILE   120      -0.602   7.918  -2.511  1.00 90.25           C  
ATOM    961  CG1 ILE   120      -0.514   7.535  -3.993  1.00 90.25           C  
ATOM    962  CG2 ILE   120      -0.734   6.671  -1.631  1.00 90.25           C  
ATOM    963  CD1 ILE   120       0.828   6.941  -4.400  1.00 90.25           C  
ATOM    964  N   ARG   121      -1.458   9.862  -0.089  1.00 87.48           N  
ATOM    965  CA  ARG   121      -1.525   9.866   1.369  1.00 87.48           C  
ATOM    966  C   ARG   121      -2.611  10.816   1.865  1.00 87.48           C  
ATOM    967  O   ARG   121      -3.224  10.576   2.907  1.00 87.48           O  
ATOM    968  CB  ARG   121      -0.172  10.259   1.968  1.00 87.48           C  
ATOM    969  CG  ARG   121      -0.169  10.329   3.487  1.00 87.48           C  
ATOM    970  CD  ARG   121       1.235  10.538   4.038  1.00 87.48           C  
ATOM    971  NE  ARG   121       2.059   9.342   3.883  1.00 87.48           N  
ATOM    972  CZ  ARG   121       3.376   9.299   4.065  1.00 87.48           C  
ATOM    973  NH1 ARG   121       4.048  10.391   4.413  1.00 87.48           N  
ATOM    974  NH2 ARG   121       4.027   8.157   3.897  1.00 87.48           N  
ATOM    975  N   TYR   122      -2.815  11.749   1.051  1.00 83.38           N  
ATOM    976  CA  TYR   122      -3.703  12.793   1.551  1.00 83.38           C  
ATOM    977  C   TYR   122      -4.871  13.018   0.599  1.00 83.38           C  
ATOM    978  O   TYR   122      -4.699  12.993  -0.622  1.00 83.38           O  
ATOM    979  CB  TYR   122      -2.933  14.102   1.752  1.00 83.38           C  
ATOM    980  CG  TYR   122      -1.749  13.974   2.679  1.00 83.38           C  
ATOM    981  CD1 TYR   122      -1.918  13.985   4.062  1.00 83.38           C  
ATOM    982  CD2 TYR   122      -0.460  13.844   2.175  1.00 83.38           C  
ATOM    983  CE1 TYR   122      -0.830  13.869   4.920  1.00 83.38           C  
ATOM    984  CE2 TYR   122       0.636  13.728   3.024  1.00 83.38           C  
ATOM    985  CZ  TYR   122       0.441  13.741   4.393  1.00 83.38           C  
ATOM    986  OH  TYR   122       1.522  13.627   5.238  1.00 83.38           O  
ATOM    987  N   GLN   123      -6.006  13.257   1.092  1.00 76.87           N  
ATOM    988  CA  GLN   123      -7.161  13.630   0.283  1.00 76.87           C  
ATOM    989  C   GLN   123      -6.924  14.955  -0.437  1.00 76.87           C  
ATOM    990  O   GLN   123      -6.569  15.954   0.191  1.00 76.87           O  
ATOM    991  CB  GLN   123      -8.418  13.722   1.150  1.00 76.87           C  
ATOM    992  CG  GLN   123      -8.885  12.381   1.700  1.00 76.87           C  
ATOM    993  CD  GLN   123     -10.073  12.511   2.634  1.00 76.87           C  
ATOM    994  OE1 GLN   123     -10.695  13.575   2.725  1.00 76.87           O  
ATOM    995  NE2 GLN   123     -10.397  11.431   3.336  1.00 76.87           N  
ATOM    996  N   ASP   124      -7.041  14.790  -1.737  1.00 76.88           N  
ATOM    997  CA  ASP   124      -6.900  15.933  -2.633  1.00 76.88           C  
ATOM    998  C   ASP   124      -5.471  16.472  -2.616  1.00 76.88           C  
ATOM    999  O   ASP   124      -5.244  17.652  -2.892  1.00 76.88           O  
ATOM   1000  CB  ASP   124      -7.884  17.040  -2.251  1.00 76.88           C  
ATOM   1001  CG  ASP   124      -9.336  16.632  -2.434  1.00 76.88           C  
ATOM   1002  OD1 ASP   124      -9.640  15.865  -3.373  1.00 76.88           O  
ATOM   1003  OD2 ASP   124     -10.183  17.084  -1.634  1.00 76.88           O  
ATOM   1004  N   GLY   125      -4.585  15.690  -2.026  1.00 79.90           N  
ATOM   1005  CA  GLY   125      -3.183  16.075  -2.016  1.00 79.90           C  
ATOM   1006  C   GLY   125      -2.860  17.124  -0.969  1.00 79.90           C  
ATOM   1007  O   GLY   125      -1.802  17.755  -1.020  1.00 79.90           O  
ATOM   1008  N   VAL   126      -3.794  17.431  -0.124  1.00 75.06           N  
ATOM   1009  CA  VAL   126      -3.635  18.444   0.915  1.00 75.06           C  
ATOM   1010  C   VAL   126      -3.000  17.818   2.154  1.00 75.06           C  
ATOM   1011  O   VAL   126      -3.637  17.027   2.854  1.00 75.06           O  
ATOM   1012  CB  VAL   126      -4.986  19.098   1.281  1.00 75.06           C  
ATOM   1013  CG1 VAL   126      -4.800  20.141   2.382  1.00 75.06           C  
ATOM   1014  CG2 VAL   126      -5.626  19.728   0.045  1.00 75.06           C  
ATOM   1015  N   VAL   127      -1.826  18.276   2.513  1.00 74.94           N  
ATOM   1016  CA  VAL   127      -1.047  17.699   3.604  1.00 74.94           C  
ATOM   1017  C   VAL   127      -1.620  18.152   4.945  1.00 74.94           C  
ATOM   1018  O   VAL   127      -1.567  19.338   5.280  1.00 74.94           O  
ATOM   1019  CB  VAL   127       0.445  18.086   3.503  1.00 74.94           C  
ATOM   1020  CG1 VAL   127       1.233  17.509   4.678  1.00 74.94           C  
ATOM   1021  CG2 VAL   127       1.031  17.608   2.176  1.00 74.94           C  
ATOM   1022  N   SER   128      -2.257  17.209   5.609  1.00 68.00           N  
ATOM   1023  CA  SER   128      -2.782  17.415   6.955  1.00 68.00           C  
ATOM   1024  C   SER   128      -3.170  16.091   7.605  1.00 68.00           C  
ATOM   1025  O   SER   128      -3.484  15.121   6.912  1.00 68.00           O  
ATOM   1026  CB  SER   128      -3.991  18.350   6.921  1.00 68.00           C  
ATOM   1027  OG  SER   128      -5.182  17.624   6.674  1.00 68.00           O  
ATOM   1028  N   LEU   129      -2.988  16.057   8.856  1.00 68.12           N  
ATOM   1029  CA  LEU   129      -3.401  14.848   9.561  1.00 68.12           C  
ATOM   1030  C   LEU   129      -4.859  14.516   9.262  1.00 68.12           C  
ATOM   1031  O   LEU   129      -5.225  13.342   9.165  1.00 68.12           O  
ATOM   1032  CB  LEU   129      -3.201  15.013  11.070  1.00 68.12           C  
ATOM   1033  CG  LEU   129      -3.559  13.805  11.937  1.00 68.12           C  
ATOM   1034  CD1 LEU   129      -2.637  12.633  11.620  1.00 68.12           C  
ATOM   1035  CD2 LEU   129      -3.483  14.167  13.416  1.00 68.12           C  
ATOM   1036  N   ILE   130      -5.641  15.566   9.092  1.00 66.45           N  
ATOM   1037  CA  ILE   130      -7.074  15.371   8.899  1.00 66.45           C  
ATOM   1038  C   ILE   130      -7.334  14.793   7.510  1.00 66.45           C  
ATOM   1039  O   ILE   130      -8.357  14.143   7.283  1.00 66.45           O  
ATOM   1040  CB  ILE   130      -7.854  16.692   9.085  1.00 66.45           C  
ATOM   1041  CG1 ILE   130      -7.691  17.212  10.517  1.00 66.45           C  
ATOM   1042  CG2 ILE   130      -9.333  16.499   8.737  1.00 66.45           C  
ATOM   1043  CD1 ILE   130      -8.076  18.674  10.692  1.00 66.45           C  
ATOM   1044  N   THR   131      -6.508  15.051   6.621  1.00 71.84           N  
ATOM   1045  CA  THR   131      -6.745  14.593   5.257  1.00 71.84           C  
ATOM   1046  C   THR   131      -5.940  13.331   4.962  1.00 71.84           C  
ATOM   1047  O   THR   131      -5.920  12.851   3.827  1.00 71.84           O  
ATOM   1048  CB  THR   131      -6.388  15.684   4.230  1.00 71.84           C  
ATOM   1049  OG1 THR   131      -5.025  16.083   4.421  1.00 71.84           O  
ATOM   1050  CG2 THR   131      -7.290  16.904   4.388  1.00 71.84           C  
ATOM   1051  N   ARG   132      -5.219  12.787   5.975  1.00 77.31           N  
ATOM   1052  CA  ARG   132      -4.428  11.579   5.761  1.00 77.31           C  
ATOM   1053  C   ARG   132      -5.326  10.355   5.617  1.00 77.31           C  
ATOM   1054  O   ARG   132      -6.204  10.122   6.450  1.00 77.31           O  
ATOM   1055  CB  ARG   132      -3.440  11.372   6.911  1.00 77.31           C  
ATOM   1056  CG  ARG   132      -2.425  10.268   6.660  1.00 77.31           C  
ATOM   1057  CD  ARG   132      -1.321  10.268   7.708  1.00 77.31           C  
ATOM   1058  NE  ARG   132      -0.412   9.139   7.533  1.00 77.31           N  
ATOM   1059  CZ  ARG   132       0.753   9.000   8.159  1.00 77.31           C  
ATOM   1060  NH1 ARG   132       1.177   9.922   9.017  1.00 77.31           N  
ATOM   1061  NH2 ARG   132       1.502   7.932   7.925  1.00 77.31           N  
ATOM   1062  N   ASN   133      -5.074   9.608   4.631  1.00 78.24           N  
ATOM   1063  CA  ASN   133      -5.784   8.345   4.461  1.00 78.24           C  
ATOM   1064  C   ASN   133      -5.326   7.303   5.479  1.00 78.24           C  
ATOM   1065  O   ASN   133      -4.137   7.217   5.792  1.00 78.24           O  
ATOM   1066  CB  ASN   133      -5.601   7.813   3.038  1.00 78.24           C  
ATOM   1067  CG  ASN   133      -6.241   8.706   1.994  1.00 78.24           C  
ATOM   1068  OD1 ASN   133      -7.366   9.179   2.170  1.00 78.24           O  
ATOM   1069  ND2 ASN   133      -5.527   8.944   0.900  1.00 78.24           N  
ATOM   1070  N   HIS   134      -6.164   6.570   6.032  1.00 75.72           N  
ATOM   1071  CA  HIS   134      -5.812   5.523   6.984  1.00 75.72           C  
ATOM   1072  C   HIS   134      -5.318   4.270   6.268  1.00 75.72           C  
ATOM   1073  O   HIS   134      -4.310   3.681   6.663  1.00 75.72           O  
ATOM   1074  CB  HIS   134      -7.010   5.182   7.873  1.00 75.72           C  
ATOM   1075  CG  HIS   134      -7.191   6.122   9.021  1.00 75.72           C  
ATOM   1076  ND1 HIS   134      -7.747   7.374   8.877  1.00 75.72           N  
ATOM   1077  CD2 HIS   134      -6.892   5.989  10.335  1.00 75.72           C  
ATOM   1078  CE1 HIS   134      -7.781   7.973  10.056  1.00 75.72           C  
ATOM   1079  NE2 HIS   134      -7.268   7.153  10.957  1.00 75.72           N  
ATOM   1080  N   PHE   135      -6.106   3.786   5.370  1.00 82.54           N  
ATOM   1081  CA  PHE   135      -5.731   2.755   4.410  1.00 82.54           C  
ATOM   1082  C   PHE   135      -6.066   3.191   2.988  1.00 82.54           C  
ATOM   1083  O   PHE   135      -6.951   4.024   2.781  1.00 82.54           O  
ATOM   1084  CB  PHE   135      -6.437   1.435   4.734  1.00 82.54           C  
ATOM   1085  CG  PHE   135      -5.972   0.796   6.015  1.00 82.54           C  
ATOM   1086  CD1 PHE   135      -4.846  -0.018   6.033  1.00 82.54           C  
ATOM   1087  CD2 PHE   135      -6.661   1.011   7.201  1.00 82.54           C  
ATOM   1088  CE1 PHE   135      -4.413  -0.610   7.217  1.00 82.54           C  
ATOM   1089  CE2 PHE   135      -6.235   0.423   8.389  1.00 82.54           C  
ATOM   1090  CZ  PHE   135      -5.111  -0.388   8.395  1.00 82.54           C  
ATOM   1091  N   THR   136      -5.355   2.754   2.109  1.00 80.38           N  
ATOM   1092  CA  THR   136      -5.570   3.152   0.722  1.00 80.38           C  
ATOM   1093  C   THR   136      -6.982   2.794   0.269  1.00 80.38           C  
ATOM   1094  O   THR   136      -7.561   3.479  -0.577  1.00 80.38           O  
ATOM   1095  CB  THR   136      -4.544   2.487  -0.215  1.00 80.38           C  
ATOM   1096  OG1 THR   136      -4.361   1.121   0.178  1.00 80.38           O  
ATOM   1097  CG2 THR   136      -3.199   3.205  -0.155  1.00 80.38           C  
ATOM   1098  N   SER   137      -7.716   1.852   0.949  1.00 74.36           N  
ATOM   1099  CA  SER   137      -9.040   1.440   0.494  1.00 74.36           C  
ATOM   1100  C   SER   137     -10.138   2.077   1.339  1.00 74.36           C  
ATOM   1101  O   SER   137     -11.276   2.213   0.887  1.00 74.36           O  
ATOM   1102  CB  SER   137      -9.172  -0.083   0.536  1.00 74.36           C  
ATOM   1103  OG  SER   137      -8.979  -0.568   1.853  1.00 74.36           O  
ATOM   1104  N   VAL   138      -9.971   2.212   2.727  1.00 71.00           N  
ATOM   1105  CA  VAL   138     -11.091   2.651   3.552  1.00 71.00           C  
ATOM   1106  C   VAL   138     -11.421   4.110   3.243  1.00 71.00           C  
ATOM   1107  O   VAL   138     -12.588   4.464   3.062  1.00 71.00           O  
ATOM   1108  CB  VAL   138     -10.788   2.481   5.058  1.00 71.00           C  
ATOM   1109  CG1 VAL   138     -11.888   3.118   5.906  1.00 71.00           C  
ATOM   1110  CG2 VAL   138     -10.630   1.001   5.405  1.00 71.00           C  
ATOM   1111  N   ASP   139     -10.387   4.953   3.234  1.00 67.77           N  
ATOM   1112  CA  ASP   139     -10.644   6.354   2.915  1.00 67.77           C  
ATOM   1113  C   ASP   139     -10.551   6.600   1.410  1.00 67.77           C  
ATOM   1114  O   ASP   139     -10.820   7.707   0.940  1.00 67.77           O  
ATOM   1115  CB  ASP   139      -9.662   7.262   3.658  1.00 67.77           C  
ATOM   1116  CG  ASP   139      -9.798   7.173   5.168  1.00 67.77           C  
ATOM   1117  OD1 ASP   139     -10.905   6.870   5.663  1.00 67.77           O  
ATOM   1118  OD2 ASP   139      -8.790   7.410   5.868  1.00 67.77           O  
ATOM   1119  N   TRP   140     -10.197   5.599   0.632  1.00 68.30           N  
ATOM   1120  CA  TRP   140      -9.839   5.722  -0.777  1.00 68.30           C  
ATOM   1121  C   TRP   140     -10.150   7.121  -1.299  1.00 68.30           C  
ATOM   1122  O   TRP   140     -11.306   7.551  -1.286  1.00 68.30           O  
ATOM   1123  CB  TRP   140     -10.580   4.675  -1.614  1.00 68.30           C  
ATOM   1124  CG  TRP   140     -10.265   4.733  -3.079  1.00 68.30           C  
ATOM   1125  CD1 TRP   140     -10.851   5.538  -4.016  1.00 68.30           C  
ATOM   1126  CD2 TRP   140      -9.292   3.948  -3.775  1.00 68.30           C  
ATOM   1127  NE1 TRP   140     -10.299   5.301  -5.254  1.00 68.30           N  
ATOM   1128  CE2 TRP   140      -9.341   4.331  -5.134  1.00 68.30           C  
ATOM   1129  CE3 TRP   140      -8.382   2.958  -3.381  1.00 68.30           C  
ATOM   1130  CZ2 TRP   140      -8.513   3.757  -6.102  1.00 68.30           C  
ATOM   1131  CZ3 TRP   140      -7.559   2.388  -4.346  1.00 68.30           C  
ATOM   1132  CH2 TRP   140      -7.632   2.790  -5.690  1.00 68.30           C  
ATOM   1133  N   ASN   141      -9.110   7.932  -1.507  1.00 71.24           N  
ATOM   1134  CA  ASN   141      -9.122   9.272  -2.084  1.00 71.24           C  
ATOM   1135  C   ASN   141      -9.552   9.248  -3.548  1.00 71.24           C  
ATOM   1136  O   ASN   141      -8.788   8.823  -4.417  1.00 71.24           O  
ATOM   1137  CB  ASN   141      -7.747   9.929  -1.945  1.00 71.24           C  
ATOM   1138  CG  ASN   141      -7.751  11.387  -2.362  1.00 71.24           C  
ATOM   1139  OD1 ASN   141      -8.766  11.908  -2.832  1.00 71.24           O  
ATOM   1140  ND2 ASN   141      -6.617  12.055  -2.192  1.00 71.24           N  
ATOM   1141  N   PRO   142     -10.770   9.478  -3.799  1.00 73.93           N  
ATOM   1142  CA  PRO   142     -11.248   9.446  -5.183  1.00 73.93           C  
ATOM   1143  C   PRO   142     -10.286  10.127  -6.155  1.00 73.93           C  
ATOM   1144  O   PRO   142     -10.298   9.829  -7.352  1.00 73.93           O  
ATOM   1145  CB  PRO   142     -12.579  10.198  -5.115  1.00 73.93           C  
ATOM   1146  CG  PRO   142     -12.930  10.222  -3.662  1.00 73.93           C  
ATOM   1147  CD  PRO   142     -11.675  10.010  -2.865  1.00 73.93           C  
ATOM   1148  N   ASN   143      -9.577  11.054  -5.527  1.00 75.83           N  
ATOM   1149  CA  ASN   143      -8.637  11.725  -6.418  1.00 75.83           C  
ATOM   1150  C   ASN   143      -7.601  10.752  -6.974  1.00 75.83           C  
ATOM   1151  O   ASN   143      -7.223  10.844  -8.144  1.00 75.83           O  
ATOM   1152  CB  ASN   143      -7.944  12.882  -5.694  1.00 75.83           C  
ATOM   1153  CG  ASN   143      -8.846  14.088  -5.523  1.00 75.83           C  
ATOM   1154  OD1 ASN   143      -9.911  14.173  -6.138  1.00 75.83           O  
ATOM   1155  ND2 ASN   143      -8.426  15.028  -4.685  1.00 75.83           N  
ATOM   1156  N   VAL   144      -7.249   9.794  -6.101  1.00 82.31           N  
ATOM   1157  CA  VAL   144      -6.255   8.826  -6.550  1.00 82.31           C  
ATOM   1158  C   VAL   144      -6.819   8.004  -7.707  1.00 82.31           C  
ATOM   1159  O   VAL   144      -6.141   7.793  -8.715  1.00 82.31           O  
ATOM   1160  CB  VAL   144      -5.810   7.893  -5.402  1.00 82.31           C  
ATOM   1161  CG1 VAL   144      -4.990   6.723  -5.943  1.00 82.31           C  
ATOM   1162  CG2 VAL   144      -5.010   8.674  -4.360  1.00 82.31           C  
ATOM   1163  N   GLU   145      -7.993   7.575  -7.612  1.00 82.99           N  
ATOM   1164  CA  GLU   145      -8.622   6.833  -8.701  1.00 82.99           C  
ATOM   1165  C   GLU   145      -8.825   7.719  -9.927  1.00 82.99           C  
ATOM   1166  O   GLU   145      -8.526   7.310 -11.051  1.00 82.99           O  
ATOM   1167  CB  GLU   145      -9.962   6.246  -8.248  1.00 82.99           C  
ATOM   1168  CG  GLU   145     -10.636   5.373  -9.296  1.00 82.99           C  
ATOM   1169  CD  GLU   145     -11.936   4.751  -8.813  1.00 82.99           C  
ATOM   1170  OE1 GLU   145     -12.357   3.712  -9.371  1.00 82.99           O  
ATOM   1171  OE2 GLU   145     -12.540   5.308  -7.869  1.00 82.99           O  
ATOM   1172  N   LYS   146      -9.307   8.949  -9.717  1.00 81.97           N  
ATOM   1173  CA  LYS   146      -9.572   9.880 -10.809  1.00 81.97           C  
ATOM   1174  C   LYS   146      -8.297  10.192 -11.588  1.00 81.97           C  
ATOM   1175  O   LYS   146      -8.331  10.339 -12.811  1.00 81.97           O  
ATOM   1176  CB  LYS   146     -10.189  11.173 -10.274  1.00 81.97           C  
ATOM   1177  CG  LYS   146     -11.649  11.040  -9.866  1.00 81.97           C  
ATOM   1178  CD  LYS   146     -12.196  12.349  -9.311  1.00 81.97           C  
ATOM   1179  CE  LYS   146     -13.599  12.174  -8.745  1.00 81.97           C  
ATOM   1180  NZ  LYS   146     -14.091  13.422  -8.090  1.00 81.97           N  
ATOM   1181  N   LEU   147      -7.211  10.177 -10.845  1.00 84.20           N  
ATOM   1182  CA  LEU   147      -5.943  10.493 -11.494  1.00 84.20           C  
ATOM   1183  C   LEU   147      -5.338   9.251 -12.139  1.00 84.20           C  
ATOM   1184  O   LEU   147      -4.285   9.327 -12.776  1.00 84.20           O  
ATOM   1185  CB  LEU   147      -4.959  11.088 -10.484  1.00 84.20           C  
ATOM   1186  CG  LEU   147      -5.260  12.507  -9.999  1.00 84.20           C  
ATOM   1187  CD1 LEU   147      -4.332  12.883  -8.849  1.00 84.20           C  
ATOM   1188  CD2 LEU   147      -5.129  13.504 -11.145  1.00 84.20           C  
ATOM   1189  N   GLY   148      -5.984   8.111 -11.887  1.00 85.94           N  
ATOM   1190  CA  GLY   148      -5.563   6.875 -12.526  1.00 85.94           C  
ATOM   1191  C   GLY   148      -4.347   6.249 -11.870  1.00 85.94           C  
ATOM   1192  O   GLY   148      -3.482   5.696 -12.554  1.00 85.94           O  
ATOM   1193  N   ILE   149      -4.255   6.463 -10.624  1.00 89.39           N  
ATOM   1194  CA  ILE   149      -3.120   5.918  -9.888  1.00 89.39           C  
ATOM   1195  C   ILE   149      -3.476   4.538  -9.340  1.00 89.39           C  
ATOM   1196  O   ILE   149      -2.745   3.568  -9.559  1.00 89.39           O  
ATOM   1197  CB  ILE   149      -2.687   6.856  -8.740  1.00 89.39           C  
ATOM   1198  CG1 ILE   149      -2.106   8.158  -9.303  1.00 89.39           C  
ATOM   1199  CG2 ILE   149      -1.678   6.158  -7.823  1.00 89.39           C  
ATOM   1200  CD1 ILE   149      -1.761   9.193  -8.241  1.00 89.39           C  
ATOM   1201  N   LEU   150      -4.594   4.373  -8.712  1.00 90.71           N  
ATOM   1202  CA  LEU   150      -5.076   3.102  -8.184  1.00 90.71           C  
ATOM   1203  C   LEU   150      -6.522   2.854  -8.599  1.00 90.71           C  
ATOM   1204  O   LEU   150      -7.323   3.790  -8.662  1.00 90.71           O  
ATOM   1205  CB  LEU   150      -4.959   3.076  -6.658  1.00 90.71           C  
ATOM   1206  CG  LEU   150      -3.543   3.151  -6.085  1.00 90.71           C  
ATOM   1207  CD1 LEU   150      -3.593   3.358  -4.574  1.00 90.71           C  
ATOM   1208  CD2 LEU   150      -2.758   1.891  -6.432  1.00 90.71           C  
ATOM   1209  N   ARG   151      -6.768   1.673  -8.878  1.00 91.02           N  
ATOM   1210  CA  ARG   151      -8.128   1.274  -9.228  1.00 91.02           C  
ATOM   1211  C   ARG   151      -8.554   0.036  -8.445  1.00 91.02           C  
ATOM   1212  O   ARG   151      -7.777  -0.910  -8.299  1.00 91.02           O  
ATOM   1213  CB  ARG   151      -8.241   1.009 -10.730  1.00 91.02           C  
ATOM   1214  CG  ARG   151      -9.655   0.696 -11.196  1.00 91.02           C  
ATOM   1215  CD  ARG   151      -9.706   0.412 -12.691  1.00 91.02           C  
ATOM   1216  NE  ARG   151      -9.143  -0.897 -13.010  1.00 91.02           N  
ATOM   1217  CZ  ARG   151      -9.171  -1.460 -14.215  1.00 91.02           C  
ATOM   1218  NH1 ARG   151      -9.737  -0.838 -15.242  1.00 91.02           N  
ATOM   1219  NH2 ARG   151      -8.628  -2.656 -14.395  1.00 91.02           N  
ATOM   1220  N   ASP   152      -9.765   0.046  -7.927  1.00 90.97           N  
ATOM   1221  CA  ASP   152     -10.332  -1.133  -7.279  1.00 90.97           C  
ATOM   1222  C   ASP   152     -10.737  -2.185  -8.309  1.00 90.97           C  
ATOM   1223  O   ASP   152     -11.646  -1.958  -9.111  1.00 90.97           O  
ATOM   1224  CB  ASP   152     -11.538  -0.746  -6.420  1.00 90.97           C  
ATOM   1225  CG  ASP   152     -12.083  -1.907  -5.607  1.00 90.97           C  
ATOM   1226  OD1 ASP   152     -11.926  -3.073  -6.027  1.00 90.97           O  
ATOM   1227  OD2 ASP   152     -12.678  -1.652  -4.537  1.00 90.97           O  
ATOM   1228  N   VAL   153     -10.153  -3.404  -8.253  1.00 92.96           N  
ATOM   1229  CA  VAL   153     -10.427  -4.415  -9.269  1.00 92.96           C  
ATOM   1230  C   VAL   153     -11.062  -5.643  -8.620  1.00 92.96           C  
ATOM   1231  O   VAL   153     -11.065  -6.729  -9.202  1.00 92.96           O  
ATOM   1232  CB  VAL   153      -9.143  -4.818 -10.028  1.00 92.96           C  
ATOM   1233  CG1 VAL   153      -8.640  -3.662 -10.891  1.00 92.96           C  
ATOM   1234  CG2 VAL   153      -8.062  -5.267  -9.047  1.00 92.96           C  
ATOM   1235  N   THR   154     -11.542  -5.456  -7.397  1.00 92.86           N  
ATOM   1236  CA  THR   154     -12.060  -6.578  -6.622  1.00 92.86           C  
ATOM   1237  C   THR   154     -13.226  -7.244  -7.347  1.00 92.86           C  
ATOM   1238  O   THR   154     -13.246  -8.465  -7.512  1.00 92.86           O  
ATOM   1239  CB  THR   154     -12.513  -6.128  -5.221  1.00 92.86           C  
ATOM   1240  OG1 THR   154     -11.436  -5.438  -4.575  1.00 92.86           O  
ATOM   1241  CG2 THR   154     -12.922  -7.321  -4.365  1.00 92.86           C  
ATOM   1242  N   ALA   155     -14.127  -6.447  -7.830  1.00 90.42           N  
ATOM   1243  CA  ALA   155     -15.313  -6.999  -8.479  1.00 90.42           C  
ATOM   1244  C   ALA   155     -14.948  -7.697  -9.786  1.00 90.42           C  
ATOM   1245  O   ALA   155     -15.559  -8.704 -10.151  1.00 90.42           O  
ATOM   1246  CB  ALA   155     -16.340  -5.898  -8.737  1.00 90.42           C  
ATOM   1247  N   GLU   156     -13.924  -7.201 -10.445  1.00 91.59           N  
ATOM   1248  CA  GLU   156     -13.470  -7.824 -11.684  1.00 91.59           C  
ATOM   1249  C   GLU   156     -12.894  -9.213 -11.426  1.00 91.59           C  
ATOM   1250  O   GLU   156     -13.117 -10.139 -12.208  1.00 91.59           O  
ATOM   1251  CB  GLU   156     -12.428  -6.944 -12.379  1.00 91.59           C  
ATOM   1252  CG  GLU   156     -12.964  -5.591 -12.824  1.00 91.59           C  
ATOM   1253  CD  GLU   156     -11.882  -4.658 -13.343  1.00 91.59           C  
ATOM   1254  OE1 GLU   156     -12.065  -3.420 -13.280  1.00 91.59           O  
ATOM   1255  OE2 GLU   156     -10.843  -5.168 -13.819  1.00 91.59           O  
ATOM   1256  N   ILE   157     -12.324  -9.366 -10.359  1.00 91.78           N  
ATOM   1257  CA  ILE   157     -11.705 -10.633  -9.986  1.00 91.78           C  
ATOM   1258  C   ILE   157     -12.781 -11.626  -9.552  1.00 91.78           C  
ATOM   1259  O   ILE   157     -12.760 -12.790  -9.958  1.00 91.78           O  
ATOM   1260  CB  ILE   157     -10.665 -10.443  -8.858  1.00 91.78           C  
ATOM   1261  CG1 ILE   157      -9.487  -9.598  -9.355  1.00 91.78           C  
ATOM   1262  CG2 ILE   157     -10.184 -11.799  -8.333  1.00 91.78           C  
ATOM   1263  CD1 ILE   157      -8.588  -9.075  -8.244  1.00 91.78           C  
ATOM   1264  N   GLY   158     -13.662 -11.213  -8.685  1.00 84.91           N  
ATOM   1265  CA  GLY   158     -14.641 -12.104  -8.082  1.00 84.91           C  
ATOM   1266  C   GLY   158     -15.715 -12.555  -9.054  1.00 84.91           C  
ATOM   1267  O   GLY   158     -16.518 -13.434  -8.736  1.00 84.91           O  
ATOM   1268  N   LEU   159     -15.707 -11.982 -10.287  1.00 75.73           N  
ATOM   1269  CA  LEU   159     -16.663 -12.322 -11.335  1.00 75.73           C  
ATOM   1270  C   LEU   159     -18.094 -12.227 -10.818  1.00 75.73           C  
ATOM   1271  O   LEU   159     -18.898 -13.138 -11.030  1.00 75.73           O  
ATOM   1272  CB  LEU   159     -16.394 -13.732 -11.869  1.00 75.73           C  
ATOM   1273  CG  LEU   159     -14.999 -13.984 -12.442  1.00 75.73           C  
ATOM   1274  CD1 LEU   159     -14.840 -15.453 -12.822  1.00 75.73           C  
ATOM   1275  CD2 LEU   159     -14.744 -13.085 -13.647  1.00 75.73           C  
ATOM   1276  N   ALA   160     -18.423 -11.350  -9.819  1.00 72.21           N  
ATOM   1277  CA  ALA   160     -19.733 -10.985  -9.284  1.00 72.21           C  
ATOM   1278  C   ALA   160     -19.900 -11.488  -7.853  1.00 72.21           C  
ATOM   1279  O   ALA   160     -20.903 -11.194  -7.199  1.00 72.21           O  
ATOM   1280  CB  ALA   160     -20.844 -11.538 -10.173  1.00 72.21           C  
ATOM   1281  N   ASP   161     -19.017 -12.370  -7.464  1.00 78.18           N  
ATOM   1282  CA  ASP   161     -19.048 -12.841  -6.083  1.00 78.18           C  
ATOM   1283  C   ASP   161     -18.275 -11.899  -5.163  1.00 78.18           C  
ATOM   1284  O   ASP   161     -17.200 -12.248  -4.671  1.00 78.18           O  
ATOM   1285  CB  ASP   161     -18.478 -14.257  -5.986  1.00 78.18           C  
ATOM   1286  CG  ASP   161     -19.364 -15.300  -6.643  1.00 78.18           C  
ATOM   1287  OD1 ASP   161     -20.606 -15.190  -6.552  1.00 78.18           O  
ATOM   1288  OD2 ASP   161     -18.816 -16.242  -7.255  1.00 78.18           O  
ATOM   1289  N   VAL   162     -18.714 -10.654  -5.126  1.00 81.75           N  
ATOM   1290  CA  VAL   162     -18.076  -9.615  -4.323  1.00 81.75           C  
ATOM   1291  C   VAL   162     -19.030  -9.153  -3.224  1.00 81.75           C  
ATOM   1292  O   VAL   162     -20.248  -9.132  -3.418  1.00 81.75           O  
ATOM   1293  CB  VAL   162     -17.642  -8.414  -5.192  1.00 81.75           C  
ATOM   1294  CG1 VAL   162     -17.142  -7.266  -4.315  1.00 81.75           C  
ATOM   1295  CG2 VAL   162     -16.563  -8.838  -6.188  1.00 81.75           C  
ATOM   1296  N   SER   163     -18.590  -9.008  -2.067  1.00 81.46           N  
ATOM   1297  CA  SER   163     -19.298  -8.409  -0.941  1.00 81.46           C  
ATOM   1298  C   SER   163     -18.918  -6.942  -0.765  1.00 81.46           C  
ATOM   1299  O   SER   163     -17.859  -6.511  -1.226  1.00 81.46           O  
ATOM   1300  CB  SER   163     -19.005  -9.178   0.348  1.00 81.46           C  
ATOM   1301  OG  SER   163     -19.392 -10.536   0.223  1.00 81.46           O  
ATOM   1302  N   THR   164     -19.859  -6.131  -0.320  1.00 80.20           N  
ATOM   1303  CA  THR   164     -19.607  -4.714  -0.086  1.00 80.20           C  
ATOM   1304  C   THR   164     -19.941  -4.336   1.354  1.00 80.20           C  
ATOM   1305  O   THR   164     -20.982  -4.733   1.880  1.00 80.20           O  
ATOM   1306  CB  THR   164     -20.421  -3.834  -1.053  1.00 80.20           C  
ATOM   1307  OG1 THR   164     -20.096  -4.190  -2.402  1.00 80.20           O  
ATOM   1308  CG2 THR   164     -20.113  -2.355  -0.841  1.00 80.20           C  
ATOM   1309  N   LEU   165     -18.996  -3.751   2.031  1.00 76.39           N  
ATOM   1310  CA  LEU   165     -19.218  -3.169   3.351  1.00 76.39           C  
ATOM   1311  C   LEU   165     -19.286  -1.648   3.270  1.00 76.39           C  
ATOM   1312  O   LEU   165     -18.532  -1.028   2.517  1.00 76.39           O  
ATOM   1313  CB  LEU   165     -18.108  -3.591   4.316  1.00 76.39           C  
ATOM   1314  CG  LEU   165     -18.043  -5.079   4.667  1.00 76.39           C  
ATOM   1315  CD1 LEU   165     -16.786  -5.378   5.476  1.00 76.39           C  
ATOM   1316  CD2 LEU   165     -19.291  -5.502   5.432  1.00 76.39           C  
ATOM   1317  N   GLN   166     -20.186  -1.159   3.929  1.00 67.89           N  
ATOM   1318  CA  GLN   166     -20.208   0.293   4.078  1.00 67.89           C  
ATOM   1319  C   GLN   166     -19.397   0.733   5.293  1.00 67.89           C  
ATOM   1320  O   GLN   166     -19.609   0.237   6.402  1.00 67.89           O  
ATOM   1321  CB  GLN   166     -21.647   0.799   4.197  1.00 67.89           C  
ATOM   1322  CG  GLN   166     -22.476   0.595   2.936  1.00 67.89           C  
ATOM   1323  CD  GLN   166     -23.244   1.840   2.531  1.00 67.89           C  
ATOM   1324  OE1 GLN   166     -23.464   2.742   3.345  1.00 67.89           O  
ATOM   1325  NE2 GLN   166     -23.657   1.897   1.269  1.00 67.89           N  
ATOM   1326  N   THR   167     -18.354   1.342   5.020  1.00 62.53           N  
ATOM   1327  CA  THR   167     -17.501   1.775   6.121  1.00 62.53           C  
ATOM   1328  C   THR   167     -17.688   3.265   6.397  1.00 62.53           C  
ATOM   1329  O   THR   167     -17.693   4.077   5.469  1.00 62.53           O  
ATOM   1330  CB  THR   167     -16.018   1.487   5.826  1.00 62.53           C  
ATOM   1331  OG1 THR   167     -15.870   0.114   5.445  1.00 62.53           O  
ATOM   1332  CG2 THR   167     -15.150   1.759   7.050  1.00 62.53           C  
ATOM   1333  N   LEU   168     -18.200   3.510   7.495  1.00 58.48           N  
ATOM   1334  CA  LEU   168     -18.347   4.907   7.890  1.00 58.48           C  
ATOM   1335  C   LEU   168     -17.077   5.419   8.561  1.00 58.48           C  
ATOM   1336  O   LEU   168     -16.604   4.830   9.535  1.00 58.48           O  
ATOM   1337  CB  LEU   168     -19.540   5.073   8.836  1.00 58.48           C  
ATOM   1338  CG  LEU   168     -19.905   6.508   9.221  1.00 58.48           C  
ATOM   1339  CD1 LEU   168     -20.837   7.115   8.178  1.00 58.48           C  
ATOM   1340  CD2 LEU   168     -20.546   6.544  10.604  1.00 58.48           C  
ATOM   1341  N   ILE   169     -16.544   6.304   7.952  1.00 59.81           N  
ATOM   1342  CA  ILE   169     -15.415   6.991   8.572  1.00 59.81           C  
ATOM   1343  C   ILE   169     -15.876   8.331   9.140  1.00 59.81           C  
ATOM   1344  O   ILE   169     -16.205   9.251   8.388  1.00 59.81           O  
ATOM   1345  CB  ILE   169     -14.262   7.203   7.566  1.00 59.81           C  
ATOM   1346  CG1 ILE   169     -13.829   5.864   6.959  1.00 59.81           C  
ATOM   1347  CG2 ILE   169     -13.080   7.907   8.241  1.00 59.81           C  
ATOM   1348  CD1 ILE   169     -12.827   5.996   5.820  1.00 59.81           C  
ATOM   1349  N   ASP   170     -16.213   8.320  10.362  1.00 59.14           N  
ATOM   1350  CA  ASP   170     -16.565   9.586  10.997  1.00 59.14           C  
ATOM   1351  C   ASP   170     -15.380  10.163  11.768  1.00 59.14           C  
ATOM   1352  O   ASP   170     -15.116   9.761  12.903  1.00 59.14           O  
ATOM   1353  CB  ASP   170     -17.762   9.404  11.932  1.00 59.14           C  
ATOM   1354  CG  ASP   170     -18.313  10.719  12.455  1.00 59.14           C  
ATOM   1355  OD1 ASP   170     -17.713  11.782  12.183  1.00 59.14           O  
ATOM   1356  OD2 ASP   170     -19.354  10.692  13.146  1.00 59.14           O  
ATOM   1357  N   LYS   171     -14.643  10.885  11.088  1.00 58.87           N  
ATOM   1358  CA  LYS   171     -13.434  11.457  11.673  1.00 58.87           C  
ATOM   1359  C   LYS   171     -13.773  12.595  12.632  1.00 58.87           C  
ATOM   1360  O   LYS   171     -12.888  13.141  13.293  1.00 58.87           O  
ATOM   1361  CB  LYS   171     -12.493  11.959  10.577  1.00 58.87           C  
ATOM   1362  CG  LYS   171     -11.821  10.849   9.782  1.00 58.87           C  
ATOM   1363  CD  LYS   171     -10.746  11.398   8.854  1.00 58.87           C  
ATOM   1364  CE  LYS   171     -10.061  10.287   8.070  1.00 58.87           C  
ATOM   1365  NZ  LYS   171      -9.028  10.823   7.136  1.00 58.87           N  
ATOM   1366  N   LYS   172     -15.035  12.914  12.581  1.00 59.90           N  
ATOM   1367  CA  LYS   172     -15.410  14.096  13.352  1.00 59.90           C  
ATOM   1368  C   LYS   172     -15.212  13.862  14.847  1.00 59.90           C  
ATOM   1369  O   LYS   172     -14.592  14.679  15.532  1.00 59.90           O  
ATOM   1370  CB  LYS   172     -16.862  14.483  13.070  1.00 59.90           C  
ATOM   1371  CG  LYS   172     -17.268  15.830  13.649  1.00 59.90           C  
ATOM   1372  CD  LYS   172     -18.687  16.207  13.246  1.00 59.90           C  
ATOM   1373  CE  LYS   172     -19.136  17.498  13.917  1.00 59.90           C  
ATOM   1374  NZ  LYS   172     -20.527  17.873  13.523  1.00 59.90           N  
ATOM   1375  N   GLU   173     -15.832  12.772  15.317  1.00 59.21           N  
ATOM   1376  CA  GLU   173     -15.755  12.525  16.754  1.00 59.21           C  
ATOM   1377  C   GLU   173     -14.308  12.351  17.207  1.00 59.21           C  
ATOM   1378  O   GLU   173     -13.911  12.876  18.249  1.00 59.21           O  
ATOM   1379  CB  GLU   173     -16.576  11.290  17.132  1.00 59.21           C  
ATOM   1380  CG  GLU   173     -18.076  11.540  17.180  1.00 59.21           C  
ATOM   1381  CD  GLU   173     -18.481  12.563  18.229  1.00 59.21           C  
ATOM   1382  OE1 GLU   173     -19.444  13.327  17.992  1.00 59.21           O  
ATOM   1383  OE2 GLU   173     -17.828  12.602  19.296  1.00 59.21           O  
ATOM   1384  N   TRP   174     -13.667  11.439  16.467  1.00 57.25           N  
ATOM   1385  CA  TRP   174     -12.259  11.266  16.809  1.00 57.25           C  
ATOM   1386  C   TRP   174     -11.547  12.613  16.880  1.00 57.25           C  
ATOM   1387  O   TRP   174     -10.819  12.888  17.837  1.00 57.25           O  
ATOM   1388  CB  TRP   174     -11.564  10.361  15.789  1.00 57.25           C  
ATOM   1389  CG  TRP   174     -10.124  10.083  16.101  1.00 57.25           C  
ATOM   1390  CD1 TRP   174      -9.633   9.103  16.919  1.00 57.25           C  
ATOM   1391  CD2 TRP   174      -8.989  10.798  15.604  1.00 57.25           C  
ATOM   1392  NE1 TRP   174      -8.259   9.166  16.960  1.00 57.25           N  
ATOM   1393  CE2 TRP   174      -7.839  10.196  16.162  1.00 57.25           C  
ATOM   1394  CE3 TRP   174      -8.832  11.889  14.739  1.00 57.25           C  
ATOM   1395  CZ2 TRP   174      -6.548  10.651  15.882  1.00 57.25           C  
ATOM   1396  CZ3 TRP   174      -7.547  12.340  14.462  1.00 57.25           C  
ATOM   1397  CH2 TRP   174      -6.423  11.720  15.033  1.00 57.25           C  
ATOM   1398  N   TYR   175     -11.950  13.522  16.118  1.00 58.56           N  
ATOM   1399  CA  TYR   175     -11.150  14.741  16.057  1.00 58.56           C  
ATOM   1400  C   TYR   175     -11.571  15.723  17.144  1.00 58.56           C  
ATOM   1401  O   TYR   175     -10.744  16.477  17.662  1.00 58.56           O  
ATOM   1402  CB  TYR   175     -11.277  15.399  14.680  1.00 58.56           C  
ATOM   1403  CG  TYR   175     -10.362  14.806  13.637  1.00 58.56           C  
ATOM   1404  CD1 TYR   175      -8.986  15.012  13.691  1.00 58.56           C  
ATOM   1405  CD2 TYR   175     -10.871  14.039  12.596  1.00 58.56           C  
ATOM   1406  CE1 TYR   175      -8.139  14.469  12.731  1.00 58.56           C  
ATOM   1407  CE2 TYR   175     -10.034  13.491  11.630  1.00 58.56           C  
ATOM   1408  CZ  TYR   175      -8.671  13.710  11.706  1.00 58.56           C  
ATOM   1409  OH  TYR   175      -7.838  13.170  10.753  1.00 58.56           O  
ATOM   1410  N   LYS   176     -12.852  15.840  17.323  1.00 57.37           N  
ATOM   1411  CA  LYS   176     -13.298  16.622  18.472  1.00 57.37           C  
ATOM   1412  C   LYS   176     -12.487  16.280  19.718  1.00 57.37           C  
ATOM   1413  O   LYS   176     -12.076  17.172  20.463  1.00 57.37           O  
ATOM   1414  CB  LYS   176     -14.786  16.388  18.736  1.00 57.37           C  
ATOM   1415  CG  LYS   176     -15.709  17.225  17.861  1.00 57.37           C  
ATOM   1416  CD  LYS   176     -17.173  16.990  18.208  1.00 57.37           C  
ATOM   1417  CE  LYS   176     -18.101  17.699  17.231  1.00 57.37           C  
ATOM   1418  NZ  LYS   176     -19.537  17.425  17.532  1.00 57.37           N  
ATOM   1419  N   LYS   177     -12.156  14.981  19.755  1.00 57.61           N  
ATOM   1420  CA  LYS   177     -11.413  14.547  20.934  1.00 57.61           C  
ATOM   1421  C   LYS   177      -9.953  14.985  20.856  1.00 57.61           C  
ATOM   1422  O   LYS   177      -9.363  15.380  21.863  1.00 57.61           O  
ATOM   1423  CB  LYS   177     -11.497  13.029  21.094  1.00 57.61           C  
ATOM   1424  CG  LYS   177     -12.835  12.535  21.624  1.00 57.61           C  
ATOM   1425  CD  LYS   177     -12.847  11.020  21.787  1.00 57.61           C  
ATOM   1426  CE  LYS   177     -14.226  10.511  22.185  1.00 57.61           C  
ATOM   1427  NZ  LYS   177     -14.265   9.019  22.261  1.00 57.61           N  
ATOM   1428  N   GLN   178      -9.487  15.063  19.578  1.00 54.78           N  
ATOM   1429  CA  GLN   178      -8.069  15.386  19.454  1.00 54.78           C  
ATOM   1430  C   GLN   178      -7.858  16.891  19.320  1.00 54.78           C  
ATOM   1431  O   GLN   178      -6.783  17.403  19.639  1.00 54.78           O  
ATOM   1432  CB  GLN   178      -7.456  14.661  18.255  1.00 54.78           C  
ATOM   1433  CG  GLN   178      -7.070  13.216  18.541  1.00 54.78           C  
ATOM   1434  CD  GLN   178      -6.393  13.045  19.888  1.00 54.78           C  
ATOM   1435  OE1 GLN   178      -6.877  13.546  20.909  1.00 54.78           O  
ATOM   1436  NE2 GLN   178      -5.268  12.338  19.901  1.00 54.78           N  
ATOM   1437  N   ALA   179      -8.774  17.475  18.586  1.00 53.95           N  
ATOM   1438  CA  ALA   179      -8.640  18.928  18.513  1.00 53.95           C  
ATOM   1439  C   ALA   179      -8.280  19.515  19.875  1.00 53.95           C  
ATOM   1440  O   ALA   179      -7.477  20.446  19.964  1.00 53.95           O  
ATOM   1441  CB  ALA   179      -9.929  19.556  17.989  1.00 53.95           C  
ATOM   1442  N   SER   180      -8.951  18.959  20.885  1.00 50.76           N  
ATOM   1443  CA  SER   180      -8.562  19.437  22.208  1.00 50.76           C  
ATOM   1444  C   SER   180      -7.087  19.166  22.482  1.00 50.76           C  
ATOM   1445  O   SER   180      -6.407  19.979  23.112  1.00 50.76           O  
ATOM   1446  CB  SER   180      -9.420  18.779  23.290  1.00 50.76           C  
ATOM   1447  OG  SER   180     -10.577  18.188  22.724  1.00 50.76           O  
ATOM   1448  N   ALA   181      -6.681  18.023  21.951  1.00 47.18           N  
ATOM   1449  CA  ALA   181      -5.261  17.755  22.170  1.00 47.18           C  
ATOM   1450  C   ALA   181      -4.393  18.642  21.282  1.00 47.18           C  
ATOM   1451  O   ALA   181      -3.250  18.949  21.629  1.00 47.18           O  
ATOM   1452  CB  ALA   181      -4.952  16.283  21.912  1.00 47.18           C  
ATOM   1453  N   MET   182      -5.022  19.090  20.234  1.00 47.63           N  
ATOM   1454  CA  MET   182      -4.337  19.944  19.269  1.00 47.63           C  
ATOM   1455  C   MET   182      -4.183  21.362  19.811  1.00 47.63           C  
ATOM   1456  O   MET   182      -3.242  22.070  19.448  1.00 47.63           O  
ATOM   1457  CB  MET   182      -5.095  19.972  17.941  1.00 47.63           C  
ATOM   1458  CG  MET   182      -5.013  18.670  17.161  1.00 47.63           C  
ATOM   1459  SD  MET   182      -5.655  18.833  15.450  1.00 47.63           S  
ATOM   1460  CE  MET   182      -7.418  18.512  15.738  1.00 47.63           C  
ATOM   1461  N   VAL   183      -5.206  21.781  20.476  1.00 45.11           N  
ATOM   1462  CA  VAL   183      -5.216  23.138  21.012  1.00 45.11           C  
ATOM   1463  C   VAL   183      -4.024  23.332  21.948  1.00 45.11           C  
ATOM   1464  O   VAL   183      -3.669  24.465  22.283  1.00 45.11           O  
ATOM   1465  CB  VAL   183      -6.534  23.444  21.758  1.00 45.11           C  
ATOM   1466  CG1 VAL   183      -6.532  24.876  22.291  1.00 45.11           C  
ATOM   1467  CG2 VAL   183      -7.732  23.215  20.838  1.00 45.11           C  
ATOM   1468  N   LYS   184      -3.463  22.188  22.367  1.00 46.81           N  
ATOM   1469  CA  LYS   184      -2.333  22.450  23.253  1.00 46.81           C  
ATOM   1470  C   LYS   184      -1.143  23.008  22.476  1.00 46.81           C  
ATOM   1471  O   LYS   184      -0.108  23.330  23.062  1.00 46.81           O  
ATOM   1472  CB  LYS   184      -1.924  21.176  23.994  1.00 46.81           C  
ATOM   1473  CG  LYS   184      -2.847  20.807  25.146  1.00 46.81           C  
ATOM   1474  CD  LYS   184      -2.284  19.653  25.965  1.00 46.81           C  
ATOM   1475  CE  LYS   184      -3.249  19.222  27.062  1.00 46.81           C  
ATOM   1476  NZ  LYS   184      -2.689  18.109  27.886  1.00 46.81           N  
ATOM   1477  N   VAL   185      -1.350  23.578  21.317  1.00 45.17           N  
ATOM   1478  CA  VAL   185      -0.160  23.968  20.567  1.00 45.17           C  
ATOM   1479  C   VAL   185      -0.064  25.490  20.506  1.00 45.17           C  
ATOM   1480  O   VAL   185      -1.069  26.189  20.658  1.00 45.17           O  
ATOM   1481  CB  VAL   185      -0.170  23.376  19.140  1.00 45.17           C  
ATOM   1482  CG1 VAL   185       1.163  23.635  18.439  1.00 45.17           C  
ATOM   1483  CG2 VAL   185      -0.471  21.879  19.185  1.00 45.17           C  
ATOM   1484  N   LYS   186       1.196  25.974  20.490  1.00 47.80           N  
ATOM   1485  CA  LYS   186       1.768  27.315  20.410  1.00 47.80           C  
ATOM   1486  C   LYS   186       0.999  28.183  19.418  1.00 47.80           C  
ATOM   1487  O   LYS   186       0.316  27.665  18.532  1.00 47.80           O  
ATOM   1488  CB  LYS   186       3.244  27.247  20.012  1.00 47.80           C  
ATOM   1489  CG  LYS   186       4.149  26.671  21.091  1.00 47.80           C  
ATOM   1490  CD  LYS   186       5.620  26.816  20.722  1.00 47.80           C  
ATOM   1491  CE  LYS   186       6.525  26.181  21.770  1.00 47.80           C  
ATOM   1492  NZ  LYS   186       7.969  26.339  21.423  1.00 47.80           N  
ATOM   1493  N   ASP   187       0.720  29.352  19.790  1.00 45.14           N  
ATOM   1494  CA  ASP   187      -0.119  30.362  19.152  1.00 45.14           C  
ATOM   1495  C   ASP   187       0.127  30.408  17.646  1.00 45.14           C  
ATOM   1496  O   ASP   187      -0.820  30.403  16.856  1.00 45.14           O  
ATOM   1497  CB  ASP   187       0.134  31.738  19.769  1.00 45.14           C  
ATOM   1498  CG  ASP   187      -0.686  31.987  21.022  1.00 45.14           C  
ATOM   1499  OD1 ASP   187      -1.577  31.170  21.339  1.00 45.14           O  
ATOM   1500  OD2 ASP   187      -0.442  33.011  21.697  1.00 45.14           O  
ATOM   1501  N   ASN   188       1.447  30.638  17.261  1.00 47.19           N  
ATOM   1502  CA  ASN   188       1.575  30.744  15.812  1.00 47.19           C  
ATOM   1503  C   ASN   188       1.012  29.512  15.108  1.00 47.19           C  
ATOM   1504  O   ASN   188       0.511  29.608  13.986  1.00 47.19           O  
ATOM   1505  CB  ASN   188       3.038  30.960  15.416  1.00 47.19           C  
ATOM   1506  CG  ASN   188       3.548  32.336  15.795  1.00 47.19           C  
ATOM   1507  OD1 ASN   188       2.764  33.254  16.047  1.00 47.19           O  
ATOM   1508  ND2 ASN   188       4.866  32.488  15.838  1.00 47.19           N  
ATOM   1509  N   GLU   189       0.734  28.505  15.919  1.00 49.71           N  
ATOM   1510  CA  GLU   189       0.369  27.211  15.351  1.00 49.71           C  
ATOM   1511  C   GLU   189      -1.134  26.965  15.457  1.00 49.71           C  
ATOM   1512  O   GLU   189      -1.673  26.083  14.786  1.00 49.71           O  
ATOM   1513  CB  GLU   189       1.136  26.083  16.046  1.00 49.71           C  
ATOM   1514  CG  GLU   189       2.620  26.049  15.707  1.00 49.71           C  
ATOM   1515  CD  GLU   189       3.345  24.854  16.306  1.00 49.71           C  
ATOM   1516  OE1 GLU   189       4.537  24.644  15.984  1.00 49.71           O  
ATOM   1517  OE2 GLU   189       2.715  24.121  17.101  1.00 49.71           O  
ATOM   1518  N   ALA   190      -1.739  27.793  16.280  1.00 48.58           N  
ATOM   1519  CA  ALA   190      -3.190  27.774  16.443  1.00 48.58           C  
ATOM   1520  C   ALA   190      -3.893  28.159  15.144  1.00 48.58           C  
ATOM   1521  O   ALA   190      -4.925  27.582  14.795  1.00 48.58           O  
ATOM   1522  CB  ALA   190      -3.611  28.714  17.570  1.00 48.58           C  
ATOM   1523  N   LYS   191      -3.344  29.216  14.627  1.00 51.70           N  
ATOM   1524  CA  LYS   191      -4.032  29.545  13.382  1.00 51.70           C  
ATOM   1525  C   LYS   191      -4.061  28.347  12.437  1.00 51.70           C  
ATOM   1526  O   LYS   191      -5.066  28.103  11.766  1.00 51.70           O  
ATOM   1527  CB  LYS   191      -3.361  30.737  12.696  1.00 51.70           C  
ATOM   1528  CG  LYS   191      -3.892  32.090  13.148  1.00 51.70           C  
ATOM   1529  CD  LYS   191      -3.281  33.227  12.340  1.00 51.70           C  
ATOM   1530  CE  LYS   191      -3.751  34.586  12.842  1.00 51.70           C  
ATOM   1531  NZ  LYS   191      -3.138  35.706  12.067  1.00 51.70           N  
ATOM   1532  N   LYS   192      -2.930  27.673  12.521  1.00 52.96           N  
ATOM   1533  CA  LYS   192      -2.860  26.488  11.672  1.00 52.96           C  
ATOM   1534  C   LYS   192      -3.827  25.410  12.151  1.00 52.96           C  
ATOM   1535  O   LYS   192      -4.482  24.751  11.340  1.00 52.96           O  
ATOM   1536  CB  LYS   192      -1.434  25.935  11.639  1.00 52.96           C  
ATOM   1537  CG  LYS   192      -0.498  26.693  10.709  1.00 52.96           C  
ATOM   1538  CD  LYS   192       0.882  26.050  10.660  1.00 52.96           C  
ATOM   1539  CE  LYS   192       1.847  26.859   9.802  1.00 52.96           C  
ATOM   1540  NZ  LYS   192       3.219  26.269   9.805  1.00 52.96           N  
ATOM   1541  N   VAL   193      -3.946  25.389  13.453  1.00 54.78           N  
ATOM   1542  CA  VAL   193      -4.877  24.428  14.035  1.00 54.78           C  
ATOM   1543  C   VAL   193      -6.312  24.837  13.713  1.00 54.78           C  
ATOM   1544  O   VAL   193      -7.158  23.986  13.429  1.00 54.78           O  
ATOM   1545  CB  VAL   193      -4.687  24.309  15.564  1.00 54.78           C  
ATOM   1546  CG1 VAL   193      -5.717  23.352  16.163  1.00 54.78           C  
ATOM   1547  CG2 VAL   193      -3.269  23.844  15.891  1.00 54.78           C  
ATOM   1548  N   GLY   194      -6.501  26.082  13.828  1.00 53.67           N  
ATOM   1549  CA  GLY   194      -7.826  26.547  13.449  1.00 53.67           C  
ATOM   1550  C   GLY   194      -8.240  26.101  12.060  1.00 53.67           C  
ATOM   1551  O   GLY   194      -9.376  25.669  11.854  1.00 53.67           O  
ATOM   1552  N   GLY   195      -7.295  26.359  11.144  1.00 56.44           N  
ATOM   1553  CA  GLY   195      -7.606  25.893   9.802  1.00 56.44           C  
ATOM   1554  C   GLY   195      -7.945  24.416   9.747  1.00 56.44           C  
ATOM   1555  O   GLY   195      -8.872  24.012   9.043  1.00 56.44           O  
ATOM   1556  N   ILE   196      -7.295  23.744  10.634  1.00 56.93           N  
ATOM   1557  CA  ILE   196      -7.507  22.301  10.694  1.00 56.93           C  
ATOM   1558  C   ILE   196      -8.870  22.006  11.316  1.00 56.93           C  
ATOM   1559  O   ILE   196      -9.624  21.173  10.806  1.00 56.93           O  
ATOM   1560  CB  ILE   196      -6.389  21.599  11.497  1.00 56.93           C  
ATOM   1561  CG1 ILE   196      -5.050  21.710  10.757  1.00 56.93           C  
ATOM   1562  CG2 ILE   196      -6.750  20.134  11.758  1.00 56.93           C  
ATOM   1563  CD1 ILE   196      -3.858  21.201  11.555  1.00 56.93           C  
ATOM   1564  N   ILE   197      -9.118  22.667  12.372  1.00 56.92           N  
ATOM   1565  CA  ILE   197     -10.404  22.499  13.038  1.00 56.92           C  
ATOM   1566  C   ILE   197     -11.536  22.840  12.071  1.00 56.92           C  
ATOM   1567  O   ILE   197     -12.513  22.096  11.962  1.00 56.92           O  
ATOM   1568  CB  ILE   197     -10.502  23.376  14.307  1.00 56.92           C  
ATOM   1569  CG1 ILE   197      -9.527  22.874  15.379  1.00 56.92           C  
ATOM   1570  CG2 ILE   197     -11.938  23.397  14.840  1.00 56.92           C  
ATOM   1571  CD1 ILE   197      -9.409  23.793  16.587  1.00 56.92           C  
ATOM   1572  N   ALA   198     -11.372  24.033  11.496  1.00 57.15           N  
ATOM   1573  CA  ALA   198     -12.399  24.412  10.530  1.00 57.15           C  
ATOM   1574  C   ALA   198     -12.598  23.319   9.483  1.00 57.15           C  
ATOM   1575  O   ALA   198     -13.732  22.991   9.127  1.00 57.15           O  
ATOM   1576  CB  ALA   198     -12.033  25.731   9.854  1.00 57.15           C  
ATOM   1577  N   ARG   199     -11.501  22.673   9.173  1.00 53.98           N  
ATOM   1578  CA  ARG   199     -11.600  21.632   8.155  1.00 53.98           C  
ATOM   1579  C   ARG   199     -12.209  20.359   8.731  1.00 53.98           C  
ATOM   1580  O   ARG   199     -12.887  19.613   8.022  1.00 53.98           O  
ATOM   1581  CB  ARG   199     -10.223  21.331   7.558  1.00 53.98           C  
ATOM   1582  CG  ARG   199      -9.754  22.359   6.541  1.00 53.98           C  
ATOM   1583  CD  ARG   199      -8.464  21.927   5.857  1.00 53.98           C  
ATOM   1584  NE  ARG   199      -7.558  23.055   5.656  1.00 53.98           N  
ATOM   1585  CZ  ARG   199      -6.570  23.084   4.766  1.00 53.98           C  
ATOM   1586  NH1 ARG   199      -6.341  22.043   3.973  1.00 53.98           N  
ATOM   1587  NH2 ARG   199      -5.805  24.161   4.667  1.00 53.98           N  
ATOM   1588  N   THR   200     -11.862  20.126   9.967  1.00 53.27           N  
ATOM   1589  CA  THR   200     -12.510  19.019  10.660  1.00 53.27           C  
ATOM   1590  C   THR   200     -14.027  19.185  10.646  1.00 53.27           C  
ATOM   1591  O   THR   200     -14.763  18.208  10.492  1.00 53.27           O  
ATOM   1592  CB  THR   200     -12.018  18.905  12.115  1.00 53.27           C  
ATOM   1593  OG1 THR   200     -11.303  20.097  12.466  1.00 53.27           O  
ATOM   1594  CG2 THR   200     -11.096  17.703  12.291  1.00 53.27           C  
ATOM   1595  N   GLN   201     -14.395  20.365  10.840  1.00 50.38           N  
ATOM   1596  CA  GLN   201     -15.835  20.600  10.837  1.00 50.38           C  
ATOM   1597  C   GLN   201     -16.433  20.336   9.459  1.00 50.38           C  
ATOM   1598  O   GLN   201     -17.612  19.994   9.343  1.00 50.38           O  
ATOM   1599  CB  GLN   201     -16.147  22.031  11.279  1.00 50.38           C  
ATOM   1600  CG  GLN   201     -15.883  22.290  12.756  1.00 50.38           C  
ATOM   1601  CD  GLN   201     -16.303  23.680  13.193  1.00 50.38           C  
ATOM   1602  OE1 GLN   201     -16.568  24.553  12.361  1.00 50.38           O  
ATOM   1603  NE2 GLN   201     -16.368  23.896  14.503  1.00 50.38           N  
ATOM   1604  N   ALA   202     -15.562  20.527   8.506  1.00 51.10           N  
ATOM   1605  CA  ALA   202     -16.089  20.260   7.170  1.00 51.10           C  
ATOM   1606  C   ALA   202     -16.111  18.762   6.879  1.00 51.10           C  
ATOM   1607  O   ALA   202     -16.664  18.329   5.865  1.00 51.10           O  
ATOM   1608  CB  ALA   202     -15.263  20.992   6.116  1.00 51.10           C  
ATOM   1609  N   ILE   203     -15.544  17.996   7.813  1.00 52.44           N  
ATOM   1610  CA  ILE   203     -15.377  16.582   7.495  1.00 52.44           C  
ATOM   1611  C   ILE   203     -16.732  15.879   7.543  1.00 52.44           C  
ATOM   1612  O   ILE   203     -17.416  15.906   8.569  1.00 52.44           O  
ATOM   1613  CB  ILE   203     -14.385  15.899   8.463  1.00 52.44           C  
ATOM   1614  CG1 ILE   203     -12.991  16.525   8.328  1.00 52.44           C  
ATOM   1615  CG2 ILE   203     -14.334  14.389   8.207  1.00 52.44           C  
ATOM   1616  CD1 ILE   203     -11.981  16.011   9.345  1.00 52.44           C  
ATOM   1617  N   ARG   204     -17.159  15.536   6.425  1.00 49.34           N  
ATOM   1618  CA  ARG   204     -18.370  14.730   6.316  1.00 49.34           C  
ATOM   1619  C   ARG   204     -18.057  13.246   6.479  1.00 49.34           C  
ATOM   1620  O   ARG   204     -16.986  12.784   6.080  1.00 49.34           O  
ATOM   1621  CB  ARG   204     -19.061  14.975   4.972  1.00 49.34           C  
ATOM   1622  CG  ARG   204     -19.578  16.393   4.795  1.00 49.34           C  
ATOM   1623  CD  ARG   204     -20.482  16.516   3.577  1.00 49.34           C  
ATOM   1624  NE  ARG   204     -20.621  17.904   3.147  1.00 49.34           N  
ATOM   1625  CZ  ARG   204     -21.409  18.316   2.158  1.00 49.34           C  
ATOM   1626  NH1 ARG   204     -22.148  17.450   1.474  1.00 49.34           N  
ATOM   1627  NH2 ARG   204     -21.460  19.603   1.850  1.00 49.34           N  
ATOM   1628  N   PRO   205     -18.714  12.690   7.468  1.00 53.21           N  
ATOM   1629  CA  PRO   205     -18.521  11.239   7.397  1.00 53.21           C  
ATOM   1630  C   PRO   205     -18.537  10.711   5.964  1.00 53.21           C  
ATOM   1631  O   PRO   205     -19.286  11.216   5.124  1.00 53.21           O  
ATOM   1632  CB  PRO   205     -19.704  10.687   8.195  1.00 53.21           C  
ATOM   1633  CG  PRO   205     -20.298  11.880   8.873  1.00 53.21           C  
ATOM   1634  CD  PRO   205     -19.775  13.118   8.204  1.00 53.21           C  
ATOM   1635  N   GLN   206     -17.584   9.979   5.702  1.00 57.34           N  
ATOM   1636  CA  GLN   206     -17.590   9.372   4.375  1.00 57.34           C  
ATOM   1637  C   GLN   206     -17.995   7.902   4.445  1.00 57.34           C  
ATOM   1638  O   GLN   206     -17.613   7.191   5.377  1.00 57.34           O  
ATOM   1639  CB  GLN   206     -16.216   9.507   3.716  1.00 57.34           C  
ATOM   1640  CG  GLN   206     -15.808  10.947   3.436  1.00 57.34           C  
ATOM   1641  CD  GLN   206     -14.708  11.054   2.397  1.00 57.34           C  
ATOM   1642  OE1 GLN   206     -14.026  10.071   2.093  1.00 57.34           O  
ATOM   1643  NE2 GLN   206     -14.527  12.249   1.845  1.00 57.34           N  
ATOM   1644  N   ILE   207     -18.994   7.613   3.722  1.00 55.08           N  
ATOM   1645  CA  ILE   207     -19.314   6.200   3.547  1.00 55.08           C  
ATOM   1646  C   ILE   207     -18.590   5.656   2.317  1.00 55.08           C  
ATOM   1647  O   ILE   207     -18.694   6.222   1.227  1.00 55.08           O  
ATOM   1648  CB  ILE   207     -20.837   5.978   3.415  1.00 55.08           C  
ATOM   1649  CG1 ILE   207     -21.561   6.483   4.668  1.00 55.08           C  
ATOM   1650  CG2 ILE   207     -21.147   4.500   3.161  1.00 55.08           C  
ATOM   1651  CD1 ILE   207     -23.079   6.465   4.555  1.00 55.08           C  
ATOM   1652  N   SER   208     -17.704   4.811   2.584  1.00 65.75           N  
ATOM   1653  CA  SER   208     -17.069   4.163   1.442  1.00 65.75           C  
ATOM   1654  C   SER   208     -17.516   2.711   1.312  1.00 65.75           C  
ATOM   1655  O   SER   208     -17.846   2.065   2.309  1.00 65.75           O  
ATOM   1656  CB  SER   208     -15.546   4.226   1.568  1.00 65.75           C  
ATOM   1657  OG  SER   208     -14.924   3.482   0.534  1.00 65.75           O  
ATOM   1658  N   ALA   209     -17.882   2.438   0.141  1.00 75.94           N  
ATOM   1659  CA  ALA   209     -18.148   1.029  -0.136  1.00 75.94           C  
ATOM   1660  C   ALA   209     -16.848   0.250  -0.316  1.00 75.94           C  
ATOM   1661  O   ALA   209     -15.981   0.649  -1.097  1.00 75.94           O  
ATOM   1662  CB  ALA   209     -19.026   0.887  -1.377  1.00 75.94           C  
ATOM   1663  N   LEU   210     -16.685  -0.655   0.474  1.00 83.19           N  
ATOM   1664  CA  LEU   210     -15.506  -1.509   0.383  1.00 83.19           C  
ATOM   1665  C   LEU   210     -15.862  -2.866  -0.213  1.00 83.19           C  
ATOM   1666  O   LEU   210     -16.522  -3.681   0.436  1.00 83.19           O  
ATOM   1667  CB  LEU   210     -14.872  -1.696   1.764  1.00 83.19           C  
ATOM   1668  CG  LEU   210     -13.614  -2.565   1.821  1.00 83.19           C  
ATOM   1669  CD1 LEU   210     -12.460  -1.874   1.100  1.00 83.19           C  
ATOM   1670  CD2 LEU   210     -13.241  -2.872   3.267  1.00 83.19           C  
ATOM   1671  N   ASN   211     -15.408  -3.055  -1.476  1.00 88.47           N  
ATOM   1672  CA  ASN   211     -15.562  -4.364  -2.103  1.00 88.47           C  
ATOM   1673  C   ASN   211     -14.471  -5.332  -1.655  1.00 88.47           C  
ATOM   1674  O   ASN   211     -13.310  -4.943  -1.512  1.00 88.47           O  
ATOM   1675  CB  ASN   211     -15.561  -4.231  -3.628  1.00 88.47           C  
ATOM   1676  CG  ASN   211     -16.660  -3.319  -4.135  1.00 88.47           C  
ATOM   1677  OD1 ASN   211     -17.807  -3.401  -3.688  1.00 88.47           O  
ATOM   1678  ND2 ASN   211     -16.318  -2.443  -5.073  1.00 88.47           N  
ATOM   1679  N   PHE   212     -14.919  -6.548  -1.388  1.00 91.84           N  
ATOM   1680  CA  PHE   212     -13.885  -7.513  -1.034  1.00 91.84           C  
ATOM   1681  C   PHE   212     -14.296  -8.922  -1.447  1.00 91.84           C  
ATOM   1682  O   PHE   212     -15.484  -9.204  -1.614  1.00 91.84           O  
ATOM   1683  CB  PHE   212     -13.599  -7.469   0.470  1.00 91.84           C  
ATOM   1684  CG  PHE   212     -14.756  -7.919   1.321  1.00 91.84           C  
ATOM   1685  CD1 PHE   212     -15.796  -7.049   1.622  1.00 91.84           C  
ATOM   1686  CD2 PHE   212     -14.803  -9.214   1.821  1.00 91.84           C  
ATOM   1687  CE1 PHE   212     -16.868  -7.463   2.410  1.00 91.84           C  
ATOM   1688  CE2 PHE   212     -15.871  -9.635   2.608  1.00 91.84           C  
ATOM   1689  CZ  PHE   212     -16.901  -8.758   2.902  1.00 91.84           C  
ATOM   1690  N   LEU   213     -13.304  -9.808  -1.757  1.00 93.74           N  
ATOM   1691  CA  LEU   213     -13.476 -11.245  -1.946  1.00 93.74           C  
ATOM   1692  C   LEU   213     -13.572 -11.962  -0.604  1.00 93.74           C  
ATOM   1693  O   LEU   213     -12.605 -11.991   0.160  1.00 93.74           O  
ATOM   1694  CB  LEU   213     -12.318 -11.820  -2.764  1.00 93.74           C  
ATOM   1695  CG  LEU   213     -12.061 -11.172  -4.126  1.00 93.74           C  
ATOM   1696  CD1 LEU   213     -10.737 -11.659  -4.704  1.00 93.74           C  
ATOM   1697  CD2 LEU   213     -13.210 -11.468  -5.084  1.00 93.74           C  
ATOM   1698  N   SER   214     -14.746 -12.478  -0.359  1.00 91.80           N  
ATOM   1699  CA  SER   214     -14.976 -13.054   0.962  1.00 91.80           C  
ATOM   1700  C   SER   214     -14.120 -14.297   1.180  1.00 91.80           C  
ATOM   1701  O   SER   214     -13.702 -14.945   0.218  1.00 91.80           O  
ATOM   1702  CB  SER   214     -16.454 -13.404   1.144  1.00 91.80           C  
ATOM   1703  OG  SER   214     -16.821 -14.488   0.309  1.00 91.80           O  
ATOM   1704  N   LYS   215     -13.852 -14.547   2.380  1.00 91.51           N  
ATOM   1705  CA  LYS   215     -13.158 -15.766   2.786  1.00 91.51           C  
ATOM   1706  C   LYS   215     -13.812 -17.001   2.175  1.00 91.51           C  
ATOM   1707  O   LYS   215     -13.123 -17.931   1.752  1.00 91.51           O  
ATOM   1708  CB  LYS   215     -13.132 -15.886   4.311  1.00 91.51           C  
ATOM   1709  CG  LYS   215     -12.567 -17.205   4.818  1.00 91.51           C  
ATOM   1710  CD  LYS   215     -12.728 -17.338   6.327  1.00 91.51           C  
ATOM   1711  CE  LYS   215     -12.377 -18.741   6.805  1.00 91.51           C  
ATOM   1712  NZ  LYS   215     -12.527 -18.874   8.286  1.00 91.51           N  
ATOM   1713  N   GLU   216     -15.161 -17.061   2.086  1.00 90.54           N  
ATOM   1714  CA  GLU   216     -15.905 -18.186   1.529  1.00 90.54           C  
ATOM   1715  C   GLU   216     -15.556 -18.406   0.060  1.00 90.54           C  
ATOM   1716  O   GLU   216     -15.311 -19.538  -0.363  1.00 90.54           O  
ATOM   1717  CB  GLU   216     -17.412 -17.964   1.683  1.00 90.54           C  
ATOM   1718  CG  GLU   216     -17.887 -17.953   3.129  1.00 90.54           C  
ATOM   1719  CD  GLU   216     -17.602 -16.642   3.844  1.00 90.54           C  
ATOM   1720  OE1 GLU   216     -17.616 -16.618   5.096  1.00 90.54           O  
ATOM   1721  OE2 GLU   216     -17.365 -15.630   3.147  1.00 90.54           O  
ATOM   1722  N   ILE   217     -15.420 -17.337  -0.653  1.00 90.99           N  
ATOM   1723  CA  ILE   217     -15.120 -17.458  -2.075  1.00 90.99           C  
ATOM   1724  C   ILE   217     -13.653 -17.837  -2.263  1.00 90.99           C  
ATOM   1725  O   ILE   217     -13.325 -18.673  -3.108  1.00 90.99           O  
ATOM   1726  CB  ILE   217     -15.437 -16.149  -2.833  1.00 90.99           C  
ATOM   1727  CG1 ILE   217     -16.952 -15.930  -2.911  1.00 90.99           C  
ATOM   1728  CG2 ILE   217     -14.814 -16.170  -4.231  1.00 90.99           C  
ATOM   1729  CD1 ILE   217     -17.353 -14.556  -3.430  1.00 90.99           C  
ATOM   1730  N   LEU   218     -12.806 -17.248  -1.417  1.00 91.64           N  
ATOM   1731  CA  LEU   218     -11.382 -17.542  -1.530  1.00 91.64           C  
ATOM   1732  C   LEU   218     -11.102 -19.005  -1.201  1.00 91.64           C  
ATOM   1733  O   LEU   218     -10.221 -19.623  -1.802  1.00 91.64           O  
ATOM   1734  CB  LEU   218     -10.571 -16.634  -0.603  1.00 91.64           C  
ATOM   1735  CG  LEU   218     -10.506 -15.155  -0.989  1.00 91.64           C  
ATOM   1736  CD1 LEU   218      -9.909 -14.336   0.150  1.00 91.64           C  
ATOM   1737  CD2 LEU   218      -9.697 -14.972  -2.268  1.00 91.64           C  
ATOM   1738  N   THR   219     -11.931 -19.542  -0.321  1.00 89.68           N  
ATOM   1739  CA  THR   219     -11.785 -20.947   0.044  1.00 89.68           C  
ATOM   1740  C   THR   219     -12.346 -21.852  -1.049  1.00 89.68           C  
ATOM   1741  O   THR   219     -11.746 -22.875  -1.385  1.00 89.68           O  
ATOM   1742  CB  THR   219     -12.488 -21.253   1.379  1.00 89.68           C  
ATOM   1743  OG1 THR   219     -11.952 -20.404   2.401  1.00 89.68           O  
ATOM   1744  CG2 THR   219     -12.286 -22.709   1.786  1.00 89.68           C  
ATOM   1745  N   ALA   220     -13.399 -21.448  -1.581  1.00 90.33           N  
ATOM   1746  CA  ALA   220     -14.086 -22.261  -2.582  1.00 90.33           C  
ATOM   1747  C   ALA   220     -13.351 -22.222  -3.919  1.00 90.33           C  
ATOM   1748  O   ALA   220     -13.324 -23.216  -4.649  1.00 90.33           O  
ATOM   1749  CB  ALA   220     -15.526 -21.786  -2.757  1.00 90.33           C  
ATOM   1750  N   LYS   221     -12.669 -21.115  -4.174  1.00 90.44           N  
ATOM   1751  CA  LYS   221     -12.031 -20.917  -5.473  1.00 90.44           C  
ATOM   1752  C   LYS   221     -10.633 -20.324  -5.314  1.00 90.44           C  
ATOM   1753  O   LYS   221     -10.390 -19.181  -5.707  1.00 90.44           O  
ATOM   1754  CB  LYS   221     -12.887 -20.011  -6.359  1.00 90.44           C  
ATOM   1755  CG  LYS   221     -14.293 -20.538  -6.607  1.00 90.44           C  
ATOM   1756  CD  LYS   221     -15.111 -19.569  -7.451  1.00 90.44           C  
ATOM   1757  CE  LYS   221     -16.545 -20.052  -7.625  1.00 90.44           C  
ATOM   1758  NZ  LYS   221     -17.389 -19.040  -8.329  1.00 90.44           N  
ATOM   1759  N   PRO   222      -9.745 -21.053  -4.850  1.00 87.38           N  
ATOM   1760  CA  PRO   222      -8.419 -20.481  -4.608  1.00 87.38           C  
ATOM   1761  C   PRO   222      -7.731 -20.022  -5.891  1.00 87.38           C  
ATOM   1762  O   PRO   222      -6.826 -19.185  -5.846  1.00 87.38           O  
ATOM   1763  CB  PRO   222      -7.650 -21.636  -3.960  1.00 87.38           C  
ATOM   1764  CG  PRO   222      -8.400 -22.865  -4.357  1.00 87.38           C  
ATOM   1765  CD  PRO   222      -9.854 -22.515  -4.490  1.00 87.38           C  
ATOM   1766  N   ASP   223      -8.179 -20.536  -7.035  1.00 87.78           N  
ATOM   1767  CA  ASP   223      -7.558 -20.188  -8.309  1.00 87.78           C  
ATOM   1768  C   ASP   223      -7.880 -18.748  -8.702  1.00 87.78           C  
ATOM   1769  O   ASP   223      -7.278 -18.203  -9.629  1.00 87.78           O  
ATOM   1770  CB  ASP   223      -8.015 -21.149  -9.409  1.00 87.78           C  
ATOM   1771  CG  ASP   223      -7.417 -22.537  -9.270  1.00 87.78           C  
ATOM   1772  OD1 ASP   223      -6.396 -22.694  -8.565  1.00 87.78           O  
ATOM   1773  OD2 ASP   223      -7.969 -23.483  -9.873  1.00 87.78           O  
ATOM   1774  N   LEU   224      -8.776 -18.185  -7.923  1.00 89.48           N  
ATOM   1775  CA  LEU   224      -9.083 -16.783  -8.188  1.00 89.48           C  
ATOM   1776  C   LEU   224      -7.840 -15.914  -8.023  1.00 89.48           C  
ATOM   1777  O   LEU   224      -7.723 -14.864  -8.658  1.00 89.48           O  
ATOM   1778  CB  LEU   224     -10.192 -16.291  -7.254  1.00 89.48           C  
ATOM   1779  CG  LEU   224     -11.609 -16.772  -7.572  1.00 89.48           C  
ATOM   1780  CD1 LEU   224     -12.582 -16.302  -6.495  1.00 89.48           C  
ATOM   1781  CD2 LEU   224     -12.045 -16.279  -8.947  1.00 89.48           C  
ATOM   1782  N   LEU   225      -6.953 -16.384  -7.167  1.00 87.15           N  
ATOM   1783  CA  LEU   225      -5.741 -15.618  -6.899  1.00 87.15           C  
ATOM   1784  C   LEU   225      -4.910 -15.456  -8.168  1.00 87.15           C  
ATOM   1785  O   LEU   225      -4.109 -14.525  -8.275  1.00 87.15           O  
ATOM   1786  CB  LEU   225      -4.906 -16.298  -5.811  1.00 87.15           C  
ATOM   1787  CG  LEU   225      -5.499 -16.297  -4.401  1.00 87.15           C  
ATOM   1788  CD1 LEU   225      -4.577 -17.037  -3.438  1.00 87.15           C  
ATOM   1789  CD2 LEU   225      -5.744 -14.870  -3.925  1.00 87.15           C  
ATOM   1790  N   LEU   226      -5.163 -16.365  -9.169  1.00 86.91           N  
ATOM   1791  CA  LEU   226      -4.442 -16.273 -10.434  1.00 86.91           C  
ATOM   1792  C   LEU   226      -4.911 -15.066 -11.240  1.00 86.91           C  
ATOM   1793  O   LEU   226      -4.236 -14.643 -12.181  1.00 86.91           O  
ATOM   1794  CB  LEU   226      -4.630 -17.552 -11.253  1.00 86.91           C  
ATOM   1795  CG  LEU   226      -4.057 -18.835 -10.648  1.00 86.91           C  
ATOM   1796  CD1 LEU   226      -4.463 -20.043 -11.485  1.00 86.91           C  
ATOM   1797  CD2 LEU   226      -2.539 -18.742 -10.536  1.00 86.91           C  
ATOM   1798  N   ARG   227      -5.959 -14.496 -10.836  1.00 90.77           N  
ATOM   1799  CA  ARG   227      -6.533 -13.361 -11.551  1.00 90.77           C  
ATOM   1800  C   ARG   227      -6.084 -12.041 -10.932  1.00 90.77           C  
ATOM   1801  O   ARG   227      -6.487 -10.968 -11.386  1.00 90.77           O  
ATOM   1802  CB  ARG   227      -8.061 -13.445 -11.555  1.00 90.77           C  
ATOM   1803  CG  ARG   227      -8.609 -14.661 -12.283  1.00 90.77           C  
ATOM   1804  CD  ARG   227     -10.126 -14.739 -12.188  1.00 90.77           C  
ATOM   1805  NE  ARG   227     -10.772 -13.733 -13.027  1.00 90.77           N  
ATOM   1806  CZ  ARG   227     -12.054 -13.389 -12.948  1.00 90.77           C  
ATOM   1807  NH1 ARG   227     -12.858 -13.967 -12.061  1.00 90.77           N  
ATOM   1808  NH2 ARG   227     -12.538 -12.461 -13.761  1.00 90.77           N  
ATOM   1809  N   PHE   228      -5.396 -12.159  -9.833  1.00 92.87           N  
ATOM   1810  CA  PHE   228      -4.935 -10.937  -9.183  1.00 92.87           C  
ATOM   1811  C   PHE   228      -3.986 -10.166 -10.092  1.00 92.87           C  
ATOM   1812  O   PHE   228      -3.304 -10.757 -10.932  1.00 92.87           O  
ATOM   1813  CB  PHE   228      -4.243 -11.261  -7.855  1.00 92.87           C  
ATOM   1814  CG  PHE   228      -5.192 -11.405  -6.696  1.00 92.87           C  
ATOM   1815  CD1 PHE   228      -4.859 -10.911  -5.442  1.00 92.87           C  
ATOM   1816  CD2 PHE   228      -6.417 -12.037  -6.862  1.00 92.87           C  
ATOM   1817  CE1 PHE   228      -5.735 -11.043  -4.367  1.00 92.87           C  
ATOM   1818  CE2 PHE   228      -7.298 -12.173  -5.793  1.00 92.87           C  
ATOM   1819  CZ  PHE   228      -6.954 -11.676  -4.546  1.00 92.87           C  
ATOM   1820  N   PRO   229      -4.080  -8.840  -9.958  1.00 92.53           N  
ATOM   1821  CA  PRO   229      -3.131  -8.088 -10.783  1.00 92.53           C  
ATOM   1822  C   PRO   229      -1.679  -8.478 -10.515  1.00 92.53           C  
ATOM   1823  O   PRO   229      -1.350  -8.930  -9.415  1.00 92.53           O  
ATOM   1824  CB  PRO   229      -3.388  -6.634 -10.381  1.00 92.53           C  
ATOM   1825  CG  PRO   229      -3.918  -6.711  -8.986  1.00 92.53           C  
ATOM   1826  CD  PRO   229      -4.757  -7.951  -8.862  1.00 92.53           C  
ATOM   1827  N   LYS   230      -0.901  -8.254 -11.500  1.00 90.77           N  
ATOM   1828  CA  LYS   230       0.512  -8.611 -11.408  1.00 90.77           C  
ATOM   1829  C   LYS   230       1.283  -7.593 -10.573  1.00 90.77           C  
ATOM   1830  O   LYS   230       2.382  -7.880 -10.093  1.00 90.77           O  
ATOM   1831  CB  LYS   230       1.129  -8.720 -12.803  1.00 90.77           C  
ATOM   1832  CG  LYS   230       0.482  -9.778 -13.685  1.00 90.77           C  
ATOM   1833  CD  LYS   230       1.236  -9.949 -14.998  1.00 90.77           C  
ATOM   1834  CE  LYS   230       0.618 -11.041 -15.861  1.00 90.77           C  
ATOM   1835  NZ  LYS   230       1.288 -11.141 -17.192  1.00 90.77           N  
ATOM   1836  N   ALA   231       0.716  -6.410 -10.469  1.00 93.41           N  
ATOM   1837  CA  ALA   231       1.222  -5.341  -9.612  1.00 93.41           C  
ATOM   1838  C   ALA   231       0.079  -4.610  -8.913  1.00 93.41           C  
ATOM   1839  O   ALA   231      -0.737  -3.954  -9.566  1.00 93.41           O  
ATOM   1840  CB  ALA   231       2.060  -4.358 -10.426  1.00 93.41           C  
ATOM   1841  N   GLY   232       0.052  -4.797  -7.544  1.00 95.47           N  
ATOM   1842  CA  GLY   232      -1.067  -4.143  -6.885  1.00 95.47           C  
ATOM   1843  C   GLY   232      -0.930  -4.104  -5.375  1.00 95.47           C  
ATOM   1844  O   GLY   232       0.181  -4.178  -4.845  1.00 95.47           O  
ATOM   1845  N   ILE   233      -2.031  -3.780  -4.754  1.00 96.32           N  
ATOM   1846  CA  ILE   233      -2.180  -3.699  -3.305  1.00 96.32           C  
ATOM   1847  C   ILE   233      -3.319  -4.609  -2.852  1.00 96.32           C  
ATOM   1848  O   ILE   233      -4.352  -4.701  -3.519  1.00 96.32           O  
ATOM   1849  CB  ILE   233      -2.438  -2.247  -2.844  1.00 96.32           C  
ATOM   1850  CG1 ILE   233      -1.253  -1.349  -3.219  1.00 96.32           C  
ATOM   1851  CG2 ILE   233      -2.707  -2.199  -1.337  1.00 96.32           C  
ATOM   1852  CD1 ILE   233      -1.539   0.140  -3.087  1.00 96.32           C  
ATOM   1853  N   VAL   234      -3.102  -5.340  -1.788  1.00 95.98           N  
ATOM   1854  CA  VAL   234      -4.179  -6.103  -1.168  1.00 95.98           C  
ATOM   1855  C   VAL   234      -4.451  -5.567   0.236  1.00 95.98           C  
ATOM   1856  O   VAL   234      -3.519  -5.327   1.007  1.00 95.98           O  
ATOM   1857  CB  VAL   234      -3.845  -7.610  -1.107  1.00 95.98           C  
ATOM   1858  CG1 VAL   234      -4.711  -8.314  -0.065  1.00 95.98           C  
ATOM   1859  CG2 VAL   234      -4.029  -8.253  -2.481  1.00 95.98           C  
ATOM   1860  N   ASN   235      -5.683  -5.305   0.589  1.00 93.86           N  
ATOM   1861  CA  ASN   235      -6.153  -4.975   1.930  1.00 93.86           C  
ATOM   1862  C   ASN   235      -6.810  -6.175   2.605  1.00 93.86           C  
ATOM   1863  O   ASN   235      -7.616  -6.875   1.989  1.00 93.86           O  
ATOM   1864  CB  ASN   235      -7.126  -3.795   1.882  1.00 93.86           C  
ATOM   1865  CG  ASN   235      -6.503  -2.548   1.284  1.00 93.86           C  
ATOM   1866  OD1 ASN   235      -5.446  -2.094   1.728  1.00 93.86           O  
ATOM   1867  ND2 ASN   235      -7.154  -1.988   0.271  1.00 93.86           N  
ATOM   1868  N   ILE   236      -6.467  -6.435   3.811  1.00 93.34           N  
ATOM   1869  CA  ILE   236      -7.068  -7.484   4.627  1.00 93.34           C  
ATOM   1870  C   ILE   236      -8.307  -6.941   5.336  1.00 93.34           C  
ATOM   1871  O   ILE   236      -8.208  -6.028   6.159  1.00 93.34           O  
ATOM   1872  CB  ILE   236      -6.063  -8.045   5.658  1.00 93.34           C  
ATOM   1873  CG1 ILE   236      -4.725  -8.361   4.982  1.00 93.34           C  
ATOM   1874  CG2 ILE   236      -6.634  -9.286   6.350  1.00 93.34           C  
ATOM   1875  CD1 ILE   236      -4.834  -9.337   3.820  1.00 93.34           C  
ATOM   1876  N   VAL   237      -9.434  -7.463   5.000  1.00 89.91           N  
ATOM   1877  CA  VAL   237     -10.715  -7.022   5.543  1.00 89.91           C  
ATOM   1878  C   VAL   237     -11.109  -7.908   6.722  1.00 89.91           C  
ATOM   1879  O   VAL   237     -11.038  -9.136   6.635  1.00 89.91           O  
ATOM   1880  CB  VAL   237     -11.824  -7.040   4.467  1.00 89.91           C  
ATOM   1881  CG1 VAL   237     -13.142  -6.525   5.043  1.00 89.91           C  
ATOM   1882  CG2 VAL   237     -11.405  -6.209   3.256  1.00 89.91           C  
ATOM   1883  N   ARG   238     -11.416  -7.331   7.826  1.00 87.34           N  
ATOM   1884  CA  ARG   238     -11.895  -8.030   9.015  1.00 87.34           C  
ATOM   1885  C   ARG   238     -13.240  -7.476   9.471  1.00 87.34           C  
ATOM   1886  O   ARG   238     -13.468  -6.266   9.422  1.00 87.34           O  
ATOM   1887  CB  ARG   238     -10.873  -7.924  10.149  1.00 87.34           C  
ATOM   1888  CG  ARG   238      -9.556  -8.626   9.859  1.00 87.34           C  
ATOM   1889  CD  ARG   238      -8.670  -8.696  11.095  1.00 87.34           C  
ATOM   1890  NE  ARG   238      -7.362  -9.270  10.789  1.00 87.34           N  
ATOM   1891  CZ  ARG   238      -7.058 -10.561  10.894  1.00 87.34           C  
ATOM   1892  NH1 ARG   238      -7.966 -11.441  11.302  1.00 87.34           N  
ATOM   1893  NH2 ARG   238      -5.837 -10.976  10.590  1.00 87.34           N  
ATOM   1894  N   LYS   239     -14.099  -8.302   9.762  1.00 76.45           N  
ATOM   1895  CA  LYS   239     -15.417  -7.896  10.241  1.00 76.45           C  
ATOM   1896  C   LYS   239     -15.345  -7.379  11.675  1.00 76.45           C  
ATOM   1897  O   LYS   239     -14.690  -7.984  12.527  1.00 76.45           O  
ATOM   1898  CB  LYS   239     -16.403  -9.061  10.153  1.00 76.45           C  
ATOM   1899  CG  LYS   239     -16.744  -9.477   8.729  1.00 76.45           C  
ATOM   1900  CD  LYS   239     -17.734 -10.634   8.707  1.00 76.45           C  
ATOM   1901  CE  LYS   239     -18.056 -11.068   7.283  1.00 76.45           C  
ATOM   1902  NZ  LYS   239     -19.007 -12.219   7.256  1.00 76.45           N  
ATOM   1903  N   ASN   240     -16.129  -6.345  11.850  1.00 64.97           N  
ATOM   1904  CA  ASN   240     -16.248  -5.765  13.184  1.00 64.97           C  
ATOM   1905  C   ASN   240     -14.882  -5.423  13.771  1.00 64.97           C  
ATOM   1906  O   ASN   240     -14.625  -5.682  14.948  1.00 64.97           O  
ATOM   1907  CB  ASN   240     -17.004  -6.714  14.116  1.00 64.97           C  
ATOM   1908  CG  ASN   240     -18.430  -6.963  13.666  1.00 64.97           C  
ATOM   1909  OD1 ASN   240     -19.089  -6.069  13.128  1.00 64.97           O  
ATOM   1910  ND2 ASN   240     -18.916  -8.179  13.880  1.00 64.97           N  
ATOM   1911  N   TRP   241     -13.933  -5.502  12.859  1.00 61.10           N  
ATOM   1912  CA  TRP   241     -12.660  -5.040  13.403  1.00 61.10           C  
ATOM   1913  C   TRP   241     -12.759  -3.589  13.863  1.00 61.10           C  
ATOM   1914  O   TRP   241     -12.984  -2.688  13.052  1.00 61.10           O  
ATOM   1915  CB  TRP   241     -11.546  -5.184  12.363  1.00 61.10           C  
ATOM   1916  CG  TRP   241     -10.164  -5.038  12.926  1.00 61.10           C  
ATOM   1917  CD1 TRP   241      -9.394  -3.908  12.935  1.00 61.10           C  
ATOM   1918  CD2 TRP   241      -9.387  -6.060  13.558  1.00 61.10           C  
ATOM   1919  NE1 TRP   241      -8.183  -4.166  13.536  1.00 61.10           N  
ATOM   1920  CE2 TRP   241      -8.154  -5.478  13.927  1.00 61.10           C  
ATOM   1921  CE3 TRP   241      -9.615  -7.412  13.849  1.00 61.10           C  
ATOM   1922  CZ2 TRP   241      -7.150  -6.204  14.573  1.00 61.10           C  
ATOM   1923  CZ3 TRP   241      -8.614  -8.132  14.493  1.00 61.10           C  
ATOM   1924  CH2 TRP   241      -7.398  -7.525  14.846  1.00 61.10           C  
ATOM   1925  N   ASN   242     -13.525  -3.440  14.911  1.00 49.95           N  
ATOM   1926  CA  ASN   242     -13.711  -2.214  15.679  1.00 49.95           C  
ATOM   1927  C   ASN   242     -12.393  -1.714  16.265  1.00 49.95           C  
ATOM   1928  O   ASN   242     -11.950  -2.197  17.308  1.00 49.95           O  
ATOM   1929  CB  ASN   242     -14.739  -2.427  16.791  1.00 49.95           C  
ATOM   1930  CG  ASN   242     -16.166  -2.412  16.278  1.00 49.95           C  
ATOM   1931  OD1 ASN   242     -16.436  -1.939  15.171  1.00 49.95           O  
ATOM   1932  ND2 ASN   242     -17.090  -2.930  17.079  1.00 49.95           N  
ATOM   1933  N   VAL   243     -11.295  -1.948  15.576  1.00 47.21           N  
ATOM   1934  CA  VAL   243     -10.398  -1.018  16.253  1.00 47.21           C  
ATOM   1935  C   VAL   243     -11.008   0.382  16.253  1.00 47.21           C  
ATOM   1936  O   VAL   243     -11.482   0.859  15.219  1.00 47.21           O  
ATOM   1937  CB  VAL   243      -9.002  -0.991  15.590  1.00 47.21           C  
ATOM   1938  CG1 VAL   243      -8.002  -0.238  16.467  1.00 47.21           C  
ATOM   1939  CG2 VAL   243      -8.514  -2.412  15.317  1.00 47.21           C  
ATOM   1940  N   ARG   244     -12.150   0.553  16.787  1.00 44.50           N  
ATOM   1941  CA  ARG   244     -12.289   1.974  17.088  1.00 44.50           C  
ATOM   1942  C   ARG   244     -10.936   2.676  17.050  1.00 44.50           C  
ATOM   1943  O   ARG   244     -10.091   2.456  17.921  1.00 44.50           O  
ATOM   1944  CB  ARG   244     -12.944   2.172  18.457  1.00 44.50           C  
ATOM   1945  CG  ARG   244     -14.463   2.153  18.422  1.00 44.50           C  
ATOM   1946  CD  ARG   244     -15.064   2.507  19.776  1.00 44.50           C  
ATOM   1947  NE  ARG   244     -16.517   2.366  19.774  1.00 44.50           N  
ATOM   1948  CZ  ARG   244     -17.338   2.969  20.630  1.00 44.50           C  
ATOM   1949  NH1 ARG   244     -16.861   3.769  21.578  1.00 44.50           N  
ATOM   1950  NH2 ARG   244     -18.644   2.771  20.538  1.00 44.50           N  
ATOM   1951  N   ASP   245     -10.140   2.334  16.098  1.00 46.93           N  
ATOM   1952  CA  ASP   245      -8.953   3.181  16.031  1.00 46.93           C  
ATOM   1953  C   ASP   245      -9.257   4.594  16.525  1.00 46.93           C  
ATOM   1954  O   ASP   245     -10.367   4.870  16.987  1.00 46.93           O  
ATOM   1955  CB  ASP   245      -8.408   3.230  14.602  1.00 46.93           C  
ATOM   1956  CG  ASP   245      -9.493   3.440  13.561  1.00 46.93           C  
ATOM   1957  OD1 ASP   245     -10.691   3.439  13.919  1.00 46.93           O  
ATOM   1958  OD2 ASP   245      -9.148   3.606  12.371  1.00 46.93           O  
ATOM   1959  N   ALA   246      -8.601   4.968  17.667  1.00 44.01           N  
ATOM   1960  CA  ALA   246      -8.589   6.368  18.086  1.00 44.01           C  
ATOM   1961  C   ALA   246      -9.469   7.220  17.176  1.00 44.01           C  
ATOM   1962  O   ALA   246     -10.016   8.238  17.607  1.00 44.01           O  
ATOM   1963  CB  ALA   246      -7.162   6.908  18.099  1.00 44.01           C  
ATOM   1964  N   ILE   247      -9.686   6.821  15.978  1.00 45.87           N  
ATOM   1965  CA  ILE   247     -10.527   7.683  15.155  1.00 45.87           C  
ATOM   1966  C   ILE   247     -11.994   7.301  15.338  1.00 45.87           C  
ATOM   1967  O   ILE   247     -12.889   8.000  14.858  1.00 45.87           O  
ATOM   1968  CB  ILE   247     -10.133   7.598  13.663  1.00 45.87           C  
ATOM   1969  CG1 ILE   247      -8.811   6.839  13.502  1.00 45.87           C  
ATOM   1970  CG2 ILE   247     -10.039   8.998  13.049  1.00 45.87           C  
ATOM   1971  CD1 ILE   247      -8.403   6.606  12.053  1.00 45.87           C  
ATOM   1972  N   GLY   248     -12.272   6.264  16.082  1.00 47.78           N  
ATOM   1973  CA  GLY   248     -13.669   5.976  16.366  1.00 47.78           C  
ATOM   1974  C   GLY   248     -14.400   5.352  15.192  1.00 47.78           C  
ATOM   1975  O   GLY   248     -15.612   5.527  15.045  1.00 47.78           O  
ATOM   1976  N   THR   249     -13.618   4.893  14.293  1.00 51.19           N  
ATOM   1977  CA  THR   249     -14.257   4.375  13.089  1.00 51.19           C  
ATOM   1978  C   THR   249     -14.232   2.849  13.077  1.00 51.19           C  
ATOM   1979  O   THR   249     -13.422   2.230  13.770  1.00 51.19           O  
ATOM   1980  CB  THR   249     -13.572   4.912  11.818  1.00 51.19           C  
ATOM   1981  OG1 THR   249     -12.169   4.630  11.883  1.00 51.19           O  
ATOM   1982  CG2 THR   249     -13.771   6.418  11.681  1.00 51.19           C  
ATOM   1983  N   ASN   250     -15.284   2.246  12.704  1.00 59.86           N  
ATOM   1984  CA  ASN   250     -15.326   0.822  12.388  1.00 59.86           C  
ATOM   1985  C   ASN   250     -14.591   0.514  11.087  1.00 59.86           C  
ATOM   1986  O   ASN   250     -15.093   0.809  10.001  1.00 59.86           O  
ATOM   1987  CB  ASN   250     -16.773   0.332  12.310  1.00 59.86           C  
ATOM   1988  CG  ASN   250     -17.424   0.212  13.674  1.00 59.86           C  
ATOM   1989  OD1 ASN   250     -16.741   0.192  14.702  1.00 59.86           O  
ATOM   1990  ND2 ASN   250     -18.749   0.132  13.694  1.00 59.86           N  
ATOM   1991  N   LEU   251     -13.297   0.494  11.206  1.00 66.54           N  
ATOM   1992  CA  LEU   251     -12.647   0.189   9.936  1.00 66.54           C  
ATOM   1993  C   LEU   251     -12.632  -1.314   9.679  1.00 66.54           C  
ATOM   1994  O   LEU   251     -12.397  -2.102  10.598  1.00 66.54           O  
ATOM   1995  CB  LEU   251     -11.217   0.736   9.921  1.00 66.54           C  
ATOM   1996  CG  LEU   251     -11.071   2.256  10.015  1.00 66.54           C  
ATOM   1997  CD1 LEU   251      -9.610   2.635  10.229  1.00 66.54           C  
ATOM   1998  CD2 LEU   251     -11.625   2.925   8.761  1.00 66.54           C  
ATOM   1999  N   ASP   252     -12.984  -1.636   8.537  1.00 80.03           N  
ATOM   2000  CA  ASP   252     -13.036  -3.062   8.233  1.00 80.03           C  
ATOM   2001  C   ASP   252     -11.741  -3.532   7.575  1.00 80.03           C  
ATOM   2002  O   ASP   252     -11.632  -4.688   7.162  1.00 80.03           O  
ATOM   2003  CB  ASP   252     -14.230  -3.375   7.328  1.00 80.03           C  
ATOM   2004  CG  ASP   252     -15.561  -3.294   8.053  1.00 80.03           C  
ATOM   2005  OD1 ASP   252     -15.641  -3.705   9.231  1.00 80.03           O  
ATOM   2006  OD2 ASP   252     -16.541  -2.817   7.440  1.00 80.03           O  
ATOM   2007  N   VAL   253     -10.774  -2.627   7.397  1.00 85.59           N  
ATOM   2008  CA  VAL   253      -9.458  -3.014   6.901  1.00 85.59           C  
ATOM   2009  C   VAL   253      -8.448  -2.998   8.046  1.00 85.59           C  
ATOM   2010  O   VAL   253      -8.339  -2.007   8.772  1.00 85.59           O  
ATOM   2011  CB  VAL   253      -8.985  -2.084   5.761  1.00 85.59           C  
ATOM   2012  CG1 VAL   253      -7.590  -2.483   5.282  1.00 85.59           C  
ATOM   2013  CG2 VAL   253      -9.980  -2.114   4.602  1.00 85.59           C  
ATOM   2014  N   SER   254      -7.676  -4.031   8.191  1.00 86.71           N  
ATOM   2015  CA  SER   254      -6.785  -4.149   9.341  1.00 86.71           C  
ATOM   2016  C   SER   254      -5.324  -4.174   8.908  1.00 86.71           C  
ATOM   2017  O   SER   254      -4.423  -4.010   9.734  1.00 86.71           O  
ATOM   2018  CB  SER   254      -7.110  -5.410  10.144  1.00 86.71           C  
ATOM   2019  OG  SER   254      -6.935  -6.570   9.349  1.00 86.71           O  
ATOM   2020  N   HIS   255      -5.095  -4.502   7.706  1.00 91.01           N  
ATOM   2021  CA  HIS   255      -3.730  -4.675   7.223  1.00 91.01           C  
ATOM   2022  C   HIS   255      -3.651  -4.487   5.712  1.00 91.01           C  
ATOM   2023  O   HIS   255      -4.678  -4.470   5.030  1.00 91.01           O  
ATOM   2024  CB  HIS   255      -3.197  -6.056   7.609  1.00 91.01           C  
ATOM   2025  CG  HIS   255      -1.707  -6.168   7.528  1.00 91.01           C  
ATOM   2026  ND1 HIS   255      -0.859  -5.238   8.090  1.00 91.01           N  
ATOM   2027  CD2 HIS   255      -0.917  -7.104   6.952  1.00 91.01           C  
ATOM   2028  CE1 HIS   255       0.393  -5.599   7.861  1.00 91.01           C  
ATOM   2029  NE2 HIS   255       0.385  -6.727   7.173  1.00 91.01           N  
ATOM   2030  N   GLN   256      -2.494  -4.202   5.137  1.00 94.09           N  
ATOM   2031  CA  GLN   256      -2.291  -4.038   3.702  1.00 94.09           C  
ATOM   2032  C   GLN   256      -0.864  -4.402   3.303  1.00 94.09           C  
ATOM   2033  O   GLN   256       0.041  -4.400   4.141  1.00 94.09           O  
ATOM   2034  CB  GLN   256      -2.606  -2.604   3.274  1.00 94.09           C  
ATOM   2035  CG  GLN   256      -1.735  -1.555   3.953  1.00 94.09           C  
ATOM   2036  CD  GLN   256      -2.067  -0.142   3.510  1.00 94.09           C  
ATOM   2037  OE1 GLN   256      -2.720   0.064   2.482  1.00 94.09           O  
ATOM   2038  NE2 GLN   256      -1.618   0.842   4.283  1.00 94.09           N  
ATOM   2039  N   GLY   257      -0.704  -4.703   2.094  1.00 96.92           N  
ATOM   2040  CA  GLY   257       0.606  -4.999   1.537  1.00 96.92           C  
ATOM   2041  C   GLY   257       0.649  -4.894   0.025  1.00 96.92           C  
ATOM   2042  O   GLY   257      -0.374  -4.641  -0.615  1.00 96.92           O  
ATOM   2043  N   ILE   258       1.921  -5.019  -0.494  1.00 97.53           N  
ATOM   2044  CA  ILE   258       2.175  -5.015  -1.931  1.00 97.53           C  
ATOM   2045  C   ILE   258       2.085  -6.439  -2.475  1.00 97.53           C  
ATOM   2046  O   ILE   258       2.510  -7.390  -1.815  1.00 97.53           O  
ATOM   2047  CB  ILE   258       3.555  -4.402  -2.259  1.00 97.53           C  
ATOM   2048  CG1 ILE   258       3.635  -2.960  -1.744  1.00 97.53           C  
ATOM   2049  CG2 ILE   258       3.829  -4.463  -3.764  1.00 97.53           C  
ATOM   2050  CD1 ILE   258       2.650  -2.009  -2.411  1.00 97.53           C  
ATOM   2051  N   ILE   259       1.386  -6.649  -3.676  1.00 96.70           N  
ATOM   2052  CA  ILE   259       1.376  -7.962  -4.311  1.00 96.70           C  
ATOM   2053  C   ILE   259       1.970  -7.861  -5.714  1.00 96.70           C  
ATOM   2054  O   ILE   259       1.869  -6.818  -6.364  1.00 96.70           O  
ATOM   2055  CB  ILE   259      -0.052  -8.548  -4.375  1.00 96.70           C  
ATOM   2056  CG1 ILE   259      -0.988  -7.594  -5.127  1.00 96.70           C  
ATOM   2057  CG2 ILE   259      -0.581  -8.836  -2.966  1.00 96.70           C  
ATOM   2058  CD1 ILE   259      -2.328  -8.211  -5.504  1.00 96.70           C  
ATOM   2059  N   PHE   260       2.625  -8.860  -6.146  1.00 95.44           N  
ATOM   2060  CA  PHE   260       3.151  -9.013  -7.497  1.00 95.44           C  
ATOM   2061  C   PHE   260       3.349 -10.486  -7.838  1.00 95.44           C  
ATOM   2062  O   PHE   260       3.318 -11.343  -6.952  1.00 95.44           O  
ATOM   2063  CB  PHE   260       4.474  -8.257  -7.650  1.00 95.44           C  
ATOM   2064  CG  PHE   260       5.524  -8.662  -6.652  1.00 95.44           C  
ATOM   2065  CD1 PHE   260       5.599  -8.044  -5.410  1.00 95.44           C  
ATOM   2066  CD2 PHE   260       6.437  -9.664  -6.956  1.00 95.44           C  
ATOM   2067  CE1 PHE   260       6.570  -8.417  -4.485  1.00 95.44           C  
ATOM   2068  CE2 PHE   260       7.411 -10.043  -6.036  1.00 95.44           C  
ATOM   2069  CZ  PHE   260       7.476  -9.418  -4.802  1.00 95.44           C  
ATOM   2070  N   GLU   261       3.467 -10.755  -9.122  1.00 93.39           N  
ATOM   2071  CA  GLU   261       3.655 -12.137  -9.553  1.00 93.39           C  
ATOM   2072  C   GLU   261       5.137 -12.476  -9.689  1.00 93.39           C  
ATOM   2073  O   GLU   261       5.903 -11.710 -10.279  1.00 93.39           O  
ATOM   2074  CB  GLU   261       2.934 -12.390 -10.879  1.00 93.39           C  
ATOM   2075  CG  GLU   261       3.003 -13.835 -11.351  1.00 93.39           C  
ATOM   2076  CD  GLU   261       2.412 -14.043 -12.736  1.00 93.39           C  
ATOM   2077  OE1 GLU   261       3.006 -14.793 -13.543  1.00 93.39           O  
ATOM   2078  OE2 GLU   261       1.347 -13.450 -13.017  1.00 93.39           O  
ATOM   2079  N   ARG   262       5.641 -13.631  -9.125  1.00 92.91           N  
ATOM   2080  CA  ARG   262       6.982 -14.197  -9.220  1.00 92.91           C  
ATOM   2081  C   ARG   262       6.927 -15.715  -9.359  1.00 92.91           C  
ATOM   2082  O   ARG   262       6.421 -16.407  -8.473  1.00 92.91           O  
ATOM   2083  CB  ARG   262       7.817 -13.813  -7.997  1.00 92.91           C  
ATOM   2084  CG  ARG   262       9.266 -14.264  -8.073  1.00 92.91           C  
ATOM   2085  CD  ARG   262      10.018 -13.967  -6.783  1.00 92.91           C  
ATOM   2086  NE  ARG   262      10.110 -12.532  -6.530  1.00 92.91           N  
ATOM   2087  CZ  ARG   262      10.490 -11.989  -5.377  1.00 92.91           C  
ATOM   2088  NH1 ARG   262      10.822 -12.753  -4.344  1.00 92.91           N  
ATOM   2089  NH2 ARG   262      10.538 -10.670  -5.256  1.00 92.91           N  
ATOM   2090  N   ASP   263       7.411 -16.155 -10.556  1.00 91.30           N  
ATOM   2091  CA  ASP   263       7.481 -17.582 -10.852  1.00 91.30           C  
ATOM   2092  C   ASP   263       6.100 -18.229 -10.765  1.00 91.30           C  
ATOM   2093  O   ASP   263       5.938 -19.274 -10.131  1.00 91.30           O  
ATOM   2094  CB  ASP   263       8.451 -18.282  -9.897  1.00 91.30           C  
ATOM   2095  CG  ASP   263       9.852 -17.699  -9.944  1.00 91.30           C  
ATOM   2096  OD1 ASP   263      10.349 -17.394 -11.049  1.00 91.30           O  
ATOM   2097  OD2 ASP   263      10.466 -17.546  -8.866  1.00 91.30           O  
ATOM   2098  N   GLY   264       5.056 -17.466 -11.197  1.00 89.06           N  
ATOM   2099  CA  GLY   264       3.709 -18.000 -11.319  1.00 89.06           C  
ATOM   2100  C   GLY   264       2.907 -17.896 -10.035  1.00 89.06           C  
ATOM   2101  O   GLY   264       1.807 -18.443  -9.938  1.00 89.06           O  
ATOM   2102  N   GLU   265       3.481 -17.374  -9.034  1.00 92.01           N  
ATOM   2103  CA  GLU   265       2.799 -17.229  -7.751  1.00 92.01           C  
ATOM   2104  C   GLU   265       2.641 -15.759  -7.373  1.00 92.01           C  
ATOM   2105  O   GLU   265       3.493 -14.932  -7.707  1.00 92.01           O  
ATOM   2106  CB  GLU   265       3.558 -17.976  -6.651  1.00 92.01           C  
ATOM   2107  CG  GLU   265       2.772 -18.129  -5.357  1.00 92.01           C  
ATOM   2108  CD  GLU   265       3.491 -18.969  -4.314  1.00 92.01           C  
ATOM   2109  OE1 GLU   265       2.820 -19.528  -3.417  1.00 92.01           O  
ATOM   2110  OE2 GLU   265       4.736 -19.068  -4.394  1.00 92.01           O  
ATOM   2111  N   ILE   266       1.615 -15.352  -6.697  1.00 94.96           N  
ATOM   2112  CA  ILE   266       1.448 -14.001  -6.172  1.00 94.96           C  
ATOM   2113  C   ILE   266       2.159 -13.879  -4.826  1.00 94.96           C  
ATOM   2114  O   ILE   266       1.888 -14.649  -3.902  1.00 94.96           O  
ATOM   2115  CB  ILE   266      -0.045 -13.632  -6.025  1.00 94.96           C  
ATOM   2116  CG1 ILE   266      -0.765 -13.774  -7.371  1.00 94.96           C  
ATOM   2117  CG2 ILE   266      -0.199 -12.213  -5.469  1.00 94.96           C  
ATOM   2118  CD1 ILE   266      -0.182 -12.909  -8.479  1.00 94.96           C  
ATOM   2119  N   ILE   267       3.095 -12.955  -4.785  1.00 96.44           N  
ATOM   2120  CA  ILE   267       3.847 -12.658  -3.571  1.00 96.44           C  
ATOM   2121  C   ILE   267       3.193 -11.496  -2.828  1.00 96.44           C  
ATOM   2122  O   ILE   267       2.766 -10.518  -3.447  1.00 96.44           O  
ATOM   2123  CB  ILE   267       5.324 -12.329  -3.887  1.00 96.44           C  
ATOM   2124  CG1 ILE   267       5.960 -13.460  -4.702  1.00 96.44           C  
ATOM   2125  CG2 ILE   267       6.109 -12.075  -2.597  1.00 96.44           C  
ATOM   2126  CD1 ILE   267       5.936 -14.814  -4.006  1.00 96.44           C  
ATOM   2127  N   PHE   268       3.010 -11.629  -1.496  1.00 96.88           N  
ATOM   2128  CA  PHE   268       2.512 -10.605  -0.586  1.00 96.88           C  
ATOM   2129  C   PHE   268       3.647 -10.018   0.244  1.00 96.88           C  
ATOM   2130  O   PHE   268       4.169 -10.678   1.145  1.00 96.88           O  
ATOM   2131  CB  PHE   268       1.432 -11.182   0.335  1.00 96.88           C  
ATOM   2132  CG  PHE   268       0.830 -10.171   1.273  1.00 96.88           C  
ATOM   2133  CD1 PHE   268       0.788 -10.410   2.641  1.00 96.88           C  
ATOM   2134  CD2 PHE   268       0.306  -8.980   0.785  1.00 96.88           C  
ATOM   2135  CE1 PHE   268       0.231  -9.475   3.512  1.00 96.88           C  
ATOM   2136  CE2 PHE   268      -0.252  -8.041   1.649  1.00 96.88           C  
ATOM   2137  CZ  PHE   268      -0.290  -8.291   3.012  1.00 96.88           C  
ATOM   2138  N   ARG   269       4.056  -8.845  -0.071  1.00 97.27           N  
ATOM   2139  CA  ARG   269       5.096  -8.126   0.658  1.00 97.27           C  
ATOM   2140  C   ARG   269       4.493  -7.038   1.540  1.00 97.27           C  
ATOM   2141  O   ARG   269       3.765  -6.169   1.055  1.00 97.27           O  
ATOM   2142  CB  ARG   269       6.107  -7.512  -0.313  1.00 97.27           C  
ATOM   2143  CG  ARG   269       7.421  -7.111   0.338  1.00 97.27           C  
ATOM   2144  CD  ARG   269       8.434  -6.625  -0.689  1.00 97.27           C  
ATOM   2145  NE  ARG   269       9.005  -7.734  -1.450  1.00 97.27           N  
ATOM   2146  CZ  ARG   269       9.571  -7.619  -2.648  1.00 97.27           C  
ATOM   2147  NH1 ARG   269       9.653  -6.437  -3.249  1.00 97.27           N  
ATOM   2148  NH2 ARG   269      10.058  -8.694  -3.251  1.00 97.27           N  
ATOM   2149  N   HIS   270       4.817  -7.146   2.880  1.00 97.26           N  
ATOM   2150  CA  HIS   270       4.126  -6.247   3.797  1.00 97.26           C  
ATOM   2151  C   HIS   270       4.984  -5.944   5.022  1.00 97.26           C  
ATOM   2152  O   HIS   270       5.912  -6.693   5.335  1.00 97.26           O  
ATOM   2153  CB  HIS   270       2.787  -6.848   4.230  1.00 97.26           C  
ATOM   2154  CG  HIS   270       2.925  -8.069   5.081  1.00 97.26           C  
ATOM   2155  ND1 HIS   270       2.406  -8.151   6.356  1.00 97.26           N  
ATOM   2156  CD2 HIS   270       3.521  -9.260   4.838  1.00 97.26           C  
ATOM   2157  CE1 HIS   270       2.679  -9.342   6.860  1.00 97.26           C  
ATOM   2158  NE2 HIS   270       3.354 -10.035   5.959  1.00 97.26           N  
ATOM   2159  N   ALA   271       4.852  -4.749   5.688  1.00 96.49           N  
ATOM   2160  CA  ALA   271       5.444  -4.428   6.985  1.00 96.49           C  
ATOM   2161  C   ALA   271       4.663  -5.081   8.121  1.00 96.49           C  
ATOM   2162  O   ALA   271       3.582  -4.616   8.488  1.00 96.49           O  
ATOM   2163  CB  ALA   271       5.500  -2.915   7.183  1.00 96.49           C  
ATOM   2164  N   SER   272       5.235  -6.093   8.655  1.00 93.73           N  
ATOM   2165  CA  SER   272       4.569  -6.991   9.593  1.00 93.73           C  
ATOM   2166  C   SER   272       4.843  -6.584  11.037  1.00 93.73           C  
ATOM   2167  O   SER   272       5.969  -6.219  11.382  1.00 93.73           O  
ATOM   2168  CB  SER   272       5.022  -8.434   9.367  1.00 93.73           C  
ATOM   2169  OG  SER   272       4.443  -9.299  10.329  1.00 93.73           O  
ATOM   2170  N   TYR   273       3.860  -6.537  11.859  1.00 85.12           N  
ATOM   2171  CA  TYR   273       3.995  -6.234  13.280  1.00 85.12           C  
ATOM   2172  C   TYR   273       4.095  -7.512  14.103  1.00 85.12           C  
ATOM   2173  O   TYR   273       4.108  -7.465  15.336  1.00 85.12           O  
ATOM   2174  CB  TYR   273       2.812  -5.392  13.765  1.00 85.12           C  
ATOM   2175  CG  TYR   273       2.906  -4.991  15.217  1.00 85.12           C  
ATOM   2176  CD1 TYR   273       2.097  -5.591  16.179  1.00 85.12           C  
ATOM   2177  CD2 TYR   273       3.804  -4.013  15.629  1.00 85.12           C  
ATOM   2178  CE1 TYR   273       2.179  -5.224  17.518  1.00 85.12           C  
ATOM   2179  CE2 TYR   273       3.895  -3.638  16.966  1.00 85.12           C  
ATOM   2180  CZ  TYR   273       3.080  -4.248  17.901  1.00 85.12           C  
ATOM   2181  OH  TYR   273       3.165  -3.881  19.225  1.00 85.12           O  
ATOM   2182  N   LYS   274       4.161  -8.688  13.398  1.00 76.08           N  
ATOM   2183  CA  LYS   274       4.180  -9.933  14.160  1.00 76.08           C  
ATOM   2184  C   LYS   274       5.484 -10.081  14.939  1.00 76.08           C  
ATOM   2185  O   LYS   274       6.549  -9.693  14.456  1.00 76.08           O  
ATOM   2186  CB  LYS   274       3.984 -11.133  13.233  1.00 76.08           C  
ATOM   2187  CG  LYS   274       2.579 -11.249  12.659  1.00 76.08           C  
ATOM   2188  CD  LYS   274       2.379 -12.574  11.934  1.00 76.08           C  
ATOM   2189  CE  LYS   274       0.954 -12.721  11.418  1.00 76.08           C  
ATOM   2190  NZ  LYS   274       0.753 -14.018  10.706  1.00 76.08           N  
ATOM   2191  N   LYS   275       5.368 -10.502  16.173  1.00 66.59           N  
ATOM   2192  CA  LYS   275       6.485 -10.594  17.109  1.00 66.59           C  
ATOM   2193  C   LYS   275       7.727 -11.160  16.428  1.00 66.59           C  
ATOM   2194  O   LYS   275       8.830 -10.639  16.605  1.00 66.59           O  
ATOM   2195  CB  LYS   275       6.107 -11.459  18.312  1.00 66.59           C  
ATOM   2196  CG  LYS   275       5.259 -10.740  19.350  1.00 66.59           C  
ATOM   2197  CD  LYS   275       5.028 -11.606  20.582  1.00 66.59           C  
ATOM   2198  CE  LYS   275       4.075 -10.939  21.565  1.00 66.59           C  
ATOM   2199  NZ  LYS   275       3.810 -11.805  22.754  1.00 66.59           N  
ATOM   2200  N   SER   276       7.504 -12.091  15.586  1.00 69.70           N  
ATOM   2201  CA  SER   276       8.656 -12.738  14.967  1.00 69.70           C  
ATOM   2202  C   SER   276       9.121 -11.974  13.732  1.00 69.70           C  
ATOM   2203  O   SER   276      10.213 -12.222  13.217  1.00 69.70           O  
ATOM   2204  CB  SER   276       8.320 -14.181  14.587  1.00 69.70           C  
ATOM   2205  OG  SER   276       7.203 -14.225  13.716  1.00 69.70           O  
ATOM   2206  N   SER   277       8.268 -11.122  13.224  1.00 73.73           N  
ATOM   2207  CA  SER   277       8.634 -10.493  11.959  1.00 73.73           C  
ATOM   2208  C   SER   277       8.422  -8.984  12.011  1.00 73.73           C  
ATOM   2209  O   SER   277       7.782  -8.410  11.127  1.00 73.73           O  
ATOM   2210  CB  SER   277       7.823 -11.090  10.809  1.00 73.73           C  
ATOM   2211  OG  SER   277       7.823 -12.506  10.875  1.00 73.73           O  
ATOM   2212  N   GLN   278       8.828  -8.371  13.104  1.00 88.37           N  
ATOM   2213  CA  GLN   278       8.591  -6.932  13.134  1.00 88.37           C  
ATOM   2214  C   GLN   278       9.516  -6.201  12.166  1.00 88.37           C  
ATOM   2215  O   GLN   278      10.306  -5.349  12.577  1.00 88.37           O  
ATOM   2216  CB  GLN   278       8.777  -6.386  14.551  1.00 88.37           C  
ATOM   2217  CG  GLN   278       7.718  -6.861  15.537  1.00 88.37           C  
ATOM   2218  CD  GLN   278       7.809  -6.159  16.879  1.00 88.37           C  
ATOM   2219  OE1 GLN   278       8.897  -5.777  17.322  1.00 88.37           O  
ATOM   2220  NE2 GLN   278       6.667  -5.986  17.536  1.00 88.37           N  
ATOM   2221  N   TYR   279       9.441  -6.627  10.932  1.00 96.04           N  
ATOM   2222  CA  TYR   279      10.098  -6.011   9.785  1.00 96.04           C  
ATOM   2223  C   TYR   279       9.318  -6.276   8.503  1.00 96.04           C  
ATOM   2224  O   TYR   279       8.301  -6.974   8.520  1.00 96.04           O  
ATOM   2225  CB  TYR   279      11.531  -6.531   9.641  1.00 96.04           C  
ATOM   2226  CG  TYR   279      11.656  -8.024   9.822  1.00 96.04           C  
ATOM   2227  CD1 TYR   279      11.927  -8.573  11.073  1.00 96.04           C  
ATOM   2228  CD2 TYR   279      11.504  -8.888   8.744  1.00 96.04           C  
ATOM   2229  CE1 TYR   279      12.045  -9.948  11.245  1.00 96.04           C  
ATOM   2230  CE2 TYR   279      11.620 -10.265   8.903  1.00 96.04           C  
ATOM   2231  CZ  TYR   279      11.889 -10.784  10.156  1.00 96.04           C  
ATOM   2232  OH  TYR   279      12.005 -12.146  10.320  1.00 96.04           O  
ATOM   2233  N   VAL   280       9.616  -5.647   7.403  1.00 97.14           N  
ATOM   2234  CA  VAL   280       9.080  -5.916   6.072  1.00 97.14           C  
ATOM   2235  C   VAL   280       9.492  -7.316   5.622  1.00 97.14           C  
ATOM   2236  O   VAL   280      10.680  -7.647   5.615  1.00 97.14           O  
ATOM   2237  CB  VAL   280       9.555  -4.864   5.045  1.00 97.14           C  
ATOM   2238  CG1 VAL   280       8.983  -5.164   3.661  1.00 97.14           C  
ATOM   2239  CG2 VAL   280       9.158  -3.460   5.498  1.00 97.14           C  
ATOM   2240  N   VAL   281       8.523  -8.099   5.327  1.00 96.71           N  
ATOM   2241  CA  VAL   281       8.750  -9.494   4.964  1.00 96.71           C  
ATOM   2242  C   VAL   281       7.906  -9.855   3.743  1.00 96.71           C  
ATOM   2243  O   VAL   281       7.032  -9.086   3.337  1.00 96.71           O  
ATOM   2244  CB  VAL   281       8.425 -10.446   6.136  1.00 96.71           C  
ATOM   2245  CG1 VAL   281       9.321 -10.149   7.338  1.00 96.71           C  
ATOM   2246  CG2 VAL   281       6.952 -10.332   6.523  1.00 96.71           C  
ATOM   2247  N   GLU   282       8.176 -10.963   3.174  1.00 96.32           N  
ATOM   2248  CA  GLU   282       7.357 -11.449   2.068  1.00 96.32           C  
ATOM   2249  C   GLU   282       6.970 -12.912   2.270  1.00 96.32           C  
ATOM   2250  O   GLU   282       7.718 -13.679   2.881  1.00 96.32           O  
ATOM   2251  CB  GLU   282       8.093 -11.278   0.737  1.00 96.32           C  
ATOM   2252  CG  GLU   282       9.319 -12.168   0.594  1.00 96.32           C  
ATOM   2253  CD  GLU   282      10.061 -11.961  -0.717  1.00 96.32           C  
ATOM   2254  OE1 GLU   282      10.725 -12.909  -1.195  1.00 96.32           O  
ATOM   2255  OE2 GLU   282       9.978 -10.841  -1.270  1.00 96.32           O  
ATOM   2256  N   VAL   283       5.802 -13.240   1.782  1.00 95.68           N  
ATOM   2257  CA  VAL   283       5.242 -14.587   1.816  1.00 95.68           C  
ATOM   2258  C   VAL   283       4.333 -14.799   0.607  1.00 95.68           C  
ATOM   2259  O   VAL   283       3.784 -13.840   0.059  1.00 95.68           O  
ATOM   2260  CB  VAL   283       4.459 -14.844   3.123  1.00 95.68           C  
ATOM   2261  CG1 VAL   283       5.386 -14.760   4.333  1.00 95.68           C  
ATOM   2262  CG2 VAL   283       3.307 -13.850   3.258  1.00 95.68           C  
ATOM   2263  N   PRO   284       4.239 -16.025   0.055  1.00 95.50           N  
ATOM   2264  CA  PRO   284       3.179 -16.255  -0.929  1.00 95.50           C  
ATOM   2265  C   PRO   284       1.795 -15.877  -0.405  1.00 95.50           C  
ATOM   2266  O   PRO   284       1.444 -16.223   0.727  1.00 95.50           O  
ATOM   2267  CB  PRO   284       3.269 -17.759  -1.199  1.00 95.50           C  
ATOM   2268  CG  PRO   284       4.692 -18.114  -0.910  1.00 95.50           C  
ATOM   2269  CD  PRO   284       5.154 -17.310   0.270  1.00 95.50           C  
ATOM   2270  N   LEU   285       1.047 -15.120  -1.188  1.00 95.03           N  
ATOM   2271  CA  LEU   285      -0.249 -14.618  -0.746  1.00 95.03           C  
ATOM   2272  C   LEU   285      -1.167 -15.767  -0.340  1.00 95.03           C  
ATOM   2273  O   LEU   285      -1.883 -15.671   0.659  1.00 95.03           O  
ATOM   2274  CB  LEU   285      -0.909 -13.789  -1.851  1.00 95.03           C  
ATOM   2275  CG  LEU   285      -2.278 -13.192  -1.525  1.00 95.03           C  
ATOM   2276  CD1 LEU   285      -2.178 -12.265  -0.318  1.00 95.03           C  
ATOM   2277  CD2 LEU   285      -2.839 -12.448  -2.732  1.00 95.03           C  
ATOM   2278  N   LEU   286      -1.152 -16.841  -1.106  1.00 92.85           N  
ATOM   2279  CA  LEU   286      -2.004 -17.985  -0.800  1.00 92.85           C  
ATOM   2280  C   LEU   286      -1.716 -18.520   0.599  1.00 92.85           C  
ATOM   2281  O   LEU   286      -2.641 -18.827   1.354  1.00 92.85           O  
ATOM   2282  CB  LEU   286      -1.803 -19.095  -1.835  1.00 92.85           C  
ATOM   2283  CG  LEU   286      -2.628 -20.368  -1.633  1.00 92.85           C  
ATOM   2284  CD1 LEU   286      -4.117 -20.037  -1.617  1.00 92.85           C  
ATOM   2285  CD2 LEU   286      -2.313 -21.387  -2.722  1.00 92.85           C  
ATOM   2286  N   GLU   287      -0.415 -18.664   0.923  1.00 93.41           N  
ATOM   2287  CA  GLU   287      -0.043 -19.121   2.258  1.00 93.41           C  
ATOM   2288  C   GLU   287      -0.547 -18.160   3.331  1.00 93.41           C  
ATOM   2289  O   GLU   287      -1.067 -18.590   4.363  1.00 93.41           O  
ATOM   2290  CB  GLU   287       1.475 -19.283   2.368  1.00 93.41           C  
ATOM   2291  CG  GLU   287       1.946 -19.756   3.736  1.00 93.41           C  
ATOM   2292  CD  GLU   287       3.459 -19.844   3.853  1.00 93.41           C  
ATOM   2293  OE1 GLU   287       3.982 -19.835   4.990  1.00 93.41           O  
ATOM   2294  OE2 GLU   287       4.127 -19.922   2.798  1.00 93.41           O  
ATOM   2295  N   TYR   288      -0.390 -16.911   3.086  1.00 93.62           N  
ATOM   2296  CA  TYR   288      -0.846 -15.900   4.033  1.00 93.62           C  
ATOM   2297  C   TYR   288      -2.345 -16.021   4.281  1.00 93.62           C  
ATOM   2298  O   TYR   288      -2.793 -16.023   5.430  1.00 93.62           O  
ATOM   2299  CB  TYR   288      -0.514 -14.495   3.522  1.00 93.62           C  
ATOM   2300  CG  TYR   288      -0.936 -13.391   4.461  1.00 93.62           C  
ATOM   2301  CD1 TYR   288      -2.203 -12.819   4.371  1.00 93.62           C  
ATOM   2302  CD2 TYR   288      -0.068 -12.918   5.440  1.00 93.62           C  
ATOM   2303  CE1 TYR   288      -2.595 -11.800   5.233  1.00 93.62           C  
ATOM   2304  CE2 TYR   288      -0.450 -11.899   6.308  1.00 93.62           C  
ATOM   2305  CZ  TYR   288      -1.713 -11.348   6.197  1.00 93.62           C  
ATOM   2306  OH  TYR   288      -2.096 -10.340   7.054  1.00 93.62           O  
ATOM   2307  N   VAL   289      -3.153 -16.160   3.198  1.00 92.32           N  
ATOM   2308  CA  VAL   289      -4.607 -16.233   3.295  1.00 92.32           C  
ATOM   2309  C   VAL   289      -5.012 -17.499   4.047  1.00 92.32           C  
ATOM   2310  O   VAL   289      -5.864 -17.454   4.938  1.00 92.32           O  
ATOM   2311  CB  VAL   289      -5.272 -16.206   1.901  1.00 92.32           C  
ATOM   2312  CG1 VAL   289      -6.762 -16.528   2.006  1.00 92.32           C  
ATOM   2313  CG2 VAL   289      -5.061 -14.847   1.236  1.00 92.32           C  
ATOM   2314  N   LYS   290      -4.390 -18.625   3.835  1.00 92.22           N  
ATOM   2315  CA  LYS   290      -4.715 -19.892   4.483  1.00 92.22           C  
ATOM   2316  C   LYS   290      -4.483 -19.815   5.989  1.00 92.22           C  
ATOM   2317  O   LYS   290      -5.291 -20.316   6.774  1.00 92.22           O  
ATOM   2318  CB  LYS   290      -3.888 -21.030   3.883  1.00 92.22           C  
ATOM   2319  CG  LYS   290      -4.374 -21.496   2.518  1.00 92.22           C  
ATOM   2320  CD  LYS   290      -3.533 -22.651   1.990  1.00 92.22           C  
ATOM   2321  CE  LYS   290      -4.078 -23.182   0.671  1.00 92.22           C  
ATOM   2322  NZ  LYS   290      -3.229 -24.283   0.125  1.00 92.22           N  
ATOM   2323  N   LYS   291      -3.474 -19.133   6.343  1.00 91.09           N  
ATOM   2324  CA  LYS   291      -3.161 -19.007   7.764  1.00 91.09           C  
ATOM   2325  C   LYS   291      -4.228 -18.194   8.492  1.00 91.09           C  
ATOM   2326  O   LYS   291      -4.403 -18.335   9.704  1.00 91.09           O  
ATOM   2327  CB  LYS   291      -1.788 -18.361   7.955  1.00 91.09           C  
ATOM   2328  CG  LYS   291      -0.620 -19.293   7.669  1.00 91.09           C  
ATOM   2329  CD  LYS   291       0.717 -18.596   7.886  1.00 91.09           C  
ATOM   2330  CE  LYS   291       1.887 -19.524   7.591  1.00 91.09           C  
ATOM   2331  NZ  LYS   291       3.200 -18.828   7.742  1.00 91.09           N  
ATOM   2332  N   ASN   292      -4.912 -17.314   7.701  1.00 89.09           N  
ATOM   2333  CA  ASN   292      -5.881 -16.430   8.341  1.00 89.09           C  
ATOM   2334  C   ASN   292      -7.281 -17.039   8.341  1.00 89.09           C  
ATOM   2335  O   ASN   292      -8.210 -16.469   8.915  1.00 89.09           O  
ATOM   2336  CB  ASN   292      -5.897 -15.063   7.655  1.00 89.09           C  
ATOM   2337  CG  ASN   292      -4.773 -14.160   8.126  1.00 89.09           C  
ATOM   2338  OD1 ASN   292      -4.886 -13.496   9.159  1.00 89.09           O  
ATOM   2339  ND2 ASN   292      -3.681 -14.131   7.371  1.00 89.09           N  
ATOM   2340  N   PHE   293      -7.455 -18.210   7.686  1.00 84.56           N  
ATOM   2341  CA  PHE   293      -8.793 -18.777   7.564  1.00 84.56           C  
ATOM   2342  C   PHE   293      -9.334 -19.186   8.929  1.00 84.56           C  
ATOM   2343  O   PHE   293     -10.549 -19.220   9.136  1.00 84.56           O  
ATOM   2344  CB  PHE   293      -8.783 -19.984   6.621  1.00 84.56           C  
ATOM   2345  CG  PHE   293      -8.825 -19.615   5.163  1.00 84.56           C  
ATOM   2346  CD1 PHE   293      -9.249 -18.354   4.762  1.00 84.56           C  
ATOM   2347  CD2 PHE   293      -8.439 -20.530   4.191  1.00 84.56           C  
ATOM   2348  CE1 PHE   293      -9.289 -18.009   3.413  1.00 84.56           C  
ATOM   2349  CE2 PHE   293      -8.477 -20.193   2.841  1.00 84.56           C  
ATOM   2350  CZ  PHE   293      -8.903 -18.932   2.454  1.00 84.56           C  
ATOM   2351  N   GLY   294      -8.468 -19.453   9.834  1.00 84.82           N  
ATOM   2352  CA  GLY   294      -8.911 -19.822  11.169  1.00 84.82           C  
ATOM   2353  C   GLY   294      -9.308 -18.628  12.017  1.00 84.82           C  
ATOM   2354  O   GLY   294      -9.922 -18.787  13.074  1.00 84.82           O  
ATOM   2355  N   ASP   295      -8.892 -17.505  11.570  1.00 87.80           N  
ATOM   2356  CA  ASP   295      -9.247 -16.266  12.256  1.00 87.80           C  
ATOM   2357  C   ASP   295     -10.672 -15.838  11.914  1.00 87.80           C  
ATOM   2358  O   ASP   295     -10.955 -15.453  10.778  1.00 87.80           O  
ATOM   2359  CB  ASP   295      -8.262 -15.152  11.896  1.00 87.80           C  
ATOM   2360  CG  ASP   295      -8.529 -13.859  12.647  1.00 87.80           C  
ATOM   2361  OD1 ASP   295      -9.606 -13.725  13.268  1.00 87.80           O  
ATOM   2362  OD2 ASP   295      -7.655 -12.965  12.616  1.00 87.80           O  
ATOM   2363  N   GLN   296     -11.519 -15.828  12.833  1.00 85.02           N  
ATOM   2364  CA  GLN   296     -12.942 -15.598  12.607  1.00 85.02           C  
ATOM   2365  C   GLN   296     -13.201 -14.169  12.140  1.00 85.02           C  
ATOM   2366  O   GLN   296     -14.252 -13.879  11.566  1.00 85.02           O  
ATOM   2367  CB  GLN   296     -13.742 -15.888  13.878  1.00 85.02           C  
ATOM   2368  CG  GLN   296     -13.677 -17.341  14.328  1.00 85.02           C  
ATOM   2369  CD  GLN   296     -14.240 -18.300  13.296  1.00 85.02           C  
ATOM   2370  OE1 GLN   296     -15.275 -18.031  12.679  1.00 85.02           O  
ATOM   2371  NE2 GLN   296     -13.563 -19.427  13.102  1.00 85.02           N  
ATOM   2372  N   THR   297     -12.246 -13.318  12.422  1.00 86.60           N  
ATOM   2373  CA  THR   297     -12.487 -11.929  12.049  1.00 86.60           C  
ATOM   2374  C   THR   297     -12.091 -11.683  10.596  1.00 86.60           C  
ATOM   2375  O   THR   297     -12.425 -10.644  10.023  1.00 86.60           O  
ATOM   2376  CB  THR   297     -11.713 -10.962  12.965  1.00 86.60           C  
ATOM   2377  OG1 THR   297     -10.307 -11.134  12.752  1.00 86.60           O  
ATOM   2378  CG2 THR   297     -12.029 -11.225  14.433  1.00 86.60           C  
ATOM   2379  N   PHE   298     -11.319 -12.679  10.004  1.00 91.24           N  
ATOM   2380  CA  PHE   298     -10.921 -12.513   8.611  1.00 91.24           C  
ATOM   2381  C   PHE   298     -12.126 -12.634   7.686  1.00 91.24           C  
ATOM   2382  O   PHE   298     -12.776 -13.680   7.639  1.00 91.24           O  
ATOM   2383  CB  PHE   298      -9.858 -13.547   8.228  1.00 91.24           C  
ATOM   2384  CG  PHE   298      -9.396 -13.442   6.800  1.00 91.24           C  
ATOM   2385  CD1 PHE   298      -9.722 -14.426   5.875  1.00 91.24           C  
ATOM   2386  CD2 PHE   298      -8.635 -12.358   6.382  1.00 91.24           C  
ATOM   2387  CE1 PHE   298      -9.296 -14.332   4.552  1.00 91.24           C  
ATOM   2388  CE2 PHE   298      -8.205 -12.256   5.062  1.00 91.24           C  
ATOM   2389  CZ  PHE   298      -8.536 -13.245   4.149  1.00 91.24           C  
ATOM   2390  N   ALA   299     -12.388 -11.552   6.970  1.00 90.35           N  
ATOM   2391  CA  ALA   299     -13.561 -11.524   6.100  1.00 90.35           C  
ATOM   2392  C   ALA   299     -13.165 -11.728   4.640  1.00 90.35           C  
ATOM   2393  O   ALA   299     -13.950 -12.251   3.845  1.00 90.35           O  
ATOM   2394  CB  ALA   299     -14.314 -10.206   6.264  1.00 90.35           C  
ATOM   2395  N   GLY   300     -11.939 -11.245   4.297  1.00 93.02           N  
ATOM   2396  CA  GLY   300     -11.532 -11.419   2.912  1.00 93.02           C  
ATOM   2397  C   GLY   300     -10.480 -10.420   2.469  1.00 93.02           C  
ATOM   2398  O   GLY   300      -9.660  -9.976   3.276  1.00 93.02           O  
ATOM   2399  N   LEU   301     -10.475 -10.178   1.151  1.00 94.35           N  
ATOM   2400  CA  LEU   301      -9.435  -9.352   0.549  1.00 94.35           C  
ATOM   2401  C   LEU   301     -10.043  -8.292  -0.364  1.00 94.35           C  
ATOM   2402  O   LEU   301     -10.954  -8.585  -1.141  1.00 94.35           O  
ATOM   2403  CB  LEU   301      -8.452 -10.220  -0.242  1.00 94.35           C  
ATOM   2404  CG  LEU   301      -7.782 -11.359   0.529  1.00 94.35           C  
ATOM   2405  CD1 LEU   301      -6.879 -12.166  -0.397  1.00 94.35           C  
ATOM   2406  CD2 LEU   301      -6.990 -10.812   1.712  1.00 94.35           C  
ATOM   2407  N   ASN   302      -9.677  -7.096  -0.203  1.00 93.34           N  
ATOM   2408  CA  ASN   302      -9.848  -6.037  -1.192  1.00 93.34           C  
ATOM   2409  C   ASN   302      -8.591  -5.848  -2.035  1.00 93.34           C  
ATOM   2410  O   ASN   302      -7.481  -5.807  -1.501  1.00 93.34           O  
ATOM   2411  CB  ASN   302     -10.233  -4.723  -0.510  1.00 93.34           C  
ATOM   2412  CG  ASN   302     -10.316  -3.562  -1.482  1.00 93.34           C  
ATOM   2413  OD1 ASN   302      -9.365  -2.789  -1.628  1.00 93.34           O  
ATOM   2414  ND2 ASN   302     -11.453  -3.432  -2.155  1.00 93.34           N  
ATOM   2415  N   VAL   303      -8.809  -5.739  -3.319  1.00 94.58           N  
ATOM   2416  CA  VAL   303      -7.641  -5.752  -4.194  1.00 94.58           C  
ATOM   2417  C   VAL   303      -7.628  -4.492  -5.057  1.00 94.58           C  
ATOM   2418  O   VAL   303      -8.623  -4.171  -5.712  1.00 94.58           O  
ATOM   2419  CB  VAL   303      -7.616  -7.011  -5.088  1.00 94.58           C  
ATOM   2420  CG1 VAL   303      -6.309  -7.089  -5.874  1.00 94.58           C  
ATOM   2421  CG2 VAL   303      -7.811  -8.269  -4.243  1.00 94.58           C  
ATOM   2422  N   LEU   304      -6.463  -3.741  -5.088  1.00 94.14           N  
ATOM   2423  CA  LEU   304      -6.247  -2.547  -5.898  1.00 94.14           C  
ATOM   2424  C   LEU   304      -5.144  -2.779  -6.925  1.00 94.14           C  
ATOM   2425  O   LEU   304      -4.175  -3.492  -6.652  1.00 94.14           O  
ATOM   2426  CB  LEU   304      -5.888  -1.354  -5.008  1.00 94.14           C  
ATOM   2427  CG  LEU   304      -6.849  -1.054  -3.856  1.00 94.14           C  
ATOM   2428  CD1 LEU   304      -6.294   0.066  -2.982  1.00 94.14           C  
ATOM   2429  CD2 LEU   304      -8.228  -0.687  -4.392  1.00 94.14           C  
ATOM   2430  N   SER   305      -5.335  -2.257  -8.116  1.00 93.83           N  
ATOM   2431  CA  SER   305      -4.316  -2.326  -9.159  1.00 93.83           C  
ATOM   2432  C   SER   305      -3.718  -0.951  -9.438  1.00 93.83           C  
ATOM   2433  O   SER   305      -4.410   0.064  -9.340  1.00 93.83           O  
ATOM   2434  CB  SER   305      -4.904  -2.907 -10.446  1.00 93.83           C  
ATOM   2435  OG  SER   305      -3.922  -2.963 -11.466  1.00 93.83           O  
ATOM   2436  N   PHE   306      -2.469  -0.985  -9.739  1.00 90.96           N  
ATOM   2437  CA  PHE   306      -1.833   0.233 -10.230  1.00 90.96           C  
ATOM   2438  C   PHE   306      -2.255   0.522 -11.665  1.00 90.96           C  
ATOM   2439  O   PHE   306      -2.269  -0.379 -12.507  1.00 90.96           O  
ATOM   2440  CB  PHE   306      -0.308   0.117 -10.144  1.00 90.96           C  
ATOM   2441  CG  PHE   306       0.221   0.100  -8.735  1.00 90.96           C  
ATOM   2442  CD1 PHE   306       0.358   1.281  -8.015  1.00 90.96           C  
ATOM   2443  CD2 PHE   306       0.582  -1.097  -8.131  1.00 90.96           C  
ATOM   2444  CE1 PHE   306       0.847   1.269  -6.711  1.00 90.96           C  
ATOM   2445  CE2 PHE   306       1.072  -1.117  -6.828  1.00 90.96           C  
ATOM   2446  CZ  PHE   306       1.204   0.067  -6.121  1.00 90.96           C  
ATOM   2447  N   VAL   307      -2.712   1.744 -11.981  1.00 84.01           N  
ATOM   2448  CA  VAL   307      -3.049   2.105 -13.354  1.00 84.01           C  
ATOM   2449  C   VAL   307      -1.992   3.055 -13.912  1.00 84.01           C  
ATOM   2450  O   VAL   307      -1.667   3.001 -15.101  1.00 84.01           O  
ATOM   2451  CB  VAL   307      -4.449   2.755 -13.442  1.00 84.01           C  
ATOM   2452  CG1 VAL   307      -4.853   2.969 -14.900  1.00 84.01           C  
ATOM   2453  CG2 VAL   307      -5.482   1.894 -12.719  1.00 84.01           C  
ATOM   2454  N   GLY   308      -1.358   3.940 -13.105  1.00 76.60           N  
ATOM   2455  CA  GLY   308      -0.351   4.868 -13.595  1.00 76.60           C  
ATOM   2456  C   GLY   308       0.107   5.862 -12.544  1.00 76.60           C  
ATOM   2457  O   GLY   308       0.025   5.587 -11.345  1.00 76.60           O  
ATOM   2458  N   GLY   309       0.856   6.997 -12.850  1.00 68.55           N  
ATOM   2459  CA  GLY   309       1.407   8.020 -11.976  1.00 68.55           C  
ATOM   2460  C   GLY   309       1.234   9.425 -12.520  1.00 68.55           C  
ATOM   2461  O   GLY   309       0.722   9.610 -13.625  1.00 68.55           O  
ATOM   2462  N   LEU   310       1.558  10.500 -11.806  1.00 71.80           N  
ATOM   2463  CA  LEU   310       1.476  11.907 -12.181  1.00 71.80           C  
ATOM   2464  C   LEU   310       2.794  12.387 -12.781  1.00 71.80           C  
ATOM   2465  O   LEU   310       3.868  12.072 -12.263  1.00 71.80           O  
ATOM   2466  CB  LEU   310       1.112  12.766 -10.967  1.00 71.80           C  
ATOM   2467  CG  LEU   310      -0.224  12.453 -10.292  1.00 71.80           C  
ATOM   2468  CD1 LEU   310      -0.327  13.183  -8.957  1.00 71.80           C  
ATOM   2469  CD2 LEU   310      -1.386  12.830 -11.204  1.00 71.80           C  
TER    2470      LEU   310                                                       
END   
