# Supplementary material for: The transformative power of transformers in protein structure prediction
Source: Proc Natl Acad Sci U S A. 2023 Jul 31;120(32):e2303499120. doi: 10.1073/pnas.2303499120 (PMC10410766; doi:10.1073/pnas.2303499120)
Supplement: Supplementary file 2 — Dataset S01 (GZ) [file pnas.2303499120.sd01.gz › SI_Data/predicted_structures/OmegaFold/T1152.pdb]

ATOM      1  N   MET     1      -1.917  -0.650  -6.968  1.00 86.38           N  
ATOM      2  CA  MET     1      -2.523  -1.568  -6.007  1.00 86.38           C  
ATOM      3  C   MET     1      -1.544  -2.670  -5.616  1.00 86.38           C  
ATOM      4  O   MET     1      -0.832  -3.204  -6.467  1.00 86.38           O  
ATOM      5  CB  MET     1      -3.800  -2.183  -6.582  1.00 86.38           C  
ATOM      6  CG  MET     1      -4.955  -1.201  -6.698  1.00 86.38           C  
ATOM      7  SD  MET     1      -6.508  -2.005  -7.256  1.00 86.38           S  
ATOM      8  CE  MET     1      -6.944  -2.933  -5.759  1.00 86.38           C  
ATOM      9  N   TYR     2      -1.523  -2.999  -4.364  1.00 90.27           N  
ATOM     10  CA  TYR     2      -0.608  -3.999  -3.823  1.00 90.27           C  
ATOM     11  C   TYR     2      -1.368  -5.076  -3.058  1.00 90.27           C  
ATOM     12  O   TYR     2      -2.310  -4.775  -2.321  1.00 90.27           O  
ATOM     13  CB  TYR     2       0.428  -3.341  -2.907  1.00 90.27           C  
ATOM     14  CG  TYR     2       1.367  -4.322  -2.250  1.00 90.27           C  
ATOM     15  CD1 TYR     2       1.143  -4.767  -0.949  1.00 90.27           C  
ATOM     16  CD2 TYR     2       2.481  -4.806  -2.927  1.00 90.27           C  
ATOM     17  CE1 TYR     2       2.007  -5.670  -0.339  1.00 90.27           C  
ATOM     18  CE2 TYR     2       3.352  -5.709  -2.327  1.00 90.27           C  
ATOM     19  CZ  TYR     2       3.107  -6.135  -1.034  1.00 90.27           C  
ATOM     20  OH  TYR     2       3.966  -7.029  -0.435  1.00 90.27           O  
ATOM     21  N   THR     3      -0.982  -6.315  -3.314  1.00 93.97           N  
ATOM     22  CA  THR     3      -1.585  -7.418  -2.574  1.00 93.97           C  
ATOM     23  C   THR     3      -0.700  -7.830  -1.401  1.00 93.97           C  
ATOM     24  O   THR     3       0.458  -8.207  -1.593  1.00 93.97           O  
ATOM     25  CB  THR     3      -1.833  -8.633  -3.486  1.00 93.97           C  
ATOM     26  OG1 THR     3      -2.592  -8.219  -4.629  1.00 93.97           O  
ATOM     27  CG2 THR     3      -2.600  -9.726  -2.750  1.00 93.97           C  
ATOM     28  N   VAL     4      -1.212  -7.893  -0.238  1.00 93.00           N  
ATOM     29  CA  VAL     4      -0.490  -8.184   0.996  1.00 93.00           C  
ATOM     30  C   VAL     4      -0.079  -9.654   1.021  1.00 93.00           C  
ATOM     31  O   VAL     4      -0.895 -10.538   0.746  1.00 93.00           O  
ATOM     32  CB  VAL     4      -1.338  -7.846   2.243  1.00 93.00           C  
ATOM     33  CG1 VAL     4      -0.591  -8.222   3.522  1.00 93.00           C  
ATOM     34  CG2 VAL     4      -1.707  -6.364   2.251  1.00 93.00           C  
ATOM     35  N   LYS     5       1.112  -9.869   1.350  1.00 93.53           N  
ATOM     36  CA  LYS     5       1.621 -11.227   1.520  1.00 93.53           C  
ATOM     37  C   LYS     5       1.687 -11.608   2.997  1.00 93.53           C  
ATOM     38  O   LYS     5       1.714 -10.736   3.868  1.00 93.53           O  
ATOM     39  CB  LYS     5       3.002 -11.367   0.880  1.00 93.53           C  
ATOM     40  CG  LYS     5       3.027 -11.066  -0.611  1.00 93.53           C  
ATOM     41  CD  LYS     5       4.439 -11.151  -1.175  1.00 93.53           C  
ATOM     42  CE  LYS     5       4.476 -10.778  -2.651  1.00 93.53           C  
ATOM     43  NZ  LYS     5       5.865 -10.820  -3.199  1.00 93.53           N  
ATOM     44  N   PRO     6       1.624 -12.873   3.230  1.00 94.09           N  
ATOM     45  CA  PRO     6       1.754 -13.288   4.629  1.00 94.09           C  
ATOM     46  C   PRO     6       3.027 -12.760   5.286  1.00 94.09           C  
ATOM     47  O   PRO     6       4.114 -12.873   4.712  1.00 94.09           O  
ATOM     48  CB  PRO     6       1.776 -14.816   4.543  1.00 94.09           C  
ATOM     49  CG  PRO     6       1.100 -15.136   3.250  1.00 94.09           C  
ATOM     50  CD  PRO     6       1.384 -14.029   2.276  1.00 94.09           C  
ATOM     51  N   GLY     7       2.861 -12.063   6.371  1.00 90.25           N  
ATOM     52  CA  GLY     7       4.001 -11.529   7.099  1.00 90.25           C  
ATOM     53  C   GLY     7       4.246 -10.057   6.829  1.00 90.25           C  
ATOM     54  O   GLY     7       5.062  -9.424   7.502  1.00 90.25           O  
ATOM     55  N   ASP     8       3.469  -9.560   5.876  1.00 91.54           N  
ATOM     56  CA  ASP     8       3.603  -8.140   5.567  1.00 91.54           C  
ATOM     57  C   ASP     8       2.892  -7.281   6.610  1.00 91.54           C  
ATOM     58  O   ASP     8       1.803  -7.631   7.072  1.00 91.54           O  
ATOM     59  CB  ASP     8       3.051  -7.839   4.172  1.00 91.54           C  
ATOM     60  CG  ASP     8       4.037  -8.158   3.062  1.00 91.54           C  
ATOM     61  OD1 ASP     8       5.209  -8.473   3.359  1.00 91.54           O  
ATOM     62  OD2 ASP     8       3.638  -8.091   1.879  1.00 91.54           O  
ATOM     63  N   THR     9       3.572  -6.295   7.014  1.00 92.00           N  
ATOM     64  CA  THR     9       2.930  -5.266   7.825  1.00 92.00           C  
ATOM     65  C   THR     9       2.826  -3.955   7.050  1.00 92.00           C  
ATOM     66  O   THR     9       3.527  -3.758   6.055  1.00 92.00           O  
ATOM     67  CB  THR     9       3.698  -5.029   9.138  1.00 92.00           C  
ATOM     68  OG1 THR     9       5.021  -4.567   8.835  1.00 92.00           O  
ATOM     69  CG2 THR     9       3.796  -6.312   9.957  1.00 92.00           C  
ATOM     70  N   MET    10       1.912  -3.196   7.507  1.00 89.26           N  
ATOM     71  CA  MET    10       1.739  -1.892   6.873  1.00 89.26           C  
ATOM     72  C   MET    10       3.036  -1.091   6.915  1.00 89.26           C  
ATOM     73  O   MET    10       3.355  -0.368   5.970  1.00 89.26           O  
ATOM     74  CB  MET    10       0.617  -1.107   7.554  1.00 89.26           C  
ATOM     75  CG  MET    10      -0.778  -1.548   7.142  1.00 89.26           C  
ATOM     76  SD  MET    10      -1.080  -1.337   5.344  1.00 89.26           S  
ATOM     77  CE  MET    10      -1.120   0.474   5.237  1.00 89.26           C  
ATOM     78  N   TRP    11       3.764  -1.297   7.953  1.00 90.61           N  
ATOM     79  CA  TRP    11       5.045  -0.611   8.086  1.00 90.61           C  
ATOM     80  C   TRP    11       6.023  -1.070   7.010  1.00 90.61           C  
ATOM     81  O   TRP    11       6.685  -0.248   6.372  1.00 90.61           O  
ATOM     82  CB  TRP    11       5.643  -0.852   9.474  1.00 90.61           C  
ATOM     83  CG  TRP    11       6.843  -0.005   9.776  1.00 90.61           C  
ATOM     84  CD1 TRP    11       6.885   1.358   9.878  1.00 90.61           C  
ATOM     85  CD2 TRP    11       8.177  -0.466  10.009  1.00 90.61           C  
ATOM     86  NE1 TRP    11       8.166   1.772  10.162  1.00 90.61           N  
ATOM     87  CE2 TRP    11       8.978   0.673  10.248  1.00 90.61           C  
ATOM     88  CE3 TRP    11       8.774  -1.734  10.041  1.00 90.61           C  
ATOM     89  CZ2 TRP    11      10.346   0.582  10.515  1.00 90.61           C  
ATOM     90  CZ3 TRP    11      10.136  -1.822  10.306  1.00 90.61           C  
ATOM     91  CH2 TRP    11      10.905  -0.670  10.540  1.00 90.61           C  
ATOM     92  N   LYS    12       6.129  -2.350   6.754  1.00 92.70           N  
ATOM     93  CA  LYS    12       7.027  -2.890   5.737  1.00 92.70           C  
ATOM     94  C   LYS    12       6.652  -2.382   4.348  1.00 92.70           C  
ATOM     95  O   LYS    12       7.524  -1.993   3.568  1.00 92.70           O  
ATOM     96  CB  LYS    12       7.005  -4.419   5.759  1.00 92.70           C  
ATOM     97  CG  LYS    12       7.781  -5.032   6.916  1.00 92.70           C  
ATOM     98  CD  LYS    12       7.731  -6.554   6.878  1.00 92.70           C  
ATOM     99  CE  LYS    12       8.483  -7.169   8.051  1.00 92.70           C  
ATOM    100  NZ  LYS    12       8.306  -8.650   8.108  1.00 92.70           N  
ATOM    101  N   ILE    13       5.353  -2.373   4.139  1.00 91.42           N  
ATOM    102  CA  ILE    13       4.848  -1.929   2.844  1.00 91.42           C  
ATOM    103  C   ILE    13       5.149  -0.444   2.654  1.00 91.42           C  
ATOM    104  O   ILE    13       5.620  -0.031   1.592  1.00 91.42           O  
ATOM    105  CB  ILE    13       3.331  -2.190   2.709  1.00 91.42           C  
ATOM    106  CG1 ILE    13       3.038  -3.692   2.798  1.00 91.42           C  
ATOM    107  CG2 ILE    13       2.797  -1.604   1.399  1.00 91.42           C  
ATOM    108  CD1 ILE    13       1.576  -4.022   3.065  1.00 91.42           C  
ATOM    109  N   ALA    14       4.999   0.265   3.701  1.00 90.25           N  
ATOM    110  CA  ALA    14       5.270   1.700   3.660  1.00 90.25           C  
ATOM    111  C   ALA    14       6.747   1.972   3.395  1.00 90.25           C  
ATOM    112  O   ALA    14       7.090   2.823   2.571  1.00 90.25           O  
ATOM    113  CB  ALA    14       4.837   2.360   4.967  1.00 90.25           C  
ATOM    114  N   VAL    15       7.574   1.239   4.014  1.00 90.35           N  
ATOM    115  CA  VAL    15       9.017   1.385   3.857  1.00 90.35           C  
ATOM    116  C   VAL    15       9.428   0.962   2.448  1.00 90.35           C  
ATOM    117  O   VAL    15      10.279   1.602   1.825  1.00 90.35           O  
ATOM    118  CB  VAL    15       9.789   0.558   4.909  1.00 90.35           C  
ATOM    119  CG1 VAL    15      11.284   0.546   4.595  1.00 90.35           C  
ATOM    120  CG2 VAL    15       9.539   1.110   6.310  1.00 90.35           C  
ATOM    121  N   LYS    16       8.822  -0.037   1.927  1.00 89.62           N  
ATOM    122  CA  LYS    16       9.116  -0.557   0.595  1.00 89.62           C  
ATOM    123  C   LYS    16       8.786   0.472  -0.482  1.00 89.62           C  
ATOM    124  O   LYS    16       9.557   0.660  -1.426  1.00 89.62           O  
ATOM    125  CB  LYS    16       8.340  -1.850   0.340  1.00 89.62           C  
ATOM    126  CG  LYS    16       8.639  -2.496  -1.006  1.00 89.62           C  
ATOM    127  CD  LYS    16       7.912  -3.826  -1.161  1.00 89.62           C  
ATOM    128  CE  LYS    16       8.209  -4.472  -2.507  1.00 89.62           C  
ATOM    129  NZ  LYS    16       7.630  -5.845  -2.602  1.00 89.62           N  
ATOM    130  N   TYR    17       7.651   1.204  -0.224  1.00 88.82           N  
ATOM    131  CA  TYR    17       7.212   2.150  -1.244  1.00 88.82           C  
ATOM    132  C   TYR    17       7.589   3.577  -0.862  1.00 88.82           C  
ATOM    133  O   TYR    17       7.232   4.528  -1.561  1.00 88.82           O  
ATOM    134  CB  TYR    17       5.699   2.049  -1.456  1.00 88.82           C  
ATOM    135  CG  TYR    17       5.270   0.799  -2.186  1.00 88.82           C  
ATOM    136  CD1 TYR    17       5.232   0.760  -3.578  1.00 88.82           C  
ATOM    137  CD2 TYR    17       4.902  -0.345  -1.486  1.00 88.82           C  
ATOM    138  CE1 TYR    17       4.836  -0.389  -4.255  1.00 88.82           C  
ATOM    139  CE2 TYR    17       4.505  -1.500  -2.153  1.00 88.82           C  
ATOM    140  CZ  TYR    17       4.475  -1.512  -3.535  1.00 88.82           C  
ATOM    141  OH  TYR    17       4.082  -2.652  -4.200  1.00 88.82           O  
ATOM    142  N   GLN    18       8.304   3.623   0.290  1.00 88.11           N  
ATOM    143  CA  GLN    18       8.777   4.907   0.799  1.00 88.11           C  
ATOM    144  C   GLN    18       7.627   5.901   0.936  1.00 88.11           C  
ATOM    145  O   GLN    18       7.705   7.022   0.431  1.00 88.11           O  
ATOM    146  CB  GLN    18       9.860   5.481  -0.115  1.00 88.11           C  
ATOM    147  CG  GLN    18      11.112   4.619  -0.202  1.00 88.11           C  
ATOM    148  CD  GLN    18      12.206   5.254  -1.041  1.00 88.11           C  
ATOM    149  OE1 GLN    18      11.931   6.060  -1.935  1.00 88.11           O  
ATOM    150  NE2 GLN    18      13.453   4.894  -0.760  1.00 88.11           N  
ATOM    151  N   ILE    19       6.604   5.407   1.402  1.00 87.78           N  
ATOM    152  CA  ILE    19       5.441   6.244   1.677  1.00 87.78           C  
ATOM    153  C   ILE    19       5.082   6.158   3.158  1.00 87.78           C  
ATOM    154  O   ILE    19       5.470   5.209   3.843  1.00 87.78           O  
ATOM    155  CB  ILE    19       4.232   5.836   0.807  1.00 87.78           C  
ATOM    156  CG1 ILE    19       3.855   4.373   1.069  1.00 87.78           C  
ATOM    157  CG2 ILE    19       4.531   6.067  -0.677  1.00 87.78           C  
ATOM    158  CD1 ILE    19       2.523   3.957   0.461  1.00 87.78           C  
ATOM    159  N   GLY    20       4.482   7.162   3.660  1.00 87.30           N  
ATOM    160  CA  GLY    20       4.034   7.155   5.043  1.00 87.30           C  
ATOM    161  C   GLY    20       2.786   6.321   5.262  1.00 87.30           C  
ATOM    162  O   GLY    20       1.981   6.146   4.345  1.00 87.30           O  
ATOM    163  N   ILE    21       2.613   5.702   6.480  1.00 87.72           N  
ATOM    164  CA  ILE    21       1.466   4.878   6.845  1.00 87.72           C  
ATOM    165  C   ILE    21       0.186   5.707   6.758  1.00 87.72           C  
ATOM    166  O   ILE    21      -0.844   5.222   6.285  1.00 87.72           O  
ATOM    167  CB  ILE    21       1.624   4.285   8.263  1.00 87.72           C  
ATOM    168  CG1 ILE    21       2.827   3.336   8.313  1.00 87.72           C  
ATOM    169  CG2 ILE    21       0.343   3.567   8.694  1.00 87.72           C  
ATOM    170  CD1 ILE    21       3.139   2.805   9.706  1.00 87.72           C  
ATOM    171  N   SER    22       0.310   6.973   7.087  1.00 88.25           N  
ATOM    172  CA  SER    22      -0.849   7.860   7.056  1.00 88.25           C  
ATOM    173  C   SER    22      -1.370   8.040   5.634  1.00 88.25           C  
ATOM    174  O   SER    22      -2.581   8.073   5.410  1.00 88.25           O  
ATOM    175  CB  SER    22      -0.498   9.222   7.655  1.00 88.25           C  
ATOM    176  OG  SER    22       0.607   9.798   6.982  1.00 88.25           O  
ATOM    177  N   GLU    23      -0.468   8.004   4.730  1.00 88.01           N  
ATOM    178  CA  GLU    23      -0.848   8.182   3.332  1.00 88.01           C  
ATOM    179  C   GLU    23      -1.555   6.944   2.790  1.00 88.01           C  
ATOM    180  O   GLU    23      -2.526   7.056   2.038  1.00 88.01           O  
ATOM    181  CB  GLU    23       0.382   8.502   2.477  1.00 88.01           C  
ATOM    182  CG  GLU    23       0.943   9.898   2.705  1.00 88.01           C  
ATOM    183  CD  GLU    23       1.952   9.962   3.840  1.00 88.01           C  
ATOM    184  OE1 GLU    23       2.432  11.072   4.165  1.00 88.01           O  
ATOM    185  OE2 GLU    23       2.268   8.893   4.408  1.00 88.01           O  
ATOM    186  N   ILE    24      -1.009   5.898   3.169  1.00 89.52           N  
ATOM    187  CA  ILE    24      -1.626   4.643   2.755  1.00 89.52           C  
ATOM    188  C   ILE    24      -3.037   4.547   3.331  1.00 89.52           C  
ATOM    189  O   ILE    24      -3.986   4.222   2.614  1.00 89.52           O  
ATOM    190  CB  ILE    24      -0.783   3.426   3.197  1.00 89.52           C  
ATOM    191  CG1 ILE    24       0.607   3.476   2.552  1.00 89.52           C  
ATOM    192  CG2 ILE    24      -1.500   2.118   2.851  1.00 89.52           C  
ATOM    193  CD1 ILE    24       1.559   2.397   3.049  1.00 89.52           C  
ATOM    194  N   ILE    25      -3.144   4.940   4.574  1.00 88.98           N  
ATOM    195  CA  ILE    25      -4.433   4.872   5.254  1.00 88.98           C  
ATOM    196  C   ILE    25      -5.409   5.856   4.611  1.00 88.98           C  
ATOM    197  O   ILE    25      -6.590   5.546   4.440  1.00 88.98           O  
ATOM    198  CB  ILE    25      -4.292   5.168   6.764  1.00 88.98           C  
ATOM    199  CG1 ILE    25      -3.471   4.069   7.449  1.00 88.98           C  
ATOM    200  CG2 ILE    25      -5.670   5.309   7.418  1.00 88.98           C  
ATOM    201  CD1 ILE    25      -3.079   4.393   8.884  1.00 88.98           C  
ATOM    202  N   ALA    26      -4.854   6.951   4.239  1.00 90.18           N  
ATOM    203  CA  ALA    26      -5.681   7.963   3.589  1.00 90.18           C  
ATOM    204  C   ALA    26      -6.206   7.464   2.246  1.00 90.18           C  
ATOM    205  O   ALA    26      -7.337   7.770   1.861  1.00 90.18           O  
ATOM    206  CB  ALA    26      -4.891   9.256   3.401  1.00 90.18           C  
ATOM    207  N   ALA    27      -5.389   6.655   1.626  1.00 89.72           N  
ATOM    208  CA  ALA    27      -5.775   6.120   0.323  1.00 89.72           C  
ATOM    209  C   ALA    27      -6.680   4.901   0.478  1.00 89.72           C  
ATOM    210  O   ALA    27      -7.343   4.487  -0.477  1.00 89.72           O  
ATOM    211  CB  ALA    27      -4.536   5.759  -0.493  1.00 89.72           C  
ATOM    212  N   ASN    28      -6.662   4.372   1.649  1.00 89.21           N  
ATOM    213  CA  ASN    28      -7.461   3.187   1.942  1.00 89.21           C  
ATOM    214  C   ASN    28      -8.377   3.412   3.142  1.00 89.21           C  
ATOM    215  O   ASN    28      -8.080   2.960   4.249  1.00 89.21           O  
ATOM    216  CB  ASN    28      -6.558   1.976   2.184  1.00 89.21           C  
ATOM    217  CG  ASN    28      -5.656   1.676   1.003  1.00 89.21           C  
ATOM    218  OD1 ASN    28      -6.059   0.995   0.056  1.00 89.21           O  
ATOM    219  ND2 ASN    28      -4.429   2.182   1.049  1.00 89.21           N  
ATOM    220  N   PRO    29      -9.471   4.070   2.947  1.00 87.88           N  
ATOM    221  CA  PRO    29     -10.350   4.444   4.057  1.00 87.88           C  
ATOM    222  C   PRO    29     -10.993   3.236   4.734  1.00 87.88           C  
ATOM    223  O   PRO    29     -11.474   3.340   5.865  1.00 87.88           O  
ATOM    224  CB  PRO    29     -11.410   5.322   3.388  1.00 87.88           C  
ATOM    225  CG  PRO    29     -11.359   4.946   1.942  1.00 87.88           C  
ATOM    226  CD  PRO    29      -9.958   4.523   1.608  1.00 87.88           C  
ATOM    227  N   GLN    30     -10.930   2.137   4.130  1.00 86.79           N  
ATOM    228  CA  GLN    30     -11.549   0.944   4.699  1.00 86.79           C  
ATOM    229  C   GLN    30     -10.676   0.341   5.796  1.00 86.79           C  
ATOM    230  O   GLN    30     -11.145  -0.475   6.591  1.00 86.79           O  
ATOM    231  CB  GLN    30     -11.815  -0.095   3.609  1.00 86.79           C  
ATOM    232  CG  GLN    30     -10.552  -0.625   2.943  1.00 86.79           C  
ATOM    233  CD  GLN    30     -10.182   0.146   1.690  1.00 86.79           C  
ATOM    234  OE1 GLN    30     -10.522   1.324   1.547  1.00 86.79           O  
ATOM    235  NE2 GLN    30      -9.484  -0.514   0.773  1.00 86.79           N  
ATOM    236  N   ILE    31      -9.458   0.643   5.791  1.00 85.41           N  
ATOM    237  CA  ILE    31      -8.534   0.138   6.800  1.00 85.41           C  
ATOM    238  C   ILE    31      -8.698   0.933   8.094  1.00 85.41           C  
ATOM    239  O   ILE    31      -8.369   2.121   8.146  1.00 85.41           O  
ATOM    240  CB  ILE    31      -7.070   0.208   6.310  1.00 85.41           C  
ATOM    241  CG1 ILE    31      -6.889  -0.639   5.045  1.00 85.41           C  
ATOM    242  CG2 ILE    31      -6.109  -0.244   7.414  1.00 85.41           C  
ATOM    243  CD1 ILE    31      -5.530  -0.475   4.380  1.00 85.41           C  
ATOM    244  N   LYS    32      -9.183   0.347   9.053  1.00 84.09           N  
ATOM    245  CA  LYS    32      -9.439   1.028  10.319  1.00 84.09           C  
ATOM    246  C   LYS    32      -8.225   0.948  11.241  1.00 84.09           C  
ATOM    247  O   LYS    32      -7.900   1.915  11.932  1.00 84.09           O  
ATOM    248  CB  LYS    32     -10.664   0.430  11.012  1.00 84.09           C  
ATOM    249  CG  LYS    32     -11.974   0.683  10.280  1.00 84.09           C  
ATOM    250  CD  LYS    32     -13.170   0.202  11.092  1.00 84.09           C  
ATOM    251  CE  LYS    32     -14.478   0.415  10.341  1.00 84.09           C  
ATOM    252  NZ  LYS    32     -15.647  -0.119  11.103  1.00 84.09           N  
ATOM    253  N   ASN    33      -7.559  -0.222  11.083  1.00 85.00           N  
ATOM    254  CA  ASN    33      -6.349  -0.451  11.866  1.00 85.00           C  
ATOM    255  C   ASN    33      -5.175  -0.856  10.979  1.00 85.00           C  
ATOM    256  O   ASN    33      -5.188  -1.931  10.379  1.00 85.00           O  
ATOM    257  CB  ASN    33      -6.596  -1.515  12.938  1.00 85.00           C  
ATOM    258  CG  ASN    33      -5.502  -1.551  13.987  1.00 85.00           C  
ATOM    259  OD1 ASN    33      -4.468  -0.893  13.847  1.00 85.00           O  
ATOM    260  ND2 ASN    33      -5.722  -2.321  15.047  1.00 85.00           N  
ATOM    261  N   PRO    34      -4.320  -0.033  10.827  1.00 81.46           N  
ATOM    262  CA  PRO    34      -3.180  -0.332   9.958  1.00 81.46           C  
ATOM    263  C   PRO    34      -2.398  -1.563  10.412  1.00 81.46           C  
ATOM    264  O   PRO    34      -1.708  -2.192   9.607  1.00 81.46           O  
ATOM    265  CB  PRO    34      -2.319   0.930  10.060  1.00 81.46           C  
ATOM    266  CG  PRO    34      -2.808   1.628  11.288  1.00 81.46           C  
ATOM    267  CD  PRO    34      -4.191   1.134  11.598  1.00 81.46           C  
ATOM    268  N   ASN    35      -2.547  -1.743  11.748  1.00 85.19           N  
ATOM    269  CA  ASN    35      -1.851  -2.912  12.275  1.00 85.19           C  
ATOM    270  C   ASN    35      -2.598  -4.202  11.949  1.00 85.19           C  
ATOM    271  O   ASN    35      -2.062  -5.297  12.130  1.00 85.19           O  
ATOM    272  CB  ASN    35      -1.651  -2.782  13.786  1.00 85.19           C  
ATOM    273  CG  ASN    35      -0.696  -1.664  14.155  1.00 85.19           C  
ATOM    274  OD1 ASN    35       0.224  -1.343  13.398  1.00 85.19           O  
ATOM    275  ND2 ASN    35      -0.907  -1.063  15.320  1.00 85.19           N  
ATOM    276  N   LEU    36      -3.799  -3.964  11.396  1.00 87.66           N  
ATOM    277  CA  LEU    36      -4.634  -5.125  11.110  1.00 87.66           C  
ATOM    278  C   LEU    36      -4.828  -5.299   9.608  1.00 87.66           C  
ATOM    279  O   LEU    36      -5.864  -4.912   9.062  1.00 87.66           O  
ATOM    280  CB  LEU    36      -5.995  -4.990  11.800  1.00 87.66           C  
ATOM    281  CG  LEU    36      -6.786  -6.284  11.999  1.00 87.66           C  
ATOM    282  CD1 LEU    36      -6.195  -7.094  13.149  1.00 87.66           C  
ATOM    283  CD2 LEU    36      -8.258  -5.977  12.255  1.00 87.66           C  
ATOM    284  N   ILE    37      -3.822  -5.818   8.885  1.00 88.67           N  
ATOM    285  CA  ILE    37      -3.942  -6.145   7.469  1.00 88.67           C  
ATOM    286  C   ILE    37      -3.781  -7.651   7.272  1.00 88.67           C  
ATOM    287  O   ILE    37      -3.128  -8.322   8.075  1.00 88.67           O  
ATOM    288  CB  ILE    37      -2.901  -5.379   6.622  1.00 88.67           C  
ATOM    289  CG1 ILE    37      -1.480  -5.716   7.089  1.00 88.67           C  
ATOM    290  CG2 ILE    37      -3.157  -3.870   6.687  1.00 88.67           C  
ATOM    291  CD1 ILE    37      -0.385  -5.173   6.182  1.00 88.67           C  
ATOM    292  N   TYR    38      -4.468  -8.206   6.268  1.00 90.24           N  
ATOM    293  CA  TYR    38      -4.487  -9.647   6.042  1.00 90.24           C  
ATOM    294  C   TYR    38      -3.853  -9.997   4.702  1.00 90.24           C  
ATOM    295  O   TYR    38      -3.917  -9.211   3.753  1.00 90.24           O  
ATOM    296  CB  TYR    38      -5.921 -10.182   6.097  1.00 90.24           C  
ATOM    297  CG  TYR    38      -6.643  -9.854   7.381  1.00 90.24           C  
ATOM    298  CD1 TYR    38      -6.456 -10.628   8.524  1.00 90.24           C  
ATOM    299  CD2 TYR    38      -7.512  -8.772   7.455  1.00 90.24           C  
ATOM    300  CE1 TYR    38      -7.121 -10.331   9.710  1.00 90.24           C  
ATOM    301  CE2 TYR    38      -8.181  -8.465   8.634  1.00 90.24           C  
ATOM    302  CZ  TYR    38      -7.979  -9.249   9.755  1.00 90.24           C  
ATOM    303  OH  TYR    38      -8.639  -8.951  10.926  1.00 90.24           O  
ATOM    304  N   PRO    39      -3.135 -11.067   4.695  1.00 92.70           N  
ATOM    305  CA  PRO    39      -2.611 -11.555   3.417  1.00 92.70           C  
ATOM    306  C   PRO    39      -3.688 -11.662   2.340  1.00 92.70           C  
ATOM    307  O   PRO    39      -4.782 -12.167   2.604  1.00 92.70           O  
ATOM    308  CB  PRO    39      -2.051 -12.935   3.769  1.00 92.70           C  
ATOM    309  CG  PRO    39      -1.863 -12.904   5.252  1.00 92.70           C  
ATOM    310  CD  PRO    39      -2.879 -11.969   5.842  1.00 92.70           C  
ATOM    311  N   GLY    40      -3.490 -11.146   1.188  1.00 93.05           N  
ATOM    312  CA  GLY    40      -4.439 -11.182   0.086  1.00 93.05           C  
ATOM    313  C   GLY    40      -5.237  -9.900  -0.056  1.00 93.05           C  
ATOM    314  O   GLY    40      -5.927  -9.700  -1.058  1.00 93.05           O  
ATOM    315  N   GLN    41      -5.170  -9.103   0.976  1.00 91.13           N  
ATOM    316  CA  GLN    41      -5.850  -7.812   0.960  1.00 91.13           C  
ATOM    317  C   GLN    41      -5.176  -6.849  -0.013  1.00 91.13           C  
ATOM    318  O   GLN    41      -3.947  -6.762  -0.059  1.00 91.13           O  
ATOM    319  CB  GLN    41      -5.882  -7.204   2.363  1.00 91.13           C  
ATOM    320  CG  GLN    41      -6.662  -5.899   2.449  1.00 91.13           C  
ATOM    321  CD  GLN    41      -6.903  -5.453   3.879  1.00 91.13           C  
ATOM    322  OE1 GLN    41      -6.687  -6.216   4.826  1.00 91.13           O  
ATOM    323  NE2 GLN    41      -7.355  -4.215   4.046  1.00 91.13           N  
ATOM    324  N   LYS    42      -6.007  -6.202  -0.831  1.00 92.41           N  
ATOM    325  CA  LYS    42      -5.498  -5.250  -1.814  1.00 92.41           C  
ATOM    326  C   LYS    42      -5.386  -3.850  -1.216  1.00 92.41           C  
ATOM    327  O   LYS    42      -6.377  -3.290  -0.744  1.00 92.41           O  
ATOM    328  CB  LYS    42      -6.398  -5.221  -3.050  1.00 92.41           C  
ATOM    329  CG  LYS    42      -6.488  -6.552  -3.781  1.00 92.41           C  
ATOM    330  CD  LYS    42      -5.262  -6.796  -4.652  1.00 92.41           C  
ATOM    331  CE  LYS    42      -5.418  -8.051  -5.499  1.00 92.41           C  
ATOM    332  NZ  LYS    42      -4.167  -8.371  -6.251  1.00 92.41           N  
ATOM    333  N   ILE    43      -4.262  -3.299  -1.217  1.00 90.62           N  
ATOM    334  CA  ILE    43      -3.977  -1.980  -0.661  1.00 90.62           C  
ATOM    335  C   ILE    43      -3.619  -1.013  -1.787  1.00 90.62           C  
ATOM    336  O   ILE    43      -2.793  -1.329  -2.647  1.00 90.62           O  
ATOM    337  CB  ILE    43      -2.835  -2.039   0.378  1.00 90.62           C  
ATOM    338  CG1 ILE    43      -3.217  -2.964   1.539  1.00 90.62           C  
ATOM    339  CG2 ILE    43      -2.493  -0.636   0.885  1.00 90.62           C  
ATOM    340  CD1 ILE    43      -2.145  -3.083   2.614  1.00 90.62           C  
ATOM    341  N   ASN    44      -4.296  -0.004  -1.775  1.00 92.31           N  
ATOM    342  CA  ASN    44      -3.975   1.060  -2.721  1.00 92.31           C  
ATOM    343  C   ASN    44      -2.741   1.845  -2.284  1.00 92.31           C  
ATOM    344  O   ASN    44      -2.736   2.455  -1.214  1.00 92.31           O  
ATOM    345  CB  ASN    44      -5.169   2.000  -2.897  1.00 92.31           C  
ATOM    346  CG  ASN    44      -4.961   3.005  -4.013  1.00 92.31           C  
ATOM    347  OD1 ASN    44      -3.974   2.938  -4.749  1.00 92.31           O  
ATOM    348  ND2 ASN    44      -5.891   3.943  -4.146  1.00 92.31           N  
ATOM    349  N   ILE    45      -1.637   1.790  -3.003  1.00 89.02           N  
ATOM    350  CA  ILE    45      -0.421   2.546  -2.721  1.00 89.02           C  
ATOM    351  C   ILE    45      -0.427   3.849  -3.518  1.00 89.02           C  
ATOM    352  O   ILE    45      -0.309   3.834  -4.745  1.00 89.02           O  
ATOM    353  CB  ILE    45       0.845   1.723  -3.050  1.00 89.02           C  
ATOM    354  CG1 ILE    45       0.829   0.392  -2.290  1.00 89.02           C  
ATOM    355  CG2 ILE    45       2.109   2.524  -2.725  1.00 89.02           C  
ATOM    356  CD1 ILE    45       0.933   0.541  -0.778  1.00 89.02           C  
ATOM    357  N   PRO    46      -0.620   4.912  -2.829  1.00 86.72           N  
ATOM    358  CA  PRO    46      -0.633   6.189  -3.546  1.00 86.72           C  
ATOM    359  C   PRO    46       0.746   6.589  -4.065  1.00 86.72           C  
ATOM    360  O   PRO    46       1.764   6.193  -3.491  1.00 86.72           O  
ATOM    361  CB  PRO    46      -1.128   7.181  -2.490  1.00 86.72           C  
ATOM    362  CG  PRO    46      -0.727   6.577  -1.182  1.00 86.72           C  
ATOM    363  CD  PRO    46      -0.720   5.082  -1.329  1.00 86.72           C  
ATOM    364  N   ASN    47       0.929   6.809  -5.345  1.00 76.89           N  
ATOM    365  CA  ASN    47       2.157   7.318  -5.947  1.00 76.89           C  
ATOM    366  C   ASN    47       2.469   8.734  -5.473  1.00 76.89           C  
ATOM    367  O   ASN    47       1.798   9.688  -5.869  1.00 76.89           O  
ATOM    368  CB  ASN    47       2.063   7.278  -7.474  1.00 76.89           C  
ATOM    369  CG  ASN    47       3.394   7.545  -8.148  1.00 76.89           C  
ATOM    370  OD1 ASN    47       4.450   7.478  -7.514  1.00 76.89           O  
ATOM    371  ND2 ASN    47       3.354   7.850  -9.440  1.00 76.89           N  
ATOM    372  N   ILE    48       3.187   8.856  -4.415  1.00 67.76           N  
ATOM    373  CA  ILE    48       3.416  10.255  -4.068  1.00 67.76           C  
ATOM    374  C   ILE    48       4.810  10.678  -4.528  1.00 67.76           C  
ATOM    375  O   ILE    48       5.816  10.173  -4.025  1.00 67.76           O  
ATOM    376  CB  ILE    48       3.257  10.494  -2.550  1.00 67.76           C  
ATOM    377  CG1 ILE    48       3.976   9.397  -1.758  1.00 67.76           C  
ATOM    378  CG2 ILE    48       1.776  10.565  -2.168  1.00 67.76           C  
ATOM    379  CD1 ILE    48       4.599   9.881  -0.455  1.00 67.76           C  
ATOM    380  N   LEU    49       5.083  10.399  -5.708  1.00 62.57           N  
ATOM    381  CA  LEU    49       6.343  10.990  -6.148  1.00 62.57           C  
ATOM    382  C   LEU    49       6.494  12.409  -5.612  1.00 62.57           C  
ATOM    383  O   LEU    49       7.610  12.926  -5.517  1.00 62.57           O  
ATOM    384  CB  LEU    49       6.426  10.998  -7.677  1.00 62.57           C  
ATOM    385  CG  LEU    49       6.486   9.631  -8.360  1.00 62.57           C  
ATOM    386  CD1 LEU    49       6.212   9.772  -9.854  1.00 62.57           C  
ATOM    387  CD2 LEU    49       7.839   8.971  -8.119  1.00 62.57           C  
ATOM    388  N   GLU    50       5.565  12.817  -4.785  1.00 57.17           N  
ATOM    389  CA  GLU    50       5.726  14.251  -4.563  1.00 57.17           C  
ATOM    390  C   GLU    50       6.107  14.545  -3.115  1.00 57.17           C  
ATOM    391  O   GLU    50       6.872  15.474  -2.846  1.00 57.17           O  
ATOM    392  CB  GLU    50       4.444  15.000  -4.933  1.00 57.17           C  
ATOM    393  CG  GLU    50       4.655  16.481  -5.212  1.00 57.17           C  
ATOM    394  CD  GLU    50       4.023  16.942  -6.515  1.00 57.17           C  
ATOM    395  OE1 GLU    50       4.030  18.162  -6.795  1.00 57.17           O  
ATOM    396  OE2 GLU    50       3.515  16.077  -7.262  1.00 57.17           O  
ATOM    397  N   HIS    51       6.108  13.523  -2.293  1.00 55.09           N  
ATOM    398  CA  HIS    51       6.262  14.141  -0.981  1.00 55.09           C  
ATOM    399  C   HIS    51       7.477  13.583  -0.249  1.00 55.09           C  
ATOM    400  O   HIS    51       7.811  14.039   0.847  1.00 55.09           O  
ATOM    401  CB  HIS    51       5.001  13.933  -0.140  1.00 55.09           C  
ATOM    402  CG  HIS    51       3.917  14.923  -0.428  1.00 55.09           C  
ATOM    403  ND1 HIS    51       3.270  15.627   0.564  1.00 55.09           N  
ATOM    404  CD2 HIS    51       3.371  15.327  -1.599  1.00 55.09           C  
ATOM    405  CE1 HIS    51       2.368  16.423   0.013  1.00 55.09           C  
ATOM    406  NE2 HIS    51       2.410  16.260  -1.298  1.00 55.09           N  
ATOM    407  N   HIS    52       8.119  12.629  -0.875  1.00 53.77           N  
ATOM    408  CA  HIS    52       9.117  12.146   0.073  1.00 53.77           C  
ATOM    409  C   HIS    52      10.472  12.802  -0.171  1.00 53.77           C  
ATOM    410  O   HIS    52      11.515  12.199   0.093  1.00 53.77           O  
ATOM    411  CB  HIS    52       9.247  10.624  -0.016  1.00 53.77           C  
ATOM    412  CG  HIS    52       8.141   9.886   0.668  1.00 53.77           C  
ATOM    413  ND1 HIS    52       8.069   9.754   2.038  1.00 53.77           N  
ATOM    414  CD2 HIS    52       7.059   9.243   0.168  1.00 53.77           C  
ATOM    415  CE1 HIS    52       6.989   9.059   2.351  1.00 53.77           C  
ATOM    416  NE2 HIS    52       6.359   8.737   1.235  1.00 53.77           N  
ATOM    417  N   HIS    53      10.424  13.927  -0.784  1.00 51.59           N  
ATOM    418  CA  HIS    53      11.646  14.684  -0.535  1.00 51.59           C  
ATOM    419  C   HIS    53      11.598  15.375   0.823  1.00 51.59           C  
ATOM    420  O   HIS    53      12.327  16.342   1.058  1.00 51.59           O  
ATOM    421  CB  HIS    53      11.871  15.715  -1.642  1.00 51.59           C  
ATOM    422  CG  HIS    53      12.453  15.136  -2.893  1.00 51.59           C  
ATOM    423  ND1 HIS    53      13.739  15.403  -3.309  1.00 51.59           N  
ATOM    424  CD2 HIS    53      11.921  14.300  -3.816  1.00 51.59           C  
ATOM    425  CE1 HIS    53      13.974  14.756  -4.438  1.00 51.59           C  
ATOM    426  NE2 HIS    53      12.886  14.079  -4.767  1.00 51.59           N  
ATOM    427  N   HIS    54      10.860  14.867   1.761  1.00 48.28           N  
ATOM    428  CA  HIS    54      11.171  15.699   2.919  1.00 48.28           C  
ATOM    429  C   HIS    54      11.607  14.848   4.107  1.00 48.28           C  
ATOM    430  O   HIS    54      11.578  15.310   5.250  1.00 48.28           O  
ATOM    431  CB  HIS    54       9.965  16.558   3.302  1.00 48.28           C  
ATOM    432  CG  HIS    54      10.197  18.026   3.139  1.00 48.28           C  
ATOM    433  ND1 HIS    54      10.494  18.854   4.200  1.00 48.28           N  
ATOM    434  CD2 HIS    54      10.179  18.812   2.037  1.00 48.28           C  
ATOM    435  CE1 HIS    54      10.648  20.090   3.755  1.00 48.28           C  
ATOM    436  NE2 HIS    54      10.462  20.092   2.447  1.00 48.28           N  
ATOM    437  N   HIS    55      12.252  13.734   3.850  1.00 45.01           N  
ATOM    438  CA  HIS    55      12.903  13.326   5.090  1.00 45.01           C  
ATOM    439  C   HIS    55      14.418  13.270   4.923  1.00 45.01           C  
ATOM    440  O   HIS    55      14.953  12.295   4.391  1.00 45.01           O  
ATOM    441  CB  HIS    55      12.375  11.966   5.549  1.00 45.01           C  
ATOM    442  CG  HIS    55      11.772  11.988   6.918  1.00 45.01           C  
ATOM    443  ND1 HIS    55      12.484  11.655   8.050  1.00 45.01           N  
ATOM    444  CD2 HIS    55      10.524  12.306   7.335  1.00 45.01           C  
ATOM    445  CE1 HIS    55      11.697  11.767   9.107  1.00 45.01           C  
ATOM    446  NE2 HIS    55      10.502  12.161   8.701  1.00 45.01           N  
ATOM    447  N   HIS    56      15.085  14.313   4.546  1.00 32.04           N  
ATOM    448  CA  HIS    56      16.320  14.510   5.295  1.00 32.04           C  
ATOM    449  C   HIS    56      16.221  15.725   6.212  1.00 32.04           C  
ATOM    450  O   HIS    56      16.924  15.805   7.222  1.00 32.04           O  
ATOM    451  CB  HIS    56      17.506  14.668   4.342  1.00 32.04           C  
ATOM    452  CG  HIS    56      18.666  13.784   4.675  1.00 32.04           C  
ATOM    453  ND1 HIS    56      18.837  12.538   4.111  1.00 32.04           N  
ATOM    454  CD2 HIS    56      19.713  13.970   5.512  1.00 32.04           C  
ATOM    455  CE1 HIS    56      19.943  11.994   4.590  1.00 32.04           C  
ATOM    456  NE2 HIS    56      20.494  12.842   5.442  1.00 32.04           N  
TER     457      HIS    56                                                       
END   
