# Supplementary material for: The transformative power of transformers in protein structure prediction
Source: Proc Natl Acad Sci U S A. 2023 Jul 31;120(32):e2303499120. doi: 10.1073/pnas.2303499120 (PMC10410766; doi:10.1073/pnas.2303499120)
Supplement: Supplementary file 2 — Dataset S01 (GZ) [file pnas.2303499120.sd01.gz › SI_Data/predicted_structures/OmegaFold/T1137s6.pdb]

ATOM      1  N   MET     1       8.017  57.413  55.392  1.00 61.97           N  
ATOM      2  CA  MET     1       9.326  56.778  55.263  1.00 61.97           C  
ATOM      3  C   MET     1      10.094  57.351  54.077  1.00 61.97           C  
ATOM      4  O   MET     1       9.722  57.127  52.924  1.00 61.97           O  
ATOM      5  CB  MET     1       9.176  55.264  55.107  1.00 61.97           C  
ATOM      6  CG  MET     1       8.928  54.534  56.417  1.00 61.97           C  
ATOM      7  SD  MET     1       8.700  52.728  56.184  1.00 61.97           S  
ATOM      8  CE  MET     1       9.506  52.108  57.687  1.00 61.97           C  
ATOM      9  N   LEU     2      10.557  58.549  54.069  1.00 73.99           N  
ATOM     10  CA  LEU     2      11.143  59.328  52.984  1.00 73.99           C  
ATOM     11  C   LEU     2      12.368  58.624  52.409  1.00 73.99           C  
ATOM     12  O   LEU     2      13.283  58.257  53.150  1.00 73.99           O  
ATOM     13  CB  LEU     2      11.527  60.727  53.474  1.00 73.99           C  
ATOM     14  CG  LEU     2      10.411  61.772  53.482  1.00 73.99           C  
ATOM     15  CD1 LEU     2      10.557  62.694  54.689  1.00 73.99           C  
ATOM     16  CD2 LEU     2      10.420  62.575  52.185  1.00 73.99           C  
ATOM     17  N   LEU     3      12.096  57.472  51.725  1.00 79.00           N  
ATOM     18  CA  LEU     3      13.223  56.858  51.030  1.00 79.00           C  
ATOM     19  C   LEU     3      14.238  57.913  50.602  1.00 79.00           C  
ATOM     20  O   LEU     3      13.862  59.026  50.227  1.00 79.00           O  
ATOM     21  CB  LEU     3      12.737  56.075  49.807  1.00 79.00           C  
ATOM     22  CG  LEU     3      11.931  54.807  50.091  1.00 79.00           C  
ATOM     23  CD1 LEU     3      11.103  54.421  48.870  1.00 79.00           C  
ATOM     24  CD2 LEU     3      12.855  53.665  50.499  1.00 79.00           C  
ATOM     25  N   THR     4      15.419  57.748  51.069  1.00 89.15           N  
ATOM     26  CA  THR     4      16.474  58.646  50.614  1.00 89.15           C  
ATOM     27  C   THR     4      16.553  58.660  49.090  1.00 89.15           C  
ATOM     28  O   THR     4      16.034  57.759  48.428  1.00 89.15           O  
ATOM     29  CB  THR     4      17.841  58.243  51.198  1.00 89.15           C  
ATOM     30  OG1 THR     4      18.179  56.927  50.743  1.00 89.15           O  
ATOM     31  CG2 THR     4      17.810  58.248  52.723  1.00 89.15           C  
ATOM     32  N   ARG     5      16.758  59.807  48.555  1.00 89.27           N  
ATOM     33  CA  ARG     5      16.913  59.967  47.113  1.00 89.27           C  
ATOM     34  C   ARG     5      17.723  58.820  46.518  1.00 89.27           C  
ATOM     35  O   ARG     5      17.417  58.338  45.425  1.00 89.27           O  
ATOM     36  CB  ARG     5      17.582  61.305  46.789  1.00 89.27           C  
ATOM     37  CG  ARG     5      16.640  62.333  46.182  1.00 89.27           C  
ATOM     38  CD  ARG     5      17.350  63.651  45.903  1.00 89.27           C  
ATOM     39  NE  ARG     5      16.494  64.579  45.168  1.00 89.27           N  
ATOM     40  CZ  ARG     5      16.884  65.761  44.698  1.00 89.27           C  
ATOM     41  NH1 ARG     5      18.131  66.185  44.880  1.00 89.27           N  
ATOM     42  NH2 ARG     5      16.023  66.525  44.043  1.00 89.27           N  
ATOM     43  N   PHE     6      18.631  58.290  47.334  1.00 90.43           N  
ATOM     44  CA  PHE     6      19.487  57.222  46.832  1.00 90.43           C  
ATOM     45  C   PHE     6      18.715  55.912  46.729  1.00 90.43           C  
ATOM     46  O   PHE     6      18.816  55.204  45.725  1.00 90.43           O  
ATOM     47  CB  PHE     6      20.710  57.041  47.738  1.00 90.43           C  
ATOM     48  CG  PHE     6      21.672  55.990  47.255  1.00 90.43           C  
ATOM     49  CD1 PHE     6      21.759  54.760  47.895  1.00 90.43           C  
ATOM     50  CD2 PHE     6      22.490  56.232  46.160  1.00 90.43           C  
ATOM     51  CE1 PHE     6      22.650  53.786  47.451  1.00 90.43           C  
ATOM     52  CE2 PHE     6      23.382  55.263  45.709  1.00 90.43           C  
ATOM     53  CZ  PHE     6      23.461  54.041  46.357  1.00 90.43           C  
ATOM     54  N   ILE     7      17.822  55.602  47.681  1.00 92.48           N  
ATOM     55  CA  ILE     7      17.079  54.347  47.685  1.00 92.48           C  
ATOM     56  C   ILE     7      15.987  54.389  46.619  1.00 92.48           C  
ATOM     57  O   ILE     7      15.719  53.383  45.957  1.00 92.48           O  
ATOM     58  CB  ILE     7      16.463  54.060  49.073  1.00 92.48           C  
ATOM     59  CG1 ILE     7      17.567  53.823  50.109  1.00 92.48           C  
ATOM     60  CG2 ILE     7      15.511  52.862  49.004  1.00 92.48           C  
ATOM     61  CD1 ILE     7      17.049  53.462  51.495  1.00 92.48           C  
ATOM     62  N   LYS     8      15.406  55.540  46.361  1.00 93.12           N  
ATOM     63  CA  LYS     8      14.390  55.692  45.324  1.00 93.12           C  
ATOM     64  C   LYS     8      14.976  55.439  43.938  1.00 93.12           C  
ATOM     65  O   LYS     8      14.367  54.750  43.117  1.00 93.12           O  
ATOM     66  CB  LYS     8      13.768  57.088  45.383  1.00 93.12           C  
ATOM     67  CG  LYS     8      12.426  57.198  44.674  1.00 93.12           C  
ATOM     68  CD  LYS     8      11.696  58.479  45.055  1.00 93.12           C  
ATOM     69  CE  LYS     8      12.360  59.706  44.444  1.00 93.12           C  
ATOM     70  NZ  LYS     8      11.638  60.964  44.801  1.00 93.12           N  
ATOM     71  N   MET     9      16.202  55.976  43.795  1.00 93.86           N  
ATOM     72  CA  MET     9      16.848  55.768  42.502  1.00 93.86           C  
ATOM     73  C   MET     9      17.170  54.294  42.286  1.00 93.86           C  
ATOM     74  O   MET     9      16.968  53.764  41.192  1.00 93.86           O  
ATOM     75  CB  MET     9      18.126  56.603  42.399  1.00 93.86           C  
ATOM     76  CG  MET     9      17.882  58.051  42.005  1.00 93.86           C  
ATOM     77  SD  MET     9      19.320  58.797  41.144  1.00 93.86           S  
ATOM     78  CE  MET     9      20.295  59.353  42.570  1.00 93.86           C  
ATOM     79  N   GLN    10      17.576  53.648  43.417  1.00 93.60           N  
ATOM     80  CA  GLN    10      17.902  52.232  43.293  1.00 93.60           C  
ATOM     81  C   GLN    10      16.656  51.404  42.991  1.00 93.60           C  
ATOM     82  O   GLN    10      16.698  50.486  42.170  1.00 93.60           O  
ATOM     83  CB  GLN    10      18.575  51.721  44.568  1.00 93.60           C  
ATOM     84  CG  GLN    10      20.009  52.203  44.743  1.00 93.60           C  
ATOM     85  CD  GLN    10      20.764  51.426  45.804  1.00 93.60           C  
ATOM     86  OE1 GLN    10      20.186  50.600  46.517  1.00 93.60           O  
ATOM     87  NE2 GLN    10      22.062  51.686  45.919  1.00 93.60           N  
ATOM     88  N   LEU    11      15.573  51.802  43.559  1.00 93.86           N  
ATOM     89  CA  LEU    11      14.339  51.049  43.365  1.00 93.86           C  
ATOM     90  C   LEU    11      13.804  51.235  41.949  1.00 93.86           C  
ATOM     91  O   LEU    11      13.351  50.276  41.321  1.00 93.86           O  
ATOM     92  CB  LEU    11      13.281  51.483  44.384  1.00 93.86           C  
ATOM     93  CG  LEU    11      12.068  50.563  44.535  1.00 93.86           C  
ATOM     94  CD1 LEU    11      12.307  49.550  45.649  1.00 93.86           C  
ATOM     95  CD2 LEU    11      10.809  51.379  44.808  1.00 93.86           C  
ATOM     96  N   VAL    12      13.917  52.445  41.472  1.00 95.30           N  
ATOM     97  CA  VAL    12      13.431  52.713  40.122  1.00 95.30           C  
ATOM     98  C   VAL    12      14.279  51.950  39.107  1.00 95.30           C  
ATOM     99  O   VAL    12      13.746  51.344  38.175  1.00 95.30           O  
ATOM    100  CB  VAL    12      13.449  54.225  39.803  1.00 95.30           C  
ATOM    101  CG1 VAL    12      13.215  54.464  38.313  1.00 95.30           C  
ATOM    102  CG2 VAL    12      12.399  54.958  40.636  1.00 95.30           C  
ATOM    103  N   ILE    13      15.521  51.883  39.403  1.00 96.19           N  
ATOM    104  CA  ILE    13      16.412  51.173  38.491  1.00 96.19           C  
ATOM    105  C   ILE    13      16.117  49.676  38.543  1.00 96.19           C  
ATOM    106  O   ILE    13      16.015  49.020  37.503  1.00 96.19           O  
ATOM    107  CB  ILE    13      17.896  51.439  38.830  1.00 96.19           C  
ATOM    108  CG1 ILE    13      18.268  52.888  38.498  1.00 96.19           C  
ATOM    109  CG2 ILE    13      18.804  50.456  38.085  1.00 96.19           C  
ATOM    110  CD1 ILE    13      19.668  53.285  38.944  1.00 96.19           C  
ATOM    111  N   PHE    14      15.869  49.171  39.732  1.00 96.91           N  
ATOM    112  CA  PHE    14      15.597  47.745  39.875  1.00 96.91           C  
ATOM    113  C   PHE    14      14.270  47.379  39.220  1.00 96.91           C  
ATOM    114  O   PHE    14      14.184  46.389  38.491  1.00 96.91           O  
ATOM    115  CB  PHE    14      15.580  47.345  41.354  1.00 96.91           C  
ATOM    116  CG  PHE    14      15.387  45.871  41.582  1.00 96.91           C  
ATOM    117  CD1 PHE    14      14.144  45.365  41.941  1.00 96.91           C  
ATOM    118  CD2 PHE    14      16.450  44.989  41.436  1.00 96.91           C  
ATOM    119  CE1 PHE    14      13.962  44.001  42.152  1.00 96.91           C  
ATOM    120  CE2 PHE    14      16.276  43.624  41.646  1.00 96.91           C  
ATOM    121  CZ  PHE    14      15.032  43.132  42.005  1.00 96.91           C  
ATOM    122  N   LEU    15      13.245  48.201  39.342  1.00 95.55           N  
ATOM    123  CA  LEU    15      11.932  47.907  38.779  1.00 95.55           C  
ATOM    124  C   LEU    15      11.956  48.015  37.258  1.00 95.55           C  
ATOM    125  O   LEU    15      11.332  47.208  36.565  1.00 95.55           O  
ATOM    126  CB  LEU    15      10.877  48.856  39.353  1.00 95.55           C  
ATOM    127  CG  LEU    15      10.333  48.506  40.739  1.00 95.55           C  
ATOM    128  CD1 LEU    15       9.469  49.645  41.272  1.00 95.55           C  
ATOM    129  CD2 LEU    15       9.540  47.204  40.690  1.00 95.55           C  
ATOM    130  N   THR    16      12.734  48.998  36.822  1.00 96.46           N  
ATOM    131  CA  THR    16      12.839  49.152  35.376  1.00 96.46           C  
ATOM    132  C   THR    16      13.582  47.971  34.758  1.00 96.46           C  
ATOM    133  O   THR    16      13.157  47.429  33.736  1.00 96.46           O  
ATOM    134  CB  THR    16      13.556  50.463  35.005  1.00 96.46           C  
ATOM    135  OG1 THR    16      12.880  51.563  35.627  1.00 96.46           O  
ATOM    136  CG2 THR    16      13.567  50.676  33.495  1.00 96.46           C  
ATOM    137  N   LEU    17      14.550  47.499  35.467  1.00 96.46           N  
ATOM    138  CA  LEU    17      15.319  46.367  34.961  1.00 96.46           C  
ATOM    139  C   LEU    17      14.488  45.089  34.988  1.00 96.46           C  
ATOM    140  O   LEU    17      14.560  44.277  34.064  1.00 96.46           O  
ATOM    141  CB  LEU    17      16.597  46.176  35.784  1.00 96.46           C  
ATOM    142  CG  LEU    17      17.781  47.071  35.414  1.00 96.46           C  
ATOM    143  CD1 LEU    17      18.884  46.948  36.459  1.00 96.46           C  
ATOM    144  CD2 LEU    17      18.308  46.717  34.028  1.00 96.46           C  
ATOM    145  N   THR    18      13.642  44.982  36.000  1.00 96.54           N  
ATOM    146  CA  THR    18      12.790  43.802  36.093  1.00 96.54           C  
ATOM    147  C   THR    18      11.718  43.821  35.006  1.00 96.54           C  
ATOM    148  O   THR    18      11.429  42.792  34.393  1.00 96.54           O  
ATOM    149  CB  THR    18      12.120  43.703  37.476  1.00 96.54           C  
ATOM    150  OG1 THR    18      13.128  43.761  38.494  1.00 96.54           O  
ATOM    151  CG2 THR    18      11.343  42.398  37.620  1.00 96.54           C  
ATOM    152  N   LEU    19      11.201  44.974  34.759  1.00 95.96           N  
ATOM    153  CA  LEU    19      10.181  45.090  33.723  1.00 95.96           C  
ATOM    154  C   LEU    19      10.771  44.805  32.346  1.00 95.96           C  
ATOM    155  O   LEU    19      10.161  44.098  31.539  1.00 95.96           O  
ATOM    156  CB  LEU    19       9.552  46.485  33.743  1.00 95.96           C  
ATOM    157  CG  LEU    19       8.207  46.633  33.030  1.00 95.96           C  
ATOM    158  CD1 LEU    19       7.089  46.840  34.045  1.00 95.96           C  
ATOM    159  CD2 LEU    19       8.254  47.788  32.036  1.00 95.96           C  
ATOM    160  N   VAL    20      11.955  45.306  32.139  1.00 95.98           N  
ATOM    161  CA  VAL    20      12.628  45.055  30.869  1.00 95.98           C  
ATOM    162  C   VAL    20      12.929  43.564  30.730  1.00 95.98           C  
ATOM    163  O   VAL    20      12.712  42.978  29.667  1.00 95.98           O  
ATOM    164  CB  VAL    20      13.931  45.875  30.745  1.00 95.98           C  
ATOM    165  CG1 VAL    20      14.767  45.387  29.563  1.00 95.98           C  
ATOM    166  CG2 VAL    20      13.613  47.363  30.600  1.00 95.98           C  
ATOM    167  N   ALA    21      13.291  42.970  31.810  1.00 95.08           N  
ATOM    168  CA  ALA    21      13.575  41.537  31.786  1.00 95.08           C  
ATOM    169  C   ALA    21      12.311  40.732  31.498  1.00 95.08           C  
ATOM    170  O   ALA    21      12.341  39.773  30.725  1.00 95.08           O  
ATOM    171  CB  ALA    21      14.194  41.095  33.110  1.00 95.08           C  
ATOM    172  N   LEU    22      11.206  41.210  32.032  1.00 94.52           N  
ATOM    173  CA  LEU    22       9.960  40.482  31.817  1.00 94.52           C  
ATOM    174  C   LEU    22       9.499  40.609  30.369  1.00 94.52           C  
ATOM    175  O   LEU    22       9.013  39.640  29.781  1.00 94.52           O  
ATOM    176  CB  LEU    22       8.868  40.998  32.759  1.00 94.52           C  
ATOM    177  CG  LEU    22       8.929  40.499  34.204  1.00 94.52           C  
ATOM    178  CD1 LEU    22       7.907  41.237  35.063  1.00 94.52           C  
ATOM    179  CD2 LEU    22       8.694  38.993  34.260  1.00 94.52           C  
ATOM    180  N   VAL    23       9.742  41.782  29.828  1.00 90.96           N  
ATOM    181  CA  VAL    23       9.341  41.999  28.442  1.00 90.96           C  
ATOM    182  C   VAL    23      10.210  41.153  27.514  1.00 90.96           C  
ATOM    183  O   VAL    23       9.702  40.509  26.593  1.00 90.96           O  
ATOM    184  CB  VAL    23       9.439  43.491  28.050  1.00 90.96           C  
ATOM    185  CG1 VAL    23       9.305  43.662  26.538  1.00 90.96           C  
ATOM    186  CG2 VAL    23       8.371  44.305  28.780  1.00 90.96           C  
ATOM    187  N   VAL    24      11.471  41.084  27.831  1.00 90.51           N  
ATOM    188  CA  VAL    24      12.383  40.286  27.018  1.00 90.51           C  
ATOM    189  C   VAL    24      12.028  38.806  27.144  1.00 90.51           C  
ATOM    190  O   VAL    24      12.001  38.081  26.147  1.00 90.51           O  
ATOM    191  CB  VAL    24      13.856  40.517  27.425  1.00 90.51           C  
ATOM    192  CG1 VAL    24      14.767  39.486  26.762  1.00 90.51           C  
ATOM    193  CG2 VAL    24      14.293  41.935  27.059  1.00 90.51           C  
ATOM    194  N   LEU    25      11.721  38.465  28.352  1.00 90.11           N  
ATOM    195  CA  LEU    25      11.331  37.075  28.562  1.00 90.11           C  
ATOM    196  C   LEU    25      10.043  36.753  27.811  1.00 90.11           C  
ATOM    197  O   LEU    25       9.926  35.689  27.197  1.00 90.11           O  
ATOM    198  CB  LEU    25      11.151  36.787  30.054  1.00 90.11           C  
ATOM    199  CG  LEU    25      10.912  35.327  30.440  1.00 90.11           C  
ATOM    200  CD1 LEU    25      12.221  34.546  30.395  1.00 90.11           C  
ATOM    201  CD2 LEU    25      10.276  35.235  31.822  1.00 90.11           C  
ATOM    202  N   ALA    26       9.113  37.655  27.861  1.00 87.34           N  
ATOM    203  CA  ALA    26       7.846  37.440  27.166  1.00 87.34           C  
ATOM    204  C   ALA    26       8.057  37.354  25.657  1.00 87.34           C  
ATOM    205  O   ALA    26       7.443  36.522  24.985  1.00 87.34           O  
ATOM    206  CB  ALA    26       6.860  38.557  27.500  1.00 87.34           C  
ATOM    207  N   LEU    27       8.994  38.109  25.155  1.00 83.99           N  
ATOM    208  CA  LEU    27       9.275  38.115  23.723  1.00 83.99           C  
ATOM    209  C   LEU    27       9.906  36.797  23.288  1.00 83.99           C  
ATOM    210  O   LEU    27       9.556  36.253  22.237  1.00 83.99           O  
ATOM    211  CB  LEU    27      10.200  39.281  23.363  1.00 83.99           C  
ATOM    212  CG  LEU    27       9.524  40.629  23.109  1.00 83.99           C  
ATOM    213  CD1 LEU    27      10.549  41.757  23.180  1.00 83.99           C  
ATOM    214  CD2 LEU    27       8.817  40.626  21.758  1.00 83.99           C  
ATOM    215  N   PHE    28      10.741  36.243  24.204  1.00 81.44           N  
ATOM    216  CA  PHE    28      11.429  35.005  23.857  1.00 81.44           C  
ATOM    217  C   PHE    28      10.519  33.802  24.071  1.00 81.44           C  
ATOM    218  O   PHE    28      10.568  32.836  23.307  1.00 81.44           O  
ATOM    219  CB  PHE    28      12.709  34.850  24.684  1.00 81.44           C  
ATOM    220  CG  PHE    28      13.934  35.415  24.018  1.00 81.44           C  
ATOM    221  CD1 PHE    28      14.578  34.714  23.006  1.00 81.44           C  
ATOM    222  CD2 PHE    28      14.443  36.648  24.406  1.00 81.44           C  
ATOM    223  CE1 PHE    28      15.713  35.235  22.387  1.00 81.44           C  
ATOM    224  CE2 PHE    28      15.577  37.175  23.793  1.00 81.44           C  
ATOM    225  CZ  PHE    28      16.210  36.466  22.785  1.00 81.44           C  
ATOM    226  N   TYR    29       9.737  33.931  25.120  1.00 82.01           N  
ATOM    227  CA  TYR    29       8.867  32.801  25.425  1.00 82.01           C  
ATOM    228  C   TYR    29       7.733  32.697  24.412  1.00 82.01           C  
ATOM    229  O   TYR    29       7.353  31.595  24.008  1.00 82.01           O  
ATOM    230  CB  TYR    29       8.293  32.931  26.839  1.00 82.01           C  
ATOM    231  CG  TYR    29       7.522  31.716  27.295  1.00 82.01           C  
ATOM    232  CD1 TYR    29       6.130  31.720  27.319  1.00 82.01           C  
ATOM    233  CD2 TYR    29       8.184  30.564  27.704  1.00 82.01           C  
ATOM    234  CE1 TYR    29       5.415  30.604  27.740  1.00 82.01           C  
ATOM    235  CE2 TYR    29       7.479  29.442  28.128  1.00 82.01           C  
ATOM    236  CZ  TYR    29       6.097  29.471  28.142  1.00 82.01           C  
ATOM    237  OH  TYR    29       5.395  28.364  28.560  1.00 82.01           O  
ATOM    238  N   LEU    30       7.230  33.803  23.937  1.00 78.40           N  
ATOM    239  CA  LEU    30       6.113  33.779  22.999  1.00 78.40           C  
ATOM    240  C   LEU    30       6.613  33.719  21.560  1.00 78.40           C  
ATOM    241  O   LEU    30       5.814  33.656  20.623  1.00 78.40           O  
ATOM    242  CB  LEU    30       5.225  35.011  23.192  1.00 78.40           C  
ATOM    243  CG  LEU    30       4.425  35.074  24.494  1.00 78.40           C  
ATOM    244  CD1 LEU    30       3.889  36.483  24.720  1.00 78.40           C  
ATOM    245  CD2 LEU    30       3.286  34.060  24.472  1.00 78.40           C  
ATOM    246  N   ARG    31       7.970  33.555  21.433  1.00 72.87           N  
ATOM    247  CA  ARG    31       8.620  33.466  20.129  1.00 72.87           C  
ATOM    248  C   ARG    31       8.023  34.472  19.150  1.00 72.87           C  
ATOM    249  O   ARG    31       7.637  34.108  18.037  1.00 72.87           O  
ATOM    250  CB  ARG    31       8.500  32.049  19.563  1.00 72.87           C  
ATOM    251  CG  ARG    31       9.151  30.983  20.430  1.00 72.87           C  
ATOM    252  CD  ARG    31       9.041  29.601  19.801  1.00 72.87           C  
ATOM    253  NE  ARG    31       9.554  28.562  20.690  1.00 72.87           N  
ATOM    254  CZ  ARG    31       9.576  27.263  20.404  1.00 72.87           C  
ATOM    255  NH1 ARG    31       9.112  26.816  19.243  1.00 72.87           N  
ATOM    256  NH2 ARG    31      10.065  26.404  21.286  1.00 72.87           N  
ATOM    257  N   LEU    32       7.754  35.702  19.513  1.00 72.67           N  
ATOM    258  CA  LEU    32       7.073  36.757  18.771  1.00 72.67           C  
ATOM    259  C   LEU    32       7.826  37.091  17.487  1.00 72.67           C  
ATOM    260  O   LEU    32       7.212  37.410  16.467  1.00 72.67           O  
ATOM    261  CB  LEU    32       6.930  38.013  19.634  1.00 72.67           C  
ATOM    262  CG  LEU    32       5.682  38.091  20.515  1.00 72.67           C  
ATOM    263  CD1 LEU    32       5.876  39.126  21.619  1.00 72.67           C  
ATOM    264  CD2 LEU    32       4.453  38.422  19.674  1.00 72.67           C  
ATOM    265  N   PRO    33       9.177  36.967  17.503  1.00 65.15           N  
ATOM    266  CA  PRO    33       9.812  37.262  16.217  1.00 65.15           C  
ATOM    267  C   PRO    33       9.438  36.258  15.129  1.00 65.15           C  
ATOM    268  O   PRO    33       9.330  36.624  13.956  1.00 65.15           O  
ATOM    269  CB  PRO    33      11.307  37.188  16.537  1.00 65.15           C  
ATOM    270  CG  PRO    33      11.390  37.359  18.019  1.00 65.15           C  
ATOM    271  CD  PRO    33      10.080  36.936  18.621  1.00 65.15           C  
ATOM    272  N   THR    34       9.289  34.977  15.529  1.00 64.81           N  
ATOM    273  CA  THR    34       8.856  34.008  14.528  1.00 64.81           C  
ATOM    274  C   THR    34       7.442  34.322  14.047  1.00 64.81           C  
ATOM    275  O   THR    34       7.150  34.217  12.854  1.00 64.81           O  
ATOM    276  CB  THR    34       8.906  32.572  15.083  1.00 64.81           C  
ATOM    277  OG1 THR    34       8.171  32.515  16.312  1.00 64.81           O  
ATOM    278  CG2 THR    34      10.343  32.132  15.342  1.00 64.81           C  
ATOM    279  N   TRP    35       6.617  34.693  14.955  1.00 65.66           N  
ATOM    280  CA  TRP    35       5.273  35.118  14.578  1.00 65.66           C  
ATOM    281  C   TRP    35       5.320  36.383  13.729  1.00 65.66           C  
ATOM    282  O   TRP    35       4.493  36.567  12.832  1.00 65.66           O  
ATOM    283  CB  TRP    35       4.415  35.355  15.824  1.00 65.66           C  
ATOM    284  CG  TRP    35       3.815  34.107  16.397  1.00 65.66           C  
ATOM    285  CD1 TRP    35       4.403  32.876  16.486  1.00 65.66           C  
ATOM    286  CD2 TRP    35       2.505  33.968  16.956  1.00 65.66           C  
ATOM    287  NE1 TRP    35       3.537  31.979  17.068  1.00 65.66           N  
ATOM    288  CE2 TRP    35       2.367  32.623  17.366  1.00 65.66           C  
ATOM    289  CE3 TRP    35       1.434  34.850  17.152  1.00 65.66           C  
ATOM    290  CZ2 TRP    35       1.198  32.141  17.961  1.00 65.66           C  
ATOM    291  CZ3 TRP    35       0.273  34.368  17.744  1.00 65.66           C  
ATOM    292  CH2 TRP    35       0.166  33.025  18.141  1.00 65.66           C  
ATOM    293  N   ALA    36       6.267  37.252  14.080  1.00 70.31           N  
ATOM    294  CA  ALA    36       6.335  38.461  13.264  1.00 70.31           C  
ATOM    295  C   ALA    36       6.982  38.174  11.912  1.00 70.31           C  
ATOM    296  O   ALA    36       6.940  39.010  11.006  1.00 70.31           O  
ATOM    297  CB  ALA    36       7.105  39.556  13.997  1.00 70.31           C  
ATOM    298  N   GLY    37       7.475  36.889  11.737  1.00 68.62           N  
ATOM    299  CA  GLY    37       8.061  36.588  10.441  1.00 68.62           C  
ATOM    300  C   GLY    37       9.435  37.203  10.251  1.00 68.62           C  
ATOM    301  O   GLY    37       9.835  37.507   9.125  1.00 68.62           O  
ATOM    302  N   LEU    38      10.059  37.669  11.363  1.00 76.67           N  
ATOM    303  CA  LEU    38      11.395  38.235  11.207  1.00 76.67           C  
ATOM    304  C   LEU    38      12.393  37.162  10.785  1.00 76.67           C  
ATOM    305  O   LEU    38      12.466  36.098  11.404  1.00 76.67           O  
ATOM    306  CB  LEU    38      11.855  38.892  12.511  1.00 76.67           C  
ATOM    307  CG  LEU    38      11.071  40.125  12.962  1.00 76.67           C  
ATOM    308  CD1 LEU    38      11.463  40.511  14.385  1.00 76.67           C  
ATOM    309  CD2 LEU    38      11.305  41.288  12.003  1.00 76.67           C  
ATOM    310  N   GLY    39      13.048  37.370   9.635  1.00 84.23           N  
ATOM    311  CA  GLY    39      14.040  36.455   9.093  1.00 84.23           C  
ATOM    312  C   GLY    39      13.446  35.413   8.163  1.00 84.23           C  
ATOM    313  O   GLY    39      14.029  34.346   7.964  1.00 84.23           O  
ATOM    314  N   MET    40      12.167  35.549   7.867  1.00 90.11           N  
ATOM    315  CA  MET    40      11.489  34.628   6.960  1.00 90.11           C  
ATOM    316  C   MET    40      10.901  35.374   5.767  1.00 90.11           C  
ATOM    317  O   MET    40      10.727  36.593   5.816  1.00 90.11           O  
ATOM    318  CB  MET    40      10.387  33.863   7.694  1.00 90.11           C  
ATOM    319  CG  MET    40      10.897  32.992   8.830  1.00 90.11           C  
ATOM    320  SD  MET    40       9.584  31.927   9.544  1.00 90.11           S  
ATOM    321  CE  MET    40       8.642  33.165  10.480  1.00 90.11           C  
ATOM    322  N   TYR    41      10.872  34.793   4.657  1.00 91.97           N  
ATOM    323  CA  TYR    41      10.194  35.398   3.516  1.00 91.97           C  
ATOM    324  C   TYR    41       8.966  34.588   3.119  1.00 91.97           C  
ATOM    325  O   TYR    41       8.835  33.421   3.497  1.00 91.97           O  
ATOM    326  CB  TYR    41      11.148  35.518   2.324  1.00 91.97           C  
ATOM    327  CG  TYR    41      11.556  34.188   1.737  1.00 91.97           C  
ATOM    328  CD1 TYR    41      12.646  33.486   2.245  1.00 91.97           C  
ATOM    329  CD2 TYR    41      10.852  33.632   0.674  1.00 91.97           C  
ATOM    330  CE1 TYR    41      13.027  32.261   1.706  1.00 91.97           C  
ATOM    331  CE2 TYR    41      11.224  32.408   0.127  1.00 91.97           C  
ATOM    332  CZ  TYR    41      12.310  31.731   0.649  1.00 91.97           C  
ATOM    333  OH  TYR    41      12.683  30.519   0.112  1.00 91.97           O  
ATOM    334  N   LYS    42       8.088  35.193   2.394  1.00 93.27           N  
ATOM    335  CA  LYS    42       6.789  34.633   2.033  1.00 93.27           C  
ATOM    336  C   LYS    42       6.845  33.948   0.671  1.00 93.27           C  
ATOM    337  O   LYS    42       7.468  34.458  -0.262  1.00 93.27           O  
ATOM    338  CB  LYS    42       5.717  35.724   2.027  1.00 93.27           C  
ATOM    339  CG  LYS    42       5.409  36.298   3.402  1.00 93.27           C  
ATOM    340  CD  LYS    42       4.340  37.381   3.330  1.00 93.27           C  
ATOM    341  CE  LYS    42       4.048  37.972   4.703  1.00 93.27           C  
ATOM    342  NZ  LYS    42       3.061  39.090   4.626  1.00 93.27           N  
ATOM    343  N   LEU    43       6.323  32.756   0.605  1.00 94.93           N  
ATOM    344  CA  LEU    43       6.147  32.014  -0.639  1.00 94.93           C  
ATOM    345  C   LEU    43       4.736  31.446  -0.738  1.00 94.93           C  
ATOM    346  O   LEU    43       4.202  30.923   0.243  1.00 94.93           O  
ATOM    347  CB  LEU    43       7.174  30.883  -0.738  1.00 94.93           C  
ATOM    348  CG  LEU    43       7.324  30.221  -2.109  1.00 94.93           C  
ATOM    349  CD1 LEU    43       7.877  31.219  -3.121  1.00 94.93           C  
ATOM    350  CD2 LEU    43       8.222  28.993  -2.015  1.00 94.93           C  
ATOM    351  N   ASN    44       4.116  31.566  -1.873  1.00 95.37           N  
ATOM    352  CA  ASN    44       2.768  31.055  -2.094  1.00 95.37           C  
ATOM    353  C   ASN    44       2.785  29.765  -2.909  1.00 95.37           C  
ATOM    354  O   ASN    44       3.745  29.495  -3.633  1.00 95.37           O  
ATOM    355  CB  ASN    44       1.902  32.109  -2.787  1.00 95.37           C  
ATOM    356  CG  ASN    44       1.818  33.404  -2.003  1.00 95.37           C  
ATOM    357  OD1 ASN    44       1.648  33.394  -0.781  1.00 95.37           O  
ATOM    358  ND2 ASN    44       1.939  34.528  -2.700  1.00 95.37           N  
ATOM    359  N   ALA    45       1.737  28.907  -2.699  1.00 95.15           N  
ATOM    360  CA  ALA    45       1.521  27.728  -3.534  1.00 95.15           C  
ATOM    361  C   ALA    45       0.043  27.564  -3.879  1.00 95.15           C  
ATOM    362  O   ALA    45      -0.820  27.659  -3.003  1.00 95.15           O  
ATOM    363  CB  ALA    45       2.042  26.476  -2.832  1.00 95.15           C  
ATOM    364  N   ASP    46      -0.211  27.352  -5.156  1.00 94.70           N  
ATOM    365  CA  ASP    46      -1.571  27.065  -5.601  1.00 94.70           C  
ATOM    366  C   ASP    46      -1.818  25.560  -5.678  1.00 94.70           C  
ATOM    367  O   ASP    46      -1.166  24.858  -6.453  1.00 94.70           O  
ATOM    368  CB  ASP    46      -1.838  27.712  -6.962  1.00 94.70           C  
ATOM    369  CG  ASP    46      -2.007  29.219  -6.879  1.00 94.70           C  
ATOM    370  OD1 ASP    46      -2.274  29.744  -5.776  1.00 94.70           O  
ATOM    371  OD2 ASP    46      -1.875  29.888  -7.927  1.00 94.70           O  
ATOM    372  N   LEU    47      -2.664  25.044  -4.846  1.00 92.96           N  
ATOM    373  CA  LEU    47      -3.013  23.629  -4.784  1.00 92.96           C  
ATOM    374  C   LEU    47      -4.398  23.385  -5.373  1.00 92.96           C  
ATOM    375  O   LEU    47      -5.245  24.281  -5.371  1.00 92.96           O  
ATOM    376  CB  LEU    47      -2.964  23.127  -3.339  1.00 92.96           C  
ATOM    377  CG  LEU    47      -1.659  23.371  -2.580  1.00 92.96           C  
ATOM    378  CD1 LEU    47      -1.808  22.953  -1.121  1.00 92.96           C  
ATOM    379  CD2 LEU    47      -0.507  22.622  -3.241  1.00 92.96           C  
ATOM    380  N   PRO    48      -4.536  22.296  -5.966  1.00 90.54           N  
ATOM    381  CA  PRO    48      -5.867  21.992  -6.498  1.00 90.54           C  
ATOM    382  C   PRO    48      -6.939  21.942  -5.412  1.00 90.54           C  
ATOM    383  O   PRO    48      -8.118  22.174  -5.692  1.00 90.54           O  
ATOM    384  CB  PRO    48      -5.682  20.618  -7.146  1.00 90.54           C  
ATOM    385  CG  PRO    48      -4.390  20.106  -6.596  1.00 90.54           C  
ATOM    386  CD  PRO    48      -3.590  21.273  -6.095  1.00 90.54           C  
ATOM    387  N   ASN    49      -6.591  21.515  -4.226  1.00 87.76           N  
ATOM    388  CA  ASN    49      -7.408  21.522  -3.017  1.00 87.76           C  
ATOM    389  C   ASN    49      -6.554  21.703  -1.765  1.00 87.76           C  
ATOM    390  O   ASN    49      -5.325  21.741  -1.847  1.00 87.76           O  
ATOM    391  CB  ASN    49      -8.231  20.236  -2.917  1.00 87.76           C  
ATOM    392  CG  ASN    49      -7.368  18.990  -2.913  1.00 87.76           C  
ATOM    393  OD1 ASN    49      -6.284  18.972  -2.323  1.00 87.76           O  
ATOM    394  ND2 ASN    49      -7.842  17.938  -3.570  1.00 87.76           N  
ATOM    395  N   SER    50      -7.188  22.019  -0.646  1.00 85.82           N  
ATOM    396  CA  SER    50      -6.454  22.323   0.579  1.00 85.82           C  
ATOM    397  C   SER    50      -5.696  21.101   1.087  1.00 85.82           C  
ATOM    398  O   SER    50      -4.657  21.235   1.737  1.00 85.82           O  
ATOM    399  CB  SER    50      -7.407  22.830   1.663  1.00 85.82           C  
ATOM    400  OG  SER    50      -8.115  21.753   2.253  1.00 85.82           O  
ATOM    401  N   GLY    51      -6.145  19.902   0.679  1.00 84.33           N  
ATOM    402  CA  GLY    51      -5.522  18.665   1.121  1.00 84.33           C  
ATOM    403  C   GLY    51      -5.582  18.470   2.624  1.00 84.33           C  
ATOM    404  O   GLY    51      -4.802  17.699   3.187  1.00 84.33           O  
ATOM    405  N   GLY    52      -6.326  19.404   3.308  1.00 85.22           N  
ATOM    406  CA  GLY    52      -6.415  19.270   4.753  1.00 85.22           C  
ATOM    407  C   GLY    52      -5.349  20.056   5.492  1.00 85.22           C  
ATOM    408  O   GLY    52      -5.110  19.825   6.679  1.00 85.22           O  
ATOM    409  N   LEU    53      -4.652  20.889   4.712  1.00 89.58           N  
ATOM    410  CA  LEU    53      -3.613  21.715   5.317  1.00 89.58           C  
ATOM    411  C   LEU    53      -4.224  22.782   6.219  1.00 89.58           C  
ATOM    412  O   LEU    53      -5.304  23.301   5.930  1.00 89.58           O  
ATOM    413  CB  LEU    53      -2.755  22.375   4.234  1.00 89.58           C  
ATOM    414  CG  LEU    53      -1.704  21.487   3.567  1.00 89.58           C  
ATOM    415  CD1 LEU    53      -1.207  22.131   2.277  1.00 89.58           C  
ATOM    416  CD2 LEU    53      -0.543  21.223   4.521  1.00 89.58           C  
ATOM    417  N   TYR    54      -3.716  23.036   7.354  1.00 87.78           N  
ATOM    418  CA  TYR    54      -4.137  24.105   8.253  1.00 87.78           C  
ATOM    419  C   TYR    54      -3.007  25.102   8.482  1.00 87.78           C  
ATOM    420  O   TYR    54      -1.868  24.863   8.074  1.00 87.78           O  
ATOM    421  CB  TYR    54      -4.602  23.527   9.593  1.00 87.78           C  
ATOM    422  CG  TYR    54      -3.632  22.544  10.201  1.00 87.78           C  
ATOM    423  CD1 TYR    54      -3.681  21.191   9.869  1.00 87.78           C  
ATOM    424  CD2 TYR    54      -2.664  22.964  11.107  1.00 87.78           C  
ATOM    425  CE1 TYR    54      -2.790  20.281  10.427  1.00 87.78           C  
ATOM    426  CE2 TYR    54      -1.768  22.062  11.672  1.00 87.78           C  
ATOM    427  CZ  TYR    54      -1.838  20.725  11.326  1.00 87.78           C  
ATOM    428  OH  TYR    54      -0.954  19.828  11.882  1.00 87.78           O  
ATOM    429  N   ALA    55      -3.336  26.306   8.931  1.00 88.82           N  
ATOM    430  CA  ALA    55      -2.356  27.320   9.312  1.00 88.82           C  
ATOM    431  C   ALA    55      -1.371  26.773  10.341  1.00 88.82           C  
ATOM    432  O   ALA    55      -1.752  25.998  11.222  1.00 88.82           O  
ATOM    433  CB  ALA    55      -3.058  28.560   9.859  1.00 88.82           C  
ATOM    434  N   THR    56      -0.146  26.829  10.139  1.00 87.81           N  
ATOM    435  CA  THR    56       0.985  26.425  10.966  1.00 87.81           C  
ATOM    436  C   THR    56       1.478  25.037  10.568  1.00 87.81           C  
ATOM    437  O   THR    56       2.213  24.394  11.320  1.00 87.81           O  
ATOM    438  CB  THR    56       0.616  26.432  12.461  1.00 87.81           C  
ATOM    439  OG1 THR    56      -0.478  25.534  12.681  1.00 87.81           O  
ATOM    440  CG2 THR    56       0.212  27.829  12.921  1.00 87.81           C  
ATOM    441  N   ALA    57       0.943  24.502   9.455  1.00 91.72           N  
ATOM    442  CA  ALA    57       1.484  23.238   8.962  1.00 91.72           C  
ATOM    443  C   ALA    57       2.955  23.381   8.582  1.00 91.72           C  
ATOM    444  O   ALA    57       3.400  24.464   8.194  1.00 91.72           O  
ATOM    445  CB  ALA    57       0.674  22.745   7.765  1.00 91.72           C  
ATOM    446  N   ASN    58       3.721  22.306   8.720  1.00 93.90           N  
ATOM    447  CA  ASN    58       5.147  22.337   8.413  1.00 93.90           C  
ATOM    448  C   ASN    58       5.397  22.322   6.908  1.00 93.90           C  
ATOM    449  O   ASN    58       4.660  21.679   6.159  1.00 93.90           O  
ATOM    450  CB  ASN    58       5.867  21.165   9.084  1.00 93.90           C  
ATOM    451  CG  ASN    58       5.989  21.337  10.585  1.00 93.90           C  
ATOM    452  OD1 ASN    58       6.058  22.460  11.090  1.00 93.90           O  
ATOM    453  ND2 ASN    58       6.016  20.224  11.309  1.00 93.90           N  
ATOM    454  N   VAL    59       6.342  23.088   6.471  1.00 95.90           N  
ATOM    455  CA  VAL    59       6.881  23.025   5.117  1.00 95.90           C  
ATOM    456  C   VAL    59       8.276  22.402   5.144  1.00 95.90           C  
ATOM    457  O   VAL    59       9.152  22.859   5.882  1.00 95.90           O  
ATOM    458  CB  VAL    59       6.934  24.423   4.461  1.00 95.90           C  
ATOM    459  CG1 VAL    59       7.495  24.333   3.043  1.00 95.90           C  
ATOM    460  CG2 VAL    59       5.546  25.060   4.451  1.00 95.90           C  
ATOM    461  N   THR    60       8.457  21.366   4.415  1.00 95.65           N  
ATOM    462  CA  THR    60       9.727  20.649   4.423  1.00 95.65           C  
ATOM    463  C   THR    60      10.351  20.637   3.030  1.00 95.65           C  
ATOM    464  O   THR    60       9.641  20.724   2.026  1.00 95.65           O  
ATOM    465  CB  THR    60       9.550  19.203   4.922  1.00 95.65           C  
ATOM    466  OG1 THR    60       8.765  18.470   3.974  1.00 95.65           O  
ATOM    467  CG2 THR    60       8.851  19.171   6.277  1.00 95.65           C  
ATOM    468  N   TYR    61      11.635  20.668   2.961  1.00 93.00           N  
ATOM    469  CA  TYR    61      12.470  20.518   1.775  1.00 93.00           C  
ATOM    470  C   TYR    61      13.565  19.483   2.006  1.00 93.00           C  
ATOM    471  O   TYR    61      14.423  19.662   2.874  1.00 93.00           O  
ATOM    472  CB  TYR    61      13.095  21.860   1.383  1.00 93.00           C  
ATOM    473  CG  TYR    61      13.871  21.814   0.090  1.00 93.00           C  
ATOM    474  CD1 TYR    61      15.246  22.037   0.072  1.00 93.00           C  
ATOM    475  CD2 TYR    61      13.233  21.549  -1.116  1.00 93.00           C  
ATOM    476  CE1 TYR    61      15.966  21.998  -1.117  1.00 93.00           C  
ATOM    477  CE2 TYR    61      13.942  21.507  -2.312  1.00 93.00           C  
ATOM    478  CZ  TYR    61      15.307  21.732  -2.302  1.00 93.00           C  
ATOM    479  OH  TYR    61      16.014  21.691  -3.483  1.00 93.00           O  
ATOM    480  N   ARG    62      13.433  18.284   1.344  1.00 87.44           N  
ATOM    481  CA  ARG    62      14.356  17.159   1.459  1.00 87.44           C  
ATOM    482  C   ARG    62      14.334  16.576   2.868  1.00 87.44           C  
ATOM    483  O   ARG    62      15.386  16.310   3.452  1.00 87.44           O  
ATOM    484  CB  ARG    62      15.778  17.590   1.093  1.00 87.44           C  
ATOM    485  CG  ARG    62      15.950  17.963  -0.371  1.00 87.44           C  
ATOM    486  CD  ARG    62      17.405  18.257  -0.710  1.00 87.44           C  
ATOM    487  NE  ARG    62      17.606  18.393  -2.150  1.00 87.44           N  
ATOM    488  CZ  ARG    62      18.767  18.687  -2.729  1.00 87.44           C  
ATOM    489  NH1 ARG    62      19.858  18.882  -1.999  1.00 87.44           N  
ATOM    490  NH2 ARG    62      18.837  18.786  -4.049  1.00 87.44           N  
ATOM    491  N   GLY    63      13.223  16.710   3.508  1.00 87.27           N  
ATOM    492  CA  GLY    63      13.044  16.066   4.799  1.00 87.27           C  
ATOM    493  C   GLY    63      13.337  16.985   5.970  1.00 87.27           C  
ATOM    494  O   GLY    63      13.186  16.592   7.128  1.00 87.27           O  
ATOM    495  N   THR    64      13.749  18.214   5.706  1.00 93.12           N  
ATOM    496  CA  THR    64      14.049  19.189   6.749  1.00 93.12           C  
ATOM    497  C   THR    64      12.996  20.293   6.777  1.00 93.12           C  
ATOM    498  O   THR    64      12.609  20.816   5.730  1.00 93.12           O  
ATOM    499  CB  THR    64      15.444  19.811   6.549  1.00 93.12           C  
ATOM    500  OG1 THR    64      16.422  18.765   6.485  1.00 93.12           O  
ATOM    501  CG2 THR    64      15.797  20.752   7.696  1.00 93.12           C  
ATOM    502  N   THR    65      12.512  20.598   7.947  1.00 93.38           N  
ATOM    503  CA  THR    65      11.543  21.676   8.108  1.00 93.38           C  
ATOM    504  C   THR    65      12.198  23.033   7.867  1.00 93.38           C  
ATOM    505  O   THR    65      13.155  23.397   8.552  1.00 93.38           O  
ATOM    506  CB  THR    65      10.908  21.652   9.511  1.00 93.38           C  
ATOM    507  OG1 THR    65      10.275  20.383   9.721  1.00 93.38           O  
ATOM    508  CG2 THR    65       9.867  22.757   9.663  1.00 93.38           C  
ATOM    509  N   ILE    66      11.706  23.720   6.904  1.00 93.42           N  
ATOM    510  CA  ILE    66      12.314  24.990   6.523  1.00 93.42           C  
ATOM    511  C   ILE    66      11.317  26.126   6.742  1.00 93.42           C  
ATOM    512  O   ILE    66      11.640  27.295   6.521  1.00 93.42           O  
ATOM    513  CB  ILE    66      12.791  24.971   5.054  1.00 93.42           C  
ATOM    514  CG1 ILE    66      11.619  24.654   4.117  1.00 93.42           C  
ATOM    515  CG2 ILE    66      13.928  23.962   4.868  1.00 93.42           C  
ATOM    516  CD1 ILE    66      11.921  24.897   2.645  1.00 93.42           C  
ATOM    517  N   GLY    67      10.079  25.799   7.177  1.00 93.08           N  
ATOM    518  CA  GLY    67       9.096  26.855   7.364  1.00 93.08           C  
ATOM    519  C   GLY    67       7.754  26.343   7.850  1.00 93.08           C  
ATOM    520  O   GLY    67       7.653  25.211   8.329  1.00 93.08           O  
ATOM    521  N   LYS    68       6.740  27.279   7.843  1.00 93.12           N  
ATOM    522  CA  LYS    68       5.383  26.980   8.291  1.00 93.12           C  
ATOM    523  C   LYS    68       4.347  27.606   7.363  1.00 93.12           C  
ATOM    524  O   LYS    68       4.623  28.610   6.703  1.00 93.12           O  
ATOM    525  CB  LYS    68       5.170  27.473   9.723  1.00 93.12           C  
ATOM    526  CG  LYS    68       6.132  26.870  10.736  1.00 93.12           C  
ATOM    527  CD  LYS    68       5.675  25.489  11.188  1.00 93.12           C  
ATOM    528  CE  LYS    68       6.474  25.000  12.389  1.00 93.12           C  
ATOM    529  NZ  LYS    68       6.073  23.620  12.797  1.00 93.12           N  
ATOM    530  N   VAL    69       3.218  26.947   7.225  1.00 94.00           N  
ATOM    531  CA  VAL    69       2.082  27.513   6.505  1.00 94.00           C  
ATOM    532  C   VAL    69       1.415  28.590   7.359  1.00 94.00           C  
ATOM    533  O   VAL    69       1.120  28.365   8.535  1.00 94.00           O  
ATOM    534  CB  VAL    69       1.054  26.426   6.120  1.00 94.00           C  
ATOM    535  CG1 VAL    69      -0.183  27.054   5.480  1.00 94.00           C  
ATOM    536  CG2 VAL    69       1.687  25.404   5.178  1.00 94.00           C  
ATOM    537  N   THR    70       1.237  29.735   6.861  1.00 91.42           N  
ATOM    538  CA  THR    70       0.663  30.838   7.624  1.00 91.42           C  
ATOM    539  C   THR    70      -0.828  30.982   7.328  1.00 91.42           C  
ATOM    540  O   THR    70      -1.607  31.356   8.207  1.00 91.42           O  
ATOM    541  CB  THR    70       1.380  32.165   7.316  1.00 91.42           C  
ATOM    542  OG1 THR    70       1.416  32.363   5.897  1.00 91.42           O  
ATOM    543  CG2 THR    70       2.808  32.156   7.852  1.00 91.42           C  
ATOM    544  N   SER    71      -1.209  30.777   6.122  1.00 92.36           N  
ATOM    545  CA  SER    71      -2.620  30.906   5.775  1.00 92.36           C  
ATOM    546  C   SER    71      -2.985  30.006   4.600  1.00 92.36           C  
ATOM    547  O   SER    71      -2.138  29.701   3.758  1.00 92.36           O  
ATOM    548  CB  SER    71      -2.959  32.359   5.439  1.00 92.36           C  
ATOM    549  OG  SER    71      -2.385  32.735   4.199  1.00 92.36           O  
ATOM    550  N   VAL    72      -4.229  29.499   4.608  1.00 93.11           N  
ATOM    551  CA  VAL    72      -4.819  28.707   3.534  1.00 93.11           C  
ATOM    552  C   VAL    72      -6.145  29.329   3.101  1.00 93.11           C  
ATOM    553  O   VAL    72      -7.093  29.394   3.887  1.00 93.11           O  
ATOM    554  CB  VAL    72      -5.034  27.239   3.963  1.00 93.11           C  
ATOM    555  CG1 VAL    72      -5.550  26.403   2.793  1.00 93.11           C  
ATOM    556  CG2 VAL    72      -3.737  26.649   4.514  1.00 93.11           C  
ATOM    557  N   GLU    73      -6.223  29.890   1.932  1.00 92.41           N  
ATOM    558  CA  GLU    73      -7.419  30.550   1.416  1.00 92.41           C  
ATOM    559  C   GLU    73      -7.883  29.908   0.112  1.00 92.41           C  
ATOM    560  O   GLU    73      -7.075  29.356  -0.637  1.00 92.41           O  
ATOM    561  CB  GLU    73      -7.160  32.043   1.205  1.00 92.41           C  
ATOM    562  CG  GLU    73      -6.821  32.796   2.483  1.00 92.41           C  
ATOM    563  CD  GLU    73      -6.630  34.289   2.267  1.00 92.41           C  
ATOM    564  OE1 GLU    73      -6.518  35.037   3.265  1.00 92.41           O  
ATOM    565  OE2 GLU    73      -6.592  34.714   1.092  1.00 92.41           O  
ATOM    566  N   PRO    74      -9.146  30.021  -0.113  1.00 91.70           N  
ATOM    567  CA  PRO    74      -9.637  29.524  -1.400  1.00 91.70           C  
ATOM    568  C   PRO    74      -9.149  30.360  -2.581  1.00 91.70           C  
ATOM    569  O   PRO    74      -8.951  31.570  -2.445  1.00 91.70           O  
ATOM    570  CB  PRO    74     -11.159  29.618  -1.256  1.00 91.70           C  
ATOM    571  CG  PRO    74     -11.396  29.756   0.213  1.00 91.70           C  
ATOM    572  CD  PRO    74     -10.156  30.322   0.845  1.00 91.70           C  
ATOM    573  N   SER    75      -8.774  29.741  -3.691  1.00 88.41           N  
ATOM    574  CA  SER    75      -8.357  30.395  -4.928  1.00 88.41           C  
ATOM    575  C   SER    75      -9.084  29.811  -6.134  1.00 88.41           C  
ATOM    576  O   SER    75      -9.886  28.885  -5.994  1.00 88.41           O  
ATOM    577  CB  SER    75      -6.846  30.265  -5.120  1.00 88.41           C  
ATOM    578  OG  SER    75      -6.451  30.797  -6.372  1.00 88.41           O  
ATOM    579  N   GLU    76      -9.001  30.403  -7.281  1.00 84.68           N  
ATOM    580  CA  GLU    76      -9.626  29.926  -8.512  1.00 84.68           C  
ATOM    581  C   GLU    76      -9.165  28.512  -8.853  1.00 84.68           C  
ATOM    582  O   GLU    76      -9.919  27.731  -9.437  1.00 84.68           O  
ATOM    583  CB  GLU    76      -9.319  30.874  -9.673  1.00 84.68           C  
ATOM    584  CG  GLU    76     -10.120  32.168  -9.640  1.00 84.68           C  
ATOM    585  CD  GLU    76     -10.064  32.942 -10.947  1.00 84.68           C  
ATOM    586  OE1 GLU    76     -10.816  33.932 -11.099  1.00 84.68           O  
ATOM    587  OE2 GLU    76      -9.261  32.557 -11.826  1.00 84.68           O  
ATOM    588  N   SER    77      -7.942  28.209  -8.476  1.00 80.07           N  
ATOM    589  CA  SER    77      -7.377  26.899  -8.782  1.00 80.07           C  
ATOM    590  C   SER    77      -7.653  25.903  -7.660  1.00 80.07           C  
ATOM    591  O   SER    77      -7.293  24.728  -7.764  1.00 80.07           O  
ATOM    592  CB  SER    77      -5.870  27.007  -9.020  1.00 80.07           C  
ATOM    593  OG  SER    77      -5.228  27.611  -7.910  1.00 80.07           O  
ATOM    594  N   GLY    78      -8.266  26.312  -6.555  1.00 88.73           N  
ATOM    595  CA  GLY    78      -8.516  25.449  -5.412  1.00 88.73           C  
ATOM    596  C   GLY    78      -8.201  26.111  -4.084  1.00 88.73           C  
ATOM    597  O   GLY    78      -9.008  26.884  -3.563  1.00 88.73           O  
ATOM    598  N   ALA    79      -6.868  26.001  -3.771  1.00 92.56           N  
ATOM    599  CA  ALA    79      -6.445  26.628  -2.522  1.00 92.56           C  
ATOM    600  C   ALA    79      -5.078  27.289  -2.675  1.00 92.56           C  
ATOM    601  O   ALA    79      -4.195  26.753  -3.349  1.00 92.56           O  
ATOM    602  CB  ALA    79      -6.411  25.599  -1.395  1.00 92.56           C  
ATOM    603  N   ARG    80      -5.037  28.530  -2.257  1.00 94.03           N  
ATOM    604  CA  ARG    80      -3.755  29.221  -2.168  1.00 94.03           C  
ATOM    605  C   ARG    80      -3.190  29.147  -0.753  1.00 94.03           C  
ATOM    606  O   ARG    80      -3.831  29.593   0.201  1.00 94.03           O  
ATOM    607  CB  ARG    80      -3.900  30.682  -2.598  1.00 94.03           C  
ATOM    608  CG  ARG    80      -2.618  31.491  -2.474  1.00 94.03           C  
ATOM    609  CD  ARG    80      -2.673  32.766  -3.302  1.00 94.03           C  
ATOM    610  NE  ARG    80      -2.618  32.482  -4.733  1.00 94.03           N  
ATOM    611  CZ  ARG    80      -2.745  33.394  -5.693  1.00 94.03           C  
ATOM    612  NH1 ARG    80      -2.938  34.673  -5.391  1.00 94.03           N  
ATOM    613  NH2 ARG    80      -2.679  33.025  -6.964  1.00 94.03           N  
ATOM    614  N   VAL    81      -2.059  28.566  -0.683  1.00 95.00           N  
ATOM    615  CA  VAL    81      -1.390  28.417   0.606  1.00 95.00           C  
ATOM    616  C   VAL    81      -0.219  29.393   0.696  1.00 95.00           C  
ATOM    617  O   VAL    81       0.598  29.479  -0.223  1.00 95.00           O  
ATOM    618  CB  VAL    81      -0.896  26.969   0.825  1.00 95.00           C  
ATOM    619  CG1 VAL    81      -0.169  26.844   2.162  1.00 95.00           C  
ATOM    620  CG2 VAL    81      -2.066  25.990   0.755  1.00 95.00           C  
ATOM    621  N   GLU    82      -0.190  30.159   1.736  1.00 94.86           N  
ATOM    622  CA  GLU    82       0.922  31.054   2.041  1.00 94.86           C  
ATOM    623  C   GLU    82       1.857  30.441   3.080  1.00 94.86           C  
ATOM    624  O   GLU    82       1.409  29.994   4.138  1.00 94.86           O  
ATOM    625  CB  GLU    82       0.404  32.407   2.535  1.00 94.86           C  
ATOM    626  CG  GLU    82       1.488  33.465   2.682  1.00 94.86           C  
ATOM    627  CD  GLU    82       0.949  34.821   3.109  1.00 94.86           C  
ATOM    628  OE1 GLU    82       1.328  35.309   4.198  1.00 94.86           O  
ATOM    629  OE2 GLU    82       0.139  35.400   2.350  1.00 94.86           O  
ATOM    630  N   MET    83       3.170  30.415   2.743  1.00 93.96           N  
ATOM    631  CA  MET    83       4.152  29.808   3.636  1.00 93.96           C  
ATOM    632  C   MET    83       5.238  30.811   4.013  1.00 93.96           C  
ATOM    633  O   MET    83       5.575  31.693   3.222  1.00 93.96           O  
ATOM    634  CB  MET    83       4.783  28.575   2.985  1.00 93.96           C  
ATOM    635  CG  MET    83       3.789  27.702   2.236  1.00 93.96           C  
ATOM    636  SD  MET    83       4.612  26.477   1.146  1.00 93.96           S  
ATOM    637  CE  MET    83       4.594  27.383  -0.426  1.00 93.96           C  
ATOM    638  N   ASN    84       5.744  30.771   5.210  1.00 93.16           N  
ATOM    639  CA  ASN    84       6.930  31.495   5.655  1.00 93.16           C  
ATOM    640  C   ASN    84       8.155  30.587   5.704  1.00 93.16           C  
ATOM    641  O   ASN    84       8.174  29.602   6.444  1.00 93.16           O  
ATOM    642  CB  ASN    84       6.686  32.133   7.025  1.00 93.16           C  
ATOM    643  CG  ASN    84       5.852  33.396   6.941  1.00 93.16           C  
ATOM    644  OD1 ASN    84       5.619  33.930   5.853  1.00 93.16           O  
ATOM    645  ND2 ASN    84       5.395  33.882   8.089  1.00 93.16           N  
ATOM    646  N   ILE    85       9.106  30.888   4.877  1.00 93.50           N  
ATOM    647  CA  ILE    85      10.338  30.115   4.773  1.00 93.50           C  
ATOM    648  C   ILE    85      11.492  30.898   5.396  1.00 93.50           C  
ATOM    649  O   ILE    85      11.625  32.103   5.172  1.00 93.50           O  
ATOM    650  CB  ILE    85      10.662  29.761   3.304  1.00 93.50           C  
ATOM    651  CG1 ILE    85       9.463  29.068   2.646  1.00 93.50           C  
ATOM    652  CG2 ILE    85      11.914  28.884   3.223  1.00 93.50           C  
ATOM    653  CD1 ILE    85       9.117  27.717   3.256  1.00 93.50           C  
ATOM    654  N   TYR    86      12.320  30.305   6.172  1.00 91.67           N  
ATOM    655  CA  TYR    86      13.488  30.942   6.770  1.00 91.67           C  
ATOM    656  C   TYR    86      14.445  31.445   5.695  1.00 91.67           C  
ATOM    657  O   TYR    86      14.677  30.763   4.694  1.00 91.67           O  
ATOM    658  CB  TYR    86      14.215  29.966   7.700  1.00 91.67           C  
ATOM    659  CG  TYR    86      13.470  29.680   8.982  1.00 91.67           C  
ATOM    660  CD1 TYR    86      13.450  30.609  10.020  1.00 91.67           C  
ATOM    661  CD2 TYR    86      12.786  28.483   9.157  1.00 91.67           C  
ATOM    662  CE1 TYR    86      12.767  30.349  11.203  1.00 91.67           C  
ATOM    663  CE2 TYR    86      12.100  28.213  10.337  1.00 91.67           C  
ATOM    664  CZ  TYR    86      12.096  29.151  11.352  1.00 91.67           C  
ATOM    665  OH  TYR    86      11.418  28.889  12.521  1.00 91.67           O  
ATOM    666  N   ASP    87      15.035  32.576   5.785  1.00 89.11           N  
ATOM    667  CA  ASP    87      15.802  33.296   4.772  1.00 89.11           C  
ATOM    668  C   ASP    87      17.075  32.537   4.405  1.00 89.11           C  
ATOM    669  O   ASP    87      17.621  32.721   3.315  1.00 89.11           O  
ATOM    670  CB  ASP    87      16.150  34.702   5.263  1.00 89.11           C  
ATOM    671  CG  ASP    87      16.774  34.710   6.647  1.00 89.11           C  
ATOM    672  OD1 ASP    87      16.806  33.649   7.308  1.00 89.11           O  
ATOM    673  OD2 ASP    87      17.236  35.787   7.083  1.00 89.11           O  
ATOM    674  N   ARG    88      17.541  31.713   5.321  1.00 89.71           N  
ATOM    675  CA  ARG    88      18.792  31.018   5.033  1.00 89.71           C  
ATOM    676  C   ARG    88      18.596  29.965   3.948  1.00 89.71           C  
ATOM    677  O   ARG    88      19.568  29.422   3.420  1.00 89.71           O  
ATOM    678  CB  ARG    88      19.350  30.368   6.301  1.00 89.71           C  
ATOM    679  CG  ARG    88      18.441  29.306   6.900  1.00 89.71           C  
ATOM    680  CD  ARG    88      18.808  28.999   8.345  1.00 89.71           C  
ATOM    681  NE  ARG    88      18.063  27.854   8.859  1.00 89.71           N  
ATOM    682  CZ  ARG    88      17.154  27.914   9.828  1.00 89.71           C  
ATOM    683  NH1 ARG    88      16.858  29.071  10.410  1.00 89.71           N  
ATOM    684  NH2 ARG    88      16.535  26.810  10.219  1.00 89.71           N  
ATOM    685  N   TYR    89      17.246  29.675   3.584  1.00 91.22           N  
ATOM    686  CA  TYR    89      16.964  28.659   2.576  1.00 91.22           C  
ATOM    687  C   TYR    89      16.489  29.297   1.276  1.00 91.22           C  
ATOM    688  O   TYR    89      15.648  30.199   1.292  1.00 91.22           O  
ATOM    689  CB  TYR    89      15.912  27.670   3.088  1.00 91.22           C  
ATOM    690  CG  TYR    89      16.323  26.944   4.346  1.00 91.22           C  
ATOM    691  CD1 TYR    89      17.270  25.922   4.307  1.00 91.22           C  
ATOM    692  CD2 TYR    89      15.766  27.277   5.576  1.00 91.22           C  
ATOM    693  CE1 TYR    89      17.650  25.249   5.463  1.00 91.22           C  
ATOM    694  CE2 TYR    89      16.139  26.610   6.739  1.00 91.22           C  
ATOM    695  CZ  TYR    89      17.081  25.600   6.673  1.00 91.22           C  
ATOM    696  OH  TYR    89      17.453  24.936   7.821  1.00 91.22           O  
ATOM    697  N   LYS    90      16.980  28.870   0.182  1.00 90.32           N  
ATOM    698  CA  LYS    90      16.528  29.296  -1.140  1.00 90.32           C  
ATOM    699  C   LYS    90      15.813  28.161  -1.868  1.00 90.32           C  
ATOM    700  O   LYS    90      16.319  27.039  -1.929  1.00 90.32           O  
ATOM    701  CB  LYS    90      17.708  29.793  -1.976  1.00 90.32           C  
ATOM    702  CG  LYS    90      18.415  31.006  -1.390  1.00 90.32           C  
ATOM    703  CD  LYS    90      19.537  31.493  -2.298  1.00 90.32           C  
ATOM    704  CE  LYS    90      20.201  32.747  -1.745  1.00 90.32           C  
ATOM    705  NZ  LYS    90      21.324  33.208  -2.614  1.00 90.32           N  
ATOM    706  N   ILE    91      14.664  28.459  -2.368  1.00 92.37           N  
ATOM    707  CA  ILE    91      13.857  27.436  -3.023  1.00 92.37           C  
ATOM    708  C   ILE    91      14.007  27.551  -4.538  1.00 92.37           C  
ATOM    709  O   ILE    91      13.759  28.613  -5.114  1.00 92.37           O  
ATOM    710  CB  ILE    91      12.369  27.547  -2.622  1.00 92.37           C  
ATOM    711  CG1 ILE    91      12.227  27.571  -1.096  1.00 92.37           C  
ATOM    712  CG2 ILE    91      11.558  26.399  -3.230  1.00 92.37           C  
ATOM    713  CD1 ILE    91      12.832  26.360  -0.399  1.00 92.37           C  
ATOM    714  N   PRO    92      14.352  26.494  -5.200  1.00 91.81           N  
ATOM    715  CA  PRO    92      14.481  26.518  -6.658  1.00 91.81           C  
ATOM    716  C   PRO    92      13.160  26.818  -7.363  1.00 91.81           C  
ATOM    717  O   PRO    92      12.093  26.458  -6.860  1.00 91.81           O  
ATOM    718  CB  PRO    92      14.971  25.107  -6.992  1.00 91.81           C  
ATOM    719  CG  PRO    92      15.521  24.579  -5.707  1.00 91.81           C  
ATOM    720  CD  PRO    92      14.808  25.254  -4.570  1.00 91.81           C  
ATOM    721  N   ALA    93      13.197  27.478  -8.516  1.00 91.44           N  
ATOM    722  CA  ALA    93      12.017  27.932  -9.246  1.00 91.44           C  
ATOM    723  C   ALA    93      11.250  26.752  -9.837  1.00 91.44           C  
ATOM    724  O   ALA    93      10.096  26.896 -10.246  1.00 91.44           O  
ATOM    725  CB  ALA    93      12.416  28.910 -10.349  1.00 91.44           C  
ATOM    726  N   ASP    94      11.856  25.570  -9.860  1.00 90.59           N  
ATOM    727  CA  ASP    94      11.157  24.412 -10.410  1.00 90.59           C  
ATOM    728  C   ASP    94      10.634  23.507  -9.298  1.00 90.59           C  
ATOM    729  O   ASP    94      10.443  22.307  -9.505  1.00 90.59           O  
ATOM    730  CB  ASP    94      12.078  23.622 -11.342  1.00 90.59           C  
ATOM    731  CG  ASP    94      13.306  23.073 -10.637  1.00 90.59           C  
ATOM    732  OD1 ASP    94      13.625  23.535  -9.520  1.00 90.59           O  
ATOM    733  OD2 ASP    94      13.962  22.173 -11.205  1.00 90.59           O  
ATOM    734  N   ALA    95      10.483  24.036  -8.124  1.00 92.13           N  
ATOM    735  CA  ALA    95      10.013  23.244  -6.990  1.00 92.13           C  
ATOM    736  C   ALA    95       8.542  22.872  -7.154  1.00 92.13           C  
ATOM    737  O   ALA    95       7.768  23.623  -7.752  1.00 92.13           O  
ATOM    738  CB  ALA    95      10.223  24.007  -5.685  1.00 92.13           C  
ATOM    739  N   THR    96       8.168  21.654  -6.731  1.00 93.80           N  
ATOM    740  CA  THR    96       6.803  21.142  -6.671  1.00 93.80           C  
ATOM    741  C   THR    96       6.324  21.048  -5.225  1.00 93.80           C  
ATOM    742  O   THR    96       7.032  20.522  -4.364  1.00 93.80           O  
ATOM    743  CB  THR    96       6.694  19.760  -7.341  1.00 93.80           C  
ATOM    744  OG1 THR    96       7.201  19.843  -8.679  1.00 93.80           O  
ATOM    745  CG2 THR    96       5.247  19.283  -7.387  1.00 93.80           C  
ATOM    746  N   ALA    97       5.173  21.633  -4.947  1.00 94.65           N  
ATOM    747  CA  ALA    97       4.576  21.557  -3.617  1.00 94.65           C  
ATOM    748  C   ALA    97       3.716  20.305  -3.472  1.00 94.65           C  
ATOM    749  O   ALA    97       2.592  20.255  -3.977  1.00 94.65           O  
ATOM    750  CB  ALA    97       3.744  22.806  -3.335  1.00 94.65           C  
ATOM    751  N   ASN    98       4.247  19.294  -2.732  1.00 94.11           N  
ATOM    752  CA  ASN    98       3.535  18.045  -2.483  1.00 94.11           C  
ATOM    753  C   ASN    98       2.933  18.013  -1.080  1.00 94.11           C  
ATOM    754  O   ASN    98       3.645  18.196  -0.091  1.00 94.11           O  
ATOM    755  CB  ASN    98       4.463  16.847  -2.690  1.00 94.11           C  
ATOM    756  CG  ASN    98       5.100  16.833  -4.066  1.00 94.11           C  
ATOM    757  OD1 ASN    98       4.405  16.781  -5.084  1.00 94.11           O  
ATOM    758  ND2 ASN    98       6.426  16.880  -4.105  1.00 94.11           N  
ATOM    759  N   VAL    99       1.671  17.836  -0.975  1.00 93.25           N  
ATOM    760  CA  VAL    99       1.041  17.706   0.335  1.00 93.25           C  
ATOM    761  C   VAL    99       1.080  16.248   0.785  1.00 93.25           C  
ATOM    762  O   VAL    99       0.643  15.354   0.056  1.00 93.25           O  
ATOM    763  CB  VAL    99      -0.416  18.220   0.317  1.00 93.25           C  
ATOM    764  CG1 VAL    99      -1.069  18.039   1.686  1.00 93.25           C  
ATOM    765  CG2 VAL    99      -0.460  19.686  -0.110  1.00 93.25           C  
ATOM    766  N   HIS   100       1.718  15.939   1.910  1.00 90.58           N  
ATOM    767  CA  HIS   100       1.828  14.614   2.509  1.00 90.58           C  
ATOM    768  C   HIS   100       1.226  14.590   3.910  1.00 90.58           C  
ATOM    769  O   HIS   100       0.915  15.642   4.475  1.00 90.58           O  
ATOM    770  CB  HIS   100       3.290  14.167   2.558  1.00 90.58           C  
ATOM    771  CG  HIS   100       3.898  13.955   1.208  1.00 90.58           C  
ATOM    772  ND1 HIS   100       3.474  12.964   0.349  1.00 90.58           N  
ATOM    773  CD2 HIS   100       4.897  14.609   0.570  1.00 90.58           C  
ATOM    774  CE1 HIS   100       4.189  13.018  -0.763  1.00 90.58           C  
ATOM    775  NE2 HIS   100       5.059  14.007  -0.654  1.00 90.58           N  
ATOM    776  N   SER   101       0.951  13.332   4.377  1.00 87.90           N  
ATOM    777  CA  SER   101       0.525  13.077   5.749  1.00 87.90           C  
ATOM    778  C   SER   101       1.586  12.301   6.522  1.00 87.90           C  
ATOM    779  O   SER   101       2.260  11.435   5.961  1.00 87.90           O  
ATOM    780  CB  SER   101      -0.796  12.306   5.766  1.00 87.90           C  
ATOM    781  OG  SER   101      -1.842  13.088   5.215  1.00 87.90           O  
ATOM    782  N   VAL   102       1.886  12.727   7.657  1.00 84.37           N  
ATOM    783  CA  VAL   102       2.863  12.026   8.484  1.00 84.37           C  
ATOM    784  C   VAL   102       2.410  10.585   8.709  1.00 84.37           C  
ATOM    785  O   VAL   102       3.236   9.673   8.786  1.00 84.37           O  
ATOM    786  CB  VAL   102       3.073  12.736   9.840  1.00 84.37           C  
ATOM    787  CG1 VAL   102       4.073  11.968  10.703  1.00 84.37           C  
ATOM    788  CG2 VAL   102       3.543  14.172   9.622  1.00 84.37           C  
ATOM    789  N   SER   103       1.094  10.292   8.711  1.00 79.60           N  
ATOM    790  CA  SER   103       0.482   8.983   8.913  1.00 79.60           C  
ATOM    791  C   SER   103      -0.864   8.887   8.201  1.00 79.60           C  
ATOM    792  O   SER   103      -1.251   9.800   7.469  1.00 79.60           O  
ATOM    793  CB  SER   103       0.300   8.700  10.404  1.00 79.60           C  
ATOM    794  OG  SER   103      -0.797   9.430  10.925  1.00 79.60           O  
ATOM    795  N   ALA   104      -1.482   7.632   8.293  1.00 71.78           N  
ATOM    796  CA  ALA   104      -2.743   7.429   7.585  1.00 71.78           C  
ATOM    797  C   ALA   104      -3.805   8.416   8.062  1.00 71.78           C  
ATOM    798  O   ALA   104      -4.618   8.894   7.268  1.00 71.78           O  
ATOM    799  CB  ALA   104      -3.233   5.995   7.770  1.00 71.78           C  
ATOM    800  N   VAL   105      -3.534   8.884   9.311  1.00 72.52           N  
ATOM    801  CA  VAL   105      -4.519   9.831   9.824  1.00 72.52           C  
ATOM    802  C   VAL   105      -3.808  11.023  10.460  1.00 72.52           C  
ATOM    803  O   VAL   105      -4.404  11.762  11.247  1.00 72.52           O  
ATOM    804  CB  VAL   105      -5.465   9.166  10.849  1.00 72.52           C  
ATOM    805  CG1 VAL   105      -6.446   8.228  10.149  1.00 72.52           C  
ATOM    806  CG2 VAL   105      -4.660   8.411  11.905  1.00 72.52           C  
ATOM    807  N   GLY   106      -2.593  11.180  10.127  1.00 77.25           N  
ATOM    808  CA  GLY   106      -1.783  12.180  10.804  1.00 77.25           C  
ATOM    809  C   GLY   106      -1.917  13.566  10.200  1.00 77.25           C  
ATOM    810  O   GLY   106      -2.812  13.810   9.388  1.00 77.25           O  
ATOM    811  N   GLU   107      -1.192  14.430  10.676  1.00 85.41           N  
ATOM    812  CA  GLU   107      -1.148  15.826  10.250  1.00 85.41           C  
ATOM    813  C   GLU   107      -0.604  15.953   8.830  1.00 85.41           C  
ATOM    814  O   GLU   107       0.311  15.224   8.443  1.00 85.41           O  
ATOM    815  CB  GLU   107      -0.299  16.656  11.216  1.00 85.41           C  
ATOM    816  CG  GLU   107      -0.969  16.917  12.557  1.00 85.41           C  
ATOM    817  CD  GLU   107      -0.132  17.778  13.489  1.00 85.41           C  
ATOM    818  OE1 GLU   107      -0.607  18.113  14.597  1.00 85.41           O  
ATOM    819  OE2 GLU   107       1.009  18.121  13.108  1.00 85.41           O  
ATOM    820  N   GLN   108      -1.155  16.856   8.045  1.00 90.84           N  
ATOM    821  CA  GLN   108      -0.691  17.085   6.680  1.00 90.84           C  
ATOM    822  C   GLN   108       0.369  18.182   6.636  1.00 90.84           C  
ATOM    823  O   GLN   108       0.367  19.088   7.472  1.00 90.84           O  
ATOM    824  CB  GLN   108      -1.863  17.450   5.768  1.00 90.84           C  
ATOM    825  CG  GLN   108      -2.799  16.286   5.474  1.00 90.84           C  
ATOM    826  CD  GLN   108      -3.881  16.123   6.525  1.00 90.84           C  
ATOM    827  OE1 GLN   108      -3.977  16.918   7.465  1.00 90.84           O  
ATOM    828  NE2 GLN   108      -4.702  15.089   6.375  1.00 90.84           N  
ATOM    829  N   PHE   109       1.375  18.032   5.803  1.00 93.51           N  
ATOM    830  CA  PHE   109       2.424  19.030   5.633  1.00 93.51           C  
ATOM    831  C   PHE   109       2.807  19.167   4.164  1.00 93.51           C  
ATOM    832  O   PHE   109       2.407  18.349   3.333  1.00 93.51           O  
ATOM    833  CB  PHE   109       3.656  18.664   6.465  1.00 93.51           C  
ATOM    834  CG  PHE   109       4.327  17.389   6.028  1.00 93.51           C  
ATOM    835  CD1 PHE   109       3.874  16.157   6.484  1.00 93.51           C  
ATOM    836  CD2 PHE   109       5.412  17.424   5.161  1.00 93.51           C  
ATOM    837  CE1 PHE   109       4.493  14.976   6.081  1.00 93.51           C  
ATOM    838  CE2 PHE   109       6.036  16.248   4.754  1.00 93.51           C  
ATOM    839  CZ  PHE   109       5.576  15.025   5.216  1.00 93.51           C  
ATOM    840  N   ILE   110       3.454  20.296   3.817  1.00 95.61           N  
ATOM    841  CA  ILE   110       3.901  20.538   2.449  1.00 95.61           C  
ATOM    842  C   ILE   110       5.352  20.092   2.293  1.00 95.61           C  
ATOM    843  O   ILE   110       6.217  20.482   3.081  1.00 95.61           O  
ATOM    844  CB  ILE   110       3.753  22.027   2.062  1.00 95.61           C  
ATOM    845  CG1 ILE   110       2.273  22.418   1.997  1.00 95.61           C  
ATOM    846  CG2 ILE   110       4.453  22.310   0.730  1.00 95.61           C  
ATOM    847  CD1 ILE   110       2.033  23.880   1.647  1.00 95.61           C  
ATOM    848  N   ASP   111       5.572  19.203   1.358  1.00 95.25           N  
ATOM    849  CA  ASP   111       6.907  18.756   0.973  1.00 95.25           C  
ATOM    850  C   ASP   111       7.327  19.365  -0.363  1.00 95.25           C  
ATOM    851  O   ASP   111       6.744  19.054  -1.403  1.00 95.25           O  
ATOM    852  CB  ASP   111       6.960  17.229   0.894  1.00 95.25           C  
ATOM    853  CG  ASP   111       8.358  16.697   0.631  1.00 95.25           C  
ATOM    854  OD1 ASP   111       9.337  17.461   0.768  1.00 95.25           O  
ATOM    855  OD2 ASP   111       8.481  15.503   0.280  1.00 95.25           O  
ATOM    856  N   LEU   112       8.306  20.262  -0.347  1.00 94.57           N  
ATOM    857  CA  LEU   112       8.824  20.858  -1.573  1.00 94.57           C  
ATOM    858  C   LEU   112       9.921  19.988  -2.179  1.00 94.57           C  
ATOM    859  O   LEU   112      10.879  19.623  -1.493  1.00 94.57           O  
ATOM    860  CB  LEU   112       9.364  22.264  -1.299  1.00 94.57           C  
ATOM    861  CG  LEU   112       8.356  23.287  -0.772  1.00 94.57           C  
ATOM    862  CD1 LEU   112       9.056  24.603  -0.450  1.00 94.57           C  
ATOM    863  CD2 LEU   112       7.236  23.504  -1.784  1.00 94.57           C  
ATOM    864  N   THR   113       9.725  19.513  -3.429  1.00 91.69           N  
ATOM    865  CA  THR   113      10.708  18.706  -4.143  1.00 91.69           C  
ATOM    866  C   THR   113      11.117  19.382  -5.448  1.00 91.69           C  
ATOM    867  O   THR   113      10.330  20.118  -6.046  1.00 91.69           O  
ATOM    868  CB  THR   113      10.163  17.297  -4.440  1.00 91.69           C  
ATOM    869  OG1 THR   113       8.952  17.409  -5.198  1.00 91.69           O  
ATOM    870  CG2 THR   113       9.873  16.535  -3.151  1.00 91.69           C  
ATOM    871  N   SER   114      12.343  19.361  -5.726  1.00 86.45           N  
ATOM    872  CA  SER   114      12.827  19.940  -6.974  1.00 86.45           C  
ATOM    873  C   SER   114      13.604  18.916  -7.794  1.00 86.45           C  
ATOM    874  O   SER   114      14.176  17.974  -7.241  1.00 86.45           O  
ATOM    875  CB  SER   114      13.710  21.157  -6.695  1.00 86.45           C  
ATOM    876  OG  SER   114      14.987  20.755  -6.227  1.00 86.45           O  
ATOM    877  N   ASP   115      13.481  18.895  -9.071  1.00 77.54           N  
ATOM    878  CA  ASP   115      14.157  17.952  -9.956  1.00 77.54           C  
ATOM    879  C   ASP   115      15.591  18.395 -10.238  1.00 77.54           C  
ATOM    880  O   ASP   115      16.486  17.560 -10.387  1.00 77.54           O  
ATOM    881  CB  ASP   115      13.386  17.801 -11.270  1.00 77.54           C  
ATOM    882  CG  ASP   115      12.035  17.131 -11.090  1.00 77.54           C  
ATOM    883  OD1 ASP   115      11.880  16.310 -10.160  1.00 77.54           O  
ATOM    884  OD2 ASP   115      11.118  17.424 -11.888  1.00 77.54           O  
ATOM    885  N   SER   116      15.914  19.682 -10.152  1.00 70.59           N  
ATOM    886  CA  SER   116      17.180  20.193 -10.669  1.00 70.59           C  
ATOM    887  C   SER   116      18.015  20.824  -9.560  1.00 70.59           C  
ATOM    888  O   SER   116      17.501  21.116  -8.478  1.00 70.59           O  
ATOM    889  CB  SER   116      16.932  21.217 -11.777  1.00 70.59           C  
ATOM    890  OG  SER   116      16.307  22.379 -11.258  1.00 70.59           O  
ATOM    891  N   GLY   117      19.283  20.462  -9.446  1.00 66.07           N  
ATOM    892  CA  GLY   117      20.173  21.176  -8.544  1.00 66.07           C  
ATOM    893  C   GLY   117      20.597  22.532  -9.074  1.00 66.07           C  
ATOM    894  O   GLY   117      21.054  23.387  -8.312  1.00 66.07           O  
ATOM    895  N   GLY   118      20.221  22.899 -10.363  1.00 68.12           N  
ATOM    896  CA  GLY   118      20.815  24.109 -10.909  1.00 68.12           C  
ATOM    897  C   GLY   118      19.793  25.059 -11.504  1.00 68.12           C  
ATOM    898  O   GLY   118      18.689  24.646 -11.865  1.00 68.12           O  
ATOM    899  N   GLY   119      19.416  26.195 -10.834  1.00 77.79           N  
ATOM    900  CA  GLY   119      18.590  27.164 -11.536  1.00 77.79           C  
ATOM    901  C   GLY   119      18.256  28.383 -10.697  1.00 77.79           C  
ATOM    902  O   GLY   119      18.985  28.717  -9.760  1.00 77.79           O  
ATOM    903  N   ALA   120      17.337  29.187 -11.253  1.00 89.56           N  
ATOM    904  CA  ALA   120      16.803  30.373 -10.588  1.00 89.56           C  
ATOM    905  C   ALA   120      16.020  29.992  -9.334  1.00 89.56           C  
ATOM    906  O   ALA   120      15.652  28.829  -9.154  1.00 89.56           O  
ATOM    907  CB  ALA   120      15.916  31.166 -11.544  1.00 89.56           C  
ATOM    908  N   TYR   121      16.073  30.823  -8.401  1.00 91.65           N  
ATOM    909  CA  TYR   121      15.338  30.639  -7.154  1.00 91.65           C  
ATOM    910  C   TYR   121      14.106  31.534  -7.109  1.00 91.65           C  
ATOM    911  O   TYR   121      14.040  32.546  -7.812  1.00 91.65           O  
ATOM    912  CB  TYR   121      16.240  30.930  -5.951  1.00 91.65           C  
ATOM    913  CG  TYR   121      17.422  29.999  -5.839  1.00 91.65           C  
ATOM    914  CD1 TYR   121      17.263  28.690  -5.387  1.00 91.65           C  
ATOM    915  CD2 TYR   121      18.701  30.425  -6.182  1.00 91.65           C  
ATOM    916  CE1 TYR   121      18.350  27.829  -5.280  1.00 91.65           C  
ATOM    917  CE2 TYR   121      19.795  29.573  -6.079  1.00 91.65           C  
ATOM    918  CZ  TYR   121      19.610  28.278  -5.629  1.00 91.65           C  
ATOM    919  OH  TYR   121      20.690  27.430  -5.525  1.00 91.65           O  
ATOM    920  N   PHE   122      13.100  31.100  -6.442  1.00 92.39           N  
ATOM    921  CA  PHE   122      11.908  31.907  -6.208  1.00 92.39           C  
ATOM    922  C   PHE   122      12.246  33.145  -5.385  1.00 92.39           C  
ATOM    923  O   PHE   122      13.104  33.095  -4.502  1.00 92.39           O  
ATOM    924  CB  PHE   122      10.831  31.082  -5.498  1.00 92.39           C  
ATOM    925  CG  PHE   122      10.057  30.175  -6.416  1.00 92.39           C  
ATOM    926  CD1 PHE   122       9.234  30.701  -7.404  1.00 92.39           C  
ATOM    927  CD2 PHE   122      10.152  28.796  -6.290  1.00 92.39           C  
ATOM    928  CE1 PHE   122       8.517  29.864  -8.256  1.00 92.39           C  
ATOM    929  CE2 PHE   122       9.438  27.953  -7.137  1.00 92.39           C  
ATOM    930  CZ  PHE   122       8.620  28.489  -8.119  1.00 92.39           C  
ATOM    931  N   GLN   123      11.695  34.239  -5.691  1.00 92.99           N  
ATOM    932  CA  GLN   123      11.791  35.470  -4.914  1.00 92.99           C  
ATOM    933  C   GLN   123      10.659  35.567  -3.895  1.00 92.99           C  
ATOM    934  O   GLN   123       9.649  34.870  -4.013  1.00 92.99           O  
ATOM    935  CB  GLN   123      11.773  36.690  -5.835  1.00 92.99           C  
ATOM    936  CG  GLN   123      12.879  36.685  -6.883  1.00 92.99           C  
ATOM    937  CD  GLN   123      14.268  36.712  -6.272  1.00 92.99           C  
ATOM    938  OE1 GLN   123      14.531  37.465  -5.328  1.00 92.99           O  
ATOM    939  NE2 GLN   123      15.166  35.891  -6.804  1.00 92.99           N  
ATOM    940  N   PRO   124      10.879  36.271  -2.888  1.00 92.52           N  
ATOM    941  CA  PRO   124       9.813  36.466  -1.903  1.00 92.52           C  
ATOM    942  C   PRO   124       8.505  36.936  -2.535  1.00 92.52           C  
ATOM    943  O   PRO   124       8.508  37.850  -3.363  1.00 92.52           O  
ATOM    944  CB  PRO   124      10.385  37.538  -0.972  1.00 92.52           C  
ATOM    945  CG  PRO   124      11.867  37.352  -1.041  1.00 92.52           C  
ATOM    946  CD  PRO   124      12.232  36.949  -2.440  1.00 92.52           C  
ATOM    947  N   GLY   125       7.474  36.240  -2.320  1.00 92.54           N  
ATOM    948  CA  GLY   125       6.144  36.567  -2.807  1.00 92.54           C  
ATOM    949  C   GLY   125       5.757  35.790  -4.051  1.00 92.54           C  
ATOM    950  O   GLY   125       4.612  35.860  -4.502  1.00 92.54           O  
ATOM    951  N   ASP   126       6.655  34.998  -4.584  1.00 94.60           N  
ATOM    952  CA  ASP   126       6.351  34.208  -5.773  1.00 94.60           C  
ATOM    953  C   ASP   126       5.412  33.051  -5.439  1.00 94.60           C  
ATOM    954  O   ASP   126       5.236  32.705  -4.269  1.00 94.60           O  
ATOM    955  CB  ASP   126       7.638  33.675  -6.407  1.00 94.60           C  
ATOM    956  CG  ASP   126       8.401  34.736  -7.181  1.00 94.60           C  
ATOM    957  OD1 ASP   126       7.866  35.848  -7.381  1.00 94.60           O  
ATOM    958  OD2 ASP   126       9.546  34.456  -7.597  1.00 94.60           O  
ATOM    959  N   THR   127       4.854  32.522  -6.508  1.00 94.67           N  
ATOM    960  CA  THR   127       3.864  31.464  -6.337  1.00 94.67           C  
ATOM    961  C   THR   127       4.319  30.181  -7.027  1.00 94.67           C  
ATOM    962  O   THR   127       4.677  30.197  -8.206  1.00 94.67           O  
ATOM    963  CB  THR   127       2.491  31.889  -6.891  1.00 94.67           C  
ATOM    964  OG1 THR   127       2.060  33.080  -6.221  1.00 94.67           O  
ATOM    965  CG2 THR   127       1.450  30.795  -6.678  1.00 94.67           C  
ATOM    966  N   ILE   128       4.377  29.086  -6.300  1.00 93.80           N  
ATOM    967  CA  ILE   128       4.620  27.765  -6.869  1.00 93.80           C  
ATOM    968  C   ILE   128       3.353  27.256  -7.552  1.00 93.80           C  
ATOM    969  O   ILE   128       2.303  27.134  -6.916  1.00 93.80           O  
ATOM    970  CB  ILE   128       5.086  26.762  -5.790  1.00 93.80           C  
ATOM    971  CG1 ILE   128       6.343  27.284  -5.083  1.00 93.80           C  
ATOM    972  CG2 ILE   128       5.338  25.383  -6.407  1.00 93.80           C  
ATOM    973  CD1 ILE   128       6.726  26.496  -3.839  1.00 93.80           C  
ATOM    974  N   THR   129       3.426  26.898  -8.765  1.00 91.44           N  
ATOM    975  CA  THR   129       2.219  26.516  -9.489  1.00 91.44           C  
ATOM    976  C   THR   129       2.128  24.999  -9.626  1.00 91.44           C  
ATOM    977  O   THR   129       1.044  24.454  -9.846  1.00 91.44           O  
ATOM    978  CB  THR   129       2.177  27.163 -10.886  1.00 91.44           C  
ATOM    979  OG1 THR   129       3.389  26.856 -11.585  1.00 91.44           O  
ATOM    980  CG2 THR   129       2.031  28.678 -10.786  1.00 91.44           C  
ATOM    981  N   LYS   130       3.228  24.316  -9.485  1.00 91.60           N  
ATOM    982  CA  LYS   130       3.211  22.858  -9.556  1.00 91.60           C  
ATOM    983  C   LYS   130       2.924  22.245  -8.188  1.00 91.60           C  
ATOM    984  O   LYS   130       3.693  22.433  -7.244  1.00 91.60           O  
ATOM    985  CB  LYS   130       4.540  22.331 -10.098  1.00 91.60           C  
ATOM    986  CG  LYS   130       4.399  21.133 -11.026  1.00 91.60           C  
ATOM    987  CD  LYS   130       5.743  20.717 -11.609  1.00 91.60           C  
ATOM    988  CE  LYS   130       5.603  19.517 -12.537  1.00 91.60           C  
ATOM    989  NZ  LYS   130       6.892  19.189 -13.217  1.00 91.60           N  
ATOM    990  N   ALA   131       1.771  21.537  -8.069  1.00 91.61           N  
ATOM    991  CA  ALA   131       1.366  20.998  -6.773  1.00 91.61           C  
ATOM    992  C   ALA   131       0.655  19.658  -6.934  1.00 91.61           C  
ATOM    993  O   ALA   131       0.010  19.409  -7.955  1.00 91.61           O  
ATOM    994  CB  ALA   131       0.466  21.991  -6.042  1.00 91.61           C  
ATOM    995  N   THR   132       0.891  18.701  -6.034  1.00 90.29           N  
ATOM    996  CA  THR   132       0.196  17.420  -5.970  1.00 90.29           C  
ATOM    997  C   THR   132      -0.438  17.217  -4.597  1.00 90.29           C  
ATOM    998  O   THR   132       0.218  17.404  -3.571  1.00 90.29           O  
ATOM    999  CB  THR   132       1.150  16.251  -6.276  1.00 90.29           C  
ATOM   1000  OG1 THR   132       2.186  16.215  -5.286  1.00 90.29           O  
ATOM   1001  CG2 THR   132       1.785  16.405  -7.654  1.00 90.29           C  
ATOM   1002  N   VAL   133      -1.732  17.005  -4.607  1.00 89.30           N  
ATOM   1003  CA  VAL   133      -2.486  16.704  -3.395  1.00 89.30           C  
ATOM   1004  C   VAL   133      -3.116  15.318  -3.508  1.00 89.30           C  
ATOM   1005  O   VAL   133      -3.716  14.984  -4.533  1.00 89.30           O  
ATOM   1006  CB  VAL   133      -3.576  17.766  -3.126  1.00 89.30           C  
ATOM   1007  CG1 VAL   133      -4.326  17.454  -1.832  1.00 89.30           C  
ATOM   1008  CG2 VAL   133      -2.958  19.161  -3.067  1.00 89.30           C  
ATOM   1009  N   PRO   134      -2.847  14.414  -2.576  1.00 83.47           N  
ATOM   1010  CA  PRO   134      -3.489  13.099  -2.646  1.00 83.47           C  
ATOM   1011  C   PRO   134      -5.013  13.189  -2.681  1.00 83.47           C  
ATOM   1012  O   PRO   134      -5.590  14.162  -2.188  1.00 83.47           O  
ATOM   1013  CB  PRO   134      -3.012  12.405  -1.368  1.00 83.47           C  
ATOM   1014  CG  PRO   134      -1.995  13.333  -0.786  1.00 83.47           C  
ATOM   1015  CD  PRO   134      -2.087  14.651  -1.501  1.00 83.47           C  
ATOM   1016  N   ALA   135      -5.678  12.268  -3.389  1.00 78.00           N  
ATOM   1017  CA  ALA   135      -7.133  12.211  -3.499  1.00 78.00           C  
ATOM   1018  C   ALA   135      -7.771  11.857  -2.158  1.00 78.00           C  
ATOM   1019  O   ALA   135      -7.224  11.056  -1.396  1.00 78.00           O  
ATOM   1020  CB  ALA   135      -7.547  11.199  -4.565  1.00 78.00           C  
ATOM   1021  N   GLU   136      -8.709  12.566  -1.765  1.00 73.27           N  
ATOM   1022  CA  GLU   136      -9.478  12.315  -0.550  1.00 73.27           C  
ATOM   1023  C   GLU   136     -10.360  11.079  -0.701  1.00 73.27           C  
ATOM   1024  O   GLU   136     -10.862  10.797  -1.792  1.00 73.27           O  
ATOM   1025  CB  GLU   136     -10.335  13.532  -0.194  1.00 73.27           C  
ATOM   1026  CG  GLU   136      -9.526  14.766   0.177  1.00 73.27           C  
ATOM   1027  CD  GLU   136     -10.390  15.959   0.555  1.00 73.27           C  
ATOM   1028  OE1 GLU   136      -9.836  17.006   0.962  1.00 73.27           O  
ATOM   1029  OE2 GLU   136     -11.632  15.846   0.445  1.00 73.27           O  
ATOM   1030  N   VAL   137     -10.346  10.321   0.262  1.00 73.14           N  
ATOM   1031  CA  VAL   137     -11.128   9.090   0.291  1.00 73.14           C  
ATOM   1032  C   VAL   137     -12.617   9.425   0.354  1.00 73.14           C  
ATOM   1033  O   VAL   137     -13.445   8.710  -0.213  1.00 73.14           O  
ATOM   1034  CB  VAL   137     -10.732   8.194   1.486  1.00 73.14           C  
ATOM   1035  CG1 VAL   137     -11.584   6.927   1.516  1.00 73.14           C  
ATOM   1036  CG2 VAL   137      -9.248   7.842   1.419  1.00 73.14           C  
ATOM   1037  N   GLY   138     -12.843  10.620   0.885  1.00 76.91           N  
ATOM   1038  CA  GLY   138     -14.234  11.008   1.056  1.00 76.91           C  
ATOM   1039  C   GLY   138     -14.978  11.156  -0.257  1.00 76.91           C  
ATOM   1040  O   GLY   138     -15.933  10.422  -0.522  1.00 76.91           O  
ATOM   1041  N   PRO   139     -14.531  12.127  -1.075  1.00 75.88           N  
ATOM   1042  CA  PRO   139     -15.226  12.273  -2.356  1.00 75.88           C  
ATOM   1043  C   PRO   139     -15.288  10.968  -3.147  1.00 75.88           C  
ATOM   1044  O   PRO   139     -16.229  10.751  -3.915  1.00 75.88           O  
ATOM   1045  CB  PRO   139     -14.389  13.321  -3.094  1.00 75.88           C  
ATOM   1046  CG  PRO   139     -13.715  14.102  -2.013  1.00 75.88           C  
ATOM   1047  CD  PRO   139     -13.527  13.206  -0.823  1.00 75.88           C  
ATOM   1048  N   ALA   140     -14.235  10.143  -3.011  1.00 75.82           N  
ATOM   1049  CA  ALA   140     -14.271   8.851  -3.692  1.00 75.82           C  
ATOM   1050  C   ALA   140     -15.408   7.983  -3.162  1.00 75.82           C  
ATOM   1051  O   ALA   140     -16.144   7.370  -3.939  1.00 75.82           O  
ATOM   1052  CB  ALA   140     -12.935   8.129  -3.532  1.00 75.82           C  
ATOM   1053  N   LEU   141     -15.626   8.125  -1.841  1.00 77.76           N  
ATOM   1054  CA  LEU   141     -16.700   7.334  -1.250  1.00 77.76           C  
ATOM   1055  C   LEU   141     -18.063   7.923  -1.599  1.00 77.76           C  
ATOM   1056  O   LEU   141     -19.027   7.184  -1.811  1.00 77.76           O  
ATOM   1057  CB  LEU   141     -16.538   7.260   0.270  1.00 77.76           C  
ATOM   1058  CG  LEU   141     -15.341   6.459   0.785  1.00 77.76           C  
ATOM   1059  CD1 LEU   141     -15.219   6.602   2.299  1.00 77.76           C  
ATOM   1060  CD2 LEU   141     -15.470   4.991   0.391  1.00 77.76           C  
ATOM   1061  N   ASP   142     -18.006   9.241  -1.708  1.00 79.44           N  
ATOM   1062  CA  ASP   142     -19.244   9.911  -2.094  1.00 79.44           C  
ATOM   1063  C   ASP   142     -19.653   9.533  -3.516  1.00 79.44           C  
ATOM   1064  O   ASP   142     -20.823   9.245  -3.776  1.00 79.44           O  
ATOM   1065  CB  ASP   142     -19.094  11.429  -1.976  1.00 79.44           C  
ATOM   1066  CG  ASP   142     -19.334  11.941  -0.567  1.00 79.44           C  
ATOM   1067  OD1 ASP   142     -19.746  11.149   0.308  1.00 79.44           O  
ATOM   1068  OD2 ASP   142     -19.112  13.148  -0.330  1.00 79.44           O  
ATOM   1069  N   ALA   143     -18.667   9.590  -4.348  1.00 79.53           N  
ATOM   1070  CA  ALA   143     -18.944   9.217  -5.733  1.00 79.53           C  
ATOM   1071  C   ALA   143     -19.436   7.775  -5.824  1.00 79.53           C  
ATOM   1072  O   ALA   143     -20.342   7.469  -6.603  1.00 79.53           O  
ATOM   1073  CB  ALA   143     -17.699   9.407  -6.595  1.00 79.53           C  
ATOM   1074  N   ALA   144     -18.826   6.975  -5.003  1.00 78.54           N  
ATOM   1075  CA  ALA   144     -19.248   5.576  -4.972  1.00 78.54           C  
ATOM   1076  C   ALA   144     -20.690   5.449  -4.490  1.00 78.54           C  
ATOM   1077  O   ALA   144     -21.477   4.689  -5.061  1.00 78.54           O  
ATOM   1078  CB  ALA   144     -18.317   4.760  -4.078  1.00 78.54           C  
ATOM   1079  N   GLU   145     -20.985   6.293  -3.498  1.00 80.54           N  
ATOM   1080  CA  GLU   145     -22.345   6.301  -2.967  1.00 80.54           C  
ATOM   1081  C   GLU   145     -23.343   6.794  -4.012  1.00 80.54           C  
ATOM   1082  O   GLU   145     -24.410   6.201  -4.187  1.00 80.54           O  
ATOM   1083  CB  GLU   145     -22.427   7.171  -1.711  1.00 80.54           C  
ATOM   1084  CG  GLU   145     -23.803   7.185  -1.060  1.00 80.54           C  
ATOM   1085  CD  GLU   145     -23.876   8.073   0.171  1.00 80.54           C  
ATOM   1086  OE1 GLU   145     -24.991   8.296   0.694  1.00 80.54           O  
ATOM   1087  OE2 GLU   145     -22.809   8.552   0.617  1.00 80.54           O  
ATOM   1088  N   LYS   146     -22.971   7.861  -4.639  1.00 82.85           N  
ATOM   1089  CA  LYS   146     -23.865   8.414  -5.652  1.00 82.85           C  
ATOM   1090  C   LYS   146     -24.056   7.438  -6.809  1.00 82.85           C  
ATOM   1091  O   LYS   146     -25.147   7.344  -7.376  1.00 82.85           O  
ATOM   1092  CB  LYS   146     -23.326   9.747  -6.175  1.00 82.85           C  
ATOM   1093  CG  LYS   146     -23.578  10.924  -5.244  1.00 82.85           C  
ATOM   1094  CD  LYS   146     -23.073  12.230  -5.845  1.00 82.85           C  
ATOM   1095  CE  LYS   146     -23.218  13.389  -4.867  1.00 82.85           C  
ATOM   1096  NZ  LYS   146     -22.623  14.647  -5.409  1.00 82.85           N  
ATOM   1097  N   GLY   147     -22.992   6.776  -7.106  1.00 78.13           N  
ATOM   1098  CA  GLY   147     -23.073   5.763  -8.146  1.00 78.13           C  
ATOM   1099  C   GLY   147     -23.957   4.589  -7.769  1.00 78.13           C  
ATOM   1100  O   GLY   147     -24.721   4.089  -8.597  1.00 78.13           O  
ATOM   1101  N   LEU   148     -23.939   4.362  -6.496  1.00 77.11           N  
ATOM   1102  CA  LEU   148     -24.740   3.235  -6.031  1.00 77.11           C  
ATOM   1103  C   LEU   148     -26.212   3.621  -5.926  1.00 77.11           C  
ATOM   1104  O   LEU   148     -27.092   2.766  -6.042  1.00 77.11           O  
ATOM   1105  CB  LEU   148     -24.232   2.740  -4.675  1.00 77.11           C  
ATOM   1106  CG  LEU   148     -22.908   1.975  -4.685  1.00 77.11           C  
ATOM   1107  CD1 LEU   148     -22.430   1.724  -3.258  1.00 77.11           C  
ATOM   1108  CD2 LEU   148     -23.054   0.661  -5.444  1.00 77.11           C  
ATOM   1109  N   ALA   149     -26.391   4.948  -5.748  1.00 78.71           N  
ATOM   1110  CA  ALA   149     -27.753   5.446  -5.577  1.00 78.71           C  
ATOM   1111  C   ALA   149     -28.503   5.457  -6.906  1.00 78.71           C  
ATOM   1112  O   ALA   149     -29.736   5.453  -6.931  1.00 78.71           O  
ATOM   1113  CB  ALA   149     -27.735   6.846  -4.969  1.00 78.71           C  
ATOM   1114  N   VAL   150     -27.713   5.550  -7.952  1.00 79.29           N  
ATOM   1115  CA  VAL   150     -28.344   5.586  -9.267  1.00 79.29           C  
ATOM   1116  C   VAL   150     -28.814   4.186  -9.653  1.00 79.29           C  
ATOM   1117  O   VAL   150     -29.602   4.024 -10.588  1.00 79.29           O  
ATOM   1118  CB  VAL   150     -27.385   6.143 -10.342  1.00 79.29           C  
ATOM   1119  CG1 VAL   150     -28.075   6.203 -11.703  1.00 79.29           C  
ATOM   1120  CG2 VAL   150     -26.874   7.524  -9.937  1.00 79.29           C  
ATOM   1121  N   LEU   151     -28.346   3.236  -8.853  1.00 75.05           N  
ATOM   1122  CA  LEU   151     -28.817   1.909  -9.234  1.00 75.05           C  
ATOM   1123  C   LEU   151     -30.268   1.705  -8.812  1.00 75.05           C  
ATOM   1124  O   LEU   151     -30.640   2.020  -7.679  1.00 75.05           O  
ATOM   1125  CB  LEU   151     -27.934   0.826  -8.606  1.00 75.05           C  
ATOM   1126  CG  LEU   151     -26.565   0.611  -9.251  1.00 75.05           C  
ATOM   1127  CD1 LEU   151     -25.716  -0.321  -8.393  1.00 75.05           C  
ATOM   1128  CD2 LEU   151     -26.719   0.054 -10.662  1.00 75.05           C  
ATOM   1129  N   PRO   152     -31.089   1.353  -9.750  1.00 78.23           N  
ATOM   1130  CA  PRO   152     -32.474   1.067  -9.370  1.00 78.23           C  
ATOM   1131  C   PRO   152     -32.581  -0.021  -8.303  1.00 78.23           C  
ATOM   1132  O   PRO   152     -31.785  -0.964  -8.296  1.00 78.23           O  
ATOM   1133  CB  PRO   152     -33.112   0.608 -10.683  1.00 78.23           C  
ATOM   1134  CG  PRO   152     -31.996   0.625 -11.677  1.00 78.23           C  
ATOM   1135  CD  PRO   152     -30.739   1.053 -10.974  1.00 78.23           C  
ATOM   1136  N   LYS   153     -33.303   0.206  -7.265  1.00 79.69           N  
ATOM   1137  CA  LYS   153     -33.508  -0.731  -6.164  1.00 79.69           C  
ATOM   1138  C   LYS   153     -33.806  -2.134  -6.684  1.00 79.69           C  
ATOM   1139  O   LYS   153     -33.453  -3.127  -6.045  1.00 79.69           O  
ATOM   1140  CB  LYS   153     -34.645  -0.255  -5.258  1.00 79.69           C  
ATOM   1141  CG  LYS   153     -34.329   1.017  -4.485  1.00 79.69           C  
ATOM   1142  CD  LYS   153     -35.458   1.386  -3.532  1.00 79.69           C  
ATOM   1143  CE  LYS   153     -35.200   2.722  -2.849  1.00 79.69           C  
ATOM   1144  NZ  LYS   153     -36.172   2.977  -1.744  1.00 79.69           N  
ATOM   1145  N   GLU   154     -34.542  -2.074  -7.887  1.00 80.44           N  
ATOM   1146  CA  GLU   154     -34.875  -3.370  -8.472  1.00 80.44           C  
ATOM   1147  C   GLU   154     -33.616  -4.169  -8.796  1.00 80.44           C  
ATOM   1148  O   GLU   154     -33.562  -5.377  -8.556  1.00 80.44           O  
ATOM   1149  CB  GLU   154     -35.723  -3.189  -9.733  1.00 80.44           C  
ATOM   1150  CG  GLU   154     -37.158  -2.767  -9.455  1.00 80.44           C  
ATOM   1151  CD  GLU   154     -37.319  -1.265  -9.281  1.00 80.44           C  
ATOM   1152  OE1 GLU   154     -38.347  -0.826  -8.719  1.00 80.44           O  
ATOM   1153  OE2 GLU   154     -36.409  -0.522  -9.711  1.00 80.44           O  
ATOM   1154  N   LYS   155     -32.614  -3.396  -9.149  1.00 77.00           N  
ATOM   1155  CA  LYS   155     -31.380  -4.061  -9.558  1.00 77.00           C  
ATOM   1156  C   LYS   155     -30.575  -4.519  -8.345  1.00 77.00           C  
ATOM   1157  O   LYS   155     -29.926  -5.566  -8.383  1.00 77.00           O  
ATOM   1158  CB  LYS   155     -30.533  -3.133 -10.429  1.00 77.00           C  
ATOM   1159  CG  LYS   155     -31.011  -3.030 -11.870  1.00 77.00           C  
ATOM   1160  CD  LYS   155     -30.049  -2.212 -12.721  1.00 77.00           C  
ATOM   1161  CE  LYS   155     -30.563  -2.045 -14.145  1.00 77.00           C  
ATOM   1162  NZ  LYS   155     -29.600  -1.285 -14.996  1.00 77.00           N  
ATOM   1163  N   ILE   156     -30.590  -3.762  -7.271  1.00 78.49           N  
ATOM   1164  CA  ILE   156     -29.951  -4.146  -6.017  1.00 78.49           C  
ATOM   1165  C   ILE   156     -30.613  -5.406  -5.466  1.00 78.49           C  
ATOM   1166  O   ILE   156     -29.930  -6.317  -4.991  1.00 78.49           O  
ATOM   1167  CB  ILE   156     -30.018  -3.006  -4.977  1.00 78.49           C  
ATOM   1168  CG1 ILE   156     -29.214  -1.794  -5.460  1.00 78.49           C  
ATOM   1169  CG2 ILE   156     -29.515  -3.489  -3.613  1.00 78.49           C  
ATOM   1170  CD1 ILE   156     -29.329  -0.574  -4.556  1.00 78.49           C  
ATOM   1171  N   GLY   157     -31.960  -5.420  -5.654  1.00 82.20           N  
ATOM   1172  CA  GLY   157     -32.697  -6.594  -5.211  1.00 82.20           C  
ATOM   1173  C   GLY   157     -32.320  -7.854  -5.966  1.00 82.20           C  
ATOM   1174  O   GLY   157     -32.149  -8.917  -5.365  1.00 82.20           O  
ATOM   1175  N   THR   158     -32.163  -7.650  -7.206  1.00 81.31           N  
ATOM   1176  CA  THR   158     -31.775  -8.786  -8.035  1.00 81.31           C  
ATOM   1177  C   THR   158     -30.386  -9.286  -7.652  1.00 81.31           C  
ATOM   1178  O   THR   158     -30.156 -10.495  -7.569  1.00 81.31           O  
ATOM   1179  CB  THR   158     -31.797  -8.420  -9.531  1.00 81.31           C  
ATOM   1180  OG1 THR   158     -33.082  -7.882  -9.866  1.00 81.31           O  
ATOM   1181  CG2 THR   158     -31.528  -9.643 -10.401  1.00 81.31           C  
ATOM   1182  N   LEU   159     -29.530  -8.300  -7.295  1.00 78.18           N  
ATOM   1183  CA  LEU   159     -28.177  -8.651  -6.880  1.00 78.18           C  
ATOM   1184  C   LEU   159     -28.192  -9.396  -5.550  1.00 78.18           C  
ATOM   1185  O   LEU   159     -27.498 -10.403  -5.389  1.00 78.18           O  
ATOM   1186  CB  LEU   159     -27.308  -7.395  -6.766  1.00 78.18           C  
ATOM   1187  CG  LEU   159     -26.444  -7.056  -7.981  1.00 78.18           C  
ATOM   1188  CD1 LEU   159     -26.422  -5.549  -8.212  1.00 78.18           C  
ATOM   1189  CD2 LEU   159     -25.029  -7.593  -7.798  1.00 78.18           C  
ATOM   1190  N   LEU   160     -29.028  -8.960  -4.655  1.00 82.30           N  
ATOM   1191  CA  LEU   160     -29.137  -9.614  -3.355  1.00 82.30           C  
ATOM   1192  C   LEU   160     -29.746 -11.005  -3.495  1.00 82.30           C  
ATOM   1193  O   LEU   160     -29.337 -11.939  -2.802  1.00 82.30           O  
ATOM   1194  CB  LEU   160     -29.983  -8.768  -2.399  1.00 82.30           C  
ATOM   1195  CG  LEU   160     -29.363  -7.451  -1.931  1.00 82.30           C  
ATOM   1196  CD1 LEU   160     -30.371  -6.651  -1.113  1.00 82.30           C  
ATOM   1197  CD2 LEU   160     -28.098  -7.713  -1.121  1.00 82.30           C  
ATOM   1198  N   ASP   161     -30.591 -11.149  -4.495  1.00 82.64           N  
ATOM   1199  CA  ASP   161     -31.207 -12.451  -4.730  1.00 82.64           C  
ATOM   1200  C   ASP   161     -30.189 -13.449  -5.278  1.00 82.64           C  
ATOM   1201  O   ASP   161     -30.138 -14.598  -4.833  1.00 82.64           O  
ATOM   1202  CB  ASP   161     -32.387 -12.320  -5.695  1.00 82.64           C  
ATOM   1203  CG  ASP   161     -33.629 -11.744  -5.039  1.00 82.64           C  
ATOM   1204  OD1 ASP   161     -33.695 -11.699  -3.791  1.00 82.64           O  
ATOM   1205  OD2 ASP   161     -34.552 -11.333  -5.775  1.00 82.64           O  
ATOM   1206  N   GLU   162     -29.352 -12.876  -6.107  1.00 78.14           N  
ATOM   1207  CA  GLU   162     -28.335 -13.746  -6.690  1.00 78.14           C  
ATOM   1208  C   GLU   162     -27.296 -14.153  -5.649  1.00 78.14           C  
ATOM   1209  O   GLU   162     -26.835 -15.297  -5.640  1.00 78.14           O  
ATOM   1210  CB  GLU   162     -27.652 -13.056  -7.874  1.00 78.14           C  
ATOM   1211  CG  GLU   162     -28.522 -12.968  -9.119  1.00 78.14           C  
ATOM   1212  CD  GLU   162     -27.764 -12.488 -10.347  1.00 78.14           C  
ATOM   1213  OE1 GLU   162     -28.335 -12.516 -11.461  1.00 78.14           O  
ATOM   1214  OE2 GLU   162     -26.591 -12.082 -10.194  1.00 78.14           O  
ATOM   1215  N   ALA   163     -27.042 -13.213  -4.786  1.00 76.81           N  
ATOM   1216  CA  ALA   163     -26.116 -13.516  -3.698  1.00 76.81           C  
ATOM   1217  C   ALA   163     -26.701 -14.564  -2.755  1.00 76.81           C  
ATOM   1218  O   ALA   163     -26.005 -15.494  -2.342  1.00 76.81           O  
ATOM   1219  CB  ALA   163     -25.769 -12.245  -2.926  1.00 76.81           C  
ATOM   1220  N   ALA   164     -27.964 -14.406  -2.494  1.00 80.84           N  
ATOM   1221  CA  ALA   164     -28.620 -15.360  -1.604  1.00 80.84           C  
ATOM   1222  C   ALA   164     -28.650 -16.755  -2.222  1.00 80.84           C  
ATOM   1223  O   ALA   164     -28.416 -17.751  -1.533  1.00 80.84           O  
ATOM   1224  CB  ALA   164     -30.037 -14.896  -1.277  1.00 80.84           C  
ATOM   1225  N   THR   165     -28.849 -16.749  -3.451  1.00 78.18           N  
ATOM   1226  CA  THR   165     -28.901 -18.031  -4.146  1.00 78.18           C  
ATOM   1227  C   THR   165     -27.522 -18.683  -4.180  1.00 78.18           C  
ATOM   1228  O   THR   165     -27.403 -19.902  -4.042  1.00 78.18           O  
ATOM   1229  CB  THR   165     -29.429 -17.866  -5.583  1.00 78.18           C  
ATOM   1230  OG1 THR   165     -30.604 -17.045  -5.563  1.00 78.18           O  
ATOM   1231  CG2 THR   165     -29.777 -19.217  -6.200  1.00 78.18           C  
ATOM   1232  N   ALA   166     -26.526 -17.784  -4.322  1.00 72.50           N  
ATOM   1233  CA  ALA   166     -25.165 -18.310  -4.394  1.00 72.50           C  
ATOM   1234  C   ALA   166     -24.733 -18.898  -3.054  1.00 72.50           C  
ATOM   1235  O   ALA   166     -24.062 -19.932  -3.011  1.00 72.50           O  
ATOM   1236  CB  ALA   166     -24.194 -17.215  -4.829  1.00 72.50           C  
ATOM   1237  N   PHE   167     -25.226 -18.256  -2.025  1.00 76.85           N  
ATOM   1238  CA  PHE   167     -24.799 -18.735  -0.716  1.00 76.85           C  
ATOM   1239  C   PHE   167     -25.822 -19.704  -0.134  1.00 76.85           C  
ATOM   1240  O   PHE   167     -25.630 -20.233   0.963  1.00 76.85           O  
ATOM   1241  CB  PHE   167     -24.585 -17.560   0.244  1.00 76.85           C  
ATOM   1242  CG  PHE   167     -23.387 -16.713  -0.091  1.00 76.85           C  
ATOM   1243  CD1 PHE   167     -22.100 -17.178   0.150  1.00 76.85           C  
ATOM   1244  CD2 PHE   167     -23.548 -15.451  -0.648  1.00 76.85           C  
ATOM   1245  CE1 PHE   167     -20.989 -16.397  -0.160  1.00 76.85           C  
ATOM   1246  CE2 PHE   167     -22.443 -14.664  -0.960  1.00 76.85           C  
ATOM   1247  CZ  PHE   167     -21.164 -15.138  -0.714  1.00 76.85           C  
ATOM   1248  N   GLY   168     -26.914 -19.779  -0.818  1.00 77.82           N  
ATOM   1249  CA  GLY   168     -27.904 -20.700  -0.284  1.00 77.82           C  
ATOM   1250  C   GLY   168     -27.475 -22.152  -0.369  1.00 77.82           C  
ATOM   1251  O   GLY   168     -26.885 -22.573  -1.367  1.00 77.82           O  
ATOM   1252  N   GLY   169     -27.453 -22.750   0.722  1.00 75.57           N  
ATOM   1253  CA  GLY   169     -27.185 -24.179   0.750  1.00 75.57           C  
ATOM   1254  C   GLY   169     -25.824 -24.519   1.329  1.00 75.57           C  
ATOM   1255  O   GLY   169     -25.401 -25.676   1.295  1.00 75.57           O  
ATOM   1256  N   LEU   170     -25.069 -23.465   1.601  1.00 81.72           N  
ATOM   1257  CA  LEU   170     -23.726 -23.724   2.108  1.00 81.72           C  
ATOM   1258  C   LEU   170     -23.763 -24.063   3.594  1.00 81.72           C  
ATOM   1259  O   LEU   170     -22.717 -24.266   4.215  1.00 81.72           O  
ATOM   1260  CB  LEU   170     -22.821 -22.512   1.871  1.00 81.72           C  
ATOM   1261  CG  LEU   170     -22.542 -22.149   0.411  1.00 81.72           C  
ATOM   1262  CD1 LEU   170     -21.810 -20.814   0.328  1.00 81.72           C  
ATOM   1263  CD2 LEU   170     -21.736 -23.250  -0.269  1.00 81.72           C  
ATOM   1264  N   GLY   171     -25.000 -24.074   4.139  1.00 82.47           N  
ATOM   1265  CA  GLY   171     -25.161 -24.303   5.566  1.00 82.47           C  
ATOM   1266  C   GLY   171     -24.514 -25.591   6.040  1.00 82.47           C  
ATOM   1267  O   GLY   171     -23.637 -25.568   6.906  1.00 82.47           O  
ATOM   1268  N   PRO   172     -24.853 -26.684   5.392  1.00 82.67           N  
ATOM   1269  CA  PRO   172     -24.296 -27.956   5.858  1.00 82.67           C  
ATOM   1270  C   PRO   172     -22.776 -28.019   5.723  1.00 82.67           C  
ATOM   1271  O   PRO   172     -22.095 -28.539   6.611  1.00 82.67           O  
ATOM   1272  CB  PRO   172     -24.968 -28.988   4.949  1.00 82.67           C  
ATOM   1273  CG  PRO   172     -26.261 -28.358   4.545  1.00 82.67           C  
ATOM   1274  CD  PRO   172     -26.053 -26.875   4.430  1.00 82.67           C  
ATOM   1275  N   SER   173     -22.285 -27.397   4.649  1.00 81.96           N  
ATOM   1276  CA  SER   173     -20.833 -27.403   4.505  1.00 81.96           C  
ATOM   1277  C   SER   173     -20.169 -26.534   5.568  1.00 81.96           C  
ATOM   1278  O   SER   173     -19.167 -26.934   6.167  1.00 81.96           O  
ATOM   1279  CB  SER   173     -20.430 -26.916   3.113  1.00 81.96           C  
ATOM   1280  OG  SER   173     -21.254 -27.500   2.118  1.00 81.96           O  
ATOM   1281  N   LEU   174     -20.816 -25.396   5.876  1.00 85.70           N  
ATOM   1282  CA  LEU   174     -20.256 -24.499   6.882  1.00 85.70           C  
ATOM   1283  C   LEU   174     -20.345 -25.118   8.272  1.00 85.70           C  
ATOM   1284  O   LEU   174     -19.422 -24.980   9.078  1.00 85.70           O  
ATOM   1285  CB  LEU   174     -20.982 -23.151   6.862  1.00 85.70           C  
ATOM   1286  CG  LEU   174     -20.712 -22.252   5.655  1.00 85.70           C  
ATOM   1287  CD1 LEU   174     -21.582 -21.002   5.720  1.00 85.70           C  
ATOM   1288  CD2 LEU   174     -19.235 -21.880   5.585  1.00 85.70           C  
ATOM   1289  N   GLN   175     -21.486 -25.807   8.521  1.00 86.90           N  
ATOM   1290  CA  GLN   175     -21.622 -26.483   9.807  1.00 86.90           C  
ATOM   1291  C   GLN   175     -20.583 -27.591   9.958  1.00 86.90           C  
ATOM   1292  O   GLN   175     -19.980 -27.743  11.023  1.00 86.90           O  
ATOM   1293  CB  GLN   175     -23.030 -27.058   9.965  1.00 86.90           C  
ATOM   1294  CG  GLN   175     -23.310 -27.625  11.350  1.00 86.90           C  
ATOM   1295  CD  GLN   175     -23.181 -26.585  12.447  1.00 86.90           C  
ATOM   1296  OE1 GLN   175     -23.772 -25.504  12.369  1.00 86.90           O  
ATOM   1297  NE2 GLN   175     -22.405 -26.904  13.478  1.00 86.90           N  
ATOM   1298  N   ARG   176     -20.333 -28.268   8.984  1.00 83.62           N  
ATOM   1299  CA  ARG   176     -19.355 -29.349   9.036  1.00 83.62           C  
ATOM   1300  C   ARG   176     -17.943 -28.803   9.218  1.00 83.62           C  
ATOM   1301  O   ARG   176     -17.128 -29.396   9.928  1.00 83.62           O  
ATOM   1302  CB  ARG   176     -19.428 -30.202   7.767  1.00 83.62           C  
ATOM   1303  CG  ARG   176     -18.746 -31.554   7.894  1.00 83.62           C  
ATOM   1304  CD  ARG   176     -19.215 -32.526   6.819  1.00 83.62           C  
ATOM   1305  NE  ARG   176     -20.476 -33.165   7.184  1.00 83.62           N  
ATOM   1306  CZ  ARG   176     -21.435 -33.496   6.324  1.00 83.62           C  
ATOM   1307  NH1 ARG   176     -21.294 -33.253   5.026  1.00 83.62           N  
ATOM   1308  NH2 ARG   176     -22.543 -34.074   6.764  1.00 83.62           N  
ATOM   1309  N   LEU   177     -17.628 -27.735   8.551  1.00 85.82           N  
ATOM   1310  CA  LEU   177     -16.317 -27.116   8.708  1.00 85.82           C  
ATOM   1311  C   LEU   177     -16.094 -26.673  10.150  1.00 85.82           C  
ATOM   1312  O   LEU   177     -15.025 -26.910  10.719  1.00 85.82           O  
ATOM   1313  CB  LEU   177     -16.173 -25.918   7.766  1.00 85.82           C  
ATOM   1314  CG  LEU   177     -14.750 -25.408   7.530  1.00 85.82           C  
ATOM   1315  CD1 LEU   177     -14.288 -25.759   6.119  1.00 85.82           C  
ATOM   1316  CD2 LEU   177     -14.676 -23.902   7.764  1.00 85.82           C  
ATOM   1317  N   VAL   178     -17.097 -26.085  10.720  1.00 87.41           N  
ATOM   1318  CA  VAL   178     -16.998 -25.621  12.100  1.00 87.41           C  
ATOM   1319  C   VAL   178     -16.819 -26.815  13.035  1.00 87.41           C  
ATOM   1320  O   VAL   178     -15.972 -26.788  13.932  1.00 87.41           O  
ATOM   1321  CB  VAL   178     -18.240 -24.800  12.514  1.00 87.41           C  
ATOM   1322  CG1 VAL   178     -18.248 -24.557  14.022  1.00 87.41           C  
ATOM   1323  CG2 VAL   178     -18.280 -23.475  11.755  1.00 87.41           C  
ATOM   1324  N   ASP   179     -17.473 -27.892  12.743  1.00 87.40           N  
ATOM   1325  CA  ASP   179     -17.380 -29.085  13.579  1.00 87.40           C  
ATOM   1326  C   ASP   179     -15.993 -29.716  13.484  1.00 87.40           C  
ATOM   1327  O   ASP   179     -15.412 -30.106  14.499  1.00 87.40           O  
ATOM   1328  CB  ASP   179     -18.450 -30.104  13.180  1.00 87.40           C  
ATOM   1329  CG  ASP   179     -19.853 -29.674  13.569  1.00 87.40           C  
ATOM   1330  OD1 ASP   179     -20.000 -28.739  14.385  1.00 87.40           O  
ATOM   1331  OD2 ASP   179     -20.821 -30.278  13.058  1.00 87.40           O  
ATOM   1332  N   SER   180     -15.508 -29.730  12.270  1.00 83.56           N  
ATOM   1333  CA  SER   180     -14.197 -30.339  12.070  1.00 83.56           C  
ATOM   1334  C   SER   180     -13.098 -29.515  12.732  1.00 83.56           C  
ATOM   1335  O   SER   180     -12.194 -30.068  13.362  1.00 83.56           O  
ATOM   1336  CB  SER   180     -13.900 -30.496  10.578  1.00 83.56           C  
ATOM   1337  OG  SER   180     -14.781 -31.434   9.986  1.00 83.56           O  
ATOM   1338  N   THR   181     -13.301 -28.237  12.653  1.00 81.45           N  
ATOM   1339  CA  THR   181     -12.308 -27.359  13.262  1.00 81.45           C  
ATOM   1340  C   THR   181     -12.312 -27.508  14.780  1.00 81.45           C  
ATOM   1341  O   THR   181     -11.252 -27.541  15.409  1.00 81.45           O  
ATOM   1342  CB  THR   181     -12.561 -25.886  12.887  1.00 81.45           C  
ATOM   1343  OG1 THR   181     -12.545 -25.753  11.461  1.00 81.45           O  
ATOM   1344  CG2 THR   181     -11.493 -24.976  13.484  1.00 81.45           C  
ATOM   1345  N   GLN   182     -13.478 -27.687  15.305  1.00 83.12           N  
ATOM   1346  CA  GLN   182     -13.571 -27.867  16.750  1.00 83.12           C  
ATOM   1347  C   GLN   182     -12.961 -29.198  17.179  1.00 83.12           C  
ATOM   1348  O   GLN   182     -12.293 -29.276  18.213  1.00 83.12           O  
ATOM   1349  CB  GLN   182     -15.028 -27.785  17.209  1.00 83.12           C  
ATOM   1350  CG  GLN   182     -15.582 -26.367  17.245  1.00 83.12           C  
ATOM   1351  CD  GLN   182     -16.995 -26.303  17.793  1.00 83.12           C  
ATOM   1352  OE1 GLN   182     -17.670 -27.329  17.928  1.00 83.12           O  
ATOM   1353  NE2 GLN   182     -17.454 -25.097  18.112  1.00 83.12           N  
ATOM   1354  N   ALA   183     -13.164 -30.150  16.429  1.00 80.47           N  
ATOM   1355  CA  ALA   183     -12.632 -31.473  16.745  1.00 80.47           C  
ATOM   1356  C   ALA   183     -11.108 -31.481  16.680  1.00 80.47           C  
ATOM   1357  O   ALA   183     -10.446 -32.056  17.548  1.00 80.47           O  
ATOM   1358  CB  ALA   183     -13.208 -32.519  15.794  1.00 80.47           C  
ATOM   1359  N   ILE   184     -10.592 -30.772  15.700  1.00 76.46           N  
ATOM   1360  CA  ILE   184      -9.143 -30.669  15.562  1.00 76.46           C  
ATOM   1361  C   ILE   184      -8.563 -29.911  16.754  1.00 76.46           C  
ATOM   1362  O   ILE   184      -7.577 -30.346  17.353  1.00 76.46           O  
ATOM   1363  CB  ILE   184      -8.750 -29.971  14.240  1.00 76.46           C  
ATOM   1364  CG1 ILE   184      -9.135 -30.843  13.040  1.00 76.46           C  
ATOM   1365  CG2 ILE   184      -7.253 -29.648  14.225  1.00 76.46           C  
ATOM   1366  CD1 ILE   184      -9.025 -30.133  11.698  1.00 76.46           C  
ATOM   1367  N   ALA   185      -9.209 -28.831  17.094  1.00 74.75           N  
ATOM   1368  CA  ALA   185      -8.736 -28.028  18.219  1.00 74.75           C  
ATOM   1369  C   ALA   185      -8.796 -28.820  19.522  1.00 74.75           C  
ATOM   1370  O   ALA   185      -7.876 -28.751  20.341  1.00 74.75           O  
ATOM   1371  CB  ALA   185      -9.559 -26.747  18.341  1.00 74.75           C  
ATOM   1372  N   GLY   186      -9.825 -29.609  19.633  1.00 73.82           N  
ATOM   1373  CA  GLY   186      -9.953 -30.410  20.840  1.00 73.82           C  
ATOM   1374  C   GLY   186      -8.920 -31.518  20.934  1.00 73.82           C  
ATOM   1375  O   GLY   186      -8.355 -31.758  22.003  1.00 73.82           O  
ATOM   1376  N   ASP   187      -8.654 -32.165  19.848  1.00 72.16           N  
ATOM   1377  CA  ASP   187      -7.687 -33.258  19.820  1.00 72.16           C  
ATOM   1378  C   ASP   187      -6.271 -32.745  20.071  1.00 72.16           C  
ATOM   1379  O   ASP   187      -5.470 -33.415  20.726  1.00 72.16           O  
ATOM   1380  CB  ASP   187      -7.750 -33.996  18.481  1.00 72.16           C  
ATOM   1381  CG  ASP   187      -8.953 -34.915  18.366  1.00 72.16           C  
ATOM   1382  OD1 ASP   187      -9.644 -35.145  19.382  1.00 72.16           O  
ATOM   1383  OD2 ASP   187      -9.210 -35.417  17.250  1.00 72.16           O  
ATOM   1384  N   PHE   188      -6.035 -31.552  19.632  1.00 65.46           N  
ATOM   1385  CA  PHE   188      -4.728 -30.945  19.856  1.00 65.46           C  
ATOM   1386  C   PHE   188      -4.506 -30.669  21.338  1.00 65.46           C  
ATOM   1387  O   PHE   188      -3.431 -30.947  21.873  1.00 65.46           O  
ATOM   1388  CB  PHE   188      -4.592 -29.647  19.054  1.00 65.46           C  
ATOM   1389  CG  PHE   188      -3.179 -29.137  18.958  1.00 65.46           C  
ATOM   1390  CD1 PHE   188      -2.725 -28.143  19.816  1.00 65.46           C  
ATOM   1391  CD2 PHE   188      -2.305 -29.654  18.011  1.00 65.46           C  
ATOM   1392  CE1 PHE   188      -1.418 -27.669  19.729  1.00 65.46           C  
ATOM   1393  CE2 PHE   188      -0.997 -29.186  17.918  1.00 65.46           C  
ATOM   1394  CZ  PHE   188      -0.556 -28.193  18.778  1.00 65.46           C  
ATOM   1395  N   ARG   189      -5.541 -30.235  21.983  1.00 64.47           N  
ATOM   1396  CA  ARG   189      -5.465 -29.929  23.408  1.00 64.47           C  
ATOM   1397  C   ARG   189      -5.292 -31.200  24.232  1.00 64.47           C  
ATOM   1398  O   ARG   189      -4.565 -31.207  25.228  1.00 64.47           O  
ATOM   1399  CB  ARG   189      -6.716 -29.175  23.865  1.00 64.47           C  
ATOM   1400  CG  ARG   189      -6.595 -28.566  25.253  1.00 64.47           C  
ATOM   1401  CD  ARG   189      -7.841 -27.776  25.632  1.00 64.47           C  
ATOM   1402  NE  ARG   189      -7.819 -27.378  27.037  1.00 64.47           N  
ATOM   1403  CZ  ARG   189      -8.199 -26.187  27.493  1.00 64.47           C  
ATOM   1404  NH1 ARG   189      -8.639 -25.251  26.660  1.00 64.47           N  
ATOM   1405  NH2 ARG   189      -8.139 -25.931  28.792  1.00 64.47           N  
ATOM   1406  N   ALA   190      -5.924 -32.224  23.763  1.00 65.63           N  
ATOM   1407  CA  ALA   190      -5.916 -33.452  24.555  1.00 65.63           C  
ATOM   1408  C   ALA   190      -4.582 -34.181  24.422  1.00 65.63           C  
ATOM   1409  O   ALA   190      -4.157 -34.884  25.341  1.00 65.63           O  
ATOM   1410  CB  ALA   190      -7.063 -34.366  24.132  1.00 65.63           C  
ATOM   1411  N   ASN   191      -3.836 -33.941  23.326  1.00 61.34           N  
ATOM   1412  CA  ASN   191      -2.748 -34.868  23.030  1.00 61.34           C  
ATOM   1413  C   ASN   191      -1.399 -34.156  22.997  1.00 61.34           C  
ATOM   1414  O   ASN   191      -0.441 -34.659  22.408  1.00 61.34           O  
ATOM   1415  CB  ASN   191      -3.002 -35.587  21.703  1.00 61.34           C  
ATOM   1416  CG  ASN   191      -4.186 -36.531  21.768  1.00 61.34           C  
ATOM   1417  OD1 ASN   191      -4.438 -37.160  22.799  1.00 61.34           O  
ATOM   1418  ND2 ASN   191      -4.921 -36.637  20.667  1.00 61.34           N  
ATOM   1419  N   ILE   192      -1.382 -32.889  23.409  1.00 59.40           N  
ATOM   1420  CA  ILE   192      -0.102 -32.198  23.524  1.00 59.40           C  
ATOM   1421  C   ILE   192       0.808 -32.955  24.488  1.00 59.40           C  
ATOM   1422  O   ILE   192       0.503 -33.073  25.677  1.00 59.40           O  
ATOM   1423  CB  ILE   192      -0.289 -30.739  23.998  1.00 59.40           C  
ATOM   1424  CG1 ILE   192      -0.810 -29.867  22.850  1.00 59.40           C  
ATOM   1425  CG2 ILE   192       1.024 -30.181  24.556  1.00 59.40           C  
ATOM   1426  CD1 ILE   192      -1.016 -28.406  23.226  1.00 59.40           C  
ATOM   1427  N   ASP   193       1.364 -34.089  24.091  1.00 58.33           N  
ATOM   1428  CA  ASP   193       2.299 -34.804  24.954  1.00 58.33           C  
ATOM   1429  C   ASP   193       3.559 -33.979  25.201  1.00 58.33           C  
ATOM   1430  O   ASP   193       3.929 -33.139  24.379  1.00 58.33           O  
ATOM   1431  CB  ASP   193       2.667 -36.157  24.341  1.00 58.33           C  
ATOM   1432  CG  ASP   193       1.540 -37.171  24.420  1.00 58.33           C  
ATOM   1433  OD1 ASP   193       0.680 -37.058  25.320  1.00 58.33           O  
ATOM   1434  OD2 ASP   193       1.513 -38.093  23.576  1.00 58.33           O  
ATOM   1435  N   PRO   194       4.130 -34.052  26.389  1.00 57.40           N  
ATOM   1436  CA  PRO   194       5.472 -33.485  26.540  1.00 57.40           C  
ATOM   1437  C   PRO   194       6.477 -34.075  25.554  1.00 57.40           C  
ATOM   1438  O   PRO   194       6.245 -35.155  25.003  1.00 57.40           O  
ATOM   1439  CB  PRO   194       5.845 -33.844  27.981  1.00 57.40           C  
ATOM   1440  CG  PRO   194       4.585 -34.379  28.580  1.00 57.40           C  
ATOM   1441  CD  PRO   194       3.622 -34.686  27.470  1.00 57.40           C  
ATOM   1442  N   VAL   195       7.163 -33.238  24.809  1.00 50.12           N  
ATOM   1443  CA  VAL   195       8.221 -33.394  23.816  1.00 50.12           C  
ATOM   1444  C   VAL   195       8.965 -34.707  24.054  1.00 50.12           C  
ATOM   1445  O   VAL   195       9.302 -35.417  23.105  1.00 50.12           O  
ATOM   1446  CB  VAL   195       9.211 -32.207  23.851  1.00 50.12           C  
ATOM   1447  CG1 VAL   195      10.378 -32.449  22.895  1.00 50.12           C  
ATOM   1448  CG2 VAL   195       8.493 -30.905  23.504  1.00 50.12           C  
ATOM   1449  N   ASN   196       9.100 -35.162  25.323  1.00 48.15           N  
ATOM   1450  CA  ASN   196       9.899 -36.357  25.574  1.00 48.15           C  
ATOM   1451  C   ASN   196       9.183 -37.620  25.101  1.00 48.15           C  
ATOM   1452  O   ASN   196       9.821 -38.553  24.610  1.00 48.15           O  
ATOM   1453  CB  ASN   196      10.246 -36.468  27.060  1.00 48.15           C  
ATOM   1454  CG  ASN   196      11.307 -35.474  27.487  1.00 48.15           C  
ATOM   1455  OD1 ASN   196      12.024 -34.915  26.653  1.00 48.15           O  
ATOM   1456  ND2 ASN   196      11.415 -35.246  28.791  1.00 48.15           N  
ATOM   1457  N   ASP   197       7.854 -37.607  25.237  1.00 53.54           N  
ATOM   1458  CA  ASP   197       7.097 -38.784  24.824  1.00 53.54           C  
ATOM   1459  C   ASP   197       7.149 -38.967  23.308  1.00 53.54           C  
ATOM   1460  O   ASP   197       7.077 -40.092  22.811  1.00 53.54           O  
ATOM   1461  CB  ASP   197       5.643 -38.679  25.290  1.00 53.54           C  
ATOM   1462  CG  ASP   197       5.470 -38.992  26.766  1.00 53.54           C  
ATOM   1463  OD1 ASP   197       6.407 -39.539  27.387  1.00 53.54           O  
ATOM   1464  OD2 ASP   197       4.386 -38.692  27.312  1.00 53.54           O  
ATOM   1465  N   ILE   198       7.472 -37.900  22.611  1.00 48.05           N  
ATOM   1466  CA  ILE   198       7.552 -37.836  21.155  1.00 48.05           C  
ATOM   1467  C   ILE   198       8.818 -38.543  20.676  1.00 48.05           C  
ATOM   1468  O   ILE   198       8.786 -39.288  19.693  1.00 48.05           O  
ATOM   1469  CB  ILE   198       7.531 -36.375  20.652  1.00 48.05           C  
ATOM   1470  CG1 ILE   198       6.167 -35.734  20.929  1.00 48.05           C  
ATOM   1471  CG2 ILE   198       7.873 -36.313  19.161  1.00 48.05           C  
ATOM   1472  CD1 ILE   198       6.148 -34.221  20.762  1.00 48.05           C  
ATOM   1473  N   ILE   199       9.887 -38.180  21.398  1.00 45.45           N  
ATOM   1474  CA  ILE   199      11.194 -38.728  21.053  1.00 45.45           C  
ATOM   1475  C   ILE   199      11.183 -40.244  21.241  1.00 45.45           C  
ATOM   1476  O   ILE   199      11.671 -40.985  20.384  1.00 45.45           O  
ATOM   1477  CB  ILE   199      12.316 -38.091  21.902  1.00 45.45           C  
ATOM   1478  CG1 ILE   199      12.398 -36.584  21.634  1.00 45.45           C  
ATOM   1479  CG2 ILE   199      13.659 -38.771  21.620  1.00 45.45           C  
ATOM   1480  CD1 ILE   199      13.494 -35.874  22.418  1.00 45.45           C  
ATOM   1481  N   GLU   200      10.443 -40.671  22.285  1.00 48.52           N  
ATOM   1482  CA  GLU   200      10.474 -42.101  22.577  1.00 48.52           C  
ATOM   1483  C   GLU   200       9.607 -42.883  21.595  1.00 48.52           C  
ATOM   1484  O   GLU   200       9.906 -44.036  21.276  1.00 48.52           O  
ATOM   1485  CB  GLU   200      10.013 -42.367  24.013  1.00 48.52           C  
ATOM   1486  CG  GLU   200      11.132 -42.294  25.041  1.00 48.52           C  
ATOM   1487  CD  GLU   200      10.644 -42.458  26.471  1.00 48.52           C  
ATOM   1488  OE1 GLU   200      11.451 -42.283  27.412  1.00 48.52           O  
ATOM   1489  OE2 GLU   200       9.445 -42.766  26.653  1.00 48.52           O  
ATOM   1490  N   ASN   201       8.675 -42.153  20.966  1.00 48.91           N  
ATOM   1491  CA  ASN   201       7.738 -42.938  20.169  1.00 48.91           C  
ATOM   1492  C   ASN   201       7.840 -42.596  18.685  1.00 48.91           C  
ATOM   1493  O   ASN   201       6.879 -42.775  17.935  1.00 48.91           O  
ATOM   1494  CB  ASN   201       6.306 -42.731  20.665  1.00 48.91           C  
ATOM   1495  CG  ASN   201       6.065 -43.345  22.030  1.00 48.91           C  
ATOM   1496  OD1 ASN   201       6.740 -44.301  22.421  1.00 48.91           O  
ATOM   1497  ND2 ASN   201       5.103 -42.800  22.764  1.00 48.91           N  
ATOM   1498  N   SER   202       8.947 -41.995  18.247  1.00 45.94           N  
ATOM   1499  CA  SER   202       9.106 -41.499  16.884  1.00 45.94           C  
ATOM   1500  C   SER   202       9.157 -42.647  15.880  1.00 45.94           C  
ATOM   1501  O   SER   202       8.974 -42.436  14.679  1.00 45.94           O  
ATOM   1502  CB  SER   202      10.373 -40.651  16.766  1.00 45.94           C  
ATOM   1503  OG  SER   202      11.504 -41.370  17.227  1.00 45.94           O  
ATOM   1504  N   GLY   203       9.456 -43.808  16.386  1.00 46.87           N  
ATOM   1505  CA  GLY   203       9.523 -44.889  15.416  1.00 46.87           C  
ATOM   1506  C   GLY   203       8.226 -45.088  14.655  1.00 46.87           C  
ATOM   1507  O   GLY   203       8.224 -45.139  13.423  1.00 46.87           O  
ATOM   1508  N   PRO   204       7.147 -45.245  15.389  1.00 46.26           N  
ATOM   1509  CA  PRO   204       5.899 -45.437  14.646  1.00 46.26           C  
ATOM   1510  C   PRO   204       5.560 -44.250  13.747  1.00 46.26           C  
ATOM   1511  O   PRO   204       4.671 -44.349  12.898  1.00 46.26           O  
ATOM   1512  CB  PRO   204       4.853 -45.602  15.751  1.00 46.26           C  
ATOM   1513  CG  PRO   204       5.646 -45.759  17.008  1.00 46.26           C  
ATOM   1514  CD  PRO   204       7.068 -45.366  16.728  1.00 46.26           C  
ATOM   1515  N   ILE   205       6.229 -43.148  14.035  1.00 46.10           N  
ATOM   1516  CA  ILE   205       6.078 -41.953  13.212  1.00 46.10           C  
ATOM   1517  C   ILE   205       6.450 -42.271  11.766  1.00 46.10           C  
ATOM   1518  O   ILE   205       5.714 -41.927  10.839  1.00 46.10           O  
ATOM   1519  CB  ILE   205       6.942 -40.788  13.744  1.00 46.10           C  
ATOM   1520  CG1 ILE   205       6.456 -40.352  15.131  1.00 46.10           C  
ATOM   1521  CG2 ILE   205       6.926 -39.612  12.763  1.00 46.10           C  
ATOM   1522  CD1 ILE   205       7.195 -39.146  15.696  1.00 46.10           C  
ATOM   1523  N   ILE   206       7.577 -42.832  11.646  1.00 43.98           N  
ATOM   1524  CA  ILE   206       8.098 -43.186  10.331  1.00 43.98           C  
ATOM   1525  C   ILE   206       7.222 -44.268   9.702  1.00 43.98           C  
ATOM   1526  O   ILE   206       6.912 -44.209   8.510  1.00 43.98           O  
ATOM   1527  CB  ILE   206       9.565 -43.666  10.414  1.00 43.98           C  
ATOM   1528  CG1 ILE   206      10.479 -42.514  10.846  1.00 43.98           C  
ATOM   1529  CG2 ILE   206      10.018 -44.252   9.074  1.00 43.98           C  
ATOM   1530  CD1 ILE   206      11.900 -42.945  11.183  1.00 43.98           C  
ATOM   1531  N   ASP   207       6.748 -45.134  10.612  1.00 44.40           N  
ATOM   1532  CA  ASP   207       5.894 -46.187  10.069  1.00 44.40           C  
ATOM   1533  C   ASP   207       4.565 -45.618   9.579  1.00 44.40           C  
ATOM   1534  O   ASP   207       4.043 -46.046   8.547  1.00 44.40           O  
ATOM   1535  CB  ASP   207       5.647 -47.272  11.119  1.00 44.40           C  
ATOM   1536  CG  ASP   207       6.866 -48.142  11.371  1.00 44.40           C  
ATOM   1537  OD1 ASP   207       7.765 -48.199  10.504  1.00 44.40           O  
ATOM   1538  OD2 ASP   207       6.927 -48.780  12.444  1.00 44.40           O  
ATOM   1539  N   SER   208       4.100 -44.685  10.400  1.00 46.95           N  
ATOM   1540  CA  SER   208       2.806 -44.137  10.006  1.00 46.95           C  
ATOM   1541  C   SER   208       2.927 -43.288   8.744  1.00 46.95           C  
ATOM   1542  O   SER   208       1.982 -43.199   7.957  1.00 46.95           O  
ATOM   1543  CB  SER   208       2.211 -43.299  11.139  1.00 46.95           C  
ATOM   1544  OG  SER   208       2.114 -41.937  10.759  1.00 46.95           O  
ATOM   1545  N   GLN   209       4.177 -42.773   8.631  1.00 46.18           N  
ATOM   1546  CA  GLN   209       4.348 -41.982   7.417  1.00 46.18           C  
ATOM   1547  C   GLN   209       4.348 -42.871   6.177  1.00 46.18           C  
ATOM   1548  O   GLN   209       3.842 -42.477   5.124  1.00 46.18           O  
ATOM   1549  CB  GLN   209       5.644 -41.172   7.482  1.00 46.18           C  
ATOM   1550  CG  GLN   209       5.610 -40.038   8.497  1.00 46.18           C  
ATOM   1551  CD  GLN   209       5.389 -38.682   7.854  1.00 46.18           C  
ATOM   1552  OE1 GLN   209       5.836 -38.432   6.730  1.00 46.18           O  
ATOM   1553  NE2 GLN   209       4.697 -37.796   8.563  1.00 46.18           N  
ATOM   1554  N   VAL   210       4.922 -43.995   6.346  1.00 46.32           N  
ATOM   1555  CA  VAL   210       4.940 -44.937   5.231  1.00 46.32           C  
ATOM   1556  C   VAL   210       3.516 -45.389   4.913  1.00 46.32           C  
ATOM   1557  O   VAL   210       3.154 -45.543   3.744  1.00 46.32           O  
ATOM   1558  CB  VAL   210       5.832 -46.161   5.538  1.00 46.32           C  
ATOM   1559  CG1 VAL   210       5.644 -47.244   4.477  1.00 46.32           C  
ATOM   1560  CG2 VAL   210       7.298 -45.743   5.626  1.00 46.32           C  
ATOM   1561  N   ASN   211       2.821 -45.557   5.962  1.00 51.00           N  
ATOM   1562  CA  ASN   211       1.492 -46.085   5.672  1.00 51.00           C  
ATOM   1563  C   ASN   211       0.542 -44.986   5.203  1.00 51.00           C  
ATOM   1564  O   ASN   211      -0.491 -45.271   4.596  1.00 51.00           O  
ATOM   1565  CB  ASN   211       0.917 -46.796   6.899  1.00 51.00           C  
ATOM   1566  CG  ASN   211       1.617 -48.107   7.196  1.00 51.00           C  
ATOM   1567  OD1 ASN   211       2.174 -48.744   6.298  1.00 51.00           O  
ATOM   1568  ND2 ASN   211       1.594 -48.520   8.458  1.00 51.00           N  
ATOM   1569  N   SER   212       0.979 -43.723   5.399  1.00 56.88           N  
ATOM   1570  CA  SER   212       0.019 -42.659   5.123  1.00 56.88           C  
ATOM   1571  C   SER   212       0.382 -41.905   3.848  1.00 56.88           C  
ATOM   1572  O   SER   212      -0.073 -40.778   3.637  1.00 56.88           O  
ATOM   1573  CB  SER   212      -0.053 -41.684   6.299  1.00 56.88           C  
ATOM   1574  OG  SER   212       1.233 -41.468   6.853  1.00 56.88           O  
ATOM   1575  N   GLY   213       1.371 -42.498   3.152  1.00 57.74           N  
ATOM   1576  CA  GLY   213       1.828 -41.844   1.936  1.00 57.74           C  
ATOM   1577  C   GLY   213       0.711 -41.579   0.945  1.00 57.74           C  
ATOM   1578  O   GLY   213       0.612 -40.482   0.390  1.00 57.74           O  
ATOM   1579  N   ASP   214      -0.136 -42.641   0.791  1.00 60.96           N  
ATOM   1580  CA  ASP   214      -1.232 -42.446  -0.153  1.00 60.96           C  
ATOM   1581  C   ASP   214      -2.149 -41.311   0.298  1.00 60.96           C  
ATOM   1582  O   ASP   214      -2.583 -40.495  -0.518  1.00 60.96           O  
ATOM   1583  CB  ASP   214      -2.035 -43.737  -0.319  1.00 60.96           C  
ATOM   1584  CG  ASP   214      -1.287 -44.805  -1.097  1.00 60.96           C  
ATOM   1585  OD1 ASP   214      -0.272 -44.485  -1.752  1.00 60.96           O  
ATOM   1586  OD2 ASP   214      -1.718 -45.978  -1.057  1.00 60.96           O  
ATOM   1587  N   ALA   215      -2.270 -41.194   1.546  1.00 62.44           N  
ATOM   1588  CA  ALA   215      -3.152 -40.171   2.101  1.00 62.44           C  
ATOM   1589  C   ALA   215      -2.548 -38.779   1.940  1.00 62.44           C  
ATOM   1590  O   ALA   215      -3.254 -37.823   1.612  1.00 62.44           O  
ATOM   1591  CB  ALA   215      -3.437 -40.456   3.574  1.00 62.44           C  
ATOM   1592  N   ILE   216      -1.306 -38.692   2.152  1.00 60.97           N  
ATOM   1593  CA  ILE   216      -0.622 -37.409   2.030  1.00 60.97           C  
ATOM   1594  C   ILE   216      -0.658 -36.941   0.577  1.00 60.97           C  
ATOM   1595  O   ILE   216      -0.863 -35.755   0.305  1.00 60.97           O  
ATOM   1596  CB  ILE   216       0.838 -37.498   2.528  1.00 60.97           C  
ATOM   1597  CG1 ILE   216       0.873 -37.728   4.043  1.00 60.97           C  
ATOM   1598  CG2 ILE   216       1.616 -36.235   2.148  1.00 60.97           C  
ATOM   1599  CD1 ILE   216       2.269 -37.973   4.600  1.00 60.97           C  
ATOM   1600  N   GLN   217      -0.593 -37.959  -0.279  1.00 60.63           N  
ATOM   1601  CA  GLN   217      -0.654 -37.626  -1.698  1.00 60.63           C  
ATOM   1602  C   GLN   217      -2.028 -37.079  -2.076  1.00 60.63           C  
ATOM   1603  O   GLN   217      -2.129 -36.104  -2.825  1.00 60.63           O  
ATOM   1604  CB  GLN   217      -0.324 -38.851  -2.552  1.00 60.63           C  
ATOM   1605  CG  GLN   217       1.148 -39.239  -2.528  1.00 60.63           C  
ATOM   1606  CD  GLN   217       1.512 -40.229  -3.619  1.00 60.63           C  
ATOM   1607  OE1 GLN   217       0.638 -40.867  -4.213  1.00 60.63           O  
ATOM   1608  NE2 GLN   217       2.807 -40.364  -3.888  1.00 60.63           N  
ATOM   1609  N   ARG   218      -2.976 -37.699  -1.539  1.00 69.29           N  
ATOM   1610  CA  ARG   218      -4.336 -37.237  -1.797  1.00 69.29           C  
ATOM   1611  C   ARG   218      -4.566 -35.853  -1.200  1.00 69.29           C  
ATOM   1612  O   ARG   218      -5.204 -35.001  -1.822  1.00 69.29           O  
ATOM   1613  CB  ARG   218      -5.357 -38.228  -1.233  1.00 69.29           C  
ATOM   1614  CG  ARG   218      -5.551 -39.467  -2.092  1.00 69.29           C  
ATOM   1615  CD  ARG   218      -6.605 -40.398  -1.508  1.00 69.29           C  
ATOM   1616  NE  ARG   218      -6.634 -41.682  -2.202  1.00 69.29           N  
ATOM   1617  CZ  ARG   218      -7.329 -42.744  -1.803  1.00 69.29           C  
ATOM   1618  NH1 ARG   218      -8.069 -42.695  -0.702  1.00 69.29           N  
ATOM   1619  NH2 ARG   218      -7.283 -43.863  -2.511  1.00 69.29           N  
ATOM   1620  N   TRP   219      -4.054 -35.690  -0.046  1.00 69.40           N  
ATOM   1621  CA  TRP   219      -4.140 -34.388   0.608  1.00 69.40           C  
ATOM   1622  C   TRP   219      -3.488 -33.306  -0.246  1.00 69.40           C  
ATOM   1623  O   TRP   219      -4.076 -32.245  -0.470  1.00 69.40           O  
ATOM   1624  CB  TRP   219      -3.479 -34.435   1.988  1.00 69.40           C  
ATOM   1625  CG  TRP   219      -3.444 -33.111   2.691  1.00 69.40           C  
ATOM   1626  CD1 TRP   219      -4.472 -32.505   3.358  1.00 69.40           C  
ATOM   1627  CD2 TRP   219      -2.324 -32.228   2.793  1.00 69.40           C  
ATOM   1628  NE1 TRP   219      -4.058 -31.297   3.869  1.00 69.40           N  
ATOM   1629  CE2 TRP   219      -2.744 -31.103   3.537  1.00 69.40           C  
ATOM   1630  CE3 TRP   219      -1.003 -32.278   2.328  1.00 69.40           C  
ATOM   1631  CZ2 TRP   219      -1.889 -30.037   3.826  1.00 69.40           C  
ATOM   1632  CZ3 TRP   219      -0.154 -31.216   2.617  1.00 69.40           C  
ATOM   1633  CH2 TRP   219      -0.603 -30.112   3.359  1.00 69.40           C  
ATOM   1634  N   ALA   220      -2.345 -33.532  -0.729  1.00 66.75           N  
ATOM   1635  CA  ALA   220      -1.627 -32.577  -1.569  1.00 66.75           C  
ATOM   1636  C   ALA   220      -2.406 -32.273  -2.845  1.00 66.75           C  
ATOM   1637  O   ALA   220      -2.506 -31.115  -3.258  1.00 66.75           O  
ATOM   1638  CB  ALA   220      -0.238 -33.110  -1.911  1.00 66.75           C  
ATOM   1639  N   ALA   221      -2.989 -33.290  -3.412  1.00 72.07           N  
ATOM   1640  CA  ALA   221      -3.759 -33.103  -4.639  1.00 72.07           C  
ATOM   1641  C   ALA   221      -4.962 -32.196  -4.398  1.00 72.07           C  
ATOM   1642  O   ALA   221      -5.242 -31.300  -5.198  1.00 72.07           O  
ATOM   1643  CB  ALA   221      -4.214 -34.451  -5.191  1.00 72.07           C  
ATOM   1644  N   ASN   222      -5.584 -32.352  -3.311  1.00 76.95           N  
ATOM   1645  CA  ASN   222      -6.758 -31.549  -2.987  1.00 76.95           C  
ATOM   1646  C   ASN   222      -6.378 -30.111  -2.648  1.00 76.95           C  
ATOM   1647  O   ASN   222      -7.105 -29.175  -2.989  1.00 76.95           O  
ATOM   1648  CB  ASN   222      -7.537 -32.179  -1.830  1.00 76.95           C  
ATOM   1649  CG  ASN   222      -8.338 -33.393  -2.258  1.00 76.95           C  
ATOM   1650  OD1 ASN   222      -8.883 -33.433  -3.364  1.00 76.95           O  
ATOM   1651  ND2 ASN   222      -8.416 -34.390  -1.385  1.00 76.95           N  
ATOM   1652  N   LEU   223      -5.245 -30.009  -2.072  1.00 74.92           N  
ATOM   1653  CA  LEU   223      -4.769 -28.663  -1.772  1.00 74.92           C  
ATOM   1654  C   LEU   223      -4.448 -27.902  -3.054  1.00 74.92           C  
ATOM   1655  O   LEU   223      -4.749 -26.711  -3.166  1.00 74.92           O  
ATOM   1656  CB  LEU   223      -3.529 -28.720  -0.875  1.00 74.92           C  
ATOM   1657  CG  LEU   223      -3.020 -27.382  -0.337  1.00 74.92           C  
ATOM   1658  CD1 LEU   223      -4.069 -26.739   0.564  1.00 74.92           C  
ATOM   1659  CD2 LEU   223      -1.707 -27.574   0.415  1.00 74.92           C  
ATOM   1660  N   ASN   224      -3.900 -28.606  -3.989  1.00 71.27           N  
ATOM   1661  CA  ASN   224      -3.598 -27.990  -5.277  1.00 71.27           C  
ATOM   1662  C   ASN   224      -4.867 -27.531  -5.990  1.00 71.27           C  
ATOM   1663  O   ASN   224      -4.902 -26.439  -6.560  1.00 71.27           O  
ATOM   1664  CB  ASN   224      -2.812 -28.959  -6.164  1.00 71.27           C  
ATOM   1665  CG  ASN   224      -1.327 -28.957  -5.858  1.00 71.27           C  
ATOM   1666  OD1 ASN   224      -0.826 -28.071  -5.162  1.00 71.27           O  
ATOM   1667  ND2 ASN   224      -0.614 -29.949  -6.376  1.00 71.27           N  
ATOM   1668  N   THR   225      -5.812 -28.332  -5.921  1.00 77.56           N  
ATOM   1669  CA  THR   225      -7.085 -27.985  -6.543  1.00 77.56           C  
ATOM   1670  C   THR   225      -7.703 -26.764  -5.867  1.00 77.56           C  
ATOM   1671  O   THR   225      -8.167 -25.843  -6.542  1.00 77.56           O  
ATOM   1672  CB  THR   225      -8.075 -29.163  -6.483  1.00 77.56           C  
ATOM   1673  OG1 THR   225      -7.516 -30.285  -7.178  1.00 77.56           O  
ATOM   1674  CG2 THR   225      -9.408 -28.795  -7.127  1.00 77.56           C  
ATOM   1675  N   LEU   226      -7.620 -26.710  -4.569  1.00 79.10           N  
ATOM   1676  CA  LEU   226      -8.143 -25.579  -3.810  1.00 79.10           C  
ATOM   1677  C   LEU   226      -7.406 -24.294  -4.172  1.00 79.10           C  
ATOM   1678  O   LEU   226      -8.029 -23.245  -4.354  1.00 79.10           O  
ATOM   1679  CB  LEU   226      -8.025 -25.841  -2.306  1.00 79.10           C  
ATOM   1680  CG  LEU   226      -8.581 -24.756  -1.383  1.00 79.10           C  
ATOM   1681  CD1 LEU   226     -10.098 -24.671  -1.517  1.00 79.10           C  
ATOM   1682  CD2 LEU   226      -8.180 -25.027   0.063  1.00 79.10           C  
ATOM   1683  N   ALA   227      -6.140 -24.384  -4.342  1.00 76.02           N  
ATOM   1684  CA  ALA   227      -5.318 -23.230  -4.697  1.00 76.02           C  
ATOM   1685  C   ALA   227      -5.660 -22.722  -6.095  1.00 76.02           C  
ATOM   1686  O   ALA   227      -5.750 -21.512  -6.317  1.00 76.02           O  
ATOM   1687  CB  ALA   227      -3.836 -23.585  -4.611  1.00 76.02           C  
ATOM   1688  N   ALA   228      -5.853 -23.632  -6.982  1.00 76.43           N  
ATOM   1689  CA  ALA   228      -6.189 -23.249  -8.351  1.00 76.43           C  
ATOM   1690  C   ALA   228      -7.538 -22.539  -8.406  1.00 76.43           C  
ATOM   1691  O   ALA   228      -7.687 -21.528  -9.097  1.00 76.43           O  
ATOM   1692  CB  ALA   228      -6.199 -24.476  -9.259  1.00 76.43           C  
ATOM   1693  N   GLN   229      -8.432 -23.009  -7.633  1.00 77.91           N  
ATOM   1694  CA  GLN   229      -9.762 -22.408  -7.609  1.00 77.91           C  
ATOM   1695  C   GLN   229      -9.728 -21.024  -6.968  1.00 77.91           C  
ATOM   1696  O   GLN   229     -10.374 -20.093  -7.455  1.00 77.91           O  
ATOM   1697  CB  GLN   229     -10.746 -23.309  -6.862  1.00 77.91           C  
ATOM   1698  CG  GLN   229     -11.127 -24.571  -7.625  1.00 77.91           C  
ATOM   1699  CD  GLN   229     -12.015 -25.499  -6.818  1.00 77.91           C  
ATOM   1700  OE1 GLN   229     -12.093 -25.392  -5.590  1.00 77.91           O  
ATOM   1701  NE2 GLN   229     -12.689 -26.417  -7.502  1.00 77.91           N  
ATOM   1702  N   SER   230      -8.961 -20.883  -5.977  1.00 75.20           N  
ATOM   1703  CA  SER   230      -8.814 -19.606  -5.287  1.00 75.20           C  
ATOM   1704  C   SER   230      -8.187 -18.555  -6.196  1.00 75.20           C  
ATOM   1705  O   SER   230      -8.591 -17.391  -6.179  1.00 75.20           O  
ATOM   1706  CB  SER   230      -7.966 -19.773  -4.025  1.00 75.20           C  
ATOM   1707  OG  SER   230      -7.940 -18.571  -3.275  1.00 75.20           O  
ATOM   1708  N   ALA   231      -7.280 -19.008  -6.977  1.00 75.52           N  
ATOM   1709  CA  ALA   231      -6.625 -18.100  -7.916  1.00 75.52           C  
ATOM   1710  C   ALA   231      -7.600 -17.625  -8.989  1.00 75.52           C  
ATOM   1711  O   ALA   231      -7.591 -16.452  -9.370  1.00 75.52           O  
ATOM   1712  CB  ALA   231      -5.419 -18.780  -8.560  1.00 75.52           C  
ATOM   1713  N   GLN   232      -8.405 -18.506  -9.386  1.00 74.38           N  
ATOM   1714  CA  GLN   232      -9.397 -18.147 -10.394  1.00 74.38           C  
ATOM   1715  C   GLN   232     -10.400 -17.136  -9.844  1.00 74.38           C  
ATOM   1716  O   GLN   232     -10.741 -16.163 -10.518  1.00 74.38           O  
ATOM   1717  CB  GLN   232     -10.129 -19.393 -10.895  1.00 74.38           C  
ATOM   1718  CG  GLN   232      -9.422 -20.101 -12.043  1.00 74.38           C  
ATOM   1719  CD  GLN   232     -10.139 -21.363 -12.484  1.00 74.38           C  
ATOM   1720  OE1 GLN   232     -11.203 -21.704 -11.959  1.00 74.38           O  
ATOM   1721  NE2 GLN   232      -9.561 -22.066 -13.452  1.00 74.38           N  
ATOM   1722  N   ASN   233     -10.760 -17.276  -8.620  1.00 76.18           N  
ATOM   1723  CA  ASN   233     -11.715 -16.362  -8.002  1.00 76.18           C  
ATOM   1724  C   ASN   233     -11.099 -14.987  -7.759  1.00 76.18           C  
ATOM   1725  O   ASN   233     -11.769 -13.965  -7.919  1.00 76.18           O  
ATOM   1726  CB  ASN   233     -12.246 -16.946  -6.691  1.00 76.18           C  
ATOM   1727  CG  ASN   233     -13.132 -18.157  -6.907  1.00 76.18           C  
ATOM   1728  OD1 ASN   233     -13.726 -18.323  -7.975  1.00 76.18           O  
ATOM   1729  ND2 ASN   233     -13.226 -19.011  -5.895  1.00 76.18           N  
ATOM   1730  N   ASP   234      -9.857 -15.045  -7.417  1.00 76.01           N  
ATOM   1731  CA  ASP   234      -9.138 -13.797  -7.181  1.00 76.01           C  
ATOM   1732  C   ASP   234      -9.071 -12.953  -8.451  1.00 76.01           C  
ATOM   1733  O   ASP   234      -9.265 -11.736  -8.406  1.00 76.01           O  
ATOM   1734  CB  ASP   234      -7.726 -14.080  -6.662  1.00 76.01           C  
ATOM   1735  CG  ASP   234      -6.996 -12.826  -6.214  1.00 76.01           C  
ATOM   1736  OD1 ASP   234      -7.342 -12.266  -5.151  1.00 76.01           O  
ATOM   1737  OD2 ASP   234      -6.068 -12.393  -6.931  1.00 76.01           O  
ATOM   1738  N   GLU   235      -8.756 -13.542  -9.500  1.00 76.79           N  
ATOM   1739  CA  GLU   235      -8.673 -12.843 -10.779  1.00 76.79           C  
ATOM   1740  C   GLU   235     -10.026 -12.259 -11.177  1.00 76.79           C  
ATOM   1741  O   GLU   235     -10.103 -11.119 -11.640  1.00 76.79           O  
ATOM   1742  CB  GLU   235      -8.163 -13.783 -11.874  1.00 76.79           C  
ATOM   1743  CG  GLU   235      -8.078 -13.136 -13.249  1.00 76.79           C  
ATOM   1744  CD  GLU   235      -7.116 -11.961 -13.300  1.00 76.79           C  
ATOM   1745  OE1 GLU   235      -7.288 -11.073 -14.166  1.00 76.79           O  
ATOM   1746  OE2 GLU   235      -6.182 -11.927 -12.468  1.00 76.79           O  
ATOM   1747  N   ALA   236     -11.056 -12.990 -10.977  1.00 74.99           N  
ATOM   1748  CA  ALA   236     -12.399 -12.511 -11.295  1.00 74.99           C  
ATOM   1749  C   ALA   236     -12.769 -11.305 -10.437  1.00 74.99           C  
ATOM   1750  O   ALA   236     -13.344 -10.334 -10.935  1.00 74.99           O  
ATOM   1751  CB  ALA   236     -13.421 -13.629 -11.106  1.00 74.99           C  
ATOM   1752  N   LEU   237     -12.288 -11.282  -9.210  1.00 74.64           N  
ATOM   1753  CA  LEU   237     -12.603 -10.195  -8.290  1.00 74.64           C  
ATOM   1754  C   LEU   237     -11.830  -8.932  -8.656  1.00 74.64           C  
ATOM   1755  O   LEU   237     -12.394  -7.836  -8.670  1.00 74.64           O  
ATOM   1756  CB  LEU   237     -12.286 -10.602  -6.849  1.00 74.64           C  
ATOM   1757  CG  LEU   237     -13.286 -11.543  -6.175  1.00 74.64           C  
ATOM   1758  CD1 LEU   237     -12.691 -12.118  -4.893  1.00 74.64           C  
ATOM   1759  CD2 LEU   237     -14.593 -10.815  -5.884  1.00 74.64           C  
ATOM   1760  N   ARG   238     -10.618  -9.153  -8.919  1.00 76.08           N  
ATOM   1761  CA  ARG   238      -9.779  -8.016  -9.281  1.00 76.08           C  
ATOM   1762  C   ARG   238     -10.296  -7.335 -10.545  1.00 76.08           C  
ATOM   1763  O   ARG   238     -10.404  -6.108 -10.595  1.00 76.08           O  
ATOM   1764  CB  ARG   238      -8.328  -8.459  -9.481  1.00 76.08           C  
ATOM   1765  CG  ARG   238      -7.317  -7.331  -9.356  1.00 76.08           C  
ATOM   1766  CD  ARG   238      -5.886  -7.844  -9.444  1.00 76.08           C  
ATOM   1767  NE  ARG   238      -5.595  -8.406 -10.761  1.00 76.08           N  
ATOM   1768  CZ  ARG   238      -5.224  -7.697 -11.823  1.00 76.08           C  
ATOM   1769  NH1 ARG   238      -5.092  -6.377 -11.745  1.00 76.08           N  
ATOM   1770  NH2 ARG   238      -4.985  -8.311 -12.973  1.00 76.08           N  
ATOM   1771  N   SER   239     -10.564  -8.157 -11.465  1.00 72.33           N  
ATOM   1772  CA  SER   239     -11.042  -7.619 -12.735  1.00 72.33           C  
ATOM   1773  C   SER   239     -12.359  -6.870 -12.556  1.00 72.33           C  
ATOM   1774  O   SER   239     -12.560  -5.809 -13.151  1.00 72.33           O  
ATOM   1775  CB  SER   239     -11.219  -8.740 -13.760  1.00 72.33           C  
ATOM   1776  OG  SER   239     -11.682  -8.223 -14.995  1.00 72.33           O  
ATOM   1777  N   GLY   240     -13.099  -7.298 -11.630  1.00 70.59           N  
ATOM   1778  CA  GLY   240     -14.382  -6.659 -11.385  1.00 70.59           C  
ATOM   1779  C   GLY   240     -14.262  -5.350 -10.627  1.00 70.59           C  
ATOM   1780  O   GLY   240     -14.970  -4.386 -10.925  1.00 70.59           O  
ATOM   1781  N   LEU   241     -13.262  -5.226  -9.771  1.00 69.44           N  
ATOM   1782  CA  LEU   241     -13.099  -4.070  -8.897  1.00 69.44           C  
ATOM   1783  C   LEU   241     -12.292  -2.975  -9.587  1.00 69.44           C  
ATOM   1784  O   LEU   241     -12.347  -1.810  -9.185  1.00 69.44           O  
ATOM   1785  CB  LEU   241     -12.414  -4.478  -7.590  1.00 69.44           C  
ATOM   1786  CG  LEU   241     -13.249  -5.315  -6.619  1.00 69.44           C  
ATOM   1787  CD1 LEU   241     -12.373  -5.845  -5.488  1.00 69.44           C  
ATOM   1788  CD2 LEU   241     -14.408  -4.494  -6.065  1.00 69.44           C  
ATOM   1789  N   GLN   242     -11.409  -3.328 -10.460  1.00 65.91           N  
ATOM   1790  CA  GLN   242     -10.593  -2.317 -11.124  1.00 65.91           C  
ATOM   1791  C   GLN   242     -11.462  -1.337 -11.907  1.00 65.91           C  
ATOM   1792  O   GLN   242     -11.047  -0.207 -12.174  1.00 65.91           O  
ATOM   1793  CB  GLN   242      -9.574  -2.975 -12.055  1.00 65.91           C  
ATOM   1794  CG  GLN   242      -8.274  -3.367 -11.365  1.00 65.91           C  
ATOM   1795  CD  GLN   242      -7.302  -4.065 -12.298  1.00 65.91           C  
ATOM   1796  OE1 GLN   242      -7.621  -4.335 -13.461  1.00 65.91           O  
ATOM   1797  NE2 GLN   242      -6.108  -4.361 -11.796  1.00 65.91           N  
ATOM   1798  N   GLN   243     -12.708  -1.463 -11.890  1.00 61.27           N  
ATOM   1799  CA  GLN   243     -13.471  -0.420 -12.567  1.00 61.27           C  
ATOM   1800  C   GLN   243     -14.136   0.516 -11.562  1.00 61.27           C  
ATOM   1801  O   GLN   243     -14.415   0.121 -10.428  1.00 61.27           O  
ATOM   1802  CB  GLN   243     -14.526  -1.037 -13.488  1.00 61.27           C  
ATOM   1803  CG  GLN   243     -13.940  -1.801 -14.668  1.00 61.27           C  
ATOM   1804  CD  GLN   243     -14.943  -2.010 -15.787  1.00 61.27           C  
ATOM   1805  OE1 GLN   243     -15.989  -1.356 -15.831  1.00 61.27           O  
ATOM   1806  NE2 GLN   243     -14.631  -2.924 -16.699  1.00 61.27           N  
ATOM   1807  N   ALA   244     -13.899   1.768 -11.690  1.00 55.52           N  
ATOM   1808  CA  ALA   244     -14.234   2.888 -10.816  1.00 55.52           C  
ATOM   1809  C   ALA   244     -15.702   2.839 -10.399  1.00 55.52           C  
ATOM   1810  O   ALA   244     -16.036   3.115  -9.245  1.00 55.52           O  
ATOM   1811  CB  ALA   244     -13.924   4.214 -11.506  1.00 55.52           C  
ATOM   1812  N   ALA   245     -16.569   2.059 -11.148  1.00 63.08           N  
ATOM   1813  CA  ALA   245     -17.970   1.889 -10.773  1.00 63.08           C  
ATOM   1814  C   ALA   245     -18.550   0.614 -11.379  1.00 63.08           C  
ATOM   1815  O   ALA   245     -19.070   0.632 -12.497  1.00 63.08           O  
ATOM   1816  CB  ALA   245     -18.789   3.102 -11.209  1.00 63.08           C  
ATOM   1817  N   PRO   246     -18.301  -0.505 -10.816  1.00 62.24           N  
ATOM   1818  CA  PRO   246     -18.823  -1.676 -11.525  1.00 62.24           C  
ATOM   1819  C   PRO   246     -20.316  -1.566 -11.826  1.00 62.24           C  
ATOM   1820  O   PRO   246     -21.057  -0.929 -11.072  1.00 62.24           O  
ATOM   1821  CB  PRO   246     -18.545  -2.828 -10.556  1.00 62.24           C  
ATOM   1822  CG  PRO   246     -18.224  -2.164  -9.255  1.00 62.24           C  
ATOM   1823  CD  PRO   246     -17.962  -0.709  -9.514  1.00 62.24           C  
ATOM   1824  N   THR   247     -20.706  -1.706 -13.064  1.00 70.34           N  
ATOM   1825  CA  THR   247     -22.105  -1.815 -13.463  1.00 70.34           C  
ATOM   1826  C   THR   247     -22.734  -3.082 -12.889  1.00 70.34           C  
ATOM   1827  O   THR   247     -22.024  -3.983 -12.436  1.00 70.34           O  
ATOM   1828  CB  THR   247     -22.251  -1.815 -14.996  1.00 70.34           C  
ATOM   1829  OG1 THR   247     -21.573  -2.957 -15.534  1.00 70.34           O  
ATOM   1830  CG2 THR   247     -21.655  -0.550 -15.605  1.00 70.34           C  
ATOM   1831  N   ALA   248     -24.033  -3.048 -12.668  1.00 69.91           N  
ATOM   1832  CA  ALA   248     -24.786  -4.192 -12.161  1.00 69.91           C  
ATOM   1833  C   ALA   248     -24.471  -5.454 -12.959  1.00 69.91           C  
ATOM   1834  O   ALA   248     -24.332  -6.538 -12.388  1.00 69.91           O  
ATOM   1835  CB  ALA   248     -26.285  -3.901 -12.200  1.00 69.91           C  
ATOM   1836  N   ASP   249     -24.420  -5.293 -14.281  1.00 70.73           N  
ATOM   1837  CA  ASP   249     -24.144  -6.457 -15.118  1.00 70.73           C  
ATOM   1838  C   ASP   249     -22.771  -7.047 -14.803  1.00 70.73           C  
ATOM   1839  O   ASP   249     -22.610  -8.268 -14.755  1.00 70.73           O  
ATOM   1840  CB  ASP   249     -24.230  -6.086 -16.599  1.00 70.73           C  
ATOM   1841  CG  ASP   249     -25.646  -5.777 -17.053  1.00 70.73           C  
ATOM   1842  OD1 ASP   249     -26.608  -6.268 -16.424  1.00 70.73           O  
ATOM   1843  OD2 ASP   249     -25.801  -5.038 -18.049  1.00 70.73           O  
ATOM   1844  N   GLN   250     -21.957  -6.274 -14.357  1.00 71.71           N  
ATOM   1845  CA  GLN   250     -20.607  -6.740 -14.058  1.00 71.71           C  
ATOM   1846  C   GLN   250     -20.542  -7.389 -12.678  1.00 71.71           C  
ATOM   1847  O   GLN   250     -19.863  -8.401 -12.494  1.00 71.71           O  
ATOM   1848  CB  GLN   250     -19.608  -5.585 -14.142  1.00 71.71           C  
ATOM   1849  CG  GLN   250     -19.262  -5.174 -15.567  1.00 71.71           C  
ATOM   1850  CD  GLN   250     -18.503  -3.861 -15.631  1.00 71.71           C  
ATOM   1851  OE1 GLN   250     -18.215  -3.244 -14.600  1.00 71.71           O  
ATOM   1852  NE2 GLN   250     -18.174  -3.425 -16.843  1.00 71.71           N  
ATOM   1853  N   LEU   251     -21.173  -6.752 -11.743  1.00 72.75           N  
ATOM   1854  CA  LEU   251     -21.245  -7.387 -10.431  1.00 72.75           C  
ATOM   1855  C   LEU   251     -21.916  -8.753 -10.526  1.00 72.75           C  
ATOM   1856  O   LEU   251     -21.484  -9.708  -9.876  1.00 72.75           O  
ATOM   1857  CB  LEU   251     -22.008  -6.498  -9.446  1.00 72.75           C  
ATOM   1858  CG  LEU   251     -21.252  -5.284  -8.903  1.00 72.75           C  
ATOM   1859  CD1 LEU   251     -22.210  -4.342  -8.181  1.00 72.75           C  
ATOM   1860  CD2 LEU   251     -20.127  -5.727  -7.973  1.00 72.75           C  
ATOM   1861  N   ASN   252     -22.877  -8.739 -11.432  1.00 75.35           N  
ATOM   1862  CA  ASN   252     -23.546 -10.016 -11.656  1.00 75.35           C  
ATOM   1863  C   ASN   252     -22.591 -11.054 -12.240  1.00 75.35           C  
ATOM   1864  O   ASN   252     -22.639 -12.227 -11.866  1.00 75.35           O  
ATOM   1865  CB  ASN   252     -24.757  -9.835 -12.573  1.00 75.35           C  
ATOM   1866  CG  ASN   252     -25.971  -9.302 -11.837  1.00 75.35           C  
ATOM   1867  OD1 ASN   252     -26.015  -9.302 -10.604  1.00 75.35           O  
ATOM   1868  ND2 ASN   252     -26.966  -8.843 -12.589  1.00 75.35           N  
ATOM   1869  N   ALA   253     -21.757 -10.557 -13.079  1.00 76.27           N  
ATOM   1870  CA  ALA   253     -20.797 -11.467 -13.697  1.00 76.27           C  
ATOM   1871  C   ALA   253     -19.811 -12.008 -12.665  1.00 76.27           C  
ATOM   1872  O   ALA   253     -19.477 -13.196 -12.680  1.00 76.27           O  
ATOM   1873  CB  ALA   253     -20.047 -10.764 -14.826  1.00 76.27           C  
ATOM   1874  N   VAL   254     -19.411 -11.188 -11.767  1.00 77.38           N  
ATOM   1875  CA  VAL   254     -18.484 -11.603 -10.718  1.00 77.38           C  
ATOM   1876  C   VAL   254     -19.164 -12.614  -9.798  1.00 77.38           C  
ATOM   1877  O   VAL   254     -18.596 -13.666  -9.494  1.00 77.38           O  
ATOM   1878  CB  VAL   254     -17.975 -10.395  -9.900  1.00 77.38           C  
ATOM   1879  CG1 VAL   254     -17.165 -10.864  -8.693  1.00 77.38           C  
ATOM   1880  CG2 VAL   254     -17.140  -9.468 -10.782  1.00 77.38           C  
ATOM   1881  N   PHE   255     -20.392 -12.345  -9.477  1.00 77.85           N  
ATOM   1882  CA  PHE   255     -21.106 -13.231  -8.566  1.00 77.85           C  
ATOM   1883  C   PHE   255     -21.388 -14.575  -9.226  1.00 77.85           C  
ATOM   1884  O   PHE   255     -21.307 -15.620  -8.577  1.00 77.85           O  
ATOM   1885  CB  PHE   255     -22.418 -12.586  -8.106  1.00 77.85           C  
ATOM   1886  CG  PHE   255     -22.257 -11.643  -6.945  1.00 77.85           C  
ATOM   1887  CD1 PHE   255     -21.938 -12.122  -5.681  1.00 77.85           C  
ATOM   1888  CD2 PHE   255     -22.424 -10.275  -7.119  1.00 77.85           C  
ATOM   1889  CE1 PHE   255     -21.788 -11.251  -4.604  1.00 77.85           C  
ATOM   1890  CE2 PHE   255     -22.276  -9.398  -6.048  1.00 77.85           C  
ATOM   1891  CZ  PHE   255     -21.959  -9.888  -4.791  1.00 77.85           C  
ATOM   1892  N   SER   256     -21.702 -14.436 -10.485  1.00 76.86           N  
ATOM   1893  CA  SER   256     -21.961 -15.676 -11.209  1.00 76.86           C  
ATOM   1894  C   SER   256     -20.720 -16.561 -11.252  1.00 76.86           C  
ATOM   1895  O   SER   256     -20.810 -17.775 -11.057  1.00 76.86           O  
ATOM   1896  CB  SER   256     -22.434 -15.378 -12.633  1.00 76.86           C  
ATOM   1897  OG  SER   256     -22.672 -16.579 -13.346  1.00 76.86           O  
ATOM   1898  N   ASP   257     -19.608 -15.936 -11.324  1.00 76.01           N  
ATOM   1899  CA  ASP   257     -18.360 -16.692 -11.388  1.00 76.01           C  
ATOM   1900  C   ASP   257     -18.020 -17.305 -10.031  1.00 76.01           C  
ATOM   1901  O   ASP   257     -17.624 -18.470  -9.952  1.00 76.01           O  
ATOM   1902  CB  ASP   257     -17.214 -15.797 -11.863  1.00 76.01           C  
ATOM   1903  CG  ASP   257     -17.239 -15.547 -13.361  1.00 76.01           C  
ATOM   1904  OD1 ASP   257     -17.992 -16.236 -14.082  1.00 76.01           O  
ATOM   1905  OD2 ASP   257     -16.496 -14.654 -13.824  1.00 76.01           O  
ATOM   1906  N   VAL   258     -18.225 -16.521  -9.016  1.00 76.57           N  
ATOM   1907  CA  VAL   258     -17.919 -16.974  -7.663  1.00 76.57           C  
ATOM   1908  C   VAL   258     -18.921 -18.045  -7.237  1.00 76.57           C  
ATOM   1909  O   VAL   258     -18.559 -19.007  -6.555  1.00 76.57           O  
ATOM   1910  CB  VAL   258     -17.931 -15.802  -6.655  1.00 76.57           C  
ATOM   1911  CG1 VAL   258     -17.740 -16.315  -5.229  1.00 76.57           C  
ATOM   1912  CG2 VAL   258     -16.849 -14.784  -7.010  1.00 76.57           C  
ATOM   1913  N   ARG   259     -20.105 -17.922  -7.693  1.00 77.56           N  
ATOM   1914  CA  ARG   259     -21.149 -18.905  -7.426  1.00 77.56           C  
ATOM   1915  C   ARG   259     -20.772 -20.272  -7.987  1.00 77.56           C  
ATOM   1916  O   ARG   259     -21.061 -21.302  -7.375  1.00 77.56           O  
ATOM   1917  CB  ARG   259     -22.484 -18.446  -8.017  1.00 77.56           C  
ATOM   1918  CG  ARG   259     -23.629 -19.419  -7.783  1.00 77.56           C  
ATOM   1919  CD  ARG   259     -24.912 -18.953  -8.456  1.00 77.56           C  
ATOM   1920  NE  ARG   259     -26.019 -19.869  -8.199  1.00 77.56           N  
ATOM   1921  CZ  ARG   259     -27.221 -19.782  -8.761  1.00 77.56           C  
ATOM   1922  NH1 ARG   259     -27.496 -18.813  -9.628  1.00 77.56           N  
ATOM   1923  NH2 ARG   259     -28.156 -20.669  -8.456  1.00 77.56           N  
ATOM   1924  N   GLU   260     -20.243 -20.242  -9.177  1.00 76.24           N  
ATOM   1925  CA  GLU   260     -19.918 -21.490  -9.862  1.00 76.24           C  
ATOM   1926  C   GLU   260     -18.816 -22.250  -9.130  1.00 76.24           C  
ATOM   1927  O   GLU   260     -18.870 -23.476  -9.018  1.00 76.24           O  
ATOM   1928  CB  GLU   260     -19.498 -21.216 -11.308  1.00 76.24           C  
ATOM   1929  CG  GLU   260     -19.299 -22.475 -12.139  1.00 76.24           C  
ATOM   1930  CD  GLU   260     -19.167 -22.197 -13.628  1.00 76.24           C  
ATOM   1931  OE1 GLU   260     -19.061 -23.162 -14.419  1.00 76.24           O  
ATOM   1932  OE2 GLU   260     -19.170 -21.004 -14.007  1.00 76.24           O  
ATOM   1933  N   SER   261     -18.008 -21.509  -8.439  1.00 79.86           N  
ATOM   1934  CA  SER   261     -16.820 -22.175  -7.916  1.00 79.86           C  
ATOM   1935  C   SER   261     -16.943 -22.431  -6.418  1.00 79.86           C  
ATOM   1936  O   SER   261     -16.216 -23.258  -5.862  1.00 79.86           O  
ATOM   1937  CB  SER   261     -15.570 -21.341  -8.198  1.00 79.86           C  
ATOM   1938  OG  SER   261     -15.664 -20.069  -7.581  1.00 79.86           O  
ATOM   1939  N   LEU   262     -17.966 -21.854  -5.803  1.00 81.26           N  
ATOM   1940  CA  LEU   262     -18.007 -21.856  -4.345  1.00 81.26           C  
ATOM   1941  C   LEU   262     -18.350 -23.243  -3.812  1.00 81.26           C  
ATOM   1942  O   LEU   262     -17.669 -23.756  -2.921  1.00 81.26           O  
ATOM   1943  CB  LEU   262     -19.028 -20.834  -3.836  1.00 81.26           C  
ATOM   1944  CG  LEU   262     -18.479 -19.457  -3.459  1.00 81.26           C  
ATOM   1945  CD1 LEU   262     -19.620 -18.511  -3.104  1.00 81.26           C  
ATOM   1946  CD2 LEU   262     -17.493 -19.572  -2.301  1.00 81.26           C  
ATOM   1947  N   PRO   263     -19.379 -23.903  -4.282  1.00 80.73           N  
ATOM   1948  CA  PRO   263     -19.665 -25.231  -3.736  1.00 80.73           C  
ATOM   1949  C   PRO   263     -18.500 -26.203  -3.907  1.00 80.73           C  
ATOM   1950  O   PRO   263     -18.201 -26.981  -2.998  1.00 80.73           O  
ATOM   1951  CB  PRO   263     -20.882 -25.690  -4.544  1.00 80.73           C  
ATOM   1952  CG  PRO   263     -21.505 -24.428  -5.046  1.00 80.73           C  
ATOM   1953  CD  PRO   263     -20.428 -23.394  -5.204  1.00 80.73           C  
ATOM   1954  N   GLN   264     -17.877 -26.016  -5.007  1.00 79.33           N  
ATOM   1955  CA  GLN   264     -16.753 -26.917  -5.243  1.00 79.33           C  
ATOM   1956  C   GLN   264     -15.572 -26.572  -4.340  1.00 79.33           C  
ATOM   1957  O   GLN   264     -14.907 -27.465  -3.811  1.00 79.33           O  
ATOM   1958  CB  GLN   264     -16.325 -26.868  -6.710  1.00 79.33           C  
ATOM   1959  CG  GLN   264     -15.267 -27.900  -7.077  1.00 79.33           C  
ATOM   1960  CD  GLN   264     -15.772 -29.325  -6.962  1.00 79.33           C  
ATOM   1961  OE1 GLN   264     -16.935 -29.612  -7.264  1.00 79.33           O  
ATOM   1962  NE2 GLN   264     -14.903 -30.229  -6.523  1.00 79.33           N  
ATOM   1963  N   THR   265     -15.363 -25.280  -4.123  1.00 82.75           N  
ATOM   1964  CA  THR   265     -14.269 -24.834  -3.267  1.00 82.75           C  
ATOM   1965  C   THR   265     -14.489 -25.289  -1.827  1.00 82.75           C  
ATOM   1966  O   THR   265     -13.570 -25.802  -1.185  1.00 82.75           O  
ATOM   1967  CB  THR   265     -14.117 -23.302  -3.307  1.00 82.75           C  
ATOM   1968  OG1 THR   265     -13.885 -22.886  -4.657  1.00 82.75           O  
ATOM   1969  CG2 THR   265     -12.952 -22.842  -2.438  1.00 82.75           C  
ATOM   1970  N   LEU   266     -15.702 -25.209  -1.381  1.00 83.78           N  
ATOM   1971  CA  LEU   266     -16.012 -25.619  -0.016  1.00 83.78           C  
ATOM   1972  C   LEU   266     -15.891 -27.132   0.138  1.00 83.78           C  
ATOM   1973  O   LEU   266     -15.398 -27.619   1.157  1.00 83.78           O  
ATOM   1974  CB  LEU   266     -17.422 -25.166   0.373  1.00 83.78           C  
ATOM   1975  CG  LEU   266     -17.567 -23.709   0.816  1.00 83.78           C  
ATOM   1976  CD1 LEU   266     -19.025 -23.270   0.721  1.00 83.78           C  
ATOM   1977  CD2 LEU   266     -17.039 -23.525   2.234  1.00 83.78           C  
ATOM   1978  N   ALA   267     -16.303 -27.852  -0.868  1.00 82.09           N  
ATOM   1979  CA  ALA   267     -16.187 -29.308  -0.827  1.00 82.09           C  
ATOM   1980  C   ALA   267     -14.727 -29.740  -0.734  1.00 82.09           C  
ATOM   1981  O   ALA   267     -14.387 -30.640   0.037  1.00 82.09           O  
ATOM   1982  CB  ALA   267     -16.845 -29.929  -2.057  1.00 82.09           C  
ATOM   1983  N   ASN   268     -13.920 -29.061  -1.432  1.00 82.09           N  
ATOM   1984  CA  ASN   268     -12.501 -29.398  -1.408  1.00 82.09           C  
ATOM   1985  C   ASN   268     -11.856 -29.016  -0.078  1.00 82.09           C  
ATOM   1986  O   ASN   268     -11.012 -29.748   0.440  1.00 82.09           O  
ATOM   1987  CB  ASN   268     -11.768 -28.721  -2.568  1.00 82.09           C  
ATOM   1988  CG  ASN   268     -12.085 -29.353  -3.908  1.00 82.09           C  
ATOM   1989  OD1 ASN   268     -12.408 -30.541  -3.987  1.00 82.09           O  
ATOM   1990  ND2 ASN   268     -11.996 -28.564  -4.972  1.00 82.09           N  
ATOM   1991  N   LEU   269     -12.302 -27.848   0.342  1.00 83.49           N  
ATOM   1992  CA  LEU   269     -11.784 -27.436   1.641  1.00 83.49           C  
ATOM   1993  C   LEU   269     -12.171 -28.437   2.724  1.00 83.49           C  
ATOM   1994  O   LEU   269     -11.362 -28.757   3.598  1.00 83.49           O  
ATOM   1995  CB  LEU   269     -12.303 -26.043   2.009  1.00 83.49           C  
ATOM   1996  CG  LEU   269     -11.798 -25.457   3.328  1.00 83.49           C  
ATOM   1997  CD1 LEU   269     -10.283 -25.291   3.288  1.00 83.49           C  
ATOM   1998  CD2 LEU   269     -12.479 -24.124   3.617  1.00 83.49           C  
ATOM   1999  N   GLU   270     -13.310 -29.015   2.639  1.00 84.05           N  
ATOM   2000  CA  GLU   270     -13.785 -30.033   3.572  1.00 84.05           C  
ATOM   2001  C   GLU   270     -12.896 -31.272   3.536  1.00 84.05           C  
ATOM   2002  O   GLU   270     -12.575 -31.843   4.580  1.00 84.05           O  
ATOM   2003  CB  GLU   270     -15.234 -30.415   3.259  1.00 84.05           C  
ATOM   2004  CG  GLU   270     -15.822 -31.437   4.222  1.00 84.05           C  
ATOM   2005  CD  GLU   270     -17.231 -31.870   3.850  1.00 84.05           C  
ATOM   2006  OE1 GLU   270     -17.761 -32.814   4.479  1.00 84.05           O  
ATOM   2007  OE2 GLU   270     -17.808 -31.261   2.921  1.00 84.05           O  
ATOM   2008  N   ILE   271     -12.560 -31.687   2.431  1.00 82.12           N  
ATOM   2009  CA  ILE   271     -11.708 -32.860   2.269  1.00 82.12           C  
ATOM   2010  C   ILE   271     -10.345 -32.600   2.906  1.00 82.12           C  
ATOM   2011  O   ILE   271      -9.822 -33.446   3.636  1.00 82.12           O  
ATOM   2012  CB  ILE   271     -11.540 -33.234   0.779  1.00 82.12           C  
ATOM   2013  CG1 ILE   271     -12.891 -33.631   0.173  1.00 82.12           C  
ATOM   2014  CG2 ILE   271     -10.515 -34.361   0.618  1.00 82.12           C  
ATOM   2015  CD1 ILE   271     -12.868 -33.787  -1.342  1.00 82.12           C  
ATOM   2016  N   VAL   272      -9.882 -31.406   2.676  1.00 81.42           N  
ATOM   2017  CA  VAL   272      -8.577 -31.043   3.220  1.00 81.42           C  
ATOM   2018  C   VAL   272      -8.633 -31.051   4.746  1.00 81.42           C  
ATOM   2019  O   VAL   272      -7.772 -31.642   5.402  1.00 81.42           O  
ATOM   2020  CB  VAL   272      -8.114 -29.660   2.710  1.00 81.42           C  
ATOM   2021  CG1 VAL   272      -6.879 -29.189   3.475  1.00 81.42           C  
ATOM   2022  CG2 VAL   272      -7.830 -29.713   1.210  1.00 81.42           C  
ATOM   2023  N   ILE   273      -9.685 -30.546   5.272  1.00 82.61           N  
ATOM   2024  CA  ILE   273      -9.822 -30.459   6.722  1.00 82.61           C  
ATOM   2025  C   ILE   273     -10.068 -31.850   7.302  1.00 82.61           C  
ATOM   2026  O   ILE   273      -9.529 -32.194   8.356  1.00 82.61           O  
ATOM   2027  CB  ILE   273     -10.965 -29.500   7.125  1.00 82.61           C  
ATOM   2028  CG1 ILE   273     -10.592 -28.053   6.785  1.00 82.61           C  
ATOM   2029  CG2 ILE   273     -11.293 -29.647   8.613  1.00 82.61           C  
ATOM   2030  CD1 ILE   273     -11.713 -27.051   7.029  1.00 82.61           C  
ATOM   2031  N   ASP   274     -10.864 -32.670   6.626  1.00 79.80           N  
ATOM   2032  CA  ASP   274     -11.139 -34.029   7.083  1.00 79.80           C  
ATOM   2033  C   ASP   274      -9.855 -34.852   7.161  1.00 79.80           C  
ATOM   2034  O   ASP   274      -9.652 -35.606   8.114  1.00 79.80           O  
ATOM   2035  CB  ASP   274     -12.146 -34.713   6.156  1.00 79.80           C  
ATOM   2036  CG  ASP   274     -13.588 -34.477   6.570  1.00 79.80           C  
ATOM   2037  OD1 ASP   274     -13.825 -33.843   7.622  1.00 79.80           O  
ATOM   2038  OD2 ASP   274     -14.496 -34.930   5.840  1.00 79.80           O  
ATOM   2039  N   MET   275      -9.007 -34.630   6.271  1.00 75.39           N  
ATOM   2040  CA  MET   275      -7.752 -35.377   6.267  1.00 75.39           C  
ATOM   2041  C   MET   275      -6.832 -34.904   7.387  1.00 75.39           C  
ATOM   2042  O   MET   275      -6.142 -35.711   8.012  1.00 75.39           O  
ATOM   2043  CB  MET   275      -7.047 -35.238   4.916  1.00 75.39           C  
ATOM   2044  CG  MET   275      -7.736 -35.984   3.785  1.00 75.39           C  
ATOM   2045  SD  MET   275      -7.652 -37.806   3.991  1.00 75.39           S  
ATOM   2046  CE  MET   275      -5.881 -38.079   3.705  1.00 75.39           C  
ATOM   2047  N   LEU   276      -6.911 -33.644   7.634  1.00 73.59           N  
ATOM   2048  CA  LEU   276      -6.137 -33.113   8.751  1.00 73.59           C  
ATOM   2049  C   LEU   276      -6.648 -33.666  10.077  1.00 73.59           C  
ATOM   2050  O   LEU   276      -5.857 -33.974  10.972  1.00 73.59           O  
ATOM   2051  CB  LEU   276      -6.197 -31.583   8.765  1.00 73.59           C  
ATOM   2052  CG  LEU   276      -5.109 -30.855   7.974  1.00 73.59           C  
ATOM   2053  CD1 LEU   276      -5.665 -29.572   7.366  1.00 73.59           C  
ATOM   2054  CD2 LEU   276      -3.910 -30.554   8.866  1.00 73.59           C  
ATOM   2055  N   LYS   277      -7.905 -33.901  10.105  1.00 74.81           N  
ATOM   2056  CA  LYS   277      -8.531 -34.493  11.283  1.00 74.81           C  
ATOM   2057  C   LYS   277      -8.046 -35.923  11.504  1.00 74.81           C  
ATOM   2058  O   LYS   277      -7.745 -36.315  12.634  1.00 74.81           O  
ATOM   2059  CB  LYS   277     -10.055 -34.472  11.150  1.00 74.81           C  
ATOM   2060  CG  LYS   277     -10.793 -34.880  12.416  1.00 74.81           C  
ATOM   2061  CD  LYS   277     -12.303 -34.826  12.225  1.00 74.81           C  
ATOM   2062  CE  LYS   277     -13.020 -35.808  13.142  1.00 74.81           C  
ATOM   2063  NZ  LYS   277     -14.497 -35.795  12.921  1.00 74.81           N  
ATOM   2064  N   ARG   278      -7.972 -36.664  10.452  1.00 71.15           N  
ATOM   2065  CA  ARG   278      -7.641 -38.083  10.536  1.00 71.15           C  
ATOM   2066  C   ARG   278      -6.169 -38.282  10.880  1.00 71.15           C  
ATOM   2067  O   ARG   278      -5.812 -39.232  11.580  1.00 71.15           O  
ATOM   2068  CB  ARG   278      -7.973 -38.792   9.222  1.00 71.15           C  
ATOM   2069  CG  ARG   278      -9.462 -38.993   8.989  1.00 71.15           C  
ATOM   2070  CD  ARG   278      -9.735 -39.726   7.683  1.00 71.15           C  
ATOM   2071  NE  ARG   278     -11.166 -39.840   7.418  1.00 71.15           N  
ATOM   2072  CZ  ARG   278     -11.769 -40.937   6.966  1.00 71.15           C  
ATOM   2073  NH1 ARG   278     -11.072 -42.040   6.720  1.00 71.15           N  
ATOM   2074  NH2 ARG   278     -13.078 -40.931   6.760  1.00 71.15           N  
ATOM   2075  N   TYR   279      -5.423 -37.370  10.496  1.00 68.08           N  
ATOM   2076  CA  TYR   279      -3.989 -37.601  10.637  1.00 68.08           C  
ATOM   2077  C   TYR   279      -3.365 -36.589  11.590  1.00 68.08           C  
ATOM   2078  O   TYR   279      -2.198 -36.219  11.436  1.00 68.08           O  
ATOM   2079  CB  TYR   279      -3.297 -37.530   9.273  1.00 68.08           C  
ATOM   2080  CG  TYR   279      -3.751 -38.595   8.305  1.00 68.08           C  
ATOM   2081  CD1 TYR   279      -3.316 -39.912   8.433  1.00 68.08           C  
ATOM   2082  CD2 TYR   279      -4.616 -38.287   7.260  1.00 68.08           C  
ATOM   2083  CE1 TYR   279      -3.730 -40.897   7.542  1.00 68.08           C  
ATOM   2084  CE2 TYR   279      -5.037 -39.264   6.364  1.00 68.08           C  
ATOM   2085  CZ  TYR   279      -4.590 -40.564   6.513  1.00 68.08           C  
ATOM   2086  OH  TYR   279      -5.004 -41.535   5.628  1.00 68.08           O  
ATOM   2087  N   ASN   280      -4.167 -36.034  12.420  1.00 63.90           N  
ATOM   2088  CA  ASN   280      -3.734 -34.965  13.314  1.00 63.90           C  
ATOM   2089  C   ASN   280      -2.566 -35.407  14.192  1.00 63.90           C  
ATOM   2090  O   ASN   280      -1.688 -34.605  14.515  1.00 63.90           O  
ATOM   2091  CB  ASN   280      -4.899 -34.486  14.182  1.00 63.90           C  
ATOM   2092  CG  ASN   280      -5.368 -35.541  15.165  1.00 63.90           C  
ATOM   2093  OD1 ASN   280      -5.026 -36.720  15.039  1.00 63.90           O  
ATOM   2094  ND2 ASN   280      -6.154 -35.125  16.151  1.00 63.90           N  
ATOM   2095  N   LYS   281      -2.610 -36.671  14.545  1.00 61.84           N  
ATOM   2096  CA  LYS   281      -1.504 -37.118  15.387  1.00 61.84           C  
ATOM   2097  C   LYS   281      -0.175 -37.029  14.642  1.00 61.84           C  
ATOM   2098  O   LYS   281       0.857 -36.715  15.239  1.00 61.84           O  
ATOM   2099  CB  LYS   281      -1.740 -38.550  15.868  1.00 61.84           C  
ATOM   2100  CG  LYS   281      -2.753 -38.665  16.997  1.00 61.84           C  
ATOM   2101  CD  LYS   281      -2.799 -40.078  17.566  1.00 61.84           C  
ATOM   2102  CE  LYS   281      -3.864 -40.213  18.645  1.00 61.84           C  
ATOM   2103  NZ  LYS   281      -3.902 -41.592  19.217  1.00 61.84           N  
ATOM   2104  N   ASN   282      -0.296 -37.257  13.301  1.00 57.75           N  
ATOM   2105  CA  ASN   282       0.928 -37.204  12.509  1.00 57.75           C  
ATOM   2106  C   ASN   282       1.419 -35.771  12.329  1.00 57.75           C  
ATOM   2107  O   ASN   282       2.625 -35.519  12.323  1.00 57.75           O  
ATOM   2108  CB  ASN   282       0.715 -37.867  11.146  1.00 57.75           C  
ATOM   2109  CG  ASN   282       0.439 -39.354  11.257  1.00 57.75           C  
ATOM   2110  OD1 ASN   282       0.703 -39.971  12.291  1.00 57.75           O  
ATOM   2111  ND2 ASN   282      -0.094 -39.938  10.191  1.00 57.75           N  
ATOM   2112  N   VAL   283       0.479 -34.895  12.190  1.00 56.07           N  
ATOM   2113  CA  VAL   283       0.811 -33.486  12.009  1.00 56.07           C  
ATOM   2114  C   VAL   283       1.482 -32.947  13.270  1.00 56.07           C  
ATOM   2115  O   VAL   283       2.450 -32.187  13.190  1.00 56.07           O  
ATOM   2116  CB  VAL   283      -0.441 -32.646  11.670  1.00 56.07           C  
ATOM   2117  CG1 VAL   283      -0.098 -31.158  11.631  1.00 56.07           C  
ATOM   2118  CG2 VAL   283      -1.040 -33.096  10.339  1.00 56.07           C  
ATOM   2119  N   GLU   284       0.874 -33.276  14.438  1.00 56.74           N  
ATOM   2120  CA  GLU   284       1.502 -32.892  15.699  1.00 56.74           C  
ATOM   2121  C   GLU   284       2.983 -33.261  15.713  1.00 56.74           C  
ATOM   2122  O   GLU   284       3.825 -32.458  16.120  1.00 56.74           O  
ATOM   2123  CB  GLU   284       0.785 -33.550  16.879  1.00 56.74           C  
ATOM   2124  CG  GLU   284       1.298 -33.100  18.240  1.00 56.74           C  
ATOM   2125  CD  GLU   284       0.665 -33.853  19.399  1.00 56.74           C  
ATOM   2126  OE1 GLU   284       1.056 -33.614  20.564  1.00 56.74           O  
ATOM   2127  OE2 GLU   284      -0.227 -34.690  19.140  1.00 56.74           O  
ATOM   2128  N   GLN   285       3.203 -34.454  15.289  1.00 51.71           N  
ATOM   2129  CA  GLN   285       4.557 -34.974  15.449  1.00 51.71           C  
ATOM   2130  C   GLN   285       5.523 -34.304  14.475  1.00 51.71           C  
ATOM   2131  O   GLN   285       6.687 -34.074  14.808  1.00 51.71           O  
ATOM   2132  CB  GLN   285       4.577 -36.490  15.247  1.00 51.71           C  
ATOM   2133  CG  GLN   285       3.933 -37.270  16.385  1.00 51.71           C  
ATOM   2134  CD  GLN   285       3.971 -38.771  16.164  1.00 51.71           C  
ATOM   2135  OE1 GLN   285       4.476 -39.248  15.143  1.00 51.71           O  
ATOM   2136  NE2 GLN   285       3.437 -39.525  17.118  1.00 51.71           N  
ATOM   2137  N   VAL   286       4.942 -34.016  13.334  1.00 49.66           N  
ATOM   2138  CA  VAL   286       5.720 -33.261  12.357  1.00 49.66           C  
ATOM   2139  C   VAL   286       6.016 -31.865  12.900  1.00 49.66           C  
ATOM   2140  O   VAL   286       7.125 -31.350  12.736  1.00 49.66           O  
ATOM   2141  CB  VAL   286       4.984 -33.161  11.002  1.00 49.66           C  
ATOM   2142  CG1 VAL   286       5.726 -32.220  10.053  1.00 49.66           C  
ATOM   2143  CG2 VAL   286       4.831 -34.546  10.375  1.00 49.66           C  
ATOM   2144  N   LEU   287       4.977 -31.284  13.512  1.00 47.20           N  
ATOM   2145  CA  LEU   287       5.177 -29.909  13.959  1.00 47.20           C  
ATOM   2146  C   LEU   287       6.229 -29.844  15.061  1.00 47.20           C  
ATOM   2147  O   LEU   287       6.944 -28.847  15.185  1.00 47.20           O  
ATOM   2148  CB  LEU   287       3.860 -29.311  14.459  1.00 47.20           C  
ATOM   2149  CG  LEU   287       2.888 -28.818  13.385  1.00 47.20           C  
ATOM   2150  CD1 LEU   287       1.457 -28.850  13.911  1.00 47.20           C  
ATOM   2151  CD2 LEU   287       3.264 -27.413  12.927  1.00 47.20           C  
ATOM   2152  N   VAL   288       6.242 -30.897  15.849  1.00 47.96           N  
ATOM   2153  CA  VAL   288       7.263 -30.895  16.892  1.00 47.96           C  
ATOM   2154  C   VAL   288       8.620 -31.247  16.287  1.00 47.96           C  
ATOM   2155  O   VAL   288       9.657 -30.766  16.751  1.00 47.96           O  
ATOM   2156  CB  VAL   288       6.915 -31.880  18.030  1.00 47.96           C  
ATOM   2157  CG1 VAL   288       8.025 -31.908  19.078  1.00 47.96           C  
ATOM   2158  CG2 VAL   288       5.580 -31.504  18.671  1.00 47.96           C  
ATOM   2159  N   ALA   289       8.582 -32.087  15.235  1.00 44.77           N  
ATOM   2160  CA  ALA   289       9.868 -32.484  14.666  1.00 44.77           C  
ATOM   2161  C   ALA   289      10.419 -31.399  13.745  1.00 44.77           C  
ATOM   2162  O   ALA   289      11.626 -31.336  13.503  1.00 44.77           O  
ATOM   2163  CB  ALA   289       9.729 -33.802  13.908  1.00 44.77           C  
ATOM   2164  N   LEU   290       9.579 -30.469  13.313  1.00 42.75           N  
ATOM   2165  CA  LEU   290      10.035 -29.475  12.347  1.00 42.75           C  
ATOM   2166  C   LEU   290      11.080 -28.554  12.967  1.00 42.75           C  
ATOM   2167  O   LEU   290      12.120 -28.291  12.359  1.00 42.75           O  
ATOM   2168  CB  LEU   290       8.854 -28.650  11.828  1.00 42.75           C  
ATOM   2169  CG  LEU   290       8.405 -28.935  10.394  1.00 42.75           C  
ATOM   2170  CD1 LEU   290       6.894 -28.776  10.270  1.00 42.75           C  
ATOM   2171  CD2 LEU   290       9.127 -28.016   9.415  1.00 42.75           C  
ATOM   2172  N   PRO   291      10.768 -27.961  14.137  1.00 38.50           N  
ATOM   2173  CA  PRO   291      11.888 -27.106  14.538  1.00 38.50           C  
ATOM   2174  C   PRO   291      13.211 -27.863  14.614  1.00 38.50           C  
ATOM   2175  O   PRO   291      14.254 -27.333  14.220  1.00 38.50           O  
ATOM   2176  CB  PRO   291      11.468 -26.599  15.920  1.00 38.50           C  
ATOM   2177  CG  PRO   291      10.002 -26.882  16.001  1.00 38.50           C  
ATOM   2178  CD  PRO   291       9.664 -27.938  14.988  1.00 38.50           C  
ATOM   2179  N   GLN   292      13.053 -29.118  14.942  1.00 37.88           N  
ATOM   2180  CA  GLN   292      14.337 -29.804  15.028  1.00 37.88           C  
ATOM   2181  C   GLN   292      14.884 -30.125  13.640  1.00 37.88           C  
ATOM   2182  O   GLN   292      16.094 -30.054  13.412  1.00 37.88           O  
ATOM   2183  CB  GLN   292      14.206 -31.088  15.850  1.00 37.88           C  
ATOM   2184  CG  GLN   292      13.834 -30.849  17.307  1.00 37.88           C  
ATOM   2185  CD  GLN   292      14.880 -31.375  18.274  1.00 37.88           C  
ATOM   2186  OE1 GLN   292      15.902 -31.933  17.860  1.00 37.88           O  
ATOM   2187  NE2 GLN   292      14.632 -31.202  19.568  1.00 37.88           N  
ATOM   2188  N   GLY   293      13.898 -30.305  12.738  1.00 38.19           N  
ATOM   2189  CA  GLY   293      14.351 -30.563  11.381  1.00 38.19           C  
ATOM   2190  C   GLY   293      14.737 -29.303  10.631  1.00 38.19           C  
ATOM   2191  O   GLY   293      15.641 -29.325   9.793  1.00 38.19           O  
ATOM   2192  N   ALA   294      14.013 -28.299  10.898  1.00 36.34           N  
ATOM   2193  CA  ALA   294      14.406 -27.028  10.295  1.00 36.34           C  
ATOM   2194  C   ALA   294      15.860 -26.694  10.617  1.00 36.34           C  
ATOM   2195  O   ALA   294      16.576 -26.141   9.779  1.00 36.34           O  
ATOM   2196  CB  ALA   294      13.487 -25.906  10.771  1.00 36.34           C  
ATOM   2197  N   ALA   295      16.289 -26.996  11.835  1.00 33.56           N  
ATOM   2198  CA  ALA   295      17.695 -26.708  12.103  1.00 33.56           C  
ATOM   2199  C   ALA   295      18.607 -27.554  11.219  1.00 33.56           C  
ATOM   2200  O   ALA   295      19.635 -27.073  10.738  1.00 33.56           O  
ATOM   2201  CB  ALA   295      18.016 -26.947  13.577  1.00 33.56           C  
ATOM   2202  N   VAL   296      18.047 -28.706  10.863  1.00 32.40           N  
ATOM   2203  CA  VAL   296      18.894 -29.478   9.960  1.00 32.40           C  
ATOM   2204  C   VAL   296      18.620 -29.066   8.515  1.00 32.40           C  
ATOM   2205  O   VAL   296      19.524 -29.079   7.677  1.00 32.40           O  
ATOM   2206  CB  VAL   296      18.671 -30.997  10.132  1.00 32.40           C  
ATOM   2207  CG1 VAL   296      19.603 -31.787   9.215  1.00 32.40           C  
ATOM   2208  CG2 VAL   296      18.879 -31.404  11.590  1.00 32.40           C  
ATOM   2209  N   ALA   297      17.378 -28.617   8.265  1.00 34.69           N  
ATOM   2210  CA  ALA   297      17.013 -28.430   6.863  1.00 34.69           C  
ATOM   2211  C   ALA   297      17.324 -27.010   6.400  1.00 34.69           C  
ATOM   2212  O   ALA   297      16.876 -26.586   5.332  1.00 34.69           O  
ATOM   2213  CB  ALA   297      15.533 -28.742   6.652  1.00 34.69           C  
ATOM   2214  N   GLN   298      17.697 -26.010   7.267  1.00 34.41           N  
ATOM   2215  CA  GLN   298      18.264 -24.851   6.585  1.00 34.41           C  
ATOM   2216  C   GLN   298      18.943 -25.259   5.280  1.00 34.41           C  
ATOM   2217  O   GLN   298      19.063 -24.450   4.358  1.00 34.41           O  
ATOM   2218  CB  GLN   298      19.261 -24.127   7.492  1.00 34.41           C  
ATOM   2219  CG  GLN   298      18.611 -23.154   8.466  1.00 34.41           C  
ATOM   2220  CD  GLN   298      19.625 -22.322   9.228  1.00 34.41           C  
ATOM   2221  OE1 GLN   298      20.836 -22.455   9.024  1.00 34.41           O  
ATOM   2222  NE2 GLN   298      19.139 -21.458  10.112  1.00 34.41           N  
ATOM   2223  N   THR   299      18.896 -26.517   4.877  1.00 32.06           N  
ATOM   2224  CA  THR   299      19.377 -26.721   3.515  1.00 32.06           C  
ATOM   2225  C   THR   299      18.235 -27.146   2.596  1.00 32.06           C  
ATOM   2226  O   THR   299      18.412 -27.237   1.379  1.00 32.06           O  
ATOM   2227  CB  THR   299      20.495 -27.779   3.471  1.00 32.06           C  
ATOM   2228  OG1 THR   299      20.019 -28.994   4.063  1.00 32.06           O  
ATOM   2229  CG2 THR   299      21.730 -27.307   4.232  1.00 32.06           C  
ATOM   2230  N   GLY   300      17.023 -27.139   2.964  1.00 33.72           N  
ATOM   2231  CA  GLY   300      16.213 -27.560   1.832  1.00 33.72           C  
ATOM   2232  C   GLY   300      14.860 -26.876   1.778  1.00 33.72           C  
ATOM   2233  O   GLY   300      13.950 -27.343   1.091  1.00 33.72           O  
ATOM   2234  N   THR   301      14.568 -25.908   2.610  1.00 34.13           N  
ATOM   2235  CA  THR   301      13.342 -25.179   2.302  1.00 34.13           C  
ATOM   2236  C   THR   301      13.564 -24.215   1.140  1.00 34.13           C  
ATOM   2237  O   THR   301      14.552 -23.478   1.118  1.00 34.13           O  
ATOM   2238  CB  THR   301      12.833 -24.400   3.529  1.00 34.13           C  
ATOM   2239  OG1 THR   301      13.942 -23.771   4.183  1.00 34.13           O  
ATOM   2240  CG2 THR   301      12.133 -25.327   4.517  1.00 34.13           C  
ATOM   2241  N   ILE   302      13.107 -24.579  -0.013  1.00 31.39           N  
ATOM   2242  CA  ILE   302      13.222 -23.697  -1.170  1.00 31.39           C  
ATOM   2243  C   ILE   302      12.051 -22.717  -1.190  1.00 31.39           C  
ATOM   2244  O   ILE   302      10.895 -23.119  -1.040  1.00 31.39           O  
ATOM   2245  CB  ILE   302      13.273 -24.500  -2.489  1.00 31.39           C  
ATOM   2246  CG1 ILE   302      14.417 -25.520  -2.451  1.00 31.39           C  
ATOM   2247  CG2 ILE   302      13.418 -23.559  -3.688  1.00 31.39           C  
ATOM   2248  CD1 ILE   302      14.390 -26.523  -3.595  1.00 31.39           C  
ATOM   2249  N   PHE   303      12.232 -21.603  -0.806  1.00 29.35           N  
ATOM   2250  CA  PHE   303      11.362 -20.468  -1.092  1.00 29.35           C  
ATOM   2251  C   PHE   303      11.176 -20.295  -2.595  1.00 29.35           C  
ATOM   2252  O   PHE   303      12.153 -20.166  -3.336  1.00 29.35           O  
ATOM   2253  CB  PHE   303      11.932 -19.184  -0.482  1.00 29.35           C  
ATOM   2254  CG  PHE   303      11.730 -19.077   1.006  1.00 29.35           C  
ATOM   2255  CD1 PHE   303      10.541 -18.581   1.526  1.00 29.35           C  
ATOM   2256  CD2 PHE   303      12.730 -19.473   1.884  1.00 29.35           C  
ATOM   2257  CE1 PHE   303      10.351 -18.482   2.903  1.00 29.35           C  
ATOM   2258  CE2 PHE   303      12.548 -19.376   3.261  1.00 29.35           C  
ATOM   2259  CZ  PHE   303      11.358 -18.879   3.768  1.00 29.35           C  
ATOM   2260  N   ALA   304      10.280 -20.958  -3.229  1.00 29.88           N  
ATOM   2261  CA  ALA   304      10.129 -20.631  -4.645  1.00 29.88           C  
ATOM   2262  C   ALA   304       9.936 -19.130  -4.842  1.00 29.88           C  
ATOM   2263  O   ALA   304       9.439 -18.439  -3.950  1.00 29.88           O  
ATOM   2264  CB  ALA   304       8.956 -21.399  -5.247  1.00 29.88           C  
ATOM   2265  N   PRO   305      10.482 -18.583  -5.815  1.00 31.64           N  
ATOM   2266  CA  PRO   305      10.431 -17.154  -6.132  1.00 31.64           C  
ATOM   2267  C   PRO   305       9.002 -16.623  -6.231  1.00 31.64           C  
ATOM   2268  O   PRO   305       8.770 -15.427  -6.040  1.00 31.64           O  
ATOM   2269  CB  PRO   305      11.141 -17.068  -7.485  1.00 31.64           C  
ATOM   2270  CG  PRO   305      11.489 -18.481  -7.825  1.00 31.64           C  
ATOM   2271  CD  PRO   305      11.026 -19.369  -6.705  1.00 31.64           C  
ATOM   2272  N   GLU   306       8.070 -17.534  -6.460  1.00 34.12           N  
ATOM   2273  CA  GLU   306       6.766 -16.898  -6.620  1.00 34.12           C  
ATOM   2274  C   GLU   306       6.093 -16.671  -5.269  1.00 34.12           C  
ATOM   2275  O   GLU   306       4.982 -16.142  -5.205  1.00 34.12           O  
ATOM   2276  CB  GLU   306       5.862 -17.743  -7.521  1.00 34.12           C  
ATOM   2277  CG  GLU   306       6.494 -18.107  -8.857  1.00 34.12           C  
ATOM   2278  CD  GLU   306       5.480 -18.555  -9.898  1.00 34.12           C  
ATOM   2279  OE1 GLU   306       5.873 -18.806 -11.060  1.00 34.12           O  
ATOM   2280  OE2 GLU   306       4.282 -18.654  -9.550  1.00 34.12           O  
ATOM   2281  N   GLY   307       6.846 -16.424  -4.189  1.00 30.34           N  
ATOM   2282  CA  GLY   307       6.188 -16.104  -2.933  1.00 30.34           C  
ATOM   2283  C   GLY   307       5.294 -17.220  -2.425  1.00 30.34           C  
ATOM   2284  O   GLY   307       4.463 -17.004  -1.541  1.00 30.34           O  
ATOM   2285  N   LEU   308       5.166 -18.310  -3.132  1.00 30.23           N  
ATOM   2286  CA  LEU   308       4.445 -19.514  -2.735  1.00 30.23           C  
ATOM   2287  C   LEU   308       5.325 -20.416  -1.875  1.00 30.23           C  
ATOM   2288  O   LEU   308       6.537 -20.491  -2.086  1.00 30.23           O  
ATOM   2289  CB  LEU   308       3.961 -20.280  -3.969  1.00 30.23           C  
ATOM   2290  CG  LEU   308       2.777 -19.672  -4.723  1.00 30.23           C  
ATOM   2291  CD1 LEU   308       2.729 -20.205  -6.151  1.00 30.23           C  
ATOM   2292  CD2 LEU   308       1.471 -19.965  -3.994  1.00 30.23           C  
ATOM   2293  N   LEU   309       5.001 -20.486  -0.635  1.00 29.93           N  
ATOM   2294  CA  LEU   309       5.564 -21.394   0.358  1.00 29.93           C  
ATOM   2295  C   LEU   309       5.524 -22.836  -0.139  1.00 29.93           C  
ATOM   2296  O   LEU   309       4.446 -23.380  -0.389  1.00 29.93           O  
ATOM   2297  CB  LEU   309       4.807 -21.278   1.683  1.00 29.93           C  
ATOM   2298  CG  LEU   309       5.658 -21.286   2.954  1.00 29.93           C  
ATOM   2299  CD1 LEU   309       5.861 -19.864   3.465  1.00 29.93           C  
ATOM   2300  CD2 LEU   309       5.011 -22.157   4.025  1.00 29.93           C  
ATOM   2301  N   HIS   310       6.589 -23.274  -0.764  1.00 32.19           N  
ATOM   2302  CA  HIS   310       6.512 -24.697  -1.071  1.00 32.19           C  
ATOM   2303  C   HIS   310       6.994 -25.542   0.103  1.00 32.19           C  
ATOM   2304  O   HIS   310       8.079 -25.305   0.639  1.00 32.19           O  
ATOM   2305  CB  HIS   310       7.332 -25.021  -2.322  1.00 32.19           C  
ATOM   2306  CG  HIS   310       6.732 -24.492  -3.586  1.00 32.19           C  
ATOM   2307  ND1 HIS   310       5.656 -25.091  -4.205  1.00 32.19           N  
ATOM   2308  CD2 HIS   310       7.057 -23.419  -4.344  1.00 32.19           C  
ATOM   2309  CE1 HIS   310       5.345 -24.406  -5.294  1.00 32.19           C  
ATOM   2310  NE2 HIS   310       6.181 -23.387  -5.400  1.00 32.19           N  
ATOM   2311  N   PHE   311       6.101 -26.215   0.748  1.00 30.67           N  
ATOM   2312  CA  PHE   311       6.451 -27.215   1.750  1.00 30.67           C  
ATOM   2313  C   PHE   311       6.976 -28.483   1.088  1.00 30.67           C  
ATOM   2314  O   PHE   311       6.290 -29.088   0.261  1.00 30.67           O  
ATOM   2315  CB  PHE   311       5.241 -27.543   2.629  1.00 30.67           C  
ATOM   2316  CG  PHE   311       4.915 -26.475   3.637  1.00 30.67           C  
ATOM   2317  CD1 PHE   311       5.549 -26.450   4.874  1.00 30.67           C  
ATOM   2318  CD2 PHE   311       3.975 -25.495   3.349  1.00 30.67           C  
ATOM   2319  CE1 PHE   311       5.249 -25.462   5.809  1.00 30.67           C  
ATOM   2320  CE2 PHE   311       3.670 -24.504   4.278  1.00 30.67           C  
ATOM   2321  CZ  PHE   311       4.308 -24.490   5.508  1.00 30.67           C  
ATOM   2322  N   GLY   312       8.185 -28.526   0.764  1.00 31.93           N  
ATOM   2323  CA  GLY   312       8.585 -29.854   0.328  1.00 31.93           C  
ATOM   2324  C   GLY   312       8.881 -30.796   1.481  1.00 31.93           C  
ATOM   2325  O   GLY   312       9.658 -30.462   2.378  1.00 31.93           O  
ATOM   2326  N   LEU   313       7.949 -31.558   1.963  1.00 31.31           N  
ATOM   2327  CA  LEU   313       8.296 -32.603   2.921  1.00 31.31           C  
ATOM   2328  C   LEU   313       8.992 -33.768   2.225  1.00 31.31           C  
ATOM   2329  O   LEU   313       8.454 -34.339   1.274  1.00 31.31           O  
ATOM   2330  CB  LEU   313       7.045 -33.101   3.648  1.00 31.31           C  
ATOM   2331  CG  LEU   313       6.402 -32.127   4.636  1.00 31.31           C  
ATOM   2332  CD1 LEU   313       4.977 -32.563   4.960  1.00 31.31           C  
ATOM   2333  CD2 LEU   313       7.238 -32.025   5.908  1.00 31.31           C  
ATOM   2334  N   GLY   314      10.217 -33.661   1.949  1.00 29.75           N  
ATOM   2335  CA  GLY   314      10.898 -34.843   1.445  1.00 29.75           C  
ATOM   2336  C   GLY   314      11.055 -35.932   2.490  1.00 29.75           C  
ATOM   2337  O   GLY   314      11.460 -35.660   3.622  1.00 29.75           O  
ATOM   2338  N   ILE   315      10.195 -36.912   2.518  1.00 27.87           N  
ATOM   2339  CA  ILE   315      10.390 -38.065   3.390  1.00 27.87           C  
ATOM   2340  C   ILE   315      11.550 -38.913   2.874  1.00 27.87           C  
ATOM   2341  O   ILE   315      11.491 -39.447   1.764  1.00 27.87           O  
ATOM   2342  CB  ILE   315       9.106 -38.919   3.493  1.00 27.87           C  
ATOM   2343  CG1 ILE   315       7.912 -38.043   3.888  1.00 27.87           C  
ATOM   2344  CG2 ILE   315       9.298 -40.065   4.490  1.00 27.87           C  
ATOM   2345  CD1 ILE   315       6.570 -38.760   3.826  1.00 27.87           C  
ATOM   2346  N   ASN   316      12.740 -38.562   3.138  1.00 25.84           N  
ATOM   2347  CA  ASN   316      13.827 -39.483   2.826  1.00 25.84           C  
ATOM   2348  C   ASN   316      13.785 -40.721   3.717  1.00 25.84           C  
ATOM   2349  O   ASN   316      14.077 -40.642   4.912  1.00 25.84           O  
ATOM   2350  CB  ASN   316      15.181 -38.781   2.956  1.00 25.84           C  
ATOM   2351  CG  ASN   316      15.505 -37.911   1.757  1.00 25.84           C  
ATOM   2352  OD1 ASN   316      14.956 -38.104   0.669  1.00 25.84           O  
ATOM   2353  ND2 ASN   316      16.398 -36.947   1.949  1.00 25.84           N  
ATOM   2354  N   ALA   317      12.809 -41.583   3.553  1.00 24.96           N  
ATOM   2355  CA  ALA   317      12.982 -42.840   4.277  1.00 24.96           C  
ATOM   2356  C   ALA   317      14.293 -43.520   3.891  1.00 24.96           C  
ATOM   2357  O   ALA   317      14.544 -43.772   2.710  1.00 24.96           O  
ATOM   2358  CB  ALA   317      11.803 -43.773   4.010  1.00 24.96           C  
ATOM   2359  N   PRO   318      15.384 -43.215   4.565  1.00 25.32           N  
ATOM   2360  CA  PRO   318      16.517 -44.056   4.171  1.00 25.32           C  
ATOM   2361  C   PRO   318      16.089 -45.455   3.735  1.00 25.32           C  
ATOM   2362  O   PRO   318      15.089 -45.981   4.229  1.00 25.32           O  
ATOM   2363  CB  PRO   318      17.369 -44.116   5.441  1.00 25.32           C  
ATOM   2364  CG  PRO   318      16.519 -43.495   6.502  1.00 25.32           C  
ATOM   2365  CD  PRO   318      15.302 -42.903   5.852  1.00 25.32           C  
ATOM   2366  N   PRO   319      16.195 -45.828   2.538  1.00 26.13           N  
ATOM   2367  CA  PRO   319      16.098 -47.281   2.378  1.00 26.13           C  
ATOM   2368  C   PRO   319      16.579 -48.043   3.611  1.00 26.13           C  
ATOM   2369  O   PRO   319      17.511 -47.602   4.289  1.00 26.13           O  
ATOM   2370  CB  PRO   319      17.001 -47.564   1.175  1.00 26.13           C  
ATOM   2371  CG  PRO   319      17.574 -46.234   0.805  1.00 26.13           C  
ATOM   2372  CD  PRO   319      17.032 -45.202   1.752  1.00 26.13           C  
ATOM   2373  N   PRO   320      15.627 -48.621   4.443  1.00 27.58           N  
ATOM   2374  CA  PRO   320      16.078 -49.284   5.668  1.00 27.58           C  
ATOM   2375  C   PRO   320      17.511 -49.801   5.566  1.00 27.58           C  
ATOM   2376  O   PRO   320      18.204 -49.915   6.581  1.00 27.58           O  
ATOM   2377  CB  PRO   320      15.090 -50.442   5.827  1.00 27.58           C  
ATOM   2378  CG  PRO   320      14.368 -50.510   4.520  1.00 27.58           C  
ATOM   2379  CD  PRO   320      14.679 -49.266   3.738  1.00 27.58           C  
ATOM   2380  N   CYS   321      18.258 -49.587   4.479  1.00 28.55           N  
ATOM   2381  CA  CYS   321      19.437 -50.445   4.493  1.00 28.55           C  
ATOM   2382  C   CYS   321      20.711 -49.625   4.324  1.00 28.55           C  
ATOM   2383  O   CYS   321      21.813 -50.176   4.324  1.00 28.55           O  
ATOM   2384  CB  CYS   321      19.347 -51.497   3.388  1.00 28.55           C  
ATOM   2385  SG  CYS   321      17.907 -52.578   3.527  1.00 28.55           S  
ATOM   2386  N   LEU   322      20.635 -48.441   3.877  1.00 27.57           N  
ATOM   2387  CA  LEU   322      21.994 -47.925   3.764  1.00 27.57           C  
ATOM   2388  C   LEU   322      22.401 -47.182   5.033  1.00 27.57           C  
ATOM   2389  O   LEU   322      23.547 -46.746   5.161  1.00 27.57           O  
ATOM   2390  CB  LEU   322      22.116 -46.995   2.554  1.00 27.57           C  
ATOM   2391  CG  LEU   322      22.380 -47.668   1.206  1.00 27.57           C  
ATOM   2392  CD1 LEU   322      21.969 -46.745   0.063  1.00 27.57           C  
ATOM   2393  CD2 LEU   322      23.848 -48.061   1.082  1.00 27.57           C  
ATOM   2394  N   THR   323      21.762 -47.371   6.085  1.00 28.15           N  
ATOM   2395  CA  THR   323      22.557 -46.736   7.130  1.00 28.15           C  
ATOM   2396  C   THR   323      23.154 -47.782   8.067  1.00 28.15           C  
ATOM   2397  O   THR   323      22.491 -48.764   8.412  1.00 28.15           O  
ATOM   2398  CB  THR   323      21.716 -45.735   7.943  1.00 28.15           C  
ATOM   2399  OG1 THR   323      20.575 -46.411   8.488  1.00 28.15           O  
ATOM   2400  CG2 THR   323      21.238 -44.580   7.068  1.00 28.15           C  
ATOM   2401  N   GLY   324      24.181 -48.427   7.635  1.00 29.62           N  
ATOM   2402  CA  GLY   324      25.315 -48.857   8.438  1.00 29.62           C  
ATOM   2403  C   GLY   324      25.277 -48.323   9.858  1.00 29.62           C  
ATOM   2404  O   GLY   324      26.279 -48.378  10.574  1.00 29.62           O  
ATOM   2405  N   PHE   325      24.214 -47.797  10.404  1.00 25.65           N  
ATOM   2406  CA  PHE   325      24.338 -47.480  11.822  1.00 25.65           C  
ATOM   2407  C   PHE   325      23.658 -48.543  12.676  1.00 25.65           C  
ATOM   2408  O   PHE   325      22.428 -48.587  12.758  1.00 25.65           O  
ATOM   2409  CB  PHE   325      23.738 -46.103  12.121  1.00 25.65           C  
ATOM   2410  CG  PHE   325      24.657 -44.956  11.796  1.00 25.65           C  
ATOM   2411  CD1 PHE   325      25.639 -44.558  12.696  1.00 25.65           C  
ATOM   2412  CD2 PHE   325      24.540 -44.277  10.591  1.00 25.65           C  
ATOM   2413  CE1 PHE   325      26.491 -43.497  12.398  1.00 25.65           C  
ATOM   2414  CE2 PHE   325      25.388 -43.216  10.286  1.00 25.65           C  
ATOM   2415  CZ  PHE   325      26.362 -42.827  11.192  1.00 25.65           C  
ATOM   2416  N   LEU   326      23.870 -49.768  12.426  1.00 30.88           N  
ATOM   2417  CA  LEU   326      23.466 -50.598  13.556  1.00 30.88           C  
ATOM   2418  C   LEU   326      23.722 -49.880  14.877  1.00 30.88           C  
ATOM   2419  O   LEU   326      24.643 -49.066  14.977  1.00 30.88           O  
ATOM   2420  CB  LEU   326      24.214 -51.934  13.535  1.00 30.88           C  
ATOM   2421  CG  LEU   326      23.834 -52.906  12.417  1.00 30.88           C  
ATOM   2422  CD1 LEU   326      24.882 -54.007  12.293  1.00 30.88           C  
ATOM   2423  CD2 LEU   326      22.453 -53.501  12.672  1.00 30.88           C  
ATOM   2424  N   PRO   327      22.735 -49.596  15.675  1.00 28.95           N  
ATOM   2425  CA  PRO   327      23.196 -49.225  17.015  1.00 28.95           C  
ATOM   2426  C   PRO   327      24.464 -49.968  17.429  1.00 28.95           C  
ATOM   2427  O   PRO   327      24.676 -51.111  17.018  1.00 28.95           O  
ATOM   2428  CB  PRO   327      22.018 -49.612  17.913  1.00 28.95           C  
ATOM   2429  CG  PRO   327      21.033 -50.258  16.993  1.00 28.95           C  
ATOM   2430  CD  PRO   327      21.576 -50.197  15.594  1.00 28.95           C  
ATOM   2431  N   ALA   328      25.582 -49.249  17.487  1.00 27.74           N  
ATOM   2432  CA  ALA   328      26.838 -49.745  18.044  1.00 27.74           C  
ATOM   2433  C   ALA   328      26.607 -50.992  18.893  1.00 27.74           C  
ATOM   2434  O   ALA   328      27.467 -51.873  18.960  1.00 27.74           O  
ATOM   2435  CB  ALA   328      27.518 -48.659  18.874  1.00 27.74           C  
ATOM   2436  N   SER   329      25.481 -51.094  19.628  1.00 30.14           N  
ATOM   2437  CA  SER   329      25.414 -52.325  20.408  1.00 30.14           C  
ATOM   2438  C   SER   329      25.295 -53.547  19.503  1.00 30.14           C  
ATOM   2439  O   SER   329      25.480 -54.680  19.952  1.00 30.14           O  
ATOM   2440  CB  SER   329      24.233 -52.282  21.378  1.00 30.14           C  
ATOM   2441  OG  SER   329      23.010 -52.132  20.677  1.00 30.14           O  
ATOM   2442  N   GLN   330      24.983 -53.304  18.302  1.00 33.45           N  
ATOM   2443  CA  GLN   330      24.861 -54.549  17.551  1.00 33.45           C  
ATOM   2444  C   GLN   330      26.091 -54.789  16.680  1.00 33.45           C  
ATOM   2445  O   GLN   330      26.060 -55.617  15.768  1.00 33.45           O  
ATOM   2446  CB  GLN   330      23.600 -54.533  16.686  1.00 33.45           C  
ATOM   2447  CG  GLN   330      22.305 -54.527  17.487  1.00 33.45           C  
ATOM   2448  CD  GLN   330      21.098 -54.919  16.655  1.00 33.45           C  
ATOM   2449  OE1 GLN   330      21.184 -55.035  15.428  1.00 33.45           O  
ATOM   2450  NE2 GLN   330      19.964 -55.124  17.316  1.00 33.45           N  
ATOM   2451  N   TRP   331      27.012 -53.857  16.702  1.00 30.89           N  
ATOM   2452  CA  TRP   331      28.319 -54.125  16.113  1.00 30.89           C  
ATOM   2453  C   TRP   331      28.993 -55.309  16.799  1.00 30.89           C  
ATOM   2454  O   TRP   331      29.055 -55.369  18.029  1.00 30.89           O  
ATOM   2455  CB  TRP   331      29.216 -52.887  16.207  1.00 30.89           C  
ATOM   2456  CG  TRP   331      28.839 -51.789  15.258  1.00 30.89           C  
ATOM   2457  CD1 TRP   331      28.003 -50.736  15.506  1.00 30.89           C  
ATOM   2458  CD2 TRP   331      29.283 -51.639  13.906  1.00 30.89           C  
ATOM   2459  NE1 TRP   331      27.901 -49.940  14.389  1.00 30.89           N  
ATOM   2460  CE2 TRP   331      28.676 -50.471  13.394  1.00 30.89           C  
ATOM   2461  CE3 TRP   331      30.136 -52.380  13.078  1.00 30.89           C  
ATOM   2462  CZ2 TRP   331      28.896 -50.027  12.088  1.00 30.89           C  
ATOM   2463  CZ3 TRP   331      30.354 -51.935  11.778  1.00 30.89           C  
ATOM   2464  CH2 TRP   331      29.735 -50.769  11.299  1.00 30.89           C  
ATOM   2465  N   ARG   332      29.067 -56.441  16.175  1.00 30.92           N  
ATOM   2466  CA  ARG   332      29.755 -57.575  16.782  1.00 30.92           C  
ATOM   2467  C   ARG   332      31.269 -57.416  16.679  1.00 30.92           C  
ATOM   2468  O   ARG   332      31.793 -57.095  15.611  1.00 30.92           O  
ATOM   2469  CB  ARG   332      29.320 -58.885  16.120  1.00 30.92           C  
ATOM   2470  CG  ARG   332      27.896 -59.300  16.454  1.00 30.92           C  
ATOM   2471  CD  ARG   332      27.860 -60.593  17.257  1.00 30.92           C  
ATOM   2472  NE  ARG   332      26.912 -61.551  16.694  1.00 30.92           N  
ATOM   2473  CZ  ARG   332      25.667 -61.729  17.128  1.00 30.92           C  
ATOM   2474  NH1 ARG   332      25.193 -61.015  18.142  1.00 30.92           N  
ATOM   2475  NH2 ARG   332      24.889 -62.629  16.542  1.00 30.92           N  
ATOM   2476  N   SER   333      31.889 -57.019  17.768  1.00 30.48           N  
ATOM   2477  CA  SER   333      33.341 -57.111  17.883  1.00 30.48           C  
ATOM   2478  C   SER   333      33.825 -58.537  17.643  1.00 30.48           C  
ATOM   2479  O   SER   333      33.062 -59.492  17.804  1.00 30.48           O  
ATOM   2480  CB  SER   333      33.801 -56.632  19.260  1.00 30.48           C  
ATOM   2481  OG  SER   333      34.952 -57.344  19.682  1.00 30.48           O  
ATOM   2482  N   PRO   334      34.829 -58.707  16.878  1.00 30.60           N  
ATOM   2483  CA  PRO   334      35.342 -60.078  16.825  1.00 30.60           C  
ATOM   2484  C   PRO   334      35.482 -60.709  18.208  1.00 30.60           C  
ATOM   2485  O   PRO   334      35.520 -61.936  18.330  1.00 30.60           O  
ATOM   2486  CB  PRO   334      36.710 -59.917  16.157  1.00 30.60           C  
ATOM   2487  CG  PRO   334      36.790 -58.469  15.794  1.00 30.60           C  
ATOM   2488  CD  PRO   334      35.600 -57.764  16.379  1.00 30.60           C  
ATOM   2489  N   ALA   335      35.714 -59.894  19.205  1.00 30.41           N  
ATOM   2490  CA  ALA   335      35.792 -60.561  20.502  1.00 30.41           C  
ATOM   2491  C   ALA   335      34.409 -60.990  20.983  1.00 30.41           C  
ATOM   2492  O   ALA   335      34.271 -61.553  22.071  1.00 30.41           O  
ATOM   2493  CB  ALA   335      36.450 -59.645  21.532  1.00 30.41           C  
ATOM   2494  N   ASP   336      33.409 -60.627  20.240  1.00 32.03           N  
ATOM   2495  CA  ASP   336      32.065 -60.899  20.740  1.00 32.03           C  
ATOM   2496  C   ASP   336      31.725 -62.382  20.623  1.00 32.03           C  
ATOM   2497  O   ASP   336      31.843 -62.969  19.546  1.00 32.03           O  
ATOM   2498  CB  ASP   336      31.032 -60.061  19.985  1.00 32.03           C  
ATOM   2499  CG  ASP   336      29.733 -59.887  20.752  1.00 32.03           C  
ATOM   2500  OD1 ASP   336      29.471 -60.669  21.691  1.00 32.03           O  
ATOM   2501  OD2 ASP   336      28.964 -58.961  20.413  1.00 32.03           O  
ATOM   2502  N   THR   337      31.538 -63.042  21.751  1.00 34.52           N  
ATOM   2503  CA  THR   337      31.194 -64.453  21.879  1.00 34.52           C  
ATOM   2504  C   THR   337      29.680 -64.645  21.865  1.00 34.52           C  
ATOM   2505  O   THR   337      29.174 -65.669  22.328  1.00 34.52           O  
ATOM   2506  CB  THR   337      31.778 -65.055  23.171  1.00 34.52           C  
ATOM   2507  OG1 THR   337      31.316 -64.297  24.296  1.00 34.52           O  
ATOM   2508  CG2 THR   337      33.303 -65.031  23.148  1.00 34.52           C  
ATOM   2509  N   ARG   338      28.932 -63.674  21.716  1.00 37.31           N  
ATOM   2510  CA  ARG   338      27.494 -63.916  21.688  1.00 37.31           C  
ATOM   2511  C   ARG   338      27.102 -64.746  20.470  1.00 37.31           C  
ATOM   2512  O   ARG   338      27.679 -64.586  19.392  1.00 37.31           O  
ATOM   2513  CB  ARG   338      26.725 -62.593  21.690  1.00 37.31           C  
ATOM   2514  CG  ARG   338      26.914 -61.773  22.956  1.00 37.31           C  
ATOM   2515  CD  ARG   338      26.115 -60.478  22.913  1.00 37.31           C  
ATOM   2516  NE  ARG   338      26.372 -59.647  24.086  1.00 37.31           N  
ATOM   2517  CZ  ARG   338      26.457 -58.320  24.071  1.00 37.31           C  
ATOM   2518  NH1 ARG   338      26.305 -57.644  22.939  1.00 37.31           N  
ATOM   2519  NH2 ARG   338      26.694 -57.663  25.197  1.00 37.31           N  
ATOM   2520  N   THR   339      26.350 -65.905  20.686  1.00 36.17           N  
ATOM   2521  CA  THR   339      25.913 -66.841  19.657  1.00 36.17           C  
ATOM   2522  C   THR   339      24.515 -66.484  19.158  1.00 36.17           C  
ATOM   2523  O   THR   339      23.931 -67.214  18.356  1.00 36.17           O  
ATOM   2524  CB  THR   339      25.919 -68.290  20.180  1.00 36.17           C  
ATOM   2525  OG1 THR   339      25.163 -68.356  21.395  1.00 36.17           O  
ATOM   2526  CG2 THR   339      27.340 -68.770  20.452  1.00 36.17           C  
ATOM   2527  N   GLU   340      24.024 -65.414  19.646  1.00 34.23           N  
ATOM   2528  CA  GLU   340      22.630 -65.195  19.271  1.00 34.23           C  
ATOM   2529  C   GLU   340      22.517 -64.708  17.829  1.00 34.23           C  
ATOM   2530  O   GLU   340      23.355 -63.933  17.362  1.00 34.23           O  
ATOM   2531  CB  GLU   340      21.969 -64.190  20.219  1.00 34.23           C  
ATOM   2532  CG  GLU   340      22.055 -64.582  21.687  1.00 34.23           C  
ATOM   2533  CD  GLU   340      21.629 -63.469  22.630  1.00 34.23           C  
ATOM   2534  OE1 GLU   340      21.638 -63.682  23.864  1.00 34.23           O  
ATOM   2535  OE2 GLU   340      21.282 -62.375  22.132  1.00 34.23           O  
ATOM   2536  N   PRO   341      21.598 -65.318  17.075  1.00 33.81           N  
ATOM   2537  CA  PRO   341      21.368 -64.851  15.706  1.00 33.81           C  
ATOM   2538  C   PRO   341      20.853 -63.415  15.651  1.00 33.81           C  
ATOM   2539  O   PRO   341      20.214 -62.948  16.597  1.00 33.81           O  
ATOM   2540  CB  PRO   341      20.319 -65.829  15.171  1.00 33.81           C  
ATOM   2541  CG  PRO   341      19.892 -66.621  16.365  1.00 33.81           C  
ATOM   2542  CD  PRO   341      20.788 -66.268  17.517  1.00 33.81           C  
ATOM   2543  N   LEU   342      21.454 -62.619  14.790  1.00 32.15           N  
ATOM   2544  CA  LEU   342      20.887 -61.299  14.538  1.00 32.15           C  
ATOM   2545  C   LEU   342      19.417 -61.406  14.145  1.00 32.15           C  
ATOM   2546  O   LEU   342      18.988 -62.425  13.599  1.00 32.15           O  
ATOM   2547  CB  LEU   342      21.670 -60.580  13.437  1.00 32.15           C  
ATOM   2548  CG  LEU   342      23.052 -60.050  13.824  1.00 32.15           C  
ATOM   2549  CD1 LEU   342      23.907 -59.838  12.579  1.00 32.15           C  
ATOM   2550  CD2 LEU   342      22.925 -58.754  14.618  1.00 32.15           C  
ATOM   2551  N   PRO   343      18.498 -60.695  14.847  1.00 29.85           N  
ATOM   2552  CA  PRO   343      17.086 -60.895  14.511  1.00 29.85           C  
ATOM   2553  C   PRO   343      16.857 -61.078  13.012  1.00 29.85           C  
ATOM   2554  O   PRO   343      17.601 -60.525  12.198  1.00 29.85           O  
ATOM   2555  CB  PRO   343      16.419 -59.612  15.013  1.00 29.85           C  
ATOM   2556  CG  PRO   343      17.544 -58.771  15.524  1.00 29.85           C  
ATOM   2557  CD  PRO   343      18.823 -59.544  15.374  1.00 29.85           C  
ATOM   2558  N   SER   344      16.204 -62.045  12.656  1.00 26.55           N  
ATOM   2559  CA  SER   344      15.804 -62.615  11.374  1.00 26.55           C  
ATOM   2560  C   SER   344      15.015 -61.609  10.543  1.00 26.55           C  
ATOM   2561  O   SER   344      14.681 -61.876   9.387  1.00 26.55           O  
ATOM   2562  CB  SER   344      14.971 -63.879  11.586  1.00 26.55           C  
ATOM   2563  OG  SER   344      13.808 -63.594  12.343  1.00 26.55           O  
ATOM   2564  N   GLY   345      15.197 -60.313  10.887  1.00 27.14           N  
ATOM   2565  CA  GLY   345      14.639 -59.315   9.989  1.00 27.14           C  
ATOM   2566  C   GLY   345      15.663 -58.303   9.510  1.00 27.14           C  
ATOM   2567  O   GLY   345      15.355 -57.447   8.678  1.00 27.14           O  
ATOM   2568  N   LEU   346      16.902 -58.547   9.880  1.00 29.26           N  
ATOM   2569  CA  LEU   346      17.919 -57.565   9.521  1.00 29.26           C  
ATOM   2570  C   LEU   346      18.737 -58.041   8.326  1.00 29.26           C  
ATOM   2571  O   LEU   346      19.914 -58.379   8.469  1.00 29.26           O  
ATOM   2572  CB  LEU   346      18.843 -57.291  10.711  1.00 29.26           C  
ATOM   2573  CG  LEU   346      18.684 -55.933  11.395  1.00 29.26           C  
ATOM   2574  CD1 LEU   346      18.128 -56.111  12.804  1.00 29.26           C  
ATOM   2575  CD2 LEU   346      20.016 -55.192  11.430  1.00 29.26           C  
ATOM   2576  N   TYR   347      18.260 -59.123   7.725  1.00 27.42           N  
ATOM   2577  CA  TYR   347      19.013 -59.646   6.591  1.00 27.42           C  
ATOM   2578  C   TYR   347      18.972 -58.677   5.416  1.00 27.42           C  
ATOM   2579  O   TYR   347      17.894 -58.316   4.938  1.00 27.42           O  
ATOM   2580  CB  TYR   347      18.462 -61.009   6.163  1.00 27.42           C  
ATOM   2581  CG  TYR   347      18.919 -62.151   7.038  1.00 27.42           C  
ATOM   2582  CD1 TYR   347      20.163 -62.748   6.845  1.00 27.42           C  
ATOM   2583  CD2 TYR   347      18.108 -62.636   8.059  1.00 27.42           C  
ATOM   2584  CE1 TYR   347      20.587 -63.801   7.648  1.00 27.42           C  
ATOM   2585  CE2 TYR   347      18.522 -63.689   8.868  1.00 27.42           C  
ATOM   2586  CZ  TYR   347      19.762 -64.264   8.655  1.00 27.42           C  
ATOM   2587  OH  TYR   347      20.177 -65.307   9.453  1.00 27.42           O  
ATOM   2588  N   CYS   348      19.821 -57.831   5.320  1.00 29.60           N  
ATOM   2589  CA  CYS   348      20.074 -57.006   4.143  1.00 29.60           C  
ATOM   2590  C   CYS   348      20.429 -57.869   2.938  1.00 29.60           C  
ATOM   2591  O   CYS   348      21.334 -58.702   3.012  1.00 29.60           O  
ATOM   2592  CB  CYS   348      21.200 -56.010   4.419  1.00 29.60           C  
ATOM   2593  SG  CYS   348      20.830 -54.842   5.746  1.00 29.60           S  
ATOM   2594  N   LYS   349      19.411 -58.175   2.142  1.00 27.52           N  
ATOM   2595  CA  LYS   349      19.705 -58.652   0.794  1.00 27.52           C  
ATOM   2596  C   LYS   349      20.455 -57.596  -0.012  1.00 27.52           C  
ATOM   2597  O   LYS   349      19.940 -56.499  -0.239  1.00 27.52           O  
ATOM   2598  CB  LYS   349      18.416 -59.046   0.070  1.00 27.52           C  
ATOM   2599  CG  LYS   349      18.416 -60.470  -0.464  1.00 27.52           C  
ATOM   2600  CD  LYS   349      17.132 -60.783  -1.222  1.00 27.52           C  
ATOM   2601  CE  LYS   349      17.152 -62.191  -1.800  1.00 27.52           C  
ATOM   2602  NZ  LYS   349      15.883 -62.513  -2.519  1.00 27.52           N  
ATOM   2603  N   ILE   350      21.592 -57.208   0.399  1.00 28.89           N  
ATOM   2604  CA  ILE   350      22.328 -56.403  -0.569  1.00 28.89           C  
ATOM   2605  C   ILE   350      22.027 -56.893  -1.984  1.00 28.89           C  
ATOM   2606  O   ILE   350      22.153 -58.085  -2.274  1.00 28.89           O  
ATOM   2607  CB  ILE   350      23.849 -56.445  -0.300  1.00 28.89           C  
ATOM   2608  CG1 ILE   350      24.148 -56.011   1.140  1.00 28.89           C  
ATOM   2609  CG2 ILE   350      24.600 -55.567  -1.305  1.00 28.89           C  
ATOM   2610  CD1 ILE   350      25.627 -56.045   1.502  1.00 28.89           C  
ATOM   2611  N   PRO   351      21.172 -56.214  -2.736  1.00 26.50           N  
ATOM   2612  CA  PRO   351      20.963 -56.714  -4.096  1.00 26.50           C  
ATOM   2613  C   PRO   351      22.242 -57.258  -4.729  1.00 26.50           C  
ATOM   2614  O   PRO   351      23.335 -56.760  -4.446  1.00 26.50           O  
ATOM   2615  CB  PRO   351      20.461 -55.481  -4.852  1.00 26.50           C  
ATOM   2616  CG  PRO   351      20.300 -54.429  -3.802  1.00 26.50           C  
ATOM   2617  CD  PRO   351      20.900 -54.936  -2.523  1.00 26.50           C  
ATOM   2618  N   LYS   352      22.245 -58.565  -4.941  1.00 26.87           N  
ATOM   2619  CA  LYS   352      23.206 -59.337  -5.724  1.00 26.87           C  
ATOM   2620  C   LYS   352      24.013 -58.433  -6.651  1.00 26.87           C  
ATOM   2621  O   LYS   352      25.198 -58.678  -6.888  1.00 26.87           O  
ATOM   2622  CB  LYS   352      22.491 -60.417  -6.537  1.00 26.87           C  
ATOM   2623  CG  LYS   352      22.169 -61.677  -5.746  1.00 26.87           C  
ATOM   2624  CD  LYS   352      21.595 -62.767  -6.642  1.00 26.87           C  
ATOM   2625  CE  LYS   352      21.220 -64.008  -5.842  1.00 26.87           C  
ATOM   2626  NZ  LYS   352      20.522 -65.022  -6.688  1.00 26.87           N  
ATOM   2627  N   ASP   353      23.379 -57.322  -7.181  1.00 27.92           N  
ATOM   2628  CA  ASP   353      24.120 -56.649  -8.244  1.00 27.92           C  
ATOM   2629  C   ASP   353      24.684 -55.315  -7.760  1.00 27.92           C  
ATOM   2630  O   ASP   353      24.922 -54.409  -8.560  1.00 27.92           O  
ATOM   2631  CB  ASP   353      23.227 -56.430  -9.466  1.00 27.92           C  
ATOM   2632  CG  ASP   353      22.422 -57.662  -9.841  1.00 27.92           C  
ATOM   2633  OD1 ASP   353      22.878 -58.794  -9.571  1.00 27.92           O  
ATOM   2634  OD2 ASP   353      21.324 -57.500 -10.415  1.00 27.92           O  
ATOM   2635  N   ALA   354      24.611 -55.091  -6.486  1.00 26.49           N  
ATOM   2636  CA  ALA   354      25.219 -53.849  -6.017  1.00 26.49           C  
ATOM   2637  C   ALA   354      26.714 -53.819  -6.323  1.00 26.49           C  
ATOM   2638  O   ALA   354      27.407 -54.825  -6.156  1.00 26.49           O  
ATOM   2639  CB  ALA   354      24.982 -53.673  -4.519  1.00 26.49           C  
ATOM   2640  N   PRO   355      27.110 -53.048  -7.280  1.00 26.66           N  
ATOM   2641  CA  PRO   355      28.505 -53.009  -7.725  1.00 26.66           C  
ATOM   2642  C   PRO   355      29.496 -53.026  -6.563  1.00 26.66           C  
ATOM   2643  O   PRO   355      30.596 -53.569  -6.692  1.00 26.66           O  
ATOM   2644  CB  PRO   355      28.592 -51.691  -8.498  1.00 26.66           C  
ATOM   2645  CG  PRO   355      27.278 -51.020  -8.259  1.00 26.66           C  
ATOM   2646  CD  PRO   355      26.375 -51.982  -7.542  1.00 26.66           C  
ATOM   2647  N   ASN   356      29.108 -52.660  -5.391  1.00 27.75           N  
ATOM   2648  CA  ASN   356      30.128 -52.672  -4.348  1.00 27.75           C  
ATOM   2649  C   ASN   356      29.825 -53.719  -3.280  1.00 27.75           C  
ATOM   2650  O   ASN   356      30.176 -53.540  -2.112  1.00 27.75           O  
ATOM   2651  CB  ASN   356      30.263 -51.287  -3.712  1.00 27.75           C  
ATOM   2652  CG  ASN   356      30.799 -50.250  -4.679  1.00 27.75           C  
ATOM   2653  OD1 ASN   356      31.413 -50.589  -5.694  1.00 27.75           O  
ATOM   2654  ND2 ASN   356      30.569 -48.979  -4.373  1.00 27.75           N  
ATOM   2655  N   ALA   357      28.840 -54.486  -3.494  1.00 24.95           N  
ATOM   2656  CA  ALA   357      28.676 -55.569  -2.528  1.00 24.95           C  
ATOM   2657  C   ALA   357      29.997 -56.295  -2.289  1.00 24.95           C  
ATOM   2658  O   ALA   357      30.584 -56.851  -3.220  1.00 24.95           O  
ATOM   2659  CB  ALA   357      27.611 -56.553  -3.006  1.00 24.95           C  
ATOM   2660  N   VAL   358      31.041 -55.636  -2.007  1.00 26.73           N  
ATOM   2661  CA  VAL   358      32.294 -56.241  -1.566  1.00 26.73           C  
ATOM   2662  C   VAL   358      32.054 -57.694  -1.165  1.00 26.73           C  
ATOM   2663  O   VAL   358      31.214 -57.977  -0.308  1.00 26.73           O  
ATOM   2664  CB  VAL   358      32.918 -55.459  -0.388  1.00 26.73           C  
ATOM   2665  CG1 VAL   358      34.338 -55.948  -0.107  1.00 26.73           C  
ATOM   2666  CG2 VAL   358      32.914 -53.960  -0.682  1.00 26.73           C  
ATOM   2667  N   ARG   359      31.725 -58.503  -2.104  1.00 25.18           N  
ATOM   2668  CA  ARG   359      31.808 -59.950  -1.929  1.00 25.18           C  
ATOM   2669  C   ARG   359      32.595 -60.305  -0.672  1.00 25.18           C  
ATOM   2670  O   ARG   359      32.625 -61.466  -0.259  1.00 25.18           O  
ATOM   2671  CB  ARG   359      32.453 -60.603  -3.153  1.00 25.18           C  
ATOM   2672  CG  ARG   359      31.475 -61.368  -4.030  1.00 25.18           C  
ATOM   2673  CD  ARG   359      32.135 -61.870  -5.307  1.00 25.18           C  
ATOM   2674  NE  ARG   359      31.768 -63.253  -5.596  1.00 25.18           N  
ATOM   2675  CZ  ARG   359      32.185 -63.942  -6.654  1.00 25.18           C  
ATOM   2676  NH1 ARG   359      32.995 -63.388  -7.549  1.00 25.18           N  
ATOM   2677  NH2 ARG   359      31.790 -65.196  -6.820  1.00 25.18           N  
ATOM   2678  N   GLY   360      32.986 -59.282   0.102  1.00 27.52           N  
ATOM   2679  CA  GLY   360      33.782 -59.752   1.225  1.00 27.52           C  
ATOM   2680  C   GLY   360      33.077 -59.604   2.560  1.00 27.52           C  
ATOM   2681  O   GLY   360      33.627 -59.965   3.602  1.00 27.52           O  
ATOM   2682  N   ALA   361      32.014 -58.872   2.624  1.00 27.17           N  
ATOM   2683  CA  ALA   361      31.513 -58.796   3.994  1.00 27.17           C  
ATOM   2684  C   ALA   361      30.831 -60.099   4.402  1.00 27.17           C  
ATOM   2685  O   ALA   361      30.179 -60.165   5.446  1.00 27.17           O  
ATOM   2686  CB  ALA   361      30.547 -57.623   4.143  1.00 27.17           C  
ATOM   2687  N   ARG   362      30.758 -61.022   3.426  1.00 24.70           N  
ATOM   2688  CA  ARG   362      30.332 -62.226   4.132  1.00 24.70           C  
ATOM   2689  C   ARG   362      31.394 -62.682   5.127  1.00 24.70           C  
ATOM   2690  O   ARG   362      32.590 -62.635   4.831  1.00 24.70           O  
ATOM   2691  CB  ARG   362      30.025 -63.351   3.142  1.00 24.70           C  
ATOM   2692  CG  ARG   362      28.663 -63.230   2.476  1.00 24.70           C  
ATOM   2693  CD  ARG   362      28.348 -64.443   1.612  1.00 24.70           C  
ATOM   2694  NE  ARG   362      26.987 -64.391   1.085  1.00 24.70           N  
ATOM   2695  CZ  ARG   362      26.457 -65.293   0.264  1.00 24.70           C  
ATOM   2696  NH1 ARG   362      27.167 -66.340  -0.141  1.00 24.70           N  
ATOM   2697  NH2 ARG   362      25.209 -65.148  -0.155  1.00 24.70           N  
ATOM   2698  N   ASN   363      31.603 -62.019   6.218  1.00 27.32           N  
ATOM   2699  CA  ASN   363      31.932 -62.879   7.350  1.00 27.32           C  
ATOM   2700  C   ASN   363      32.884 -64.001   6.943  1.00 27.32           C  
ATOM   2701  O   ASN   363      32.490 -64.928   6.233  1.00 27.32           O  
ATOM   2702  CB  ASN   363      30.660 -63.461   7.970  1.00 27.32           C  
ATOM   2703  CG  ASN   363      29.904 -62.450   8.809  1.00 27.32           C  
ATOM   2704  OD1 ASN   363      30.477 -61.466   9.283  1.00 27.32           O  
ATOM   2705  ND2 ASN   363      28.611 -62.684   8.999  1.00 27.32           N  
ATOM   2706  N   TYR   364      34.053 -63.758   6.420  1.00 26.65           N  
ATOM   2707  CA  TYR   364      35.135 -64.727   6.286  1.00 26.65           C  
ATOM   2708  C   TYR   364      34.996 -65.846   7.311  1.00 26.65           C  
ATOM   2709  O   TYR   364      35.536 -65.755   8.416  1.00 26.65           O  
ATOM   2710  CB  TYR   364      36.495 -64.040   6.445  1.00 26.65           C  
ATOM   2711  CG  TYR   364      37.062 -63.511   5.150  1.00 26.65           C  
ATOM   2712  CD1 TYR   364      37.754 -64.347   4.276  1.00 26.65           C  
ATOM   2713  CD2 TYR   364      36.909 -62.174   4.797  1.00 26.65           C  
ATOM   2714  CE1 TYR   364      38.281 -63.863   3.083  1.00 26.65           C  
ATOM   2715  CE2 TYR   364      37.431 -61.680   3.606  1.00 26.65           C  
ATOM   2716  CZ  TYR   364      38.114 -62.531   2.757  1.00 26.65           C  
ATOM   2717  OH  TYR   364      38.633 -62.047   1.577  1.00 26.65           O  
ATOM   2718  N   PRO   365      34.112 -66.562   7.570  1.00 28.31           N  
ATOM   2719  CA  PRO   365      34.649 -67.763   8.215  1.00 28.31           C  
ATOM   2720  C   PRO   365      35.313 -68.718   7.225  1.00 28.31           C  
ATOM   2721  O   PRO   365      34.837 -68.873   6.097  1.00 28.31           O  
ATOM   2722  CB  PRO   365      33.412 -68.406   8.847  1.00 28.31           C  
ATOM   2723  CG  PRO   365      32.252 -67.707   8.215  1.00 28.31           C  
ATOM   2724  CD  PRO   365      32.769 -66.524   7.449  1.00 28.31           C  
ATOM   2725  N   CYS   366      36.556 -68.376   6.607  1.00 28.17           N  
ATOM   2726  CA  CYS   366      37.261 -69.431   5.888  1.00 28.17           C  
ATOM   2727  C   CYS   366      36.304 -70.545   5.478  1.00 28.17           C  
ATOM   2728  O   CYS   366      35.903 -71.361   6.309  1.00 28.17           O  
ATOM   2729  CB  CYS   366      38.388 -70.005   6.746  1.00 28.17           C  
ATOM   2730  SG  CYS   366      39.680 -68.808   7.145  1.00 28.17           S  
ATOM   2731  N   ALA   367      35.151 -70.258   4.843  1.00 29.78           N  
ATOM   2732  CA  ALA   367      34.320 -71.092   3.979  1.00 29.78           C  
ATOM   2733  C   ALA   367      35.120 -72.259   3.408  1.00 29.78           C  
ATOM   2734  O   ALA   367      36.275 -72.092   3.009  1.00 29.78           O  
ATOM   2735  CB  ALA   367      33.723 -70.257   2.848  1.00 29.78           C  
ATOM   2736  N   ASP   368      35.261 -73.367   4.112  1.00 28.80           N  
ATOM   2737  CA  ASP   368      35.039 -74.710   3.583  1.00 28.80           C  
ATOM   2738  C   ASP   368      36.041 -75.037   2.478  1.00 28.80           C  
ATOM   2739  O   ASP   368      35.873 -74.610   1.334  1.00 28.80           O  
ATOM   2740  CB  ASP   368      33.610 -74.849   3.055  1.00 28.80           C  
ATOM   2741  CG  ASP   368      32.576 -74.955   4.162  1.00 28.80           C  
ATOM   2742  OD1 ASP   368      32.930 -75.365   5.289  1.00 28.80           O  
ATOM   2743  OD2 ASP   368      31.398 -74.628   3.905  1.00 28.80           O  
ATOM   2744  N   VAL   369      37.211 -74.669   2.543  1.00 31.02           N  
ATOM   2745  CA  VAL   369      38.075 -75.453   1.667  1.00 31.02           C  
ATOM   2746  C   VAL   369      37.503 -76.860   1.501  1.00 31.02           C  
ATOM   2747  O   VAL   369      37.029 -77.461   2.468  1.00 31.02           O  
ATOM   2748  CB  VAL   369      39.520 -75.526   2.211  1.00 31.02           C  
ATOM   2749  CG1 VAL   369      40.487 -74.812   1.269  1.00 31.02           C  
ATOM   2750  CG2 VAL   369      39.592 -74.925   3.613  1.00 31.02           C  
ATOM   2751  N   PRO   370      36.807 -77.171   0.404  1.00 31.97           N  
ATOM   2752  CA  PRO   370      36.316 -78.542   0.247  1.00 31.97           C  
ATOM   2753  C   PRO   370      37.151 -79.560   1.022  1.00 31.97           C  
ATOM   2754  O   PRO   370      38.383 -79.521   0.970  1.00 31.97           O  
ATOM   2755  CB  PRO   370      36.422 -78.784  -1.261  1.00 31.97           C  
ATOM   2756  CG  PRO   370      36.755 -77.447  -1.839  1.00 31.97           C  
ATOM   2757  CD  PRO   370      37.155 -76.529  -0.720  1.00 31.97           C  
ATOM   2758  N   GLY   371      36.605 -80.170   1.981  1.00 33.79           N  
ATOM   2759  CA  GLY   371      37.183 -81.288   2.710  1.00 33.79           C  
ATOM   2760  C   GLY   371      37.680 -80.907   4.091  1.00 33.79           C  
ATOM   2761  O   GLY   371      38.214 -81.748   4.818  1.00 33.79           O  
ATOM   2762  N   LYS   372      37.632 -79.669   4.425  1.00 32.63           N  
ATOM   2763  CA  LYS   372      38.164 -79.382   5.754  1.00 32.63           C  
ATOM   2764  C   LYS   372      37.086 -78.798   6.663  1.00 32.63           C  
ATOM   2765  O   LYS   372      36.191 -78.089   6.198  1.00 32.63           O  
ATOM   2766  CB  LYS   372      39.349 -78.419   5.661  1.00 32.63           C  
ATOM   2767  CG  LYS   372      40.662 -79.089   5.284  1.00 32.63           C  
ATOM   2768  CD  LYS   372      41.854 -78.186   5.574  1.00 32.63           C  
ATOM   2769  CE  LYS   372      43.167 -78.844   5.172  1.00 32.63           C  
ATOM   2770  NZ  LYS   372      44.345 -78.007   5.549  1.00 32.63           N  
ATOM   2771  N   ARG   373      36.727 -79.614   7.697  1.00 31.30           N  
ATOM   2772  CA  ARG   373      35.841 -79.285   8.809  1.00 31.30           C  
ATOM   2773  C   ARG   373      35.949 -77.809   9.176  1.00 31.30           C  
ATOM   2774  O   ARG   373      37.006 -77.197   9.009  1.00 31.30           O  
ATOM   2775  CB  ARG   373      36.162 -80.153  10.027  1.00 31.30           C  
ATOM   2776  CG  ARG   373      35.251 -81.360  10.181  1.00 31.30           C  
ATOM   2777  CD  ARG   373      35.578 -82.157  11.436  1.00 31.30           C  
ATOM   2778  NE  ARG   373      34.676 -83.294  11.603  1.00 31.30           N  
ATOM   2779  CZ  ARG   373      34.745 -84.177  12.594  1.00 31.30           C  
ATOM   2780  NH1 ARG   373      35.680 -84.072  13.531  1.00 31.30           N  
ATOM   2781  NH2 ARG   373      33.873 -85.173  12.650  1.00 31.30           N  
ATOM   2782  N   ALA   374      34.821 -77.156   9.006  1.00 32.77           N  
ATOM   2783  CA  ALA   374      34.443 -75.810   9.430  1.00 32.77           C  
ATOM   2784  C   ALA   374      35.354 -75.312  10.548  1.00 32.77           C  
ATOM   2785  O   ALA   374      35.469 -75.952  11.596  1.00 32.77           O  
ATOM   2786  CB  ALA   374      32.986 -75.785   9.885  1.00 32.77           C  
ATOM   2787  N   ALA   375      36.475 -74.803  10.147  1.00 31.76           N  
ATOM   2788  CA  ALA   375      37.363 -74.371  11.223  1.00 31.76           C  
ATOM   2789  C   ALA   375      36.707 -73.289  12.075  1.00 31.76           C  
ATOM   2790  O   ALA   375      35.871 -72.526  11.585  1.00 31.76           O  
ATOM   2791  CB  ALA   375      38.685 -73.865  10.651  1.00 31.76           C  
ATOM   2792  N   THR   376      36.608 -73.593  13.385  1.00 32.58           N  
ATOM   2793  CA  THR   376      36.256 -72.653  14.444  1.00 32.58           C  
ATOM   2794  C   THR   376      37.124 -71.401  14.366  1.00 32.58           C  
ATOM   2795  O   THR   376      38.214 -71.429  13.791  1.00 32.58           O  
ATOM   2796  CB  THR   376      36.404 -73.298  15.835  1.00 32.58           C  
ATOM   2797  OG1 THR   376      37.743 -73.782  15.991  1.00 32.58           O  
ATOM   2798  CG2 THR   376      35.432 -74.461  16.008  1.00 32.58           C  
ATOM   2799  N   PRO   377      36.524 -70.319  14.555  1.00 32.32           N  
ATOM   2800  CA  PRO   377      37.246 -69.046  14.502  1.00 32.32           C  
ATOM   2801  C   PRO   377      38.618 -69.117  15.169  1.00 32.32           C  
ATOM   2802  O   PRO   377      39.550 -68.428  14.747  1.00 32.32           O  
ATOM   2803  CB  PRO   377      36.322 -68.085  15.254  1.00 32.32           C  
ATOM   2804  CG  PRO   377      35.009 -68.795  15.326  1.00 32.32           C  
ATOM   2805  CD  PRO   377      35.238 -70.252  15.047  1.00 32.32           C  
ATOM   2806  N   ARG   378      38.759 -70.006  16.130  1.00 27.22           N  
ATOM   2807  CA  ARG   378      40.084 -69.985  16.740  1.00 27.22           C  
ATOM   2808  C   ARG   378      41.113 -70.661  15.840  1.00 27.22           C  
ATOM   2809  O   ARG   378      42.295 -70.314  15.869  1.00 27.22           O  
ATOM   2810  CB  ARG   378      40.056 -70.669  18.109  1.00 27.22           C  
ATOM   2811  CG  ARG   378      39.855 -69.710  19.272  1.00 27.22           C  
ATOM   2812  CD  ARG   378      39.927 -70.428  20.613  1.00 27.22           C  
ATOM   2813  NE  ARG   378      39.693 -69.513  21.727  1.00 27.22           N  
ATOM   2814  CZ  ARG   378      39.633 -69.875  23.005  1.00 27.22           C  
ATOM   2815  NH1 ARG   378      39.790 -71.146  23.358  1.00 27.22           N  
ATOM   2816  NH2 ARG   378      39.416 -68.960  23.939  1.00 27.22           N  
ATOM   2817  N   GLU   379      40.685 -71.587  15.128  1.00 28.87           N  
ATOM   2818  CA  GLU   379      41.742 -72.336  14.454  1.00 28.87           C  
ATOM   2819  C   GLU   379      42.105 -71.695  13.117  1.00 28.87           C  
ATOM   2820  O   GLU   379      42.810 -72.299  12.305  1.00 28.87           O  
ATOM   2821  CB  GLU   379      41.318 -73.791  14.242  1.00 28.87           C  
ATOM   2822  CG  GLU   379      41.350 -74.632  15.510  1.00 28.87           C  
ATOM   2823  CD  GLU   379      41.006 -76.093  15.270  1.00 28.87           C  
ATOM   2824  OE1 GLU   379      41.356 -76.946  16.116  1.00 28.87           O  
ATOM   2825  OE2 GLU   379      40.382 -76.387  14.226  1.00 28.87           O  
ATOM   2826  N   CYS   380      41.871 -70.463  12.962  1.00 28.51           N  
ATOM   2827  CA  CYS   380      42.396 -69.825  11.760  1.00 28.51           C  
ATOM   2828  C   CYS   380      43.863 -69.452  11.937  1.00 28.51           C  
ATOM   2829  O   CYS   380      44.190 -68.556  12.718  1.00 28.51           O  
ATOM   2830  CB  CYS   380      41.581 -68.580  11.414  1.00 28.51           C  
ATOM   2831  SG  CYS   380      40.084 -68.929  10.466  1.00 28.51           S  
ATOM   2832  N   ARG   381      44.776 -70.449  12.156  1.00 28.18           N  
ATOM   2833  CA  ARG   381      46.222 -70.251  12.160  1.00 28.18           C  
ATOM   2834  C   ARG   381      46.621 -69.106  11.236  1.00 28.18           C  
ATOM   2835  O   ARG   381      46.068 -68.960  10.145  1.00 28.18           O  
ATOM   2836  CB  ARG   381      46.942 -71.536  11.743  1.00 28.18           C  
ATOM   2837  CG  ARG   381      46.867 -72.648  12.777  1.00 28.18           C  
ATOM   2838  CD  ARG   381      47.911 -73.726  12.523  1.00 28.18           C  
ATOM   2839  NE  ARG   381      47.294 -75.011  12.211  1.00 28.18           N  
ATOM   2840  CZ  ARG   381      47.436 -76.117  12.936  1.00 28.18           C  
ATOM   2841  NH1 ARG   381      48.181 -76.115  14.036  1.00 28.18           N  
ATOM   2842  NH2 ARG   381      46.830 -77.233  12.560  1.00 28.18           N  
ATOM   2843  N   SER   382      46.586 -67.892  11.765  1.00 29.89           N  
ATOM   2844  CA  SER   382      47.302 -66.681  11.375  1.00 29.89           C  
ATOM   2845  C   SER   382      48.274 -66.958  10.233  1.00 29.89           C  
ATOM   2846  O   SER   382      48.757 -66.028   9.583  1.00 29.89           O  
ATOM   2847  CB  SER   382      48.058 -66.097  12.569  1.00 29.89           C  
ATOM   2848  OG  SER   382      49.149 -65.304  12.134  1.00 29.89           O  
ATOM   2849  N   ASP   383      48.668 -68.248  10.009  1.00 28.04           N  
ATOM   2850  CA  ASP   383      49.719 -68.315   8.998  1.00 28.04           C  
ATOM   2851  C   ASP   383      49.124 -68.429   7.596  1.00 28.04           C  
ATOM   2852  O   ASP   383      49.841 -68.711   6.633  1.00 28.04           O  
ATOM   2853  CB  ASP   383      50.652 -69.496   9.270  1.00 28.04           C  
ATOM   2854  CG  ASP   383      49.915 -70.817   9.397  1.00 28.04           C  
ATOM   2855  OD1 ASP   383      48.680 -70.811   9.585  1.00 28.04           O  
ATOM   2856  OD2 ASP   383      50.577 -71.875   9.312  1.00 28.04           O  
ATOM   2857  N   GLU   384      47.893 -68.690   7.491  1.00 28.76           N  
ATOM   2858  CA  GLU   384      47.593 -68.695   6.063  1.00 28.76           C  
ATOM   2859  C   GLU   384      47.635 -67.283   5.485  1.00 28.76           C  
ATOM   2860  O   GLU   384      47.101 -66.346   6.083  1.00 28.76           O  
ATOM   2861  CB  GLU   384      46.225 -69.329   5.802  1.00 28.76           C  
ATOM   2862  CG  GLU   384      46.270 -70.841   5.630  1.00 28.76           C  
ATOM   2863  CD  GLU   384      44.962 -71.427   5.123  1.00 28.76           C  
ATOM   2864  OE1 GLU   384      44.907 -72.649   4.858  1.00 28.76           O  
ATOM   2865  OE2 GLU   384      43.986 -70.657   4.988  1.00 28.76           O  
ATOM   2866  N   PRO   385      48.705 -66.953   4.732  1.00 26.61           N  
ATOM   2867  CA  PRO   385      48.852 -65.634   4.112  1.00 26.61           C  
ATOM   2868  C   PRO   385      47.516 -65.031   3.685  1.00 26.61           C  
ATOM   2869  O   PRO   385      46.651 -65.741   3.165  1.00 26.61           O  
ATOM   2870  CB  PRO   385      49.739 -65.912   2.896  1.00 26.61           C  
ATOM   2871  CG  PRO   385      49.795 -67.403   2.797  1.00 26.61           C  
ATOM   2872  CD  PRO   385      49.161 -67.986   4.026  1.00 26.61           C  
ATOM   2873  N   TYR   386      46.699 -64.435   4.596  1.00 26.96           N  
ATOM   2874  CA  TYR   386      45.789 -63.377   4.172  1.00 26.96           C  
ATOM   2875  C   TYR   386      45.930 -63.101   2.680  1.00 26.96           C  
ATOM   2876  O   TYR   386      47.030 -62.823   2.195  1.00 26.96           O  
ATOM   2877  CB  TYR   386      46.050 -62.093   4.967  1.00 26.96           C  
ATOM   2878  CG  TYR   386      45.418 -62.089   6.337  1.00 26.96           C  
ATOM   2879  CD1 TYR   386      44.083 -61.732   6.509  1.00 26.96           C  
ATOM   2880  CD2 TYR   386      46.155 -62.440   7.464  1.00 26.96           C  
ATOM   2881  CE1 TYR   386      43.496 -61.725   7.770  1.00 26.96           C  
ATOM   2882  CE2 TYR   386      45.579 -62.436   8.730  1.00 26.96           C  
ATOM   2883  CZ  TYR   386      44.251 -62.078   8.873  1.00 26.96           C  
ATOM   2884  OH  TYR   386      43.676 -62.073  10.124  1.00 26.96           O  
ATOM   2885  N   GLN   387      45.462 -63.989   1.885  1.00 26.38           N  
ATOM   2886  CA  GLN   387      45.581 -63.471   0.526  1.00 26.38           C  
ATOM   2887  C   GLN   387      45.155 -62.007   0.457  1.00 26.38           C  
ATOM   2888  O   GLN   387      44.034 -61.662   0.838  1.00 26.38           O  
ATOM   2889  CB  GLN   387      44.744 -64.307  -0.443  1.00 26.38           C  
ATOM   2890  CG  GLN   387      45.370 -65.650  -0.796  1.00 26.38           C  
ATOM   2891  CD  GLN   387      44.651 -66.353  -1.931  1.00 26.38           C  
ATOM   2892  OE1 GLN   387      43.652 -65.850  -2.457  1.00 26.38           O  
ATOM   2893  NE2 GLN   387      45.151 -67.523  -2.316  1.00 26.38           N  
ATOM   2894  N   PRO   388      46.099 -61.114   0.597  1.00 25.16           N  
ATOM   2895  CA  PRO   388      45.810 -59.702   0.337  1.00 25.16           C  
ATOM   2896  C   PRO   388      44.960 -59.494  -0.915  1.00 25.16           C  
ATOM   2897  O   PRO   388      45.312 -59.982  -1.992  1.00 25.16           O  
ATOM   2898  CB  PRO   388      47.199 -59.083   0.162  1.00 25.16           C  
ATOM   2899  CG  PRO   388      48.139 -60.246   0.174  1.00 25.16           C  
ATOM   2900  CD  PRO   388      47.353 -61.492   0.465  1.00 25.16           C  
ATOM   2901  N   LEU   389      43.678 -59.777  -0.940  1.00 26.20           N  
ATOM   2902  CA  LEU   389      43.175 -59.219  -2.190  1.00 26.20           C  
ATOM   2903  C   LEU   389      43.616 -57.769  -2.355  1.00 26.20           C  
ATOM   2904  O   LEU   389      43.971 -57.109  -1.376  1.00 26.20           O  
ATOM   2905  CB  LEU   389      41.647 -59.309  -2.241  1.00 26.20           C  
ATOM   2906  CG  LEU   389      41.060 -60.671  -2.617  1.00 26.20           C  
ATOM   2907  CD1 LEU   389      39.633 -60.795  -2.094  1.00 26.20           C  
ATOM   2908  CD2 LEU   389      41.101 -60.873  -4.128  1.00 26.20           C  
ATOM   2909  N   GLY   390      44.223 -57.492  -3.519  1.00 24.24           N  
ATOM   2910  CA  GLY   390      44.272 -56.222  -4.225  1.00 24.24           C  
ATOM   2911  C   GLY   390      44.097 -55.024  -3.311  1.00 24.24           C  
ATOM   2912  O   GLY   390      43.356 -55.089  -2.328  1.00 24.24           O  
ATOM   2913  N   THR   391      45.022 -54.836  -2.289  1.00 23.62           N  
ATOM   2914  CA  THR   391      45.195 -53.538  -1.646  1.00 23.62           C  
ATOM   2915  C   THR   391      43.916 -52.711  -1.744  1.00 23.62           C  
ATOM   2916  O   THR   391      43.531 -52.279  -2.833  1.00 23.62           O  
ATOM   2917  CB  THR   391      46.364 -52.756  -2.273  1.00 23.62           C  
ATOM   2918  OG1 THR   391      46.158 -52.652  -3.687  1.00 23.62           O  
ATOM   2919  CG2 THR   391      47.694 -53.455  -2.014  1.00 23.62           C  
ATOM   2920  N   ASN   392      42.784 -53.217  -1.502  1.00 26.21           N  
ATOM   2921  CA  ASN   392      41.767 -52.221  -1.180  1.00 26.21           C  
ATOM   2922  C   ASN   392      42.390 -50.942  -0.629  1.00 26.21           C  
ATOM   2923  O   ASN   392      43.095 -50.976   0.381  1.00 26.21           O  
ATOM   2924  CB  ASN   392      40.754 -52.791  -0.185  1.00 26.21           C  
ATOM   2925  CG  ASN   392      39.494 -51.952  -0.090  1.00 26.21           C  
ATOM   2926  OD1 ASN   392      39.449 -50.820  -0.577  1.00 26.21           O  
ATOM   2927  ND2 ASN   392      38.461 -52.503   0.536  1.00 26.21           N  
ATOM   2928  N   PRO   393      42.867 -50.074  -1.508  1.00 24.73           N  
ATOM   2929  CA  PRO   393      43.499 -48.879  -0.945  1.00 24.73           C  
ATOM   2930  C   PRO   393      42.864 -48.441   0.373  1.00 24.73           C  
ATOM   2931  O   PRO   393      43.395 -47.562   1.056  1.00 24.73           O  
ATOM   2932  CB  PRO   393      43.286 -47.822  -2.032  1.00 24.73           C  
ATOM   2933  CG  PRO   393      42.329 -48.450  -2.993  1.00 24.73           C  
ATOM   2934  CD  PRO   393      42.191 -49.905  -2.647  1.00 24.73           C  
ATOM   2935  N   TRP   394      41.728 -48.920   0.657  1.00 25.33           N  
ATOM   2936  CA  TRP   394      41.209 -48.279   1.861  1.00 25.33           C  
ATOM   2937  C   TRP   394      41.682 -49.010   3.113  1.00 25.33           C  
ATOM   2938  O   TRP   394      41.653 -48.452   4.213  1.00 25.33           O  
ATOM   2939  CB  TRP   394      39.679 -48.233   1.829  1.00 25.33           C  
ATOM   2940  CG  TRP   394      39.117 -47.470   0.667  1.00 25.33           C  
ATOM   2941  CD1 TRP   394      38.583 -47.990  -0.479  1.00 25.33           C  
ATOM   2942  CD2 TRP   394      39.037 -46.047   0.538  1.00 25.33           C  
ATOM   2943  NE1 TRP   394      38.176 -46.975  -1.314  1.00 25.33           N  
ATOM   2944  CE2 TRP   394      38.443 -45.774  -0.714  1.00 25.33           C  
ATOM   2945  CE3 TRP   394      39.410 -44.976   1.361  1.00 25.33           C  
ATOM   2946  CZ2 TRP   394      38.213 -44.471  -1.163  1.00 25.33           C  
ATOM   2947  CZ3 TRP   394      39.180 -43.680   0.912  1.00 25.33           C  
ATOM   2948  CH2 TRP   394      38.587 -43.441  -0.338  1.00 25.33           C  
ATOM   2949  N   TYR   395      42.059 -50.261   2.967  1.00 27.77           N  
ATOM   2950  CA  TYR   395      42.566 -50.909   4.171  1.00 27.77           C  
ATOM   2951  C   TYR   395      44.089 -50.951   4.168  1.00 27.77           C  
ATOM   2952  O   TYR   395      44.707 -51.223   3.136  1.00 27.77           O  
ATOM   2953  CB  TYR   395      42.005 -52.330   4.293  1.00 27.77           C  
ATOM   2954  CG  TYR   395      40.582 -52.380   4.793  1.00 27.77           C  
ATOM   2955  CD1 TYR   395      40.299 -52.315   6.155  1.00 27.77           C  
ATOM   2956  CD2 TYR   395      39.518 -52.492   3.905  1.00 27.77           C  
ATOM   2957  CE1 TYR   395      38.989 -52.362   6.621  1.00 27.77           C  
ATOM   2958  CE2 TYR   395      38.204 -52.541   4.359  1.00 27.77           C  
ATOM   2959  CZ  TYR   395      37.950 -52.475   5.717  1.00 27.77           C  
ATOM   2960  OH  TYR   395      36.651 -52.523   6.172  1.00 27.77           O  
ATOM   2961  N   GLY   396      44.620 -49.777   4.351  1.00 28.60           N  
ATOM   2962  CA  GLY   396      46.037 -49.751   4.675  1.00 28.60           C  
ATOM   2963  C   GLY   396      46.639 -51.135   4.830  1.00 28.60           C  
ATOM   2964  O   GLY   396      45.926 -52.100   5.115  1.00 28.60           O  
ATOM   2965  N   ASP   397      47.259 -51.645   3.758  1.00 32.87           N  
ATOM   2966  CA  ASP   397      48.153 -52.795   3.856  1.00 32.87           C  
ATOM   2967  C   ASP   397      48.208 -53.328   5.286  1.00 32.87           C  
ATOM   2968  O   ASP   397      48.506 -52.583   6.221  1.00 32.87           O  
ATOM   2969  CB  ASP   397      49.559 -52.424   3.380  1.00 32.87           C  
ATOM   2970  CG  ASP   397      50.380 -53.630   2.959  1.00 32.87           C  
ATOM   2971  OD1 ASP   397      49.977 -54.775   3.254  1.00 32.87           O  
ATOM   2972  OD2 ASP   397      51.441 -53.433   2.328  1.00 32.87           O  
ATOM   2973  N   PRO   398      47.419 -54.309   5.692  1.00 35.01           N  
ATOM   2974  CA  PRO   398      47.533 -54.778   7.074  1.00 35.01           C  
ATOM   2975  C   PRO   398      48.971 -54.754   7.589  1.00 35.01           C  
ATOM   2976  O   PRO   398      49.197 -54.615   8.794  1.00 35.01           O  
ATOM   2977  CB  PRO   398      47.001 -56.212   7.005  1.00 35.01           C  
ATOM   2978  CG  PRO   398      46.648 -56.419   5.568  1.00 35.01           C  
ATOM   2979  CD  PRO   398      46.963 -55.160   4.812  1.00 35.01           C  
ATOM   2980  N   ASP   399      49.890 -55.106   6.707  1.00 35.19           N  
ATOM   2981  CA  ASP   399      51.228 -55.004   7.280  1.00 35.19           C  
ATOM   2982  C   ASP   399      51.517 -53.582   7.754  1.00 35.19           C  
ATOM   2983  O   ASP   399      52.289 -53.379   8.694  1.00 35.19           O  
ATOM   2984  CB  ASP   399      52.283 -55.444   6.262  1.00 35.19           C  
ATOM   2985  CG  ASP   399      52.275 -56.941   6.010  1.00 35.19           C  
ATOM   2986  OD1 ASP   399      51.864 -57.709   6.906  1.00 35.19           O  
ATOM   2987  OD2 ASP   399      52.687 -57.358   4.905  1.00 35.19           O  
ATOM   2988  N   GLN   400      50.996 -52.605   7.115  1.00 34.24           N  
ATOM   2989  CA  GLN   400      51.235 -51.275   7.666  1.00 34.24           C  
ATOM   2990  C   GLN   400      50.461 -51.070   8.965  1.00 34.24           C  
ATOM   2991  O   GLN   400      50.867 -50.276   9.816  1.00 34.24           O  
ATOM   2992  CB  GLN   400      50.853 -50.196   6.651  1.00 34.24           C  
ATOM   2993  CG  GLN   400      51.864 -50.025   5.525  1.00 34.24           C  
ATOM   2994  CD  GLN   400      51.671 -48.732   4.754  1.00 34.24           C  
ATOM   2995  OE1 GLN   400      50.634 -48.072   4.873  1.00 34.24           O  
ATOM   2996  NE2 GLN   400      52.669 -48.362   3.958  1.00 34.24           N  
ATOM   2997  N   ILE   401      49.317 -51.667   9.045  1.00 34.62           N  
ATOM   2998  CA  ILE   401      48.627 -51.485  10.318  1.00 34.62           C  
ATOM   2999  C   ILE   401      49.423 -52.152  11.437  1.00 34.62           C  
ATOM   3000  O   ILE   401      49.451 -51.659  12.567  1.00 34.62           O  
ATOM   3001  CB  ILE   401      47.191 -52.055  10.269  1.00 34.62           C  
ATOM   3002  CG1 ILE   401      46.374 -51.349   9.181  1.00 34.62           C  
ATOM   3003  CG2 ILE   401      46.512 -51.926  11.635  1.00 34.62           C  
ATOM   3004  CD1 ILE   401      45.022 -51.994   8.907  1.00 34.62           C  
ATOM   3005  N   ARG   402      50.150 -53.183  11.033  1.00 33.97           N  
ATOM   3006  CA  ARG   402      50.936 -53.918  12.018  1.00 33.97           C  
ATOM   3007  C   ARG   402      52.382 -53.435  12.036  1.00 33.97           C  
ATOM   3008  O   ARG   402      52.999 -53.266  10.982  1.00 33.97           O  
ATOM   3009  CB  ARG   402      50.890 -55.421  11.731  1.00 33.97           C  
ATOM   3010  CG  ARG   402      49.681 -56.125  12.327  1.00 33.97           C  
ATOM   3011  CD  ARG   402      49.797 -57.638  12.213  1.00 33.97           C  
ATOM   3012  NE  ARG   402      48.524 -58.250  11.840  1.00 33.97           N  
ATOM   3013  CZ  ARG   402      47.940 -59.247  12.499  1.00 33.97           C  
ATOM   3014  NH1 ARG   402      48.506 -59.766  13.583  1.00 33.97           N  
ATOM   3015  NH2 ARG   402      46.782 -59.728  12.073  1.00 33.97           N  
ATOM   3016  N   ASN   403      52.671 -52.128  12.424  1.00 34.93           N  
ATOM   3017  CA  ASN   403      54.008 -51.587  12.643  1.00 34.93           C  
ATOM   3018  C   ASN   403      55.074 -52.676  12.560  1.00 34.93           C  
ATOM   3019  O   ASN   403      55.494 -53.218  13.584  1.00 34.93           O  
ATOM   3020  CB  ASN   403      54.083 -50.872  13.994  1.00 34.93           C  
ATOM   3021  CG  ASN   403      53.519 -49.466  13.944  1.00 34.93           C  
ATOM   3022  OD1 ASN   403      53.413 -48.865  12.872  1.00 34.93           O  
ATOM   3023  ND2 ASN   403      53.152 -48.932  15.102  1.00 34.93           N  
ATOM   3024  N   CYS   404      55.161 -53.359  11.533  1.00 33.61           N  
ATOM   3025  CA  CYS   404      56.187 -54.389  11.409  1.00 33.61           C  
ATOM   3026  C   CYS   404      57.536 -53.775  11.053  1.00 33.61           C  
ATOM   3027  O   CYS   404      57.606 -52.843  10.250  1.00 33.61           O  
ATOM   3028  CB  CYS   404      55.789 -55.418  10.351  1.00 33.61           C  
ATOM   3029  SG  CYS   404      54.368 -56.430  10.818  1.00 33.61           S  
ATOM   3030  N   PRO   405      58.548 -53.966  11.799  1.00 34.78           N  
ATOM   3031  CA  PRO   405      59.822 -53.349  11.425  1.00 34.78           C  
ATOM   3032  C   PRO   405      60.346 -53.846  10.079  1.00 34.78           C  
ATOM   3033  O   PRO   405      61.048 -53.113   9.377  1.00 34.78           O  
ATOM   3034  CB  PRO   405      60.761 -53.761  12.562  1.00 34.78           C  
ATOM   3035  CG  PRO   405      59.996 -54.786  13.335  1.00 34.78           C  
ATOM   3036  CD  PRO   405      58.571 -54.775  12.863  1.00 34.78           C  
ATOM   3037  N   ALA   406      59.864 -54.936   9.519  1.00 38.18           N  
ATOM   3038  CA  ALA   406      60.429 -55.380   8.247  1.00 38.18           C  
ATOM   3039  C   ALA   406      59.485 -56.344   7.534  1.00 38.18           C  
ATOM   3040  O   ALA   406      58.686 -57.029   8.177  1.00 38.18           O  
ATOM   3041  CB  ALA   406      61.789 -56.038   8.470  1.00 38.18           C  
ATOM   3042  N   PRO   407      59.421 -56.248   6.241  1.00 38.35           N  
ATOM   3043  CA  PRO   407      58.653 -57.245   5.492  1.00 38.35           C  
ATOM   3044  C   PRO   407      59.064 -58.678   5.825  1.00 38.35           C  
ATOM   3045  O   PRO   407      60.257 -58.987   5.870  1.00 38.35           O  
ATOM   3046  CB  PRO   407      58.970 -56.911   4.032  1.00 38.35           C  
ATOM   3047  CG  PRO   407      59.711 -55.615   4.089  1.00 38.35           C  
ATOM   3048  CD  PRO   407      60.137 -55.371   5.509  1.00 38.35           C  
ATOM   3049  N   GLY   408      58.172 -59.458   6.337  1.00 38.75           N  
ATOM   3050  CA  GLY   408      58.389 -60.876   6.575  1.00 38.75           C  
ATOM   3051  C   GLY   408      58.612 -61.209   8.038  1.00 38.75           C  
ATOM   3052  O   GLY   408      58.767 -62.378   8.398  1.00 38.75           O  
ATOM   3053  N   ALA   409      58.856 -60.247   8.858  1.00 36.06           N  
ATOM   3054  CA  ALA   409      59.118 -60.487  10.275  1.00 36.06           C  
ATOM   3055  C   ALA   409      57.838 -60.875  11.011  1.00 36.06           C  
ATOM   3056  O   ALA   409      56.737 -60.520  10.584  1.00 36.06           O  
ATOM   3057  CB  ALA   409      59.744 -59.252  10.918  1.00 36.06           C  
ATOM   3058  N   ARG   410      57.854 -61.937  11.752  1.00 36.45           N  
ATOM   3059  CA  ARG   410      56.852 -62.419  12.698  1.00 36.45           C  
ATOM   3060  C   ARG   410      56.309 -61.276  13.550  1.00 36.45           C  
ATOM   3061  O   ARG   410      57.076 -60.460  14.066  1.00 36.45           O  
ATOM   3062  CB  ARG   410      57.442 -63.508  13.597  1.00 36.45           C  
ATOM   3063  CG  ARG   410      58.782 -64.043  13.119  1.00 36.45           C  
ATOM   3064  CD  ARG   410      58.754 -65.555  12.941  1.00 36.45           C  
ATOM   3065  NE  ARG   410      59.831 -66.205  13.683  1.00 36.45           N  
ATOM   3066  CZ  ARG   410      61.068 -66.380  13.227  1.00 36.45           C  
ATOM   3067  NH1 ARG   410      61.410 -65.955  12.017  1.00 36.45           N  
ATOM   3068  NH2 ARG   410      61.969 -66.984  13.987  1.00 36.45           N  
ATOM   3069  N   CYS   411      55.109 -60.999  13.429  1.00 36.94           N  
ATOM   3070  CA  CYS   411      54.356 -59.931  14.077  1.00 36.94           C  
ATOM   3071  C   CYS   411      53.891 -60.357  15.465  1.00 36.94           C  
ATOM   3072  O   CYS   411      53.078 -61.273  15.598  1.00 36.94           O  
ATOM   3073  CB  CYS   411      53.151 -59.532  13.226  1.00 36.94           C  
ATOM   3074  SG  CYS   411      53.576 -58.521  11.791  1.00 36.94           S  
ATOM   3075  N   ASP   412      54.693 -60.224  16.498  1.00 36.85           N  
ATOM   3076  CA  ASP   412      54.021 -60.597  17.738  1.00 36.85           C  
ATOM   3077  C   ASP   412      53.289 -59.403  18.347  1.00 36.85           C  
ATOM   3078  O   ASP   412      52.730 -59.503  19.441  1.00 36.85           O  
ATOM   3079  CB  ASP   412      55.025 -61.167  18.742  1.00 36.85           C  
ATOM   3080  CG  ASP   412      55.532 -62.545  18.357  1.00 36.85           C  
ATOM   3081  OD1 ASP   412      54.798 -63.298  17.681  1.00 36.85           O  
ATOM   3082  OD2 ASP   412      56.675 -62.883  18.734  1.00 36.85           O  
ATOM   3083  N   GLN   413      53.083 -58.419  17.593  1.00 34.39           N  
ATOM   3084  CA  GLN   413      52.304 -57.510  18.428  1.00 34.39           C  
ATOM   3085  C   GLN   413      50.831 -57.524  18.031  1.00 34.39           C  
ATOM   3086  O   GLN   413      50.502 -57.455  16.845  1.00 34.39           O  
ATOM   3087  CB  GLN   413      52.859 -56.088  18.337  1.00 34.39           C  
ATOM   3088  CG  GLN   413      53.141 -55.450  19.691  1.00 34.39           C  
ATOM   3089  CD  GLN   413      53.654 -54.027  19.574  1.00 34.39           C  
ATOM   3090  OE1 GLN   413      53.500 -53.382  18.533  1.00 34.39           O  
ATOM   3091  NE2 GLN   413      54.269 -53.529  20.641  1.00 34.39           N  
ATOM   3092  N   PRO   414      49.958 -57.875  18.932  1.00 35.23           N  
ATOM   3093  CA  PRO   414      48.510 -57.886  18.714  1.00 35.23           C  
ATOM   3094  C   PRO   414      47.962 -56.517  18.320  1.00 35.23           C  
ATOM   3095  O   PRO   414      48.553 -55.489  18.663  1.00 35.23           O  
ATOM   3096  CB  PRO   414      47.953 -58.328  20.070  1.00 35.23           C  
ATOM   3097  CG  PRO   414      49.139 -58.360  20.978  1.00 35.23           C  
ATOM   3098  CD  PRO   414      50.371 -58.089  20.163  1.00 35.23           C  
ATOM   3099  N   VAL   415      47.337 -56.453  17.200  1.00 34.15           N  
ATOM   3100  CA  VAL   415      46.585 -55.255  16.843  1.00 34.15           C  
ATOM   3101  C   VAL   415      45.734 -54.806  18.029  1.00 34.15           C  
ATOM   3102  O   VAL   415      45.103 -55.630  18.695  1.00 34.15           O  
ATOM   3103  CB  VAL   415      45.692 -55.492  15.605  1.00 34.15           C  
ATOM   3104  CG1 VAL   415      45.094 -54.176  15.110  1.00 34.15           C  
ATOM   3105  CG2 VAL   415      46.490 -56.172  14.494  1.00 34.15           C  
ATOM   3106  N   ASP   416      46.172 -53.783  18.662  1.00 31.01           N  
ATOM   3107  CA  ASP   416      45.363 -53.112  19.674  1.00 31.01           C  
ATOM   3108  C   ASP   416      43.898 -53.040  19.247  1.00 31.01           C  
ATOM   3109  O   ASP   416      43.564 -52.369  18.269  1.00 31.01           O  
ATOM   3110  CB  ASP   416      45.901 -51.705  19.946  1.00 31.01           C  
ATOM   3111  CG  ASP   416      45.274 -51.056  21.168  1.00 31.01           C  
ATOM   3112  OD1 ASP   416      44.405 -51.682  21.813  1.00 31.01           O  
ATOM   3113  OD2 ASP   416      45.650 -49.908  21.487  1.00 31.01           O  
ATOM   3114  N   PRO   417      43.089 -53.935  19.641  1.00 29.33           N  
ATOM   3115  CA  PRO   417      41.688 -53.871  19.220  1.00 29.33           C  
ATOM   3116  C   PRO   417      41.054 -52.507  19.483  1.00 29.33           C  
ATOM   3117  O   PRO   417      39.924 -52.255  19.057  1.00 29.33           O  
ATOM   3118  CB  PRO   417      41.017 -54.957  20.066  1.00 29.33           C  
ATOM   3119  CG  PRO   417      42.034 -55.320  21.099  1.00 29.33           C  
ATOM   3120  CD  PRO   417      43.356 -54.735  20.693  1.00 29.33           C  
ATOM   3121  N   GLY   418      41.668 -51.766  20.395  1.00 28.15           N  
ATOM   3122  CA  GLY   418      40.963 -50.526  20.677  1.00 28.15           C  
ATOM   3123  C   GLY   418      41.110 -49.492  19.577  1.00 28.15           C  
ATOM   3124  O   GLY   418      40.446 -48.454  19.601  1.00 28.15           O  
ATOM   3125  N   ARG   419      42.007 -49.794  18.625  1.00 26.55           N  
ATOM   3126  CA  ARG   419      42.146 -48.750  17.614  1.00 26.55           C  
ATOM   3127  C   ARG   419      41.102 -48.911  16.514  1.00 26.55           C  
ATOM   3128  O   ARG   419      41.094 -49.916  15.800  1.00 26.55           O  
ATOM   3129  CB  ARG   419      43.551 -48.771  17.009  1.00 26.55           C  
ATOM   3130  CG  ARG   419      44.396 -47.561  17.374  1.00 26.55           C  
ATOM   3131  CD  ARG   419      45.758 -47.598  16.694  1.00 26.55           C  
ATOM   3132  NE  ARG   419      46.526 -46.385  16.959  1.00 26.55           N  
ATOM   3133  CZ  ARG   419      47.749 -46.146  16.493  1.00 26.55           C  
ATOM   3134  NH1 ARG   419      48.369 -47.035  15.727  1.00 26.55           N  
ATOM   3135  NH2 ARG   419      48.357 -45.008  16.796  1.00 26.55           N  
ATOM   3136  N   VAL   420      39.858 -48.833  16.866  1.00 25.77           N  
ATOM   3137  CA  VAL   420      38.687 -48.717  16.004  1.00 25.77           C  
ATOM   3138  C   VAL   420      39.013 -47.828  14.806  1.00 25.77           C  
ATOM   3139  O   VAL   420      39.504 -46.709  14.971  1.00 25.77           O  
ATOM   3140  CB  VAL   420      37.471 -48.151  16.772  1.00 25.77           C  
ATOM   3141  CG1 VAL   420      36.208 -48.228  15.915  1.00 25.77           C  
ATOM   3142  CG2 VAL   420      37.275 -48.902  18.088  1.00 25.77           C  
ATOM   3143  N   ILE   421      39.422 -48.416  13.744  1.00 26.33           N  
ATOM   3144  CA  ILE   421      39.549 -47.617  12.530  1.00 26.33           C  
ATOM   3145  C   ILE   421      38.215 -46.943  12.214  1.00 26.33           C  
ATOM   3146  O   ILE   421      37.188 -47.614  12.091  1.00 26.33           O  
ATOM   3147  CB  ILE   421      40.012 -48.477  11.333  1.00 26.33           C  
ATOM   3148  CG1 ILE   421      41.247 -49.301  11.713  1.00 26.33           C  
ATOM   3149  CG2 ILE   421      40.296 -47.596  10.113  1.00 26.33           C  
ATOM   3150  CD1 ILE   421      41.734 -50.231  10.611  1.00 26.33           C  
ATOM   3151  N   PRO   422      38.108 -45.698  12.553  1.00 24.24           N  
ATOM   3152  CA  PRO   422      36.869 -45.003  12.196  1.00 24.24           C  
ATOM   3153  C   PRO   422      36.391 -45.336  10.785  1.00 24.24           C  
ATOM   3154  O   PRO   422      37.206 -45.632   9.906  1.00 24.24           O  
ATOM   3155  CB  PRO   422      37.249 -43.525  12.310  1.00 24.24           C  
ATOM   3156  CG  PRO   422      38.733 -43.524  12.489  1.00 24.24           C  
ATOM   3157  CD  PRO   422      39.191 -44.942  12.681  1.00 24.24           C  
ATOM   3158  N   ALA   423      35.316 -46.117  10.644  1.00 24.11           N  
ATOM   3159  CA  ALA   423      34.620 -46.166   9.360  1.00 24.11           C  
ATOM   3160  C   ALA   423      34.994 -44.971   8.488  1.00 24.11           C  
ATOM   3161  O   ALA   423      35.193 -43.864   8.993  1.00 24.11           O  
ATOM   3162  CB  ALA   423      33.110 -46.212   9.575  1.00 24.11           C  
ATOM   3163  N   PRO   424      35.845 -45.179   7.550  1.00 24.37           N  
ATOM   3164  CA  PRO   424      35.924 -43.950   6.756  1.00 24.37           C  
ATOM   3165  C   PRO   424      34.629 -43.143   6.788  1.00 24.37           C  
ATOM   3166  O   PRO   424      33.538 -43.719   6.793  1.00 24.37           O  
ATOM   3167  CB  PRO   424      36.215 -44.462   5.343  1.00 24.37           C  
ATOM   3168  CG  PRO   424      36.120 -45.949   5.448  1.00 24.37           C  
ATOM   3169  CD  PRO   424      35.894 -46.312   6.888  1.00 24.37           C  
ATOM   3170  N   SER   425      34.443 -42.372   7.774  1.00 21.00           N  
ATOM   3171  CA  SER   425      33.528 -41.253   7.577  1.00 21.00           C  
ATOM   3172  C   SER   425      33.160 -41.092   6.106  1.00 21.00           C  
ATOM   3173  O   SER   425      34.018 -41.213   5.229  1.00 21.00           O  
ATOM   3174  CB  SER   425      34.146 -39.956   8.101  1.00 21.00           C  
ATOM   3175  OG  SER   425      33.566 -38.829   7.465  1.00 21.00           O  
ATOM   3176  N   ILE   426      32.389 -41.949   5.567  1.00 24.32           N  
ATOM   3177  CA  ILE   426      31.900 -41.636   4.229  1.00 24.32           C  
ATOM   3178  C   ILE   426      31.784 -40.122   4.063  1.00 24.32           C  
ATOM   3179  O   ILE   426      30.680 -39.573   4.074  1.00 24.32           O  
ATOM   3180  CB  ILE   426      30.539 -42.312   3.952  1.00 24.32           C  
ATOM   3181  CG1 ILE   426      30.656 -43.833   4.108  1.00 24.32           C  
ATOM   3182  CG2 ILE   426      30.026 -41.941   2.557  1.00 24.32           C  
ATOM   3183  CD1 ILE   426      29.320 -44.563   4.073  1.00 24.32           C  
ATOM   3184  N   ASN   427      32.399 -39.315   4.813  1.00 21.76           N  
ATOM   3185  CA  ASN   427      32.496 -38.000   4.188  1.00 21.76           C  
ATOM   3186  C   ASN   427      33.521 -37.990   3.058  1.00 21.76           C  
ATOM   3187  O   ASN   427      34.689 -38.323   3.271  1.00 21.76           O  
ATOM   3188  CB  ASN   427      32.843 -36.935   5.230  1.00 21.76           C  
ATOM   3189  CG  ASN   427      31.669 -36.586   6.122  1.00 21.76           C  
ATOM   3190  OD1 ASN   427      30.511 -36.806   5.759  1.00 21.76           O  
ATOM   3191  ND2 ASN   427      31.959 -36.039   7.297  1.00 21.76           N  
ATOM   3192  N   ASN   428      33.314 -38.796   2.010  1.00 25.44           N  
ATOM   3193  CA  ASN   428      33.880 -38.522   0.694  1.00 25.44           C  
ATOM   3194  C   ASN   428      34.939 -37.425   0.757  1.00 25.44           C  
ATOM   3195  O   ASN   428      34.730 -36.391   1.393  1.00 25.44           O  
ATOM   3196  CB  ASN   428      32.778 -38.140  -0.296  1.00 25.44           C  
ATOM   3197  CG  ASN   428      31.953 -39.332  -0.740  1.00 25.44           C  
ATOM   3198  OD1 ASN   428      32.349 -40.484  -0.545  1.00 25.44           O  
ATOM   3199  ND2 ASN   428      30.799 -39.064  -1.339  1.00 25.44           N  
ATOM   3200  N   GLY   429      36.040 -37.633   1.296  1.00 26.39           N  
ATOM   3201  CA  GLY   429      37.337 -37.017   1.063  1.00 26.39           C  
ATOM   3202  C   GLY   429      37.330 -36.029  -0.088  1.00 26.39           C  
ATOM   3203  O   GLY   429      38.368 -35.779  -0.704  1.00 26.39           O  
ATOM   3204  N   LEU   430      36.197 -35.571  -0.503  1.00 24.79           N  
ATOM   3205  CA  LEU   430      36.278 -34.366  -1.321  1.00 24.79           C  
ATOM   3206  C   LEU   430      36.270 -33.115  -0.449  1.00 24.79           C  
ATOM   3207  O   LEU   430      35.288 -32.844   0.245  1.00 24.79           O  
ATOM   3208  CB  LEU   430      35.116 -34.316  -2.317  1.00 24.79           C  
ATOM   3209  CG  LEU   430      35.214 -35.254  -3.521  1.00 24.79           C  
ATOM   3210  CD1 LEU   430      33.823 -35.576  -4.057  1.00 24.79           C  
ATOM   3211  CD2 LEU   430      36.083 -34.636  -4.612  1.00 24.79           C  
ATOM   3212  N   ASN   431      37.068 -33.064   0.572  1.00 25.41           N  
ATOM   3213  CA  ASN   431      37.502 -31.704   0.872  1.00 25.41           C  
ATOM   3214  C   ASN   431      37.061 -30.723  -0.210  1.00 25.41           C  
ATOM   3215  O   ASN   431      37.484 -30.831  -1.362  1.00 25.41           O  
ATOM   3216  CB  ASN   431      39.021 -31.652   1.049  1.00 25.41           C  
ATOM   3217  CG  ASN   431      39.444 -31.754   2.502  1.00 25.41           C  
ATOM   3218  OD1 ASN   431      38.608 -31.710   3.409  1.00 25.41           O  
ATOM   3219  ND2 ASN   431      40.744 -31.893   2.732  1.00 25.41           N  
ATOM   3220  N   PRO   432      35.804 -30.305  -0.306  1.00 26.61           N  
ATOM   3221  CA  PRO   432      35.574 -29.231  -1.274  1.00 26.61           C  
ATOM   3222  C   PRO   432      36.822 -28.387  -1.527  1.00 26.61           C  
ATOM   3223  O   PRO   432      37.542 -28.046  -0.585  1.00 26.61           O  
ATOM   3224  CB  PRO   432      34.474 -28.394  -0.616  1.00 26.61           C  
ATOM   3225  CG  PRO   432      34.407 -28.889   0.792  1.00 26.61           C  
ATOM   3226  CD  PRO   432      35.238 -30.135   0.899  1.00 26.61           C  
ATOM   3227  N   LEU   433      37.722 -28.890  -2.325  1.00 30.12           N  
ATOM   3228  CA  LEU   433      38.704 -27.923  -2.803  1.00 30.12           C  
ATOM   3229  C   LEU   433      38.254 -26.497  -2.500  1.00 30.12           C  
ATOM   3230  O   LEU   433      37.064 -26.185  -2.587  1.00 30.12           O  
ATOM   3231  CB  LEU   433      38.932 -28.089  -4.308  1.00 30.12           C  
ATOM   3232  CG  LEU   433      39.767 -29.296  -4.737  1.00 30.12           C  
ATOM   3233  CD1 LEU   433      39.504 -29.628  -6.202  1.00 30.12           C  
ATOM   3234  CD2 LEU   433      41.250 -29.032  -4.502  1.00 30.12           C  
ATOM   3235  N   PRO   434      38.979 -25.776  -1.628  1.00 29.94           N  
ATOM   3236  CA  PRO   434      38.695 -24.344  -1.510  1.00 29.94           C  
ATOM   3237  C   PRO   434      38.347 -23.699  -2.849  1.00 29.94           C  
ATOM   3238  O   PRO   434      38.881 -24.098  -3.888  1.00 29.94           O  
ATOM   3239  CB  PRO   434      40.000 -23.771  -0.951  1.00 29.94           C  
ATOM   3240  CG  PRO   434      40.923 -24.943  -0.858  1.00 29.94           C  
ATOM   3241  CD  PRO   434      40.189 -26.166  -1.329  1.00 29.94           C  
ATOM   3242  N   ALA   435      37.163 -23.111  -2.933  1.00 30.76           N  
ATOM   3243  CA  ALA   435      36.571 -22.372  -4.046  1.00 30.76           C  
ATOM   3244  C   ALA   435      37.644 -21.653  -4.858  1.00 30.76           C  
ATOM   3245  O   ALA   435      37.510 -21.496  -6.074  1.00 30.76           O  
ATOM   3246  CB  ALA   435      35.537 -21.374  -3.533  1.00 30.76           C  
ATOM   3247  N   SER   436      38.743 -21.227  -4.215  1.00 36.21           N  
ATOM   3248  CA  SER   436      39.691 -20.467  -5.022  1.00 36.21           C  
ATOM   3249  C   SER   436      40.495 -21.382  -5.939  1.00 36.21           C  
ATOM   3250  O   SER   436      41.161 -20.913  -6.865  1.00 36.21           O  
ATOM   3251  CB  SER   436      40.639 -19.668  -4.126  1.00 36.21           C  
ATOM   3252  OG  SER   436      41.365 -20.530  -3.268  1.00 36.21           O  
ATOM   3253  N   GLN   437      40.411 -22.701  -5.669  1.00 35.80           N  
ATOM   3254  CA  GLN   437      41.216 -23.517  -6.572  1.00 35.80           C  
ATOM   3255  C   GLN   437      40.342 -24.205  -7.617  1.00 35.80           C  
ATOM   3256  O   GLN   437      40.779 -25.155  -8.271  1.00 35.80           O  
ATOM   3257  CB  GLN   437      42.016 -24.558  -5.788  1.00 35.80           C  
ATOM   3258  CG  GLN   437      43.134 -23.965  -4.942  1.00 35.80           C  
ATOM   3259  CD  GLN   437      44.066 -25.021  -4.377  1.00 35.80           C  
ATOM   3260  OE1 GLN   437      43.892 -26.218  -4.625  1.00 35.80           O  
ATOM   3261  NE2 GLN   437      45.061 -24.585  -3.611  1.00 35.80           N  
ATOM   3262  N   LEU   438      39.054 -23.934  -7.567  1.00 33.02           N  
ATOM   3263  CA  LEU   438      38.256 -24.542  -8.626  1.00 33.02           C  
ATOM   3264  C   LEU   438      38.572 -23.908  -9.976  1.00 33.02           C  
ATOM   3265  O   LEU   438      38.804 -22.699 -10.061  1.00 33.02           O  
ATOM   3266  CB  LEU   438      36.763 -24.401  -8.319  1.00 33.02           C  
ATOM   3267  CG  LEU   438      36.219 -25.269  -7.184  1.00 33.02           C  
ATOM   3268  CD1 LEU   438      34.890 -24.715  -6.682  1.00 33.02           C  
ATOM   3269  CD2 LEU   438      36.061 -26.715  -7.644  1.00 33.02           C  
ATOM   3270  N   PRO   439      39.024 -24.707 -10.922  1.00 30.79           N  
ATOM   3271  CA  PRO   439      39.090 -24.088 -12.247  1.00 30.79           C  
ATOM   3272  C   PRO   439      37.829 -23.299 -12.593  1.00 30.79           C  
ATOM   3273  O   PRO   439      36.742 -23.618 -12.102  1.00 30.79           O  
ATOM   3274  CB  PRO   439      39.259 -25.284 -13.187  1.00 30.79           C  
ATOM   3275  CG  PRO   439      38.929 -26.478 -12.350  1.00 30.79           C  
ATOM   3276  CD  PRO   439      38.889 -26.054 -10.910  1.00 30.79           C  
ATOM   3277  N   PRO   440      38.017 -22.059 -12.958  1.00 29.70           N  
ATOM   3278  CA  PRO   440      36.857 -21.311 -13.449  1.00 29.70           C  
ATOM   3279  C   PRO   440      35.974 -22.136 -14.381  1.00 29.70           C  
ATOM   3280  O   PRO   440      36.466 -23.036 -15.068  1.00 29.70           O  
ATOM   3281  CB  PRO   440      37.487 -20.132 -14.195  1.00 29.70           C  
ATOM   3282  CG  PRO   440      38.954 -20.416 -14.188  1.00 29.70           C  
ATOM   3283  CD  PRO   440      39.198 -21.645 -13.360  1.00 29.70           C  
ATOM   3284  N   PRO   441      34.696 -22.183 -14.085  1.00 28.89           N  
ATOM   3285  CA  PRO   441      33.823 -22.887 -15.027  1.00 28.89           C  
ATOM   3286  C   PRO   441      34.040 -22.450 -16.473  1.00 28.89           C  
ATOM   3287  O   PRO   441      34.324 -21.277 -16.732  1.00 28.89           O  
ATOM   3288  CB  PRO   441      32.417 -22.516 -14.549  1.00 28.89           C  
ATOM   3289  CG  PRO   441      32.627 -21.414 -13.562  1.00 28.89           C  
ATOM   3290  CD  PRO   441      34.097 -21.310 -13.270  1.00 28.89           C  
ATOM   3291  N   GLU   442      34.787 -23.242 -17.213  1.00 29.28           N  
ATOM   3292  CA  GLU   442      34.768 -23.020 -18.656  1.00 29.28           C  
ATOM   3293  C   GLU   442      33.439 -22.420 -19.105  1.00 29.28           C  
ATOM   3294  O   GLU   442      32.374 -22.963 -18.805  1.00 29.28           O  
ATOM   3295  CB  GLU   442      35.035 -24.328 -19.405  1.00 29.28           C  
ATOM   3296  CG  GLU   442      36.492 -24.766 -19.378  1.00 29.28           C  
ATOM   3297  CD  GLU   442      36.769 -25.982 -20.248  1.00 29.28           C  
ATOM   3298  OE1 GLU   442      37.948 -26.385 -20.370  1.00 29.28           O  
ATOM   3299  OE2 GLU   442      35.799 -26.536 -20.812  1.00 29.28           O  
ATOM   3300  N   VAL   443      33.304 -21.196 -18.979  1.00 24.18           N  
ATOM   3301  CA  VAL   443      32.185 -20.487 -19.591  1.00 24.18           C  
ATOM   3302  C   VAL   443      32.044 -20.906 -21.052  1.00 24.18           C  
ATOM   3303  O   VAL   443      32.946 -20.676 -21.861  1.00 24.18           O  
ATOM   3304  CB  VAL   443      32.361 -18.955 -19.491  1.00 24.18           C  
ATOM   3305  CG1 VAL   443      31.057 -18.238 -19.836  1.00 24.18           C  
ATOM   3306  CG2 VAL   443      32.835 -18.563 -18.093  1.00 24.18           C  
ATOM   3307  N   SER   444      31.694 -22.163 -21.291  1.00 25.42           N  
ATOM   3308  CA  SER   444      31.419 -22.544 -22.672  1.00 25.42           C  
ATOM   3309  C   SER   444      30.375 -21.628 -23.301  1.00 25.42           C  
ATOM   3310  O   SER   444      29.380 -21.280 -22.661  1.00 25.42           O  
ATOM   3311  CB  SER   444      30.944 -23.996 -22.744  1.00 25.42           C  
ATOM   3312  OG  SER   444      30.110 -24.197 -23.871  1.00 25.42           O  
ATOM   3313  N   SER   445      30.766 -20.558 -23.865  1.00 22.36           N  
ATOM   3314  CA  SER   445      30.057 -19.731 -24.837  1.00 22.36           C  
ATOM   3315  C   SER   445      28.801 -20.430 -25.346  1.00 22.36           C  
ATOM   3316  O   SER   445      28.770 -21.657 -25.459  1.00 22.36           O  
ATOM   3317  CB  SER   445      30.970 -19.384 -26.013  1.00 22.36           C  
ATOM   3318  OG  SER   445      31.433 -20.561 -26.655  1.00 22.36           O  
ATOM   3319  N   GLY   446      27.674 -20.256 -24.735  1.00 24.78           N  
ATOM   3320  CA  GLY   446      26.459 -19.965 -25.480  1.00 24.78           C  
ATOM   3321  C   GLY   446      25.565 -21.178 -25.659  1.00 24.78           C  
ATOM   3322  O   GLY   446      25.999 -22.312 -25.447  1.00 24.78           O  
ATOM   3323  N   PRO   447      24.296 -21.110 -25.253  1.00 29.19           N  
ATOM   3324  CA  PRO   447      23.332 -22.168 -25.562  1.00 29.19           C  
ATOM   3325  C   PRO   447      23.562 -22.793 -26.936  1.00 29.19           C  
ATOM   3326  O   PRO   447      23.881 -22.085 -27.895  1.00 29.19           O  
ATOM   3327  CB  PRO   447      21.984 -21.443 -25.511  1.00 29.19           C  
ATOM   3328  CG  PRO   447      22.334 -19.994 -25.404  1.00 29.19           C  
ATOM   3329  CD  PRO   447      23.819 -19.874 -25.214  1.00 29.19           C  
ATOM   3330  N   SER   448      24.476 -23.695 -27.077  1.00 26.50           N  
ATOM   3331  CA  SER   448      24.550 -24.480 -28.305  1.00 26.50           C  
ATOM   3332  C   SER   448      23.310 -24.274 -29.169  1.00 26.50           C  
ATOM   3333  O   SER   448      22.192 -24.213 -28.654  1.00 26.50           O  
ATOM   3334  CB  SER   448      24.716 -25.966 -27.983  1.00 26.50           C  
ATOM   3335  OG  SER   448      23.486 -26.653 -28.133  1.00 26.50           O  
ATOM   3336  N   SER   449      23.157 -23.162 -29.850  1.00 25.56           N  
ATOM   3337  CA  SER   449      22.167 -23.057 -30.916  1.00 25.56           C  
ATOM   3338  C   SER   449      21.950 -24.401 -31.603  1.00 25.56           C  
ATOM   3339  O   SER   449      21.459 -24.454 -32.733  1.00 25.56           O  
ATOM   3340  CB  SER   449      22.597 -22.012 -31.946  1.00 25.56           C  
ATOM   3341  OG  SER   449      23.874 -22.324 -32.476  1.00 25.56           O  
ATOM   3342  N   ASP   450      22.350 -25.458 -31.092  1.00 26.04           N  
ATOM   3343  CA  ASP   450      21.891 -26.603 -31.872  1.00 26.04           C  
ATOM   3344  C   ASP   450      20.442 -26.950 -31.539  1.00 26.04           C  
ATOM   3345  O   ASP   450      20.156 -27.480 -30.463  1.00 26.04           O  
ATOM   3346  CB  ASP   450      22.792 -27.816 -31.626  1.00 26.04           C  
ATOM   3347  CG  ASP   450      23.103 -28.590 -32.894  1.00 26.04           C  
ATOM   3348  OD1 ASP   450      22.387 -28.420 -33.905  1.00 26.04           O  
ATOM   3349  OD2 ASP   450      24.071 -29.381 -32.883  1.00 26.04           O  
ATOM   3350  N   PRO   451      19.493 -26.120 -31.934  1.00 28.18           N  
ATOM   3351  CA  PRO   451      18.154 -26.658 -31.683  1.00 28.18           C  
ATOM   3352  C   PRO   451      18.053 -28.153 -31.977  1.00 28.18           C  
ATOM   3353  O   PRO   451      18.586 -28.624 -32.985  1.00 28.18           O  
ATOM   3354  CB  PRO   451      17.266 -25.853 -32.635  1.00 28.18           C  
ATOM   3355  CG  PRO   451      18.222 -25.088 -33.494  1.00 28.18           C  
ATOM   3356  CD  PRO   451      19.611 -25.297 -32.964  1.00 28.18           C  
ATOM   3357  N   LEU   452      18.661 -28.991 -31.174  1.00 31.81           N  
ATOM   3358  CA  LEU   452      18.263 -30.354 -31.513  1.00 31.81           C  
ATOM   3359  C   LEU   452      16.975 -30.356 -32.329  1.00 31.81           C  
ATOM   3360  O   LEU   452      16.032 -29.628 -32.012  1.00 31.81           O  
ATOM   3361  CB  LEU   452      18.079 -31.190 -30.244  1.00 31.81           C  
ATOM   3362  CG  LEU   452      19.195 -32.184 -29.919  1.00 31.81           C  
ATOM   3363  CD1 LEU   452      19.941 -31.751 -28.662  1.00 31.81           C  
ATOM   3364  CD2 LEU   452      18.628 -33.590 -29.753  1.00 31.81           C  
ATOM   3365  N   THR   453      17.103 -30.013 -33.610  1.00 31.47           N  
ATOM   3366  CA  THR   453      16.100 -30.157 -34.659  1.00 31.47           C  
ATOM   3367  C   THR   453      14.978 -31.089 -34.210  1.00 31.47           C  
ATOM   3368  O   THR   453      15.232 -32.227 -33.811  1.00 31.47           O  
ATOM   3369  CB  THR   453      16.726 -30.693 -35.960  1.00 31.47           C  
ATOM   3370  OG1 THR   453      17.822 -31.558 -35.636  1.00 31.47           O  
ATOM   3371  CG2 THR   453      17.235 -29.553 -36.836  1.00 31.47           C  
ATOM   3372  N   ALA   454      14.059 -30.628 -33.414  1.00 34.04           N  
ATOM   3373  CA  ALA   454      12.865 -31.433 -33.171  1.00 34.04           C  
ATOM   3374  C   ALA   454      12.253 -31.916 -34.483  1.00 34.04           C  
ATOM   3375  O   ALA   454      12.220 -31.176 -35.469  1.00 34.04           O  
ATOM   3376  CB  ALA   454      11.838 -30.635 -32.371  1.00 34.04           C  
ATOM   3377  N   PRO   455      12.304 -33.263 -34.739  1.00 37.71           N  
ATOM   3378  CA  PRO   455      11.738 -33.654 -36.031  1.00 37.71           C  
ATOM   3379  C   PRO   455      10.307 -33.158 -36.224  1.00 37.71           C  
ATOM   3380  O   PRO   455       9.637 -32.803 -35.251  1.00 37.71           O  
ATOM   3381  CB  PRO   455      11.784 -35.184 -35.988  1.00 37.71           C  
ATOM   3382  CG  PRO   455      12.288 -35.512 -34.620  1.00 37.71           C  
ATOM   3383  CD  PRO   455      12.536 -34.227 -33.882  1.00 37.71           C  
ATOM   3384  N   ARG   456      10.016 -32.576 -37.353  1.00 38.27           N  
ATOM   3385  CA  ARG   456       8.879 -32.148 -38.162  1.00 38.27           C  
ATOM   3386  C   ARG   456       8.128 -31.003 -37.490  1.00 38.27           C  
ATOM   3387  O   ARG   456       6.896 -31.004 -37.445  1.00 38.27           O  
ATOM   3388  CB  ARG   456       7.929 -33.320 -38.418  1.00 38.27           C  
ATOM   3389  CG  ARG   456       8.329 -34.192 -39.597  1.00 38.27           C  
ATOM   3390  CD  ARG   456       7.220 -35.159 -39.986  1.00 38.27           C  
ATOM   3391  NE  ARG   456       7.756 -36.433 -40.455  1.00 38.27           N  
ATOM   3392  CZ  ARG   456       7.162 -37.223 -41.345  1.00 38.27           C  
ATOM   3393  NH1 ARG   456       5.996 -36.883 -41.882  1.00 38.27           N  
ATOM   3394  NH2 ARG   456       7.738 -38.362 -41.702  1.00 38.27           N  
ATOM   3395  N   GLY   457       8.818 -30.036 -37.013  1.00 43.64           N  
ATOM   3396  CA  GLY   457       8.342 -28.685 -36.761  1.00 43.64           C  
ATOM   3397  C   GLY   457       8.105 -28.400 -35.290  1.00 43.64           C  
ATOM   3398  O   GLY   457       7.531 -27.368 -34.937  1.00 43.64           O  
ATOM   3399  N   GLY   458       8.257 -29.332 -34.359  1.00 48.14           N  
ATOM   3400  CA  GLY   458       8.264 -28.902 -32.969  1.00 48.14           C  
ATOM   3401  C   GLY   458       9.563 -28.237 -32.556  1.00 48.14           C  
ATOM   3402  O   GLY   458      10.474 -28.083 -33.372  1.00 48.14           O  
ATOM   3403  N   THR   459       9.510 -27.542 -31.423  1.00 52.30           N  
ATOM   3404  CA  THR   459      10.716 -26.864 -30.962  1.00 52.30           C  
ATOM   3405  C   THR   459      11.163 -27.416 -29.611  1.00 52.30           C  
ATOM   3406  O   THR   459      10.335 -27.847 -28.806  1.00 52.30           O  
ATOM   3407  CB  THR   459      10.495 -25.344 -30.851  1.00 52.30           C  
ATOM   3408  OG1 THR   459       9.415 -25.089 -29.945  1.00 52.30           O  
ATOM   3409  CG2 THR   459      10.158 -24.737 -32.210  1.00 52.30           C  
ATOM   3410  N   VAL   460      12.459 -27.817 -29.528  1.00 50.76           N  
ATOM   3411  CA  VAL   460      13.054 -28.148 -28.238  1.00 50.76           C  
ATOM   3412  C   VAL   460      13.860 -26.959 -27.720  1.00 50.76           C  
ATOM   3413  O   VAL   460      14.699 -26.410 -28.438  1.00 50.76           O  
ATOM   3414  CB  VAL   460      13.953 -29.401 -28.332  1.00 50.76           C  
ATOM   3415  CG1 VAL   460      14.795 -29.557 -27.067  1.00 50.76           C  
ATOM   3416  CG2 VAL   460      13.104 -30.649 -28.570  1.00 50.76           C  
ATOM   3417  N   THR   461      13.565 -26.401 -26.617  1.00 49.86           N  
ATOM   3418  CA  THR   461      14.277 -25.300 -25.977  1.00 49.86           C  
ATOM   3419  C   THR   461      14.947 -25.766 -24.688  1.00 49.86           C  
ATOM   3420  O   THR   461      14.296 -26.354 -23.821  1.00 49.86           O  
ATOM   3421  CB  THR   461      13.330 -24.125 -25.672  1.00 49.86           C  
ATOM   3422  OG1 THR   461      12.495 -23.883 -26.811  1.00 49.86           O  
ATOM   3423  CG2 THR   461      14.114 -22.856 -25.353  1.00 49.86           C  
ATOM   3424  N   CYS   462      16.286 -25.539 -24.532  1.00 43.90           N  
ATOM   3425  CA  CYS   462      16.953 -25.948 -23.302  1.00 43.90           C  
ATOM   3426  C   CYS   462      17.375 -24.735 -22.482  1.00 43.90           C  
ATOM   3427  O   CYS   462      17.749 -23.702 -23.041  1.00 43.90           O  
ATOM   3428  CB  CYS   462      18.174 -26.812 -23.616  1.00 43.90           C  
ATOM   3429  SG  CYS   462      17.799 -28.261 -24.626  1.00 43.90           S  
ATOM   3430  N   SER   463      17.031 -24.559 -21.244  1.00 45.51           N  
ATOM   3431  CA  SER   463      17.570 -23.410 -20.525  1.00 45.51           C  
ATOM   3432  C   SER   463      18.996 -23.673 -20.052  1.00 45.51           C  
ATOM   3433  O   SER   463      19.593 -22.837 -19.370  1.00 45.51           O  
ATOM   3434  CB  SER   463      16.684 -23.061 -19.329  1.00 45.51           C  
ATOM   3435  OG  SER   463      16.606 -24.150 -18.425  1.00 45.51           O  
ATOM   3436  N   GLY   464      19.878 -24.125 -20.945  1.00 44.53           N  
ATOM   3437  CA  GLY   464      21.272 -24.205 -20.537  1.00 44.53           C  
ATOM   3438  C   GLY   464      21.947 -25.493 -20.969  1.00 44.53           C  
ATOM   3439  O   GLY   464      21.451 -26.193 -21.855  1.00 44.53           O  
ATOM   3440  N   GLN   465      23.288 -25.634 -20.814  1.00 39.09           N  
ATOM   3441  CA  GLN   465      24.154 -26.764 -21.132  1.00 39.09           C  
ATOM   3442  C   GLN   465      23.511 -28.084 -20.713  1.00 39.09           C  
ATOM   3443  O   GLN   465      22.805 -28.144 -19.705  1.00 39.09           O  
ATOM   3444  CB  GLN   465      25.516 -26.606 -20.456  1.00 39.09           C  
ATOM   3445  CG  GLN   465      26.463 -25.668 -21.192  1.00 39.09           C  
ATOM   3446  CD  GLN   465      27.914 -25.875 -20.802  1.00 39.09           C  
ATOM   3447  OE1 GLN   465      28.216 -26.566 -19.825  1.00 39.09           O  
ATOM   3448  NE2 GLN   465      28.824 -25.276 -21.564  1.00 39.09           N  
ATOM   3449  N   GLN   466      23.266 -29.068 -21.625  1.00 37.49           N  
ATOM   3450  CA  GLN   466      23.023 -30.448 -21.218  1.00 37.49           C  
ATOM   3451  C   GLN   466      23.574 -30.715 -19.821  1.00 37.49           C  
ATOM   3452  O   GLN   466      24.725 -30.386 -19.528  1.00 37.49           O  
ATOM   3453  CB  GLN   466      23.643 -31.421 -22.222  1.00 37.49           C  
ATOM   3454  CG  GLN   466      22.714 -31.799 -23.368  1.00 37.49           C  
ATOM   3455  CD  GLN   466      23.091 -33.116 -24.020  1.00 37.49           C  
ATOM   3456  OE1 GLN   466      24.169 -33.664 -23.764  1.00 37.49           O  
ATOM   3457  NE2 GLN   466      22.208 -33.632 -24.868  1.00 37.49           N  
ATOM   3458  N   PRO   467      22.880 -31.244 -18.902  1.00 40.26           N  
ATOM   3459  CA  PRO   467      21.643 -32.023 -18.992  1.00 40.26           C  
ATOM   3460  C   PRO   467      20.413 -31.229 -18.556  1.00 40.26           C  
ATOM   3461  O   PRO   467      19.496 -31.789 -17.950  1.00 40.26           O  
ATOM   3462  CB  PRO   467      21.897 -33.199 -18.046  1.00 40.26           C  
ATOM   3463  CG  PRO   467      22.921 -32.698 -17.080  1.00 40.26           C  
ATOM   3464  CD  PRO   467      23.457 -31.390 -17.588  1.00 40.26           C  
ATOM   3465  N   ASN   468      20.448 -29.939 -18.776  1.00 37.34           N  
ATOM   3466  CA  ASN   468      19.339 -29.145 -18.258  1.00 37.34           C  
ATOM   3467  C   ASN   468      18.055 -29.396 -19.044  1.00 37.34           C  
ATOM   3468  O   ASN   468      18.103 -29.808 -20.204  1.00 37.34           O  
ATOM   3469  CB  ASN   468      19.690 -27.656 -18.275  1.00 37.34           C  
ATOM   3470  CG  ASN   468      20.408 -27.211 -17.016  1.00 37.34           C  
ATOM   3471  OD1 ASN   468      20.514 -27.967 -16.047  1.00 37.34           O  
ATOM   3472  ND2 ASN   468      20.905 -25.980 -17.021  1.00 37.34           N  
ATOM   3473  N   PRO   469      16.968 -29.273 -18.403  1.00 39.10           N  
ATOM   3474  CA  PRO   469      15.633 -29.639 -18.884  1.00 39.10           C  
ATOM   3475  C   PRO   469      15.314 -29.040 -20.252  1.00 39.10           C  
ATOM   3476  O   PRO   469      15.675 -27.893 -20.527  1.00 39.10           O  
ATOM   3477  CB  PRO   469      14.703 -29.070 -17.809  1.00 39.10           C  
ATOM   3478  CG  PRO   469      15.588 -28.234 -16.942  1.00 39.10           C  
ATOM   3479  CD  PRO   469      17.013 -28.452 -17.363  1.00 39.10           C  
ATOM   3480  N   CYS   470      15.191 -29.918 -21.202  1.00 43.13           N  
ATOM   3481  CA  CYS   470      14.666 -29.497 -22.496  1.00 43.13           C  
ATOM   3482  C   CYS   470      13.145 -29.596 -22.526  1.00 43.13           C  
ATOM   3483  O   CYS   470      12.563 -30.465 -21.876  1.00 43.13           O  
ATOM   3484  CB  CYS   470      15.263 -30.346 -23.618  1.00 43.13           C  
ATOM   3485  SG  CYS   470      17.067 -30.278 -23.701  1.00 43.13           S  
ATOM   3486  N   ILE   471      12.513 -28.527 -22.762  1.00 46.88           N  
ATOM   3487  CA  ILE   471      11.069 -28.548 -22.967  1.00 46.88           C  
ATOM   3488  C   ILE   471      10.760 -28.839 -24.434  1.00 46.88           C  
ATOM   3489  O   ILE   471      11.280 -28.169 -25.329  1.00 46.88           O  
ATOM   3490  CB  ILE   471      10.418 -27.214 -22.536  1.00 46.88           C  
ATOM   3491  CG1 ILE   471      10.689 -26.942 -21.052  1.00 46.88           C  
ATOM   3492  CG2 ILE   471       8.913 -27.230 -22.824  1.00 46.88           C  
ATOM   3493  CD1 ILE   471      10.119 -25.623 -20.550  1.00 46.88           C  
ATOM   3494  N   TYR   472      10.085 -29.955 -24.575  1.00 47.97           N  
ATOM   3495  CA  TYR   472       9.566 -30.241 -25.908  1.00 47.97           C  
ATOM   3496  C   TYR   472       8.172 -29.653 -26.088  1.00 47.97           C  
ATOM   3497  O   TYR   472       7.283 -29.882 -25.264  1.00 47.97           O  
ATOM   3498  CB  TYR   472       9.532 -31.752 -26.158  1.00 47.97           C  
ATOM   3499  CG  TYR   472       8.968 -32.131 -27.506  1.00 47.97           C  
ATOM   3500  CD1 TYR   472       7.709 -32.716 -27.617  1.00 47.97           C  
ATOM   3501  CD2 TYR   472       9.694 -31.907 -28.671  1.00 47.97           C  
ATOM   3502  CE1 TYR   472       7.186 -33.069 -28.857  1.00 47.97           C  
ATOM   3503  CE2 TYR   472       9.182 -32.256 -29.916  1.00 47.97           C  
ATOM   3504  CZ  TYR   472       7.929 -32.835 -29.999  1.00 47.97           C  
ATOM   3505  OH  TYR   472       7.417 -33.182 -31.229  1.00 47.97           O  
ATOM   3506  N   THR   473       7.981 -28.902 -27.163  1.00 52.59           N  
ATOM   3507  CA  THR   473       6.684 -28.399 -27.602  1.00 52.59           C  
ATOM   3508  C   THR   473       6.283 -29.028 -28.934  1.00 52.59           C  
ATOM   3509  O   THR   473       6.925 -28.789 -29.958  1.00 52.59           O  
ATOM   3510  CB  THR   473       6.697 -26.866 -27.740  1.00 52.59           C  
ATOM   3511  OG1 THR   473       7.358 -26.296 -26.603  1.00 52.59           O  
ATOM   3512  CG2 THR   473       5.279 -26.309 -27.821  1.00 52.59           C  
ATOM   3513  N   PRO   474       5.299 -29.929 -28.833  1.00 51.05           N  
ATOM   3514  CA  PRO   474       4.899 -30.560 -30.093  1.00 51.05           C  
ATOM   3515  C   PRO   474       4.299 -29.566 -31.086  1.00 51.05           C  
ATOM   3516  O   PRO   474       3.830 -28.497 -30.688  1.00 51.05           O  
ATOM   3517  CB  PRO   474       3.856 -31.592 -29.656  1.00 51.05           C  
ATOM   3518  CG  PRO   474       3.604 -31.293 -28.213  1.00 51.05           C  
ATOM   3519  CD  PRO   474       4.600 -30.265 -27.759  1.00 51.05           C  
ATOM   3520  N   ALA   475       4.359 -29.726 -32.351  1.00 54.14           N  
ATOM   3521  CA  ALA   475       3.664 -28.962 -33.384  1.00 54.14           C  
ATOM   3522  C   ALA   475       2.152 -29.018 -33.183  1.00 54.14           C  
ATOM   3523  O   ALA   475       1.641 -29.920 -32.514  1.00 54.14           O  
ATOM   3524  CB  ALA   475       4.033 -29.482 -34.771  1.00 54.14           C  
ATOM   3525  N   ALA   476       1.486 -27.970 -33.502  1.00 51.50           N  
ATOM   3526  CA  ALA   476       0.029 -27.908 -33.440  1.00 51.50           C  
ATOM   3527  C   ALA   476      -0.600 -29.149 -34.067  1.00 51.50           C  
ATOM   3528  O   ALA   476      -0.237 -29.543 -35.177  1.00 51.50           O  
ATOM   3529  CB  ALA   476      -0.481 -26.648 -34.135  1.00 51.50           C  
ATOM   3530  N   GLY   477      -1.368 -29.874 -33.271  1.00 52.45           N  
ATOM   3531  CA  GLY   477      -2.146 -31.025 -33.701  1.00 52.45           C  
ATOM   3532  C   GLY   477      -1.482 -32.350 -33.374  1.00 52.45           C  
ATOM   3533  O   GLY   477      -2.076 -33.412 -33.567  1.00 52.45           O  
ATOM   3534  N   ALA   478      -0.262 -32.342 -32.988  1.00 51.08           N  
ATOM   3535  CA  ALA   478       0.424 -33.607 -32.736  1.00 51.08           C  
ATOM   3536  C   ALA   478       0.170 -34.094 -31.313  1.00 51.08           C  
ATOM   3537  O   ALA   478       0.004 -33.288 -30.394  1.00 51.08           O  
ATOM   3538  CB  ALA   478       1.923 -33.458 -32.985  1.00 51.08           C  
ATOM   3539  N   THR   479      -0.180 -35.346 -31.128  1.00 49.64           N  
ATOM   3540  CA  THR   479      -0.385 -35.898 -29.793  1.00 49.64           C  
ATOM   3541  C   THR   479       0.800 -36.766 -29.380  1.00 49.64           C  
ATOM   3542  O   THR   479       1.340 -37.518 -30.195  1.00 49.64           O  
ATOM   3543  CB  THR   479      -1.681 -36.726 -29.723  1.00 49.64           C  
ATOM   3544  OG1 THR   479      -1.865 -37.419 -30.965  1.00 49.64           O  
ATOM   3545  CG2 THR   479      -2.891 -35.834 -29.467  1.00 49.64           C  
ATOM   3546  N   ALA   480       1.594 -36.269 -28.435  1.00 53.93           N  
ATOM   3547  CA  ALA   480       2.593 -37.153 -27.842  1.00 53.93           C  
ATOM   3548  C   ALA   480       1.989 -37.987 -26.716  1.00 53.93           C  
ATOM   3549  O   ALA   480       1.058 -37.544 -26.038  1.00 53.93           O  
ATOM   3550  CB  ALA   480       3.779 -36.343 -27.323  1.00 53.93           C  
ATOM   3551  N   THR   481       2.149 -39.241 -26.775  1.00 55.54           N  
ATOM   3552  CA  THR   481       1.740 -40.070 -25.647  1.00 55.54           C  
ATOM   3553  C   THR   481       2.925 -40.357 -24.729  1.00 55.54           C  
ATOM   3554  O   THR   481       4.059 -40.491 -25.194  1.00 55.54           O  
ATOM   3555  CB  THR   481       1.123 -41.398 -26.124  1.00 55.54           C  
ATOM   3556  OG1 THR   481       1.877 -41.896 -27.236  1.00 55.54           O  
ATOM   3557  CG2 THR   481      -0.328 -41.208 -26.553  1.00 55.54           C  
ATOM   3558  N   TYR   482       2.742 -40.116 -23.508  1.00 47.01           N  
ATOM   3559  CA  TYR   482       3.722 -40.411 -22.469  1.00 47.01           C  
ATOM   3560  C   TYR   482       3.364 -41.695 -21.730  1.00 47.01           C  
ATOM   3561  O   TYR   482       2.233 -41.856 -21.264  1.00 47.01           O  
ATOM   3562  CB  TYR   482       3.821 -39.248 -21.477  1.00 47.01           C  
ATOM   3563  CG  TYR   482       4.774 -39.504 -20.335  1.00 47.01           C  
ATOM   3564  CD1 TYR   482       4.301 -39.717 -19.042  1.00 47.01           C  
ATOM   3565  CD2 TYR   482       6.148 -39.531 -20.546  1.00 47.01           C  
ATOM   3566  CE1 TYR   482       5.176 -39.951 -17.986  1.00 47.01           C  
ATOM   3567  CE2 TYR   482       7.032 -39.765 -19.497  1.00 47.01           C  
ATOM   3568  CZ  TYR   482       6.537 -39.973 -18.223  1.00 47.01           C  
ATOM   3569  OH  TYR   482       7.407 -40.205 -17.181  1.00 47.01           O  
ATOM   3570  N   ASN   483       4.315 -42.693 -21.778  1.00 48.92           N  
ATOM   3571  CA  ASN   483       4.225 -43.929 -21.008  1.00 48.92           C  
ATOM   3572  C   ASN   483       4.868 -43.781 -19.633  1.00 48.92           C  
ATOM   3573  O   ASN   483       6.095 -43.757 -19.516  1.00 48.92           O  
ATOM   3574  CB  ASN   483       4.868 -45.086 -21.775  1.00 48.92           C  
ATOM   3575  CG  ASN   483       4.698 -46.419 -21.071  1.00 48.92           C  
ATOM   3576  OD1 ASN   483       4.399 -46.470 -19.875  1.00 48.92           O  
ATOM   3577  ND2 ASN   483       4.886 -47.507 -21.808  1.00 48.92           N  
ATOM   3578  N   PRO   484       4.064 -43.771 -18.644  1.00 41.51           N  
ATOM   3579  CA  PRO   484       4.676 -43.529 -17.335  1.00 41.51           C  
ATOM   3580  C   PRO   484       5.513 -44.709 -16.848  1.00 41.51           C  
ATOM   3581  O   PRO   484       6.407 -44.535 -16.016  1.00 41.51           O  
ATOM   3582  CB  PRO   484       3.471 -43.299 -16.420  1.00 41.51           C  
ATOM   3583  CG  PRO   484       2.283 -43.648 -17.257  1.00 41.51           C  
ATOM   3584  CD  PRO   484       2.737 -43.833 -18.677  1.00 41.51           C  
ATOM   3585  N   ALA   485       5.131 -45.949 -17.226  1.00 45.52           N  
ATOM   3586  CA  ALA   485       5.829 -47.136 -16.740  1.00 45.52           C  
ATOM   3587  C   ALA   485       7.282 -47.148 -17.206  1.00 45.52           C  
ATOM   3588  O   ALA   485       8.186 -47.474 -16.433  1.00 45.52           O  
ATOM   3589  CB  ALA   485       5.113 -48.402 -17.205  1.00 45.52           C  
ATOM   3590  N   SER   486       7.545 -46.666 -18.434  1.00 48.77           N  
ATOM   3591  CA  SER   486       8.912 -46.717 -18.943  1.00 48.77           C  
ATOM   3592  C   SER   486       9.547 -45.331 -18.963  1.00 48.77           C  
ATOM   3593  O   SER   486      10.765 -45.202 -19.101  1.00 48.77           O  
ATOM   3594  CB  SER   486       8.938 -47.319 -20.349  1.00 48.77           C  
ATOM   3595  OG  SER   486       8.241 -46.490 -21.264  1.00 48.77           O  
ATOM   3596  N   GLY   487       8.763 -44.283 -18.760  1.00 48.70           N  
ATOM   3597  CA  GLY   487       9.282 -42.931 -18.890  1.00 48.70           C  
ATOM   3598  C   GLY   487       9.521 -42.521 -20.331  1.00 48.70           C  
ATOM   3599  O   GLY   487      10.299 -41.603 -20.599  1.00 48.70           O  
ATOM   3600  N   GLU   488       8.937 -43.244 -21.277  1.00 55.31           N  
ATOM   3601  CA  GLU   488       9.129 -43.035 -22.709  1.00 55.31           C  
ATOM   3602  C   GLU   488       8.080 -42.080 -23.273  1.00 55.31           C  
ATOM   3603  O   GLU   488       6.911 -42.135 -22.886  1.00 55.31           O  
ATOM   3604  CB  GLU   488       9.082 -44.369 -23.459  1.00 55.31           C  
ATOM   3605  CG  GLU   488      10.413 -45.106 -23.485  1.00 55.31           C  
ATOM   3606  CD  GLU   488      10.353 -46.426 -24.237  1.00 55.31           C  
ATOM   3607  OE1 GLU   488      11.413 -47.064 -24.429  1.00 55.31           O  
ATOM   3608  OE2 GLU   488       9.238 -46.825 -24.638  1.00 55.31           O  
ATOM   3609  N   VAL   489       8.444 -41.006 -23.915  1.00 55.09           N  
ATOM   3610  CA  VAL   489       7.519 -40.182 -24.687  1.00 55.09           C  
ATOM   3611  C   VAL   489       7.498 -40.652 -26.140  1.00 55.09           C  
ATOM   3612  O   VAL   489       8.551 -40.808 -26.764  1.00 55.09           O  
ATOM   3613  CB  VAL   489       7.897 -38.686 -24.616  1.00 55.09           C  
ATOM   3614  CG1 VAL   489       6.962 -37.851 -25.489  1.00 55.09           C  
ATOM   3615  CG2 VAL   489       7.863 -38.195 -23.170  1.00 55.09           C  
ATOM   3616  N   VAL   490       6.411 -41.197 -26.559  1.00 55.30           N  
ATOM   3617  CA  VAL   490       6.269 -41.584 -27.958  1.00 55.30           C  
ATOM   3618  C   VAL   490       5.630 -40.444 -28.748  1.00 55.30           C  
ATOM   3619  O   VAL   490       4.506 -40.032 -28.455  1.00 55.30           O  
ATOM   3620  CB  VAL   490       5.430 -42.873 -28.108  1.00 55.30           C  
ATOM   3621  CG1 VAL   490       5.370 -43.312 -29.570  1.00 55.30           C  
ATOM   3622  CG2 VAL   490       6.003 -43.987 -27.235  1.00 55.30           C  
ATOM   3623  N   GLY   491       6.419 -39.799 -29.503  1.00 56.41           N  
ATOM   3624  CA  GLY   491       5.956 -38.705 -30.341  1.00 56.41           C  
ATOM   3625  C   GLY   491       5.152 -39.170 -31.540  1.00 56.41           C  
ATOM   3626  O   GLY   491       4.797 -40.347 -31.637  1.00 56.41           O  
ATOM   3627  N   PRO   492       4.657 -38.441 -32.344  1.00 50.93           N  
ATOM   3628  CA  PRO   492       3.989 -38.835 -33.587  1.00 50.93           C  
ATOM   3629  C   PRO   492       4.841 -39.768 -34.444  1.00 50.93           C  
ATOM   3630  O   PRO   492       6.051 -39.563 -34.571  1.00 50.93           O  
ATOM   3631  CB  PRO   492       3.754 -37.501 -34.300  1.00 50.93           C  
ATOM   3632  CG  PRO   492       4.177 -36.461 -33.313  1.00 50.93           C  
ATOM   3633  CD  PRO   492       4.874 -37.143 -32.171  1.00 50.93           C  
ATOM   3634  N   GLY   493       4.276 -40.814 -34.925  1.00 51.01           N  
ATOM   3635  CA  GLY   493       4.904 -41.778 -35.814  1.00 51.01           C  
ATOM   3636  C   GLY   493       5.633 -42.884 -35.076  1.00 51.01           C  
ATOM   3637  O   GLY   493       6.370 -43.663 -35.685  1.00 51.01           O  
ATOM   3638  N   GLY   494       5.641 -42.763 -33.827  1.00 54.05           N  
ATOM   3639  CA  GLY   494       6.134 -43.855 -33.003  1.00 54.05           C  
ATOM   3640  C   GLY   494       7.542 -43.625 -32.487  1.00 54.05           C  
ATOM   3641  O   GLY   494       8.168 -44.539 -31.947  1.00 54.05           O  
ATOM   3642  N   VAL   495       8.107 -42.475 -32.827  1.00 50.98           N  
ATOM   3643  CA  VAL   495       9.470 -42.261 -32.351  1.00 50.98           C  
ATOM   3644  C   VAL   495       9.472 -42.134 -30.829  1.00 50.98           C  
ATOM   3645  O   VAL   495       8.653 -41.409 -30.259  1.00 50.98           O  
ATOM   3646  CB  VAL   495      10.104 -41.006 -32.991  1.00 50.98           C  
ATOM   3647  CG1 VAL   495      11.540 -40.817 -32.502  1.00 50.98           C  
ATOM   3648  CG2 VAL   495      10.064 -41.106 -34.515  1.00 50.98           C  
ATOM   3649  N   LYS   496      10.357 -42.875 -30.256  1.00 51.19           N  
ATOM   3650  CA  LYS   496      10.427 -43.004 -28.804  1.00 51.19           C  
ATOM   3651  C   LYS   496      11.525 -42.117 -28.225  1.00 51.19           C  
ATOM   3652  O   LYS   496      12.625 -42.043 -28.775  1.00 51.19           O  
ATOM   3653  CB  LYS   496      10.665 -44.461 -28.405  1.00 51.19           C  
ATOM   3654  CG  LYS   496       9.537 -45.403 -28.799  1.00 51.19           C  
ATOM   3655  CD  LYS   496       9.851 -46.843 -28.413  1.00 51.19           C  
ATOM   3656  CE  LYS   496       8.764 -47.799 -28.885  1.00 51.19           C  
ATOM   3657  NZ  LYS   496       9.070 -49.213 -28.514  1.00 51.19           N  
ATOM   3658  N   TYR   497      11.248 -41.371 -27.165  1.00 44.30           N  
ATOM   3659  CA  TYR   497      12.289 -40.625 -26.467  1.00 44.30           C  
ATOM   3660  C   TYR   497      12.415 -41.087 -25.020  1.00 44.30           C  
ATOM   3661  O   TYR   497      11.422 -41.469 -24.395  1.00 44.30           O  
ATOM   3662  CB  TYR   497      11.994 -39.122 -26.511  1.00 44.30           C  
ATOM   3663  CG  TYR   497      11.852 -38.573 -27.909  1.00 44.30           C  
ATOM   3664  CD1 TYR   497      12.964 -38.124 -28.619  1.00 44.30           C  
ATOM   3665  CD2 TYR   497      10.606 -38.500 -28.523  1.00 44.30           C  
ATOM   3666  CE1 TYR   497      12.837 -37.615 -29.907  1.00 44.30           C  
ATOM   3667  CE2 TYR   497      10.467 -37.992 -29.811  1.00 44.30           C  
ATOM   3668  CZ  TYR   497      11.587 -37.553 -30.494  1.00 44.30           C  
ATOM   3669  OH  TYR   497      11.456 -37.050 -31.769  1.00 44.30           O  
ATOM   3670  N   SER   498      13.699 -41.361 -24.632  1.00 39.99           N  
ATOM   3671  CA  SER   498      13.961 -41.603 -23.217  1.00 39.99           C  
ATOM   3672  C   SER   498      14.270 -40.303 -22.482  1.00 39.99           C  
ATOM   3673  O   SER   498      15.039 -39.474 -22.972  1.00 39.99           O  
ATOM   3674  CB  SER   498      15.123 -42.583 -23.047  1.00 39.99           C  
ATOM   3675  OG  SER   498      15.248 -42.985 -21.694  1.00 39.99           O  
ATOM   3676  N   VAL   499      13.277 -39.724 -21.904  1.00 38.60           N  
ATOM   3677  CA  VAL   499      13.713 -38.633 -21.039  1.00 38.60           C  
ATOM   3678  C   VAL   499      14.730 -39.152 -20.025  1.00 38.60           C  
ATOM   3679  O   VAL   499      14.408 -40.005 -19.195  1.00 38.60           O  
ATOM   3680  CB  VAL   499      12.521 -37.975 -20.309  1.00 38.60           C  
ATOM   3681  CG1 VAL   499      12.744 -36.471 -20.155  1.00 38.60           C  
ATOM   3682  CG2 VAL   499      11.219 -38.251 -21.060  1.00 38.60           C  
ATOM   3683  N   THR   500      15.811 -39.710 -20.465  1.00 32.56           N  
ATOM   3684  CA  THR   500      16.822 -40.149 -19.511  1.00 32.56           C  
ATOM   3685  C   THR   500      17.440 -38.954 -18.790  1.00 32.56           C  
ATOM   3686  O   THR   500      18.017 -38.069 -19.426  1.00 32.56           O  
ATOM   3687  CB  THR   500      17.930 -40.962 -20.205  1.00 32.56           C  
ATOM   3688  OG1 THR   500      18.277 -40.328 -21.442  1.00 32.56           O  
ATOM   3689  CG2 THR   500      17.470 -42.388 -20.490  1.00 32.56           C  
ATOM   3690  N   ASN   501      16.641 -38.234 -18.035  1.00 29.84           N  
ATOM   3691  CA  ASN   501      17.513 -37.409 -17.205  1.00 29.84           C  
ATOM   3692  C   ASN   501      18.354 -38.260 -16.258  1.00 29.84           C  
ATOM   3693  O   ASN   501      17.883 -39.278 -15.746  1.00 29.84           O  
ATOM   3694  CB  ASN   501      16.692 -36.388 -16.414  1.00 29.84           C  
ATOM   3695  CG  ASN   501      16.869 -34.973 -16.927  1.00 29.84           C  
ATOM   3696  OD1 ASN   501      17.774 -34.695 -17.719  1.00 29.84           O  
ATOM   3697  ND2 ASN   501      16.007 -34.068 -16.481  1.00 29.84           N  
ATOM   3698  N   SER   502      19.523 -38.740 -16.690  1.00 26.69           N  
ATOM   3699  CA  SER   502      20.544 -39.425 -15.904  1.00 26.69           C  
ATOM   3700  C   SER   502      20.427 -39.080 -14.423  1.00 26.69           C  
ATOM   3701  O   SER   502      21.180 -39.599 -13.598  1.00 26.69           O  
ATOM   3702  CB  SER   502      21.942 -39.065 -16.410  1.00 26.69           C  
ATOM   3703  OG  SER   502      22.176 -37.672 -16.294  1.00 26.69           O  
ATOM   3704  N   ASN   503      19.336 -38.975 -13.866  1.00 25.96           N  
ATOM   3705  CA  ASN   503      19.306 -39.117 -12.415  1.00 25.96           C  
ATOM   3706  C   ASN   503      18.200 -40.067 -11.966  1.00 25.96           C  
ATOM   3707  O   ASN   503      17.117 -40.087 -12.555  1.00 25.96           O  
ATOM   3708  CB  ASN   503      19.137 -37.751 -11.746  1.00 25.96           C  
ATOM   3709  CG  ASN   503      20.422 -36.947 -11.726  1.00 25.96           C  
ATOM   3710  OD1 ASN   503      21.518 -37.502 -11.845  1.00 25.96           O  
ATOM   3711  ND2 ASN   503      20.298 -35.633 -11.578  1.00 25.96           N  
ATOM   3712  N   THR   504      18.564 -41.404 -11.878  1.00 28.07           N  
ATOM   3713  CA  THR   504      18.158 -42.553 -11.077  1.00 28.07           C  
ATOM   3714  C   THR   504      16.643 -42.583 -10.901  1.00 28.07           C  
ATOM   3715  O   THR   504      16.024 -41.551 -10.631  1.00 28.07           O  
ATOM   3716  CB  THR   504      18.838 -42.539  -9.695  1.00 28.07           C  
ATOM   3717  OG1 THR   504      19.980 -41.676  -9.739  1.00 28.07           O  
ATOM   3718  CG2 THR   504      19.287 -43.938  -9.288  1.00 28.07           C  
ATOM   3719  N   PRO   505      15.970 -43.450 -11.482  1.00 28.70           N  
ATOM   3720  CA  PRO   505      14.533 -43.680 -11.315  1.00 28.70           C  
ATOM   3721  C   PRO   505      14.105 -43.703  -9.849  1.00 28.70           C  
ATOM   3722  O   PRO   505      14.631 -44.495  -9.062  1.00 28.70           O  
ATOM   3723  CB  PRO   505      14.316 -45.047 -11.969  1.00 28.70           C  
ATOM   3724  CG  PRO   505      15.603 -45.343 -12.669  1.00 28.70           C  
ATOM   3725  CD  PRO   505      16.674 -44.464 -12.091  1.00 28.70           C  
ATOM   3726  N   GLY   506      14.368 -42.632  -9.085  1.00 30.68           N  
ATOM   3727  CA  GLY   506      13.632 -42.474  -7.841  1.00 30.68           C  
ATOM   3728  C   GLY   506      13.508 -41.028  -7.400  1.00 30.68           C  
ATOM   3729  O   GLY   506      12.666 -40.699  -6.562  1.00 30.68           O  
ATOM   3730  N   ASP   507      13.981 -40.090  -8.215  1.00 29.34           N  
ATOM   3731  CA  ASP   507      13.816 -38.787  -7.577  1.00 29.34           C  
ATOM   3732  C   ASP   507      12.843 -37.910  -8.362  1.00 29.34           C  
ATOM   3733  O   ASP   507      12.338 -36.914  -7.840  1.00 29.34           O  
ATOM   3734  CB  ASP   507      15.167 -38.081  -7.441  1.00 29.34           C  
ATOM   3735  CG  ASP   507      15.989 -38.595  -6.272  1.00 29.34           C  
ATOM   3736  OD1 ASP   507      15.438 -39.305  -5.404  1.00 29.34           O  
ATOM   3737  OD2 ASP   507      17.199 -38.283  -6.217  1.00 29.34           O  
ATOM   3738  N   ASP   508      12.086 -38.456  -9.312  1.00 30.33           N  
ATOM   3739  CA  ASP   508      11.249 -37.423  -9.915  1.00 30.33           C  
ATOM   3740  C   ASP   508       9.799 -37.887 -10.025  1.00 30.33           C  
ATOM   3741  O   ASP   508       9.090 -37.511 -10.962  1.00 30.33           O  
ATOM   3742  CB  ASP   508      11.784 -37.036 -11.295  1.00 30.33           C  
ATOM   3743  CG  ASP   508      13.190 -36.462 -11.247  1.00 30.33           C  
ATOM   3744  OD1 ASP   508      13.598 -35.938 -10.189  1.00 30.33           O  
ATOM   3745  OD2 ASP   508      13.893 -36.533 -12.278  1.00 30.33           O  
ATOM   3746  N   GLY   509       9.425 -38.919  -9.316  1.00 31.92           N  
ATOM   3747  CA  GLY   509       7.989 -39.131  -9.219  1.00 31.92           C  
ATOM   3748  C   GLY   509       7.206 -37.844  -9.046  1.00 31.92           C  
ATOM   3749  O   GLY   509       6.067 -37.737  -9.507  1.00 31.92           O  
ATOM   3750  N   TRP   510       7.852 -36.695  -8.729  1.00 28.87           N  
ATOM   3751  CA  TRP   510       7.011 -35.551  -8.394  1.00 28.87           C  
ATOM   3752  C   TRP   510       6.719 -34.709  -9.631  1.00 28.87           C  
ATOM   3753  O   TRP   510       5.730 -33.973  -9.670  1.00 28.87           O  
ATOM   3754  CB  TRP   510       7.678 -34.688  -7.319  1.00 28.87           C  
ATOM   3755  CG  TRP   510       9.102 -34.330  -7.624  1.00 28.87           C  
ATOM   3756  CD1 TRP   510      10.216 -35.077  -7.355  1.00 28.87           C  
ATOM   3757  CD2 TRP   510       9.566 -33.131  -8.253  1.00 28.87           C  
ATOM   3758  NE1 TRP   510      11.344 -34.414  -7.779  1.00 28.87           N  
ATOM   3759  CE2 TRP   510      10.973 -33.218  -8.333  1.00 28.87           C  
ATOM   3760  CE3 TRP   510       8.926 -31.990  -8.756  1.00 28.87           C  
ATOM   3761  CZ2 TRP   510      11.753 -32.206  -8.899  1.00 28.87           C  
ATOM   3762  CZ3 TRP   510       9.704 -30.984  -9.319  1.00 28.87           C  
ATOM   3763  CH2 TRP   510      11.103 -31.101  -9.384  1.00 28.87           C  
ATOM   3764  N   LYS   511       7.540 -34.831 -10.607  1.00 28.47           N  
ATOM   3765  CA  LYS   511       7.254 -33.976 -11.755  1.00 28.47           C  
ATOM   3766  C   LYS   511       6.114 -34.547 -12.595  1.00 28.47           C  
ATOM   3767  O   LYS   511       5.429 -33.808 -13.305  1.00 28.47           O  
ATOM   3768  CB  LYS   511       8.504 -33.801 -12.619  1.00 28.47           C  
ATOM   3769  CG  LYS   511       9.512 -32.811 -12.055  1.00 28.47           C  
ATOM   3770  CD  LYS   511      10.709 -32.643 -12.982  1.00 28.47           C  
ATOM   3771  CE  LYS   511      11.735 -31.678 -12.403  1.00 28.47           C  
ATOM   3772  NZ  LYS   511      12.959 -31.595 -13.254  1.00 28.47           N  
ATOM   3773  N   GLU   512       6.008 -35.805 -12.518  1.00 28.87           N  
ATOM   3774  CA  GLU   512       4.854 -36.408 -13.179  1.00 28.87           C  
ATOM   3775  C   GLU   512       3.560 -35.705 -12.779  1.00 28.87           C  
ATOM   3776  O   GLU   512       2.601 -35.671 -13.553  1.00 28.87           O  
ATOM   3777  CB  GLU   512       4.765 -37.900 -12.851  1.00 28.87           C  
ATOM   3778  CG  GLU   512       5.592 -38.783 -13.774  1.00 28.87           C  
ATOM   3779  CD  GLU   512       5.651 -40.234 -13.323  1.00 28.87           C  
ATOM   3780  OE1 GLU   512       6.302 -41.056 -14.006  1.00 28.87           O  
ATOM   3781  OE2 GLU   512       5.039 -40.552 -12.278  1.00 28.87           O  
ATOM   3782  N   MET   513       3.610 -34.828 -11.787  1.00 26.79           N  
ATOM   3783  CA  MET   513       2.355 -34.271 -11.290  1.00 26.79           C  
ATOM   3784  C   MET   513       2.170 -32.835 -11.768  1.00 26.79           C  
ATOM   3785  O   MET   513       1.118 -32.232 -11.545  1.00 26.79           O  
ATOM   3786  CB  MET   513       2.310 -34.323  -9.762  1.00 26.79           C  
ATOM   3787  CG  MET   513       1.946 -35.690  -9.206  1.00 26.79           C  
ATOM   3788  SD  MET   513       2.139 -35.781  -7.383  1.00 26.79           S  
ATOM   3789  CE  MET   513       0.414 -35.551  -6.867  1.00 26.79           C  
ATOM   3790  N   LEU   514       3.129 -32.314 -12.364  1.00 25.83           N  
ATOM   3791  CA  LEU   514       2.879 -30.919 -12.709  1.00 25.83           C  
ATOM   3792  C   LEU   514       2.295 -30.802 -14.112  1.00 25.83           C  
ATOM   3793  O   LEU   514       2.040 -29.695 -14.593  1.00 25.83           O  
ATOM   3794  CB  LEU   514       4.170 -30.102 -12.610  1.00 25.83           C  
ATOM   3795  CG  LEU   514       4.667 -29.788 -11.199  1.00 25.83           C  
ATOM   3796  CD1 LEU   514       6.129 -29.353 -11.236  1.00 25.83           C  
ATOM   3797  CD2 LEU   514       3.801 -28.712 -10.554  1.00 25.83           C  
ATOM   3798  N   ALA   515       2.151 -31.960 -14.764  1.00 25.88           N  
ATOM   3799  CA  ALA   515       1.479 -31.734 -16.041  1.00 25.88           C  
ATOM   3800  C   ALA   515       0.007 -32.128 -15.964  1.00 25.88           C  
ATOM   3801  O   ALA   515      -0.321 -33.251 -15.574  1.00 25.88           O  
ATOM   3802  CB  ALA   515       2.178 -32.510 -17.155  1.00 25.88           C  
ATOM   3803  N   PRO   516      -0.904 -31.322 -15.553  1.00 25.86           N  
ATOM   3804  CA  PRO   516      -2.302 -31.753 -15.630  1.00 25.86           C  
ATOM   3805  C   PRO   516      -2.531 -32.828 -16.690  1.00 25.86           C  
ATOM   3806  O   PRO   516      -1.870 -32.823 -17.732  1.00 25.86           O  
ATOM   3807  CB  PRO   516      -3.049 -30.466 -15.987  1.00 25.86           C  
ATOM   3808  CG  PRO   516      -1.980 -29.433 -16.137  1.00 25.86           C  
ATOM   3809  CD  PRO   516      -0.653 -30.076 -15.857  1.00 25.86           C  
ATOM   3810  N   ALA   517      -2.652 -34.089 -16.346  1.00 26.18           N  
ATOM   3811  CA  ALA   517      -3.244 -35.088 -17.231  1.00 26.18           C  
ATOM   3812  C   ALA   517      -4.228 -34.444 -18.204  1.00 26.18           C  
ATOM   3813  O   ALA   517      -5.265 -33.920 -17.791  1.00 26.18           O  
ATOM   3814  CB  ALA   517      -3.940 -36.176 -16.417  1.00 26.18           C  
ATOM   3815  N   SER   518      -4.020 -33.241 -18.851  1.00 20.87           N  
ATOM   3816  CA  SER   518      -4.924 -33.200 -19.995  1.00 20.87           C  
ATOM   3817  C   SER   518      -4.336 -33.940 -21.192  1.00 20.87           C  
ATOM   3818  O   SER   518      -5.072 -34.511 -21.998  1.00 20.87           O  
ATOM   3819  CB  SER   518      -5.234 -31.753 -20.382  1.00 20.87           C  
ATOM   3820  OG  SER   518      -4.073 -31.105 -20.876  1.00 20.87           O  
TER    3821      SER   518                                                       
END   
