# Supplementary material for: The transformative power of transformers in protein structure prediction
Source: Proc Natl Acad Sci U S A. 2023 Jul 31;120(32):e2303499120. doi: 10.1073/pnas.2303499120 (PMC10410766; doi:10.1073/pnas.2303499120)
Supplement: Supplementary file 2 — Dataset S01 (GZ) [file pnas.2303499120.sd01.gz › SI_Data/predicted_structures/OmegaFold/T1137s7.pdb]

ATOM      1  N   MET     1       3.407  10.647 -13.625  1.00 55.51           N  
ATOM      2  CA  MET     1       3.161  10.067 -14.943  1.00 55.51           C  
ATOM      3  C   MET     1       2.259   8.842 -14.839  1.00 55.51           C  
ATOM      4  O   MET     1       2.684   7.793 -14.353  1.00 55.51           O  
ATOM      5  CB  MET     1       4.481   9.690 -15.619  1.00 55.51           C  
ATOM      6  CG  MET     1       5.267  10.883 -16.138  1.00 55.51           C  
ATOM      7  SD  MET     1       6.422  10.430 -17.490  1.00 55.51           S  
ATOM      8  CE  MET     1       7.999  10.478 -16.593  1.00 55.51           C  
ATOM      9  N   GLY     2       0.932   8.842 -15.251  1.00 69.64           N  
ATOM     10  CA  GLY     2       0.024   7.708 -15.199  1.00 69.64           C  
ATOM     11  C   GLY     2      -0.551   7.340 -16.554  1.00 69.64           C  
ATOM     12  O   GLY     2      -0.230   7.972 -17.562  1.00 69.64           O  
ATOM     13  N   VAL     3      -1.097   6.109 -16.682  1.00 83.71           N  
ATOM     14  CA  VAL     3      -1.626   5.593 -17.941  1.00 83.71           C  
ATOM     15  C   VAL     3      -3.146   5.477 -17.855  1.00 83.71           C  
ATOM     16  O   VAL     3      -3.694   5.202 -16.785  1.00 83.71           O  
ATOM     17  CB  VAL     3      -1.006   4.223 -18.297  1.00 83.71           C  
ATOM     18  CG1 VAL     3      -1.534   3.724 -19.641  1.00 83.71           C  
ATOM     19  CG2 VAL     3       0.519   4.317 -18.320  1.00 83.71           C  
ATOM     20  N   GLN     4      -3.850   5.692 -18.986  1.00 88.41           N  
ATOM     21  CA  GLN     4      -5.301   5.632 -19.127  1.00 88.41           C  
ATOM     22  C   GLN     4      -5.769   4.205 -19.402  1.00 88.41           C  
ATOM     23  O   GLN     4      -5.135   3.475 -20.167  1.00 88.41           O  
ATOM     24  CB  GLN     4      -5.771   6.563 -20.246  1.00 88.41           C  
ATOM     25  CG  GLN     4      -7.283   6.600 -20.421  1.00 88.41           C  
ATOM     26  CD  GLN     4      -7.732   7.641 -21.429  1.00 88.41           C  
ATOM     27  OE1 GLN     4      -7.056   8.653 -21.640  1.00 88.41           O  
ATOM     28  NE2 GLN     4      -8.877   7.402 -22.058  1.00 88.41           N  
ATOM     29  N   ILE     5      -6.856   3.748 -18.725  1.00 91.77           N  
ATOM     30  CA  ILE     5      -7.449   2.429 -18.916  1.00 91.77           C  
ATOM     31  C   ILE     5      -8.866   2.575 -19.467  1.00 91.77           C  
ATOM     32  O   ILE     5      -9.714   3.225 -18.851  1.00 91.77           O  
ATOM     33  CB  ILE     5      -7.467   1.621 -17.599  1.00 91.77           C  
ATOM     34  CG1 ILE     5      -6.050   1.504 -17.025  1.00 91.77           C  
ATOM     35  CG2 ILE     5      -8.084   0.237 -17.822  1.00 91.77           C  
ATOM     36  CD1 ILE     5      -6.000   0.957 -15.605  1.00 91.77           C  
ATOM     37  N   ASP     6      -9.126   2.000 -20.642  1.00 91.31           N  
ATOM     38  CA  ASP     6     -10.442   2.050 -21.272  1.00 91.31           C  
ATOM     39  C   ASP     6     -11.041   0.651 -21.404  1.00 91.31           C  
ATOM     40  O   ASP     6     -10.436  -0.235 -22.011  1.00 91.31           O  
ATOM     41  CB  ASP     6     -10.354   2.716 -22.647  1.00 91.31           C  
ATOM     42  CG  ASP     6      -9.907   4.165 -22.576  1.00 91.31           C  
ATOM     43  OD1 ASP     6     -10.508   4.952 -21.813  1.00 91.31           O  
ATOM     44  OD2 ASP     6      -8.947   4.525 -23.291  1.00 91.31           O  
ATOM     45  N   VAL     7     -12.147   0.463 -20.742  1.00 90.66           N  
ATOM     46  CA  VAL     7     -12.924  -0.767 -20.858  1.00 90.66           C  
ATOM     47  C   VAL     7     -14.180  -0.508 -21.688  1.00 90.66           C  
ATOM     48  O   VAL     7     -14.957   0.400 -21.382  1.00 90.66           O  
ATOM     49  CB  VAL     7     -13.308  -1.329 -19.471  1.00 90.66           C  
ATOM     50  CG1 VAL     7     -14.102  -2.627 -19.616  1.00 90.66           C  
ATOM     51  CG2 VAL     7     -12.057  -1.556 -18.624  1.00 90.66           C  
ATOM     52  N   THR     8     -14.337  -1.195 -22.837  1.00 88.83           N  
ATOM     53  CA  THR     8     -15.470  -0.987 -23.732  1.00 88.83           C  
ATOM     54  C   THR     8     -16.215  -2.296 -23.974  1.00 88.83           C  
ATOM     55  O   THR     8     -15.632  -3.268 -24.458  1.00 88.83           O  
ATOM     56  CB  THR     8     -15.017  -0.394 -25.079  1.00 88.83           C  
ATOM     57  OG1 THR     8     -14.176   0.741 -24.836  1.00 88.83           O  
ATOM     58  CG2 THR     8     -16.214   0.045 -25.916  1.00 88.83           C  
ATOM     59  N   GLY     9     -17.532  -2.242 -23.616  1.00 87.68           N  
ATOM     60  CA  GLY     9     -18.439  -3.331 -23.943  1.00 87.68           C  
ATOM     61  C   GLY     9     -18.061  -4.642 -23.279  1.00 87.68           C  
ATOM     62  O   GLY     9     -18.085  -5.696 -23.916  1.00 87.68           O  
ATOM     63  N   LEU    10     -17.539  -4.655 -22.133  1.00 85.94           N  
ATOM     64  CA  LEU    10     -17.023  -5.802 -21.394  1.00 85.94           C  
ATOM     65  C   LEU    10     -18.163  -6.645 -20.832  1.00 85.94           C  
ATOM     66  O   LEU    10     -19.016  -6.135 -20.103  1.00 85.94           O  
ATOM     67  CB  LEU    10     -16.106  -5.339 -20.258  1.00 85.94           C  
ATOM     68  CG  LEU    10     -15.186  -6.401 -19.654  1.00 85.94           C  
ATOM     69  CD1 LEU    10     -14.093  -6.781 -20.646  1.00 85.94           C  
ATOM     70  CD2 LEU    10     -14.579  -5.903 -18.347  1.00 85.94           C  
ATOM     71  N   SER    11     -18.112  -7.984 -21.158  1.00 86.87           N  
ATOM     72  CA  SER    11     -19.087  -8.953 -20.668  1.00 86.87           C  
ATOM     73  C   SER    11     -18.407 -10.241 -20.216  1.00 86.87           C  
ATOM     74  O   SER    11     -17.627 -10.833 -20.964  1.00 86.87           O  
ATOM     75  CB  SER    11     -20.122  -9.266 -21.750  1.00 86.87           C  
ATOM     76  OG  SER    11     -20.855  -8.104 -22.095  1.00 86.87           O  
ATOM     77  N   LYS    12     -18.579 -10.599 -19.002  1.00 85.17           N  
ATOM     78  CA  LYS    12     -17.993 -11.812 -18.439  1.00 85.17           C  
ATOM     79  C   LYS    12     -19.046 -12.644 -17.712  1.00 85.17           C  
ATOM     80  O   LYS    12     -19.881 -12.101 -16.985  1.00 85.17           O  
ATOM     81  CB  LYS    12     -16.850 -11.463 -17.485  1.00 85.17           C  
ATOM     82  CG  LYS    12     -16.206 -12.672 -16.822  1.00 85.17           C  
ATOM     83  CD  LYS    12     -15.293 -13.417 -17.787  1.00 85.17           C  
ATOM     84  CE  LYS    12     -14.521 -14.526 -17.084  1.00 85.17           C  
ATOM     85  NZ  LYS    12     -13.881 -15.459 -18.058  1.00 85.17           N  
ATOM     86  N   SER    13     -19.030 -14.014 -17.912  1.00 83.09           N  
ATOM     87  CA  SER    13     -19.928 -14.951 -17.245  1.00 83.09           C  
ATOM     88  C   SER    13     -19.159 -16.126 -16.650  1.00 83.09           C  
ATOM     89  O   SER    13     -18.060 -16.449 -17.105  1.00 83.09           O  
ATOM     90  CB  SER    13     -20.988 -15.466 -18.220  1.00 83.09           C  
ATOM     91  OG  SER    13     -20.384 -16.166 -19.295  1.00 83.09           O  
ATOM     92  N   PHE    14     -19.563 -16.594 -15.481  1.00 79.83           N  
ATOM     93  CA  PHE    14     -19.111 -17.856 -14.907  1.00 79.83           C  
ATOM     94  C   PHE    14     -20.198 -18.919 -15.013  1.00 79.83           C  
ATOM     95  O   PHE    14     -21.163 -18.906 -14.246  1.00 79.83           O  
ATOM     96  CB  PHE    14     -18.703 -17.667 -13.443  1.00 79.83           C  
ATOM     97  CG  PHE    14     -17.419 -16.901 -13.264  1.00 79.83           C  
ATOM     98  CD1 PHE    14     -16.197 -17.481 -13.586  1.00 79.83           C  
ATOM     99  CD2 PHE    14     -17.435 -15.602 -12.774  1.00 79.83           C  
ATOM    100  CE1 PHE    14     -15.008 -16.774 -13.422  1.00 79.83           C  
ATOM    101  CE2 PHE    14     -16.250 -14.890 -12.607  1.00 79.83           C  
ATOM    102  CZ  PHE    14     -15.038 -15.478 -12.931  1.00 79.83           C  
ATOM    103  N   GLY    15     -19.966 -19.816 -15.886  1.00 77.89           N  
ATOM    104  CA  GLY    15     -21.042 -20.765 -16.122  1.00 77.89           C  
ATOM    105  C   GLY    15     -22.317 -20.109 -16.617  1.00 77.89           C  
ATOM    106  O   GLY    15     -22.316 -19.441 -17.654  1.00 77.89           O  
ATOM    107  N   SER    16     -23.390 -20.291 -15.882  1.00 72.88           N  
ATOM    108  CA  SER    16     -24.662 -19.704 -16.289  1.00 72.88           C  
ATOM    109  C   SER    16     -24.874 -18.340 -15.641  1.00 72.88           C  
ATOM    110  O   SER    16     -25.849 -17.649 -15.942  1.00 72.88           O  
ATOM    111  CB  SER    16     -25.822 -20.634 -15.930  1.00 72.88           C  
ATOM    112  OG  SER    16     -25.807 -20.945 -14.547  1.00 72.88           O  
ATOM    113  N   SER    17     -23.890 -18.004 -14.815  1.00 73.75           N  
ATOM    114  CA  SER    17     -24.037 -16.744 -14.093  1.00 73.75           C  
ATOM    115  C   SER    17     -23.290 -15.615 -14.795  1.00 73.75           C  
ATOM    116  O   SER    17     -22.067 -15.669 -14.941  1.00 73.75           O  
ATOM    117  CB  SER    17     -23.530 -16.887 -12.658  1.00 73.75           C  
ATOM    118  OG  SER    17     -23.719 -15.682 -11.936  1.00 73.75           O  
ATOM    119  N   LYS    18     -24.001 -14.631 -15.208  1.00 76.84           N  
ATOM    120  CA  LYS    18     -23.423 -13.450 -15.843  1.00 76.84           C  
ATOM    121  C   LYS    18     -22.904 -12.464 -14.800  1.00 76.84           C  
ATOM    122  O   LYS    18     -23.631 -12.085 -13.880  1.00 76.84           O  
ATOM    123  CB  LYS    18     -24.452 -12.766 -16.744  1.00 76.84           C  
ATOM    124  CG  LYS    18     -24.828 -13.573 -17.978  1.00 76.84           C  
ATOM    125  CD  LYS    18     -25.842 -12.834 -18.841  1.00 76.84           C  
ATOM    126  CE  LYS    18     -26.284 -13.676 -20.031  1.00 76.84           C  
ATOM    127  NZ  LYS    18     -27.295 -12.964 -20.869  1.00 76.84           N  
ATOM    128  N   ILE    19     -21.712 -12.149 -14.927  1.00 79.27           N  
ATOM    129  CA  ILE    19     -21.142 -11.238 -13.941  1.00 79.27           C  
ATOM    130  C   ILE    19     -21.197  -9.806 -14.469  1.00 79.27           C  
ATOM    131  O   ILE    19     -21.728  -8.913 -13.804  1.00 79.27           O  
ATOM    132  CB  ILE    19     -19.688 -11.623 -13.588  1.00 79.27           C  
ATOM    133  CG1 ILE    19     -19.634 -13.052 -13.035  1.00 79.27           C  
ATOM    134  CG2 ILE    19     -19.092 -10.627 -12.590  1.00 79.27           C  
ATOM    135  CD1 ILE    19     -20.251 -13.205 -11.652  1.00 79.27           C  
ATOM    136  N   TRP    20     -20.875  -9.603 -15.771  1.00 80.10           N  
ATOM    137  CA  TRP    20     -20.873  -8.282 -16.391  1.00 80.10           C  
ATOM    138  C   TRP    20     -21.538  -8.323 -17.763  1.00 80.10           C  
ATOM    139  O   TRP    20     -21.287  -9.235 -18.554  1.00 80.10           O  
ATOM    140  CB  TRP    20     -19.442  -7.750 -16.519  1.00 80.10           C  
ATOM    141  CG  TRP    20     -18.725  -7.611 -15.210  1.00 80.10           C  
ATOM    142  CD1 TRP    20     -17.891  -8.525 -14.627  1.00 80.10           C  
ATOM    143  CD2 TRP    20     -18.783  -6.493 -14.319  1.00 80.10           C  
ATOM    144  NE1 TRP    20     -17.426  -8.041 -13.426  1.00 80.10           N  
ATOM    145  CE2 TRP    20     -17.957  -6.797 -13.213  1.00 80.10           C  
ATOM    146  CE3 TRP    20     -19.452  -5.262 -14.348  1.00 80.10           C  
ATOM    147  CZ2 TRP    20     -17.784  -5.912 -12.146  1.00 80.10           C  
ATOM    148  CZ3 TRP    20     -19.279  -4.384 -13.285  1.00 80.10           C  
ATOM    149  CH2 TRP    20     -18.451  -4.715 -12.200  1.00 80.10           C  
ATOM    150  N   GLU    21     -22.353  -7.314 -18.020  1.00 81.92           N  
ATOM    151  CA  GLU    21     -22.954  -7.177 -19.343  1.00 81.92           C  
ATOM    152  C   GLU    21     -22.732  -5.778 -19.909  1.00 81.92           C  
ATOM    153  O   GLU    21     -23.348  -4.813 -19.452  1.00 81.92           O  
ATOM    154  CB  GLU    21     -24.452  -7.491 -19.288  1.00 81.92           C  
ATOM    155  CG  GLU    21     -25.059  -7.832 -20.641  1.00 81.92           C  
ATOM    156  CD  GLU    21     -26.462  -8.410 -20.540  1.00 81.92           C  
ATOM    157  OE1 GLU    21     -27.022  -8.828 -21.579  1.00 81.92           O  
ATOM    158  OE2 GLU    21     -27.006  -8.444 -19.414  1.00 81.92           O  
ATOM    159  N   ASP    22     -21.785  -5.626 -20.758  1.00 83.03           N  
ATOM    160  CA  ASP    22     -21.526  -4.446 -21.578  1.00 83.03           C  
ATOM    161  C   ASP    22     -21.043  -3.278 -20.721  1.00 83.03           C  
ATOM    162  O   ASP    22     -21.592  -2.177 -20.796  1.00 83.03           O  
ATOM    163  CB  ASP    22     -22.782  -4.045 -22.354  1.00 83.03           C  
ATOM    164  CG  ASP    22     -23.059  -4.950 -23.542  1.00 83.03           C  
ATOM    165  OD1 ASP    22     -22.119  -5.604 -24.043  1.00 83.03           O  
ATOM    166  OD2 ASP    22     -24.228  -5.006 -23.983  1.00 83.03           O  
ATOM    167  N   VAL    23     -20.063  -3.527 -19.902  1.00 85.86           N  
ATOM    168  CA  VAL    23     -19.494  -2.492 -19.045  1.00 85.86           C  
ATOM    169  C   VAL    23     -18.537  -1.619 -19.854  1.00 85.86           C  
ATOM    170  O   VAL    23     -17.641  -2.130 -20.530  1.00 85.86           O  
ATOM    171  CB  VAL    23     -18.760  -3.101 -17.830  1.00 85.86           C  
ATOM    172  CG1 VAL    23     -18.044  -2.014 -17.030  1.00 85.86           C  
ATOM    173  CG2 VAL    23     -19.741  -3.863 -16.941  1.00 85.86           C  
ATOM    174  N   THR    24     -18.806  -0.358 -19.890  1.00 87.62           N  
ATOM    175  CA  THR    24     -17.948   0.630 -20.534  1.00 87.62           C  
ATOM    176  C   THR    24     -17.544   1.721 -19.546  1.00 87.62           C  
ATOM    177  O   THR    24     -18.402   2.382 -18.957  1.00 87.62           O  
ATOM    178  CB  THR    24     -18.645   1.268 -21.750  1.00 87.62           C  
ATOM    179  OG1 THR    24     -18.983   0.242 -22.691  1.00 87.62           O  
ATOM    180  CG2 THR    24     -17.738   2.288 -22.431  1.00 87.62           C  
ATOM    181  N   MET    25     -16.286   1.765 -19.257  1.00 89.40           N  
ATOM    182  CA  MET    25     -15.777   2.785 -18.345  1.00 89.40           C  
ATOM    183  C   MET    25     -14.355   3.190 -18.721  1.00 89.40           C  
ATOM    184  O   MET    25     -13.610   2.393 -19.294  1.00 89.40           O  
ATOM    185  CB  MET    25     -15.813   2.284 -16.901  1.00 89.40           C  
ATOM    186  CG  MET    25     -14.832   1.157 -16.618  1.00 89.40           C  
ATOM    187  SD  MET    25     -14.882   0.604 -14.869  1.00 89.40           S  
ATOM    188  CE  MET    25     -14.109   2.032 -14.059  1.00 89.40           C  
ATOM    189  N   SER    26     -14.042   4.517 -18.475  1.00 89.77           N  
ATOM    190  CA  SER    26     -12.708   5.050 -18.732  1.00 89.77           C  
ATOM    191  C   SER    26     -12.073   5.588 -17.454  1.00 89.77           C  
ATOM    192  O   SER    26     -12.598   6.517 -16.837  1.00 89.77           O  
ATOM    193  CB  SER    26     -12.767   6.157 -19.786  1.00 89.77           C  
ATOM    194  OG  SER    26     -11.463   6.543 -20.183  1.00 89.77           O  
ATOM    195  N   ILE    27     -10.972   5.002 -17.070  1.00 90.90           N  
ATOM    196  CA  ILE    27     -10.201   5.468 -15.923  1.00 90.90           C  
ATOM    197  C   ILE    27      -9.103   6.420 -16.391  1.00 90.90           C  
ATOM    198  O   ILE    27      -8.156   6.003 -17.062  1.00 90.90           O  
ATOM    199  CB  ILE    27      -9.588   4.288 -15.137  1.00 90.90           C  
ATOM    200  CG1 ILE    27     -10.685   3.312 -14.695  1.00 90.90           C  
ATOM    201  CG2 ILE    27      -8.791   4.797 -13.932  1.00 90.90           C  
ATOM    202  CD1 ILE    27     -10.162   1.957 -14.240  1.00 90.90           C  
ATOM    203  N   PRO    28      -9.231   7.661 -15.982  1.00 87.86           N  
ATOM    204  CA  PRO    28      -8.271   8.647 -16.486  1.00 87.86           C  
ATOM    205  C   PRO    28      -6.857   8.416 -15.960  1.00 87.86           C  
ATOM    206  O   PRO    28      -6.682   7.898 -14.853  1.00 87.86           O  
ATOM    207  CB  PRO    28      -8.833   9.977 -15.978  1.00 87.86           C  
ATOM    208  CG  PRO    28     -10.247   9.676 -15.601  1.00 87.86           C  
ATOM    209  CD  PRO    28     -10.354   8.212 -15.282  1.00 87.86           C  
ATOM    210  N   ALA    29      -5.821   8.883 -16.725  1.00 88.15           N  
ATOM    211  CA  ALA    29      -4.405   8.722 -16.405  1.00 88.15           C  
ATOM    212  C   ALA    29      -4.000   9.619 -15.239  1.00 88.15           C  
ATOM    213  O   ALA    29      -4.342  10.804 -15.212  1.00 88.15           O  
ATOM    214  CB  ALA    29      -3.544   9.025 -17.629  1.00 88.15           C  
ATOM    215  N   GLY    30      -3.415   8.988 -14.237  1.00 86.17           N  
ATOM    216  CA  GLY    30      -2.766   9.721 -13.162  1.00 86.17           C  
ATOM    217  C   GLY    30      -3.720  10.122 -12.052  1.00 86.17           C  
ATOM    218  O   GLY    30      -3.399  10.985 -11.233  1.00 86.17           O  
ATOM    219  N   GLU    31      -4.949   9.537 -12.103  1.00 86.72           N  
ATOM    220  CA  GLU    31      -5.941   9.889 -11.091  1.00 86.72           C  
ATOM    221  C   GLU    31      -6.284   8.689 -10.213  1.00 86.72           C  
ATOM    222  O   GLU    31      -5.923   7.555 -10.535  1.00 86.72           O  
ATOM    223  CB  GLU    31      -7.209  10.439 -11.749  1.00 86.72           C  
ATOM    224  CG  GLU    31      -6.983  11.713 -12.550  1.00 86.72           C  
ATOM    225  CD  GLU    31      -8.272  12.336 -13.062  1.00 86.72           C  
ATOM    226  OE1 GLU    31      -8.206  13.325 -13.828  1.00 86.72           O  
ATOM    227  OE2 GLU    31      -9.357  11.833 -12.694  1.00 86.72           O  
ATOM    228  N   VAL    32      -6.884   8.998  -9.095  1.00 90.08           N  
ATOM    229  CA  VAL    32      -7.372   7.964  -8.189  1.00 90.08           C  
ATOM    230  C   VAL    32      -8.864   7.735  -8.420  1.00 90.08           C  
ATOM    231  O   VAL    32      -9.662   8.671  -8.338  1.00 90.08           O  
ATOM    232  CB  VAL    32      -7.113   8.335  -6.711  1.00 90.08           C  
ATOM    233  CG1 VAL    32      -7.628   7.238  -5.781  1.00 90.08           C  
ATOM    234  CG2 VAL    32      -5.624   8.582  -6.477  1.00 90.08           C  
ATOM    235  N   SER    33      -9.240   6.579  -8.821  1.00 91.53           N  
ATOM    236  CA  SER    33     -10.632   6.204  -9.050  1.00 91.53           C  
ATOM    237  C   SER    33     -11.075   5.109  -8.085  1.00 91.53           C  
ATOM    238  O   SER    33     -10.277   4.249  -7.706  1.00 91.53           O  
ATOM    239  CB  SER    33     -10.832   5.736 -10.492  1.00 91.53           C  
ATOM    240  OG  SER    33     -10.484   6.762 -11.406  1.00 91.53           O  
ATOM    241  N   VAL    34     -12.245   5.243  -7.629  1.00 91.95           N  
ATOM    242  CA  VAL    34     -12.805   4.247  -6.722  1.00 91.95           C  
ATOM    243  C   VAL    34     -14.016   3.580  -7.371  1.00 91.95           C  
ATOM    244  O   VAL    34     -14.864   4.255  -7.959  1.00 91.95           O  
ATOM    245  CB  VAL    34     -13.204   4.873  -5.367  1.00 91.95           C  
ATOM    246  CG1 VAL    34     -14.037   3.893  -4.544  1.00 91.95           C  
ATOM    247  CG2 VAL    34     -11.959   5.303  -4.592  1.00 91.95           C  
ATOM    248  N   LEU    35     -14.079   2.329  -7.422  1.00 91.22           N  
ATOM    249  CA  LEU    35     -15.218   1.532  -7.865  1.00 91.22           C  
ATOM    250  C   LEU    35     -15.953   0.926  -6.675  1.00 91.22           C  
ATOM    251  O   LEU    35     -15.427   0.037  -6.002  1.00 91.22           O  
ATOM    252  CB  LEU    35     -14.759   0.422  -8.815  1.00 91.22           C  
ATOM    253  CG  LEU    35     -15.864  -0.392  -9.490  1.00 91.22           C  
ATOM    254  CD1 LEU    35     -16.749   0.516 -10.337  1.00 91.22           C  
ATOM    255  CD2 LEU    35     -15.263  -1.507 -10.340  1.00 91.22           C  
ATOM    256  N   LEU    36     -17.156   1.417  -6.461  1.00 89.29           N  
ATOM    257  CA  LEU    36     -17.989   0.993  -5.341  1.00 89.29           C  
ATOM    258  C   LEU    36     -18.983  -0.078  -5.777  1.00 89.29           C  
ATOM    259  O   LEU    36     -19.376  -0.128  -6.945  1.00 89.29           O  
ATOM    260  CB  LEU    36     -18.738   2.190  -4.747  1.00 89.29           C  
ATOM    261  CG  LEU    36     -17.876   3.275  -4.100  1.00 89.29           C  
ATOM    262  CD1 LEU    36     -18.696   4.542  -3.881  1.00 89.29           C  
ATOM    263  CD2 LEU    36     -17.290   2.778  -2.783  1.00 89.29           C  
ATOM    264  N   GLY    37     -19.327  -0.960  -4.907  1.00 84.70           N  
ATOM    265  CA  GLY    37     -20.394  -1.925  -5.114  1.00 84.70           C  
ATOM    266  C   GLY    37     -20.603  -2.848  -3.928  1.00 84.70           C  
ATOM    267  O   GLY    37     -19.690  -3.053  -3.126  1.00 84.70           O  
ATOM    268  N   PRO    38     -21.770  -3.233  -3.738  1.00 80.67           N  
ATOM    269  CA  PRO    38     -22.002  -4.218  -2.680  1.00 80.67           C  
ATOM    270  C   PRO    38     -21.193  -5.498  -2.877  1.00 80.67           C  
ATOM    271  O   PRO    38     -20.620  -5.711  -3.949  1.00 80.67           O  
ATOM    272  CB  PRO    38     -23.503  -4.501  -2.784  1.00 80.67           C  
ATOM    273  CG  PRO    38     -24.037  -3.413  -3.659  1.00 80.67           C  
ATOM    274  CD  PRO    38     -22.898  -2.834  -4.448  1.00 80.67           C  
ATOM    275  N   SER    39     -21.132  -6.336  -1.827  1.00 78.94           N  
ATOM    276  CA  SER    39     -20.372  -7.581  -1.882  1.00 78.94           C  
ATOM    277  C   SER    39     -20.946  -8.533  -2.926  1.00 78.94           C  
ATOM    278  O   SER    39     -22.165  -8.658  -3.056  1.00 78.94           O  
ATOM    279  CB  SER    39     -20.358  -8.262  -0.512  1.00 78.94           C  
ATOM    280  OG  SER    39     -19.732  -7.435   0.454  1.00 78.94           O  
ATOM    281  N   GLY    40     -20.062  -9.063  -3.735  1.00 77.14           N  
ATOM    282  CA  GLY    40     -20.449 -10.077  -4.703  1.00 77.14           C  
ATOM    283  C   GLY    40     -20.870  -9.496  -6.040  1.00 77.14           C  
ATOM    284  O   GLY    40     -21.591 -10.141  -6.803  1.00 77.14           O  
ATOM    285  N   THR    41     -20.620  -8.257  -6.323  1.00 80.37           N  
ATOM    286  CA  THR    41     -21.018  -7.615  -7.571  1.00 80.37           C  
ATOM    287  C   THR    41     -19.934  -7.778  -8.632  1.00 80.37           C  
ATOM    288  O   THR    41     -20.130  -7.402  -9.790  1.00 80.37           O  
ATOM    289  CB  THR    41     -21.313  -6.119  -7.360  1.00 80.37           C  
ATOM    290  OG1 THR    41     -20.200  -5.507  -6.698  1.00 80.37           O  
ATOM    291  CG2 THR    41     -22.566  -5.919  -6.512  1.00 80.37           C  
ATOM    292  N   GLY    42     -18.718  -8.353  -8.210  1.00 83.87           N  
ATOM    293  CA  GLY    42     -17.717  -8.675  -9.214  1.00 83.87           C  
ATOM    294  C   GLY    42     -16.567  -7.686  -9.248  1.00 83.87           C  
ATOM    295  O   GLY    42     -15.996  -7.427 -10.309  1.00 83.87           O  
ATOM    296  N   LYS    43     -16.381  -6.986  -8.116  1.00 87.56           N  
ATOM    297  CA  LYS    43     -15.306  -5.999  -8.061  1.00 87.56           C  
ATOM    298  C   LYS    43     -13.943  -6.661  -8.236  1.00 87.56           C  
ATOM    299  O   LYS    43     -13.139  -6.230  -9.066  1.00 87.56           O  
ATOM    300  CB  LYS    43     -15.350  -5.231  -6.740  1.00 87.56           C  
ATOM    301  CG  LYS    43     -16.620  -4.419  -6.538  1.00 87.56           C  
ATOM    302  CD  LYS    43     -16.574  -3.622  -5.240  1.00 87.56           C  
ATOM    303  CE  LYS    43     -16.571  -4.535  -4.022  1.00 87.56           C  
ATOM    304  NZ  LYS    43     -17.848  -5.300  -3.901  1.00 87.56           N  
ATOM    305  N   SER    44     -13.721  -7.817  -7.550  1.00 87.93           N  
ATOM    306  CA  SER    44     -12.443  -8.517  -7.634  1.00 87.93           C  
ATOM    307  C   SER    44     -12.245  -9.142  -9.011  1.00 87.93           C  
ATOM    308  O   SER    44     -11.132  -9.150  -9.541  1.00 87.93           O  
ATOM    309  CB  SER    44     -12.352  -9.598  -6.556  1.00 87.93           C  
ATOM    310  OG  SER    44     -12.312  -9.018  -5.264  1.00 87.93           O  
ATOM    311  N   VAL    45     -13.379  -9.534  -9.598  1.00 86.85           N  
ATOM    312  CA  VAL    45     -13.336 -10.124 -10.931  1.00 86.85           C  
ATOM    313  C   VAL    45     -12.928  -9.065 -11.952  1.00 86.85           C  
ATOM    314  O   VAL    45     -12.160  -9.347 -12.876  1.00 86.85           O  
ATOM    315  CB  VAL    45     -14.697 -10.743 -11.322  1.00 86.85           C  
ATOM    316  CG1 VAL    45     -14.666 -11.253 -12.761  1.00 86.85           C  
ATOM    317  CG2 VAL    45     -15.064 -11.872 -10.360  1.00 86.85           C  
ATOM    318  N   PHE    46     -13.354  -7.911 -11.695  1.00 88.68           N  
ATOM    319  CA  PHE    46     -13.008  -6.801 -12.574  1.00 88.68           C  
ATOM    320  C   PHE    46     -11.511  -6.520 -12.529  1.00 88.68           C  
ATOM    321  O   PHE    46     -10.868  -6.380 -13.571  1.00 88.68           O  
ATOM    322  CB  PHE    46     -13.790  -5.542 -12.185  1.00 88.68           C  
ATOM    323  CG  PHE    46     -13.503  -4.354 -13.064  1.00 88.68           C  
ATOM    324  CD1 PHE    46     -12.745  -3.289 -12.591  1.00 88.68           C  
ATOM    325  CD2 PHE    46     -13.991  -4.302 -14.363  1.00 88.68           C  
ATOM    326  CE1 PHE    46     -12.478  -2.188 -13.402  1.00 88.68           C  
ATOM    327  CE2 PHE    46     -13.728  -3.205 -15.179  1.00 88.68           C  
ATOM    328  CZ  PHE    46     -12.972  -2.149 -14.696  1.00 88.68           C  
ATOM    329  N   LEU    47     -10.931  -6.487 -11.331  1.00 90.10           N  
ATOM    330  CA  LEU    47      -9.504  -6.210 -11.203  1.00 90.10           C  
ATOM    331  C   LEU    47      -8.675  -7.309 -11.858  1.00 90.10           C  
ATOM    332  O   LEU    47      -7.711  -7.024 -12.572  1.00 90.10           O  
ATOM    333  CB  LEU    47      -9.116  -6.072  -9.728  1.00 90.10           C  
ATOM    334  CG  LEU    47      -9.595  -4.806  -9.016  1.00 90.10           C  
ATOM    335  CD1 LEU    47      -9.097  -4.788  -7.575  1.00 90.10           C  
ATOM    336  CD2 LEU    47      -9.129  -3.562  -9.765  1.00 90.10           C  
ATOM    337  N   LYS    48      -9.141  -8.513 -11.695  1.00 89.31           N  
ATOM    338  CA  LYS    48      -8.413  -9.648 -12.255  1.00 89.31           C  
ATOM    339  C   LYS    48      -8.457  -9.631 -13.781  1.00 89.31           C  
ATOM    340  O   LYS    48      -7.488 -10.013 -14.439  1.00 89.31           O  
ATOM    341  CB  LYS    48      -8.984 -10.965 -11.729  1.00 89.31           C  
ATOM    342  CG  LYS    48      -8.643 -11.250 -10.273  1.00 89.31           C  
ATOM    343  CD  LYS    48      -9.292 -12.541  -9.789  1.00 89.31           C  
ATOM    344  CE  LYS    48      -9.063 -12.758  -8.299  1.00 89.31           C  
ATOM    345  NZ  LYS    48      -9.834 -13.930  -7.786  1.00 89.31           N  
ATOM    346  N   SER    49      -9.498  -9.151 -14.286  1.00 88.81           N  
ATOM    347  CA  SER    49      -9.627  -9.078 -15.738  1.00 88.81           C  
ATOM    348  C   SER    49      -8.756  -7.967 -16.315  1.00 88.81           C  
ATOM    349  O   SER    49      -8.200  -8.111 -17.406  1.00 88.81           O  
ATOM    350  CB  SER    49     -11.086  -8.851 -16.136  1.00 88.81           C  
ATOM    351  OG  SER    49     -11.883  -9.970 -15.786  1.00 88.81           O  
ATOM    352  N   LEU    50      -8.633  -6.893 -15.552  1.00 89.74           N  
ATOM    353  CA  LEU    50      -7.804  -5.784 -16.013  1.00 89.74           C  
ATOM    354  C   LEU    50      -6.350  -6.218 -16.164  1.00 89.74           C  
ATOM    355  O   LEU    50      -5.638  -5.725 -17.042  1.00 89.74           O  
ATOM    356  CB  LEU    50      -7.898  -4.604 -15.043  1.00 89.74           C  
ATOM    357  CG  LEU    50      -9.185  -3.780 -15.101  1.00 89.74           C  
ATOM    358  CD1 LEU    50      -9.126  -2.634 -14.096  1.00 89.74           C  
ATOM    359  CD2 LEU    50      -9.417  -3.249 -16.512  1.00 89.74           C  
ATOM    360  N   ILE    51      -5.938  -7.156 -15.352  1.00 88.61           N  
ATOM    361  CA  ILE    51      -4.557  -7.623 -15.377  1.00 88.61           C  
ATOM    362  C   ILE    51      -4.414  -8.758 -16.389  1.00 88.61           C  
ATOM    363  O   ILE    51      -3.298  -9.176 -16.710  1.00 88.61           O  
ATOM    364  CB  ILE    51      -4.093  -8.090 -13.980  1.00 88.61           C  
ATOM    365  CG1 ILE    51      -4.302  -6.976 -12.948  1.00 88.61           C  
ATOM    366  CG2 ILE    51      -2.627  -8.533 -14.017  1.00 88.61           C  
ATOM    367  CD1 ILE    51      -4.179  -7.440 -11.502  1.00 88.61           C  
ATOM    368  N   GLY    52      -5.489  -9.270 -16.925  1.00 85.65           N  
ATOM    369  CA  GLY    52      -5.475 -10.296 -17.956  1.00 85.65           C  
ATOM    370  C   GLY    52      -5.529 -11.705 -17.397  1.00 85.65           C  
ATOM    371  O   GLY    52      -5.197 -12.667 -18.092  1.00 85.65           O  
ATOM    372  N   LEU    53      -5.908 -11.801 -16.084  1.00 85.21           N  
ATOM    373  CA  LEU    53      -5.999 -13.122 -15.472  1.00 85.21           C  
ATOM    374  C   LEU    53      -7.287 -13.826 -15.885  1.00 85.21           C  
ATOM    375  O   LEU    53      -7.323 -15.053 -15.992  1.00 85.21           O  
ATOM    376  CB  LEU    53      -5.930 -13.013 -13.946  1.00 85.21           C  
ATOM    377  CG  LEU    53      -4.596 -12.547 -13.359  1.00 85.21           C  
ATOM    378  CD1 LEU    53      -4.692 -12.446 -11.841  1.00 85.21           C  
ATOM    379  CD2 LEU    53      -3.473 -13.495 -13.767  1.00 85.21           C  
ATOM    380  N   LEU    54      -8.358 -13.076 -16.046  1.00 85.39           N  
ATOM    381  CA  LEU    54      -9.635 -13.580 -16.538  1.00 85.39           C  
ATOM    382  C   LEU    54      -9.999 -12.933 -17.870  1.00 85.39           C  
ATOM    383  O   LEU    54      -9.979 -11.707 -17.995  1.00 85.39           O  
ATOM    384  CB  LEU    54     -10.743 -13.323 -15.513  1.00 85.39           C  
ATOM    385  CG  LEU    54     -10.595 -14.027 -14.163  1.00 85.39           C  
ATOM    386  CD1 LEU    54     -11.653 -13.526 -13.186  1.00 85.39           C  
ATOM    387  CD2 LEU    54     -10.691 -15.539 -14.335  1.00 85.39           C  
ATOM    388  N   ARG    55     -10.294 -13.771 -18.832  1.00 83.90           N  
ATOM    389  CA  ARG    55     -10.613 -13.251 -20.157  1.00 83.90           C  
ATOM    390  C   ARG    55     -12.117 -13.062 -20.324  1.00 83.90           C  
ATOM    391  O   ARG    55     -12.892 -14.001 -20.128  1.00 83.90           O  
ATOM    392  CB  ARG    55     -10.079 -14.184 -21.245  1.00 83.90           C  
ATOM    393  CG  ARG    55      -8.562 -14.197 -21.355  1.00 83.90           C  
ATOM    394  CD  ARG    55      -8.095 -14.870 -22.638  1.00 83.90           C  
ATOM    395  NE  ARG    55      -6.640 -14.851 -22.758  1.00 83.90           N  
ATOM    396  CZ  ARG    55      -5.967 -15.143 -23.868  1.00 83.90           C  
ATOM    397  NH1 ARG    55      -6.609 -15.482 -24.980  1.00 83.90           N  
ATOM    398  NH2 ARG    55      -4.643 -15.095 -23.866  1.00 83.90           N  
ATOM    399  N   PRO    56     -12.531 -11.846 -20.691  1.00 84.41           N  
ATOM    400  CA  PRO    56     -13.953 -11.633 -20.968  1.00 84.41           C  
ATOM    401  C   PRO    56     -14.404 -12.283 -22.274  1.00 84.41           C  
ATOM    402  O   PRO    56     -13.571 -12.613 -23.123  1.00 84.41           O  
ATOM    403  CB  PRO    56     -14.072 -10.109 -21.048  1.00 84.41           C  
ATOM    404  CG  PRO    56     -12.729  -9.645 -21.514  1.00 84.41           C  
ATOM    405  CD  PRO    56     -11.686 -10.572 -20.960  1.00 84.41           C  
ATOM    406  N   GLU    57     -15.716 -12.576 -22.484  1.00 85.98           N  
ATOM    407  CA  GLU    57     -16.275 -13.170 -23.695  1.00 85.98           C  
ATOM    408  C   GLU    57     -16.398 -12.136 -24.811  1.00 85.98           C  
ATOM    409  O   GLU    57     -16.204 -12.456 -25.986  1.00 85.98           O  
ATOM    410  CB  GLU    57     -17.641 -13.796 -23.406  1.00 85.98           C  
ATOM    411  CG  GLU    57     -17.581 -15.002 -22.479  1.00 85.98           C  
ATOM    412  CD  GLU    57     -17.823 -14.649 -21.019  1.00 85.98           C  
ATOM    413  OE1 GLU    57     -17.869 -15.570 -20.172  1.00 85.98           O  
ATOM    414  OE2 GLU    57     -17.967 -13.443 -20.721  1.00 85.98           O  
ATOM    415  N   ARG    58     -16.674 -10.904 -24.371  1.00 86.90           N  
ATOM    416  CA  ARG    58     -16.836  -9.819 -25.333  1.00 86.90           C  
ATOM    417  C   ARG    58     -16.246  -8.519 -24.797  1.00 86.90           C  
ATOM    418  O   ARG    58     -16.160  -8.325 -23.583  1.00 86.90           O  
ATOM    419  CB  ARG    58     -18.313  -9.622 -25.678  1.00 86.90           C  
ATOM    420  CG  ARG    58     -18.549  -8.777 -26.919  1.00 86.90           C  
ATOM    421  CD  ARG    58     -20.031  -8.641 -27.237  1.00 86.90           C  
ATOM    422  NE  ARG    58     -20.544  -7.326 -26.865  1.00 86.90           N  
ATOM    423  CZ  ARG    58     -21.685  -6.804 -27.307  1.00 86.90           C  
ATOM    424  NH1 ARG    58     -22.458  -7.480 -28.149  1.00 86.90           N  
ATOM    425  NH2 ARG    58     -22.056  -5.598 -26.905  1.00 86.90           N  
ATOM    426  N   GLY    59     -15.872  -7.603 -25.710  1.00 89.20           N  
ATOM    427  CA  GLY    59     -15.380  -6.287 -25.335  1.00 89.20           C  
ATOM    428  C   GLY    59     -13.877  -6.146 -25.487  1.00 89.20           C  
ATOM    429  O   GLY    59     -13.227  -7.000 -26.093  1.00 89.20           O  
ATOM    430  N   SER    60     -13.416  -4.998 -25.050  1.00 90.38           N  
ATOM    431  CA  SER    60     -11.989  -4.710 -25.154  1.00 90.38           C  
ATOM    432  C   SER    60     -11.487  -3.957 -23.927  1.00 90.38           C  
ATOM    433  O   SER    60     -12.254  -3.255 -23.265  1.00 90.38           O  
ATOM    434  CB  SER    60     -11.697  -3.898 -26.416  1.00 90.38           C  
ATOM    435  OG  SER    60     -12.325  -2.629 -26.355  1.00 90.38           O  
ATOM    436  N   ILE    61     -10.246  -4.268 -23.519  1.00 92.14           N  
ATOM    437  CA  ILE    61      -9.510  -3.518 -22.507  1.00 92.14           C  
ATOM    438  C   ILE    61      -8.279  -2.870 -23.137  1.00 92.14           C  
ATOM    439  O   ILE    61      -7.327  -3.561 -23.507  1.00 92.14           O  
ATOM    440  CB  ILE    61      -9.093  -4.423 -21.325  1.00 92.14           C  
ATOM    441  CG1 ILE    61     -10.321  -5.112 -20.721  1.00 92.14           C  
ATOM    442  CG2 ILE    61      -8.342  -3.613 -20.264  1.00 92.14           C  
ATOM    443  CD1 ILE    61      -9.986  -6.193 -19.703  1.00 92.14           C  
ATOM    444  N   VAL    62      -8.304  -1.589 -23.288  1.00 90.35           N  
ATOM    445  CA  VAL    62      -7.213  -0.862 -23.930  1.00 90.35           C  
ATOM    446  C   VAL    62      -6.403  -0.109 -22.877  1.00 90.35           C  
ATOM    447  O   VAL    62      -6.932   0.766 -22.187  1.00 90.35           O  
ATOM    448  CB  VAL    62      -7.738   0.119 -25.002  1.00 90.35           C  
ATOM    449  CG1 VAL    62      -6.583   0.887 -25.642  1.00 90.35           C  
ATOM    450  CG2 VAL    62      -8.540  -0.631 -26.064  1.00 90.35           C  
ATOM    451  N   ILE    63      -5.119  -0.457 -22.665  1.00 89.81           N  
ATOM    452  CA  ILE    63      -4.202   0.184 -21.729  1.00 89.81           C  
ATOM    453  C   ILE    63      -3.121   0.939 -22.500  1.00 89.81           C  
ATOM    454  O   ILE    63      -2.289   0.327 -23.173  1.00 89.81           O  
ATOM    455  CB  ILE    63      -3.558  -0.846 -20.773  1.00 89.81           C  
ATOM    456  CG1 ILE    63      -4.641  -1.594 -19.987  1.00 89.81           C  
ATOM    457  CG2 ILE    63      -2.569  -0.160 -19.827  1.00 89.81           C  
ATOM    458  CD1 ILE    63      -4.103  -2.711 -19.102  1.00 89.81           C  
ATOM    459  N   ASP    64      -3.122   2.237 -22.425  1.00 83.38           N  
ATOM    460  CA  ASP    64      -2.183   3.091 -23.147  1.00 83.38           C  
ATOM    461  C   ASP    64      -2.225   2.808 -24.647  1.00 83.38           C  
ATOM    462  O   ASP    64      -1.181   2.640 -25.281  1.00 83.38           O  
ATOM    463  CB  ASP    64      -0.761   2.895 -22.614  1.00 83.38           C  
ATOM    464  CG  ASP    64       0.182   4.015 -23.016  1.00 83.38           C  
ATOM    465  OD1 ASP    64      -0.280   5.159 -23.217  1.00 83.38           O  
ATOM    466  OD2 ASP    64       1.398   3.751 -23.137  1.00 83.38           O  
ATOM    467  N   GLY    65      -3.444   2.573 -25.110  1.00 83.61           N  
ATOM    468  CA  GLY    65      -3.630   2.440 -26.546  1.00 83.61           C  
ATOM    469  C   GLY    65      -3.489   1.011 -27.036  1.00 83.61           C  
ATOM    470  O   GLY    65      -3.640   0.741 -28.230  1.00 83.61           O  
ATOM    471  N   THR    66      -3.130   0.168 -26.116  1.00 88.35           N  
ATOM    472  CA  THR    66      -2.944  -1.230 -26.489  1.00 88.35           C  
ATOM    473  C   THR    66      -4.065  -2.095 -25.918  1.00 88.35           C  
ATOM    474  O   THR    66      -4.325  -2.068 -24.713  1.00 88.35           O  
ATOM    475  CB  THR    66      -1.583  -1.762 -26.002  1.00 88.35           C  
ATOM    476  OG1 THR    66      -0.539  -0.928 -26.519  1.00 88.35           O  
ATOM    477  CG2 THR    66      -1.353  -3.195 -26.472  1.00 88.35           C  
ATOM    478  N   ASP    67      -4.740  -2.823 -26.796  1.00 89.20           N  
ATOM    479  CA  ASP    67      -5.734  -3.800 -26.363  1.00 89.20           C  
ATOM    480  C   ASP    67      -5.065  -5.066 -25.832  1.00 89.20           C  
ATOM    481  O   ASP    67      -4.494  -5.841 -26.601  1.00 89.20           O  
ATOM    482  CB  ASP    67      -6.681  -4.148 -27.512  1.00 89.20           C  
ATOM    483  CG  ASP    67      -7.867  -4.987 -27.070  1.00 89.20           C  
ATOM    484  OD1 ASP    67      -7.886  -5.452 -25.910  1.00 89.20           O  
ATOM    485  OD2 ASP    67      -8.789  -5.187 -27.890  1.00 89.20           O  
ATOM    486  N   ILE    68      -5.227  -5.306 -24.543  1.00 88.52           N  
ATOM    487  CA  ILE    68      -4.438  -6.356 -23.909  1.00 88.52           C  
ATOM    488  C   ILE    68      -4.992  -7.725 -24.299  1.00 88.52           C  
ATOM    489  O   ILE    68      -4.319  -8.745 -24.132  1.00 88.52           O  
ATOM    490  CB  ILE    68      -4.422  -6.202 -22.372  1.00 88.52           C  
ATOM    491  CG1 ILE    68      -5.843  -6.315 -21.809  1.00 88.52           C  
ATOM    492  CG2 ILE    68      -3.777  -4.873 -21.969  1.00 88.52           C  
ATOM    493  CD1 ILE    68      -5.899  -6.477 -20.297  1.00 88.52           C  
ATOM    494  N   LEU    69      -6.173  -7.760 -24.753  1.00 85.33           N  
ATOM    495  CA  LEU    69      -6.763  -9.041 -25.127  1.00 85.33           C  
ATOM    496  C   LEU    69      -6.218  -9.520 -26.468  1.00 85.33           C  
ATOM    497  O   LEU    69      -6.296 -10.709 -26.786  1.00 85.33           O  
ATOM    498  CB  LEU    69      -8.288  -8.929 -25.193  1.00 85.33           C  
ATOM    499  CG  LEU    69      -8.999  -8.575 -23.886  1.00 85.33           C  
ATOM    500  CD1 LEU    69     -10.502  -8.457 -24.116  1.00 85.33           C  
ATOM    501  CD2 LEU    69      -8.697  -9.615 -22.813  1.00 85.33           C  
ATOM    502  N   GLN    70      -5.625  -8.655 -27.284  1.00 87.98           N  
ATOM    503  CA  GLN    70      -5.071  -8.991 -28.591  1.00 87.98           C  
ATOM    504  C   GLN    70      -3.551  -9.102 -28.532  1.00 87.98           C  
ATOM    505  O   GLN    70      -2.895  -9.276 -29.562  1.00 87.98           O  
ATOM    506  CB  GLN    70      -5.482  -7.949 -29.633  1.00 87.98           C  
ATOM    507  CG  GLN    70      -6.983  -7.885 -29.880  1.00 87.98           C  
ATOM    508  CD  GLN    70      -7.348  -6.990 -31.049  1.00 87.98           C  
ATOM    509  OE1 GLN    70      -6.490  -6.304 -31.614  1.00 87.98           O  
ATOM    510  NE2 GLN    70      -8.624  -6.988 -31.419  1.00 87.98           N  
ATOM    511  N   CYS    71      -3.048  -9.049 -27.245  1.00 84.18           N  
ATOM    512  CA  CYS    71      -1.598  -9.054 -27.092  1.00 84.18           C  
ATOM    513  C   CYS    71      -1.064 -10.478 -26.991  1.00 84.18           C  
ATOM    514  O   CYS    71      -1.775 -11.381 -26.546  1.00 84.18           O  
ATOM    515  CB  CYS    71      -1.187  -8.256 -25.855  1.00 84.18           C  
ATOM    516  SG  CYS    71      -1.301  -6.467 -26.070  1.00 84.18           S  
ATOM    517  N   SER    72       0.068 -10.688 -27.558  1.00 84.63           N  
ATOM    518  CA  SER    72       0.773 -11.950 -27.354  1.00 84.63           C  
ATOM    519  C   SER    72       1.157 -12.138 -25.890  1.00 84.63           C  
ATOM    520  O   SER    72       1.038 -11.210 -25.087  1.00 84.63           O  
ATOM    521  CB  SER    72       2.024 -12.013 -28.230  1.00 84.63           C  
ATOM    522  OG  SER    72       2.995 -11.080 -27.789  1.00 84.63           O  
ATOM    523  N   ALA    73       1.575 -13.326 -25.555  1.00 81.02           N  
ATOM    524  CA  ALA    73       1.965 -13.615 -24.177  1.00 81.02           C  
ATOM    525  C   ALA    73       3.148 -12.752 -23.749  1.00 81.02           C  
ATOM    526  O   ALA    73       3.204 -12.285 -22.609  1.00 81.02           O  
ATOM    527  CB  ALA    73       2.306 -15.095 -24.020  1.00 81.02           C  
ATOM    528  N   LYS    74       4.001 -12.460 -24.633  1.00 82.82           N  
ATOM    529  CA  LYS    74       5.171 -11.648 -24.309  1.00 82.82           C  
ATOM    530  C   LYS    74       4.778 -10.195 -24.055  1.00 82.82           C  
ATOM    531  O   LYS    74       5.237  -9.583 -23.088  1.00 82.82           O  
ATOM    532  CB  LYS    74       6.205 -11.722 -25.433  1.00 82.82           C  
ATOM    533  CG  LYS    74       7.522 -11.032 -25.110  1.00 82.82           C  
ATOM    534  CD  LYS    74       8.523 -11.178 -26.248  1.00 82.82           C  
ATOM    535  CE  LYS    74       9.820 -10.437 -25.951  1.00 82.82           C  
ATOM    536  NZ  LYS    74      10.779 -10.520 -27.093  1.00 82.82           N  
ATOM    537  N   GLU    75       3.926  -9.711 -24.895  1.00 80.05           N  
ATOM    538  CA  GLU    75       3.467  -8.334 -24.744  1.00 80.05           C  
ATOM    539  C   GLU    75       2.670  -8.157 -23.454  1.00 80.05           C  
ATOM    540  O   GLU    75       2.846  -7.167 -22.741  1.00 80.05           O  
ATOM    541  CB  GLU    75       2.620  -7.913 -25.948  1.00 80.05           C  
ATOM    542  CG  GLU    75       3.421  -7.722 -27.227  1.00 80.05           C  
ATOM    543  CD  GLU    75       2.550  -7.528 -28.457  1.00 80.05           C  
ATOM    544  OE1 GLU    75       3.017  -6.910 -29.441  1.00 80.05           O  
ATOM    545  OE2 GLU    75       1.390  -7.996 -28.438  1.00 80.05           O  
ATOM    546  N   LEU    76       1.885  -9.095 -23.193  1.00 84.64           N  
ATOM    547  CA  LEU    76       1.052  -9.044 -21.997  1.00 84.64           C  
ATOM    548  C   LEU    76       1.911  -9.048 -20.736  1.00 84.64           C  
ATOM    549  O   LEU    76       1.599  -8.354 -19.766  1.00 84.64           O  
ATOM    550  CB  LEU    76       0.080 -10.226 -21.969  1.00 84.64           C  
ATOM    551  CG  LEU    76      -0.952 -10.229 -20.840  1.00 84.64           C  
ATOM    552  CD1 LEU    76      -1.820  -8.977 -20.911  1.00 84.64           C  
ATOM    553  CD2 LEU    76      -1.812 -11.487 -20.905  1.00 84.64           C  
ATOM    554  N   TYR    77       2.942  -9.841 -20.773  1.00 82.62           N  
ATOM    555  CA  TYR    77       3.871  -9.878 -19.648  1.00 82.62           C  
ATOM    556  C   TYR    77       4.496  -8.509 -19.412  1.00 82.62           C  
ATOM    557  O   TYR    77       4.618  -8.064 -18.268  1.00 82.62           O  
ATOM    558  CB  TYR    77       4.969 -10.918 -19.892  1.00 82.62           C  
ATOM    559  CG  TYR    77       5.960 -11.031 -18.759  1.00 82.62           C  
ATOM    560  CD1 TYR    77       7.210 -10.422 -18.838  1.00 82.62           C  
ATOM    561  CD2 TYR    77       5.649 -11.748 -17.608  1.00 82.62           C  
ATOM    562  CE1 TYR    77       8.127 -10.525 -17.797  1.00 82.62           C  
ATOM    563  CE2 TYR    77       6.558 -11.858 -16.562  1.00 82.62           C  
ATOM    564  CZ  TYR    77       7.793 -11.244 -16.665  1.00 82.62           C  
ATOM    565  OH  TYR    77       8.697 -11.349 -15.631  1.00 82.62           O  
ATOM    566  N   GLU    78       4.832  -7.819 -20.445  1.00 82.64           N  
ATOM    567  CA  GLU    78       5.423  -6.488 -20.335  1.00 82.64           C  
ATOM    568  C   GLU    78       4.422  -5.486 -19.766  1.00 82.64           C  
ATOM    569  O   GLU    78       4.778  -4.650 -18.933  1.00 82.64           O  
ATOM    570  CB  GLU    78       5.929  -6.010 -21.698  1.00 82.64           C  
ATOM    571  CG  GLU    78       7.139  -6.778 -22.209  1.00 82.64           C  
ATOM    572  CD  GLU    78       7.553  -6.379 -23.616  1.00 82.64           C  
ATOM    573  OE1 GLU    78       8.554  -6.925 -24.132  1.00 82.64           O  
ATOM    574  OE2 GLU    78       6.872  -5.512 -24.207  1.00 82.64           O  
ATOM    575  N   ILE    79       3.277  -5.666 -20.222  1.00 84.87           N  
ATOM    576  CA  ILE    79       2.227  -4.773 -19.744  1.00 84.87           C  
ATOM    577  C   ILE    79       1.972  -5.023 -18.259  1.00 84.87           C  
ATOM    578  O   ILE    79       1.749  -4.082 -17.494  1.00 84.87           O  
ATOM    579  CB  ILE    79       0.921  -4.953 -20.550  1.00 84.87           C  
ATOM    580  CG1 ILE    79       1.097  -4.423 -21.977  1.00 84.87           C  
ATOM    581  CG2 ILE    79      -0.247  -4.255 -19.847  1.00 84.87           C  
ATOM    582  CD1 ILE    79      -0.066  -4.745 -22.905  1.00 84.87           C  
ATOM    583  N   ARG    80       2.127  -6.204 -17.761  1.00 85.59           N  
ATOM    584  CA  ARG    80       1.859  -6.553 -16.369  1.00 85.59           C  
ATOM    585  C   ARG    80       2.889  -5.923 -15.438  1.00 85.59           C  
ATOM    586  O   ARG    80       2.615  -5.709 -14.255  1.00 85.59           O  
ATOM    587  CB  ARG    80       1.849  -8.073 -16.188  1.00 85.59           C  
ATOM    588  CG  ARG    80       0.545  -8.734 -16.602  1.00 85.59           C  
ATOM    589  CD  ARG    80       0.608 -10.248 -16.455  1.00 85.59           C  
ATOM    590  NE  ARG    80      -0.686 -10.870 -16.714  1.00 85.59           N  
ATOM    591  CZ  ARG    80      -0.855 -12.107 -17.171  1.00 85.59           C  
ATOM    592  NH1 ARG    80       0.190 -12.883 -17.430  1.00 85.59           N  
ATOM    593  NH2 ARG    80      -2.079 -12.573 -17.371  1.00 85.59           N  
ATOM    594  N   THR    81       4.009  -5.629 -16.004  1.00 82.98           N  
ATOM    595  CA  THR    81       5.027  -4.987 -15.180  1.00 82.98           C  
ATOM    596  C   THR    81       4.631  -3.550 -14.852  1.00 82.98           C  
ATOM    597  O   THR    81       5.214  -2.928 -13.962  1.00 82.98           O  
ATOM    598  CB  THR    81       6.399  -4.998 -15.878  1.00 82.98           C  
ATOM    599  OG1 THR    81       6.296  -4.313 -17.132  1.00 82.98           O  
ATOM    600  CG2 THR    81       6.878  -6.424 -16.129  1.00 82.98           C  
ATOM    601  N   LEU    82       3.596  -3.095 -15.563  1.00 86.84           N  
ATOM    602  CA  LEU    82       3.114  -1.742 -15.304  1.00 86.84           C  
ATOM    603  C   LEU    82       2.188  -1.717 -14.093  1.00 86.84           C  
ATOM    604  O   LEU    82       1.863  -0.646 -13.577  1.00 86.84           O  
ATOM    605  CB  LEU    82       2.384  -1.190 -16.531  1.00 86.84           C  
ATOM    606  CG  LEU    82       3.222  -1.023 -17.800  1.00 86.84           C  
ATOM    607  CD1 LEU    82       2.344  -0.559 -18.958  1.00 86.84           C  
ATOM    608  CD2 LEU    82       4.363  -0.041 -17.562  1.00 86.84           C  
ATOM    609  N   PHE    83       1.793  -2.877 -13.618  1.00 90.57           N  
ATOM    610  CA  PHE    83       0.789  -2.956 -12.563  1.00 90.57           C  
ATOM    611  C   PHE    83       1.445  -3.200 -11.209  1.00 90.57           C  
ATOM    612  O   PHE    83       2.372  -4.005 -11.098  1.00 90.57           O  
ATOM    613  CB  PHE    83      -0.222  -4.066 -12.864  1.00 90.57           C  
ATOM    614  CG  PHE    83      -1.209  -3.712 -13.943  1.00 90.57           C  
ATOM    615  CD1 PHE    83      -2.403  -3.072 -13.631  1.00 90.57           C  
ATOM    616  CD2 PHE    83      -0.942  -4.018 -15.272  1.00 90.57           C  
ATOM    617  CE1 PHE    83      -3.318  -2.743 -14.628  1.00 90.57           C  
ATOM    618  CE2 PHE    83      -1.852  -3.692 -16.274  1.00 90.57           C  
ATOM    619  CZ  PHE    83      -3.040  -3.056 -15.950  1.00 90.57           C  
ATOM    620  N   GLY    84       1.075  -2.519 -10.264  1.00 91.77           N  
ATOM    621  CA  GLY    84       1.189  -2.884  -8.861  1.00 91.77           C  
ATOM    622  C   GLY    84      -0.141  -3.247  -8.229  1.00 91.77           C  
ATOM    623  O   GLY    84      -1.096  -2.470  -8.289  1.00 91.77           O  
ATOM    624  N   VAL    85      -0.246  -4.445  -7.661  1.00 91.94           N  
ATOM    625  CA  VAL    85      -1.540  -4.898  -7.162  1.00 91.94           C  
ATOM    626  C   VAL    85      -1.462  -5.123  -5.654  1.00 91.94           C  
ATOM    627  O   VAL    85      -0.547  -5.792  -5.166  1.00 91.94           O  
ATOM    628  CB  VAL    85      -2.001  -6.191  -7.871  1.00 91.94           C  
ATOM    629  CG1 VAL    85      -3.408  -6.581  -7.421  1.00 91.94           C  
ATOM    630  CG2 VAL    85      -1.951  -6.014  -9.388  1.00 91.94           C  
ATOM    631  N   LEU    86      -2.308  -4.488  -4.880  1.00 92.16           N  
ATOM    632  CA  LEU    86      -2.513  -4.766  -3.462  1.00 92.16           C  
ATOM    633  C   LEU    86      -3.742  -5.644  -3.252  1.00 92.16           C  
ATOM    634  O   LEU    86      -4.875  -5.171  -3.366  1.00 92.16           O  
ATOM    635  CB  LEU    86      -2.663  -3.461  -2.676  1.00 92.16           C  
ATOM    636  CG  LEU    86      -2.909  -3.599  -1.173  1.00 92.16           C  
ATOM    637  CD1 LEU    86      -1.716  -4.269  -0.500  1.00 92.16           C  
ATOM    638  CD2 LEU    86      -3.186  -2.236  -0.548  1.00 92.16           C  
ATOM    639  N   PHE    87      -3.480  -6.904  -2.858  1.00 87.33           N  
ATOM    640  CA  PHE    87      -4.577  -7.841  -2.643  1.00 87.33           C  
ATOM    641  C   PHE    87      -5.184  -7.655  -1.258  1.00 87.33           C  
ATOM    642  O   PHE    87      -4.601  -6.982  -0.404  1.00 87.33           O  
ATOM    643  CB  PHE    87      -4.094  -9.285  -2.815  1.00 87.33           C  
ATOM    644  CG  PHE    87      -3.712  -9.632  -4.229  1.00 87.33           C  
ATOM    645  CD1 PHE    87      -4.686  -9.943  -5.170  1.00 87.33           C  
ATOM    646  CD2 PHE    87      -2.379  -9.649  -4.616  1.00 87.33           C  
ATOM    647  CE1 PHE    87      -4.335 -10.266  -6.479  1.00 87.33           C  
ATOM    648  CE2 PHE    87      -2.021  -9.970  -5.923  1.00 87.33           C  
ATOM    649  CZ  PHE    87      -3.001 -10.279  -6.852  1.00 87.33           C  
ATOM    650  N   GLN    88      -6.317  -8.152  -1.023  1.00 84.46           N  
ATOM    651  CA  GLN    88      -7.097  -7.957   0.195  1.00 84.46           C  
ATOM    652  C   GLN    88      -6.301  -8.371   1.430  1.00 84.46           C  
ATOM    653  O   GLN    88      -6.277  -7.650   2.429  1.00 84.46           O  
ATOM    654  CB  GLN    88      -8.407  -8.744   0.126  1.00 84.46           C  
ATOM    655  CG  GLN    88      -9.416  -8.353   1.197  1.00 84.46           C  
ATOM    656  CD  GLN    88     -10.769  -9.008   0.996  1.00 84.46           C  
ATOM    657  OE1 GLN    88     -11.134  -9.377  -0.125  1.00 84.46           O  
ATOM    658  NE2 GLN    88     -11.523  -9.156   2.079  1.00 84.46           N  
ATOM    659  N   ASP    89      -5.474  -9.467   1.385  1.00 80.18           N  
ATOM    660  CA  ASP    89      -4.716  -9.894   2.557  1.00 80.18           C  
ATOM    661  C   ASP    89      -3.232  -9.573   2.398  1.00 80.18           C  
ATOM    662  O   ASP    89      -2.396 -10.093   3.140  1.00 80.18           O  
ATOM    663  CB  ASP    89      -4.907 -11.392   2.803  1.00 80.18           C  
ATOM    664  CG  ASP    89      -6.321 -11.747   3.228  1.00 80.18           C  
ATOM    665  OD1 ASP    89      -6.971 -10.937   3.924  1.00 80.18           O  
ATOM    666  OD2 ASP    89      -6.788 -12.849   2.867  1.00 80.18           O  
ATOM    667  N   GLY    90      -2.884  -8.709   1.413  1.00 78.11           N  
ATOM    668  CA  GLY    90      -1.522  -8.280   1.143  1.00 78.11           C  
ATOM    669  C   GLY    90      -0.734  -9.278   0.316  1.00 78.11           C  
ATOM    670  O   GLY    90       0.080  -8.890  -0.525  1.00 78.11           O  
ATOM    671  N   ALA    91      -1.070 -10.636   0.380  1.00 84.70           N  
ATOM    672  CA  ALA    91      -0.439 -11.707  -0.388  1.00 84.70           C  
ATOM    673  C   ALA    91       1.056 -11.786  -0.091  1.00 84.70           C  
ATOM    674  O   ALA    91       1.873 -11.878  -1.010  1.00 84.70           O  
ATOM    675  CB  ALA    91      -0.672 -11.499  -1.882  1.00 84.70           C  
ATOM    676  N   LEU    92       1.422 -11.568   1.134  1.00 90.49           N  
ATOM    677  CA  LEU    92       2.818 -11.731   1.526  1.00 90.49           C  
ATOM    678  C   LEU    92       3.148 -13.201   1.763  1.00 90.49           C  
ATOM    679  O   LEU    92       2.284 -13.977   2.178  1.00 90.49           O  
ATOM    680  CB  LEU    92       3.119 -10.919   2.788  1.00 90.49           C  
ATOM    681  CG  LEU    92       2.933  -9.404   2.680  1.00 90.49           C  
ATOM    682  CD1 LEU    92       3.081  -8.753   4.051  1.00 90.49           C  
ATOM    683  CD2 LEU    92       3.930  -8.812   1.691  1.00 90.49           C  
ATOM    684  N   PHE    93       4.337 -13.646   1.364  1.00 91.39           N  
ATOM    685  CA  PHE    93       4.816 -14.997   1.630  1.00 91.39           C  
ATOM    686  C   PHE    93       5.186 -15.161   3.099  1.00 91.39           C  
ATOM    687  O   PHE    93       6.056 -14.452   3.608  1.00 91.39           O  
ATOM    688  CB  PHE    93       6.023 -15.324   0.745  1.00 91.39           C  
ATOM    689  CG  PHE    93       5.727 -15.271  -0.730  1.00 91.39           C  
ATOM    690  CD1 PHE    93       5.045 -16.308  -1.354  1.00 91.39           C  
ATOM    691  CD2 PHE    93       6.131 -14.182  -1.491  1.00 91.39           C  
ATOM    692  CE1 PHE    93       4.770 -16.261  -2.719  1.00 91.39           C  
ATOM    693  CE2 PHE    93       5.859 -14.128  -2.855  1.00 91.39           C  
ATOM    694  CZ  PHE    93       5.180 -15.169  -3.467  1.00 91.39           C  
ATOM    695  N   GLY    94       4.538 -16.030   3.768  1.00 89.44           N  
ATOM    696  CA  GLY    94       4.731 -16.211   5.198  1.00 89.44           C  
ATOM    697  C   GLY    94       6.112 -16.730   5.552  1.00 89.44           C  
ATOM    698  O   GLY    94       6.583 -16.541   6.675  1.00 89.44           O  
ATOM    699  N   SER    95       6.770 -17.363   4.655  1.00 89.53           N  
ATOM    700  CA  SER    95       8.083 -17.944   4.915  1.00 89.53           C  
ATOM    701  C   SER    95       9.195 -16.932   4.661  1.00 89.53           C  
ATOM    702  O   SER    95      10.378 -17.270   4.738  1.00 89.53           O  
ATOM    703  CB  SER    95       8.302 -19.184   4.047  1.00 89.53           C  
ATOM    704  OG  SER    95       8.099 -18.881   2.677  1.00 89.53           O  
ATOM    705  N   MET    96       8.849 -15.672   4.234  1.00 90.40           N  
ATOM    706  CA  MET    96       9.826 -14.626   3.944  1.00 90.40           C  
ATOM    707  C   MET    96       9.569 -13.389   4.799  1.00 90.40           C  
ATOM    708  O   MET    96       8.427 -13.111   5.169  1.00 90.40           O  
ATOM    709  CB  MET    96       9.790 -14.253   2.461  1.00 90.40           C  
ATOM    710  CG  MET    96      10.205 -15.384   1.534  1.00 90.40           C  
ATOM    711  SD  MET    96      10.266 -14.865  -0.225  1.00 90.40           S  
ATOM    712  CE  MET    96      10.321 -16.487  -1.036  1.00 90.40           C  
ATOM    713  N   ASN    97      10.750 -12.825   5.213  1.00 90.87           N  
ATOM    714  CA  ASN    97      10.572 -11.566   5.928  1.00 90.87           C  
ATOM    715  C   ASN    97      10.062 -10.463   5.005  1.00 90.87           C  
ATOM    716  O   ASN    97       9.889 -10.683   3.804  1.00 90.87           O  
ATOM    717  CB  ASN    97      11.881 -11.137   6.594  1.00 90.87           C  
ATOM    718  CG  ASN    97      13.015 -10.973   5.601  1.00 90.87           C  
ATOM    719  OD1 ASN    97      12.790 -10.672   4.427  1.00 90.87           O  
ATOM    720  ND2 ASN    97      14.243 -11.170   6.066  1.00 90.87           N  
ATOM    721  N   ILE    98       9.803  -9.374   5.530  1.00 94.01           N  
ATOM    722  CA  ILE    98       9.172  -8.287   4.790  1.00 94.01           C  
ATOM    723  C   ILE    98      10.154  -7.722   3.766  1.00 94.01           C  
ATOM    724  O   ILE    98       9.765  -7.383   2.646  1.00 94.01           O  
ATOM    725  CB  ILE    98       8.683  -7.168   5.737  1.00 94.01           C  
ATOM    726  CG1 ILE    98       7.598  -7.702   6.680  1.00 94.01           C  
ATOM    727  CG2 ILE    98       8.169  -5.968   4.936  1.00 94.01           C  
ATOM    728  CD1 ILE    98       6.403  -8.316   5.963  1.00 94.01           C  
ATOM    729  N   TYR    99      11.405  -7.607   4.211  1.00 93.92           N  
ATOM    730  CA  TYR    99      12.411  -7.146   3.261  1.00 93.92           C  
ATOM    731  C   TYR    99      12.456  -8.049   2.034  1.00 93.92           C  
ATOM    732  O   TYR    99      12.379  -7.570   0.900  1.00 93.92           O  
ATOM    733  CB  TYR    99      13.792  -7.096   3.923  1.00 93.92           C  
ATOM    734  CG  TYR    99      14.906  -6.725   2.975  1.00 93.92           C  
ATOM    735  CD1 TYR    99      15.595  -7.703   2.262  1.00 93.92           C  
ATOM    736  CD2 TYR    99      15.272  -5.396   2.790  1.00 93.92           C  
ATOM    737  CE1 TYR    99      16.624  -7.366   1.389  1.00 93.92           C  
ATOM    738  CE2 TYR    99      16.299  -5.047   1.920  1.00 93.92           C  
ATOM    739  CZ  TYR    99      16.968  -6.038   1.224  1.00 93.92           C  
ATOM    740  OH  TYR    99      17.985  -5.698   0.361  1.00 93.92           O  
ATOM    741  N   ASP   100      12.513  -9.349   2.278  1.00 93.53           N  
ATOM    742  CA  ASP   100      12.618 -10.299   1.175  1.00 93.53           C  
ATOM    743  C   ASP   100      11.319 -10.357   0.374  1.00 93.53           C  
ATOM    744  O   ASP   100      11.339 -10.598  -0.835  1.00 93.53           O  
ATOM    745  CB  ASP   100      12.977 -11.691   1.698  1.00 93.53           C  
ATOM    746  CG  ASP   100      14.404 -11.782   2.211  1.00 93.53           C  
ATOM    747  OD1 ASP   100      15.302 -11.133   1.634  1.00 93.53           O  
ATOM    748  OD2 ASP   100      14.632 -12.513   3.199  1.00 93.53           O  
ATOM    749  N   ASN   101      10.228 -10.182   1.030  1.00 93.66           N  
ATOM    750  CA  ASN   101       8.954 -10.107   0.322  1.00 93.66           C  
ATOM    751  C   ASN   101       8.930  -8.946  -0.667  1.00 93.66           C  
ATOM    752  O   ASN   101       8.482  -9.103  -1.804  1.00 93.66           O  
ATOM    753  CB  ASN   101       7.795  -9.984   1.314  1.00 93.66           C  
ATOM    754  CG  ASN   101       7.173 -11.324   1.655  1.00 93.66           C  
ATOM    755  OD1 ASN   101       6.330 -11.837   0.915  1.00 93.66           O  
ATOM    756  ND2 ASN   101       7.586 -11.900   2.779  1.00 93.66           N  
ATOM    757  N   THR   102       9.485  -7.763  -0.194  1.00 93.84           N  
ATOM    758  CA  THR   102       9.487  -6.548  -1.003  1.00 93.84           C  
ATOM    759  C   THR   102      10.536  -6.636  -2.108  1.00 93.84           C  
ATOM    760  O   THR   102      10.318  -6.147  -3.218  1.00 93.84           O  
ATOM    761  CB  THR   102       9.752  -5.302  -0.138  1.00 93.84           C  
ATOM    762  OG1 THR   102       8.848  -5.299   0.974  1.00 93.84           O  
ATOM    763  CG2 THR   102       9.554  -4.022  -0.943  1.00 93.84           C  
ATOM    764  N   ALA   103      11.650  -7.300  -1.863  1.00 93.69           N  
ATOM    765  CA  ALA   103      12.769  -7.388  -2.798  1.00 93.69           C  
ATOM    766  C   ALA   103      12.503  -8.436  -3.875  1.00 93.69           C  
ATOM    767  O   ALA   103      13.149  -8.434  -4.925  1.00 93.69           O  
ATOM    768  CB  ALA   103      14.061  -7.713  -2.052  1.00 93.69           C  
ATOM    769  N   PHE   104      11.527  -9.275  -3.639  1.00 93.33           N  
ATOM    770  CA  PHE   104      11.319 -10.452  -4.474  1.00 93.33           C  
ATOM    771  C   PHE   104      11.074 -10.050  -5.924  1.00 93.33           C  
ATOM    772  O   PHE   104      11.721 -10.570  -6.835  1.00 93.33           O  
ATOM    773  CB  PHE   104      10.141 -11.281  -3.953  1.00 93.33           C  
ATOM    774  CG  PHE   104       9.835 -12.494  -4.789  1.00 93.33           C  
ATOM    775  CD1 PHE   104       8.751 -12.501  -5.658  1.00 93.33           C  
ATOM    776  CD2 PHE   104      10.633 -13.628  -4.707  1.00 93.33           C  
ATOM    777  CE1 PHE   104       8.465 -13.623  -6.433  1.00 93.33           C  
ATOM    778  CE2 PHE   104      10.354 -14.752  -5.478  1.00 93.33           C  
ATOM    779  CZ  PHE   104       9.269 -14.748  -6.340  1.00 93.33           C  
ATOM    780  N   PRO   105      10.157  -9.097  -6.213  1.00 90.76           N  
ATOM    781  CA  PRO   105       9.948  -8.728  -7.615  1.00 90.76           C  
ATOM    782  C   PRO   105      11.201  -8.144  -8.264  1.00 90.76           C  
ATOM    783  O   PRO   105      11.441  -8.359  -9.455  1.00 90.76           O  
ATOM    784  CB  PRO   105       8.833  -7.681  -7.542  1.00 90.76           C  
ATOM    785  CG  PRO   105       8.126  -7.966  -6.255  1.00 90.76           C  
ATOM    786  CD  PRO   105       9.127  -8.491  -5.267  1.00 90.76           C  
ATOM    787  N   LEU   106      12.026  -7.396  -7.541  1.00 90.83           N  
ATOM    788  CA  LEU   106      13.243  -6.814  -8.095  1.00 90.83           C  
ATOM    789  C   LEU   106      14.248  -7.901  -8.461  1.00 90.83           C  
ATOM    790  O   LEU   106      14.901  -7.823  -9.504  1.00 90.83           O  
ATOM    791  CB  LEU   106      13.871  -5.835  -7.099  1.00 90.83           C  
ATOM    792  CG  LEU   106      13.202  -4.465  -6.981  1.00 90.83           C  
ATOM    793  CD1 LEU   106      13.736  -3.718  -5.763  1.00 90.83           C  
ATOM    794  CD2 LEU   106      13.421  -3.651  -8.252  1.00 90.83           C  
ATOM    795  N   ARG   107      14.242  -8.945  -7.632  1.00 89.69           N  
ATOM    796  CA  ARG   107      15.192 -10.025  -7.879  1.00 89.69           C  
ATOM    797  C   ARG   107      14.786 -10.842  -9.100  1.00 89.69           C  
ATOM    798  O   ARG   107      15.643 -11.307  -9.856  1.00 89.69           O  
ATOM    799  CB  ARG   107      15.302 -10.935  -6.653  1.00 89.69           C  
ATOM    800  CG  ARG   107      16.042 -10.305  -5.483  1.00 89.69           C  
ATOM    801  CD  ARG   107      15.993 -11.187  -4.244  1.00 89.69           C  
ATOM    802  NE  ARG   107      16.669 -10.563  -3.110  1.00 89.69           N  
ATOM    803  CZ  ARG   107      16.468 -10.887  -1.836  1.00 89.69           C  
ATOM    804  NH1 ARG   107      15.603 -11.840  -1.506  1.00 89.69           N  
ATOM    805  NH2 ARG   107      17.138 -10.254  -0.883  1.00 89.69           N  
ATOM    806  N   GLU   108      13.468 -10.859  -9.313  1.00 87.28           N  
ATOM    807  CA  GLU   108      12.967 -11.738 -10.365  1.00 87.28           C  
ATOM    808  C   GLU   108      12.917 -11.016 -11.709  1.00 87.28           C  
ATOM    809  O   GLU   108      13.192 -11.615 -12.751  1.00 87.28           O  
ATOM    810  CB  GLU   108      11.579 -12.272 -10.004  1.00 87.28           C  
ATOM    811  CG  GLU   108      11.597 -13.369  -8.948  1.00 87.28           C  
ATOM    812  CD  GLU   108      12.329 -14.623  -9.399  1.00 87.28           C  
ATOM    813  OE1 GLU   108      13.007 -15.264  -8.564  1.00 87.28           O  
ATOM    814  OE2 GLU   108      12.224 -14.967 -10.598  1.00 87.28           O  
ATOM    815  N   HIS   109      12.728  -9.739 -11.594  1.00 85.28           N  
ATOM    816  CA  HIS   109      12.370  -9.115 -12.863  1.00 85.28           C  
ATOM    817  C   HIS   109      13.414  -8.086 -13.284  1.00 85.28           C  
ATOM    818  O   HIS   109      13.321  -7.510 -14.371  1.00 85.28           O  
ATOM    819  CB  HIS   109      10.993  -8.456 -12.767  1.00 85.28           C  
ATOM    820  CG  HIS   109       9.886  -9.419 -12.473  1.00 85.28           C  
ATOM    821  ND1 HIS   109       9.537 -10.436 -13.335  1.00 85.28           N  
ATOM    822  CD2 HIS   109       9.054  -9.519 -11.410  1.00 85.28           C  
ATOM    823  CE1 HIS   109       8.533 -11.121 -12.813  1.00 85.28           C  
ATOM    824  NE2 HIS   109       8.222 -10.586 -11.645  1.00 85.28           N  
ATOM    825  N   THR   110      14.379  -7.783 -12.470  1.00 84.40           N  
ATOM    826  CA  THR   110      15.426  -6.837 -12.838  1.00 84.40           C  
ATOM    827  C   THR   110      16.806  -7.469 -12.684  1.00 84.40           C  
ATOM    828  O   THR   110      16.935  -8.562 -12.128  1.00 84.40           O  
ATOM    829  CB  THR   110      15.347  -5.556 -11.987  1.00 84.40           C  
ATOM    830  OG1 THR   110      15.675  -5.872 -10.628  1.00 84.40           O  
ATOM    831  CG2 THR   110      13.947  -4.952 -12.032  1.00 84.40           C  
ATOM    832  N   LYS   111      17.854  -6.958 -13.295  1.00 88.35           N  
ATOM    833  CA  LYS   111      19.232  -7.419 -13.152  1.00 88.35           C  
ATOM    834  C   LYS   111      20.030  -6.489 -12.242  1.00 88.35           C  
ATOM    835  O   LYS   111      21.239  -6.324 -12.420  1.00 88.35           O  
ATOM    836  CB  LYS   111      19.909  -7.521 -14.520  1.00 88.35           C  
ATOM    837  CG  LYS   111      19.282  -8.553 -15.445  1.00 88.35           C  
ATOM    838  CD  LYS   111      20.057  -8.677 -16.750  1.00 88.35           C  
ATOM    839  CE  LYS   111      19.443  -9.726 -17.668  1.00 88.35           C  
ATOM    840  NZ  LYS   111      20.196  -9.847 -18.953  1.00 88.35           N  
ATOM    841  N   LYS   112      19.414  -5.913 -11.283  1.00 86.24           N  
ATOM    842  CA  LYS   112      20.074  -4.971 -10.385  1.00 86.24           C  
ATOM    843  C   LYS   112      20.885  -5.703  -9.320  1.00 86.24           C  
ATOM    844  O   LYS   112      20.594  -6.856  -8.994  1.00 86.24           O  
ATOM    845  CB  LYS   112      19.047  -4.051  -9.722  1.00 86.24           C  
ATOM    846  CG  LYS   112      18.333  -3.121 -10.690  1.00 86.24           C  
ATOM    847  CD  LYS   112      17.439  -2.129  -9.956  1.00 86.24           C  
ATOM    848  CE  LYS   112      16.712  -1.207 -10.926  1.00 86.24           C  
ATOM    849  NZ  LYS   112      15.538  -0.543 -10.284  1.00 86.24           N  
ATOM    850  N   SER   113      22.005  -5.087  -8.886  1.00 88.81           N  
ATOM    851  CA  SER   113      22.844  -5.664  -7.841  1.00 88.81           C  
ATOM    852  C   SER   113      22.130  -5.660  -6.493  1.00 88.81           C  
ATOM    853  O   SER   113      21.144  -4.944  -6.310  1.00 88.81           O  
ATOM    854  CB  SER   113      24.165  -4.901  -7.730  1.00 88.81           C  
ATOM    855  OG  SER   113      23.949  -3.592  -7.231  1.00 88.81           O  
ATOM    856  N   GLU   114      22.676  -6.358  -5.519  1.00 89.15           N  
ATOM    857  CA  GLU   114      22.064  -6.452  -4.197  1.00 89.15           C  
ATOM    858  C   GLU   114      22.095  -5.107  -3.478  1.00 89.15           C  
ATOM    859  O   GLU   114      21.175  -4.777  -2.726  1.00 89.15           O  
ATOM    860  CB  GLU   114      22.768  -7.517  -3.352  1.00 89.15           C  
ATOM    861  CG  GLU   114      22.052  -7.841  -2.049  1.00 89.15           C  
ATOM    862  CD  GLU   114      20.660  -8.416  -2.256  1.00 89.15           C  
ATOM    863  OE1 GLU   114      19.840  -8.379  -1.309  1.00 89.15           O  
ATOM    864  OE2 GLU   114      20.386  -8.910  -3.373  1.00 89.15           O  
ATOM    865  N   SER   115      23.102  -4.353  -3.655  1.00 85.68           N  
ATOM    866  CA  SER   115      23.197  -3.038  -3.030  1.00 85.68           C  
ATOM    867  C   SER   115      22.129  -2.092  -3.569  1.00 85.68           C  
ATOM    868  O   SER   115      21.510  -1.347  -2.807  1.00 85.68           O  
ATOM    869  CB  SER   115      24.584  -2.436  -3.256  1.00 85.68           C  
ATOM    870  OG  SER   115      24.674  -1.148  -2.671  1.00 85.68           O  
ATOM    871  N   GLU   116      21.890  -2.148  -4.877  1.00 86.73           N  
ATOM    872  CA  GLU   116      20.845  -1.318  -5.468  1.00 86.73           C  
ATOM    873  C   GLU   116      19.461  -1.752  -4.993  1.00 86.73           C  
ATOM    874  O   GLU   116      18.615  -0.911  -4.681  1.00 86.73           O  
ATOM    875  CB  GLU   116      20.917  -1.370  -6.996  1.00 86.73           C  
ATOM    876  CG  GLU   116      22.129  -0.658  -7.580  1.00 86.73           C  
ATOM    877  CD  GLU   116      22.243  -0.807  -9.088  1.00 86.73           C  
ATOM    878  OE1 GLU   116      22.035   0.191  -9.815  1.00 86.73           O  
ATOM    879  OE2 GLU   116      22.544  -1.932  -9.548  1.00 86.73           O  
ATOM    880  N   ILE   117      19.284  -3.042  -4.919  1.00 90.05           N  
ATOM    881  CA  ILE   117      18.003  -3.582  -4.479  1.00 90.05           C  
ATOM    882  C   ILE   117      17.726  -3.147  -3.041  1.00 90.05           C  
ATOM    883  O   ILE   117      16.619  -2.707  -2.721  1.00 90.05           O  
ATOM    884  CB  ILE   117      17.971  -5.123  -4.588  1.00 90.05           C  
ATOM    885  CG1 ILE   117      17.940  -5.553  -6.059  1.00 90.05           C  
ATOM    886  CG2 ILE   117      16.772  -5.694  -3.825  1.00 90.05           C  
ATOM    887  CD1 ILE   117      18.065  -7.056  -6.267  1.00 90.05           C  
ATOM    888  N   ARG   118      18.802  -3.193  -2.199  1.00 90.62           N  
ATOM    889  CA  ARG   118      18.650  -2.792  -0.804  1.00 90.62           C  
ATOM    890  C   ARG   118      18.250  -1.325  -0.696  1.00 90.62           C  
ATOM    891  O   ARG   118      17.373  -0.972   0.096  1.00 90.62           O  
ATOM    892  CB  ARG   118      19.947  -3.040  -0.030  1.00 90.62           C  
ATOM    893  CG  ARG   118      19.840  -2.751   1.459  1.00 90.62           C  
ATOM    894  CD  ARG   118      21.115  -3.128   2.200  1.00 90.62           C  
ATOM    895  NE  ARG   118      20.965  -2.972   3.644  1.00 90.62           N  
ATOM    896  CZ  ARG   118      21.373  -1.914   4.338  1.00 90.62           C  
ATOM    897  NH1 ARG   118      21.965  -0.892   3.731  1.00 90.62           N  
ATOM    898  NH2 ARG   118      21.187  -1.875   5.649  1.00 90.62           N  
ATOM    899  N   LYS   119      18.812  -0.511  -1.500  1.00 91.27           N  
ATOM    900  CA  LYS   119      18.495   0.914  -1.490  1.00 91.27           C  
ATOM    901  C   LYS   119      17.039   1.156  -1.879  1.00 91.27           C  
ATOM    902  O   LYS   119      16.325   1.898  -1.202  1.00 91.27           O  
ATOM    903  CB  LYS   119      19.423   1.678  -2.436  1.00 91.27           C  
ATOM    904  CG  LYS   119      19.225   3.186  -2.414  1.00 91.27           C  
ATOM    905  CD  LYS   119      20.184   3.890  -3.365  1.00 91.27           C  
ATOM    906  CE  LYS   119      19.913   5.387  -3.428  1.00 91.27           C  
ATOM    907  NZ  LYS   119      20.845   6.080  -4.368  1.00 91.27           N  
ATOM    908  N   ILE   120      16.585   0.510  -2.928  1.00 92.11           N  
ATOM    909  CA  ILE   120      15.235   0.707  -3.443  1.00 92.11           C  
ATOM    910  C   ILE   120      14.216   0.175  -2.438  1.00 92.11           C  
ATOM    911  O   ILE   120      13.217   0.837  -2.148  1.00 92.11           O  
ATOM    912  CB  ILE   120      15.046   0.019  -4.813  1.00 92.11           C  
ATOM    913  CG1 ILE   120      15.957   0.663  -5.865  1.00 92.11           C  
ATOM    914  CG2 ILE   120      13.580   0.078  -5.250  1.00 92.11           C  
ATOM    915  CD1 ILE   120      15.981  -0.073  -7.197  1.00 92.11           C  
ATOM    916  N   VAL   121      14.500  -0.977  -1.879  1.00 92.90           N  
ATOM    917  CA  VAL   121      13.570  -1.597  -0.942  1.00 92.90           C  
ATOM    918  C   VAL   121      13.409  -0.710   0.291  1.00 92.90           C  
ATOM    919  O   VAL   121      12.289  -0.459   0.741  1.00 92.90           O  
ATOM    920  CB  VAL   121      14.040  -3.009  -0.525  1.00 92.90           C  
ATOM    921  CG1 VAL   121      13.198  -3.538   0.634  1.00 92.90           C  
ATOM    922  CG2 VAL   121      13.979  -3.964  -1.715  1.00 92.90           C  
ATOM    923  N   MET   122      14.537  -0.170   0.757  1.00 89.89           N  
ATOM    924  CA  MET   122      14.472   0.652   1.962  1.00 89.89           C  
ATOM    925  C   MET   122      13.747   1.965   1.686  1.00 89.89           C  
ATOM    926  O   MET   122      13.023   2.471   2.544  1.00 89.89           O  
ATOM    927  CB  MET   122      15.877   0.933   2.498  1.00 89.89           C  
ATOM    928  CG  MET   122      16.571  -0.293   3.070  1.00 89.89           C  
ATOM    929  SD  MET   122      15.576  -1.121   4.370  1.00 89.89           S  
ATOM    930  CE  MET   122      15.616   0.150   5.664  1.00 89.89           C  
ATOM    931  N   GLU   123      13.951   2.417   0.524  1.00 90.44           N  
ATOM    932  CA  GLU   123      13.236   3.629   0.135  1.00 90.44           C  
ATOM    933  C   GLU   123      11.727   3.405   0.140  1.00 90.44           C  
ATOM    934  O   GLU   123      10.972   4.237   0.649  1.00 90.44           O  
ATOM    935  CB  GLU   123      13.693   4.102  -1.247  1.00 90.44           C  
ATOM    936  CG  GLU   123      13.078   5.426  -1.678  1.00 90.44           C  
ATOM    937  CD  GLU   123      13.499   5.857  -3.074  1.00 90.44           C  
ATOM    938  OE1 GLU   123      12.953   6.859  -3.590  1.00 90.44           O  
ATOM    939  OE2 GLU   123      14.380   5.187  -3.656  1.00 90.44           O  
ATOM    940  N   LYS   124      11.258   2.301  -0.382  1.00 91.63           N  
ATOM    941  CA  LYS   124       9.828   2.021  -0.479  1.00 91.63           C  
ATOM    942  C   LYS   124       9.235   1.709   0.892  1.00 91.63           C  
ATOM    943  O   LYS   124       8.091   2.070   1.176  1.00 91.63           O  
ATOM    944  CB  LYS   124       9.573   0.857  -1.438  1.00 91.63           C  
ATOM    945  CG  LYS   124       9.969   1.143  -2.878  1.00 91.63           C  
ATOM    946  CD  LYS   124       9.303   2.409  -3.400  1.00 91.63           C  
ATOM    947  CE  LYS   124       9.745   2.730  -4.821  1.00 91.63           C  
ATOM    948  NZ  LYS   124       9.296   4.089  -5.248  1.00 91.63           N  
ATOM    949  N   LEU   125      10.015   1.018   1.694  1.00 91.56           N  
ATOM    950  CA  LEU   125       9.525   0.749   3.041  1.00 91.56           C  
ATOM    951  C   LEU   125       9.387   2.041   3.839  1.00 91.56           C  
ATOM    952  O   LEU   125       8.474   2.177   4.656  1.00 91.56           O  
ATOM    953  CB  LEU   125      10.464  -0.216   3.770  1.00 91.56           C  
ATOM    954  CG  LEU   125      10.373  -1.688   3.364  1.00 91.56           C  
ATOM    955  CD1 LEU   125      11.412  -2.511   4.117  1.00 91.56           C  
ATOM    956  CD2 LEU   125       8.970  -2.227   3.618  1.00 91.56           C  
ATOM    957  N   ASP   126      10.274   2.931   3.536  1.00 88.91           N  
ATOM    958  CA  ASP   126      10.162   4.239   4.173  1.00 88.91           C  
ATOM    959  C   ASP   126       8.920   4.983   3.688  1.00 88.91           C  
ATOM    960  O   ASP   126       8.239   5.644   4.474  1.00 88.91           O  
ATOM    961  CB  ASP   126      11.415   5.076   3.904  1.00 88.91           C  
ATOM    962  CG  ASP   126      11.485   6.329   4.759  1.00 88.91           C  
ATOM    963  OD1 ASP   126      11.106   6.278   5.949  1.00 88.91           O  
ATOM    964  OD2 ASP   126      11.922   7.378   4.238  1.00 88.91           O  
ATOM    965  N   LEU   127       8.672   4.777   2.455  1.00 87.18           N  
ATOM    966  CA  LEU   127       7.530   5.453   1.849  1.00 87.18           C  
ATOM    967  C   LEU   127       6.224   4.994   2.489  1.00 87.18           C  
ATOM    968  O   LEU   127       5.300   5.791   2.665  1.00 87.18           O  
ATOM    969  CB  LEU   127       7.492   5.192   0.341  1.00 87.18           C  
ATOM    970  CG  LEU   127       6.402   5.922  -0.446  1.00 87.18           C  
ATOM    971  CD1 LEU   127       6.641   7.427  -0.411  1.00 87.18           C  
ATOM    972  CD2 LEU   127       6.351   5.417  -1.884  1.00 87.18           C  
ATOM    973  N   VAL   128       6.147   3.766   2.854  1.00 88.78           N  
ATOM    974  CA  VAL   128       4.909   3.238   3.419  1.00 88.78           C  
ATOM    975  C   VAL   128       4.975   3.287   4.943  1.00 88.78           C  
ATOM    976  O   VAL   128       4.126   2.708   5.626  1.00 88.78           O  
ATOM    977  CB  VAL   128       4.640   1.793   2.943  1.00 88.78           C  
ATOM    978  CG1 VAL   128       4.395   1.757   1.435  1.00 88.78           C  
ATOM    979  CG2 VAL   128       5.806   0.881   3.319  1.00 88.78           C  
ATOM    980  N   GLY   129       6.108   3.806   5.529  1.00 85.83           N  
ATOM    981  CA  GLY   129       6.220   4.055   6.957  1.00 85.83           C  
ATOM    982  C   GLY   129       6.729   2.856   7.734  1.00 85.83           C  
ATOM    983  O   GLY   129       6.357   2.657   8.892  1.00 85.83           O  
ATOM    984  N   MET   130       7.401   1.967   7.076  1.00 86.83           N  
ATOM    985  CA  MET   130       7.933   0.777   7.733  1.00 86.83           C  
ATOM    986  C   MET   130       9.443   0.679   7.541  1.00 86.83           C  
ATOM    987  O   MET   130       9.952  -0.360   7.116  1.00 86.83           O  
ATOM    988  CB  MET   130       7.254  -0.484   7.196  1.00 86.83           C  
ATOM    989  CG  MET   130       5.765  -0.551   7.491  1.00 86.83           C  
ATOM    990  SD  MET   130       4.972  -2.042   6.772  1.00 86.83           S  
ATOM    991  CE  MET   130       5.644  -3.322   7.867  1.00 86.83           C  
ATOM    992  N   PRO   131      10.194   1.643   7.940  1.00 81.69           N  
ATOM    993  CA  PRO   131      11.623   1.570   7.624  1.00 81.69           C  
ATOM    994  C   PRO   131      12.369   0.564   8.497  1.00 81.69           C  
ATOM    995  O   PRO   131      13.404   0.032   8.086  1.00 81.69           O  
ATOM    996  CB  PRO   131      12.116   2.995   7.888  1.00 81.69           C  
ATOM    997  CG  PRO   131      11.132   3.566   8.857  1.00 81.69           C  
ATOM    998  CD  PRO   131       9.785   2.963   8.580  1.00 81.69           C  
ATOM    999  N   ASN   132      11.732   0.183   9.589  1.00 83.27           N  
ATOM   1000  CA  ASN   132      12.478  -0.606  10.563  1.00 83.27           C  
ATOM   1001  C   ASN   132      11.944  -2.032  10.656  1.00 83.27           C  
ATOM   1002  O   ASN   132      12.389  -2.813  11.499  1.00 83.27           O  
ATOM   1003  CB  ASN   132      12.443   0.065  11.938  1.00 83.27           C  
ATOM   1004  CG  ASN   132      13.073   1.444  11.931  1.00 83.27           C  
ATOM   1005  OD1 ASN   132      14.090   1.672  11.270  1.00 83.27           O  
ATOM   1006  ND2 ASN   132      12.473   2.374  12.665  1.00 83.27           N  
ATOM   1007  N   ASP   133      10.950  -2.290   9.860  1.00 85.78           N  
ATOM   1008  CA  ASP   133      10.263  -3.564  10.055  1.00 85.78           C  
ATOM   1009  C   ASP   133      10.628  -4.559   8.957  1.00 85.78           C  
ATOM   1010  O   ASP   133       9.931  -5.556   8.758  1.00 85.78           O  
ATOM   1011  CB  ASP   133       8.748  -3.355  10.094  1.00 85.78           C  
ATOM   1012  CG  ASP   133       8.298  -2.484  11.253  1.00 85.78           C  
ATOM   1013  OD1 ASP   133       8.651  -2.783  12.414  1.00 85.78           O  
ATOM   1014  OD2 ASP   133       7.582  -1.490  11.004  1.00 85.78           O  
ATOM   1015  N   GLY   134      11.711  -4.278   8.262  1.00 87.26           N  
ATOM   1016  CA  GLY   134      12.105  -5.152   7.168  1.00 87.26           C  
ATOM   1017  C   GLY   134      12.500  -6.542   7.627  1.00 87.26           C  
ATOM   1018  O   GLY   134      12.341  -7.515   6.887  1.00 87.26           O  
ATOM   1019  N   HIS   135      12.988  -6.704   8.875  1.00 89.53           N  
ATOM   1020  CA  HIS   135      13.498  -7.984   9.355  1.00 89.53           C  
ATOM   1021  C   HIS   135      12.374  -8.851   9.912  1.00 89.53           C  
ATOM   1022  O   HIS   135      12.560 -10.050  10.132  1.00 89.53           O  
ATOM   1023  CB  HIS   135      14.572  -7.767  10.422  1.00 89.53           C  
ATOM   1024  CG  HIS   135      14.088  -7.006  11.614  1.00 89.53           C  
ATOM   1025  ND1 HIS   135      13.870  -5.646  11.590  1.00 89.53           N  
ATOM   1026  CD2 HIS   135      13.777  -7.418  12.866  1.00 89.53           C  
ATOM   1027  CE1 HIS   135      13.446  -5.253  12.780  1.00 89.53           C  
ATOM   1028  NE2 HIS   135      13.381  -6.309  13.571  1.00 89.53           N  
ATOM   1029  N   LYS   136      11.195  -8.328  10.040  1.00 91.12           N  
ATOM   1030  CA  LYS   136      10.063  -9.040  10.626  1.00 91.12           C  
ATOM   1031  C   LYS   136       9.356  -9.901   9.583  1.00 91.12           C  
ATOM   1032  O   LYS   136       9.474  -9.653   8.381  1.00 91.12           O  
ATOM   1033  CB  LYS   136       9.073  -8.054  11.248  1.00 91.12           C  
ATOM   1034  CG  LYS   136       9.626  -7.296  12.446  1.00 91.12           C  
ATOM   1035  CD  LYS   136       8.570  -6.395  13.074  1.00 91.12           C  
ATOM   1036  CE  LYS   136       9.114  -5.654  14.287  1.00 91.12           C  
ATOM   1037  NZ  LYS   136       8.096  -4.737  14.880  1.00 91.12           N  
ATOM   1038  N   PHE   137       8.592 -10.965  10.045  1.00 90.38           N  
ATOM   1039  CA  PHE   137       7.787 -11.827   9.189  1.00 90.38           C  
ATOM   1040  C   PHE   137       6.329 -11.386   9.194  1.00 90.38           C  
ATOM   1041  O   PHE   137       5.880 -10.719  10.129  1.00 90.38           O  
ATOM   1042  CB  PHE   137       7.895 -13.287   9.640  1.00 90.38           C  
ATOM   1043  CG  PHE   137       9.220 -13.925   9.320  1.00 90.38           C  
ATOM   1044  CD1 PHE   137       9.395 -14.646   8.145  1.00 90.38           C  
ATOM   1045  CD2 PHE   137      10.292 -13.804  10.195  1.00 90.38           C  
ATOM   1046  CE1 PHE   137      10.620 -15.237   7.846  1.00 90.38           C  
ATOM   1047  CE2 PHE   137      11.519 -14.392   9.904  1.00 90.38           C  
ATOM   1048  CZ  PHE   137      11.681 -15.109   8.729  1.00 90.38           C  
ATOM   1049  N   PRO   138       5.636 -11.647   8.155  1.00 90.20           N  
ATOM   1050  CA  PRO   138       4.247 -11.190   8.072  1.00 90.20           C  
ATOM   1051  C   PRO   138       3.406 -11.639   9.265  1.00 90.20           C  
ATOM   1052  O   PRO   138       2.469 -10.942   9.662  1.00 90.20           O  
ATOM   1053  CB  PRO   138       3.742 -11.828   6.776  1.00 90.20           C  
ATOM   1054  CG  PRO   138       4.961 -11.975   5.922  1.00 90.20           C  
ATOM   1055  CD  PRO   138       6.128 -12.303   6.809  1.00 90.20           C  
ATOM   1056  N   GLY   139       3.726 -12.753   9.878  1.00 90.13           N  
ATOM   1057  CA  GLY   139       2.977 -13.246  11.023  1.00 90.13           C  
ATOM   1058  C   GLY   139       3.261 -12.476  12.299  1.00 90.13           C  
ATOM   1059  O   GLY   139       2.532 -12.606  13.284  1.00 90.13           O  
ATOM   1060  N   GLU   140       4.271 -11.617  12.232  1.00 89.73           N  
ATOM   1061  CA  GLU   140       4.711 -10.900  13.425  1.00 89.73           C  
ATOM   1062  C   GLU   140       4.229  -9.452  13.408  1.00 89.73           C  
ATOM   1063  O   GLU   140       4.513  -8.686  14.331  1.00 89.73           O  
ATOM   1064  CB  GLU   140       6.236 -10.945  13.548  1.00 89.73           C  
ATOM   1065  CG  GLU   140       6.797 -12.347  13.734  1.00 89.73           C  
ATOM   1066  CD  GLU   140       8.317 -12.389  13.744  1.00 89.73           C  
ATOM   1067  OE1 GLU   140       8.894 -13.317  14.354  1.00 89.73           O  
ATOM   1068  OE2 GLU   140       8.935 -11.486  13.137  1.00 89.73           O  
ATOM   1069  N   ILE   141       3.562  -9.067  12.341  1.00 88.15           N  
ATOM   1070  CA  ILE   141       3.112  -7.683  12.245  1.00 88.15           C  
ATOM   1071  C   ILE   141       1.585  -7.637  12.229  1.00 88.15           C  
ATOM   1072  O   ILE   141       0.928  -8.675  12.123  1.00 88.15           O  
ATOM   1073  CB  ILE   141       3.682  -6.989  10.987  1.00 88.15           C  
ATOM   1074  CG1 ILE   141       3.208  -7.709   9.719  1.00 88.15           C  
ATOM   1075  CG2 ILE   141       5.211  -6.935  11.047  1.00 88.15           C  
ATOM   1076  CD1 ILE   141       3.651  -7.041   8.425  1.00 88.15           C  
ATOM   1077  N   SER   142       0.945  -6.465  12.447  1.00 87.63           N  
ATOM   1078  CA  SER   142      -0.503  -6.297  12.513  1.00 87.63           C  
ATOM   1079  C   SER   142      -1.124  -6.304  11.121  1.00 87.63           C  
ATOM   1080  O   SER   142      -0.410  -6.282  10.116  1.00 87.63           O  
ATOM   1081  CB  SER   142      -0.860  -4.996  13.233  1.00 87.63           C  
ATOM   1082  OG  SER   142      -0.535  -3.873  12.433  1.00 87.63           O  
ATOM   1083  N   GLY   143      -2.383  -6.469  11.035  1.00 84.91           N  
ATOM   1084  CA  GLY   143      -3.093  -6.470   9.766  1.00 84.91           C  
ATOM   1085  C   GLY   143      -2.878  -5.202   8.961  1.00 84.91           C  
ATOM   1086  O   GLY   143      -2.653  -5.259   7.750  1.00 84.91           O  
ATOM   1087  N   GLY   144      -2.879  -4.070   9.617  1.00 85.10           N  
ATOM   1088  CA  GLY   144      -2.595  -2.808   8.952  1.00 85.10           C  
ATOM   1089  C   GLY   144      -1.190  -2.737   8.383  1.00 85.10           C  
ATOM   1090  O   GLY   144      -0.995  -2.286   7.253  1.00 85.10           O  
ATOM   1091  N   MET   145      -0.252  -3.316   9.126  1.00 88.18           N  
ATOM   1092  CA  MET   145       1.137  -3.309   8.675  1.00 88.18           C  
ATOM   1093  C   MET   145       1.333  -4.268   7.505  1.00 88.18           C  
ATOM   1094  O   MET   145       2.122  -3.995   6.599  1.00 88.18           O  
ATOM   1095  CB  MET   145       2.078  -3.682   9.821  1.00 88.18           C  
ATOM   1096  CG  MET   145       2.191  -2.612  10.895  1.00 88.18           C  
ATOM   1097  SD  MET   145       3.324  -3.097  12.254  1.00 88.18           S  
ATOM   1098  CE  MET   145       3.370  -1.549  13.200  1.00 88.18           C  
ATOM   1099  N   ARG   146       0.561  -5.371   7.548  1.00 90.37           N  
ATOM   1100  CA  ARG   146       0.648  -6.318   6.441  1.00 90.37           C  
ATOM   1101  C   ARG   146       0.199  -5.674   5.133  1.00 90.37           C  
ATOM   1102  O   ARG   146       0.806  -5.899   4.084  1.00 90.37           O  
ATOM   1103  CB  ARG   146      -0.195  -7.562   6.729  1.00 90.37           C  
ATOM   1104  CG  ARG   146       0.496  -8.582   7.619  1.00 90.37           C  
ATOM   1105  CD  ARG   146      -0.234  -9.918   7.620  1.00 90.37           C  
ATOM   1106  NE  ARG   146      -1.533  -9.821   8.280  1.00 90.37           N  
ATOM   1107  CZ  ARG   146      -2.352 -10.847   8.495  1.00 90.37           C  
ATOM   1108  NH1 ARG   146      -2.021 -12.073   8.104  1.00 90.37           N  
ATOM   1109  NH2 ARG   146      -3.511 -10.647   9.105  1.00 90.37           N  
ATOM   1110  N   LYS   147      -0.751  -4.803   5.175  1.00 90.86           N  
ATOM   1111  CA  LYS   147      -1.244  -4.118   3.984  1.00 90.86           C  
ATOM   1112  C   LYS   147      -0.222  -3.109   3.468  1.00 90.86           C  
ATOM   1113  O   LYS   147      -0.016  -2.989   2.258  1.00 90.86           O  
ATOM   1114  CB  LYS   147      -2.571  -3.417   4.277  1.00 90.86           C  
ATOM   1115  CG  LYS   147      -3.724  -4.368   4.563  1.00 90.86           C  
ATOM   1116  CD  LYS   147      -4.157  -5.114   3.307  1.00 90.86           C  
ATOM   1117  CE  LYS   147      -5.403  -5.954   3.557  1.00 90.86           C  
ATOM   1118  NZ  LYS   147      -5.753  -6.792   2.371  1.00 90.86           N  
ATOM   1119  N   ARG   148       0.354  -2.422   4.400  1.00 90.92           N  
ATOM   1120  CA  ARG   148       1.388  -1.469   4.011  1.00 90.92           C  
ATOM   1121  C   ARG   148       2.589  -2.182   3.400  1.00 90.92           C  
ATOM   1122  O   ARG   148       3.178  -1.699   2.430  1.00 90.92           O  
ATOM   1123  CB  ARG   148       1.831  -0.634   5.214  1.00 90.92           C  
ATOM   1124  CG  ARG   148       0.788   0.366   5.688  1.00 90.92           C  
ATOM   1125  CD  ARG   148       1.367   1.351   6.694  1.00 90.92           C  
ATOM   1126  NE  ARG   148       1.660   0.706   7.971  1.00 90.92           N  
ATOM   1127  CZ  ARG   148       1.985   1.351   9.088  1.00 90.92           C  
ATOM   1128  NH1 ARG   148       2.063   2.676   9.107  1.00 90.92           N  
ATOM   1129  NH2 ARG   148       2.232   0.665  10.194  1.00 90.92           N  
ATOM   1130  N   ALA   149       2.939  -3.273   4.046  1.00 92.13           N  
ATOM   1131  CA  ALA   149       4.009  -4.073   3.455  1.00 92.13           C  
ATOM   1132  C   ALA   149       3.627  -4.555   2.059  1.00 92.13           C  
ATOM   1133  O   ALA   149       4.455  -4.547   1.145  1.00 92.13           O  
ATOM   1134  CB  ALA   149       4.340  -5.263   4.353  1.00 92.13           C  
ATOM   1135  N   GLY   150       2.405  -5.018   1.952  1.00 92.61           N  
ATOM   1136  CA  GLY   150       1.921  -5.382   0.630  1.00 92.61           C  
ATOM   1137  C   GLY   150       1.950  -4.229  -0.356  1.00 92.61           C  
ATOM   1138  O   GLY   150       2.244  -4.422  -1.537  1.00 92.61           O  
ATOM   1139  N   LEU   151       1.646  -3.051   0.175  1.00 92.33           N  
ATOM   1140  CA  LEU   151       1.714  -1.863  -0.669  1.00 92.33           C  
ATOM   1141  C   LEU   151       3.153  -1.572  -1.083  1.00 92.33           C  
ATOM   1142  O   LEU   151       3.413  -1.231  -2.240  1.00 92.33           O  
ATOM   1143  CB  LEU   151       1.126  -0.652   0.061  1.00 92.33           C  
ATOM   1144  CG  LEU   151       1.050   0.650  -0.738  1.00 92.33           C  
ATOM   1145  CD1 LEU   151       0.244   0.442  -2.016  1.00 92.33           C  
ATOM   1146  CD2 LEU   151       0.442   1.763   0.110  1.00 92.33           C  
ATOM   1147  N   ALA   152       4.099  -1.702  -0.209  1.00 93.12           N  
ATOM   1148  CA  ALA   152       5.505  -1.520  -0.559  1.00 93.12           C  
ATOM   1149  C   ALA   152       5.931  -2.500  -1.649  1.00 93.12           C  
ATOM   1150  O   ALA   152       6.621  -2.122  -2.598  1.00 93.12           O  
ATOM   1151  CB  ALA   152       6.387  -1.688   0.676  1.00 93.12           C  
ATOM   1152  N   ARG   153       5.510  -3.702  -1.475  1.00 93.29           N  
ATOM   1153  CA  ARG   153       5.820  -4.713  -2.480  1.00 93.29           C  
ATOM   1154  C   ARG   153       5.216  -4.345  -3.831  1.00 93.29           C  
ATOM   1155  O   ARG   153       5.853  -4.524  -4.871  1.00 93.29           O  
ATOM   1156  CB  ARG   153       5.312  -6.087  -2.037  1.00 93.29           C  
ATOM   1157  CG  ARG   153       5.539  -7.188  -3.060  1.00 93.29           C  
ATOM   1158  CD  ARG   153       4.999  -8.527  -2.578  1.00 93.29           C  
ATOM   1159  NE  ARG   153       5.003  -9.525  -3.644  1.00 93.29           N  
ATOM   1160  CZ  ARG   153       4.673 -10.804  -3.485  1.00 93.29           C  
ATOM   1161  NH1 ARG   153       4.306 -11.268  -2.296  1.00 93.29           N  
ATOM   1162  NH2 ARG   153       4.712 -11.627  -4.524  1.00 93.29           N  
ATOM   1163  N   ALA   154       4.019  -3.783  -3.835  1.00 92.28           N  
ATOM   1164  CA  ALA   154       3.342  -3.390  -5.068  1.00 92.28           C  
ATOM   1165  C   ALA   154       4.043  -2.204  -5.725  1.00 92.28           C  
ATOM   1166  O   ALA   154       4.006  -2.054  -6.949  1.00 92.28           O  
ATOM   1167  CB  ALA   154       1.880  -3.051  -4.788  1.00 92.28           C  
ATOM   1168  N   LEU   155       4.828  -1.417  -5.037  1.00 92.17           N  
ATOM   1169  CA  LEU   155       5.394  -0.164  -5.525  1.00 92.17           C  
ATOM   1170  C   LEU   155       6.848  -0.353  -5.946  1.00 92.17           C  
ATOM   1171  O   LEU   155       7.419   0.506  -6.622  1.00 92.17           O  
ATOM   1172  CB  LEU   155       5.299   0.922  -4.450  1.00 92.17           C  
ATOM   1173  CG  LEU   155       3.895   1.434  -4.126  1.00 92.17           C  
ATOM   1174  CD1 LEU   155       3.932   2.345  -2.904  1.00 92.17           C  
ATOM   1175  CD2 LEU   155       3.302   2.165  -5.326  1.00 92.17           C  
ATOM   1176  N   VAL   156       7.474  -1.507  -5.634  1.00 91.24           N  
ATOM   1177  CA  VAL   156       8.925  -1.655  -5.675  1.00 91.24           C  
ATOM   1178  C   VAL   156       9.413  -1.576  -7.119  1.00 91.24           C  
ATOM   1179  O   VAL   156      10.535  -1.135  -7.379  1.00 91.24           O  
ATOM   1180  CB  VAL   156       9.378  -2.984  -5.031  1.00 91.24           C  
ATOM   1181  CG1 VAL   156       9.009  -4.169  -5.921  1.00 91.24           C  
ATOM   1182  CG2 VAL   156      10.882  -2.961  -4.764  1.00 91.24           C  
ATOM   1183  N   LEU   157       8.590  -1.893  -8.087  1.00 89.54           N  
ATOM   1184  CA  LEU   157       9.009  -1.838  -9.484  1.00 89.54           C  
ATOM   1185  C   LEU   157       8.604  -0.513 -10.120  1.00 89.54           C  
ATOM   1186  O   LEU   157       8.641  -0.370 -11.344  1.00 89.54           O  
ATOM   1187  CB  LEU   157       8.402  -3.002 -10.272  1.00 89.54           C  
ATOM   1188  CG  LEU   157       8.930  -4.397  -9.935  1.00 89.54           C  
ATOM   1189  CD1 LEU   157       8.191  -5.455 -10.748  1.00 89.54           C  
ATOM   1190  CD2 LEU   157      10.432  -4.475 -10.187  1.00 89.54           C  
ATOM   1191  N   ASP   158       8.035   0.429  -9.269  1.00 87.74           N  
ATOM   1192  CA  ASP   158       7.594   1.733  -9.755  1.00 87.74           C  
ATOM   1193  C   ASP   158       6.535   1.584 -10.845  1.00 87.74           C  
ATOM   1194  O   ASP   158       6.737   2.026 -11.978  1.00 87.74           O  
ATOM   1195  CB  ASP   158       8.782   2.540 -10.282  1.00 87.74           C  
ATOM   1196  CG  ASP   158       9.744   2.965  -9.186  1.00 87.74           C  
ATOM   1197  OD1 ASP   158       9.286   3.340  -8.085  1.00 87.74           O  
ATOM   1198  OD2 ASP   158      10.970   2.927  -9.427  1.00 87.74           O  
ATOM   1199  N   PRO   159       5.400   0.963 -10.454  1.00 89.76           N  
ATOM   1200  CA  PRO   159       4.327   0.723 -11.422  1.00 89.76           C  
ATOM   1201  C   PRO   159       3.664   2.013 -11.899  1.00 89.76           C  
ATOM   1202  O   PRO   159       3.767   3.047 -11.234  1.00 89.76           O  
ATOM   1203  CB  PRO   159       3.336  -0.145 -10.643  1.00 89.76           C  
ATOM   1204  CG  PRO   159       3.473   0.300  -9.222  1.00 89.76           C  
ATOM   1205  CD  PRO   159       4.917   0.620  -8.960  1.00 89.76           C  
ATOM   1206  N   GLU   160       2.997   1.993 -13.043  1.00 89.96           N  
ATOM   1207  CA  GLU   160       2.250   3.122 -13.589  1.00 89.96           C  
ATOM   1208  C   GLU   160       0.775   3.046 -13.207  1.00 89.96           C  
ATOM   1209  O   GLU   160       0.064   4.053 -13.250  1.00 89.96           O  
ATOM   1210  CB  GLU   160       2.397   3.178 -15.112  1.00 89.96           C  
ATOM   1211  CG  GLU   160       3.821   3.434 -15.584  1.00 89.96           C  
ATOM   1212  CD  GLU   160       3.918   3.707 -17.077  1.00 89.96           C  
ATOM   1213  OE1 GLU   160       4.998   3.473 -17.667  1.00 89.96           O  
ATOM   1214  OE2 GLU   160       2.908   4.159 -17.660  1.00 89.96           O  
ATOM   1215  N   ILE   161       0.353   1.805 -12.856  1.00 92.20           N  
ATOM   1216  CA  ILE   161      -1.020   1.557 -12.433  1.00 92.20           C  
ATOM   1217  C   ILE   161      -1.023   0.802 -11.105  1.00 92.20           C  
ATOM   1218  O   ILE   161      -0.353  -0.224 -10.966  1.00 92.20           O  
ATOM   1219  CB  ILE   161      -1.807   0.764 -13.501  1.00 92.20           C  
ATOM   1220  CG1 ILE   161      -1.784   1.506 -14.842  1.00 92.20           C  
ATOM   1221  CG2 ILE   161      -3.245   0.514 -13.038  1.00 92.20           C  
ATOM   1222  CD1 ILE   161      -2.244   0.665 -16.024  1.00 92.20           C  
ATOM   1223  N   ILE   162      -1.791   1.312 -10.159  1.00 93.27           N  
ATOM   1224  CA  ILE   162      -1.945   0.643  -8.872  1.00 93.27           C  
ATOM   1225  C   ILE   162      -3.397   0.212  -8.685  1.00 93.27           C  
ATOM   1226  O   ILE   162      -4.310   1.038  -8.755  1.00 93.27           O  
ATOM   1227  CB  ILE   162      -1.501   1.553  -7.705  1.00 93.27           C  
ATOM   1228  CG1 ILE   162      -0.043   1.988  -7.891  1.00 93.27           C  
ATOM   1229  CG2 ILE   162      -1.694   0.841  -6.362  1.00 93.27           C  
ATOM   1230  CD1 ILE   162       0.403   3.085  -6.934  1.00 93.27           C  
ATOM   1231  N   LEU   163      -3.599  -1.023  -8.499  1.00 93.58           N  
ATOM   1232  CA  LEU   163      -4.919  -1.584  -8.234  1.00 93.58           C  
ATOM   1233  C   LEU   163      -5.030  -2.051  -6.786  1.00 93.58           C  
ATOM   1234  O   LEU   163      -4.221  -2.861  -6.327  1.00 93.58           O  
ATOM   1235  CB  LEU   163      -5.206  -2.751  -9.182  1.00 93.58           C  
ATOM   1236  CG  LEU   163      -5.048  -2.464 -10.677  1.00 93.58           C  
ATOM   1237  CD1 LEU   163      -5.304  -3.730 -11.489  1.00 93.58           C  
ATOM   1238  CD2 LEU   163      -5.989  -1.345 -11.109  1.00 93.58           C  
ATOM   1239  N   CYS   164      -5.970  -1.552  -6.069  1.00 93.03           N  
ATOM   1240  CA  CYS   164      -6.181  -1.929  -4.676  1.00 93.03           C  
ATOM   1241  C   CYS   164      -7.515  -2.645  -4.501  1.00 93.03           C  
ATOM   1242  O   CYS   164      -8.569  -2.087  -4.812  1.00 93.03           O  
ATOM   1243  CB  CYS   164      -6.131  -0.696  -3.774  1.00 93.03           C  
ATOM   1244  SG  CYS   164      -4.569   0.206  -3.860  1.00 93.03           S  
ATOM   1245  N   ASP   165      -7.432  -3.868  -4.070  1.00 91.21           N  
ATOM   1246  CA  ASP   165      -8.616  -4.682  -3.812  1.00 91.21           C  
ATOM   1247  C   ASP   165      -9.011  -4.624  -2.338  1.00 91.21           C  
ATOM   1248  O   ASP   165      -8.413  -5.305  -1.502  1.00 91.21           O  
ATOM   1249  CB  ASP   165      -8.373  -6.132  -4.235  1.00 91.21           C  
ATOM   1250  CG  ASP   165      -9.645  -6.961  -4.268  1.00 91.21           C  
ATOM   1251  OD1 ASP   165     -10.742  -6.405  -4.043  1.00 91.21           O  
ATOM   1252  OD2 ASP   165      -9.550  -8.181  -4.519  1.00 91.21           O  
ATOM   1253  N   GLU   166      -9.911  -3.783  -1.972  1.00 88.87           N  
ATOM   1254  CA  GLU   166     -10.466  -3.602  -0.633  1.00 88.87           C  
ATOM   1255  C   GLU   166      -9.360  -3.404   0.400  1.00 88.87           C  
ATOM   1256  O   GLU   166      -9.228  -4.196   1.335  1.00 88.87           O  
ATOM   1257  CB  GLU   166     -11.339  -4.798  -0.246  1.00 88.87           C  
ATOM   1258  CG  GLU   166     -12.566  -4.974  -1.129  1.00 88.87           C  
ATOM   1259  CD  GLU   166     -13.580  -5.953  -0.559  1.00 88.87           C  
ATOM   1260  OE1 GLU   166     -14.492  -6.383  -1.301  1.00 88.87           O  
ATOM   1261  OE2 GLU   166     -13.462  -6.290   0.641  1.00 88.87           O  
ATOM   1262  N   PRO   167      -8.597  -2.399   0.241  1.00 88.04           N  
ATOM   1263  CA  PRO   167      -7.473  -2.200   1.158  1.00 88.04           C  
ATOM   1264  C   PRO   167      -7.921  -1.953   2.597  1.00 88.04           C  
ATOM   1265  O   PRO   167      -7.124  -2.089   3.528  1.00 88.04           O  
ATOM   1266  CB  PRO   167      -6.766  -0.968   0.587  1.00 88.04           C  
ATOM   1267  CG  PRO   167      -7.834  -0.219  -0.142  1.00 88.04           C  
ATOM   1268  CD  PRO   167      -8.791  -1.211  -0.738  1.00 88.04           C  
ATOM   1269  N   ASP   168      -9.176  -1.687   2.823  1.00 86.04           N  
ATOM   1270  CA  ASP   168      -9.645  -1.289   4.146  1.00 86.04           C  
ATOM   1271  C   ASP   168     -10.228  -2.480   4.903  1.00 86.04           C  
ATOM   1272  O   ASP   168     -10.578  -2.364   6.080  1.00 86.04           O  
ATOM   1273  CB  ASP   168     -10.689  -0.176   4.033  1.00 86.04           C  
ATOM   1274  CG  ASP   168     -11.824  -0.521   3.086  1.00 86.04           C  
ATOM   1275  OD1 ASP   168     -11.558  -1.019   1.971  1.00 86.04           O  
ATOM   1276  OD2 ASP   168     -12.995  -0.291   3.457  1.00 86.04           O  
ATOM   1277  N   SER   169     -10.351  -3.598   4.202  1.00 85.28           N  
ATOM   1278  CA  SER   169     -10.994  -4.744   4.835  1.00 85.28           C  
ATOM   1279  C   SER   169     -10.238  -5.181   6.085  1.00 85.28           C  
ATOM   1280  O   SER   169      -9.023  -5.386   6.042  1.00 85.28           O  
ATOM   1281  CB  SER   169     -11.094  -5.913   3.855  1.00 85.28           C  
ATOM   1282  OG  SER   169      -9.806  -6.401   3.521  1.00 85.28           O  
ATOM   1283  N   GLY   170     -10.897  -5.201   7.208  1.00 81.83           N  
ATOM   1284  CA  GLY   170     -10.376  -5.693   8.473  1.00 81.83           C  
ATOM   1285  C   GLY   170      -9.723  -4.611   9.311  1.00 81.83           C  
ATOM   1286  O   GLY   170      -9.181  -4.891  10.383  1.00 81.83           O  
ATOM   1287  N   LEU   171      -9.682  -3.377   8.818  1.00 83.45           N  
ATOM   1288  CA  LEU   171      -9.001  -2.316   9.552  1.00 83.45           C  
ATOM   1289  C   LEU   171     -10.000  -1.458  10.320  1.00 83.45           C  
ATOM   1290  O   LEU   171     -11.155  -1.325   9.909  1.00 83.45           O  
ATOM   1291  CB  LEU   171      -8.187  -1.440   8.596  1.00 83.45           C  
ATOM   1292  CG  LEU   171      -7.019  -2.121   7.880  1.00 83.45           C  
ATOM   1293  CD1 LEU   171      -6.296  -1.125   6.980  1.00 83.45           C  
ATOM   1294  CD2 LEU   171      -6.055  -2.733   8.891  1.00 83.45           C  
ATOM   1295  N   ASP   172      -9.594  -0.958  11.497  1.00 80.76           N  
ATOM   1296  CA  ASP   172     -10.410   0.007  12.226  1.00 80.76           C  
ATOM   1297  C   ASP   172     -10.454   1.349  11.499  1.00 80.76           C  
ATOM   1298  O   ASP   172      -9.670   1.588  10.577  1.00 80.76           O  
ATOM   1299  CB  ASP   172      -9.876   0.197  13.648  1.00 80.76           C  
ATOM   1300  CG  ASP   172      -8.453   0.726  13.681  1.00 80.76           C  
ATOM   1301  OD1 ASP   172      -7.505  -0.060  13.470  1.00 80.76           O  
ATOM   1302  OD2 ASP   172      -8.278   1.939  13.924  1.00 80.76           O  
ATOM   1303  N   PRO   173     -11.353   2.222  11.783  1.00 76.41           N  
ATOM   1304  CA  PRO   173     -11.551   3.473  11.045  1.00 76.41           C  
ATOM   1305  C   PRO   173     -10.310   4.364  11.052  1.00 76.41           C  
ATOM   1306  O   PRO   173     -10.041   5.061  10.071  1.00 76.41           O  
ATOM   1307  CB  PRO   173     -12.708   4.143  11.790  1.00 76.41           C  
ATOM   1308  CG  PRO   173     -13.513   3.011  12.342  1.00 76.41           C  
ATOM   1309  CD  PRO   173     -12.575   1.910  12.745  1.00 76.41           C  
ATOM   1310  N   VAL   174      -9.543   4.311  12.152  1.00 78.18           N  
ATOM   1311  CA  VAL   174      -8.346   5.142  12.241  1.00 78.18           C  
ATOM   1312  C   VAL   174      -7.293   4.638  11.258  1.00 78.18           C  
ATOM   1313  O   VAL   174      -6.689   5.426  10.526  1.00 78.18           O  
ATOM   1314  CB  VAL   174      -7.773   5.158  13.676  1.00 78.18           C  
ATOM   1315  CG1 VAL   174      -6.492   5.989  13.735  1.00 78.18           C  
ATOM   1316  CG2 VAL   174      -8.810   5.699  14.658  1.00 78.18           C  
ATOM   1317  N   ARG   175      -7.209   3.363  11.121  1.00 84.09           N  
ATOM   1318  CA  ARG   175      -6.203   2.791  10.232  1.00 84.09           C  
ATOM   1319  C   ARG   175      -6.625   2.921   8.773  1.00 84.09           C  
ATOM   1320  O   ARG   175      -5.780   3.072   7.888  1.00 84.09           O  
ATOM   1321  CB  ARG   175      -5.954   1.321  10.577  1.00 84.09           C  
ATOM   1322  CG  ARG   175      -5.227   1.112  11.895  1.00 84.09           C  
ATOM   1323  CD  ARG   175      -4.847  -0.347  12.105  1.00 84.09           C  
ATOM   1324  NE  ARG   175      -4.116  -0.540  13.354  1.00 84.09           N  
ATOM   1325  CZ  ARG   175      -3.807  -1.723  13.877  1.00 84.09           C  
ATOM   1326  NH1 ARG   175      -4.162  -2.847  13.266  1.00 84.09           N  
ATOM   1327  NH2 ARG   175      -3.139  -1.783  15.019  1.00 84.09           N  
ATOM   1328  N   THR   176      -7.854   2.875   8.621  1.00 84.56           N  
ATOM   1329  CA  THR   176      -8.388   3.084   7.280  1.00 84.56           C  
ATOM   1330  C   THR   176      -8.095   4.502   6.797  1.00 84.56           C  
ATOM   1331  O   THR   176      -7.670   4.698   5.656  1.00 84.56           O  
ATOM   1332  CB  THR   176      -9.906   2.829   7.238  1.00 84.56           C  
ATOM   1333  OG1 THR   176     -10.165   1.464   7.592  1.00 84.56           O  
ATOM   1334  CG2 THR   176     -10.470   3.096   5.846  1.00 84.56           C  
ATOM   1335  N   ALA   177      -8.260   5.457   7.665  1.00 81.50           N  
ATOM   1336  CA  ALA   177      -7.968   6.845   7.315  1.00 81.50           C  
ATOM   1337  C   ALA   177      -6.487   7.031   7.000  1.00 81.50           C  
ATOM   1338  O   ALA   177      -6.130   7.746   6.062  1.00 81.50           O  
ATOM   1339  CB  ALA   177      -8.389   7.779   8.447  1.00 81.50           C  
ATOM   1340  N   TYR   178      -5.739   6.343   7.791  1.00 84.45           N  
ATOM   1341  CA  TYR   178      -4.301   6.417   7.560  1.00 84.45           C  
ATOM   1342  C   TYR   178      -3.934   5.818   6.208  1.00 84.45           C  
ATOM   1343  O   TYR   178      -3.164   6.410   5.448  1.00 84.45           O  
ATOM   1344  CB  TYR   178      -3.538   5.696   8.676  1.00 84.45           C  
ATOM   1345  CG  TYR   178      -2.038   5.763   8.528  1.00 84.45           C  
ATOM   1346  CD1 TYR   178      -1.313   4.662   8.079  1.00 84.45           C  
ATOM   1347  CD2 TYR   178      -1.343   6.927   8.837  1.00 84.45           C  
ATOM   1348  CE1 TYR   178       0.070   4.719   7.942  1.00 84.45           C  
ATOM   1349  CE2 TYR   178       0.040   6.995   8.704  1.00 84.45           C  
ATOM   1350  CZ  TYR   178       0.737   5.888   8.257  1.00 84.45           C  
ATOM   1351  OH  TYR   178       2.106   5.950   8.123  1.00 84.45           O  
ATOM   1352  N   LEU   179      -4.417   4.683   5.934  1.00 85.32           N  
ATOM   1353  CA  LEU   179      -4.136   4.044   4.653  1.00 85.32           C  
ATOM   1354  C   LEU   179      -4.638   4.902   3.496  1.00 85.32           C  
ATOM   1355  O   LEU   179      -3.956   5.041   2.478  1.00 85.32           O  
ATOM   1356  CB  LEU   179      -4.782   2.657   4.592  1.00 85.32           C  
ATOM   1357  CG  LEU   179      -4.494   1.830   3.339  1.00 85.32           C  
ATOM   1358  CD1 LEU   179      -3.001   1.540   3.226  1.00 85.32           C  
ATOM   1359  CD2 LEU   179      -5.296   0.533   3.358  1.00 85.32           C  
ATOM   1360  N   SER   180      -5.748   5.499   3.666  1.00 84.80           N  
ATOM   1361  CA  SER   180      -6.308   6.370   2.638  1.00 84.80           C  
ATOM   1362  C   SER   180      -5.388   7.552   2.352  1.00 84.80           C  
ATOM   1363  O   SER   180      -5.109   7.862   1.192  1.00 84.80           O  
ATOM   1364  CB  SER   180      -7.688   6.877   3.058  1.00 84.80           C  
ATOM   1365  OG  SER   180      -8.594   5.799   3.217  1.00 84.80           O  
ATOM   1366  N   GLN   181      -4.921   8.133   3.392  1.00 84.37           N  
ATOM   1367  CA  GLN   181      -4.002   9.255   3.230  1.00 84.37           C  
ATOM   1368  C   GLN   181      -2.700   8.809   2.571  1.00 84.37           C  
ATOM   1369  O   GLN   181      -2.131   9.536   1.754  1.00 84.37           O  
ATOM   1370  CB  GLN   181      -3.709   9.908   4.582  1.00 84.37           C  
ATOM   1371  CG  GLN   181      -2.933  11.214   4.479  1.00 84.37           C  
ATOM   1372  CD  GLN   181      -3.647  12.256   3.637  1.00 84.37           C  
ATOM   1373  OE1 GLN   181      -4.844  12.502   3.815  1.00 84.37           O  
ATOM   1374  NE2 GLN   181      -2.918  12.874   2.715  1.00 84.37           N  
ATOM   1375  N   LEU   182      -2.305   7.664   2.929  1.00 86.45           N  
ATOM   1376  CA  LEU   182      -1.084   7.126   2.339  1.00 86.45           C  
ATOM   1377  C   LEU   182      -1.246   6.933   0.835  1.00 86.45           C  
ATOM   1378  O   LEU   182      -0.339   7.250   0.063  1.00 86.45           O  
ATOM   1379  CB  LEU   182      -0.710   5.797   2.999  1.00 86.45           C  
ATOM   1380  CG  LEU   182       0.571   5.127   2.497  1.00 86.45           C  
ATOM   1381  CD1 LEU   182       1.782   5.999   2.808  1.00 86.45           C  
ATOM   1382  CD2 LEU   182       0.728   3.743   3.117  1.00 86.45           C  
ATOM   1383  N   LEU   183      -2.377   6.455   0.385  1.00 84.84           N  
ATOM   1384  CA  LEU   183      -2.618   6.254  -1.039  1.00 84.84           C  
ATOM   1385  C   LEU   183      -2.630   7.586  -1.782  1.00 84.84           C  
ATOM   1386  O   LEU   183      -2.104   7.687  -2.892  1.00 84.84           O  
ATOM   1387  CB  LEU   183      -3.944   5.521  -1.260  1.00 84.84           C  
ATOM   1388  CG  LEU   183      -3.973   4.040  -0.877  1.00 84.84           C  
ATOM   1389  CD1 LEU   183      -5.399   3.504  -0.942  1.00 84.84           C  
ATOM   1390  CD2 LEU   183      -3.051   3.234  -1.786  1.00 84.84           C  
ATOM   1391  N   ILE   184      -3.100   8.610  -1.132  1.00 83.10           N  
ATOM   1392  CA  ILE   184      -3.111   9.950  -1.709  1.00 83.10           C  
ATOM   1393  C   ILE   184      -1.680  10.464  -1.848  1.00 83.10           C  
ATOM   1394  O   ILE   184      -1.313  11.026  -2.882  1.00 83.10           O  
ATOM   1395  CB  ILE   184      -3.950  10.927  -0.855  1.00 83.10           C  
ATOM   1396  CG1 ILE   184      -5.433  10.539  -0.903  1.00 83.10           C  
ATOM   1397  CG2 ILE   184      -3.746  12.369  -1.326  1.00 83.10           C  
ATOM   1398  CD1 ILE   184      -6.301  11.287   0.100  1.00 83.10           C  
ATOM   1399  N   ASP   185      -0.950  10.239  -0.816  1.00 83.25           N  
ATOM   1400  CA  ASP   185       0.432  10.708  -0.820  1.00 83.25           C  
ATOM   1401  C   ASP   185       1.254   9.984  -1.885  1.00 83.25           C  
ATOM   1402  O   ASP   185       2.071  10.601  -2.571  1.00 83.25           O  
ATOM   1403  CB  ASP   185       1.069  10.514   0.558  1.00 83.25           C  
ATOM   1404  CG  ASP   185       0.468  11.416   1.621  1.00 83.25           C  
ATOM   1405  OD1 ASP   185      -0.219  12.400   1.269  1.00 83.25           O  
ATOM   1406  OD2 ASP   185       0.687  11.144   2.821  1.00 83.25           O  
ATOM   1407  N   ILE   186       0.974   8.783  -2.020  1.00 82.92           N  
ATOM   1408  CA  ILE   186       1.713   7.995  -3.000  1.00 82.92           C  
ATOM   1409  C   ILE   186       1.356   8.458  -4.410  1.00 82.92           C  
ATOM   1410  O   ILE   186       2.234   8.604  -5.264  1.00 82.92           O  
ATOM   1411  CB  ILE   186       1.425   6.485  -2.843  1.00 82.92           C  
ATOM   1412  CG1 ILE   186       2.127   5.934  -1.597  1.00 82.92           C  
ATOM   1413  CG2 ILE   186       1.856   5.720  -4.098  1.00 82.92           C  
ATOM   1414  CD1 ILE   186       1.694   4.525  -1.214  1.00 82.92           C  
ATOM   1415  N   ASN   187       0.047   8.599  -4.659  1.00 82.97           N  
ATOM   1416  CA  ASN   187      -0.354   9.110  -5.965  1.00 82.97           C  
ATOM   1417  C   ASN   187       0.288  10.463  -6.259  1.00 82.97           C  
ATOM   1418  O   ASN   187       0.727  10.715  -7.383  1.00 82.97           O  
ATOM   1419  CB  ASN   187      -1.878   9.215  -6.056  1.00 82.97           C  
ATOM   1420  CG  ASN   187      -2.344   9.844  -7.354  1.00 82.97           C  
ATOM   1421  OD1 ASN   187      -2.743  11.012  -7.384  1.00 82.97           O  
ATOM   1422  ND2 ASN   187      -2.297   9.077  -8.436  1.00 82.97           N  
ATOM   1423  N   ALA   188       0.421  11.333  -5.201  1.00 78.30           N  
ATOM   1424  CA  ALA   188       1.009  12.659  -5.369  1.00 78.30           C  
ATOM   1425  C   ALA   188       2.503  12.563  -5.666  1.00 78.30           C  
ATOM   1426  O   ALA   188       3.055  13.399  -6.385  1.00 78.30           O  
ATOM   1427  CB  ALA   188       0.772  13.508  -4.122  1.00 78.30           C  
ATOM   1428  N   GLN   189       3.124  11.457  -5.329  1.00 77.82           N  
ATOM   1429  CA  GLN   189       4.570  11.342  -5.487  1.00 77.82           C  
ATOM   1430  C   GLN   189       4.926  10.600  -6.771  1.00 77.82           C  
ATOM   1431  O   GLN   189       5.856  10.989  -7.481  1.00 77.82           O  
ATOM   1432  CB  GLN   189       5.186  10.631  -4.281  1.00 77.82           C  
ATOM   1433  CG  GLN   189       5.262  11.496  -3.030  1.00 77.82           C  
ATOM   1434  CD  GLN   189       5.907  10.779  -1.859  1.00 77.82           C  
ATOM   1435  OE1 GLN   189       6.427   9.668  -2.005  1.00 77.82           O  
ATOM   1436  NE2 GLN   189       5.878  11.408  -0.689  1.00 77.82           N  
ATOM   1437  N   ILE   190       4.258   9.505  -7.185  1.00 77.95           N  
ATOM   1438  CA  ILE   190       4.708   8.674  -8.296  1.00 77.95           C  
ATOM   1439  C   ILE   190       3.832   8.931  -9.520  1.00 77.95           C  
ATOM   1440  O   ILE   190       4.192   8.554 -10.638  1.00 77.95           O  
ATOM   1441  CB  ILE   190       4.685   7.174  -7.926  1.00 77.95           C  
ATOM   1442  CG1 ILE   190       3.291   6.766  -7.436  1.00 77.95           C  
ATOM   1443  CG2 ILE   190       5.750   6.862  -6.870  1.00 77.95           C  
ATOM   1444  CD1 ILE   190       3.138   5.273  -7.178  1.00 77.95           C  
ATOM   1445  N   ASP   191       2.682   9.664  -9.417  1.00 80.06           N  
ATOM   1446  CA  ASP   191       1.753  10.003 -10.491  1.00 80.06           C  
ATOM   1447  C   ASP   191       1.196   8.745 -11.153  1.00 80.06           C  
ATOM   1448  O   ASP   191       1.133   8.659 -12.381  1.00 80.06           O  
ATOM   1449  CB  ASP   191       2.439  10.887 -11.535  1.00 80.06           C  
ATOM   1450  CG  ASP   191       2.457  12.355 -11.149  1.00 80.06           C  
ATOM   1451  OD1 ASP   191       1.671  12.764 -10.268  1.00 80.06           O  
ATOM   1452  OD2 ASP   191       3.262  13.111 -11.734  1.00 80.06           O  
ATOM   1453  N   ALA   192       0.995   7.683 -10.383  1.00 86.31           N  
ATOM   1454  CA  ALA   192       0.423   6.445 -10.905  1.00 86.31           C  
ATOM   1455  C   ALA   192      -1.100   6.519 -10.949  1.00 86.31           C  
ATOM   1456  O   ALA   192      -1.710   7.315 -10.231  1.00 86.31           O  
ATOM   1457  CB  ALA   192       0.871   5.254 -10.060  1.00 86.31           C  
ATOM   1458  N   THR   193      -1.749   5.881 -11.951  1.00 91.03           N  
ATOM   1459  CA  THR   193      -3.192   5.675 -11.996  1.00 91.03           C  
ATOM   1460  C   THR   193      -3.627   4.666 -10.936  1.00 91.03           C  
ATOM   1461  O   THR   193      -3.133   3.538 -10.905  1.00 91.03           O  
ATOM   1462  CB  THR   193      -3.644   5.190 -13.386  1.00 91.03           C  
ATOM   1463  OG1 THR   193      -3.276   6.166 -14.369  1.00 91.03           O  
ATOM   1464  CG2 THR   193      -5.155   4.985 -13.432  1.00 91.03           C  
ATOM   1465  N   VAL   194      -4.453   5.124  -9.992  1.00 91.64           N  
ATOM   1466  CA  VAL   194      -4.860   4.281  -8.872  1.00 91.64           C  
ATOM   1467  C   VAL   194      -6.345   3.949  -8.988  1.00 91.64           C  
ATOM   1468  O   VAL   194      -7.175   4.842  -9.177  1.00 91.64           O  
ATOM   1469  CB  VAL   194      -4.570   4.962  -7.515  1.00 91.64           C  
ATOM   1470  CG1 VAL   194      -5.014   4.070  -6.357  1.00 91.64           C  
ATOM   1471  CG2 VAL   194      -3.085   5.300  -7.395  1.00 91.64           C  
ATOM   1472  N   LEU   195      -6.672   2.728  -9.016  1.00 92.80           N  
ATOM   1473  CA  LEU   195      -8.050   2.256  -8.924  1.00 92.80           C  
ATOM   1474  C   LEU   195      -8.264   1.452  -7.646  1.00 92.80           C  
ATOM   1475  O   LEU   195      -7.611   0.428  -7.435  1.00 92.80           O  
ATOM   1476  CB  LEU   195      -8.406   1.403 -10.144  1.00 92.80           C  
ATOM   1477  CG  LEU   195      -9.814   0.806 -10.166  1.00 92.80           C  
ATOM   1478  CD1 LEU   195     -10.859   1.916 -10.220  1.00 92.80           C  
ATOM   1479  CD2 LEU   195      -9.974  -0.145 -11.347  1.00 92.80           C  
ATOM   1480  N   ILE   196      -9.168   1.936  -6.803  1.00 92.45           N  
ATOM   1481  CA  ILE   196      -9.475   1.297  -5.528  1.00 92.45           C  
ATOM   1482  C   ILE   196     -10.860   0.658  -5.591  1.00 92.45           C  
ATOM   1483  O   ILE   196     -11.844   1.325  -5.921  1.00 92.45           O  
ATOM   1484  CB  ILE   196      -9.402   2.306  -4.359  1.00 92.45           C  
ATOM   1485  CG1 ILE   196      -8.022   2.972  -4.314  1.00 92.45           C  
ATOM   1486  CG2 ILE   196      -9.722   1.615  -3.030  1.00 92.45           C  
ATOM   1487  CD1 ILE   196      -7.941   4.162  -3.367  1.00 92.45           C  
ATOM   1488  N   VAL   197     -10.975  -0.586  -5.318  1.00 91.52           N  
ATOM   1489  CA  VAL   197     -12.251  -1.276  -5.168  1.00 91.52           C  
ATOM   1490  C   VAL   197     -12.582  -1.433  -3.685  1.00 91.52           C  
ATOM   1491  O   VAL   197     -11.787  -1.984  -2.920  1.00 91.52           O  
ATOM   1492  CB  VAL   197     -12.234  -2.658  -5.859  1.00 91.52           C  
ATOM   1493  CG1 VAL   197     -13.543  -3.404  -5.607  1.00 91.52           C  
ATOM   1494  CG2 VAL   197     -11.985  -2.501  -7.358  1.00 91.52           C  
ATOM   1495  N   THR   198     -13.655  -0.856  -3.219  1.00 89.22           N  
ATOM   1496  CA  THR   198     -14.022  -0.860  -1.808  1.00 89.22           C  
ATOM   1497  C   THR   198     -15.539  -0.807  -1.643  1.00 89.22           C  
ATOM   1498  O   THR   198     -16.260  -0.486  -2.590  1.00 89.22           O  
ATOM   1499  CB  THR   198     -13.381   0.324  -1.060  1.00 89.22           C  
ATOM   1500  OG1 THR   198     -13.753   0.266   0.323  1.00 89.22           O  
ATOM   1501  CG2 THR   198     -13.839   1.656  -1.643  1.00 89.22           C  
ATOM   1502  N   HIS   199     -16.033  -1.278  -0.587  1.00 86.32           N  
ATOM   1503  CA  HIS   199     -17.433  -1.092  -0.224  1.00 86.32           C  
ATOM   1504  C   HIS   199     -17.588  -0.012   0.841  1.00 86.32           C  
ATOM   1505  O   HIS   199     -18.700   0.258   1.301  1.00 86.32           O  
ATOM   1506  CB  HIS   199     -18.038  -2.407   0.270  1.00 86.32           C  
ATOM   1507  CG  HIS   199     -17.331  -2.985   1.455  1.00 86.32           C  
ATOM   1508  ND1 HIS   199     -16.121  -3.637   1.354  1.00 86.32           N  
ATOM   1509  CD2 HIS   199     -17.664  -3.005   2.766  1.00 86.32           C  
ATOM   1510  CE1 HIS   199     -15.741  -4.035   2.556  1.00 86.32           C  
ATOM   1511  NE2 HIS   199     -16.659  -3.664   3.431  1.00 86.32           N  
ATOM   1512  N   ASN   200     -16.325   0.531   1.310  1.00 82.89           N  
ATOM   1513  CA  ASN   200     -16.354   1.552   2.352  1.00 82.89           C  
ATOM   1514  C   ASN   200     -16.666   2.931   1.777  1.00 82.89           C  
ATOM   1515  O   ASN   200     -15.884   3.473   0.994  1.00 82.89           O  
ATOM   1516  CB  ASN   200     -15.026   1.582   3.112  1.00 82.89           C  
ATOM   1517  CG  ASN   200     -15.106   2.382   4.397  1.00 82.89           C  
ATOM   1518  OD1 ASN   200     -15.921   3.300   4.521  1.00 82.89           O  
ATOM   1519  ND2 ASN   200     -14.262   2.040   5.363  1.00 82.89           N  
ATOM   1520  N   ILE   201     -17.622   3.493   2.290  1.00 81.37           N  
ATOM   1521  CA  ILE   201     -18.151   4.759   1.793  1.00 81.37           C  
ATOM   1522  C   ILE   201     -17.229   5.902   2.211  1.00 81.37           C  
ATOM   1523  O   ILE   201     -17.082   6.887   1.483  1.00 81.37           O  
ATOM   1524  CB  ILE   201     -19.586   5.013   2.308  1.00 81.37           C  
ATOM   1525  CG1 ILE   201     -20.512   3.863   1.896  1.00 81.37           C  
ATOM   1526  CG2 ILE   201     -20.115   6.354   1.791  1.00 81.37           C  
ATOM   1527  CD1 ILE   201     -21.832   3.829   2.653  1.00 81.37           C  
ATOM   1528  N   ASN   202     -16.578   5.747   3.364  1.00 78.38           N  
ATOM   1529  CA  ASN   202     -15.696   6.806   3.843  1.00 78.38           C  
ATOM   1530  C   ASN   202     -14.525   7.034   2.891  1.00 78.38           C  
ATOM   1531  O   ASN   202     -14.161   8.178   2.612  1.00 78.38           O  
ATOM   1532  CB  ASN   202     -15.182   6.481   5.248  1.00 78.38           C  
ATOM   1533  CG  ASN   202     -16.277   6.531   6.295  1.00 78.38           C  
ATOM   1534  OD1 ASN   202     -17.204   7.340   6.205  1.00 78.38           O  
ATOM   1535  ND2 ASN   202     -16.179   5.664   7.297  1.00 78.38           N  
ATOM   1536  N   ILE   203     -14.008   5.969   2.346  1.00 80.76           N  
ATOM   1537  CA  ILE   203     -12.911   6.100   1.394  1.00 80.76           C  
ATOM   1538  C   ILE   203     -13.411   6.777   0.120  1.00 80.76           C  
ATOM   1539  O   ILE   203     -12.723   7.627  -0.450  1.00 80.76           O  
ATOM   1540  CB  ILE   203     -12.285   4.727   1.061  1.00 80.76           C  
ATOM   1541  CG1 ILE   203     -11.583   4.147   2.295  1.00 80.76           C  
ATOM   1542  CG2 ILE   203     -11.312   4.848  -0.116  1.00 80.76           C  
ATOM   1543  CD1 ILE   203     -11.028   2.744   2.089  1.00 80.76           C  
ATOM   1544  N   ALA   204     -14.572   6.449  -0.260  1.00 78.24           N  
ATOM   1545  CA  ALA   204     -15.154   6.986  -1.488  1.00 78.24           C  
ATOM   1546  C   ALA   204     -15.409   8.486  -1.364  1.00 78.24           C  
ATOM   1547  O   ALA   204     -15.399   9.208  -2.363  1.00 78.24           O  
ATOM   1548  CB  ALA   204     -16.452   6.256  -1.825  1.00 78.24           C  
ATOM   1549  N   ARG   205     -15.497   8.969  -0.141  1.00 78.24           N  
ATOM   1550  CA  ARG   205     -15.833  10.375   0.056  1.00 78.24           C  
ATOM   1551  C   ARG   205     -14.574  11.229   0.162  1.00 78.24           C  
ATOM   1552  O   ARG   205     -14.597  12.421  -0.154  1.00 78.24           O  
ATOM   1553  CB  ARG   205     -16.693  10.552   1.310  1.00 78.24           C  
ATOM   1554  CG  ARG   205     -18.132  10.091   1.139  1.00 78.24           C  
ATOM   1555  CD  ARG   205     -18.970  10.392   2.374  1.00 78.24           C  
ATOM   1556  NE  ARG   205     -20.372  10.034   2.174  1.00 78.24           N  
ATOM   1557  CZ  ARG   205     -21.367  10.387   2.983  1.00 78.24           C  
ATOM   1558  NH1 ARG   205     -21.133  11.118   4.066  1.00 78.24           N  
ATOM   1559  NH2 ARG   205     -22.606  10.006   2.706  1.00 78.24           N  
ATOM   1560  N   THR   206     -13.511  10.583   0.537  1.00 76.23           N  
ATOM   1561  CA  THR   206     -12.374  11.410   0.924  1.00 76.23           C  
ATOM   1562  C   THR   206     -11.269  11.336  -0.127  1.00 76.23           C  
ATOM   1563  O   THR   206     -10.577  12.325  -0.378  1.00 76.23           O  
ATOM   1564  CB  THR   206     -11.813  10.984   2.293  1.00 76.23           C  
ATOM   1565  OG1 THR   206     -11.612   9.565   2.300  1.00 76.23           O  
ATOM   1566  CG2 THR   206     -12.772  11.355   3.420  1.00 76.23           C  
ATOM   1567  N   VAL   207     -11.213  10.235  -0.881  1.00 72.48           N  
ATOM   1568  CA  VAL   207      -9.952   9.980  -1.570  1.00 72.48           C  
ATOM   1569  C   VAL   207     -10.116  10.250  -3.064  1.00 72.48           C  
ATOM   1570  O   VAL   207      -9.395  11.070  -3.636  1.00 72.48           O  
ATOM   1571  CB  VAL   207      -9.463   8.532  -1.341  1.00 72.48           C  
ATOM   1572  CG1 VAL   207      -8.262   8.220  -2.233  1.00 72.48           C  
ATOM   1573  CG2 VAL   207      -9.110   8.316   0.130  1.00 72.48           C  
ATOM   1574  N   PRO   208     -11.075   9.740  -3.853  1.00 72.18           N  
ATOM   1575  CA  PRO   208     -10.969   9.613  -5.308  1.00 72.18           C  
ATOM   1576  C   PRO   208     -11.302  10.911  -6.040  1.00 72.18           C  
ATOM   1577  O   PRO   208     -11.941  11.799  -5.469  1.00 72.18           O  
ATOM   1578  CB  PRO   208     -11.989   8.521  -5.642  1.00 72.18           C  
ATOM   1579  CG  PRO   208     -13.025   8.626  -4.569  1.00 72.18           C  
ATOM   1580  CD  PRO   208     -12.356   9.076  -3.302  1.00 72.18           C  
ATOM   1581  N   ASP   209     -10.770  11.010  -7.257  1.00 83.94           N  
ATOM   1582  CA  ASP   209     -11.190  11.979  -8.265  1.00 83.94           C  
ATOM   1583  C   ASP   209     -12.428  11.492  -9.013  1.00 83.94           C  
ATOM   1584  O   ASP   209     -13.343  12.272  -9.284  1.00 83.94           O  
ATOM   1585  CB  ASP   209     -10.053  12.254  -9.251  1.00 83.94           C  
ATOM   1586  CG  ASP   209      -8.797  12.779  -8.578  1.00 83.94           C  
ATOM   1587  OD1 ASP   209      -8.872  13.797  -7.857  1.00 83.94           O  
ATOM   1588  OD2 ASP   209      -7.723  12.171  -8.773  1.00 83.94           O  
ATOM   1589  N   ASN   210     -12.473  10.184  -9.320  1.00 88.58           N  
ATOM   1590  CA  ASN   210     -13.582   9.538 -10.013  1.00 88.58           C  
ATOM   1591  C   ASN   210     -14.162   8.389  -9.193  1.00 88.58           C  
ATOM   1592  O   ASN   210     -13.457   7.776  -8.389  1.00 88.58           O  
ATOM   1593  CB  ASN   210     -13.137   9.037 -11.388  1.00 88.58           C  
ATOM   1594  CG  ASN   210     -12.531  10.135 -12.241  1.00 88.58           C  
ATOM   1595  OD1 ASN   210     -13.223  11.069 -12.655  1.00 88.58           O  
ATOM   1596  ND2 ASN   210     -11.235  10.030 -12.509  1.00 88.58           N  
ATOM   1597  N   MET   211     -15.430   8.281  -9.332  1.00 89.61           N  
ATOM   1598  CA  MET   211     -16.129   7.208  -8.632  1.00 89.61           C  
ATOM   1599  C   MET   211     -17.030   6.432  -9.587  1.00 89.61           C  
ATOM   1600  O   MET   211     -17.555   6.996 -10.549  1.00 89.61           O  
ATOM   1601  CB  MET   211     -16.956   7.769  -7.474  1.00 89.61           C  
ATOM   1602  CG  MET   211     -17.530   6.701  -6.556  1.00 89.61           C  
ATOM   1603  SD  MET   211     -18.785   7.372  -5.397  1.00 89.61           S  
ATOM   1604  CE  MET   211     -17.798   8.641  -4.555  1.00 89.61           C  
ATOM   1605  N   GLY   212     -17.068   5.216  -9.398  1.00 88.46           N  
ATOM   1606  CA  GLY   212     -18.003   4.352 -10.100  1.00 88.46           C  
ATOM   1607  C   GLY   212     -18.788   3.443  -9.173  1.00 88.46           C  
ATOM   1608  O   GLY   212     -18.317   3.100  -8.087  1.00 88.46           O  
ATOM   1609  N   MET   213     -20.032   3.208  -9.456  1.00 87.85           N  
ATOM   1610  CA  MET   213     -20.883   2.338  -8.650  1.00 87.85           C  
ATOM   1611  C   MET   213     -21.343   1.128  -9.456  1.00 87.85           C  
ATOM   1612  O   MET   213     -21.899   1.278 -10.545  1.00 87.85           O  
ATOM   1613  CB  MET   213     -22.096   3.109  -8.125  1.00 87.85           C  
ATOM   1614  CG  MET   213     -23.012   2.281  -7.238  1.00 87.85           C  
ATOM   1615  SD  MET   213     -22.216   1.808  -5.653  1.00 87.85           S  
ATOM   1616  CE  MET   213     -23.553   0.839  -4.901  1.00 87.85           C  
ATOM   1617  N   LEU   214     -21.084  -0.044  -8.886  1.00 84.23           N  
ATOM   1618  CA  LEU   214     -21.512  -1.306  -9.479  1.00 84.23           C  
ATOM   1619  C   LEU   214     -22.749  -1.848  -8.771  1.00 84.23           C  
ATOM   1620  O   LEU   214     -22.797  -1.888  -7.540  1.00 84.23           O  
ATOM   1621  CB  LEU   214     -20.382  -2.337  -9.418  1.00 84.23           C  
ATOM   1622  CG  LEU   214     -19.324  -2.249 -10.518  1.00 84.23           C  
ATOM   1623  CD1 LEU   214     -18.077  -3.030 -10.119  1.00 84.23           C  
ATOM   1624  CD2 LEU   214     -19.882  -2.764 -11.840  1.00 84.23           C  
ATOM   1625  N   PHE   215     -23.678  -2.113  -9.460  1.00 79.88           N  
ATOM   1626  CA  PHE   215     -24.873  -2.747  -8.915  1.00 79.88           C  
ATOM   1627  C   PHE   215     -25.453  -3.750  -9.906  1.00 79.88           C  
ATOM   1628  O   PHE   215     -25.608  -3.442 -11.089  1.00 79.88           O  
ATOM   1629  CB  PHE   215     -25.926  -1.694  -8.557  1.00 79.88           C  
ATOM   1630  CG  PHE   215     -27.131  -2.256  -7.852  1.00 79.88           C  
ATOM   1631  CD1 PHE   215     -28.393  -2.171  -8.427  1.00 79.88           C  
ATOM   1632  CD2 PHE   215     -27.001  -2.870  -6.613  1.00 79.88           C  
ATOM   1633  CE1 PHE   215     -29.510  -2.690  -7.777  1.00 79.88           C  
ATOM   1634  CE2 PHE   215     -28.113  -3.391  -5.957  1.00 79.88           C  
ATOM   1635  CZ  PHE   215     -29.366  -3.300  -6.540  1.00 79.88           C  
ATOM   1636  N   ARG   216     -25.871  -4.920  -9.380  1.00 75.83           N  
ATOM   1637  CA  ARG   216     -26.403  -6.037 -10.153  1.00 75.83           C  
ATOM   1638  C   ARG   216     -25.540  -6.316 -11.378  1.00 75.83           C  
ATOM   1639  O   ARG   216     -26.054  -6.439 -12.492  1.00 75.83           O  
ATOM   1640  CB  ARG   216     -27.845  -5.757 -10.581  1.00 75.83           C  
ATOM   1641  CG  ARG   216     -28.847  -5.803  -9.439  1.00 75.83           C  
ATOM   1642  CD  ARG   216     -30.280  -5.686  -9.940  1.00 75.83           C  
ATOM   1643  NE  ARG   216     -31.246  -5.967  -8.881  1.00 75.83           N  
ATOM   1644  CZ  ARG   216     -32.560  -5.789  -8.987  1.00 75.83           C  
ATOM   1645  NH1 ARG   216     -33.093  -5.325 -10.112  1.00 75.83           N  
ATOM   1646  NH2 ARG   216     -33.348  -6.077  -7.962  1.00 75.83           N  
ATOM   1647  N   LYS   217     -24.279  -6.165 -11.238  1.00 73.39           N  
ATOM   1648  CA  LYS   217     -23.261  -6.634 -12.175  1.00 73.39           C  
ATOM   1649  C   LYS   217     -23.210  -5.750 -13.418  1.00 73.39           C  
ATOM   1650  O   LYS   217     -22.981  -6.240 -14.525  1.00 73.39           O  
ATOM   1651  CB  LYS   217     -23.527  -8.086 -12.575  1.00 73.39           C  
ATOM   1652  CG  LYS   217     -23.567  -9.054 -11.401  1.00 73.39           C  
ATOM   1653  CD  LYS   217     -23.862 -10.476 -11.860  1.00 73.39           C  
ATOM   1654  CE  LYS   217     -23.933 -11.440 -10.684  1.00 73.39           C  
ATOM   1655  NZ  LYS   217     -24.255 -12.830 -11.125  1.00 73.39           N  
ATOM   1656  N   GLN   218     -23.817  -4.623 -13.227  1.00 76.12           N  
ATOM   1657  CA  GLN   218     -23.724  -3.557 -14.220  1.00 76.12           C  
ATOM   1658  C   GLN   218     -23.118  -2.294 -13.615  1.00 76.12           C  
ATOM   1659  O   GLN   218     -23.204  -2.075 -12.405  1.00 76.12           O  
ATOM   1660  CB  GLN   218     -25.102  -3.249 -14.808  1.00 76.12           C  
ATOM   1661  CG  GLN   218     -25.740  -4.428 -15.530  1.00 76.12           C  
ATOM   1662  CD  GLN   218     -27.047  -4.062 -16.210  1.00 76.12           C  
ATOM   1663  OE1 GLN   218     -27.593  -2.976 -15.991  1.00 76.12           O  
ATOM   1664  NE2 GLN   218     -27.557  -4.967 -17.039  1.00 76.12           N  
ATOM   1665  N   LEU   219     -22.512  -1.605 -14.456  1.00 81.83           N  
ATOM   1666  CA  LEU   219     -22.025  -0.291 -14.053  1.00 81.83           C  
ATOM   1667  C   LEU   219     -23.143   0.745 -14.111  1.00 81.83           C  
ATOM   1668  O   LEU   219     -23.635   1.073 -15.193  1.00 81.83           O  
ATOM   1669  CB  LEU   219     -20.861   0.147 -14.946  1.00 81.83           C  
ATOM   1670  CG  LEU   219     -20.143   1.436 -14.541  1.00 81.83           C  
ATOM   1671  CD1 LEU   219     -19.364   1.224 -13.246  1.00 81.83           C  
ATOM   1672  CD2 LEU   219     -19.217   1.906 -15.658  1.00 81.83           C  
ATOM   1673  N   VAL   220     -23.519   1.160 -12.984  1.00 83.81           N  
ATOM   1674  CA  VAL   220     -24.627   2.104 -12.885  1.00 83.81           C  
ATOM   1675  C   VAL   220     -24.166   3.490 -13.330  1.00 83.81           C  
ATOM   1676  O   VAL   220     -24.835   4.144 -14.134  1.00 83.81           O  
ATOM   1677  CB  VAL   220     -25.192   2.167 -11.448  1.00 83.81           C  
ATOM   1678  CG1 VAL   220     -26.321   3.192 -11.356  1.00 83.81           C  
ATOM   1679  CG2 VAL   220     -25.680   0.788 -11.006  1.00 83.81           C  
ATOM   1680  N   MET   221     -23.021   3.842 -12.873  1.00 84.47           N  
ATOM   1681  CA  MET   221     -22.502   5.177 -13.157  1.00 84.47           C  
ATOM   1682  C   MET   221     -21.007   5.252 -12.866  1.00 84.47           C  
ATOM   1683  O   MET   221     -20.511   4.575 -11.964  1.00 84.47           O  
ATOM   1684  CB  MET   221     -23.248   6.230 -12.337  1.00 84.47           C  
ATOM   1685  CG  MET   221     -22.935   7.660 -12.746  1.00 84.47           C  
ATOM   1686  SD  MET   221     -23.925   8.891 -11.811  1.00 84.47           S  
ATOM   1687  CE  MET   221     -23.730  10.340 -12.885  1.00 84.47           C  
ATOM   1688  N   PHE   222     -20.256   6.027 -13.691  1.00 86.70           N  
ATOM   1689  CA  PHE   222     -18.851   6.350 -13.471  1.00 86.70           C  
ATOM   1690  C   PHE   222     -18.562   7.798 -13.846  1.00 86.70           C  
ATOM   1691  O   PHE   222     -18.928   8.248 -14.934  1.00 86.70           O  
ATOM   1692  CB  PHE   222     -17.950   5.409 -14.276  1.00 86.70           C  
ATOM   1693  CG  PHE   222     -16.486   5.546 -13.953  1.00 86.70           C  
ATOM   1694  CD1 PHE   222     -15.687   6.446 -14.648  1.00 86.70           C  
ATOM   1695  CD2 PHE   222     -15.908   4.774 -12.953  1.00 86.70           C  
ATOM   1696  CE1 PHE   222     -14.332   6.575 -14.351  1.00 86.70           C  
ATOM   1697  CE2 PHE   222     -14.555   4.897 -12.650  1.00 86.70           C  
ATOM   1698  CZ  PHE   222     -13.769   5.798 -13.351  1.00 86.70           C  
ATOM   1699  N   GLY   223     -18.059   8.547 -13.001  1.00 86.56           N  
ATOM   1700  CA  GLY   223     -17.713   9.933 -13.275  1.00 86.56           C  
ATOM   1701  C   GLY   223     -17.020  10.616 -12.111  1.00 86.56           C  
ATOM   1702  O   GLY   223     -16.537   9.951 -11.192  1.00 86.56           O  
ATOM   1703  N   PRO   224     -16.910  11.959 -12.278  1.00 85.39           N  
ATOM   1704  CA  PRO   224     -16.300  12.688 -11.164  1.00 85.39           C  
ATOM   1705  C   PRO   224     -17.060  12.505  -9.852  1.00 85.39           C  
ATOM   1706  O   PRO   224     -18.285  12.364  -9.859  1.00 85.39           O  
ATOM   1707  CB  PRO   224     -16.353  14.147 -11.626  1.00 85.39           C  
ATOM   1708  CG  PRO   224     -16.467  14.072 -13.114  1.00 85.39           C  
ATOM   1709  CD  PRO   224     -17.213  12.819 -13.473  1.00 85.39           C  
ATOM   1710  N   ARG   225     -16.331  12.439  -8.816  1.00 85.36           N  
ATOM   1711  CA  ARG   225     -16.887  12.122  -7.505  1.00 85.36           C  
ATOM   1712  C   ARG   225     -18.045  13.054  -7.161  1.00 85.36           C  
ATOM   1713  O   ARG   225     -19.023  12.633  -6.540  1.00 85.36           O  
ATOM   1714  CB  ARG   225     -15.806  12.210  -6.426  1.00 85.36           C  
ATOM   1715  CG  ARG   225     -15.460  13.632  -6.015  1.00 85.36           C  
ATOM   1716  CD  ARG   225     -14.499  13.660  -4.834  1.00 85.36           C  
ATOM   1717  NE  ARG   225     -14.013  15.010  -4.566  1.00 85.36           N  
ATOM   1718  CZ  ARG   225     -13.125  15.324  -3.627  1.00 85.36           C  
ATOM   1719  NH1 ARG   225     -12.607  14.385  -2.843  1.00 85.36           N  
ATOM   1720  NH2 ARG   225     -12.752  16.586  -3.469  1.00 85.36           N  
ATOM   1721  N   GLU   226     -17.999  14.367  -7.561  1.00 84.03           N  
ATOM   1722  CA  GLU   226     -19.028  15.354  -7.246  1.00 84.03           C  
ATOM   1723  C   GLU   226     -20.358  14.993  -7.901  1.00 84.03           C  
ATOM   1724  O   GLU   226     -21.421  15.193  -7.310  1.00 84.03           O  
ATOM   1725  CB  GLU   226     -18.586  16.752  -7.688  1.00 84.03           C  
ATOM   1726  CG  GLU   226     -17.366  17.275  -6.943  1.00 84.03           C  
ATOM   1727  CD  GLU   226     -16.056  16.703  -7.461  1.00 84.03           C  
ATOM   1728  OE1 GLU   226     -15.037  16.768  -6.737  1.00 84.03           O  
ATOM   1729  OE2 GLU   226     -16.048  16.188  -8.602  1.00 84.03           O  
ATOM   1730  N   VAL   227     -20.270  14.387  -9.035  1.00 84.46           N  
ATOM   1731  CA  VAL   227     -21.468  13.995  -9.771  1.00 84.46           C  
ATOM   1732  C   VAL   227     -22.136  12.811  -9.076  1.00 84.46           C  
ATOM   1733  O   VAL   227     -23.361  12.778  -8.933  1.00 84.46           O  
ATOM   1734  CB  VAL   227     -21.140  13.636 -11.238  1.00 84.46           C  
ATOM   1735  CG1 VAL   227     -22.359  13.029 -11.930  1.00 84.46           C  
ATOM   1736  CG2 VAL   227     -20.654  14.872 -11.993  1.00 84.46           C  
ATOM   1737  N   LEU   228     -21.321  11.903  -8.572  1.00 82.25           N  
ATOM   1738  CA  LEU   228     -21.919  10.741  -7.925  1.00 82.25           C  
ATOM   1739  C   LEU   228     -22.432  11.097  -6.534  1.00 82.25           C  
ATOM   1740  O   LEU   228     -23.439  10.550  -6.079  1.00 82.25           O  
ATOM   1741  CB  LEU   228     -20.905   9.598  -7.832  1.00 82.25           C  
ATOM   1742  CG  LEU   228     -20.780   8.700  -9.063  1.00 82.25           C  
ATOM   1743  CD1 LEU   228     -19.889   9.359 -10.111  1.00 82.25           C  
ATOM   1744  CD2 LEU   228     -20.233   7.331  -8.674  1.00 82.25           C  
ATOM   1745  N   LEU   229     -21.829  11.974  -5.845  1.00 81.74           N  
ATOM   1746  CA  LEU   229     -22.258  12.339  -4.499  1.00 81.74           C  
ATOM   1747  C   LEU   229     -23.589  13.083  -4.535  1.00 81.74           C  
ATOM   1748  O   LEU   229     -24.357  13.037  -3.572  1.00 81.74           O  
ATOM   1749  CB  LEU   229     -21.196  13.203  -3.813  1.00 81.74           C  
ATOM   1750  CG  LEU   229     -19.945  12.474  -3.320  1.00 81.74           C  
ATOM   1751  CD1 LEU   229     -18.928  13.474  -2.780  1.00 81.74           C  
ATOM   1752  CD2 LEU   229     -20.309  11.445  -2.255  1.00 81.74           C  
ATOM   1753  N   THR   230     -23.834  13.747  -5.672  1.00 82.75           N  
ATOM   1754  CA  THR   230     -25.075  14.508  -5.770  1.00 82.75           C  
ATOM   1755  C   THR   230     -26.073  13.799  -6.681  1.00 82.75           C  
ATOM   1756  O   THR   230     -27.082  14.384  -7.079  1.00 82.75           O  
ATOM   1757  CB  THR   230     -24.817  15.932  -6.296  1.00 82.75           C  
ATOM   1758  OG1 THR   230     -24.149  15.854  -7.561  1.00 82.75           O  
ATOM   1759  CG2 THR   230     -23.951  16.728  -5.325  1.00 82.75           C  
ATOM   1760  N   SER   231     -25.771  12.552  -7.085  1.00 81.10           N  
ATOM   1761  CA  SER   231     -26.633  11.810  -7.999  1.00 81.10           C  
ATOM   1762  C   SER   231     -27.936  11.401  -7.320  1.00 81.10           C  
ATOM   1763  O   SER   231     -27.949  11.085  -6.128  1.00 81.10           O  
ATOM   1764  CB  SER   231     -25.912  10.569  -8.527  1.00 81.10           C  
ATOM   1765  OG  SER   231     -26.791   9.766  -9.297  1.00 81.10           O  
ATOM   1766  N   GLU   232     -29.057  11.433  -8.055  1.00 81.50           N  
ATOM   1767  CA  GLU   232     -30.367  11.037  -7.546  1.00 81.50           C  
ATOM   1768  C   GLU   232     -30.718   9.615  -7.973  1.00 81.50           C  
ATOM   1769  O   GLU   232     -31.859   9.176  -7.811  1.00 81.50           O  
ATOM   1770  CB  GLU   232     -31.446  12.011  -8.024  1.00 81.50           C  
ATOM   1771  CG  GLU   232     -31.266  13.431  -7.507  1.00 81.50           C  
ATOM   1772  CD  GLU   232     -31.502  13.560  -6.011  1.00 81.50           C  
ATOM   1773  OE1 GLU   232     -30.978  14.514  -5.394  1.00 81.50           O  
ATOM   1774  OE2 GLU   232     -32.217  12.699  -5.452  1.00 81.50           O  
ATOM   1775  N   GLU   233     -29.707   9.046  -8.603  1.00 78.50           N  
ATOM   1776  CA  GLU   233     -29.943   7.637  -8.904  1.00 78.50           C  
ATOM   1777  C   GLU   233     -30.187   6.834  -7.629  1.00 78.50           C  
ATOM   1778  O   GLU   233     -29.411   6.924  -6.675  1.00 78.50           O  
ATOM   1779  CB  GLU   233     -28.763   7.047  -9.680  1.00 78.50           C  
ATOM   1780  CG  GLU   233     -29.146   5.903 -10.606  1.00 78.50           C  
ATOM   1781  CD  GLU   233     -29.499   4.623  -9.865  1.00 78.50           C  
ATOM   1782  OE1 GLU   233     -30.385   3.873 -10.335  1.00 78.50           O  
ATOM   1783  OE2 GLU   233     -28.884   4.368  -8.805  1.00 78.50           O  
ATOM   1784  N   PRO   234     -31.358   6.081  -7.463  1.00 77.12           N  
ATOM   1785  CA  PRO   234     -31.783   5.443  -6.214  1.00 77.12           C  
ATOM   1786  C   PRO   234     -30.730   4.492  -5.650  1.00 77.12           C  
ATOM   1787  O   PRO   234     -30.503   4.465  -4.438  1.00 77.12           O  
ATOM   1788  CB  PRO   234     -33.047   4.681  -6.620  1.00 77.12           C  
ATOM   1789  CG  PRO   234     -33.536   5.378  -7.848  1.00 77.12           C  
ATOM   1790  CD  PRO   234     -32.358   5.993  -8.548  1.00 77.12           C  
ATOM   1791  N   VAL   235     -30.066   3.784  -6.559  1.00 80.87           N  
ATOM   1792  CA  VAL   235     -29.068   2.831  -6.085  1.00 80.87           C  
ATOM   1793  C   VAL   235     -27.871   3.581  -5.505  1.00 80.87           C  
ATOM   1794  O   VAL   235     -27.382   3.243  -4.425  1.00 80.87           O  
ATOM   1795  CB  VAL   235     -28.606   1.883  -7.215  1.00 80.87           C  
ATOM   1796  CG1 VAL   235     -27.453   1.000  -6.742  1.00 80.87           C  
ATOM   1797  CG2 VAL   235     -29.773   1.026  -7.702  1.00 80.87           C  
ATOM   1798  N   VAL   236     -27.436   4.591  -6.236  1.00 80.96           N  
ATOM   1799  CA  VAL   236     -26.280   5.368  -5.801  1.00 80.96           C  
ATOM   1800  C   VAL   236     -26.613   6.111  -4.509  1.00 80.96           C  
ATOM   1801  O   VAL   236     -25.823   6.108  -3.562  1.00 80.96           O  
ATOM   1802  CB  VAL   236     -25.825   6.367  -6.888  1.00 80.96           C  
ATOM   1803  CG1 VAL   236     -24.672   7.230  -6.381  1.00 80.96           C  
ATOM   1804  CG2 VAL   236     -25.421   5.623  -8.160  1.00 80.96           C  
ATOM   1805  N   LYS   237     -27.809   6.603  -4.458  1.00 81.49           N  
ATOM   1806  CA  LYS   237     -28.251   7.362  -3.292  1.00 81.49           C  
ATOM   1807  C   LYS   237     -28.372   6.464  -2.064  1.00 81.49           C  
ATOM   1808  O   LYS   237     -27.926   6.830  -0.974  1.00 81.49           O  
ATOM   1809  CB  LYS   237     -29.589   8.047  -3.573  1.00 81.49           C  
ATOM   1810  CG  LYS   237     -29.977   9.095  -2.540  1.00 81.49           C  
ATOM   1811  CD  LYS   237     -31.260   9.818  -2.932  1.00 81.49           C  
ATOM   1812  CE  LYS   237     -31.666  10.845  -1.885  1.00 81.49           C  
ATOM   1813  NZ  LYS   237     -32.889  11.600  -2.293  1.00 81.49           N  
ATOM   1814  N   GLN   238     -29.010   5.374  -2.297  1.00 78.39           N  
ATOM   1815  CA  GLN   238     -29.170   4.426  -1.200  1.00 78.39           C  
ATOM   1816  C   GLN   238     -27.815   3.979  -0.657  1.00 78.39           C  
ATOM   1817  O   GLN   238     -27.605   3.954   0.558  1.00 78.39           O  
ATOM   1818  CB  GLN   238     -29.979   3.210  -1.654  1.00 78.39           C  
ATOM   1819  CG  GLN   238     -30.199   2.174  -0.560  1.00 78.39           C  
ATOM   1820  CD  GLN   238     -30.820   0.892  -1.081  1.00 78.39           C  
ATOM   1821  OE1 GLN   238     -31.169   0.791  -2.262  1.00 78.39           O  
ATOM   1822  NE2 GLN   238     -30.964  -0.097  -0.206  1.00 78.39           N  
ATOM   1823  N   PHE   239     -26.895   3.633  -1.594  1.00 80.35           N  
ATOM   1824  CA  PHE   239     -25.600   3.109  -1.177  1.00 80.35           C  
ATOM   1825  C   PHE   239     -24.789   4.179  -0.457  1.00 80.35           C  
ATOM   1826  O   PHE   239     -24.239   3.931   0.618  1.00 80.35           O  
ATOM   1827  CB  PHE   239     -24.819   2.581  -2.384  1.00 80.35           C  
ATOM   1828  CG  PHE   239     -23.608   1.768  -2.015  1.00 80.35           C  
ATOM   1829  CD1 PHE   239     -22.352   2.358  -1.945  1.00 80.35           C  
ATOM   1830  CD2 PHE   239     -23.725   0.413  -1.738  1.00 80.35           C  
ATOM   1831  CE1 PHE   239     -21.229   1.608  -1.604  1.00 80.35           C  
ATOM   1832  CE2 PHE   239     -22.607  -0.344  -1.397  1.00 80.35           C  
ATOM   1833  CZ  PHE   239     -21.360   0.256  -1.331  1.00 80.35           C  
ATOM   1834  N   LEU   240     -24.821   5.372  -0.960  1.00 79.52           N  
ATOM   1835  CA  LEU   240     -23.972   6.423  -0.410  1.00 79.52           C  
ATOM   1836  C   LEU   240     -24.544   6.953   0.901  1.00 79.52           C  
ATOM   1837  O   LEU   240     -23.796   7.400   1.774  1.00 79.52           O  
ATOM   1838  CB  LEU   240     -23.820   7.569  -1.414  1.00 79.52           C  
ATOM   1839  CG  LEU   240     -22.922   7.296  -2.622  1.00 79.52           C  
ATOM   1840  CD1 LEU   240     -22.906   8.504  -3.553  1.00 79.52           C  
ATOM   1841  CD2 LEU   240     -21.508   6.944  -2.170  1.00 79.52           C  
ATOM   1842  N   ASN   241     -25.824   6.891   1.052  1.00 75.70           N  
ATOM   1843  CA  ASN   241     -26.427   7.418   2.271  1.00 75.70           C  
ATOM   1844  C   ASN   241     -26.613   6.327   3.322  1.00 75.70           C  
ATOM   1845  O   ASN   241     -27.060   6.602   4.436  1.00 75.70           O  
ATOM   1846  CB  ASN   241     -27.767   8.090   1.961  1.00 75.70           C  
ATOM   1847  CG  ASN   241     -27.606   9.387   1.193  1.00 75.70           C  
ATOM   1848  OD1 ASN   241     -26.561  10.038   1.264  1.00 75.70           O  
ATOM   1849  ND2 ASN   241     -28.640   9.770   0.453  1.00 75.70           N  
ATOM   1850  N   GLY   242     -26.206   5.081   2.961  1.00 72.87           N  
ATOM   1851  CA  GLY   242     -26.308   3.966   3.890  1.00 72.87           C  
ATOM   1852  C   GLY   242     -27.739   3.629   4.262  1.00 72.87           C  
ATOM   1853  O   GLY   242     -28.031   3.332   5.423  1.00 72.87           O  
ATOM   1854  N   ARG   243     -28.676   3.888   3.319  1.00 65.86           N  
ATOM   1855  CA  ARG   243     -30.082   3.607   3.592  1.00 65.86           C  
ATOM   1856  C   ARG   243     -30.368   2.112   3.510  1.00 65.86           C  
ATOM   1857  O   ARG   243     -29.815   1.414   2.657  1.00 65.86           O  
ATOM   1858  CB  ARG   243     -30.981   4.367   2.614  1.00 65.86           C  
ATOM   1859  CG  ARG   243     -30.965   5.875   2.807  1.00 65.86           C  
ATOM   1860  CD  ARG   243     -31.904   6.578   1.837  1.00 65.86           C  
ATOM   1861  NE  ARG   243     -31.850   8.029   1.990  1.00 65.86           N  
ATOM   1862  CZ  ARG   243     -32.490   8.897   1.212  1.00 65.86           C  
ATOM   1863  NH1 ARG   243     -33.249   8.476   0.207  1.00 65.86           N  
ATOM   1864  NH2 ARG   243     -32.371  10.197   1.441  1.00 65.86           N  
ATOM   1865  N   ARG   244     -31.201   1.689   4.424  1.00 59.61           N  
ATOM   1866  CA  ARG   244     -31.498   0.262   4.497  1.00 59.61           C  
ATOM   1867  C   ARG   244     -32.512  -0.142   3.432  1.00 59.61           C  
ATOM   1868  O   ARG   244     -32.426  -1.234   2.868  1.00 59.61           O  
ATOM   1869  CB  ARG   244     -32.021  -0.108   5.886  1.00 59.61           C  
ATOM   1870  CG  ARG   244     -31.255  -1.242   6.550  1.00 59.61           C  
ATOM   1871  CD  ARG   244     -31.858  -1.617   7.897  1.00 59.61           C  
ATOM   1872  NE  ARG   244     -31.136  -2.721   8.522  1.00 59.61           N  
ATOM   1873  CZ  ARG   244     -31.565  -3.406   9.578  1.00 59.61           C  
ATOM   1874  NH1 ARG   244     -32.727  -3.112  10.149  1.00 59.61           N  
ATOM   1875  NH2 ARG   244     -30.827  -4.393  10.067  1.00 59.61           N  
ATOM   1876  N   ILE   245     -33.520   0.683   3.290  1.00 60.08           N  
ATOM   1877  CA  ILE   245     -34.592   0.344   2.360  1.00 60.08           C  
ATOM   1878  C   ILE   245     -34.288   0.933   0.985  1.00 60.08           C  
ATOM   1879  O   ILE   245     -34.026   2.132   0.860  1.00 60.08           O  
ATOM   1880  CB  ILE   245     -35.961   0.847   2.868  1.00 60.08           C  
ATOM   1881  CG1 ILE   245     -36.289   0.221   4.228  1.00 60.08           C  
ATOM   1882  CG2 ILE   245     -37.061   0.545   1.846  1.00 60.08           C  
ATOM   1883  CD1 ILE   245     -37.509   0.826   4.911  1.00 60.08           C  
ATOM   1884  N   GLY   246     -34.255   0.142   0.031  1.00 66.05           N  
ATOM   1885  CA  GLY   246     -33.991   0.608  -1.321  1.00 66.05           C  
ATOM   1886  C   GLY   246     -33.832  -0.521  -2.321  1.00 66.05           C  
ATOM   1887  O   GLY   246     -34.250  -1.652  -2.060  1.00 66.05           O  
ATOM   1888  N   PRO   247     -33.353  -0.188  -3.430  1.00 70.79           N  
ATOM   1889  CA  PRO   247     -33.203  -1.222  -4.456  1.00 70.79           C  
ATOM   1890  C   PRO   247     -32.092  -2.218  -4.132  1.00 70.79           C  
ATOM   1891  O   PRO   247     -32.083  -3.333  -4.659  1.00 70.79           O  
ATOM   1892  CB  PRO   247     -32.867  -0.422  -5.717  1.00 70.79           C  
ATOM   1893  CG  PRO   247     -32.459   0.926  -5.217  1.00 70.79           C  
ATOM   1894  CD  PRO   247     -32.998   1.102  -3.827  1.00 70.79           C  
ATOM   1895  N   ILE   248     -31.094  -1.846  -3.322  1.00 68.66           N  
ATOM   1896  CA  ILE   248     -30.109  -2.848  -2.928  1.00 68.66           C  
ATOM   1897  C   ILE   248     -30.686  -3.731  -1.823  1.00 68.66           C  
ATOM   1898  O   ILE   248     -30.968  -3.254  -0.722  1.00 68.66           O  
ATOM   1899  CB  ILE   248     -28.792  -2.191  -2.456  1.00 68.66           C  
ATOM   1900  CG1 ILE   248     -28.224  -1.285  -3.554  1.00 68.66           C  
ATOM   1901  CG2 ILE   248     -27.774  -3.259  -2.045  1.00 68.66           C  
ATOM   1902  CD1 ILE   248     -27.071  -0.404  -3.094  1.00 68.66           C  
ATOM   1903  N   GLY   249     -31.319  -4.831  -2.146  1.00 57.95           N  
ATOM   1904  CA  GLY   249     -31.907  -5.735  -1.171  1.00 57.95           C  
ATOM   1905  C   GLY   249     -30.873  -6.475  -0.343  1.00 57.95           C  
ATOM   1906  O   GLY   249     -29.696  -6.521  -0.708  1.00 57.95           O  
ATOM   1907  N   MET   250     -30.987  -6.520   0.872  1.00 48.97           N  
ATOM   1908  CA  MET   250     -30.123  -7.142   1.871  1.00 48.97           C  
ATOM   1909  C   MET   250     -30.022  -8.647   1.642  1.00 48.97           C  
ATOM   1910  O   MET   250     -28.976  -9.248   1.892  1.00 48.97           O  
ATOM   1911  CB  MET   250     -30.643  -6.862   3.282  1.00 48.97           C  
ATOM   1912  CG  MET   250     -30.232  -5.505   3.828  1.00 48.97           C  
ATOM   1913  SD  MET   250     -30.314  -5.430   5.660  1.00 48.97           S  
ATOM   1914  CE  MET   250     -30.174  -3.639   5.914  1.00 48.97           C  
ATOM   1915  N   SER   251     -30.603  -9.174   0.570  1.00 41.51           N  
ATOM   1916  CA  SER   251     -30.309 -10.587   0.350  1.00 41.51           C  
ATOM   1917  C   SER   251     -30.739 -11.030  -1.045  1.00 41.51           C  
ATOM   1918  O   SER   251     -31.763 -10.576  -1.558  1.00 41.51           O  
ATOM   1919  CB  SER   251     -31.003 -11.450   1.405  1.00 41.51           C  
ATOM   1920  OG  SER   251     -32.408 -11.433   1.223  1.00 41.51           O  
ATOM   1921  N   GLU   252     -29.790 -11.010  -1.922  1.00 43.29           N  
ATOM   1922  CA  GLU   252     -29.785 -11.622  -3.248  1.00 43.29           C  
ATOM   1923  C   GLU   252     -30.594 -12.916  -3.261  1.00 43.29           C  
ATOM   1924  O   GLU   252     -31.286 -13.212  -4.237  1.00 43.29           O  
ATOM   1925  CB  GLU   252     -28.351 -11.893  -3.710  1.00 43.29           C  
ATOM   1926  CG  GLU   252     -27.594 -10.642  -4.130  1.00 43.29           C  
ATOM   1927  CD  GLU   252     -26.223 -10.939  -4.717  1.00 43.29           C  
ATOM   1928  OE1 GLU   252     -25.560 -10.001  -5.216  1.00 43.29           O  
ATOM   1929  OE2 GLU   252     -25.809 -12.119  -4.678  1.00 43.29           O  
ATOM   1930  N   GLU   253     -30.955 -13.465  -2.116  1.00 39.86           N  
ATOM   1931  CA  GLU   253     -31.740 -14.671  -2.357  1.00 39.86           C  
ATOM   1932  C   GLU   253     -33.035 -14.657  -1.549  1.00 39.86           C  
ATOM   1933  O   GLU   253     -33.524 -15.709  -1.132  1.00 39.86           O  
ATOM   1934  CB  GLU   253     -30.923 -15.921  -2.020  1.00 39.86           C  
ATOM   1935  CG  GLU   253     -30.198 -16.522  -3.214  1.00 39.86           C  
ATOM   1936  CD  GLU   253     -29.376 -17.752  -2.861  1.00 39.86           C  
ATOM   1937  OE1 GLU   253     -28.721 -18.324  -3.761  1.00 39.86           O  
ATOM   1938  OE2 GLU   253     -29.389 -18.148  -1.674  1.00 39.86           O  
ATOM   1939  N   LYS   254     -33.629 -13.528  -1.367  1.00 39.94           N  
ATOM   1940  CA  LYS   254     -34.859 -13.793  -0.627  1.00 39.94           C  
ATOM   1941  C   LYS   254     -36.076 -13.736  -1.546  1.00 39.94           C  
ATOM   1942  O   LYS   254     -35.998 -13.206  -2.657  1.00 39.94           O  
ATOM   1943  CB  LYS   254     -35.022 -12.795   0.520  1.00 39.94           C  
ATOM   1944  CG  LYS   254     -34.512 -13.305   1.861  1.00 39.94           C  
ATOM   1945  CD  LYS   254     -34.798 -12.313   2.981  1.00 39.94           C  
ATOM   1946  CE  LYS   254     -34.286 -12.821   4.322  1.00 39.94           C  
ATOM   1947  NZ  LYS   254     -34.588 -11.864   5.429  1.00 39.94           N  
ATOM   1948  N   ASP   255     -37.140 -14.543  -1.282  1.00 44.31           N  
ATOM   1949  CA  ASP   255     -38.546 -14.786  -1.591  1.00 44.31           C  
ATOM   1950  C   ASP   255     -39.207 -13.535  -2.163  1.00 44.31           C  
ATOM   1951  O   ASP   255     -38.883 -12.416  -1.759  1.00 44.31           O  
ATOM   1952  CB  ASP   255     -39.296 -15.254  -0.342  1.00 44.31           C  
ATOM   1953  CG  ASP   255     -38.883 -16.643   0.113  1.00 44.31           C  
ATOM   1954  OD1 ASP   255     -38.304 -17.402  -0.694  1.00 44.31           O  
ATOM   1955  OD2 ASP   255     -39.143 -16.983   1.288  1.00 44.31           O  
ATOM   1956  N   GLU   256     -39.306 -13.412  -3.469  1.00 48.62           N  
ATOM   1957  CA  GLU   256     -40.092 -12.483  -4.276  1.00 48.62           C  
ATOM   1958  C   GLU   256     -41.072 -11.695  -3.413  1.00 48.62           C  
ATOM   1959  O   GLU   256     -41.315 -10.512  -3.662  1.00 48.62           O  
ATOM   1960  CB  GLU   256     -40.846 -13.233  -5.377  1.00 48.62           C  
ATOM   1961  CG  GLU   256     -40.016 -13.489  -6.627  1.00 48.62           C  
ATOM   1962  CD  GLU   256     -40.780 -14.229  -7.713  1.00 48.62           C  
ATOM   1963  OE1 GLU   256     -40.197 -14.500  -8.788  1.00 48.62           O  
ATOM   1964  OE2 GLU   256     -41.971 -14.539  -7.489  1.00 48.62           O  
ATOM   1965  N   ALA   257     -41.439 -12.293  -2.267  1.00 47.05           N  
ATOM   1966  CA  ALA   257     -42.453 -11.598  -1.478  1.00 47.05           C  
ATOM   1967  C   ALA   257     -41.835 -10.460  -0.670  1.00 47.05           C  
ATOM   1968  O   ALA   257     -42.397  -9.365  -0.597  1.00 47.05           O  
ATOM   1969  CB  ALA   257     -43.168 -12.576  -0.550  1.00 47.05           C  
ATOM   1970  N   THR   258     -40.669 -10.723  -0.077  1.00 48.85           N  
ATOM   1971  CA  THR   258     -40.042  -9.666   0.709  1.00 48.85           C  
ATOM   1972  C   THR   258     -39.513  -8.559  -0.198  1.00 48.85           C  
ATOM   1973  O   THR   258     -39.584  -7.378   0.148  1.00 48.85           O  
ATOM   1974  CB  THR   258     -38.894 -10.218   1.573  1.00 48.85           C  
ATOM   1975  OG1 THR   258     -39.138 -11.602   1.853  1.00 48.85           O  
ATOM   1976  CG2 THR   258     -38.781  -9.457   2.890  1.00 48.85           C  
ATOM   1977  N   ALA   259     -39.054  -8.999  -1.332  1.00 51.65           N  
ATOM   1978  CA  ALA   259     -38.638  -8.017  -2.330  1.00 51.65           C  
ATOM   1979  C   ALA   259     -39.793  -7.095  -2.707  1.00 51.65           C  
ATOM   1980  O   ALA   259     -39.618  -5.878  -2.803  1.00 51.65           O  
ATOM   1981  CB  ALA   259     -38.094  -8.719  -3.572  1.00 51.65           C  
ATOM   1982  N   ALA   260     -40.977  -7.728  -2.896  1.00 53.62           N  
ATOM   1983  CA  ALA   260     -42.154  -6.940  -3.249  1.00 53.62           C  
ATOM   1984  C   ALA   260     -42.553  -6.008  -2.108  1.00 53.62           C  
ATOM   1985  O   ALA   260     -42.934  -4.858  -2.341  1.00 53.62           O  
ATOM   1986  CB  ALA   260     -43.318  -7.857  -3.615  1.00 53.62           C  
ATOM   1987  N   ALA   261     -42.433  -6.553  -0.896  1.00 50.67           N  
ATOM   1988  CA  ALA   261     -42.814  -5.735   0.253  1.00 50.67           C  
ATOM   1989  C   ALA   261     -41.900  -4.521   0.390  1.00 50.67           C  
ATOM   1990  O   ALA   261     -42.367  -3.411   0.654  1.00 50.67           O  
ATOM   1991  CB  ALA   261     -42.783  -6.568   1.532  1.00 50.67           C  
ATOM   1992  N   GLU   262     -40.640  -4.741   0.095  1.00 53.45           N  
ATOM   1993  CA  GLU   262     -39.678  -3.649   0.216  1.00 53.45           C  
ATOM   1994  C   GLU   262     -39.885  -2.608  -0.881  1.00 53.45           C  
ATOM   1995  O   GLU   262     -39.811  -1.404  -0.623  1.00 53.45           O  
ATOM   1996  CB  GLU   262     -38.245  -4.186   0.169  1.00 53.45           C  
ATOM   1997  CG  GLU   262     -37.766  -4.776   1.487  1.00 53.45           C  
ATOM   1998  CD  GLU   262     -36.311  -5.217   1.453  1.00 53.45           C  
ATOM   1999  OE1 GLU   262     -35.770  -5.606   2.513  1.00 53.45           O  
ATOM   2000  OE2 GLU   262     -35.707  -5.172   0.358  1.00 53.45           O  
ATOM   2001  N   GLN   263     -40.169  -3.109  -2.096  1.00 54.13           N  
ATOM   2002  CA  GLN   263     -40.488  -2.182  -3.176  1.00 54.13           C  
ATOM   2003  C   GLN   263     -41.726  -1.354  -2.842  1.00 54.13           C  
ATOM   2004  O   GLN   263     -41.784  -0.162  -3.151  1.00 54.13           O  
ATOM   2005  CB  GLN   263     -40.701  -2.938  -4.488  1.00 54.13           C  
ATOM   2006  CG  GLN   263     -40.750  -2.038  -5.716  1.00 54.13           C  
ATOM   2007  CD  GLN   263     -39.429  -1.343  -5.988  1.00 54.13           C  
ATOM   2008  OE1 GLN   263     -38.356  -1.901  -5.738  1.00 54.13           O  
ATOM   2009  NE2 GLN   263     -39.498  -0.119  -6.500  1.00 54.13           N  
ATOM   2010  N   ALA   264     -42.658  -2.061  -2.217  1.00 51.47           N  
ATOM   2011  CA  ALA   264     -43.877  -1.348  -1.844  1.00 51.47           C  
ATOM   2012  C   ALA   264     -43.574  -0.216  -0.867  1.00 51.47           C  
ATOM   2013  O   ALA   264     -44.153   0.869  -0.964  1.00 51.47           O  
ATOM   2014  CB  ALA   264     -44.894  -2.312  -1.237  1.00 51.47           C  
ATOM   2015  N   LEU   265     -42.659  -0.476   0.032  1.00 49.12           N  
ATOM   2016  CA  LEU   265     -42.324   0.556   1.007  1.00 49.12           C  
ATOM   2017  C   LEU   265     -41.624   1.732   0.335  1.00 49.12           C  
ATOM   2018  O   LEU   265     -41.844   2.887   0.708  1.00 49.12           O  
ATOM   2019  CB  LEU   265     -41.435  -0.019   2.112  1.00 49.12           C  
ATOM   2020  CG  LEU   265     -42.149  -0.784   3.228  1.00 49.12           C  
ATOM   2021  CD1 LEU   265     -41.309  -1.976   3.674  1.00 49.12           C  
ATOM   2022  CD2 LEU   265     -42.444   0.139   4.405  1.00 49.12           C  
ATOM   2023  N   VAL   266     -40.803   1.346  -0.654  1.00 50.67           N  
ATOM   2024  CA  VAL   266     -40.151   2.333  -1.509  1.00 50.67           C  
ATOM   2025  C   VAL   266     -41.205   3.162  -2.238  1.00 50.67           C  
ATOM   2026  O   VAL   266     -41.127   4.393  -2.264  1.00 50.67           O  
ATOM   2027  CB  VAL   266     -39.201   1.662  -2.527  1.00 50.67           C  
ATOM   2028  CG1 VAL   266     -38.629   2.697  -3.494  1.00 50.67           C  
ATOM   2029  CG2 VAL   266     -38.077   0.925  -1.802  1.00 50.67           C  
ATOM   2030  N   ASP   267     -42.129   2.457  -2.904  1.00 48.61           N  
ATOM   2031  CA  ASP   267     -43.146   3.149  -3.689  1.00 48.61           C  
ATOM   2032  C   ASP   267     -44.034   4.014  -2.798  1.00 48.61           C  
ATOM   2033  O   ASP   267     -44.528   5.058  -3.231  1.00 48.61           O  
ATOM   2034  CB  ASP   267     -44.000   2.144  -4.466  1.00 48.61           C  
ATOM   2035  CG  ASP   267     -43.272   1.541  -5.654  1.00 48.61           C  
ATOM   2036  OD1 ASP   267     -42.224   2.083  -6.067  1.00 48.61           O  
ATOM   2037  OD2 ASP   267     -43.752   0.516  -6.184  1.00 48.61           O  
ATOM   2038  N   ALA   268     -44.211   3.523  -1.606  1.00 48.79           N  
ATOM   2039  CA  ALA   268     -45.036   4.293  -0.680  1.00 48.79           C  
ATOM   2040  C   ALA   268     -44.266   5.485  -0.119  1.00 48.79           C  
ATOM   2041  O   ALA   268     -44.845   6.353   0.538  1.00 48.79           O  
ATOM   2042  CB  ALA   268     -45.534   3.403   0.456  1.00 48.79           C  
ATOM   2043  N   GLY   269     -42.991   5.604  -0.527  1.00 48.11           N  
ATOM   2044  CA  GLY   269     -42.181   6.712  -0.046  1.00 48.11           C  
ATOM   2045  C   GLY   269     -41.803   6.583   1.417  1.00 48.11           C  
ATOM   2046  O   GLY   269     -41.560   7.586   2.091  1.00 48.11           O  
ATOM   2047  N   GLN   270     -42.267   5.526   2.030  1.00 39.34           N  
ATOM   2048  CA  GLN   270     -41.873   5.328   3.421  1.00 39.34           C  
ATOM   2049  C   GLN   270     -40.371   5.084   3.539  1.00 39.34           C  
ATOM   2050  O   GLN   270     -39.846   4.128   2.964  1.00 39.34           O  
ATOM   2051  CB  GLN   270     -42.645   4.160   4.037  1.00 39.34           C  
ATOM   2052  CG  GLN   270     -43.059   4.391   5.484  1.00 39.34           C  
ATOM   2053  CD  GLN   270     -44.536   4.134   5.720  1.00 39.34           C  
ATOM   2054  OE1 GLN   270     -45.336   4.119   4.778  1.00 39.34           O  
ATOM   2055  NE2 GLN   270     -44.909   3.932   6.979  1.00 39.34           N  
ATOM   2056  N   HIS   271     -39.602   6.152   3.596  1.00 42.82           N  
ATOM   2057  CA  HIS   271     -38.152   6.141   3.751  1.00 42.82           C  
ATOM   2058  C   HIS   271     -37.755   6.012   5.217  1.00 42.82           C  
ATOM   2059  O   HIS   271     -38.456   6.510   6.101  1.00 42.82           O  
ATOM   2060  CB  HIS   271     -37.540   7.408   3.151  1.00 42.82           C  
ATOM   2061  CG  HIS   271     -37.841   7.590   1.697  1.00 42.82           C  
ATOM   2062  ND1 HIS   271     -37.344   6.750   0.724  1.00 42.82           N  
ATOM   2063  CD2 HIS   271     -38.591   8.515   1.053  1.00 42.82           C  
ATOM   2064  CE1 HIS   271     -37.777   7.153  -0.460  1.00 42.82           C  
ATOM   2065  NE2 HIS   271     -38.535   8.222  -0.287  1.00 42.82           N  
ATOM   2066  N   ASP   272     -37.426   4.833   5.714  1.00 38.48           N  
ATOM   2067  CA  ASP   272     -36.980   4.672   7.095  1.00 38.48           C  
ATOM   2068  C   ASP   272     -36.230   5.911   7.578  1.00 38.48           C  
ATOM   2069  O   ASP   272     -35.644   6.641   6.776  1.00 38.48           O  
ATOM   2070  CB  ASP   272     -36.091   3.433   7.230  1.00 38.48           C  
ATOM   2071  CG  ASP   272     -36.630   2.423   8.228  1.00 38.48           C  
ATOM   2072  OD1 ASP   272     -37.521   2.774   9.031  1.00 38.48           O  
ATOM   2073  OD2 ASP   272     -36.157   1.266   8.213  1.00 38.48           O  
ATOM   2074  N   GLY   273     -36.824   6.652   8.478  1.00 28.57           N  
ATOM   2075  CA  GLY   273     -36.175   7.516   9.452  1.00 28.57           C  
ATOM   2076  C   GLY   273     -34.696   7.716   9.179  1.00 28.57           C  
ATOM   2077  O   GLY   273     -33.918   6.761   9.218  1.00 28.57           O  
ATOM   2078  N   GLY   274     -34.194   8.117   8.028  1.00 26.95           N  
ATOM   2079  CA  GLY   274     -33.101   9.054   7.825  1.00 26.95           C  
ATOM   2080  C   GLY   274     -31.882   8.742   8.673  1.00 26.95           C  
ATOM   2081  O   GLY   274     -31.994   8.561   9.887  1.00 26.95           O  
ATOM   2082  N   VAL   275     -31.185   7.654   8.497  1.00 24.94           N  
ATOM   2083  CA  VAL   275     -29.844   7.766   9.061  1.00 24.94           C  
ATOM   2084  C   VAL   275     -29.356   9.209   8.948  1.00 24.94           C  
ATOM   2085  O   VAL   275     -29.443   9.819   7.880  1.00 24.94           O  
ATOM   2086  CB  VAL   275     -28.852   6.812   8.360  1.00 24.94           C  
ATOM   2087  CG1 VAL   275     -28.114   5.952   9.385  1.00 24.94           C  
ATOM   2088  CG2 VAL   275     -29.584   5.932   7.347  1.00 24.94           C  
ATOM   2089  N   GLU   276     -29.830  10.057   9.828  1.00 22.48           N  
ATOM   2090  CA  GLU   276     -29.152  11.240  10.349  1.00 22.48           C  
ATOM   2091  C   GLU   276     -27.756  11.386   9.749  1.00 22.48           C  
ATOM   2092  O   GLU   276     -26.996  10.417   9.690  1.00 22.48           O  
ATOM   2093  CB  GLU   276     -29.065  11.182  11.876  1.00 22.48           C  
ATOM   2094  CG  GLU   276     -30.395  11.419  12.577  1.00 22.48           C  
ATOM   2095  CD  GLU   276     -30.272  11.487  14.091  1.00 22.48           C  
ATOM   2096  OE1 GLU   276     -31.268  11.833  14.766  1.00 22.48           O  
ATOM   2097  OE2 GLU   276     -29.169  11.193  14.606  1.00 22.48           O  
ATOM   2098  N   GLU   277     -27.692  11.764   8.466  1.00 23.36           N  
ATOM   2099  CA  GLU   277     -26.518  12.469   7.959  1.00 23.36           C  
ATOM   2100  C   GLU   277     -25.445  12.600   9.036  1.00 23.36           C  
ATOM   2101  O   GLU   277     -25.702  13.142  10.113  1.00 23.36           O  
ATOM   2102  CB  GLU   277     -26.908  13.853   7.434  1.00 23.36           C  
ATOM   2103  CG  GLU   277     -26.617  14.053   5.953  1.00 23.36           C  
ATOM   2104  CD  GLU   277     -27.113  15.388   5.419  1.00 23.36           C  
ATOM   2105  OE1 GLU   277     -26.904  15.677   4.219  1.00 23.36           O  
ATOM   2106  OE2 GLU   277     -27.715  16.151   6.208  1.00 23.36           O  
ATOM   2107  N   ILE   278     -24.868  11.557   9.520  1.00 20.52           N  
ATOM   2108  CA  ILE   278     -23.723  11.633  10.420  1.00 20.52           C  
ATOM   2109  C   ILE   278     -22.971  12.942  10.190  1.00 20.52           C  
ATOM   2110  O   ILE   278     -22.461  13.187   9.094  1.00 20.52           O  
ATOM   2111  CB  ILE   278     -22.773  10.429  10.230  1.00 20.52           C  
ATOM   2112  CG1 ILE   278     -23.506   9.275   9.535  1.00 20.52           C  
ATOM   2113  CG2 ILE   278     -22.195   9.979  11.575  1.00 20.52           C  
ATOM   2114  CD1 ILE   278     -22.591   8.151   9.070  1.00 20.52           C  
ATOM   2115  N   GLU   279     -23.408  14.038  10.605  1.00 21.42           N  
ATOM   2116  CA  GLU   279     -22.601  15.229  10.851  1.00 21.42           C  
ATOM   2117  C   GLU   279     -21.606  14.997  11.985  1.00 21.42           C  
ATOM   2118  O   GLU   279     -21.982  14.527  13.061  1.00 21.42           O  
ATOM   2119  CB  GLU   279     -23.497  16.428  11.175  1.00 21.42           C  
ATOM   2120  CG  GLU   279     -24.015  17.158   9.945  1.00 21.42           C  
ATOM   2121  CD  GLU   279     -24.826  18.399  10.281  1.00 21.42           C  
ATOM   2122  OE1 GLU   279     -25.207  19.145   9.351  1.00 21.42           O  
ATOM   2123  OE2 GLU   279     -25.080  18.628  11.484  1.00 21.42           O  
ATOM   2124  N   GLY   280     -20.422  14.461  11.652  1.00 21.54           N  
ATOM   2125  CA  GLY   280     -19.311  14.705  12.558  1.00 21.54           C  
ATOM   2126  C   GLY   280     -18.005  14.101  12.078  1.00 21.54           C  
ATOM   2127  O   GLY   280     -17.733  12.923  12.321  1.00 21.54           O  
ATOM   2128  N   VAL   281     -17.547  14.436  10.910  1.00 21.98           N  
ATOM   2129  CA  VAL   281     -16.129  14.120  10.770  1.00 21.98           C  
ATOM   2130  C   VAL   281     -15.320  14.912  11.795  1.00 21.98           C  
ATOM   2131  O   VAL   281     -15.434  16.137  11.872  1.00 21.98           O  
ATOM   2132  CB  VAL   281     -15.619  14.418   9.343  1.00 21.98           C  
ATOM   2133  CG1 VAL   281     -14.154  14.010   9.197  1.00 21.98           C  
ATOM   2134  CG2 VAL   281     -16.482  13.700   8.307  1.00 21.98           C  
ATOM   2135  N   PRO   282     -14.828  14.325  12.838  1.00 20.62           N  
ATOM   2136  CA  PRO   282     -13.964  15.004  13.807  1.00 20.62           C  
ATOM   2137  C   PRO   282     -12.923  15.901  13.141  1.00 20.62           C  
ATOM   2138  O   PRO   282     -12.354  15.533  12.110  1.00 20.62           O  
ATOM   2139  CB  PRO   282     -13.293  13.847  14.551  1.00 20.62           C  
ATOM   2140  CG  PRO   282     -13.836  12.612  13.908  1.00 20.62           C  
ATOM   2141  CD  PRO   282     -14.778  13.020  12.812  1.00 20.62           C  
ATOM   2142  N   PRO   283     -12.908  17.151  13.411  1.00 20.51           N  
ATOM   2143  CA  PRO   283     -11.984  18.186  12.941  1.00 20.51           C  
ATOM   2144  C   PRO   283     -10.519  17.806  13.150  1.00 20.51           C  
ATOM   2145  O   PRO   283      -9.626  18.450  12.593  1.00 20.51           O  
ATOM   2146  CB  PRO   283     -12.358  19.404  13.789  1.00 20.51           C  
ATOM   2147  CG  PRO   283     -13.431  18.915  14.708  1.00 20.51           C  
ATOM   2148  CD  PRO   283     -13.678  17.462  14.421  1.00 20.51           C  
ATOM   2149  N   GLN   284     -10.224  16.841  14.020  1.00 20.12           N  
ATOM   2150  CA  GLN   284      -8.779  16.741  14.195  1.00 20.12           C  
ATOM   2151  C   GLN   284      -8.120  16.100  12.977  1.00 20.12           C  
ATOM   2152  O   GLN   284      -6.902  15.912  12.950  1.00 20.12           O  
ATOM   2153  CB  GLN   284      -8.444  15.941  15.455  1.00 20.12           C  
ATOM   2154  CG  GLN   284      -9.241  16.364  16.682  1.00 20.12           C  
ATOM   2155  CD  GLN   284      -8.604  15.908  17.981  1.00 20.12           C  
ATOM   2156  OE1 GLN   284      -7.775  14.992  17.994  1.00 20.12           O  
ATOM   2157  NE2 GLN   284      -8.987  16.542  19.084  1.00 20.12           N  
ATOM   2158  N   LEU   285      -8.910  15.996  11.874  1.00 20.71           N  
ATOM   2159  CA  LEU   285      -8.248  15.532  10.659  1.00 20.71           C  
ATOM   2160  C   LEU   285      -7.848  16.709   9.775  1.00 20.71           C  
ATOM   2161  O   LEU   285      -7.986  16.646   8.551  1.00 20.71           O  
ATOM   2162  CB  LEU   285      -9.162  14.582   9.881  1.00 20.71           C  
ATOM   2163  CG  LEU   285      -9.380  13.198  10.494  1.00 20.71           C  
ATOM   2164  CD1 LEU   285     -10.619  12.541   9.893  1.00 20.71           C  
ATOM   2165  CD2 LEU   285      -8.150  12.321  10.288  1.00 20.71           C  
ATOM   2166  N   GLN   286      -7.786  17.877  10.294  1.00 20.77           N  
ATOM   2167  CA  GLN   286      -7.335  18.943   9.406  1.00 20.77           C  
ATOM   2168  C   GLN   286      -5.813  18.974   9.312  1.00 20.77           C  
ATOM   2169  O   GLN   286      -5.127  19.141  10.323  1.00 20.77           O  
ATOM   2170  CB  GLN   286      -7.860  20.298   9.883  1.00 20.77           C  
ATOM   2171  CG  GLN   286      -9.343  20.513   9.614  1.00 20.77           C  
ATOM   2172  CD  GLN   286      -9.834  21.869  10.084  1.00 20.77           C  
ATOM   2173  OE1 GLN   286      -9.051  22.698  10.558  1.00 20.77           O  
ATOM   2174  NE2 GLN   286     -11.136  22.105   9.958  1.00 20.77           N  
ATOM   2175  N   ALA   287      -5.231  17.838   8.883  1.00 24.11           N  
ATOM   2176  CA  ALA   287      -3.869  17.725   8.368  1.00 24.11           C  
ATOM   2177  C   ALA   287      -3.244  19.103   8.166  1.00 24.11           C  
ATOM   2178  O   ALA   287      -3.911  20.033   7.709  1.00 24.11           O  
ATOM   2179  CB  ALA   287      -3.858  16.942   7.058  1.00 24.11           C  
ATOM   2180  N   THR   288      -2.256  19.454   8.976  1.00 21.82           N  
ATOM   2181  CA  THR   288      -1.186  20.438   8.862  1.00 21.82           C  
ATOM   2182  C   THR   288      -0.594  20.433   7.455  1.00 21.82           C  
ATOM   2183  O   THR   288      -0.210  19.380   6.942  1.00 21.82           O  
ATOM   2184  CB  THR   288      -0.072  20.175   9.892  1.00 21.82           C  
ATOM   2185  OG1 THR   288      -0.501  19.152  10.799  1.00 21.82           O  
ATOM   2186  CG2 THR   288       0.254  21.437  10.684  1.00 21.82           C  
ATOM   2187  N   PRO   289      -0.962  21.426   6.616  1.00 26.14           N  
ATOM   2188  CA  PRO   289      -0.580  21.634   5.217  1.00 26.14           C  
ATOM   2189  C   PRO   289       0.888  21.308   4.951  1.00 26.14           C  
ATOM   2190  O   PRO   289       1.762  21.704   5.726  1.00 26.14           O  
ATOM   2191  CB  PRO   289      -0.857  23.123   4.994  1.00 26.14           C  
ATOM   2192  CG  PRO   289      -1.436  23.602   6.286  1.00 26.14           C  
ATOM   2193  CD  PRO   289      -1.354  22.486   7.288  1.00 26.14           C  
ATOM   2194  N   GLY   290       1.255  20.256   4.276  1.00 27.48           N  
ATOM   2195  CA  GLY   290       2.531  20.247   3.579  1.00 27.48           C  
ATOM   2196  C   GLY   290       2.387  20.329   2.071  1.00 27.48           C  
ATOM   2197  O   GLY   290       1.283  20.197   1.539  1.00 27.48           O  
ATOM   2198  N   MET   291       2.840  21.374   1.468  1.00 27.02           N  
ATOM   2199  CA  MET   291       3.110  21.878   0.125  1.00 27.02           C  
ATOM   2200  C   MET   291       2.570  20.923  -0.934  1.00 27.02           C  
ATOM   2201  O   MET   291       1.990  21.357  -1.931  1.00 27.02           O  
ATOM   2202  CB  MET   291       4.611  22.090  -0.079  1.00 27.02           C  
ATOM   2203  CG  MET   291       4.995  23.537  -0.344  1.00 27.02           C  
ATOM   2204  SD  MET   291       6.747  23.887   0.075  1.00 27.02           S  
ATOM   2205  CE  MET   291       7.024  25.377  -0.924  1.00 27.02           C  
ATOM   2206  N   PRO   292       2.615  19.546  -0.790  1.00 29.70           N  
ATOM   2207  CA  PRO   292       2.112  18.899  -2.004  1.00 29.70           C  
ATOM   2208  C   PRO   292       0.589  18.946  -2.110  1.00 29.70           C  
ATOM   2209  O   PRO   292       0.043  18.952  -3.216  1.00 29.70           O  
ATOM   2210  CB  PRO   292       2.605  17.456  -1.866  1.00 29.70           C  
ATOM   2211  CG  PRO   292       3.334  17.426  -0.561  1.00 29.70           C  
ATOM   2212  CD  PRO   292       3.152  18.752   0.119  1.00 29.70           C  
ATOM   2213  N   GLU   293      -0.024  19.483  -1.173  1.00 33.70           N  
ATOM   2214  CA  GLU   293      -1.474  19.521  -1.341  1.00 33.70           C  
ATOM   2215  C   GLU   293      -1.900  20.715  -2.192  1.00 33.70           C  
ATOM   2216  O   GLU   293      -2.921  20.660  -2.880  1.00 33.70           O  
ATOM   2217  CB  GLU   293      -2.172  19.570   0.020  1.00 33.70           C  
ATOM   2218  CG  GLU   293      -2.592  18.205   0.545  1.00 33.70           C  
ATOM   2219  CD  GLU   293      -3.302  18.271   1.888  1.00 33.70           C  
ATOM   2220  OE1 GLU   293      -3.708  17.209   2.413  1.00 33.70           O  
ATOM   2221  OE2 GLU   293      -3.455  19.393   2.419  1.00 33.70           O  
ATOM   2222  N   ARG   294      -1.035  21.674  -2.226  1.00 31.92           N  
ATOM   2223  CA  ARG   294      -1.394  22.879  -2.967  1.00 31.92           C  
ATOM   2224  C   ARG   294      -1.506  22.591  -4.460  1.00 31.92           C  
ATOM   2225  O   ARG   294      -2.436  23.059  -5.120  1.00 31.92           O  
ATOM   2226  CB  ARG   294      -0.366  23.986  -2.723  1.00 31.92           C  
ATOM   2227  CG  ARG   294      -0.829  25.052  -1.743  1.00 31.92           C  
ATOM   2228  CD  ARG   294       0.163  26.203  -1.651  1.00 31.92           C  
ATOM   2229  NE  ARG   294       0.168  26.805  -0.321  1.00 31.92           N  
ATOM   2230  CZ  ARG   294       0.750  27.961  -0.014  1.00 31.92           C  
ATOM   2231  NH1 ARG   294       1.388  28.665  -0.941  1.00 31.92           N  
ATOM   2232  NH2 ARG   294       0.693  28.416   1.229  1.00 31.92           N  
ATOM   2233  N   LYS   295      -0.567  21.728  -4.905  1.00 33.32           N  
ATOM   2234  CA  LYS   295      -0.567  21.523  -6.351  1.00 33.32           C  
ATOM   2235  C   LYS   295      -1.770  20.692  -6.788  1.00 33.32           C  
ATOM   2236  O   LYS   295      -2.364  20.954  -7.836  1.00 33.32           O  
ATOM   2237  CB  LYS   295       0.729  20.843  -6.797  1.00 33.32           C  
ATOM   2238  CG  LYS   295       1.846  21.814  -7.153  1.00 33.32           C  
ATOM   2239  CD  LYS   295       3.074  21.083  -7.681  1.00 33.32           C  
ATOM   2240  CE  LYS   295       4.145  22.057  -8.153  1.00 33.32           C  
ATOM   2241  NZ  LYS   295       5.377  21.347  -8.609  1.00 33.32           N  
ATOM   2242  N   ALA   296      -2.188  19.850  -5.801  1.00 36.02           N  
ATOM   2243  CA  ALA   296      -3.292  18.963  -6.159  1.00 36.02           C  
ATOM   2244  C   ALA   296      -4.617  19.718  -6.182  1.00 36.02           C  
ATOM   2245  O   ALA   296      -5.429  19.533  -7.093  1.00 36.02           O  
ATOM   2246  CB  ALA   296      -3.369  17.789  -5.186  1.00 36.02           C  
ATOM   2247  N   VAL   297      -4.737  20.667  -5.282  1.00 37.48           N  
ATOM   2248  CA  VAL   297      -5.990  21.410  -5.195  1.00 37.48           C  
ATOM   2249  C   VAL   297      -6.111  22.361  -6.383  1.00 37.48           C  
ATOM   2250  O   VAL   297      -7.185  22.491  -6.975  1.00 37.48           O  
ATOM   2251  CB  VAL   297      -6.092  22.197  -3.869  1.00 37.48           C  
ATOM   2252  CG1 VAL   297      -7.342  23.074  -3.856  1.00 37.48           C  
ATOM   2253  CG2 VAL   297      -6.094  21.240  -2.679  1.00 37.48           C  
ATOM   2254  N   ALA   298      -5.010  23.085  -6.691  1.00 38.84           N  
ATOM   2255  CA  ALA   298      -5.032  24.046  -7.791  1.00 38.84           C  
ATOM   2256  C   ALA   298      -5.408  23.368  -9.105  1.00 38.84           C  
ATOM   2257  O   ALA   298      -6.208  23.899  -9.879  1.00 38.84           O  
ATOM   2258  CB  ALA   298      -3.677  24.736  -7.921  1.00 38.84           C  
ATOM   2259  N   ARG   299      -4.876  22.122  -9.298  1.00 40.80           N  
ATOM   2260  CA  ARG   299      -5.153  21.410 -10.541  1.00 40.80           C  
ATOM   2261  C   ARG   299      -6.610  20.966 -10.605  1.00 40.80           C  
ATOM   2262  O   ARG   299      -7.243  21.046 -11.660  1.00 40.80           O  
ATOM   2263  CB  ARG   299      -4.229  20.198 -10.684  1.00 40.80           C  
ATOM   2264  CG  ARG   299      -3.005  20.455 -11.549  1.00 40.80           C  
ATOM   2265  CD  ARG   299      -2.172  19.195 -11.736  1.00 40.80           C  
ATOM   2266  NE  ARG   299      -0.817  19.506 -12.182  1.00 40.80           N  
ATOM   2267  CZ  ARG   299      -0.028  18.670 -12.850  1.00 40.80           C  
ATOM   2268  NH1 ARG   299      -0.446  17.449 -13.163  1.00 40.80           N  
ATOM   2269  NH2 ARG   299       1.188  19.056 -13.207  1.00 40.80           N  
ATOM   2270  N   ARG   300      -7.123  20.638  -9.414  1.00 40.11           N  
ATOM   2271  CA  ARG   300      -8.518  20.240  -9.255  1.00 40.11           C  
ATOM   2272  C   ARG   300      -9.459  21.365  -9.674  1.00 40.11           C  
ATOM   2273  O   ARG   300     -10.424  21.134 -10.407  1.00 40.11           O  
ATOM   2274  CB  ARG   300      -8.800  19.833  -7.807  1.00 40.11           C  
ATOM   2275  CG  ARG   300     -10.015  18.934  -7.646  1.00 40.11           C  
ATOM   2276  CD  ARG   300     -10.187  18.472  -6.205  1.00 40.11           C  
ATOM   2277  NE  ARG   300     -11.594  18.288  -5.863  1.00 40.11           N  
ATOM   2278  CZ  ARG   300     -12.035  17.785  -4.713  1.00 40.11           C  
ATOM   2279  NH1 ARG   300     -11.183  17.405  -3.768  1.00 40.11           N  
ATOM   2280  NH2 ARG   300     -13.338  17.662  -4.506  1.00 40.11           N  
ATOM   2281  N   LYS   301      -9.105  22.579  -9.317  1.00 44.81           N  
ATOM   2282  CA  LYS   301      -9.921  23.761  -9.580  1.00 44.81           C  
ATOM   2283  C   LYS   301      -9.899  24.125 -11.062  1.00 44.81           C  
ATOM   2284  O   LYS   301     -10.935  24.466 -11.638  1.00 44.81           O  
ATOM   2285  CB  LYS   301      -9.435  24.945  -8.743  1.00 44.81           C  
ATOM   2286  CG  LYS   301      -9.966  24.953  -7.316  1.00 44.81           C  
ATOM   2287  CD  LYS   301      -9.492  26.182  -6.551  1.00 44.81           C  
ATOM   2288  CE  LYS   301      -9.999  26.176  -5.115  1.00 44.81           C  
ATOM   2289  NZ  LYS   301      -9.495  27.353  -4.345  1.00 44.81           N  
ATOM   2290  N   ALA   302      -8.632  24.214 -11.618  1.00 43.52           N  
ATOM   2291  CA  ALA   302      -8.539  24.628 -13.015  1.00 43.52           C  
ATOM   2292  C   ALA   302      -9.416  23.752 -13.906  1.00 43.52           C  
ATOM   2293  O   ALA   302     -10.104  24.255 -14.798  1.00 43.52           O  
ATOM   2294  CB  ALA   302      -7.089  24.580 -13.489  1.00 43.52           C  
ATOM   2295  N   ARG   303      -9.920  22.687 -13.380  1.00 42.21           N  
ATOM   2296  CA  ARG   303     -10.626  21.772 -14.271  1.00 42.21           C  
ATOM   2297  C   ARG   303     -12.121  21.760 -13.972  1.00 42.21           C  
ATOM   2298  O   ARG   303     -12.941  21.657 -14.886  1.00 42.21           O  
ATOM   2299  CB  ARG   303     -10.056  20.357 -14.150  1.00 42.21           C  
ATOM   2300  CG  ARG   303      -9.639  19.744 -15.478  1.00 42.21           C  
ATOM   2301  CD  ARG   303      -9.194  18.298 -15.317  1.00 42.21           C  
ATOM   2302  NE  ARG   303      -8.074  18.179 -14.387  1.00 42.21           N  
ATOM   2303  CZ  ARG   303      -6.800  18.058 -14.747  1.00 42.21           C  
ATOM   2304  NH1 ARG   303      -6.457  18.037 -16.030  1.00 42.21           N  
ATOM   2305  NH2 ARG   303      -5.861  17.956 -13.818  1.00 42.21           N  
ATOM   2306  N   VAL   304     -12.469  21.574 -12.702  1.00 44.22           N  
ATOM   2307  CA  VAL   304     -13.901  21.712 -12.459  1.00 44.22           C  
ATOM   2308  C   VAL   304     -14.454  22.880 -13.272  1.00 44.22           C  
ATOM   2309  O   VAL   304     -15.548  22.791 -13.834  1.00 44.22           O  
ATOM   2310  CB  VAL   304     -14.204  21.917 -10.958  1.00 44.22           C  
ATOM   2311  CG1 VAL   304     -15.662  22.325 -10.752  1.00 44.22           C  
ATOM   2312  CG2 VAL   304     -13.886  20.647 -10.171  1.00 44.22           C  
ATOM   2313  N   ARG   305     -13.517  23.820 -13.548  1.00 44.35           N  
ATOM   2314  CA  ARG   305     -13.906  24.984 -14.338  1.00 44.35           C  
ATOM   2315  C   ARG   305     -14.082  24.613 -15.807  1.00 44.35           C  
ATOM   2316  O   ARG   305     -15.016  25.080 -16.462  1.00 44.35           O  
ATOM   2317  CB  ARG   305     -12.868  26.099 -14.200  1.00 44.35           C  
ATOM   2318  CG  ARG   305     -13.228  27.151 -13.163  1.00 44.35           C  
ATOM   2319  CD  ARG   305     -12.130  28.195 -13.014  1.00 44.35           C  
ATOM   2320  NE  ARG   305     -12.637  29.430 -12.422  1.00 44.35           N  
ATOM   2321  CZ  ARG   305     -11.883  30.464 -12.063  1.00 44.35           C  
ATOM   2322  NH1 ARG   305     -10.566  30.433 -12.231  1.00 44.35           N  
ATOM   2323  NH2 ARG   305     -12.448  31.539 -11.533  1.00 44.35           N  
ATOM   2324  N   GLU   306     -13.186  23.636 -16.250  1.00 48.32           N  
ATOM   2325  CA  GLU   306     -13.267  23.229 -17.650  1.00 48.32           C  
ATOM   2326  C   GLU   306     -14.528  22.412 -17.915  1.00 48.32           C  
ATOM   2327  O   GLU   306     -15.206  22.617 -18.924  1.00 48.32           O  
ATOM   2328  CB  GLU   306     -12.026  22.426 -18.049  1.00 48.32           C  
ATOM   2329  CG  GLU   306     -11.790  22.365 -19.551  1.00 48.32           C  
ATOM   2330  CD  GLU   306     -10.470  21.710 -19.925  1.00 48.32           C  
ATOM   2331  OE1 GLU   306     -10.158  21.619 -21.134  1.00 48.32           O  
ATOM   2332  OE2 GLU   306      -9.741  21.284 -19.001  1.00 48.32           O  
ATOM   2333  N   ILE   307     -14.888  21.596 -16.969  1.00 45.86           N  
ATOM   2334  CA  ILE   307     -16.048  20.728 -17.140  1.00 45.86           C  
ATOM   2335  C   ILE   307     -17.330  21.540 -16.966  1.00 45.86           C  
ATOM   2336  O   ILE   307     -18.327  21.290 -17.647  1.00 45.86           O  
ATOM   2337  CB  ILE   307     -16.023  19.547 -16.143  1.00 45.86           C  
ATOM   2338  CG1 ILE   307     -14.845  18.615 -16.449  1.00 45.86           C  
ATOM   2339  CG2 ILE   307     -17.349  18.783 -16.177  1.00 45.86           C  
ATOM   2340  CD1 ILE   307     -14.622  17.534 -15.401  1.00 45.86           C  
ATOM   2341  N   LEU   308     -17.276  22.469 -16.087  1.00 45.49           N  
ATOM   2342  CA  LEU   308     -18.384  23.380 -15.824  1.00 45.49           C  
ATOM   2343  C   LEU   308     -18.877  24.023 -17.116  1.00 45.49           C  
ATOM   2344  O   LEU   308     -20.081  24.218 -17.297  1.00 45.49           O  
ATOM   2345  CB  LEU   308     -17.961  24.465 -14.830  1.00 45.49           C  
ATOM   2346  CG  LEU   308     -18.702  24.484 -13.492  1.00 45.49           C  
ATOM   2347  CD1 LEU   308     -17.718  24.310 -12.339  1.00 45.49           C  
ATOM   2348  CD2 LEU   308     -19.493  25.778 -13.336  1.00 45.49           C  
ATOM   2349  N   HIS   309     -17.935  24.221 -18.050  1.00 52.35           N  
ATOM   2350  CA  HIS   309     -18.376  24.901 -19.262  1.00 52.35           C  
ATOM   2351  C   HIS   309     -19.114  23.945 -20.193  1.00 52.35           C  
ATOM   2352  O   HIS   309     -19.796  24.380 -21.124  1.00 52.35           O  
ATOM   2353  CB  HIS   309     -17.184  25.526 -19.990  1.00 52.35           C  
ATOM   2354  CG  HIS   309     -16.637  26.742 -19.312  1.00 52.35           C  
ATOM   2355  ND1 HIS   309     -17.352  27.914 -19.197  1.00 52.35           N  
ATOM   2356  CD2 HIS   309     -15.445  26.964 -18.710  1.00 52.35           C  
ATOM   2357  CE1 HIS   309     -16.620  28.808 -18.553  1.00 52.35           C  
ATOM   2358  NE2 HIS   309     -15.459  28.256 -18.247  1.00 52.35           N  
ATOM   2359  N   THR   310     -18.992  22.635 -19.874  1.00 56.41           N  
ATOM   2360  CA  THR   310     -19.623  21.681 -20.780  1.00 56.41           C  
ATOM   2361  C   THR   310     -21.003  21.279 -20.267  1.00 56.41           C  
ATOM   2362  O   THR   310     -21.736  20.556 -20.945  1.00 56.41           O  
ATOM   2363  CB  THR   310     -18.753  20.423 -20.961  1.00 56.41           C  
ATOM   2364  OG1 THR   310     -18.606  19.765 -19.697  1.00 56.41           O  
ATOM   2365  CG2 THR   310     -17.371  20.783 -21.498  1.00 56.41           C  
ATOM   2366  N   LEU   311     -21.437  21.634 -19.112  1.00 53.99           N  
ATOM   2367  CA  LEU   311     -22.680  21.160 -18.512  1.00 53.99           C  
ATOM   2368  C   LEU   311     -23.834  22.102 -18.835  1.00 53.99           C  
ATOM   2369  O   LEU   311     -23.613  23.263 -19.186  1.00 53.99           O  
ATOM   2370  CB  LEU   311     -22.525  21.024 -16.995  1.00 53.99           C  
ATOM   2371  CG  LEU   311     -21.554  19.949 -16.505  1.00 53.99           C  
ATOM   2372  CD1 LEU   311     -21.208  20.175 -15.038  1.00 53.99           C  
ATOM   2373  CD2 LEU   311     -22.146  18.559 -16.712  1.00 53.99           C  
ATOM   2374  N   PRO   312     -25.072  21.688 -18.838  1.00 57.50           N  
ATOM   2375  CA  PRO   312     -26.194  22.626 -18.912  1.00 57.50           C  
ATOM   2376  C   PRO   312     -26.169  23.666 -17.794  1.00 57.50           C  
ATOM   2377  O   PRO   312     -25.587  23.423 -16.734  1.00 57.50           O  
ATOM   2378  CB  PRO   312     -27.421  21.719 -18.786  1.00 57.50           C  
ATOM   2379  CG  PRO   312     -26.863  20.340 -18.641  1.00 57.50           C  
ATOM   2380  CD  PRO   312     -25.363  20.428 -18.656  1.00 57.50           C  
ATOM   2381  N   PRO   313     -26.739  24.893 -18.067  1.00 54.83           N  
ATOM   2382  CA  PRO   313     -26.645  26.057 -17.183  1.00 54.83           C  
ATOM   2383  C   PRO   313     -27.178  25.777 -15.780  1.00 54.83           C  
ATOM   2384  O   PRO   313     -26.650  26.305 -14.798  1.00 54.83           O  
ATOM   2385  CB  PRO   313     -27.501  27.109 -17.893  1.00 54.83           C  
ATOM   2386  CG  PRO   313     -27.722  26.559 -19.265  1.00 54.83           C  
ATOM   2387  CD  PRO   313     -27.363  25.101 -19.258  1.00 54.83           C  
ATOM   2388  N   ALA   314     -28.217  24.814 -15.675  1.00 52.63           N  
ATOM   2389  CA  ALA   314     -28.782  24.601 -14.345  1.00 52.63           C  
ATOM   2390  C   ALA   314     -27.806  23.843 -13.450  1.00 52.63           C  
ATOM   2391  O   ALA   314     -27.680  24.147 -12.261  1.00 52.63           O  
ATOM   2392  CB  ALA   314     -30.105  23.847 -14.444  1.00 52.63           C  
ATOM   2393  N   ALA   315     -27.017  22.941 -14.039  1.00 51.59           N  
ATOM   2394  CA  ALA   315     -26.041  22.143 -13.301  1.00 51.59           C  
ATOM   2395  C   ALA   315     -24.799  22.965 -12.968  1.00 51.59           C  
ATOM   2396  O   ALA   315     -24.195  22.787 -11.908  1.00 51.59           O  
ATOM   2397  CB  ALA   315     -25.655  20.901 -14.100  1.00 51.59           C  
ATOM   2398  N   GLN   316     -24.600  24.028 -13.826  1.00 52.89           N  
ATOM   2399  CA  GLN   316     -23.512  24.982 -13.641  1.00 52.89           C  
ATOM   2400  C   GLN   316     -23.689  25.774 -12.348  1.00 52.89           C  
ATOM   2401  O   GLN   316     -22.749  25.908 -11.562  1.00 52.89           O  
ATOM   2402  CB  GLN   316     -23.425  25.936 -14.833  1.00 52.89           C  
ATOM   2403  CG  GLN   316     -22.664  25.365 -16.022  1.00 52.89           C  
ATOM   2404  CD  GLN   316     -22.619  26.318 -17.202  1.00 52.89           C  
ATOM   2405  OE1 GLN   316     -22.992  27.489 -17.085  1.00 52.89           O  
ATOM   2406  NE2 GLN   316     -22.164  25.821 -18.348  1.00 52.89           N  
ATOM   2407  N   ALA   317     -24.867  26.288 -12.189  1.00 51.89           N  
ATOM   2408  CA  ALA   317     -25.156  27.203 -11.089  1.00 51.89           C  
ATOM   2409  C   ALA   317     -25.084  26.485  -9.744  1.00 51.89           C  
ATOM   2410  O   ALA   317     -24.549  27.025  -8.773  1.00 51.89           O  
ATOM   2411  CB  ALA   317     -26.531  27.841 -11.274  1.00 51.89           C  
ATOM   2412  N   ALA   318     -25.525  25.188  -9.801  1.00 50.79           N  
ATOM   2413  CA  ALA   318     -25.562  24.430  -8.553  1.00 50.79           C  
ATOM   2414  C   ALA   318     -24.153  24.085  -8.078  1.00 50.79           C  
ATOM   2415  O   ALA   318     -23.847  24.198  -6.888  1.00 50.79           O  
ATOM   2416  CB  ALA   318     -26.387  23.157  -8.727  1.00 50.79           C  
ATOM   2417  N   ILE   319     -23.265  23.840  -9.036  1.00 50.07           N  
ATOM   2418  CA  ILE   319     -21.902  23.422  -8.725  1.00 50.07           C  
ATOM   2419  C   ILE   319     -21.097  24.620  -8.225  1.00 50.07           C  
ATOM   2420  O   ILE   319     -20.333  24.505  -7.264  1.00 50.07           O  
ATOM   2421  CB  ILE   319     -21.212  22.787  -9.952  1.00 50.07           C  
ATOM   2422  CG1 ILE   319     -21.888  21.460 -10.318  1.00 50.07           C  
ATOM   2423  CG2 ILE   319     -19.717  22.584  -9.687  1.00 50.07           C  
ATOM   2424  CD1 ILE   319     -21.362  20.830 -11.600  1.00 50.07           C  
ATOM   2425  N   LEU   320     -21.355  25.821  -8.844  1.00 49.80           N  
ATOM   2426  CA  LEU   320     -20.617  27.017  -8.451  1.00 49.80           C  
ATOM   2427  C   LEU   320     -20.984  27.441  -7.033  1.00 49.80           C  
ATOM   2428  O   LEU   320     -20.131  27.925  -6.285  1.00 49.80           O  
ATOM   2429  CB  LEU   320     -20.896  28.163  -9.427  1.00 49.80           C  
ATOM   2430  CG  LEU   320     -20.189  28.088 -10.781  1.00 49.80           C  
ATOM   2431  CD1 LEU   320     -20.835  29.053 -11.770  1.00 49.80           C  
ATOM   2432  CD2 LEU   320     -18.702  28.387 -10.626  1.00 49.80           C  
ATOM   2433  N   GLU   321     -22.268  27.220  -6.688  1.00 50.30           N  
ATOM   2434  CA  GLU   321     -22.714  27.588  -5.348  1.00 50.30           C  
ATOM   2435  C   GLU   321     -22.020  26.745  -4.283  1.00 50.30           C  
ATOM   2436  O   GLU   321     -21.615  27.262  -3.240  1.00 50.30           O  
ATOM   2437  CB  GLU   321     -24.233  27.440  -5.228  1.00 50.30           C  
ATOM   2438  CG  GLU   321     -24.865  28.387  -4.218  1.00 50.30           C  
ATOM   2439  CD  GLU   321     -26.383  28.303  -4.185  1.00 50.30           C  
ATOM   2440  OE1 GLU   321     -27.018  29.076  -3.432  1.00 50.30           O  
ATOM   2441  OE2 GLU   321     -26.942  27.456  -4.917  1.00 50.30           O  
ATOM   2442  N   GLU   322     -21.730  25.481  -4.681  1.00 46.55           N  
ATOM   2443  CA  GLU   322     -21.137  24.551  -3.724  1.00 46.55           C  
ATOM   2444  C   GLU   322     -19.644  24.814  -3.552  1.00 46.55           C  
ATOM   2445  O   GLU   322     -19.109  24.685  -2.449  1.00 46.55           O  
ATOM   2446  CB  GLU   322     -21.369  23.104  -4.167  1.00 46.55           C  
ATOM   2447  CG  GLU   322     -22.733  22.553  -3.776  1.00 46.55           C  
ATOM   2448  CD  GLU   322     -22.767  21.975  -2.370  1.00 46.55           C  
ATOM   2449  OE1 GLU   322     -23.875  21.788  -1.818  1.00 46.55           O  
ATOM   2450  OE2 GLU   322     -21.676  21.709  -1.817  1.00 46.55           O  
ATOM   2451  N   LEU   323     -19.046  25.248  -4.634  1.00 44.94           N  
ATOM   2452  CA  LEU   323     -17.618  25.546  -4.622  1.00 44.94           C  
ATOM   2453  C   LEU   323     -17.328  26.789  -3.788  1.00 44.94           C  
ATOM   2454  O   LEU   323     -16.301  26.862  -3.110  1.00 44.94           O  
ATOM   2455  CB  LEU   323     -17.099  25.743  -6.049  1.00 44.94           C  
ATOM   2456  CG  LEU   323     -16.621  24.486  -6.777  1.00 44.94           C  
ATOM   2457  CD1 LEU   323     -16.830  24.631  -8.280  1.00 44.94           C  
ATOM   2458  CD2 LEU   323     -15.155  24.209  -6.460  1.00 44.94           C  
ATOM   2459  N   ASP   324     -18.217  27.785  -3.881  1.00 44.62           N  
ATOM   2460  CA  ASP   324     -18.012  29.012  -3.117  1.00 44.62           C  
ATOM   2461  C   ASP   324     -18.134  28.752  -1.617  1.00 44.62           C  
ATOM   2462  O   ASP   324     -17.472  29.410  -0.812  1.00 44.62           O  
ATOM   2463  CB  ASP   324     -19.014  30.086  -3.547  1.00 44.62           C  
ATOM   2464  CG  ASP   324     -18.457  31.027  -4.601  1.00 44.62           C  
ATOM   2465  OD1 ASP   324     -17.242  30.970  -4.890  1.00 44.62           O  
ATOM   2466  OD2 ASP   324     -19.240  31.836  -5.145  1.00 44.62           O  
ATOM   2467  N   ARG   325     -18.843  27.675  -1.270  1.00 45.47           N  
ATOM   2468  CA  ARG   325     -19.007  27.399   0.154  1.00 45.47           C  
ATOM   2469  C   ARG   325     -17.779  26.693   0.720  1.00 45.47           C  
ATOM   2470  O   ARG   325     -17.486  26.806   1.912  1.00 45.47           O  
ATOM   2471  CB  ARG   325     -20.257  26.552   0.398  1.00 45.47           C  
ATOM   2472  CG  ARG   325     -21.541  27.361   0.496  1.00 45.47           C  
ATOM   2473  CD  ARG   325     -22.760  26.466   0.670  1.00 45.47           C  
ATOM   2474  NE  ARG   325     -23.349  26.609   1.999  1.00 45.47           N  
ATOM   2475  CZ  ARG   325     -24.414  27.354   2.279  1.00 45.47           C  
ATOM   2476  NH1 ARG   325     -25.032  28.041   1.325  1.00 45.47           N  
ATOM   2477  NH2 ARG   325     -24.867  27.412   3.524  1.00 45.47           N  
ATOM   2478  N   ASP   326     -16.948  26.049  -0.097  1.00 37.39           N  
ATOM   2479  CA  ASP   326     -15.881  25.238   0.482  1.00 37.39           C  
ATOM   2480  C   ASP   326     -14.565  26.011   0.523  1.00 37.39           C  
ATOM   2481  O   ASP   326     -13.493  25.416   0.647  1.00 37.39           O  
ATOM   2482  CB  ASP   326     -15.704  23.940  -0.309  1.00 37.39           C  
ATOM   2483  CG  ASP   326     -16.656  22.842   0.133  1.00 37.39           C  
ATOM   2484  OD1 ASP   326     -17.191  22.915   1.260  1.00 37.39           O  
ATOM   2485  OD2 ASP   326     -16.871  21.893  -0.653  1.00 37.39           O  
ATOM   2486  N   GLN   327     -14.570  27.354   0.660  1.00 32.09           N  
ATOM   2487  CA  GLN   327     -13.312  28.076   0.817  1.00 32.09           C  
ATOM   2488  C   GLN   327     -12.877  28.113   2.280  1.00 32.09           C  
ATOM   2489  O   GLN   327     -13.674  28.441   3.161  1.00 32.09           O  
ATOM   2490  CB  GLN   327     -13.437  29.499   0.271  1.00 32.09           C  
ATOM   2491  CG  GLN   327     -13.137  29.616  -1.217  1.00 32.09           C  
ATOM   2492  CD  GLN   327     -12.816  31.037  -1.642  1.00 32.09           C  
ATOM   2493  OE1 GLN   327     -12.783  31.954  -0.814  1.00 32.09           O  
ATOM   2494  NE2 GLN   327     -12.579  31.230  -2.935  1.00 32.09           N  
ATOM   2495  N   PRO   328     -11.850  27.559   2.614  1.00 30.29           N  
ATOM   2496  CA  PRO   328     -11.292  27.892   3.926  1.00 30.29           C  
ATOM   2497  C   PRO   328     -10.904  29.365   4.046  1.00 30.29           C  
ATOM   2498  O   PRO   328     -10.342  29.937   3.108  1.00 30.29           O  
ATOM   2499  CB  PRO   328     -10.057  26.993   4.023  1.00 30.29           C  
ATOM   2500  CG  PRO   328      -9.976  26.311   2.695  1.00 30.29           C  
ATOM   2501  CD  PRO   328     -11.157  26.735   1.869  1.00 30.29           C  
ATOM   2502  N   GLN   329     -11.821  30.194   4.376  1.00 24.08           N  
ATOM   2503  CA  GLN   329     -11.550  31.588   4.709  1.00 24.08           C  
ATOM   2504  C   GLN   329     -10.114  31.770   5.191  1.00 24.08           C  
ATOM   2505  O   GLN   329      -9.708  31.171   6.189  1.00 24.08           O  
ATOM   2506  CB  GLN   329     -12.528  32.085   5.775  1.00 24.08           C  
ATOM   2507  CG  GLN   329     -13.980  32.105   5.316  1.00 24.08           C  
ATOM   2508  CD  GLN   329     -14.915  32.696   6.354  1.00 24.08           C  
ATOM   2509  OE1 GLN   329     -14.520  32.941   7.498  1.00 24.08           O  
ATOM   2510  NE2 GLN   329     -16.164  32.930   5.962  1.00 24.08           N  
ATOM   2511  N   LEU   330      -9.143  31.682   4.387  1.00 21.97           N  
ATOM   2512  CA  LEU   330      -7.793  32.087   4.763  1.00 21.97           C  
ATOM   2513  C   LEU   330      -7.777  33.529   5.259  1.00 21.97           C  
ATOM   2514  O   LEU   330      -8.199  34.441   4.544  1.00 21.97           O  
ATOM   2515  CB  LEU   330      -6.837  31.931   3.578  1.00 21.97           C  
ATOM   2516  CG  LEU   330      -6.392  30.505   3.248  1.00 21.97           C  
ATOM   2517  CD1 LEU   330      -5.914  30.421   1.803  1.00 21.97           C  
ATOM   2518  CD2 LEU   330      -5.296  30.051   4.207  1.00 21.97           C  
ATOM   2519  N   SER   331      -8.056  33.759   6.476  1.00 20.61           N  
ATOM   2520  CA  SER   331      -7.675  35.027   7.090  1.00 20.61           C  
ATOM   2521  C   SER   331      -6.177  35.278   6.954  1.00 20.61           C  
ATOM   2522  O   SER   331      -5.367  34.381   7.196  1.00 20.61           O  
ATOM   2523  CB  SER   331      -8.072  35.048   8.567  1.00 20.61           C  
ATOM   2524  OG  SER   331      -9.415  34.628   8.733  1.00 20.61           O  
ATOM   2525  N   ALA   332      -5.762  35.779   5.861  1.00 20.36           N  
ATOM   2526  CA  ALA   332      -4.537  36.513   5.552  1.00 20.36           C  
ATOM   2527  C   ALA   332      -3.819  36.943   6.828  1.00 20.36           C  
ATOM   2528  O   ALA   332      -4.456  37.370   7.793  1.00 20.36           O  
ATOM   2529  CB  ALA   332      -4.851  37.731   4.686  1.00 20.36           C  
ATOM   2530  N   PRO   333      -2.699  36.515   7.151  1.00 19.52           N  
ATOM   2531  CA  PRO   333      -1.859  37.043   8.229  1.00 19.52           C  
ATOM   2532  C   PRO   333      -1.566  38.533   8.073  1.00 19.52           C  
ATOM   2533  O   PRO   333      -1.319  39.004   6.959  1.00 19.52           O  
ATOM   2534  CB  PRO   333      -0.575  36.218   8.112  1.00 19.52           C  
ATOM   2535  CG  PRO   333      -0.787  35.349   6.914  1.00 19.52           C  
ATOM   2536  CD  PRO   333      -2.156  35.625   6.361  1.00 19.52           C  
ATOM   2537  N   THR   334      -2.279  39.380   8.773  1.00 15.79           N  
ATOM   2538  CA  THR   334      -1.959  40.794   8.930  1.00 15.79           C  
ATOM   2539  C   THR   334      -0.466  40.986   9.182  1.00 15.79           C  
ATOM   2540  O   THR   334       0.129  40.273   9.993  1.00 15.79           O  
ATOM   2541  CB  THR   334      -2.762  41.424  10.083  1.00 15.79           C  
ATOM   2542  OG1 THR   334      -3.439  40.389  10.807  1.00 15.79           O  
ATOM   2543  CG2 THR   334      -3.792  42.418   9.557  1.00 15.79           C  
ATOM   2544  N   THR   335       0.332  41.141   8.210  1.00 16.48           N  
ATOM   2545  CA  THR   335       1.626  41.788   8.023  1.00 16.48           C  
ATOM   2546  C   THR   335       1.892  42.796   9.138  1.00 16.48           C  
ATOM   2547  O   THR   335       1.105  43.721   9.346  1.00 16.48           O  
ATOM   2548  CB  THR   335       1.705  42.495   6.658  1.00 16.48           C  
ATOM   2549  OG1 THR   335       1.167  41.633   5.648  1.00 16.48           O  
ATOM   2550  CG2 THR   335       3.147  42.840   6.300  1.00 16.48           C  
ATOM   2551  N   GLN   336       2.404  42.401  10.251  1.00 16.39           N  
ATOM   2552  CA  GLN   336       2.993  43.373  11.165  1.00 16.39           C  
ATOM   2553  C   GLN   336       4.401  43.763  10.722  1.00 16.39           C  
ATOM   2554  O   GLN   336       5.210  42.899  10.378  1.00 16.39           O  
ATOM   2555  CB  GLN   336       3.027  42.820  12.591  1.00 16.39           C  
ATOM   2556  CG  GLN   336       1.660  42.763  13.260  1.00 16.39           C  
ATOM   2557  CD  GLN   336       1.739  42.364  14.722  1.00 16.39           C  
ATOM   2558  OE1 GLN   336       2.810  42.412  15.335  1.00 16.39           O  
ATOM   2559  NE2 GLN   336       0.606  41.966  15.290  1.00 16.39           N  
ATOM   2560  N   THR   337       4.597  44.796   9.966  1.00 15.19           N  
ATOM   2561  CA  THR   337       5.593  45.836   9.730  1.00 15.19           C  
ATOM   2562  C   THR   337       6.751  45.709  10.716  1.00 15.19           C  
ATOM   2563  O   THR   337       6.534  45.568  11.921  1.00 15.19           O  
ATOM   2564  CB  THR   337       4.971  47.240   9.842  1.00 15.19           C  
ATOM   2565  OG1 THR   337       3.549  47.140   9.700  1.00 15.19           O  
ATOM   2566  CG2 THR   337       5.514  48.169   8.761  1.00 15.19           C  
ATOM   2567  N   ALA   338       7.783  45.016  10.351  1.00 17.55           N  
ATOM   2568  CA  ALA   338       9.222  45.091  10.589  1.00 17.55           C  
ATOM   2569  C   ALA   338       9.642  46.508  10.970  1.00 17.55           C  
ATOM   2570  O   ALA   338       9.430  47.452  10.204  1.00 17.55           O  
ATOM   2571  CB  ALA   338       9.991  44.625   9.356  1.00 17.55           C  
ATOM   2572  N   ALA   339       9.452  46.951  12.237  1.00 16.66           N  
ATOM   2573  CA  ALA   339      10.122  48.158  12.716  1.00 16.66           C  
ATOM   2574  C   ALA   339      11.584  47.877  13.050  1.00 16.66           C  
ATOM   2575  O   ALA   339      11.891  46.932  13.781  1.00 16.66           O  
ATOM   2576  CB  ALA   339       9.399  48.718  13.939  1.00 16.66           C  
ATOM   2577  N   THR   340      12.532  48.032  12.176  1.00 15.33           N  
ATOM   2578  CA  THR   340      13.946  48.389  12.209  1.00 15.33           C  
ATOM   2579  C   THR   340      14.200  49.497  13.226  1.00 15.33           C  
ATOM   2580  O   THR   340      13.581  50.561  13.162  1.00 15.33           O  
ATOM   2581  CB  THR   340      14.441  48.839  10.822  1.00 15.33           C  
ATOM   2582  OG1 THR   340      13.380  49.520  10.140  1.00 15.33           O  
ATOM   2583  CG2 THR   340      14.884  47.645   9.982  1.00 15.33           C  
ATOM   2584  N   ALA   341      14.524  49.183  14.472  1.00 16.76           N  
ATOM   2585  CA  ALA   341      15.241  50.154  15.295  1.00 16.76           C  
ATOM   2586  C   ALA   341      16.745  50.075  15.053  1.00 16.76           C  
ATOM   2587  O   ALA   341      17.298  48.984  14.890  1.00 16.76           O  
ATOM   2588  CB  ALA   341      14.931  49.930  16.773  1.00 16.76           C  
ATOM   2589  N   PRO   342      17.487  51.136  14.627  1.00 15.70           N  
ATOM   2590  CA  PRO   342      18.924  51.339  14.430  1.00 15.70           C  
ATOM   2591  C   PRO   342      19.737  51.074  15.695  1.00 15.70           C  
ATOM   2592  O   PRO   342      19.275  51.363  16.802  1.00 15.70           O  
ATOM   2593  CB  PRO   342      19.019  52.811  14.018  1.00 15.70           C  
ATOM   2594  CG  PRO   342      17.636  53.348  14.201  1.00 15.70           C  
ATOM   2595  CD  PRO   342      16.732  52.215  14.593  1.00 15.70           C  
ATOM   2596  N   VAL   343      20.434  49.894  15.710  1.00 14.30           N  
ATOM   2597  CA  VAL   343      21.602  49.470  16.476  1.00 14.30           C  
ATOM   2598  C   VAL   343      22.509  50.668  16.743  1.00 14.30           C  
ATOM   2599  O   VAL   343      22.966  51.329  15.807  1.00 14.30           O  
ATOM   2600  CB  VAL   343      22.388  48.359  15.743  1.00 14.30           C  
ATOM   2601  CG1 VAL   343      23.473  47.779  16.648  1.00 14.30           C  
ATOM   2602  CG2 VAL   343      21.440  47.259  15.269  1.00 14.30           C  
ATOM   2603  N   GLU   344      22.280  51.433  17.830  1.00 15.21           N  
ATOM   2604  CA  GLU   344      23.263  52.393  18.324  1.00 15.21           C  
ATOM   2605  C   GLU   344      24.093  51.798  19.458  1.00 15.21           C  
ATOM   2606  O   GLU   344      23.549  51.173  20.371  1.00 15.21           O  
ATOM   2607  CB  GLU   344      22.573  53.676  18.795  1.00 15.21           C  
ATOM   2608  CG  GLU   344      22.424  54.729  17.706  1.00 15.21           C  
ATOM   2609  CD  GLU   344      21.731  55.994  18.187  1.00 15.21           C  
ATOM   2610  OE1 GLU   344      21.544  56.929  17.375  1.00 15.21           O  
ATOM   2611  OE2 GLU   344      21.373  56.052  19.384  1.00 15.21           O  
ATOM   2612  N   ASN   345      25.434  51.673  19.295  1.00 13.06           N  
ATOM   2613  CA  ASN   345      26.812  51.987  19.657  1.00 13.06           C  
ATOM   2614  C   ASN   345      27.120  51.582  21.096  1.00 13.06           C  
ATOM   2615  O   ASN   345      26.336  51.860  22.005  1.00 13.06           O  
ATOM   2616  CB  ASN   345      27.094  53.477  19.454  1.00 13.06           C  
ATOM   2617  CG  ASN   345      27.953  53.748  18.234  1.00 13.06           C  
ATOM   2618  OD1 ASN   345      28.433  52.819  17.579  1.00 13.06           O  
ATOM   2619  ND2 ASN   345      28.151  55.023  17.919  1.00 13.06           N  
ATOM   2620  N   TYR   346      27.858  50.500  21.200  1.00 13.43           N  
ATOM   2621  CA  TYR   346      28.803  49.957  22.170  1.00 13.43           C  
ATOM   2622  C   TYR   346      29.666  51.062  22.768  1.00 13.43           C  
ATOM   2623  O   TYR   346      30.413  51.732  22.050  1.00 13.43           O  
ATOM   2624  CB  TYR   346      29.692  48.895  21.517  1.00 13.43           C  
ATOM   2625  CG  TYR   346      28.969  47.609  21.199  1.00 13.43           C  
ATOM   2626  CD1 TYR   346      28.779  46.635  22.176  1.00 13.43           C  
ATOM   2627  CD2 TYR   346      28.476  47.365  19.923  1.00 13.43           C  
ATOM   2628  CE1 TYR   346      28.115  45.448  21.888  1.00 13.43           C  
ATOM   2629  CE2 TYR   346      27.810  46.181  19.623  1.00 13.43           C  
ATOM   2630  CZ  TYR   346      27.634  45.230  20.611  1.00 13.43           C  
ATOM   2631  OH  TYR   346      26.976  44.057  20.320  1.00 13.43           O  
ATOM   2632  N   ASP   347      29.123  51.859  23.636  1.00 15.55           N  
ATOM   2633  CA  ASP   347      29.991  52.657  24.496  1.00 15.55           C  
ATOM   2634  C   ASP   347      30.785  51.768  25.451  1.00 15.55           C  
ATOM   2635  O   ASP   347      30.206  50.966  26.188  1.00 15.55           O  
ATOM   2636  CB  ASP   347      29.172  53.678  25.287  1.00 15.55           C  
ATOM   2637  CG  ASP   347      30.014  54.817  25.836  1.00 15.55           C  
ATOM   2638  OD1 ASP   347      31.247  54.818  25.631  1.00 15.55           O  
ATOM   2639  OD2 ASP   347      29.439  55.720  26.482  1.00 15.55           O  
ATOM   2640  N   ASP   348      31.966  51.326  25.085  1.00 14.98           N  
ATOM   2641  CA  ASP   348      33.204  50.914  25.740  1.00 14.98           C  
ATOM   2642  C   ASP   348      33.599  51.899  26.838  1.00 14.98           C  
ATOM   2643  O   ASP   348      34.256  52.907  26.568  1.00 14.98           O  
ATOM   2644  CB  ASP   348      34.335  50.785  24.717  1.00 14.98           C  
ATOM   2645  CG  ASP   348      34.262  49.500  23.911  1.00 14.98           C  
ATOM   2646  OD1 ASP   348      33.609  48.534  24.361  1.00 14.98           O  
ATOM   2647  OD2 ASP   348      34.865  49.453  22.817  1.00 14.98           O  
ATOM   2648  N   SER   349      32.819  52.065  27.844  1.00 15.09           N  
ATOM   2649  CA  SER   349      33.537  52.556  29.016  1.00 15.09           C  
ATOM   2650  C   SER   349      34.071  51.404  29.860  1.00 15.09           C  
ATOM   2651  O   SER   349      33.366  50.420  30.094  1.00 15.09           O  
ATOM   2652  CB  SER   349      32.629  53.445  29.867  1.00 15.09           C  
ATOM   2653  OG  SER   349      31.325  53.509  29.313  1.00 15.09           O  
ATOM   2654  N   PRO   350      35.285  51.064  29.909  1.00 14.89           N  
ATOM   2655  CA  PRO   350      35.877  50.211  30.942  1.00 14.89           C  
ATOM   2656  C   PRO   350      36.089  50.945  32.264  1.00 14.89           C  
ATOM   2657  O   PRO   350      36.511  52.105  32.270  1.00 14.89           O  
ATOM   2658  CB  PRO   350      37.216  49.793  30.329  1.00 14.89           C  
ATOM   2659  CG  PRO   350      37.323  50.587  29.067  1.00 14.89           C  
ATOM   2660  CD  PRO   350      36.075  51.408  28.913  1.00 14.89           C  
ATOM   2661  N   THR   351      35.071  50.994  33.140  1.00 13.49           N  
ATOM   2662  CA  THR   351      35.608  51.163  34.486  1.00 13.49           C  
ATOM   2663  C   THR   351      34.487  51.147  35.522  1.00 13.49           C  
ATOM   2664  O   THR   351      33.449  51.784  35.330  1.00 13.49           O  
ATOM   2665  CB  THR   351      36.405  52.474  34.609  1.00 13.49           C  
ATOM   2666  OG1 THR   351      35.608  53.559  34.117  1.00 13.49           O  
ATOM   2667  CG2 THR   351      37.701  52.407  33.808  1.00 13.49           C  
ATOM   2668  N   GLY   352      34.128  50.039  36.057  1.00 13.90           N  
ATOM   2669  CA  GLY   352      33.944  50.189  37.492  1.00 13.90           C  
ATOM   2670  C   GLY   352      34.083  48.883  38.251  1.00 13.90           C  
ATOM   2671  O   GLY   352      33.414  47.899  37.929  1.00 13.90           O  
ATOM   2672  N   VAL   353      35.255  48.244  38.295  1.00 12.43           N  
ATOM   2673  CA  VAL   353      35.671  47.532  39.499  1.00 12.43           C  
ATOM   2674  C   VAL   353      34.790  47.947  40.675  1.00 12.43           C  
ATOM   2675  O   VAL   353      34.717  49.130  41.018  1.00 12.43           O  
ATOM   2676  CB  VAL   353      37.158  47.794  39.829  1.00 12.43           C  
ATOM   2677  CG1 VAL   353      37.651  46.827  40.903  1.00 12.43           C  
ATOM   2678  CG2 VAL   353      38.012  47.679  38.568  1.00 12.43           C  
ATOM   2679  N   ILE   354      33.594  47.412  40.753  1.00 12.67           N  
ATOM   2680  CA  ILE   354      32.762  47.399  41.952  1.00 12.67           C  
ATOM   2681  C   ILE   354      33.577  46.892  43.140  1.00 12.67           C  
ATOM   2682  O   ILE   354      34.135  45.793  43.094  1.00 12.67           O  
ATOM   2683  CB  ILE   354      31.502  46.527  41.756  1.00 12.67           C  
ATOM   2684  CG1 ILE   354      30.720  46.988  40.520  1.00 12.67           C  
ATOM   2685  CG2 ILE   354      30.619  46.564  43.007  1.00 12.67           C  
ATOM   2686  CD1 ILE   354      29.709  45.970  40.012  1.00 12.67           C  
ATOM   2687  N   GLU   355      34.355  47.627  43.774  1.00 13.07           N  
ATOM   2688  CA  GLU   355      34.794  47.617  45.167  1.00 13.07           C  
ATOM   2689  C   GLU   355      33.758  46.951  46.067  1.00 13.07           C  
ATOM   2690  O   GLU   355      32.585  47.330  46.058  1.00 13.07           O  
ATOM   2691  CB  GLU   355      35.076  49.041  45.652  1.00 13.07           C  
ATOM   2692  CG  GLU   355      36.475  49.539  45.318  1.00 13.07           C  
ATOM   2693  CD  GLU   355      36.778  50.911  45.898  1.00 13.07           C  
ATOM   2694  OE1 GLU   355      37.951  51.346  45.848  1.00 13.07           O  
ATOM   2695  OE2 GLU   355      35.835  51.556  46.409  1.00 13.07           O  
ATOM   2696  N   VAL   356      33.821  45.697  46.185  1.00 14.60           N  
ATOM   2697  CA  VAL   356      33.216  44.857  47.213  1.00 14.60           C  
ATOM   2698  C   VAL   356      33.183  45.609  48.542  1.00 14.60           C  
ATOM   2699  O   VAL   356      34.209  46.117  49.000  1.00 14.60           O  
ATOM   2700  CB  VAL   356      33.976  43.522  47.375  1.00 14.60           C  
ATOM   2701  CG1 VAL   356      33.156  42.530  48.198  1.00 14.60           C  
ATOM   2702  CG2 VAL   356      34.317  42.933  46.007  1.00 14.60           C  
ATOM   2703  N   PRO   357      32.159  46.276  48.990  1.00 14.50           N  
ATOM   2704  CA  PRO   357      32.087  46.903  50.312  1.00 14.50           C  
ATOM   2705  C   PRO   357      32.622  46.001  51.422  1.00 14.50           C  
ATOM   2706  O   PRO   357      32.420  44.785  51.386  1.00 14.50           O  
ATOM   2707  CB  PRO   357      30.590  47.166  50.496  1.00 14.50           C  
ATOM   2708  CG  PRO   357      29.953  46.633  49.253  1.00 14.50           C  
ATOM   2709  CD  PRO   357      31.027  46.063  48.372  1.00 14.50           C  
ATOM   2710  N   LYS   358      33.763  46.298  52.018  1.00 15.34           N  
ATOM   2711  CA  LYS   358      34.260  45.989  53.356  1.00 15.34           C  
ATOM   2712  C   LYS   358      33.186  46.237  54.412  1.00 15.34           C  
ATOM   2713  O   LYS   358      32.680  47.354  54.539  1.00 15.34           O  
ATOM   2714  CB  LYS   358      35.506  46.818  53.670  1.00 15.34           C  
ATOM   2715  CG  LYS   358      36.812  46.052  53.522  1.00 15.34           C  
ATOM   2716  CD  LYS   358      38.016  46.936  53.824  1.00 15.34           C  
ATOM   2717  CE  LYS   358      39.326  46.194  53.600  1.00 15.34           C  
ATOM   2718  NZ  LYS   358      40.510  47.072  53.846  1.00 15.34           N  
ATOM   2719  N   GLN   359      32.295  45.244  54.623  1.00 16.81           N  
ATOM   2720  CA  GLN   359      31.287  45.150  55.673  1.00 16.81           C  
ATOM   2721  C   GLN   359      31.908  45.359  57.052  1.00 16.81           C  
ATOM   2722  O   GLN   359      32.848  44.657  57.428  1.00 16.81           O  
ATOM   2723  CB  GLN   359      30.577  43.796  55.618  1.00 16.81           C  
ATOM   2724  CG  GLN   359      29.520  43.700  54.527  1.00 16.81           C  
ATOM   2725  CD  GLN   359      28.830  42.349  54.494  1.00 16.81           C  
ATOM   2726  OE1 GLN   359      29.196  41.432  55.236  1.00 16.81           O  
ATOM   2727  NE2 GLN   359      27.826  42.217  53.634  1.00 16.81           N  
ATOM   2728  N   ALA   360      32.119  46.454  57.625  1.00 14.54           N  
ATOM   2729  CA  ALA   360      32.132  47.039  58.963  1.00 14.54           C  
ATOM   2730  C   ALA   360      31.442  46.122  59.969  1.00 14.54           C  
ATOM   2731  O   ALA   360      30.390  45.549  59.676  1.00 14.54           O  
ATOM   2732  CB  ALA   360      31.463  48.411  58.952  1.00 14.54           C  
ATOM   2733  N   GLY   361      32.131  45.670  61.046  1.00 14.76           N  
ATOM   2734  CA  GLY   361      32.102  45.545  62.495  1.00 14.76           C  
ATOM   2735  C   GLY   361      30.703  45.355  63.049  1.00 14.76           C  
ATOM   2736  O   GLY   361      29.852  46.238  62.918  1.00 14.76           O  
ATOM   2737  N   LEU   362      30.263  44.111  63.214  1.00 15.30           N  
ATOM   2738  CA  LEU   362      29.255  43.931  64.253  1.00 15.30           C  
ATOM   2739  C   LEU   362      29.840  43.201  65.457  1.00 15.30           C  
ATOM   2740  O   LEU   362      30.385  42.104  65.318  1.00 15.30           O  
ATOM   2741  CB  LEU   362      28.053  43.156  63.706  1.00 15.30           C  
ATOM   2742  CG  LEU   362      27.023  43.968  62.919  1.00 15.30           C  
ATOM   2743  CD1 LEU   362      26.377  43.104  61.842  1.00 15.30           C  
ATOM   2744  CD2 LEU   362      25.967  44.544  63.856  1.00 15.30           C  
ATOM   2745  N   SER   363      30.503  43.833  66.417  1.00 14.93           N  
ATOM   2746  CA  SER   363      30.522  43.626  67.861  1.00 14.93           C  
ATOM   2747  C   SER   363      29.260  42.913  68.334  1.00 14.93           C  
ATOM   2748  O   SER   363      28.169  43.163  67.818  1.00 14.93           O  
ATOM   2749  CB  SER   363      30.667  44.962  68.593  1.00 14.93           C  
ATOM   2750  OG  SER   363      29.555  45.801  68.331  1.00 14.93           O  
ATOM   2751  N   GLY   364      29.470  41.891  69.181  1.00 16.76           N  
ATOM   2752  CA  GLY   364      28.870  41.536  70.457  1.00 16.76           C  
ATOM   2753  C   GLY   364      28.590  40.052  70.593  1.00 16.76           C  
ATOM   2754  O   GLY   364      28.190  39.399  69.628  1.00 16.76           O  
ATOM   2755  N   GLN   365      29.376  39.401  71.452  1.00 15.44           N  
ATOM   2756  CA  GLN   365      29.103  38.689  72.696  1.00 15.44           C  
ATOM   2757  C   GLN   365      29.801  37.332  72.719  1.00 15.44           C  
ATOM   2758  O   GLN   365      29.884  36.654  71.693  1.00 15.44           O  
ATOM   2759  CB  GLN   365      27.597  38.507  72.892  1.00 15.44           C  
ATOM   2760  CG  GLN   365      26.920  39.686  73.579  1.00 15.44           C  
ATOM   2761  CD  GLN   365      25.478  39.397  73.954  1.00 15.44           C  
ATOM   2762  OE1 GLN   365      24.981  38.284  73.753  1.00 15.44           O  
ATOM   2763  NE2 GLN   365      24.796  40.397  74.500  1.00 15.44           N  
ATOM   2764  N   PRO   366      30.498  37.062  73.821  1.00 15.30           N  
ATOM   2765  CA  PRO   366      31.323  35.936  74.267  1.00 15.30           C  
ATOM   2766  C   PRO   366      30.571  34.607  74.239  1.00 15.30           C  
ATOM   2767  O   PRO   366      29.340  34.588  74.320  1.00 15.30           O  
ATOM   2768  CB  PRO   366      31.699  36.320  75.700  1.00 15.30           C  
ATOM   2769  CG  PRO   366      30.850  37.510  76.012  1.00 15.30           C  
ATOM   2770  CD  PRO   366      30.035  37.847  74.796  1.00 15.30           C  
ATOM   2771  N   PRO   367      31.305  33.525  74.083  1.00 19.01           N  
ATOM   2772  CA  PRO   367      31.046  32.115  73.779  1.00 19.01           C  
ATOM   2773  C   PRO   367      30.353  31.382  74.926  1.00 19.01           C  
ATOM   2774  O   PRO   367      30.694  31.592  76.093  1.00 19.01           O  
ATOM   2775  CB  PRO   367      32.446  31.545  73.533  1.00 19.01           C  
ATOM   2776  CG  PRO   367      33.381  32.621  73.984  1.00 19.01           C  
ATOM   2777  CD  PRO   367      32.580  33.856  74.279  1.00 19.01           C  
ATOM   2778  N   ARG   368      29.072  31.016  74.749  1.00 16.77           N  
ATOM   2779  CA  ARG   368      28.527  30.001  75.645  1.00 16.77           C  
ATOM   2780  C   ARG   368      28.369  28.665  74.927  1.00 16.77           C  
ATOM   2781  O   ARG   368      27.912  28.620  73.783  1.00 16.77           O  
ATOM   2782  CB  ARG   368      27.180  30.453  76.213  1.00 16.77           C  
ATOM   2783  CG  ARG   368      27.296  31.459  77.347  1.00 16.77           C  
ATOM   2784  CD  ARG   368      25.937  31.792  77.947  1.00 16.77           C  
ATOM   2785  NE  ARG   368      26.043  32.804  78.995  1.00 16.77           N  
ATOM   2786  CZ  ARG   368      25.099  33.066  79.895  1.00 16.77           C  
ATOM   2787  NH1 ARG   368      23.955  32.392  79.892  1.00 16.77           N  
ATOM   2788  NH2 ARG   368      25.301  34.009  80.804  1.00 16.77           N  
ATOM   2789  N   SER   369      29.125  27.653  75.364  1.00 17.65           N  
ATOM   2790  CA  SER   369      29.232  26.231  75.670  1.00 17.65           C  
ATOM   2791  C   SER   369      28.231  25.414  74.861  1.00 17.65           C  
ATOM   2792  O   SER   369      27.074  25.813  74.710  1.00 17.65           O  
ATOM   2793  CB  SER   369      29.013  25.985  77.164  1.00 17.65           C  
ATOM   2794  OG  SER   369      27.886  26.705  77.632  1.00 17.65           O  
ATOM   2795  N   PRO   370      28.665  24.352  74.177  1.00 18.60           N  
ATOM   2796  CA  PRO   370      28.111  23.426  73.186  1.00 18.60           C  
ATOM   2797  C   PRO   370      27.143  22.417  73.799  1.00 18.60           C  
ATOM   2798  O   PRO   370      27.419  21.859  74.864  1.00 18.60           O  
ATOM   2799  CB  PRO   370      29.351  22.724  72.627  1.00 18.60           C  
ATOM   2800  CG  PRO   370      30.496  23.305  73.391  1.00 18.60           C  
ATOM   2801  CD  PRO   370      29.956  24.302  74.376  1.00 18.60           C  
ATOM   2802  N   SER   371      25.815  22.659  73.688  1.00 16.30           N  
ATOM   2803  CA  SER   371      25.073  21.406  73.787  1.00 16.30           C  
ATOM   2804  C   SER   371      24.163  21.205  72.580  1.00 16.30           C  
ATOM   2805  O   SER   371      23.666  22.175  72.003  1.00 16.30           O  
ATOM   2806  CB  SER   371      24.244  21.373  75.072  1.00 16.30           C  
ATOM   2807  OG  SER   371      23.264  22.396  75.064  1.00 16.30           O  
ATOM   2808  N   SER   372      24.502  20.145  71.736  1.00 18.00           N  
ATOM   2809  CA  SER   372      23.609  19.237  71.024  1.00 18.00           C  
ATOM   2810  C   SER   372      24.119  18.950  69.616  1.00 18.00           C  
ATOM   2811  O   SER   372      24.513  19.868  68.894  1.00 18.00           O  
ATOM   2812  CB  SER   372      22.196  19.818  70.955  1.00 18.00           C  
ATOM   2813  OG  SER   372      22.209  21.103  70.357  1.00 18.00           O  
ATOM   2814  N   GLY   373      24.915  17.950  69.478  1.00 18.55           N  
ATOM   2815  CA  GLY   373      25.199  16.981  68.431  1.00 18.55           C  
ATOM   2816  C   GLY   373      24.213  17.040  67.280  1.00 18.55           C  
ATOM   2817  O   GLY   373      23.039  16.702  67.443  1.00 18.55           O  
ATOM   2818  N   SER   374      24.234  18.164  66.478  1.00 16.29           N  
ATOM   2819  CA  SER   374      23.761  17.977  65.110  1.00 16.29           C  
ATOM   2820  C   SER   374      24.852  18.309  64.098  1.00 16.29           C  
ATOM   2821  O   SER   374      25.458  19.381  64.160  1.00 16.29           O  
ATOM   2822  CB  SER   374      22.528  18.842  64.846  1.00 16.29           C  
ATOM   2823  OG  SER   374      22.891  20.052  64.203  1.00 16.29           O  
ATOM   2824  N   SER   375      25.556  17.249  63.594  1.00 18.03           N  
ATOM   2825  CA  SER   375      26.276  17.372  62.331  1.00 18.03           C  
ATOM   2826  C   SER   375      25.620  16.537  61.237  1.00 18.03           C  
ATOM   2827  O   SER   375      25.424  15.331  61.402  1.00 18.03           O  
ATOM   2828  CB  SER   375      27.735  16.947  62.501  1.00 18.03           C  
ATOM   2829  OG  SER   375      27.819  15.617  62.983  1.00 18.03           O  
ATOM   2830  N   SER   376      24.829  17.057  60.348  1.00 16.47           N  
ATOM   2831  CA  SER   376      24.525  17.528  59.001  1.00 16.47           C  
ATOM   2832  C   SER   376      25.436  16.873  57.967  1.00 16.47           C  
ATOM   2833  O   SER   376      26.643  17.120  57.951  1.00 16.47           O  
ATOM   2834  CB  SER   376      24.661  19.049  58.921  1.00 16.47           C  
ATOM   2835  OG  SER   376      26.015  19.441  59.070  1.00 16.47           O  
ATOM   2836  N   ASN   377      25.122  15.681  57.487  1.00 15.34           N  
ATOM   2837  CA  ASN   377      25.599  15.368  56.144  1.00 15.34           C  
ATOM   2838  C   ASN   377      24.480  15.477  55.112  1.00 15.34           C  
ATOM   2839  O   ASN   377      24.259  14.551  54.329  1.00 15.34           O  
ATOM   2840  CB  ASN   377      26.221  13.970  56.108  1.00 15.34           C  
ATOM   2841  CG  ASN   377      27.630  13.944  56.664  1.00 15.34           C  
ATOM   2842  OD1 ASN   377      28.302  14.976  56.736  1.00 15.34           O  
ATOM   2843  ND2 ASN   377      28.089  12.763  57.062  1.00 15.34           N  
ATOM   2844  N   SER   378      23.435  16.176  55.362  1.00 14.05           N  
ATOM   2845  CA  SER   378      22.467  16.246  54.272  1.00 14.05           C  
ATOM   2846  C   SER   378      22.761  17.421  53.346  1.00 14.05           C  
ATOM   2847  O   SER   378      22.878  18.562  53.799  1.00 14.05           O  
ATOM   2848  CB  SER   378      21.046  16.364  54.824  1.00 14.05           C  
ATOM   2849  OG  SER   378      20.889  15.566  55.984  1.00 14.05           O  
ATOM   2850  N   LEU   379      23.880  17.462  52.745  1.00 13.94           N  
ATOM   2851  CA  LEU   379      24.106  18.216  51.517  1.00 13.94           C  
ATOM   2852  C   LEU   379      22.807  18.835  51.012  1.00 13.94           C  
ATOM   2853  O   LEU   379      21.952  18.135  50.465  1.00 13.94           O  
ATOM   2854  CB  LEU   379      24.708  17.314  50.437  1.00 13.94           C  
ATOM   2855  CG  LEU   379      26.232  17.185  50.434  1.00 13.94           C  
ATOM   2856  CD1 LEU   379      26.658  15.944  49.655  1.00 13.94           C  
ATOM   2857  CD2 LEU   379      26.874  18.437  49.846  1.00 13.94           C  
ATOM   2858  N   GLU   380      22.031  19.475  51.783  1.00 13.66           N  
ATOM   2859  CA  GLU   380      20.979  20.337  51.253  1.00 13.66           C  
ATOM   2860  C   GLU   380      21.566  21.497  50.454  1.00 13.66           C  
ATOM   2861  O   GLU   380      22.345  22.292  50.986  1.00 13.66           O  
ATOM   2862  CB  GLU   380      20.099  20.871  52.386  1.00 13.66           C  
ATOM   2863  CG  GLU   380      18.957  19.939  52.768  1.00 13.66           C  
ATOM   2864  CD  GLU   380      18.025  20.531  53.813  1.00 13.66           C  
ATOM   2865  OE1 GLU   380      17.002  19.891  54.146  1.00 13.66           O  
ATOM   2866  OE2 GLU   380      18.318  21.645  54.302  1.00 13.66           O  
ATOM   2867  N   VAL   381      22.265  21.170  49.400  1.00 15.89           N  
ATOM   2868  CA  VAL   381      22.518  22.087  48.293  1.00 15.89           C  
ATOM   2869  C   VAL   381      21.389  23.110  48.200  1.00 15.89           C  
ATOM   2870  O   VAL   381      20.247  22.757  47.896  1.00 15.89           O  
ATOM   2871  CB  VAL   381      22.666  21.331  46.954  1.00 15.89           C  
ATOM   2872  CG1 VAL   381      23.017  22.298  45.824  1.00 15.89           C  
ATOM   2873  CG2 VAL   381      23.724  20.237  47.072  1.00 15.89           C  
ATOM   2874  N   LEU   382      21.172  23.932  49.114  1.00 15.26           N  
ATOM   2875  CA  LEU   382      20.346  25.119  49.308  1.00 15.26           C  
ATOM   2876  C   LEU   382      20.426  26.040  48.095  1.00 15.26           C  
ATOM   2877  O   LEU   382      21.501  26.549  47.767  1.00 15.26           O  
ATOM   2878  CB  LEU   382      20.778  25.874  50.567  1.00 15.26           C  
ATOM   2879  CG  LEU   382      20.324  25.281  51.902  1.00 15.26           C  
ATOM   2880  CD1 LEU   382      21.247  25.739  53.027  1.00 15.26           C  
ATOM   2881  CD2 LEU   382      18.880  25.671  52.197  1.00 15.26           C  
ATOM   2882  N   PHE   383      19.460  25.960  47.283  1.00 16.76           N  
ATOM   2883  CA  PHE   383      19.075  26.737  46.110  1.00 16.76           C  
ATOM   2884  C   PHE   383      18.609  28.131  46.514  1.00 16.76           C  
ATOM   2885  O   PHE   383      17.462  28.312  46.928  1.00 16.76           O  
ATOM   2886  CB  PHE   383      17.971  26.020  45.327  1.00 16.76           C  
ATOM   2887  CG  PHE   383      18.432  24.762  44.642  1.00 16.76           C  
ATOM   2888  CD1 PHE   383      19.083  24.820  43.415  1.00 16.76           C  
ATOM   2889  CD2 PHE   383      18.213  23.520  45.224  1.00 16.76           C  
ATOM   2890  CE1 PHE   383      19.510  23.657  42.779  1.00 16.76           C  
ATOM   2891  CE2 PHE   383      18.638  22.353  44.594  1.00 16.76           C  
ATOM   2892  CZ  PHE   383      19.285  22.424  43.371  1.00 16.76           C  
ATOM   2893  N   GLN   384      19.393  28.940  46.938  1.00 21.78           N  
ATOM   2894  CA  GLN   384      18.773  30.260  46.969  1.00 21.78           C  
ATOM   2895  C   GLN   384      19.130  31.065  45.722  1.00 21.78           C  
ATOM   2896  O   GLN   384      20.285  31.451  45.536  1.00 21.78           O  
ATOM   2897  CB  GLN   384      19.196  31.024  48.225  1.00 21.78           C  
ATOM   2898  CG  GLN   384      18.277  30.801  49.419  1.00 21.78           C  
ATOM   2899  CD  GLN   384      18.706  31.585  50.645  1.00 21.78           C  
ATOM   2900  OE1 GLN   384      19.699  32.319  50.612  1.00 21.78           O  
ATOM   2901  NE2 GLN   384      17.963  31.435  51.735  1.00 21.78           N  
ATOM   2902  N   GLY   385      18.540  30.791  44.581  1.00 24.53           N  
ATOM   2903  CA  GLY   385      18.635  31.801  43.539  1.00 24.53           C  
ATOM   2904  C   GLY   385      17.283  32.287  43.054  1.00 24.53           C  
ATOM   2905  O   GLY   385      16.245  31.875  43.577  1.00 24.53           O  
ATOM   2906  N   PRO   386      17.226  33.406  42.306  1.00 31.05           N  
ATOM   2907  CA  PRO   386      16.031  34.147  41.895  1.00 31.05           C  
ATOM   2908  C   PRO   386      14.850  33.234  41.576  1.00 31.05           C  
ATOM   2909  O   PRO   386      15.035  32.034  41.356  1.00 31.05           O  
ATOM   2910  CB  PRO   386      16.495  34.897  40.644  1.00 31.05           C  
ATOM   2911  CG  PRO   386      17.862  34.362  40.362  1.00 31.05           C  
ATOM   2912  CD  PRO   386      18.242  33.419  41.467  1.00 31.05           C  
ATOM   2913  N   THR   387      13.812  33.409  42.295  1.00 30.75           N  
ATOM   2914  CA  THR   387      12.520  32.730  42.290  1.00 30.75           C  
ATOM   2915  C   THR   387      12.419  31.768  41.110  1.00 30.75           C  
ATOM   2916  O   THR   387      12.824  32.101  39.994  1.00 30.75           O  
ATOM   2917  CB  THR   387      11.359  33.740  42.234  1.00 30.75           C  
ATOM   2918  OG1 THR   387      11.547  34.613  41.114  1.00 30.75           O  
ATOM   2919  CG2 THR   387      11.293  34.574  43.509  1.00 30.75           C  
ATOM   2920  N   ALA   388      12.945  30.538  41.218  1.00 34.79           N  
ATOM   2921  CA  ALA   388      12.865  29.359  40.359  1.00 34.79           C  
ATOM   2922  C   ALA   388      11.945  29.610  39.168  1.00 34.79           C  
ATOM   2923  O   ALA   388      12.231  29.172  38.052  1.00 34.79           O  
ATOM   2924  CB  ALA   388      12.380  28.151  41.157  1.00 34.79           C  
ATOM   2925  N   ALA   389      10.908  30.467  39.358  1.00 35.32           N  
ATOM   2926  CA  ALA   389       9.988  30.605  38.232  1.00 35.32           C  
ATOM   2927  C   ALA   389      10.572  31.515  37.155  1.00 35.32           C  
ATOM   2928  O   ALA   389      10.456  31.227  35.961  1.00 35.32           O  
ATOM   2929  CB  ALA   389       8.641  31.146  38.708  1.00 35.32           C  
ATOM   2930  N   ALA   390      11.161  32.638  37.594  1.00 35.49           N  
ATOM   2931  CA  ALA   390      11.753  33.541  36.611  1.00 35.49           C  
ATOM   2932  C   ALA   390      12.940  32.886  35.909  1.00 35.49           C  
ATOM   2933  O   ALA   390      13.132  33.065  34.704  1.00 35.49           O  
ATOM   2934  CB  ALA   390      12.186  34.844  37.278  1.00 35.49           C  
ATOM   2935  N   ALA   391      13.697  32.071  36.661  1.00 38.19           N  
ATOM   2936  CA  ALA   391      14.865  31.402  36.094  1.00 38.19           C  
ATOM   2937  C   ALA   391      14.451  30.349  35.070  1.00 38.19           C  
ATOM   2938  O   ALA   391      15.091  30.204  34.027  1.00 38.19           O  
ATOM   2939  CB  ALA   391      15.702  30.764  37.200  1.00 38.19           C  
ATOM   2940  N   VAL   392      13.306  29.729  35.318  1.00 43.83           N  
ATOM   2941  CA  VAL   392      12.807  28.666  34.451  1.00 43.83           C  
ATOM   2942  C   VAL   392      12.350  29.257  33.119  1.00 43.83           C  
ATOM   2943  O   VAL   392      12.640  28.703  32.056  1.00 43.83           O  
ATOM   2944  CB  VAL   392      11.647  27.890  35.116  1.00 43.83           C  
ATOM   2945  CG1 VAL   392      11.045  26.881  34.141  1.00 43.83           C  
ATOM   2946  CG2 VAL   392      12.132  27.190  36.384  1.00 43.83           C  
ATOM   2947  N   SER   393      11.613  30.424  33.253  1.00 48.74           N  
ATOM   2948  CA  SER   393      11.148  31.053  32.021  1.00 48.74           C  
ATOM   2949  C   SER   393      12.318  31.475  31.139  1.00 48.74           C  
ATOM   2950  O   SER   393      12.290  31.276  29.923  1.00 48.74           O  
ATOM   2951  CB  SER   393      10.272  32.266  32.335  1.00 48.74           C  
ATOM   2952  OG  SER   393       9.692  32.148  33.623  1.00 48.74           O  
ATOM   2953  N   LYS   394      13.308  31.978  31.808  1.00 57.29           N  
ATOM   2954  CA  LYS   394      14.467  32.406  31.030  1.00 57.29           C  
ATOM   2955  C   LYS   394      15.203  31.209  30.436  1.00 57.29           C  
ATOM   2956  O   LYS   394      15.668  31.262  29.296  1.00 57.29           O  
ATOM   2957  CB  LYS   394      15.420  33.231  31.896  1.00 57.29           C  
ATOM   2958  CG  LYS   394      16.301  34.189  31.107  1.00 57.29           C  
ATOM   2959  CD  LYS   394      17.109  35.093  32.028  1.00 57.29           C  
ATOM   2960  CE  LYS   394      18.028  36.017  31.241  1.00 57.29           C  
ATOM   2961  NZ  LYS   394      18.790  36.936  32.138  1.00 57.29           N  
ATOM   2962  N   GLY   395      15.262  30.170  31.167  1.00 57.41           N  
ATOM   2963  CA  GLY   395      15.879  28.952  30.666  1.00 57.41           C  
ATOM   2964  C   GLY   395      15.161  28.371  29.463  1.00 57.41           C  
ATOM   2965  O   GLY   395      15.798  27.968  28.487  1.00 57.41           O  
ATOM   2966  N   GLU   396      13.837  28.409  29.519  1.00 57.69           N  
ATOM   2967  CA  GLU   396      13.018  27.905  28.421  1.00 57.69           C  
ATOM   2968  C   GLU   396      13.282  28.680  27.133  1.00 57.69           C  
ATOM   2969  O   GLU   396      13.379  28.090  26.055  1.00 57.69           O  
ATOM   2970  CB  GLU   396      11.532  27.976  28.782  1.00 57.69           C  
ATOM   2971  CG  GLU   396      11.036  26.782  29.584  1.00 57.69           C  
ATOM   2972  CD  GLU   396       9.557  26.863  29.927  1.00 57.69           C  
ATOM   2973  OE1 GLU   396       8.980  25.845  30.373  1.00 57.69           O  
ATOM   2974  OE2 GLU   396       8.969  27.953  29.748  1.00 57.69           O  
ATOM   2975  N   GLU   397      13.308  29.950  27.320  1.00 60.67           N  
ATOM   2976  CA  GLU   397      13.505  30.817  26.162  1.00 60.67           C  
ATOM   2977  C   GLU   397      14.869  30.580  25.521  1.00 60.67           C  
ATOM   2978  O   GLU   397      15.007  30.648  24.298  1.00 60.67           O  
ATOM   2979  CB  GLU   397      13.359  32.288  26.561  1.00 60.67           C  
ATOM   2980  CG  GLU   397      11.971  32.858  26.309  1.00 60.67           C  
ATOM   2981  CD  GLU   397      11.870  34.346  26.606  1.00 60.67           C  
ATOM   2982  OE1 GLU   397      10.792  34.940  26.376  1.00 60.67           O  
ATOM   2983  OE2 GLU   397      12.878  34.923  27.073  1.00 60.67           O  
ATOM   2984  N   LEU   398      15.719  30.051  26.379  1.00 63.23           N  
ATOM   2985  CA  LEU   398      17.069  29.924  25.843  1.00 63.23           C  
ATOM   2986  C   LEU   398      17.232  28.612  25.082  1.00 63.23           C  
ATOM   2987  O   LEU   398      18.087  28.502  24.201  1.00 63.23           O  
ATOM   2988  CB  LEU   398      18.103  30.006  26.969  1.00 63.23           C  
ATOM   2989  CG  LEU   398      18.363  31.396  27.551  1.00 63.23           C  
ATOM   2990  CD1 LEU   398      19.035  31.283  28.916  1.00 63.23           C  
ATOM   2991  CD2 LEU   398      19.217  32.224  26.597  1.00 63.23           C  
ATOM   2992  N   PHE   399      16.292  27.636  25.296  1.00 63.79           N  
ATOM   2993  CA  PHE   399      16.430  26.332  24.660  1.00 63.79           C  
ATOM   2994  C   PHE   399      15.432  26.178  23.518  1.00 63.79           C  
ATOM   2995  O   PHE   399      15.031  25.061  23.183  1.00 63.79           O  
ATOM   2996  CB  PHE   399      16.234  25.209  25.684  1.00 63.79           C  
ATOM   2997  CG  PHE   399      17.495  24.820  26.407  1.00 63.79           C  
ATOM   2998  CD1 PHE   399      18.360  23.876  25.866  1.00 63.79           C  
ATOM   2999  CD2 PHE   399      17.816  25.399  27.628  1.00 63.79           C  
ATOM   3000  CE1 PHE   399      19.528  23.514  26.533  1.00 63.79           C  
ATOM   3001  CE2 PHE   399      18.982  25.042  28.300  1.00 63.79           C  
ATOM   3002  CZ  PHE   399      19.836  24.099  27.752  1.00 63.79           C  
ATOM   3003  N   THR   400      14.936  27.231  22.980  1.00 62.14           N  
ATOM   3004  CA  THR   400      14.076  26.987  21.827  1.00 62.14           C  
ATOM   3005  C   THR   400      14.871  27.089  20.529  1.00 62.14           C  
ATOM   3006  O   THR   400      15.728  27.964  20.386  1.00 62.14           O  
ATOM   3007  CB  THR   400      12.898  27.978  21.790  1.00 62.14           C  
ATOM   3008  OG1 THR   400      13.402  29.315  21.898  1.00 62.14           O  
ATOM   3009  CG2 THR   400      11.926  27.720  22.936  1.00 62.14           C  
ATOM   3010  N   GLY   401      14.769  26.124  19.738  1.00 62.08           N  
ATOM   3011  CA  GLY   401      15.414  26.116  18.435  1.00 62.08           C  
ATOM   3012  C   GLY   401      16.851  25.631  18.484  1.00 62.08           C  
ATOM   3013  O   GLY   401      17.201  24.793  19.318  1.00 62.08           O  
ATOM   3014  N   VAL   402      17.644  26.073  17.433  1.00 72.50           N  
ATOM   3015  CA  VAL   402      19.056  25.732  17.297  1.00 72.50           C  
ATOM   3016  C   VAL   402      19.903  26.707  18.113  1.00 72.50           C  
ATOM   3017  O   VAL   402      19.766  27.925  17.974  1.00 72.50           O  
ATOM   3018  CB  VAL   402      19.504  25.745  15.819  1.00 72.50           C  
ATOM   3019  CG1 VAL   402      20.976  25.354  15.697  1.00 72.50           C  
ATOM   3020  CG2 VAL   402      18.629  24.808  14.989  1.00 72.50           C  
ATOM   3021  N   VAL   403      20.615  26.163  19.118  1.00 78.86           N  
ATOM   3022  CA  VAL   403      21.464  26.944  20.011  1.00 78.86           C  
ATOM   3023  C   VAL   403      22.931  26.746  19.635  1.00 78.86           C  
ATOM   3024  O   VAL   403      23.401  25.612  19.518  1.00 78.86           O  
ATOM   3025  CB  VAL   403      21.237  26.560  21.490  1.00 78.86           C  
ATOM   3026  CG1 VAL   403      22.164  27.359  22.404  1.00 78.86           C  
ATOM   3027  CG2 VAL   403      19.776  26.781  21.880  1.00 78.86           C  
ATOM   3028  N   PRO   404      23.689  27.849  19.375  1.00 85.15           N  
ATOM   3029  CA  PRO   404      25.132  27.708  19.161  1.00 85.15           C  
ATOM   3030  C   PRO   404      25.875  27.272  20.423  1.00 85.15           C  
ATOM   3031  O   PRO   404      25.535  27.709  21.525  1.00 85.15           O  
ATOM   3032  CB  PRO   404      25.564  29.111  18.730  1.00 85.15           C  
ATOM   3033  CG  PRO   404      24.468  30.010  19.202  1.00 85.15           C  
ATOM   3034  CD  PRO   404      23.240  29.180  19.444  1.00 85.15           C  
ATOM   3035  N   ILE   405      26.889  26.414  20.271  1.00 85.97           N  
ATOM   3036  CA  ILE   405      27.647  25.851  21.384  1.00 85.97           C  
ATOM   3037  C   ILE   405      29.138  26.100  21.171  1.00 85.97           C  
ATOM   3038  O   ILE   405      29.645  25.959  20.055  1.00 85.97           O  
ATOM   3039  CB  ILE   405      27.374  24.339  21.545  1.00 85.97           C  
ATOM   3040  CG1 ILE   405      25.891  24.093  21.846  1.00 85.97           C  
ATOM   3041  CG2 ILE   405      28.261  23.744  22.643  1.00 85.97           C  
ATOM   3042  CD1 ILE   405      25.489  22.625  21.821  1.00 85.97           C  
ATOM   3043  N   LEU   406      29.790  26.540  22.169  1.00 89.26           N  
ATOM   3044  CA  LEU   406      31.238  26.709  22.202  1.00 89.26           C  
ATOM   3045  C   LEU   406      31.858  25.875  23.318  1.00 89.26           C  
ATOM   3046  O   LEU   406      31.399  25.922  24.462  1.00 89.26           O  
ATOM   3047  CB  LEU   406      31.601  28.185  22.390  1.00 89.26           C  
ATOM   3048  CG  LEU   406      33.093  28.520  22.401  1.00 89.26           C  
ATOM   3049  CD1 LEU   406      33.671  28.413  20.994  1.00 89.26           C  
ATOM   3050  CD2 LEU   406      33.324  29.914  22.975  1.00 89.26           C  
ATOM   3051  N   VAL   407      32.858  25.073  22.999  1.00 88.01           N  
ATOM   3052  CA  VAL   407      33.564  24.234  23.961  1.00 88.01           C  
ATOM   3053  C   VAL   407      35.045  24.607  23.983  1.00 88.01           C  
ATOM   3054  O   VAL   407      35.683  24.702  22.932  1.00 88.01           O  
ATOM   3055  CB  VAL   407      33.397  22.733  23.636  1.00 88.01           C  
ATOM   3056  CG1 VAL   407      34.136  21.873  24.660  1.00 88.01           C  
ATOM   3057  CG2 VAL   407      31.917  22.359  23.589  1.00 88.01           C  
ATOM   3058  N   GLU   408      35.584  24.872  25.156  1.00 90.94           N  
ATOM   3059  CA  GLU   408      37.002  25.147  25.371  1.00 90.94           C  
ATOM   3060  C   GLU   408      37.581  24.244  26.456  1.00 90.94           C  
ATOM   3061  O   GLU   408      37.068  24.202  27.576  1.00 90.94           O  
ATOM   3062  CB  GLU   408      37.214  26.617  25.740  1.00 90.94           C  
ATOM   3063  CG  GLU   408      36.792  27.593  24.651  1.00 90.94           C  
ATOM   3064  CD  GLU   408      36.991  29.049  25.040  1.00 90.94           C  
ATOM   3065  OE1 GLU   408      37.192  29.896  24.139  1.00 90.94           O  
ATOM   3066  OE2 GLU   408      36.946  29.346  26.255  1.00 90.94           O  
ATOM   3067  N   LEU   409      38.625  23.597  26.123  1.00 90.48           N  
ATOM   3068  CA  LEU   409      39.277  22.708  27.079  1.00 90.48           C  
ATOM   3069  C   LEU   409      40.763  23.031  27.196  1.00 90.48           C  
ATOM   3070  O   LEU   409      41.451  23.179  26.183  1.00 90.48           O  
ATOM   3071  CB  LEU   409      39.091  21.246  26.665  1.00 90.48           C  
ATOM   3072  CG  LEU   409      39.723  20.196  27.581  1.00 90.48           C  
ATOM   3073  CD1 LEU   409      38.861  18.938  27.618  1.00 90.48           C  
ATOM   3074  CD2 LEU   409      41.139  19.867  27.120  1.00 90.48           C  
ATOM   3075  N   ASP   410      41.200  23.262  28.412  1.00 91.36           N  
ATOM   3076  CA  ASP   410      42.619  23.302  28.754  1.00 91.36           C  
ATOM   3077  C   ASP   410      43.018  22.085  29.585  1.00 91.36           C  
ATOM   3078  O   ASP   410      42.398  21.797  30.611  1.00 91.36           O  
ATOM   3079  CB  ASP   410      42.951  24.589  29.512  1.00 91.36           C  
ATOM   3080  CG  ASP   410      42.820  25.834  28.653  1.00 91.36           C  
ATOM   3081  OD1 ASP   410      43.387  25.870  27.540  1.00 91.36           O  
ATOM   3082  OD2 ASP   410      42.146  26.790  29.094  1.00 91.36           O  
ATOM   3083  N   GLY   411      43.978  21.402  29.036  1.00 88.47           N  
ATOM   3084  CA  GLY   411      44.375  20.193  29.739  1.00 88.47           C  
ATOM   3085  C   GLY   411      45.861  20.135  30.037  1.00 88.47           C  
ATOM   3086  O   GLY   411      46.663  20.762  29.341  1.00 88.47           O  
ATOM   3087  N   ASP   412      46.251  19.637  31.114  1.00 86.34           N  
ATOM   3088  CA  ASP   412      47.611  19.311  31.530  1.00 86.34           C  
ATOM   3089  C   ASP   412      47.721  17.847  31.951  1.00 86.34           C  
ATOM   3090  O   ASP   412      47.190  17.454  32.991  1.00 86.34           O  
ATOM   3091  CB  ASP   412      48.055  20.222  32.676  1.00 86.34           C  
ATOM   3092  CG  ASP   412      49.516  20.040  33.047  1.00 86.34           C  
ATOM   3093  OD1 ASP   412      50.098  18.981  32.729  1.00 86.34           O  
ATOM   3094  OD2 ASP   412      50.090  20.964  33.665  1.00 86.34           O  
ATOM   3095  N   VAL   413      48.325  17.086  31.135  1.00 75.91           N  
ATOM   3096  CA  VAL   413      48.510  15.662  31.397  1.00 75.91           C  
ATOM   3097  C   VAL   413      49.999  15.350  31.525  1.00 75.91           C  
ATOM   3098  O   VAL   413      50.727  15.342  30.529  1.00 75.91           O  
ATOM   3099  CB  VAL   413      47.877  14.793  30.287  1.00 75.91           C  
ATOM   3100  CG1 VAL   413      48.067  13.308  30.591  1.00 75.91           C  
ATOM   3101  CG2 VAL   413      46.394  15.125  30.132  1.00 75.91           C  
ATOM   3102  N   ASN   414      50.460  15.166  32.783  1.00 72.51           N  
ATOM   3103  CA  ASN   414      51.864  14.901  33.081  1.00 72.51           C  
ATOM   3104  C   ASN   414      52.762  16.042  32.612  1.00 72.51           C  
ATOM   3105  O   ASN   414      53.795  15.806  31.983  1.00 72.51           O  
ATOM   3106  CB  ASN   414      52.307  13.581  32.446  1.00 72.51           C  
ATOM   3107  CG  ASN   414      53.505  12.969  33.145  1.00 72.51           C  
ATOM   3108  OD1 ASN   414      53.738  13.214  34.332  1.00 72.51           O  
ATOM   3109  ND2 ASN   414      54.273  12.168  32.416  1.00 72.51           N  
ATOM   3110  N   GLY   415      52.254  17.261  32.686  1.00 77.05           N  
ATOM   3111  CA  GLY   415      53.053  18.419  32.318  1.00 77.05           C  
ATOM   3112  C   GLY   415      52.892  18.816  30.863  1.00 77.05           C  
ATOM   3113  O   GLY   415      53.388  19.864  30.441  1.00 77.05           O  
ATOM   3114  N   HIS   416      52.320  17.938  30.111  1.00 75.78           N  
ATOM   3115  CA  HIS   416      52.034  18.280  28.722  1.00 75.78           C  
ATOM   3116  C   HIS   416      50.731  19.063  28.605  1.00 75.78           C  
ATOM   3117  O   HIS   416      49.646  18.478  28.626  1.00 75.78           O  
ATOM   3118  CB  HIS   416      51.967  17.017  27.862  1.00 75.78           C  
ATOM   3119  CG  HIS   416      53.243  16.237  27.841  1.00 75.78           C  
ATOM   3120  ND1 HIS   416      54.324  16.599  27.067  1.00 75.78           N  
ATOM   3121  CD2 HIS   416      53.609  15.114  28.504  1.00 75.78           C  
ATOM   3122  CE1 HIS   416      55.303  15.729  27.254  1.00 75.78           C  
ATOM   3123  NE2 HIS   416      54.895  14.819  28.122  1.00 75.78           N  
ATOM   3124  N   LYS   417      50.889  20.350  28.433  1.00 83.94           N  
ATOM   3125  CA  LYS   417      49.729  21.233  28.351  1.00 83.94           C  
ATOM   3126  C   LYS   417      49.157  21.259  26.936  1.00 83.94           C  
ATOM   3127  O   LYS   417      49.904  21.193  25.958  1.00 83.94           O  
ATOM   3128  CB  LYS   417      50.100  22.649  28.793  1.00 83.94           C  
ATOM   3129  CG  LYS   417      50.514  22.754  30.253  1.00 83.94           C  
ATOM   3130  CD  LYS   417      50.834  24.191  30.642  1.00 83.94           C  
ATOM   3131  CE  LYS   417      51.287  24.291  32.093  1.00 83.94           C  
ATOM   3132  NZ  LYS   417      51.197  25.691  32.606  1.00 83.94           N  
ATOM   3133  N   PHE   418      47.940  21.104  26.784  1.00 81.85           N  
ATOM   3134  CA  PHE   418      47.260  21.193  25.497  1.00 81.85           C  
ATOM   3135  C   PHE   418      45.924  21.912  25.639  1.00 81.85           C  
ATOM   3136  O   PHE   418      45.435  22.110  26.753  1.00 81.85           O  
ATOM   3137  CB  PHE   418      47.045  19.797  24.904  1.00 81.85           C  
ATOM   3138  CG  PHE   418      46.055  18.959  25.667  1.00 81.85           C  
ATOM   3139  CD1 PHE   418      46.449  18.245  26.792  1.00 81.85           C  
ATOM   3140  CD2 PHE   418      44.729  18.885  25.260  1.00 81.85           C  
ATOM   3141  CE1 PHE   418      45.535  17.468  27.501  1.00 81.85           C  
ATOM   3142  CE2 PHE   418      43.810  18.112  25.963  1.00 81.85           C  
ATOM   3143  CZ  PHE   418      44.215  17.403  27.083  1.00 81.85           C  
ATOM   3144  N   SER   419      45.458  22.436  24.522  1.00 86.21           N  
ATOM   3145  CA  SER   419      44.168  23.117  24.486  1.00 86.21           C  
ATOM   3146  C   SER   419      43.328  22.648  23.302  1.00 86.21           C  
ATOM   3147  O   SER   419      43.864  22.359  22.231  1.00 86.21           O  
ATOM   3148  CB  SER   419      44.363  24.632  24.415  1.00 86.21           C  
ATOM   3149  OG  SER   419      44.968  25.117  25.601  1.00 86.21           O  
ATOM   3150  N   VAL   420      42.034  22.442  23.533  1.00 81.53           N  
ATOM   3151  CA  VAL   420      41.065  22.045  22.517  1.00 81.53           C  
ATOM   3152  C   VAL   420      39.958  23.092  22.421  1.00 81.53           C  
ATOM   3153  O   VAL   420      39.506  23.621  23.439  1.00 81.53           O  
ATOM   3154  CB  VAL   420      40.461  20.656  22.820  1.00 81.53           C  
ATOM   3155  CG1 VAL   420      39.399  20.291  21.785  1.00 81.53           C  
ATOM   3156  CG2 VAL   420      41.559  19.595  22.861  1.00 81.53           C  
ATOM   3157  N   SER   421      39.655  23.468  21.264  1.00 82.61           N  
ATOM   3158  CA  SER   421      38.514  24.341  21.013  1.00 82.61           C  
ATOM   3159  C   SER   421      37.451  23.637  20.176  1.00 82.61           C  
ATOM   3160  O   SER   421      37.777  22.884  19.256  1.00 82.61           O  
ATOM   3161  CB  SER   421      38.963  25.622  20.308  1.00 82.61           C  
ATOM   3162  OG  SER   421      37.845  26.406  19.928  1.00 82.61           O  
ATOM   3163  N   GLY   422      36.127  23.812  20.525  1.00 79.01           N  
ATOM   3164  CA  GLY   422      35.004  23.224  19.814  1.00 79.01           C  
ATOM   3165  C   GLY   422      33.892  24.217  19.529  1.00 79.01           C  
ATOM   3166  O   GLY   422      33.660  25.138  20.315  1.00 79.01           O  
ATOM   3167  N   GLU   423      33.278  24.112  18.360  1.00 80.41           N  
ATOM   3168  CA  GLU   423      32.131  24.941  18.002  1.00 80.41           C  
ATOM   3169  C   GLU   423      31.060  24.123  17.286  1.00 80.41           C  
ATOM   3170  O   GLU   423      31.369  23.125  16.631  1.00 80.41           O  
ATOM   3171  CB  GLU   423      32.570  26.116  17.124  1.00 80.41           C  
ATOM   3172  CG  GLU   423      33.238  25.695  15.822  1.00 80.41           C  
ATOM   3173  CD  GLU   423      33.722  26.871  14.989  1.00 80.41           C  
ATOM   3174  OE1 GLU   423      34.162  26.658  13.837  1.00 80.41           O  
ATOM   3175  OE2 GLU   423      33.662  28.014  15.493  1.00 80.41           O  
ATOM   3176  N   GLY   424      29.761  24.456  17.540  1.00 79.07           N  
ATOM   3177  CA  GLY   424      28.644  23.840  16.843  1.00 79.07           C  
ATOM   3178  C   GLY   424      27.293  24.310  17.348  1.00 79.07           C  
ATOM   3179  O   GLY   424      27.125  25.483  17.689  1.00 79.07           O  
ATOM   3180  N   GLU   425      26.369  23.347  17.313  1.00 77.90           N  
ATOM   3181  CA  GLU   425      25.014  23.703  17.723  1.00 77.90           C  
ATOM   3182  C   GLU   425      24.269  22.493  18.278  1.00 77.90           C  
ATOM   3183  O   GLU   425      24.645  21.350  18.010  1.00 77.90           O  
ATOM   3184  CB  GLU   425      24.237  24.305  16.549  1.00 77.90           C  
ATOM   3185  CG  GLU   425      24.099  23.368  15.358  1.00 77.90           C  
ATOM   3186  CD  GLU   425      23.457  24.027  14.147  1.00 77.90           C  
ATOM   3187  OE1 GLU   425      23.043  23.305  13.212  1.00 77.90           O  
ATOM   3188  OE2 GLU   425      23.369  25.275  14.134  1.00 77.90           O  
ATOM   3189  N   GLY   426      23.325  22.763  19.141  1.00 70.98           N  
ATOM   3190  CA  GLY   426      22.399  21.785  19.688  1.00 70.98           C  
ATOM   3191  C   GLY   426      20.944  22.139  19.444  1.00 70.98           C  
ATOM   3192  O   GLY   426      20.580  23.317  19.430  1.00 70.98           O  
ATOM   3193  N   ASP   427      20.148  21.163  18.996  1.00 62.51           N  
ATOM   3194  CA  ASP   427      18.709  21.306  18.796  1.00 62.51           C  
ATOM   3195  C   ASP   427      17.928  20.483  19.818  1.00 62.51           C  
ATOM   3196  O   ASP   427      17.845  19.259  19.704  1.00 62.51           O  
ATOM   3197  CB  ASP   427      18.320  20.888  17.377  1.00 62.51           C  
ATOM   3198  CG  ASP   427      16.891  21.257  17.020  1.00 62.51           C  
ATOM   3199  OD1 ASP   427      16.082  21.519  17.937  1.00 62.51           O  
ATOM   3200  OD2 ASP   427      16.570  21.284  15.812  1.00 62.51           O  
ATOM   3201  N   ALA   428      17.360  21.113  20.712  1.00 55.78           N  
ATOM   3202  CA  ALA   428      16.638  20.406  21.767  1.00 55.78           C  
ATOM   3203  C   ALA   428      15.346  19.794  21.232  1.00 55.78           C  
ATOM   3204  O   ALA   428      14.802  18.861  21.826  1.00 55.78           O  
ATOM   3205  CB  ALA   428      16.335  21.349  22.929  1.00 55.78           C  
ATOM   3206  N   THR   429      14.726  20.437  20.170  1.00 47.91           N  
ATOM   3207  CA  THR   429      13.489  19.905  19.608  1.00 47.91           C  
ATOM   3208  C   THR   429      13.706  18.499  19.056  1.00 47.91           C  
ATOM   3209  O   THR   429      12.866  17.617  19.245  1.00 47.91           O  
ATOM   3210  CB  THR   429      12.944  20.819  18.494  1.00 47.91           C  
ATOM   3211  OG1 THR   429      12.876  22.166  18.979  1.00 47.91           O  
ATOM   3212  CG2 THR   429      11.552  20.378  18.054  1.00 47.91           C  
ATOM   3213  N   TYR   430      14.921  18.260  18.570  1.00 42.06           N  
ATOM   3214  CA  TYR   430      15.153  16.970  17.930  1.00 42.06           C  
ATOM   3215  C   TYR   430      16.146  16.135  18.729  1.00 42.06           C  
ATOM   3216  O   TYR   430      16.431  14.989  18.375  1.00 42.06           O  
ATOM   3217  CB  TYR   430      15.665  17.164  16.500  1.00 42.06           C  
ATOM   3218  CG  TYR   430      14.676  17.847  15.588  1.00 42.06           C  
ATOM   3219  CD1 TYR   430      13.575  17.158  15.081  1.00 42.06           C  
ATOM   3220  CD2 TYR   430      14.839  19.181  15.230  1.00 42.06           C  
ATOM   3221  CE1 TYR   430      12.662  17.783  14.239  1.00 42.06           C  
ATOM   3222  CE2 TYR   430      13.931  19.815  14.388  1.00 42.06           C  
ATOM   3223  CZ  TYR   430      12.848  19.110  13.899  1.00 42.06           C  
ATOM   3224  OH  TYR   430      11.946  19.733  13.065  1.00 42.06           O  
ATOM   3225  N   GLY   431      16.707  16.693  19.856  1.00 47.71           N  
ATOM   3226  CA  GLY   431      17.729  15.971  20.597  1.00 47.71           C  
ATOM   3227  C   GLY   431      19.002  15.753  19.801  1.00 47.71           C  
ATOM   3228  O   GLY   431      19.552  14.650  19.790  1.00 47.71           O  
ATOM   3229  N   LYS   432      19.385  16.714  18.959  1.00 51.37           N  
ATOM   3230  CA  LYS   432      20.526  16.611  18.054  1.00 51.37           C  
ATOM   3231  C   LYS   432      21.647  17.558  18.472  1.00 51.37           C  
ATOM   3232  O   LYS   432      21.397  18.721  18.794  1.00 51.37           O  
ATOM   3233  CB  LYS   432      20.099  16.907  16.616  1.00 51.37           C  
ATOM   3234  CG  LYS   432      21.198  16.690  15.586  1.00 51.37           C  
ATOM   3235  CD  LYS   432      20.712  16.995  14.176  1.00 51.37           C  
ATOM   3236  CE  LYS   432      21.842  16.898  13.160  1.00 51.37           C  
ATOM   3237  NZ  LYS   432      21.363  17.167  11.771  1.00 51.37           N  
ATOM   3238  N   LEU   433      22.908  17.011  18.536  1.00 58.39           N  
ATOM   3239  CA  LEU   433      24.130  17.766  18.790  1.00 58.39           C  
ATOM   3240  C   LEU   433      25.115  17.610  17.637  1.00 58.39           C  
ATOM   3241  O   LEU   433      25.396  16.491  17.201  1.00 58.39           O  
ATOM   3242  CB  LEU   433      24.781  17.309  20.098  1.00 58.39           C  
ATOM   3243  CG  LEU   433      24.392  18.085  21.357  1.00 58.39           C  
ATOM   3244  CD1 LEU   433      24.415  17.167  22.574  1.00 58.39           C  
ATOM   3245  CD2 LEU   433      25.324  19.275  21.561  1.00 58.39           C  
ATOM   3246  N   THR   434      25.629  18.746  17.114  1.00 65.38           N  
ATOM   3247  CA  THR   434      26.665  18.772  16.088  1.00 65.38           C  
ATOM   3248  C   THR   434      27.825  19.668  16.514  1.00 65.38           C  
ATOM   3249  O   THR   434      27.687  20.892  16.558  1.00 65.38           O  
ATOM   3250  CB  THR   434      26.104  19.260  14.740  1.00 65.38           C  
ATOM   3251  OG1 THR   434      24.939  18.495  14.409  1.00 65.38           O  
ATOM   3252  CG2 THR   434      27.134  19.104  13.626  1.00 65.38           C  
ATOM   3253  N   LEU   435      28.944  19.077  16.949  1.00 68.19           N  
ATOM   3254  CA  LEU   435      30.104  19.823  17.424  1.00 68.19           C  
ATOM   3255  C   LEU   435      31.350  19.459  16.624  1.00 68.19           C  
ATOM   3256  O   LEU   435      31.512  18.309  16.208  1.00 68.19           O  
ATOM   3257  CB  LEU   435      30.342  19.555  18.912  1.00 68.19           C  
ATOM   3258  CG  LEU   435      29.263  20.057  19.873  1.00 68.19           C  
ATOM   3259  CD1 LEU   435      29.448  19.432  21.251  1.00 68.19           C  
ATOM   3260  CD2 LEU   435      29.292  21.579  19.962  1.00 68.19           C  
ATOM   3261  N   LYS   436      32.179  20.447  16.390  1.00 66.73           N  
ATOM   3262  CA  LYS   436      33.500  20.322  15.780  1.00 66.73           C  
ATOM   3263  C   LYS   436      34.599  20.710  16.764  1.00 66.73           C  
ATOM   3264  O   LYS   436      34.571  21.802  17.335  1.00 66.73           O  
ATOM   3265  CB  LYS   436      33.594  21.187  14.522  1.00 66.73           C  
ATOM   3266  CG  LYS   436      34.913  21.053  13.776  1.00 66.73           C  
ATOM   3267  CD  LYS   436      34.948  21.942  12.539  1.00 66.73           C  
ATOM   3268  CE  LYS   436      36.307  21.894  11.854  1.00 66.73           C  
ATOM   3269  NZ  LYS   436      36.334  22.732  10.618  1.00 66.73           N  
ATOM   3270  N   PHE   437      35.597  19.874  16.953  1.00 70.92           N  
ATOM   3271  CA  PHE   437      36.679  20.126  17.898  1.00 70.92           C  
ATOM   3272  C   PHE   437      38.014  20.245  17.174  1.00 70.92           C  
ATOM   3273  O   PHE   437      38.240  19.576  16.164  1.00 70.92           O  
ATOM   3274  CB  PHE   437      36.748  19.011  18.947  1.00 70.92           C  
ATOM   3275  CG  PHE   437      35.514  18.903  19.801  1.00 70.92           C  
ATOM   3276  CD1 PHE   437      35.237  19.857  20.772  1.00 70.92           C  
ATOM   3277  CD2 PHE   437      34.629  17.846  19.631  1.00 70.92           C  
ATOM   3278  CE1 PHE   437      34.095  19.759  21.564  1.00 70.92           C  
ATOM   3279  CE2 PHE   437      33.486  17.741  20.418  1.00 70.92           C  
ATOM   3280  CZ  PHE   437      33.221  18.699  21.385  1.00 70.92           C  
ATOM   3281  N   ILE   438      38.835  21.157  17.698  1.00 68.66           N  
ATOM   3282  CA  ILE   438      40.190  21.352  17.194  1.00 68.66           C  
ATOM   3283  C   ILE   438      41.169  21.435  18.363  1.00 68.66           C  
ATOM   3284  O   ILE   438      40.917  22.139  19.343  1.00 68.66           O  
ATOM   3285  CB  ILE   438      40.291  22.622  16.320  1.00 68.66           C  
ATOM   3286  CG1 ILE   438      39.340  22.521  15.120  1.00 68.66           C  
ATOM   3287  CG2 ILE   438      41.734  22.847  15.858  1.00 68.66           C  
ATOM   3288  CD1 ILE   438      39.191  23.818  14.339  1.00 68.66           C  
ATOM   3289  N   CYS   439      42.240  20.632  18.304  1.00 72.49           N  
ATOM   3290  CA  CYS   439      43.338  20.852  19.238  1.00 72.49           C  
ATOM   3291  C   CYS   439      44.206  22.023  18.792  1.00 72.49           C  
ATOM   3292  O   CYS   439      44.964  21.907  17.827  1.00 72.49           O  
ATOM   3293  CB  CYS   439      44.193  19.592  19.368  1.00 72.49           C  
ATOM   3294  SG  CYS   439      45.480  19.712  20.629  1.00 72.49           S  
ATOM   3295  N   THR   440      44.179  23.132  19.533  1.00 74.78           N  
ATOM   3296  CA  THR   440      44.788  24.400  19.147  1.00 74.78           C  
ATOM   3297  C   THR   440      46.283  24.395  19.449  1.00 74.78           C  
ATOM   3298  O   THR   440      47.033  25.212  18.911  1.00 74.78           O  
ATOM   3299  CB  THR   440      44.119  25.584  19.869  1.00 74.78           C  
ATOM   3300  OG1 THR   440      44.115  25.335  21.281  1.00 74.78           O  
ATOM   3301  CG2 THR   440      42.682  25.777  19.395  1.00 74.78           C  
ATOM   3302  N   THR   441      46.788  23.497  20.296  1.00 76.11           N  
ATOM   3303  CA  THR   441      48.201  23.450  20.655  1.00 76.11           C  
ATOM   3304  C   THR   441      48.959  22.489  19.743  1.00 76.11           C  
ATOM   3305  O   THR   441      50.182  22.369  19.838  1.00 76.11           O  
ATOM   3306  CB  THR   441      48.390  23.026  22.123  1.00 76.11           C  
ATOM   3307  OG1 THR   441      47.656  21.820  22.364  1.00 76.11           O  
ATOM   3308  CG2 THR   441      47.895  24.108  23.076  1.00 76.11           C  
ATOM   3309  N   GLY   442      48.231  21.820  18.861  1.00 61.32           N  
ATOM   3310  CA  GLY   442      48.833  20.834  17.977  1.00 61.32           C  
ATOM   3311  C   GLY   442      48.409  19.412  18.292  1.00 61.32           C  
ATOM   3312  O   GLY   442      47.230  19.070  18.177  1.00 61.32           O  
ATOM   3313  N   LYS   443      49.394  18.610  18.632  1.00 61.29           N  
ATOM   3314  CA  LYS   443      49.080  17.201  18.850  1.00 61.29           C  
ATOM   3315  C   LYS   443      48.458  16.982  20.226  1.00 61.29           C  
ATOM   3316  O   LYS   443      48.914  17.555  21.217  1.00 61.29           O  
ATOM   3317  CB  LYS   443      50.336  16.341  18.700  1.00 61.29           C  
ATOM   3318  CG  LYS   443      50.058  14.847  18.622  1.00 61.29           C  
ATOM   3319  CD  LYS   443      51.332  14.054  18.361  1.00 61.29           C  
ATOM   3320  CE  LYS   443      51.074  12.553  18.396  1.00 61.29           C  
ATOM   3321  NZ  LYS   443      52.312  11.772  18.098  1.00 61.29           N  
ATOM   3322  N   LEU   444      47.402  16.292  20.225  1.00 65.42           N  
ATOM   3323  CA  LEU   444      46.687  15.914  21.440  1.00 65.42           C  
ATOM   3324  C   LEU   444      47.386  14.755  22.143  1.00 65.42           C  
ATOM   3325  O   LEU   444      47.640  13.715  21.533  1.00 65.42           O  
ATOM   3326  CB  LEU   444      45.241  15.531  21.113  1.00 65.42           C  
ATOM   3327  CG  LEU   444      44.282  15.432  22.301  1.00 65.42           C  
ATOM   3328  CD1 LEU   444      44.112  16.797  22.960  1.00 65.42           C  
ATOM   3329  CD2 LEU   444      42.934  14.876  21.854  1.00 65.42           C  
ATOM   3330  N   PRO   445      47.819  15.037  23.420  1.00 64.62           N  
ATOM   3331  CA  PRO   445      48.548  13.973  24.114  1.00 64.62           C  
ATOM   3332  C   PRO   445      47.640  12.828  24.558  1.00 64.62           C  
ATOM   3333  O   PRO   445      48.117  11.837  25.117  1.00 64.62           O  
ATOM   3334  CB  PRO   445      49.151  14.690  25.324  1.00 64.62           C  
ATOM   3335  CG  PRO   445      48.218  15.825  25.600  1.00 64.62           C  
ATOM   3336  CD  PRO   445      47.597  16.258  24.303  1.00 64.62           C  
ATOM   3337  N   VAL   446      46.291  13.049  24.387  1.00 60.77           N  
ATOM   3338  CA  VAL   446      45.275  12.068  24.755  1.00 60.77           C  
ATOM   3339  C   VAL   446      44.469  11.671  23.520  1.00 60.77           C  
ATOM   3340  O   VAL   446      44.207  12.504  22.648  1.00 60.77           O  
ATOM   3341  CB  VAL   446      44.334  12.610  25.854  1.00 60.77           C  
ATOM   3342  CG1 VAL   446      44.319  11.675  27.061  1.00 60.77           C  
ATOM   3343  CG2 VAL   446      44.755  14.018  26.269  1.00 60.77           C  
ATOM   3344  N   PRO   447      44.066  10.416  23.353  1.00 54.74           N  
ATOM   3345  CA  PRO   447      43.228  10.072  22.202  1.00 54.74           C  
ATOM   3346  C   PRO   447      41.891  10.810  22.204  1.00 54.74           C  
ATOM   3347  O   PRO   447      41.296  11.015  23.265  1.00 54.74           O  
ATOM   3348  CB  PRO   447      43.019   8.563  22.357  1.00 54.74           C  
ATOM   3349  CG  PRO   447      44.074   8.129  23.323  1.00 54.74           C  
ATOM   3350  CD  PRO   447      44.493   9.318  24.139  1.00 54.74           C  
ATOM   3351  N   TRP   448      41.406  11.053  21.049  1.00 55.44           N  
ATOM   3352  CA  TRP   448      40.185  11.835  20.884  1.00 55.44           C  
ATOM   3353  C   TRP   448      38.996  11.128  21.525  1.00 55.44           C  
ATOM   3354  O   TRP   448      38.237  11.738  22.282  1.00 55.44           O  
ATOM   3355  CB  TRP   448      39.905  12.088  19.400  1.00 55.44           C  
ATOM   3356  CG  TRP   448      40.696  13.219  18.815  1.00 55.44           C  
ATOM   3357  CD1 TRP   448      41.790  13.125  18.000  1.00 55.44           C  
ATOM   3358  CD2 TRP   448      40.456  14.617  19.006  1.00 55.44           C  
ATOM   3359  NE1 TRP   448      42.244  14.381  17.671  1.00 55.44           N  
ATOM   3360  CE2 TRP   448      41.444  15.314  18.275  1.00 55.44           C  
ATOM   3361  CE3 TRP   448      39.501  15.349  19.723  1.00 55.44           C  
ATOM   3362  CZ2 TRP   448      41.503  16.709  18.242  1.00 55.44           C  
ATOM   3363  CZ3 TRP   448      39.561  16.737  19.689  1.00 55.44           C  
ATOM   3364  CH2 TRP   448      40.557  17.401  18.952  1.00 55.44           C  
ATOM   3365  N   PRO   449      38.831   9.892  21.296  1.00 46.46           N  
ATOM   3366  CA  PRO   449      37.641   9.252  21.863  1.00 46.46           C  
ATOM   3367  C   PRO   449      37.567   9.386  23.382  1.00 46.46           C  
ATOM   3368  O   PRO   449      36.472   9.417  23.950  1.00 46.46           O  
ATOM   3369  CB  PRO   449      37.799   7.786  21.451  1.00 46.46           C  
ATOM   3370  CG  PRO   449      38.639   7.825  20.215  1.00 46.46           C  
ATOM   3371  CD  PRO   449      39.591   8.982  20.321  1.00 46.46           C  
ATOM   3372  N   THR   450      38.769   9.389  23.973  1.00 51.31           N  
ATOM   3373  CA  THR   450      38.838   9.515  25.424  1.00 51.31           C  
ATOM   3374  C   THR   450      38.245  10.845  25.881  1.00 51.31           C  
ATOM   3375  O   THR   450      37.641  10.926  26.953  1.00 51.31           O  
ATOM   3376  CB  THR   450      40.289   9.398  25.927  1.00 51.31           C  
ATOM   3377  OG1 THR   450      40.851   8.164  25.465  1.00 51.31           O  
ATOM   3378  CG2 THR   450      40.348   9.432  27.450  1.00 51.31           C  
ATOM   3379  N   LEU   451      38.328  11.814  25.015  1.00 61.86           N  
ATOM   3380  CA  LEU   451      38.019  13.170  25.456  1.00 61.86           C  
ATOM   3381  C   LEU   451      36.592  13.553  25.077  1.00 61.86           C  
ATOM   3382  O   LEU   451      36.041  14.518  25.612  1.00 61.86           O  
ATOM   3383  CB  LEU   451      39.006  14.170  24.849  1.00 61.86           C  
ATOM   3384  CG  LEU   451      40.413  14.183  25.450  1.00 61.86           C  
ATOM   3385  CD1 LEU   451      41.299  15.174  24.701  1.00 61.86           C  
ATOM   3386  CD2 LEU   451      40.357  14.523  26.935  1.00 61.86           C  
ATOM   3387  N   VAL   452      35.996  12.747  24.167  1.00 57.28           N  
ATOM   3388  CA  VAL   452      34.720  13.163  23.594  1.00 57.28           C  
ATOM   3389  C   VAL   452      33.672  13.282  24.698  1.00 57.28           C  
ATOM   3390  O   VAL   452      32.885  14.231  24.716  1.00 57.28           O  
ATOM   3391  CB  VAL   452      34.239  12.178  22.506  1.00 57.28           C  
ATOM   3392  CG1 VAL   452      32.763  12.409  22.183  1.00 57.28           C  
ATOM   3393  CG2 VAL   452      35.093  12.316  21.246  1.00 57.28           C  
ATOM   3394  N   THR   453      33.690  12.290  25.559  1.00 57.01           N  
ATOM   3395  CA  THR   453      32.717  12.352  26.645  1.00 57.01           C  
ATOM   3396  C   THR   453      32.960  13.578  27.520  1.00 57.01           C  
ATOM   3397  O   THR   453      32.012  14.212  27.986  1.00 57.01           O  
ATOM   3398  CB  THR   453      32.767  11.080  27.512  1.00 57.01           C  
ATOM   3399  OG1 THR   453      34.100  10.899  28.007  1.00 57.01           O  
ATOM   3400  CG2 THR   453      32.364   9.849  26.707  1.00 57.01           C  
ATOM   3401  N   THR   454      34.246  13.849  27.659  1.00 65.26           N  
ATOM   3402  CA  THR   454      34.603  15.021  28.451  1.00 65.26           C  
ATOM   3403  C   THR   454      34.193  16.304  27.733  1.00 65.26           C  
ATOM   3404  O   THR   454      33.653  17.223  28.352  1.00 65.26           O  
ATOM   3405  CB  THR   454      36.113  15.056  28.748  1.00 65.26           C  
ATOM   3406  OG1 THR   454      36.498  13.828  29.379  1.00 65.26           O  
ATOM   3407  CG2 THR   454      36.466  16.219  29.669  1.00 65.26           C  
ATOM   3408  N   LEU   455      34.455  16.285  26.434  1.00 71.02           N  
ATOM   3409  CA  LEU   455      34.236  17.507  25.668  1.00 71.02           C  
ATOM   3410  C   LEU   455      32.747  17.808  25.537  1.00 71.02           C  
ATOM   3411  O   LEU   455      32.355  18.966  25.374  1.00 71.02           O  
ATOM   3412  CB  LEU   455      34.869  17.389  24.279  1.00 71.02           C  
ATOM   3413  CG  LEU   455      36.398  17.397  24.227  1.00 71.02           C  
ATOM   3414  CD1 LEU   455      36.884  16.931  22.859  1.00 71.02           C  
ATOM   3415  CD2 LEU   455      36.936  18.787  24.547  1.00 71.02           C  
ATOM   3416  N   THR   456      31.963  16.794  25.507  1.00 64.99           N  
ATOM   3417  CA  THR   456      30.551  17.032  25.232  1.00 64.99           C  
ATOM   3418  C   THR   456      29.736  17.000  26.522  1.00 64.99           C  
ATOM   3419  O   THR   456      28.513  17.155  26.494  1.00 64.99           O  
ATOM   3420  CB  THR   456      29.991  15.993  24.243  1.00 64.99           C  
ATOM   3421  OG1 THR   456      30.251  14.676  24.744  1.00 64.99           O  
ATOM   3422  CG2 THR   456      30.637  16.138  22.869  1.00 64.99           C  
ATOM   3423  N   TYR   457      30.361  16.781  27.549  1.00 58.24           N  
ATOM   3424  CA  TYR   457      29.582  16.734  28.781  1.00 58.24           C  
ATOM   3425  C   TYR   457      29.239  18.138  29.264  1.00 58.24           C  
ATOM   3426  O   TYR   457      30.076  19.042  29.209  1.00 58.24           O  
ATOM   3427  CB  TYR   457      30.347  15.979  29.872  1.00 58.24           C  
ATOM   3428  CG  TYR   457      29.454  15.247  30.844  1.00 58.24           C  
ATOM   3429  CD1 TYR   457      29.254  15.730  32.136  1.00 58.24           C  
ATOM   3430  CD2 TYR   457      28.810  14.071  30.474  1.00 58.24           C  
ATOM   3431  CE1 TYR   457      28.434  15.057  33.036  1.00 58.24           C  
ATOM   3432  CE2 TYR   457      27.987  13.390  31.366  1.00 58.24           C  
ATOM   3433  CZ  TYR   457      27.805  13.891  32.642  1.00 58.24           C  
ATOM   3434  OH  TYR   457      26.992  13.221  33.529  1.00 58.24           O  
ATOM   3435  N   GLY   458      28.094  18.300  29.811  1.00 63.25           N  
ATOM   3436  CA  GLY   458      27.418  19.534  30.178  1.00 63.25           C  
ATOM   3437  C   GLY   458      26.450  20.023  29.117  1.00 63.25           C  
ATOM   3438  O   GLY   458      25.541  20.803  29.410  1.00 63.25           O  
ATOM   3439  N   VAL   459      26.862  19.685  27.866  1.00 64.70           N  
ATOM   3440  CA  VAL   459      25.965  20.165  26.820  1.00 64.70           C  
ATOM   3441  C   VAL   459      25.073  19.023  26.340  1.00 64.70           C  
ATOM   3442  O   VAL   459      24.504  19.088  25.248  1.00 64.70           O  
ATOM   3443  CB  VAL   459      26.749  20.765  25.632  1.00 64.70           C  
ATOM   3444  CG1 VAL   459      27.412  22.082  26.032  1.00 64.70           C  
ATOM   3445  CG2 VAL   459      27.792  19.770  25.125  1.00 64.70           C  
ATOM   3446  N   GLN   460      25.162  17.893  27.071  1.00 56.18           N  
ATOM   3447  CA  GLN   460      24.310  16.764  26.710  1.00 56.18           C  
ATOM   3448  C   GLN   460      22.841  17.075  26.981  1.00 56.18           C  
ATOM   3449  O   GLN   460      21.965  16.257  26.693  1.00 56.18           O  
ATOM   3450  CB  GLN   460      24.731  15.508  27.474  1.00 56.18           C  
ATOM   3451  CG  GLN   460      26.058  14.921  27.011  1.00 56.18           C  
ATOM   3452  CD  GLN   460      26.390  13.609  27.694  1.00 56.18           C  
ATOM   3453  OE1 GLN   460      25.696  13.184  28.623  1.00 56.18           O  
ATOM   3454  NE2 GLN   460      27.455  12.956  27.240  1.00 56.18           N  
ATOM   3455  N   CYS   461      22.611  18.132  27.673  1.00 53.24           N  
ATOM   3456  CA  CYS   461      21.200  18.437  27.876  1.00 53.24           C  
ATOM   3457  C   CYS   461      20.463  18.524  26.545  1.00 53.24           C  
ATOM   3458  O   CYS   461      19.233  18.468  26.507  1.00 53.24           O  
ATOM   3459  CB  CYS   461      21.041  19.749  28.645  1.00 53.24           C  
ATOM   3460  SG  CYS   461      21.949  21.132  27.920  1.00 53.24           S  
ATOM   3461  N   PHE   462      21.216  18.656  25.450  1.00 55.35           N  
ATOM   3462  CA  PHE   462      20.550  18.682  24.154  1.00 55.35           C  
ATOM   3463  C   PHE   462      20.301  17.268  23.645  1.00 55.35           C  
ATOM   3464  O   PHE   462      19.450  17.054  22.779  1.00 55.35           O  
ATOM   3465  CB  PHE   462      21.383  19.468  23.136  1.00 55.35           C  
ATOM   3466  CG  PHE   462      21.463  20.942  23.426  1.00 55.35           C  
ATOM   3467  CD1 PHE   462      20.450  21.801  23.017  1.00 55.35           C  
ATOM   3468  CD2 PHE   462      22.552  21.469  24.107  1.00 55.35           C  
ATOM   3469  CE1 PHE   462      20.522  23.166  23.284  1.00 55.35           C  
ATOM   3470  CE2 PHE   462      22.631  22.832  24.378  1.00 55.35           C  
ATOM   3471  CZ  PHE   462      21.616  23.679  23.965  1.00 55.35           C  
ATOM   3472  N   SER   463      21.241  16.333  23.972  1.00 43.75           N  
ATOM   3473  CA  SER   463      21.211  14.972  23.446  1.00 43.75           C  
ATOM   3474  C   SER   463      20.234  14.099  24.227  1.00 43.75           C  
ATOM   3475  O   SER   463      19.617  13.192  23.663  1.00 43.75           O  
ATOM   3476  CB  SER   463      22.608  14.350  23.488  1.00 43.75           C  
ATOM   3477  OG  SER   463      23.501  15.064  22.651  1.00 43.75           O  
ATOM   3478  N   ARG   464      20.143  14.341  25.484  1.00 36.43           N  
ATOM   3479  CA  ARG   464      19.413  13.535  26.458  1.00 36.43           C  
ATOM   3480  C   ARG   464      17.984  14.040  26.624  1.00 36.43           C  
ATOM   3481  O   ARG   464      17.721  15.236  26.482  1.00 36.43           O  
ATOM   3482  CB  ARG   464      20.132  13.543  27.809  1.00 36.43           C  
ATOM   3483  CG  ARG   464      19.957  12.260  28.607  1.00 36.43           C  
ATOM   3484  CD  ARG   464      20.957  12.167  29.750  1.00 36.43           C  
ATOM   3485  NE  ARG   464      20.655  11.048  30.640  1.00 36.43           N  
ATOM   3486  CZ  ARG   464      21.568  10.283  31.232  1.00 36.43           C  
ATOM   3487  NH1 ARG   464      22.864  10.502  31.040  1.00 36.43           N  
ATOM   3488  NH2 ARG   464      21.183   9.291  32.022  1.00 36.43           N  
ATOM   3489  N   TYR   465      16.920  13.353  26.354  1.00 32.59           N  
ATOM   3490  CA  TYR   465      15.708  13.071  27.116  1.00 32.59           C  
ATOM   3491  C   TYR   465      14.579  14.012  26.713  1.00 32.59           C  
ATOM   3492  O   TYR   465      14.788  15.219  26.574  1.00 32.59           O  
ATOM   3493  CB  TYR   465      15.977  13.192  28.619  1.00 32.59           C  
ATOM   3494  CG  TYR   465      16.762  12.036  29.190  1.00 32.59           C  
ATOM   3495  CD1 TYR   465      16.169  10.789  29.374  1.00 32.59           C  
ATOM   3496  CD2 TYR   465      18.098  12.188  29.547  1.00 32.59           C  
ATOM   3497  CE1 TYR   465      16.888   9.721  29.902  1.00 32.59           C  
ATOM   3498  CE2 TYR   465      18.826  11.127  30.076  1.00 32.59           C  
ATOM   3499  CZ  TYR   465      18.214   9.899  30.249  1.00 32.59           C  
ATOM   3500  OH  TYR   465      18.930   8.846  30.772  1.00 32.59           O  
ATOM   3501  N   PRO   466      13.425  13.517  26.235  1.00 33.15           N  
ATOM   3502  CA  PRO   466      12.083  14.059  26.008  1.00 33.15           C  
ATOM   3503  C   PRO   466      11.365  14.421  27.306  1.00 33.15           C  
ATOM   3504  O   PRO   466      11.897  14.191  28.395  1.00 33.15           O  
ATOM   3505  CB  PRO   466      11.361  12.919  25.284  1.00 33.15           C  
ATOM   3506  CG  PRO   466      12.341  11.790  25.277  1.00 33.15           C  
ATOM   3507  CD  PRO   466      13.580  12.229  26.003  1.00 33.15           C  
ATOM   3508  N   ASP   467      10.697  15.637  27.340  1.00 33.28           N  
ATOM   3509  CA  ASP   467       9.693  16.392  28.084  1.00 33.28           C  
ATOM   3510  C   ASP   467       9.937  16.295  29.588  1.00 33.28           C  
ATOM   3511  O   ASP   467       9.660  17.241  30.329  1.00 33.28           O  
ATOM   3512  CB  ASP   467       8.287  15.895  27.745  1.00 33.28           C  
ATOM   3513  CG  ASP   467       7.862  16.237  26.328  1.00 33.28           C  
ATOM   3514  OD1 ASP   467       8.317  17.267  25.786  1.00 33.28           O  
ATOM   3515  OD2 ASP   467       7.062  15.470  25.748  1.00 33.28           O  
ATOM   3516  N   HIS   468      10.410  15.206  30.169  1.00 33.05           N  
ATOM   3517  CA  HIS   468      10.382  15.419  31.612  1.00 33.05           C  
ATOM   3518  C   HIS   468      11.501  16.357  32.052  1.00 33.05           C  
ATOM   3519  O   HIS   468      11.638  16.652  33.241  1.00 33.05           O  
ATOM   3520  CB  HIS   468      10.492  14.085  32.353  1.00 33.05           C  
ATOM   3521  CG  HIS   468      11.809  13.402  32.165  1.00 33.05           C  
ATOM   3522  ND1 HIS   468      12.055  12.535  31.122  1.00 33.05           N  
ATOM   3523  CD2 HIS   468      12.952  13.461  32.887  1.00 33.05           C  
ATOM   3524  CE1 HIS   468      13.297  12.089  31.212  1.00 33.05           C  
ATOM   3525  NE2 HIS   468      13.863  12.636  32.274  1.00 33.05           N  
ATOM   3526  N   MET   469      12.568  16.597  31.312  1.00 36.12           N  
ATOM   3527  CA  MET   469      13.217  17.774  31.880  1.00 36.12           C  
ATOM   3528  C   MET   469      12.425  19.038  31.565  1.00 36.12           C  
ATOM   3529  O   MET   469      12.860  20.146  31.885  1.00 36.12           O  
ATOM   3530  CB  MET   469      14.647  17.908  31.353  1.00 36.12           C  
ATOM   3531  CG  MET   469      15.658  17.051  32.097  1.00 36.12           C  
ATOM   3532  SD  MET   469      17.391  17.478  31.672  1.00 36.12           S  
ATOM   3533  CE  MET   469      17.495  19.141  32.389  1.00 36.12           C  
ATOM   3534  N   LYS   470      11.750  19.166  30.439  1.00 39.25           N  
ATOM   3535  CA  LYS   470      10.990  20.348  30.838  1.00 39.25           C  
ATOM   3536  C   LYS   470      10.781  20.383  32.349  1.00 39.25           C  
ATOM   3537  O   LYS   470      10.735  21.458  32.950  1.00 39.25           O  
ATOM   3538  CB  LYS   470       9.640  20.385  30.121  1.00 39.25           C  
ATOM   3539  CG  LYS   470       9.732  20.739  28.645  1.00 39.25           C  
ATOM   3540  CD  LYS   470       8.353  20.941  28.031  1.00 39.25           C  
ATOM   3541  CE  LYS   470       8.439  21.207  26.534  1.00 39.25           C  
ATOM   3542  NZ  LYS   470       7.088  21.387  25.925  1.00 39.25           N  
ATOM   3543  N   GLN   471      11.012  19.301  33.065  1.00 33.54           N  
ATOM   3544  CA  GLN   471      10.750  19.388  34.498  1.00 33.54           C  
ATOM   3545  C   GLN   471      12.052  19.427  35.293  1.00 33.54           C  
ATOM   3546  O   GLN   471      12.032  19.502  36.523  1.00 33.54           O  
ATOM   3547  CB  GLN   471       9.888  18.212  34.960  1.00 33.54           C  
ATOM   3548  CG  GLN   471       8.440  18.291  34.493  1.00 33.54           C  
ATOM   3549  CD  GLN   471       7.567  17.212  35.106  1.00 33.54           C  
ATOM   3550  OE1 GLN   471       8.053  16.339  35.832  1.00 33.54           O  
ATOM   3551  NE2 GLN   471       6.271  17.263  34.817  1.00 33.54           N  
ATOM   3552  N   HIS   472      13.119  18.958  34.872  1.00 39.80           N  
ATOM   3553  CA  HIS   472      14.125  19.092  35.920  1.00 39.80           C  
ATOM   3554  C   HIS   472      14.584  20.539  36.061  1.00 39.80           C  
ATOM   3555  O   HIS   472      15.192  21.094  35.144  1.00 39.80           O  
ATOM   3556  CB  HIS   472      15.324  18.187  35.630  1.00 39.80           C  
ATOM   3557  CG  HIS   472      15.123  16.768  36.060  1.00 39.80           C  
ATOM   3558  ND1 HIS   472      15.176  16.377  37.380  1.00 39.80           N  
ATOM   3559  CD2 HIS   472      14.866  15.650  35.343  1.00 39.80           C  
ATOM   3560  CE1 HIS   472      14.960  15.074  37.456  1.00 39.80           C  
ATOM   3561  NE2 HIS   472      14.769  14.609  36.233  1.00 39.80           N  
ATOM   3562  N   ASP   473      13.676  21.375  36.630  1.00 42.91           N  
ATOM   3563  CA  ASP   473      13.840  22.705  37.209  1.00 42.91           C  
ATOM   3564  C   ASP   473      15.314  23.015  37.462  1.00 42.91           C  
ATOM   3565  O   ASP   473      15.737  24.169  37.358  1.00 42.91           O  
ATOM   3566  CB  ASP   473      13.047  22.824  38.512  1.00 42.91           C  
ATOM   3567  CG  ASP   473      11.583  23.158  38.286  1.00 42.91           C  
ATOM   3568  OD1 ASP   473      11.228  23.630  37.184  1.00 42.91           O  
ATOM   3569  OD2 ASP   473      10.777  22.951  39.219  1.00 42.91           O  
ATOM   3570  N   PHE   474      16.161  22.052  37.534  1.00 44.16           N  
ATOM   3571  CA  PHE   474      17.543  22.395  37.847  1.00 44.16           C  
ATOM   3572  C   PHE   474      18.238  23.002  36.634  1.00 44.16           C  
ATOM   3573  O   PHE   474      18.896  24.038  36.743  1.00 44.16           O  
ATOM   3574  CB  PHE   474      18.309  21.159  38.328  1.00 44.16           C  
ATOM   3575  CG  PHE   474      19.789  21.385  38.485  1.00 44.16           C  
ATOM   3576  CD1 PHE   474      20.680  20.948  37.513  1.00 44.16           C  
ATOM   3577  CD2 PHE   474      20.289  22.036  39.606  1.00 44.16           C  
ATOM   3578  CE1 PHE   474      22.050  21.156  37.655  1.00 44.16           C  
ATOM   3579  CE2 PHE   474      21.656  22.247  39.755  1.00 44.16           C  
ATOM   3580  CZ  PHE   474      22.535  21.806  38.779  1.00 44.16           C  
ATOM   3581  N   PHE   475      18.192  22.260  35.423  1.00 54.69           N  
ATOM   3582  CA  PHE   475      18.967  22.840  34.332  1.00 54.69           C  
ATOM   3583  C   PHE   475      18.384  24.183  33.909  1.00 54.69           C  
ATOM   3584  O   PHE   475      19.125  25.138  33.665  1.00 54.69           O  
ATOM   3585  CB  PHE   475      19.010  21.886  33.135  1.00 54.69           C  
ATOM   3586  CG  PHE   475      20.036  20.793  33.266  1.00 54.69           C  
ATOM   3587  CD1 PHE   475      21.384  21.058  33.056  1.00 54.69           C  
ATOM   3588  CD2 PHE   475      19.654  19.501  33.599  1.00 54.69           C  
ATOM   3589  CE1 PHE   475      22.337  20.049  33.177  1.00 54.69           C  
ATOM   3590  CE2 PHE   475      20.600  18.487  33.722  1.00 54.69           C  
ATOM   3591  CZ  PHE   475      21.941  18.763  33.509  1.00 54.69           C  
ATOM   3592  N   LYS   476      17.030  24.225  33.901  1.00 56.14           N  
ATOM   3593  CA  LYS   476      16.390  25.493  33.562  1.00 56.14           C  
ATOM   3594  C   LYS   476      16.712  26.566  34.598  1.00 56.14           C  
ATOM   3595  O   LYS   476      16.966  27.720  34.246  1.00 56.14           O  
ATOM   3596  CB  LYS   476      14.875  25.316  33.444  1.00 56.14           C  
ATOM   3597  CG  LYS   476      14.433  24.606  32.173  1.00 56.14           C  
ATOM   3598  CD  LYS   476      12.914  24.518  32.082  1.00 56.14           C  
ATOM   3599  CE  LYS   476      12.472  23.719  30.863  1.00 56.14           C  
ATOM   3600  NZ  LYS   476      10.986  23.582  30.800  1.00 56.14           N  
ATOM   3601  N   SER   477      16.813  26.112  35.829  1.00 53.75           N  
ATOM   3602  CA  SER   477      17.058  27.111  36.864  1.00 53.75           C  
ATOM   3603  C   SER   477      18.545  27.428  36.984  1.00 53.75           C  
ATOM   3604  O   SER   477      18.919  28.539  37.365  1.00 53.75           O  
ATOM   3605  CB  SER   477      16.521  26.630  38.212  1.00 53.75           C  
ATOM   3606  OG  SER   477      17.215  25.474  38.647  1.00 53.75           O  
ATOM   3607  N   ALA   478      19.372  26.415  36.758  1.00 57.29           N  
ATOM   3608  CA  ALA   478      20.806  26.646  36.912  1.00 57.29           C  
ATOM   3609  C   ALA   478      21.384  27.342  35.683  1.00 57.29           C  
ATOM   3610  O   ALA   478      22.450  27.957  35.754  1.00 57.29           O  
ATOM   3611  CB  ALA   478      21.534  25.327  37.164  1.00 57.29           C  
ATOM   3612  N   MET   479      20.699  27.425  34.568  1.00 63.35           N  
ATOM   3613  CA  MET   479      21.452  27.820  33.381  1.00 63.35           C  
ATOM   3614  C   MET   479      21.438  29.335  33.206  1.00 63.35           C  
ATOM   3615  O   MET   479      22.429  29.923  32.771  1.00 63.35           O  
ATOM   3616  CB  MET   479      20.882  27.144  32.132  1.00 63.35           C  
ATOM   3617  CG  MET   479      21.364  25.716  31.934  1.00 63.35           C  
ATOM   3618  SD  MET   479      23.189  25.604  31.784  1.00 63.35           S  
ATOM   3619  CE  MET   479      23.409  23.805  31.874  1.00 63.35           C  
ATOM   3620  N   PRO   480      20.425  29.987  33.504  1.00 59.23           N  
ATOM   3621  CA  PRO   480      20.909  31.355  33.304  1.00 59.23           C  
ATOM   3622  C   PRO   480      22.143  31.673  34.146  1.00 59.23           C  
ATOM   3623  O   PRO   480      23.021  32.419  33.704  1.00 59.23           O  
ATOM   3624  CB  PRO   480      19.719  32.217  33.732  1.00 59.23           C  
ATOM   3625  CG  PRO   480      18.583  31.256  33.873  1.00 59.23           C  
ATOM   3626  CD  PRO   480      19.138  29.861  33.896  1.00 59.23           C  
ATOM   3627  N   GLU   481      22.317  30.907  35.276  1.00 70.91           N  
ATOM   3628  CA  GLU   481      23.431  31.279  36.143  1.00 70.91           C  
ATOM   3629  C   GLU   481      24.648  30.396  35.888  1.00 70.91           C  
ATOM   3630  O   GLU   481      25.772  30.760  36.240  1.00 70.91           O  
ATOM   3631  CB  GLU   481      23.018  31.194  37.615  1.00 70.91           C  
ATOM   3632  CG  GLU   481      22.125  32.339  38.070  1.00 70.91           C  
ATOM   3633  CD  GLU   481      20.872  31.871  38.793  1.00 70.91           C  
ATOM   3634  OE1 GLU   481      20.027  32.721  39.155  1.00 70.91           O  
ATOM   3635  OE2 GLU   481      20.735  30.644  39.001  1.00 70.91           O  
ATOM   3636  N   GLY   482      24.432  29.323  35.162  1.00 74.99           N  
ATOM   3637  CA  GLY   482      25.508  28.383  34.889  1.00 74.99           C  
ATOM   3638  C   GLY   482      25.689  27.348  35.983  1.00 74.99           C  
ATOM   3639  O   GLY   482      25.080  27.452  37.050  1.00 74.99           O  
ATOM   3640  N   TYR   483      26.300  26.277  35.683  1.00 72.94           N  
ATOM   3641  CA  TYR   483      26.611  25.248  36.669  1.00 72.94           C  
ATOM   3642  C   TYR   483      28.016  24.698  36.460  1.00 72.94           C  
ATOM   3643  O   TYR   483      28.642  24.952  35.428  1.00 72.94           O  
ATOM   3644  CB  TYR   483      25.589  24.109  36.597  1.00 72.94           C  
ATOM   3645  CG  TYR   483      25.670  23.299  35.326  1.00 72.94           C  
ATOM   3646  CD1 TYR   483      25.001  23.706  34.174  1.00 72.94           C  
ATOM   3647  CD2 TYR   483      26.415  22.126  35.274  1.00 72.94           C  
ATOM   3648  CE1 TYR   483      25.071  22.963  33.001  1.00 72.94           C  
ATOM   3649  CE2 TYR   483      26.493  21.375  34.106  1.00 72.94           C  
ATOM   3650  CZ  TYR   483      25.819  21.801  32.976  1.00 72.94           C  
ATOM   3651  OH  TYR   483      25.892  21.061  31.817  1.00 72.94           O  
ATOM   3652  N   VAL   484      28.638  24.225  37.535  1.00 73.77           N  
ATOM   3653  CA  VAL   484      29.965  23.619  37.498  1.00 73.77           C  
ATOM   3654  C   VAL   484      29.854  22.115  37.735  1.00 73.77           C  
ATOM   3655  O   VAL   484      29.130  21.673  38.631  1.00 73.77           O  
ATOM   3656  CB  VAL   484      30.909  24.255  38.544  1.00 73.77           C  
ATOM   3657  CG1 VAL   484      32.258  23.539  38.559  1.00 73.77           C  
ATOM   3658  CG2 VAL   484      31.093  25.745  38.259  1.00 73.77           C  
ATOM   3659  N   GLN   485      30.574  21.370  36.946  1.00 69.52           N  
ATOM   3660  CA  GLN   485      30.586  19.921  37.113  1.00 69.52           C  
ATOM   3661  C   GLN   485      32.013  19.387  37.188  1.00 69.52           C  
ATOM   3662  O   GLN   485      32.841  19.689  36.326  1.00 69.52           O  
ATOM   3663  CB  GLN   485      29.831  19.242  35.969  1.00 69.52           C  
ATOM   3664  CG  GLN   485      29.505  17.777  36.231  1.00 69.52           C  
ATOM   3665  CD  GLN   485      28.565  17.191  35.195  1.00 69.52           C  
ATOM   3666  OE1 GLN   485      27.728  17.899  34.625  1.00 69.52           O  
ATOM   3667  NE2 GLN   485      28.694  15.892  34.945  1.00 69.52           N  
ATOM   3668  N   GLU   486      32.261  18.452  38.113  1.00 69.68           N  
ATOM   3669  CA  GLU   486      33.577  17.852  38.308  1.00 69.68           C  
ATOM   3670  C   GLU   486      33.513  16.332  38.196  1.00 69.68           C  
ATOM   3671  O   GLU   486      32.561  15.709  38.670  1.00 69.68           O  
ATOM   3672  CB  GLU   486      34.156  18.256  39.667  1.00 69.68           C  
ATOM   3673  CG  GLU   486      34.460  19.742  39.788  1.00 69.68           C  
ATOM   3674  CD  GLU   486      35.066  20.123  41.129  1.00 69.68           C  
ATOM   3675  OE1 GLU   486      35.996  20.960  41.160  1.00 69.68           O  
ATOM   3676  OE2 GLU   486      34.609  19.578  42.158  1.00 69.68           O  
ATOM   3677  N   ARG   487      34.552  15.748  37.552  1.00 60.76           N  
ATOM   3678  CA  ARG   487      34.581  14.304  37.343  1.00 60.76           C  
ATOM   3679  C   ARG   487      36.006  13.767  37.425  1.00 60.76           C  
ATOM   3680  O   ARG   487      36.963  14.483  37.125  1.00 60.76           O  
ATOM   3681  CB  ARG   487      33.962  13.943  35.991  1.00 60.76           C  
ATOM   3682  CG  ARG   487      32.441  13.951  35.988  1.00 60.76           C  
ATOM   3683  CD  ARG   487      31.876  13.115  34.848  1.00 60.76           C  
ATOM   3684  NE  ARG   487      30.662  12.408  35.249  1.00 60.76           N  
ATOM   3685  CZ  ARG   487      29.455  12.622  34.734  1.00 60.76           C  
ATOM   3686  NH1 ARG   487      29.275  13.532  33.783  1.00 60.76           N  
ATOM   3687  NH2 ARG   487      28.419  11.922  35.173  1.00 60.76           N  
ATOM   3688  N   THR   488      36.094  12.515  37.826  1.00 61.67           N  
ATOM   3689  CA  THR   488      37.333  11.760  37.685  1.00 61.67           C  
ATOM   3690  C   THR   488      37.166  10.630  36.672  1.00 61.67           C  
ATOM   3691  O   THR   488      36.243   9.821  36.785  1.00 61.67           O  
ATOM   3692  CB  THR   488      37.791  11.179  39.035  1.00 61.67           C  
ATOM   3693  OG1 THR   488      37.904  12.240  39.991  1.00 61.67           O  
ATOM   3694  CG2 THR   488      39.141  10.481  38.905  1.00 61.67           C  
ATOM   3695  N   ILE   489      37.901  10.622  35.696  1.00 55.10           N  
ATOM   3696  CA  ILE   489      37.903   9.596  34.659  1.00 55.10           C  
ATOM   3697  C   ILE   489      39.036   8.605  34.915  1.00 55.10           C  
ATOM   3698  O   ILE   489      40.193   9.002  35.073  1.00 55.10           O  
ATOM   3699  CB  ILE   489      38.042  10.217  33.250  1.00 55.10           C  
ATOM   3700  CG1 ILE   489      36.976  11.297  33.036  1.00 55.10           C  
ATOM   3701  CG2 ILE   489      37.948   9.134  32.171  1.00 55.10           C  
ATOM   3702  CD1 ILE   489      37.190  12.139  31.785  1.00 55.10           C  
ATOM   3703  N   PHE   490      38.681   7.392  35.064  1.00 48.20           N  
ATOM   3704  CA  PHE   490      39.655   6.362  35.404  1.00 48.20           C  
ATOM   3705  C   PHE   490      40.073   5.581  34.164  1.00 48.20           C  
ATOM   3706  O   PHE   490      39.224   5.118  33.400  1.00 48.20           O  
ATOM   3707  CB  PHE   490      39.085   5.407  36.458  1.00 48.20           C  
ATOM   3708  CG  PHE   490      38.726   6.079  37.755  1.00 48.20           C  
ATOM   3709  CD1 PHE   490      39.688   6.284  38.737  1.00 48.20           C  
ATOM   3710  CD2 PHE   490      37.426   6.506  37.994  1.00 48.20           C  
ATOM   3711  CE1 PHE   490      39.359   6.906  39.939  1.00 48.20           C  
ATOM   3712  CE2 PHE   490      37.090   7.128  39.193  1.00 48.20           C  
ATOM   3713  CZ  PHE   490      38.058   7.326  40.164  1.00 48.20           C  
ATOM   3714  N   PHE   491      41.325   5.462  33.951  1.00 46.92           N  
ATOM   3715  CA  PHE   491      41.796   4.605  32.870  1.00 46.92           C  
ATOM   3716  C   PHE   491      42.630   3.453  33.416  1.00 46.92           C  
ATOM   3717  O   PHE   491      43.385   3.626  34.375  1.00 46.92           O  
ATOM   3718  CB  PHE   491      42.615   5.414  31.859  1.00 46.92           C  
ATOM   3719  CG  PHE   491      41.783   6.308  30.979  1.00 46.92           C  
ATOM   3720  CD1 PHE   491      41.162   5.804  29.842  1.00 46.92           C  
ATOM   3721  CD2 PHE   491      41.621   7.652  31.290  1.00 46.92           C  
ATOM   3722  CE1 PHE   491      40.391   6.629  29.026  1.00 46.92           C  
ATOM   3723  CE2 PHE   491      40.852   8.482  30.480  1.00 46.92           C  
ATOM   3724  CZ  PHE   491      40.239   7.969  29.348  1.00 46.92           C  
ATOM   3725  N   LYS   492      42.550   2.308  32.896  1.00 40.22           N  
ATOM   3726  CA  LYS   492      43.435   1.227  33.318  1.00 40.22           C  
ATOM   3727  C   LYS   492      44.862   1.462  32.832  1.00 40.22           C  
ATOM   3728  O   LYS   492      45.077   1.824  31.673  1.00 40.22           O  
ATOM   3729  CB  LYS   492      42.921  -0.119  32.804  1.00 40.22           C  
ATOM   3730  CG  LYS   492      43.554  -1.324  33.485  1.00 40.22           C  
ATOM   3731  CD  LYS   492      42.951  -2.630  32.983  1.00 40.22           C  
ATOM   3732  CE  LYS   492      43.654  -3.839  33.584  1.00 40.22           C  
ATOM   3733  NZ  LYS   492      43.033  -5.121  33.135  1.00 40.22           N  
ATOM   3734  N   ASP   493      45.789   1.515  33.715  1.00 43.57           N  
ATOM   3735  CA  ASP   493      47.244   1.486  33.609  1.00 43.57           C  
ATOM   3736  C   ASP   493      47.794   2.854  33.214  1.00 43.57           C  
ATOM   3737  O   ASP   493      49.009   3.040  33.129  1.00 43.57           O  
ATOM   3738  CB  ASP   493      47.687   0.428  32.596  1.00 43.57           C  
ATOM   3739  CG  ASP   493      47.371  -0.989  33.041  1.00 43.57           C  
ATOM   3740  OD1 ASP   493      47.291  -1.241  34.263  1.00 43.57           O  
ATOM   3741  OD2 ASP   493      47.205  -1.862  32.163  1.00 43.57           O  
ATOM   3742  N   ASP   494      46.929   3.827  32.836  1.00 48.03           N  
ATOM   3743  CA  ASP   494      47.414   5.023  32.155  1.00 48.03           C  
ATOM   3744  C   ASP   494      47.323   6.247  33.063  1.00 48.03           C  
ATOM   3745  O   ASP   494      48.057   7.220  32.878  1.00 48.03           O  
ATOM   3746  CB  ASP   494      46.625   5.265  30.867  1.00 48.03           C  
ATOM   3747  CG  ASP   494      47.504   5.687  29.703  1.00 48.03           C  
ATOM   3748  OD1 ASP   494      48.746   5.678  29.842  1.00 48.03           O  
ATOM   3749  OD2 ASP   494      46.949   6.035  28.638  1.00 48.03           O  
ATOM   3750  N   GLY   495      46.551   6.084  34.228  1.00 55.71           N  
ATOM   3751  CA  GLY   495      46.320   7.237  35.084  1.00 55.71           C  
ATOM   3752  C   GLY   495      44.902   7.769  34.997  1.00 55.71           C  
ATOM   3753  O   GLY   495      44.093   7.270  34.213  1.00 55.71           O  
ATOM   3754  N   ASN   496      44.559   8.450  36.085  1.00 62.36           N  
ATOM   3755  CA  ASN   496      43.225   9.015  36.259  1.00 62.36           C  
ATOM   3756  C   ASN   496      43.201  10.506  35.937  1.00 62.36           C  
ATOM   3757  O   ASN   496      44.241  11.168  35.961  1.00 62.36           O  
ATOM   3758  CB  ASN   496      42.722   8.772  37.684  1.00 62.36           C  
ATOM   3759  CG  ASN   496      42.707   7.302  38.055  1.00 62.36           C  
ATOM   3760  OD1 ASN   496      42.558   6.433  37.192  1.00 62.36           O  
ATOM   3761  ND2 ASN   496      42.862   7.014  39.342  1.00 62.36           N  
ATOM   3762  N   TYR   497      42.105  10.950  35.382  1.00 68.14           N  
ATOM   3763  CA  TYR   497      41.914  12.357  35.046  1.00 68.14           C  
ATOM   3764  C   TYR   497      40.821  12.979  35.905  1.00 68.14           C  
ATOM   3765  O   TYR   497      39.856  12.307  36.277  1.00 68.14           O  
ATOM   3766  CB  TYR   497      41.564  12.511  33.562  1.00 68.14           C  
ATOM   3767  CG  TYR   497      42.591  11.914  32.631  1.00 68.14           C  
ATOM   3768  CD1 TYR   497      43.691  12.656  32.208  1.00 68.14           C  
ATOM   3769  CD2 TYR   497      42.462  10.608  32.171  1.00 68.14           C  
ATOM   3770  CE1 TYR   497      44.639  12.111  31.348  1.00 68.14           C  
ATOM   3771  CE2 TYR   497      43.404  10.053  31.311  1.00 68.14           C  
ATOM   3772  CZ  TYR   497      44.487  10.810  30.906  1.00 68.14           C  
ATOM   3773  OH  TYR   497      45.422  10.265  30.055  1.00 68.14           O  
ATOM   3774  N   LYS   498      41.080  14.249  36.259  1.00 71.47           N  
ATOM   3775  CA  LYS   498      40.040  15.054  36.893  1.00 71.47           C  
ATOM   3776  C   LYS   498      39.627  16.221  36.001  1.00 71.47           C  
ATOM   3777  O   LYS   498      40.478  16.886  35.406  1.00 71.47           O  
ATOM   3778  CB  LYS   498      40.517  15.575  38.250  1.00 71.47           C  
ATOM   3779  CG  LYS   498      40.467  14.540  39.363  1.00 71.47           C  
ATOM   3780  CD  LYS   498      40.780  15.160  40.719  1.00 71.47           C  
ATOM   3781  CE  LYS   498      40.749  14.121  41.831  1.00 71.47           C  
ATOM   3782  NZ  LYS   498      41.022  14.731  43.167  1.00 71.47           N  
ATOM   3783  N   THR   499      38.381  16.312  35.856  1.00 75.69           N  
ATOM   3784  CA  THR   499      37.875  17.389  35.012  1.00 75.69           C  
ATOM   3785  C   THR   499      36.919  18.285  35.795  1.00 75.69           C  
ATOM   3786  O   THR   499      36.219  17.818  36.695  1.00 75.69           O  
ATOM   3787  CB  THR   499      37.159  16.834  33.767  1.00 75.69           C  
ATOM   3788  OG1 THR   499      36.016  16.075  34.179  1.00 75.69           O  
ATOM   3789  CG2 THR   499      38.086  15.936  32.955  1.00 75.69           C  
ATOM   3790  N   ARG   500      37.056  19.509  35.578  1.00 80.59           N  
ATOM   3791  CA  ARG   500      36.119  20.520  36.057  1.00 80.59           C  
ATOM   3792  C   ARG   500      35.556  21.338  34.899  1.00 80.59           C  
ATOM   3793  O   ARG   500      36.300  22.029  34.201  1.00 80.59           O  
ATOM   3794  CB  ARG   500      36.797  21.445  37.070  1.00 80.59           C  
ATOM   3795  CG  ARG   500      35.848  22.427  37.739  1.00 80.59           C  
ATOM   3796  CD  ARG   500      36.576  23.334  38.722  1.00 80.59           C  
ATOM   3797  NE  ARG   500      35.647  24.185  39.459  1.00 80.59           N  
ATOM   3798  CZ  ARG   500      35.158  25.338  39.012  1.00 80.59           C  
ATOM   3799  NH1 ARG   500      35.502  25.803  37.816  1.00 80.59           N  
ATOM   3800  NH2 ARG   500      34.319  26.033  39.766  1.00 80.59           N  
ATOM   3801  N   ALA   501      34.268  21.311  34.606  1.00 82.05           N  
ATOM   3802  CA  ALA   501      33.596  22.004  33.510  1.00 82.05           C  
ATOM   3803  C   ALA   501      32.634  23.064  34.039  1.00 82.05           C  
ATOM   3804  O   ALA   501      31.769  22.769  34.866  1.00 82.05           O  
ATOM   3805  CB  ALA   501      32.851  21.006  32.627  1.00 82.05           C  
ATOM   3806  N   GLU   502      32.772  24.188  33.566  1.00 85.48           N  
ATOM   3807  CA  GLU   502      31.864  25.305  33.812  1.00 85.48           C  
ATOM   3808  C   GLU   502      30.988  25.582  32.594  1.00 85.48           C  
ATOM   3809  O   GLU   502      31.482  26.025  31.555  1.00 85.48           O  
ATOM   3810  CB  GLU   502      32.649  26.563  34.193  1.00 85.48           C  
ATOM   3811  CG  GLU   502      33.281  26.497  35.576  1.00 85.48           C  
ATOM   3812  CD  GLU   502      34.026  27.767  35.955  1.00 85.48           C  
ATOM   3813  OE1 GLU   502      34.615  27.819  37.059  1.00 85.48           O  
ATOM   3814  OE2 GLU   502      34.020  28.718  35.143  1.00 85.48           O  
ATOM   3815  N   VAL   503      29.702  25.373  32.738  1.00 83.06           N  
ATOM   3816  CA  VAL   503      28.740  25.502  31.648  1.00 83.06           C  
ATOM   3817  C   VAL   503      27.810  26.683  31.917  1.00 83.06           C  
ATOM   3818  O   VAL   503      27.167  26.748  32.967  1.00 83.06           O  
ATOM   3819  CB  VAL   503      27.918  24.207  31.461  1.00 83.06           C  
ATOM   3820  CG1 VAL   503      27.036  24.303  30.218  1.00 83.06           C  
ATOM   3821  CG2 VAL   503      28.843  22.996  31.371  1.00 83.06           C  
ATOM   3822  N   LYS   504      27.788  27.609  30.976  1.00 83.39           N  
ATOM   3823  CA  LYS   504      26.934  28.782  31.140  1.00 83.39           C  
ATOM   3824  C   LYS   504      26.626  29.430  29.793  1.00 83.39           C  
ATOM   3825  O   LYS   504      27.367  29.245  28.825  1.00 83.39           O  
ATOM   3826  CB  LYS   504      27.594  29.800  32.071  1.00 83.39           C  
ATOM   3827  CG  LYS   504      28.863  30.423  31.509  1.00 83.39           C  
ATOM   3828  CD  LYS   504      29.440  31.468  32.455  1.00 83.39           C  
ATOM   3829  CE  LYS   504      30.725  32.072  31.905  1.00 83.39           C  
ATOM   3830  NZ  LYS   504      31.298  33.093  32.832  1.00 83.39           N  
ATOM   3831  N   PHE   505      25.500  30.160  29.667  1.00 82.24           N  
ATOM   3832  CA  PHE   505      25.179  30.964  28.494  1.00 82.24           C  
ATOM   3833  C   PHE   505      25.908  32.301  28.538  1.00 82.24           C  
ATOM   3834  O   PHE   505      25.903  32.983  29.565  1.00 82.24           O  
ATOM   3835  CB  PHE   505      23.668  31.192  28.393  1.00 82.24           C  
ATOM   3836  CG  PHE   505      22.948  30.148  27.583  1.00 82.24           C  
ATOM   3837  CD1 PHE   505      22.885  30.244  26.198  1.00 82.24           C  
ATOM   3838  CD2 PHE   505      22.334  29.070  28.207  1.00 82.24           C  
ATOM   3839  CE1 PHE   505      22.220  29.279  25.446  1.00 82.24           C  
ATOM   3840  CE2 PHE   505      21.668  28.101  27.462  1.00 82.24           C  
ATOM   3841  CZ  PHE   505      21.610  28.208  26.082  1.00 82.24           C  
ATOM   3842  N   GLU   506      26.673  32.645  27.616  1.00 86.75           N  
ATOM   3843  CA  GLU   506      27.180  33.971  27.276  1.00 86.75           C  
ATOM   3844  C   GLU   506      26.441  34.552  26.073  1.00 86.75           C  
ATOM   3845  O   GLU   506      26.787  34.261  24.926  1.00 86.75           O  
ATOM   3846  CB  GLU   506      28.683  33.917  26.994  1.00 86.75           C  
ATOM   3847  CG  GLU   506      29.509  33.395  28.160  1.00 86.75           C  
ATOM   3848  CD  GLU   506      31.002  33.367  27.873  1.00 86.75           C  
ATOM   3849  OE1 GLU   506      31.779  32.913  28.744  1.00 86.75           O  
ATOM   3850  OE2 GLU   506      31.398  33.802  26.769  1.00 86.75           O  
ATOM   3851  N   GLY   507      25.418  35.359  26.305  1.00 84.81           N  
ATOM   3852  CA  GLY   507      24.460  35.748  25.282  1.00 84.81           C  
ATOM   3853  C   GLY   507      23.572  34.604  24.832  1.00 84.81           C  
ATOM   3854  O   GLY   507      22.838  34.027  25.637  1.00 84.81           O  
ATOM   3855  N   ASP   508      23.699  34.282  23.490  1.00 81.56           N  
ATOM   3856  CA  ASP   508      22.854  33.216  22.961  1.00 81.56           C  
ATOM   3857  C   ASP   508      23.659  31.937  22.739  1.00 81.56           C  
ATOM   3858  O   ASP   508      23.183  31.002  22.091  1.00 81.56           O  
ATOM   3859  CB  ASP   508      22.193  33.654  21.653  1.00 81.56           C  
ATOM   3860  CG  ASP   508      21.267  34.845  21.827  1.00 81.56           C  
ATOM   3861  OD1 ASP   508      20.741  35.051  22.942  1.00 81.56           O  
ATOM   3862  OD2 ASP   508      21.060  35.583  20.840  1.00 81.56           O  
ATOM   3863  N   THR   509      24.947  32.019  23.269  1.00 86.11           N  
ATOM   3864  CA  THR   509      25.827  30.875  23.061  1.00 86.11           C  
ATOM   3865  C   THR   509      26.049  30.118  24.368  1.00 86.11           C  
ATOM   3866  O   THR   509      26.358  30.723  25.396  1.00 86.11           O  
ATOM   3867  CB  THR   509      27.185  31.312  22.481  1.00 86.11           C  
ATOM   3868  OG1 THR   509      26.966  32.050  21.273  1.00 86.11           O  
ATOM   3869  CG2 THR   509      28.066  30.105  22.174  1.00 86.11           C  
ATOM   3870  N   LEU   510      25.736  28.785  24.380  1.00 85.15           N  
ATOM   3871  CA  LEU   510      26.073  27.933  25.515  1.00 85.15           C  
ATOM   3872  C   LEU   510      27.559  27.593  25.517  1.00 85.15           C  
ATOM   3873  O   LEU   510      28.055  26.950  24.589  1.00 85.15           O  
ATOM   3874  CB  LEU   510      25.243  26.647  25.486  1.00 85.15           C  
ATOM   3875  CG  LEU   510      25.361  25.736  26.709  1.00 85.15           C  
ATOM   3876  CD1 LEU   510      24.787  26.427  27.942  1.00 85.15           C  
ATOM   3877  CD2 LEU   510      24.655  24.408  26.457  1.00 85.15           C  
ATOM   3878  N   VAL   511      28.215  28.062  26.499  1.00 88.37           N  
ATOM   3879  CA  VAL   511      29.664  27.913  26.575  1.00 88.37           C  
ATOM   3880  C   VAL   511      30.022  26.869  27.630  1.00 88.37           C  
ATOM   3881  O   VAL   511      29.514  26.912  28.753  1.00 88.37           O  
ATOM   3882  CB  VAL   511      30.357  29.256  26.898  1.00 88.37           C  
ATOM   3883  CG1 VAL   511      31.874  29.086  26.938  1.00 88.37           C  
ATOM   3884  CG2 VAL   511      29.962  30.319  25.875  1.00 88.37           C  
ATOM   3885  N   ASN   512      30.817  25.904  27.252  1.00 87.85           N  
ATOM   3886  CA  ASN   512      31.374  24.858  28.104  1.00 87.85           C  
ATOM   3887  C   ASN   512      32.890  24.979  28.221  1.00 87.85           C  
ATOM   3888  O   ASN   512      33.618  24.631  27.289  1.00 87.85           O  
ATOM   3889  CB  ASN   512      30.990  23.475  27.576  1.00 87.85           C  
ATOM   3890  CG  ASN   512      31.375  22.359  28.527  1.00 87.85           C  
ATOM   3891  OD1 ASN   512      31.772  22.609  29.669  1.00 87.85           O  
ATOM   3892  ND2 ASN   512      31.260  21.119  28.065  1.00 87.85           N  
ATOM   3893  N   ARG   513      33.337  25.444  29.369  1.00 91.33           N  
ATOM   3894  CA  ARG   513      34.766  25.594  29.621  1.00 91.33           C  
ATOM   3895  C   ARG   513      35.277  24.498  30.550  1.00 91.33           C  
ATOM   3896  O   ARG   513      34.839  24.395  31.697  1.00 91.33           O  
ATOM   3897  CB  ARG   513      35.066  26.970  30.220  1.00 91.33           C  
ATOM   3898  CG  ARG   513      34.757  28.129  29.285  1.00 91.33           C  
ATOM   3899  CD  ARG   513      35.133  29.468  29.905  1.00 91.33           C  
ATOM   3900  NE  ARG   513      34.501  30.582  29.204  1.00 91.33           N  
ATOM   3901  CZ  ARG   513      34.953  31.120  28.074  1.00 91.33           C  
ATOM   3902  NH1 ARG   513      36.053  30.654  27.493  1.00 91.33           N  
ATOM   3903  NH2 ARG   513      34.300  32.132  27.521  1.00 91.33           N  
ATOM   3904  N   ILE   514      36.264  23.761  30.095  1.00 89.70           N  
ATOM   3905  CA  ILE   514      36.671  22.550  30.800  1.00 89.70           C  
ATOM   3906  C   ILE   514      38.149  22.641  31.171  1.00 89.70           C  
ATOM   3907  O   ILE   514      38.973  23.076  30.363  1.00 89.70           O  
ATOM   3908  CB  ILE   514      36.408  21.286  29.950  1.00 89.70           C  
ATOM   3909  CG1 ILE   514      34.945  21.243  29.494  1.00 89.70           C  
ATOM   3910  CG2 ILE   514      36.775  20.023  30.734  1.00 89.70           C  
ATOM   3911  CD1 ILE   514      34.668  20.223  28.399  1.00 89.70           C  
ATOM   3912  N   GLU   515      38.437  22.307  32.394  1.00 90.59           N  
ATOM   3913  CA  GLU   515      39.799  22.072  32.864  1.00 90.59           C  
ATOM   3914  C   GLU   515      40.047  20.587  33.114  1.00 90.59           C  
ATOM   3915  O   GLU   515      39.296  19.942  33.848  1.00 90.59           O  
ATOM   3916  CB  GLU   515      40.073  22.874  34.139  1.00 90.59           C  
ATOM   3917  CG  GLU   515      40.159  24.376  33.914  1.00 90.59           C  
ATOM   3918  CD  GLU   515      40.447  25.158  35.187  1.00 90.59           C  
ATOM   3919  OE1 GLU   515      40.540  26.405  35.125  1.00 90.59           O  
ATOM   3920  OE2 GLU   515      40.583  24.517  36.253  1.00 90.59           O  
ATOM   3921  N   LEU   516      41.071  20.100  32.449  1.00 85.28           N  
ATOM   3922  CA  LEU   516      41.427  18.693  32.596  1.00 85.28           C  
ATOM   3923  C   LEU   516      42.820  18.545  33.197  1.00 85.28           C  
ATOM   3924  O   LEU   516      43.772  19.175  32.731  1.00 85.28           O  
ATOM   3925  CB  LEU   516      41.363  17.980  31.243  1.00 85.28           C  
ATOM   3926  CG  LEU   516      41.639  16.475  31.257  1.00 85.28           C  
ATOM   3927  CD1 LEU   516      40.722  15.759  30.270  1.00 85.28           C  
ATOM   3928  CD2 LEU   516      43.103  16.197  30.932  1.00 85.28           C  
ATOM   3929  N   LYS   517      42.913  17.790  34.273  1.00 83.71           N  
ATOM   3930  CA  LYS   517      44.195  17.515  34.916  1.00 83.71           C  
ATOM   3931  C   LYS   517      44.470  16.015  34.975  1.00 83.71           C  
ATOM   3932  O   LYS   517      43.636  15.245  35.456  1.00 83.71           O  
ATOM   3933  CB  LYS   517      44.228  18.110  36.325  1.00 83.71           C  
ATOM   3934  CG  LYS   517      45.610  18.117  36.961  1.00 83.71           C  
ATOM   3935  CD  LYS   517      45.599  18.821  38.313  1.00 83.71           C  
ATOM   3936  CE  LYS   517      46.964  18.764  38.984  1.00 83.71           C  
ATOM   3937  NZ  LYS   517      46.968  19.483  40.294  1.00 83.71           N  
ATOM   3938  N   GLY   518      45.634  15.640  34.516  1.00 75.57           N  
ATOM   3939  CA  GLY   518      46.046  14.250  34.633  1.00 75.57           C  
ATOM   3940  C   GLY   518      46.542  13.890  36.021  1.00 75.57           C  
ATOM   3941  O   GLY   518      47.224  14.687  36.668  1.00 75.57           O  
ATOM   3942  N   ILE   519      46.130  12.810  36.613  1.00 67.06           N  
ATOM   3943  CA  ILE   519      46.519  12.328  37.934  1.00 67.06           C  
ATOM   3944  C   ILE   519      47.163  10.949  37.811  1.00 67.06           C  
ATOM   3945  O   ILE   519      46.649  10.077  37.107  1.00 67.06           O  
ATOM   3946  CB  ILE   519      45.309  12.271  38.893  1.00 67.06           C  
ATOM   3947  CG1 ILE   519      44.345  13.428  38.607  1.00 67.06           C  
ATOM   3948  CG2 ILE   519      45.774  12.294  40.351  1.00 67.06           C  
ATOM   3949  CD1 ILE   519      43.012  13.317  39.334  1.00 67.06           C  
ATOM   3950  N   ASP   520      48.276  10.655  38.604  1.00 60.31           N  
ATOM   3951  CA  ASP   520      48.895   9.383  38.963  1.00 60.31           C  
ATOM   3952  C   ASP   520      49.524   8.715  37.743  1.00 60.31           C  
ATOM   3953  O   ASP   520      49.317   7.523  37.506  1.00 60.31           O  
ATOM   3954  CB  ASP   520      47.868   8.448  39.605  1.00 60.31           C  
ATOM   3955  CG  ASP   520      47.425   8.910  40.982  1.00 60.31           C  
ATOM   3956  OD1 ASP   520      48.184   9.641  41.654  1.00 60.31           O  
ATOM   3957  OD2 ASP   520      46.308   8.537  41.400  1.00 60.31           O  
ATOM   3958  N   PHE   521      50.195   9.402  36.874  1.00 53.85           N  
ATOM   3959  CA  PHE   521      50.814   8.799  35.699  1.00 53.85           C  
ATOM   3960  C   PHE   521      52.175   8.208  36.048  1.00 53.85           C  
ATOM   3961  O   PHE   521      52.899   8.753  36.884  1.00 53.85           O  
ATOM   3962  CB  PHE   521      50.962   9.831  34.578  1.00 53.85           C  
ATOM   3963  CG  PHE   521      49.694  10.074  33.805  1.00 53.85           C  
ATOM   3964  CD1 PHE   521      49.430   9.371  32.636  1.00 53.85           C  
ATOM   3965  CD2 PHE   521      48.765  11.007  34.248  1.00 53.85           C  
ATOM   3966  CE1 PHE   521      48.257   9.594  31.919  1.00 53.85           C  
ATOM   3967  CE2 PHE   521      47.590  11.235  33.537  1.00 53.85           C  
ATOM   3968  CZ  PHE   521      47.339  10.528  32.372  1.00 53.85           C  
ATOM   3969  N   LYS   522      52.359   6.975  35.897  1.00 49.84           N  
ATOM   3970  CA  LYS   522      53.670   6.353  36.064  1.00 49.84           C  
ATOM   3971  C   LYS   522      54.695   6.969  35.116  1.00 49.84           C  
ATOM   3972  O   LYS   522      54.343   7.437  34.031  1.00 49.84           O  
ATOM   3973  CB  LYS   522      53.581   4.844  35.832  1.00 49.84           C  
ATOM   3974  CG  LYS   522      52.787   4.100  36.895  1.00 49.84           C  
ATOM   3975  CD  LYS   522      52.957   2.592  36.767  1.00 49.84           C  
ATOM   3976  CE  LYS   522      52.136   1.845  37.809  1.00 49.84           C  
ATOM   3977  NZ  LYS   522      52.326   0.367  37.709  1.00 49.84           N  
ATOM   3978  N   GLU   523      55.557   7.775  35.620  1.00 42.65           N  
ATOM   3979  CA  GLU   523      56.651   8.551  35.043  1.00 42.65           C  
ATOM   3980  C   GLU   523      57.150   7.921  33.746  1.00 42.65           C  
ATOM   3981  O   GLU   523      58.051   8.456  33.097  1.00 42.65           O  
ATOM   3982  CB  GLU   523      57.803   8.682  36.043  1.00 42.65           C  
ATOM   3983  CG  GLU   523      57.706   9.909  36.937  1.00 42.65           C  
ATOM   3984  CD  GLU   523      58.927  10.106  37.820  1.00 42.65           C  
ATOM   3985  OE1 GLU   523      58.991  11.122  38.550  1.00 42.65           O  
ATOM   3986  OE2 GLU   523      59.828   9.239  37.781  1.00 42.65           O  
ATOM   3987  N   ASP   524      56.796   6.663  33.470  1.00 38.97           N  
ATOM   3988  CA  ASP   524      57.479   6.268  32.242  1.00 38.97           C  
ATOM   3989  C   ASP   524      56.929   7.031  31.038  1.00 38.97           C  
ATOM   3990  O   ASP   524      57.355   6.802  29.905  1.00 38.97           O  
ATOM   3991  CB  ASP   524      57.346   4.761  32.015  1.00 38.97           C  
ATOM   3992  CG  ASP   524      58.364   3.951  32.798  1.00 38.97           C  
ATOM   3993  OD1 ASP   524      59.299   4.544  33.378  1.00 38.97           O  
ATOM   3994  OD2 ASP   524      58.231   2.708  32.833  1.00 38.97           O  
ATOM   3995  N   GLY   525      56.574   8.348  31.279  1.00 35.41           N  
ATOM   3996  CA  GLY   525      56.476   9.512  30.412  1.00 35.41           C  
ATOM   3997  C   GLY   525      56.123   9.161  28.979  1.00 35.41           C  
ATOM   3998  O   GLY   525      56.058  10.040  28.118  1.00 35.41           O  
ATOM   3999  N   ASN   526      55.722   7.942  28.766  1.00 34.40           N  
ATOM   4000  CA  ASN   526      55.293   7.782  27.381  1.00 34.40           C  
ATOM   4001  C   ASN   526      53.772   7.800  27.258  1.00 34.40           C  
ATOM   4002  O   ASN   526      53.103   6.839  27.640  1.00 34.40           O  
ATOM   4003  CB  ASN   526      55.858   6.489  26.790  1.00 34.40           C  
ATOM   4004  CG  ASN   526      57.009   6.737  25.834  1.00 34.40           C  
ATOM   4005  OD1 ASN   526      57.351   7.885  25.540  1.00 34.40           O  
ATOM   4006  ND2 ASN   526      57.616   5.663  25.344  1.00 34.40           N  
ATOM   4007  N   ILE   527      53.163   8.772  27.765  1.00 37.22           N  
ATOM   4008  CA  ILE   527      51.780   8.935  27.329  1.00 37.22           C  
ATOM   4009  C   ILE   527      51.641   8.488  25.876  1.00 37.22           C  
ATOM   4010  O   ILE   527      50.675   7.811  25.518  1.00 37.22           O  
ATOM   4011  CB  ILE   527      51.306  10.397  27.488  1.00 37.22           C  
ATOM   4012  CG1 ILE   527      51.282  10.792  28.969  1.00 37.22           C  
ATOM   4013  CG2 ILE   527      49.929  10.591  26.847  1.00 37.22           C  
ATOM   4014  CD1 ILE   527      51.142  12.290  29.208  1.00 37.22           C  
ATOM   4015  N   LEU   528      52.631   8.817  25.044  1.00 31.21           N  
ATOM   4016  CA  LEU   528      52.470   8.593  23.612  1.00 31.21           C  
ATOM   4017  C   LEU   528      52.988   7.214  23.216  1.00 31.21           C  
ATOM   4018  O   LEU   528      52.607   6.680  22.171  1.00 31.21           O  
ATOM   4019  CB  LEU   528      53.204   9.675  22.814  1.00 31.21           C  
ATOM   4020  CG  LEU   528      52.555  11.060  22.795  1.00 31.21           C  
ATOM   4021  CD1 LEU   528      53.592  12.125  22.453  1.00 31.21           C  
ATOM   4022  CD2 LEU   528      51.398  11.094  21.802  1.00 31.21           C  
ATOM   4023  N   GLY   529      53.950   6.705  23.882  1.00 26.41           N  
ATOM   4024  CA  GLY   529      54.532   5.516  23.279  1.00 26.41           C  
ATOM   4025  C   GLY   529      53.882   4.229  23.751  1.00 26.41           C  
ATOM   4026  O   GLY   529      54.307   3.137  23.369  1.00 26.41           O  
ATOM   4027  N   HIS   530      53.186   4.240  24.905  1.00 25.82           N  
ATOM   4028  CA  HIS   530      52.481   2.963  24.887  1.00 25.82           C  
ATOM   4029  C   HIS   530      51.481   2.902  23.738  1.00 25.82           C  
ATOM   4030  O   HIS   530      50.809   3.893  23.440  1.00 25.82           O  
ATOM   4031  CB  HIS   530      51.766   2.726  26.218  1.00 25.82           C  
ATOM   4032  CG  HIS   530      52.683   2.316  27.327  1.00 25.82           C  
ATOM   4033  ND1 HIS   530      53.132   1.022  27.480  1.00 25.82           N  
ATOM   4034  CD2 HIS   530      53.236   3.031  28.334  1.00 25.82           C  
ATOM   4035  CE1 HIS   530      53.923   0.960  28.538  1.00 25.82           C  
ATOM   4036  NE2 HIS   530      54.003   2.166  29.073  1.00 25.82           N  
ATOM   4037  N   LYS   531      51.923   2.674  22.514  1.00 22.06           N  
ATOM   4038  CA  LYS   531      51.070   1.939  21.584  1.00 22.06           C  
ATOM   4039  C   LYS   531      49.878   1.318  22.306  1.00 22.06           C  
ATOM   4040  O   LYS   531      50.049   0.586  23.282  1.00 22.06           O  
ATOM   4041  CB  LYS   531      51.871   0.852  20.866  1.00 22.06           C  
ATOM   4042  CG  LYS   531      52.002   1.069  19.366  1.00 22.06           C  
ATOM   4043  CD  LYS   531      52.757  -0.074  18.699  1.00 22.06           C  
ATOM   4044  CE  LYS   531      52.888   0.142  17.198  1.00 22.06           C  
ATOM   4045  NZ  LYS   531      53.674  -0.949  16.548  1.00 22.06           N  
ATOM   4046  N   LEU   532      49.149   2.102  23.096  1.00 24.50           N  
ATOM   4047  CA  LEU   532      47.881   1.481  23.464  1.00 24.50           C  
ATOM   4048  C   LEU   532      47.712   0.137  22.764  1.00 24.50           C  
ATOM   4049  O   LEU   532      47.686   0.071  21.533  1.00 24.50           O  
ATOM   4050  CB  LEU   532      46.711   2.404  23.113  1.00 24.50           C  
ATOM   4051  CG  LEU   532      46.450   3.564  24.074  1.00 24.50           C  
ATOM   4052  CD1 LEU   532      45.732   4.699  23.353  1.00 24.50           C  
ATOM   4053  CD2 LEU   532      45.641   3.090  25.277  1.00 24.50           C  
ATOM   4054  N   GLU   533      48.560  -0.766  22.836  1.00 19.87           N  
ATOM   4055  CA  GLU   533      48.091  -2.101  22.479  1.00 19.87           C  
ATOM   4056  C   GLU   533      46.631  -2.298  22.877  1.00 19.87           C  
ATOM   4057  O   GLU   533      46.292  -2.244  24.062  1.00 19.87           O  
ATOM   4058  CB  GLU   533      48.965  -3.172  23.138  1.00 19.87           C  
ATOM   4059  CG  GLU   533      49.805  -3.972  22.153  1.00 19.87           C  
ATOM   4060  CD  GLU   533      50.629  -5.064  22.816  1.00 19.87           C  
ATOM   4061  OE1 GLU   533      51.310  -5.830  22.098  1.00 19.87           O  
ATOM   4062  OE2 GLU   533      50.593  -5.154  24.063  1.00 19.87           O  
ATOM   4063  N   TYR   534      45.826  -1.430  22.287  1.00 22.63           N  
ATOM   4064  CA  TYR   534      44.398  -1.728  22.325  1.00 22.63           C  
ATOM   4065  C   TYR   534      44.155  -3.233  22.335  1.00 22.63           C  
ATOM   4066  O   TYR   534      44.435  -3.919  21.349  1.00 22.63           O  
ATOM   4067  CB  TYR   534      43.684  -1.092  21.129  1.00 22.63           C  
ATOM   4068  CG  TYR   534      42.525  -0.205  21.516  1.00 22.63           C  
ATOM   4069  CD1 TYR   534      41.224  -0.700  21.548  1.00 22.63           C  
ATOM   4070  CD2 TYR   534      42.730   1.130  21.849  1.00 22.63           C  
ATOM   4071  CE1 TYR   534      40.153   0.114  21.902  1.00 22.63           C  
ATOM   4072  CE2 TYR   534      41.666   1.954  22.204  1.00 22.63           C  
ATOM   4073  CZ  TYR   534      40.384   1.438  22.228  1.00 22.63           C  
ATOM   4074  OH  TYR   534      39.327   2.248  22.580  1.00 22.63           O  
ATOM   4075  N   ASN   535      44.803  -3.959  23.168  1.00 18.56           N  
ATOM   4076  CA  ASN   535      44.358  -5.341  23.310  1.00 18.56           C  
ATOM   4077  C   ASN   535      42.890  -5.500  22.925  1.00 18.56           C  
ATOM   4078  O   ASN   535      42.014  -4.883  23.534  1.00 18.56           O  
ATOM   4079  CB  ASN   535      44.588  -5.835  24.740  1.00 18.56           C  
ATOM   4080  CG  ASN   535      44.882  -7.321  24.804  1.00 18.56           C  
ATOM   4081  OD1 ASN   535      44.714  -8.043  23.818  1.00 18.56           O  
ATOM   4082  ND2 ASN   535      45.324  -7.789  25.965  1.00 18.56           N  
ATOM   4083  N   TYR   536      42.633  -5.638  21.723  1.00 19.57           N  
ATOM   4084  CA  TYR   536      41.485  -6.159  20.989  1.00 19.57           C  
ATOM   4085  C   TYR   536      40.551  -6.931  21.914  1.00 19.57           C  
ATOM   4086  O   TYR   536      39.328  -6.871  21.762  1.00 19.57           O  
ATOM   4087  CB  TYR   536      41.945  -7.061  19.840  1.00 19.57           C  
ATOM   4088  CG  TYR   536      42.125  -6.332  18.531  1.00 19.57           C  
ATOM   4089  CD1 TYR   536      41.056  -6.156  17.656  1.00 19.57           C  
ATOM   4090  CD2 TYR   536      43.365  -5.817  18.166  1.00 19.57           C  
ATOM   4091  CE1 TYR   536      41.218  -5.487  16.447  1.00 19.57           C  
ATOM   4092  CE2 TYR   536      43.538  -5.146  16.960  1.00 19.57           C  
ATOM   4093  CZ  TYR   536      42.461  -4.986  16.109  1.00 19.57           C  
ATOM   4094  OH  TYR   536      42.627  -4.322  14.914  1.00 19.57           O  
ATOM   4095  N   ASN   537      41.156  -7.504  22.950  1.00 17.60           N  
ATOM   4096  CA  ASN   537      40.178  -8.413  23.540  1.00 17.60           C  
ATOM   4097  C   ASN   537      39.750  -7.950  24.930  1.00 17.60           C  
ATOM   4098  O   ASN   537      40.594  -7.689  25.789  1.00 17.60           O  
ATOM   4099  CB  ASN   537      40.738  -9.836  23.603  1.00 17.60           C  
ATOM   4100  CG  ASN   537      40.486 -10.619  22.329  1.00 17.60           C  
ATOM   4101  OD1 ASN   537      39.722 -10.188  21.461  1.00 17.60           O  
ATOM   4102  ND2 ASN   537      41.128 -11.775  22.208  1.00 17.60           N  
ATOM   4103  N   SER   538      39.167  -6.683  25.108  1.00 20.06           N  
ATOM   4104  CA  SER   538      38.184  -6.533  26.176  1.00 20.06           C  
ATOM   4105  C   SER   538      38.248  -5.142  26.796  1.00 20.06           C  
ATOM   4106  O   SER   538      39.309  -4.706  27.250  1.00 20.06           O  
ATOM   4107  CB  SER   538      38.402  -7.592  27.258  1.00 20.06           C  
ATOM   4108  OG  SER   538      39.720  -7.520  27.774  1.00 20.06           O  
ATOM   4109  N   HIS   539      37.708  -4.058  26.306  1.00 20.22           N  
ATOM   4110  CA  HIS   539      37.452  -3.199  27.456  1.00 20.22           C  
ATOM   4111  C   HIS   539      36.143  -2.433  27.291  1.00 20.22           C  
ATOM   4112  O   HIS   539      35.870  -1.887  26.219  1.00 20.22           O  
ATOM   4113  CB  HIS   539      38.610  -2.221  27.663  1.00 20.22           C  
ATOM   4114  CG  HIS   539      39.640  -2.708  28.631  1.00 20.22           C  
ATOM   4115  ND1 HIS   539      40.675  -3.539  28.261  1.00 20.22           N  
ATOM   4116  CD2 HIS   539      39.795  -2.476  29.956  1.00 20.22           C  
ATOM   4117  CE1 HIS   539      41.423  -3.799  29.320  1.00 20.22           C  
ATOM   4118  NE2 HIS   539      40.911  -3.165  30.361  1.00 20.22           N  
ATOM   4119  N   ASN   540      35.438  -2.329  28.336  1.00 21.31           N  
ATOM   4120  CA  ASN   540      34.438  -1.931  29.321  1.00 21.31           C  
ATOM   4121  C   ASN   540      34.847  -0.655  30.051  1.00 21.31           C  
ATOM   4122  O   ASN   540      35.930  -0.590  30.636  1.00 21.31           O  
ATOM   4123  CB  ASN   540      34.191  -3.061  30.323  1.00 21.31           C  
ATOM   4124  CG  ASN   540      33.596  -4.296  29.675  1.00 21.31           C  
ATOM   4125  OD1 ASN   540      32.896  -4.205  28.664  1.00 21.31           O  
ATOM   4126  ND2 ASN   540      33.870  -5.459  30.254  1.00 21.31           N  
ATOM   4127  N   VAL   541      34.882   0.507  29.404  1.00 21.22           N  
ATOM   4128  CA  VAL   541      34.940   1.652  30.308  1.00 21.22           C  
ATOM   4129  C   VAL   541      33.918   1.478  31.429  1.00 21.22           C  
ATOM   4130  O   VAL   541      32.738   1.232  31.169  1.00 21.22           O  
ATOM   4131  CB  VAL   541      34.688   2.980  29.559  1.00 21.22           C  
ATOM   4132  CG1 VAL   541      34.742   4.163  30.524  1.00 21.22           C  
ATOM   4133  CG2 VAL   541      35.706   3.158  28.433  1.00 21.22           C  
ATOM   4134  N   TYR   542      34.278   1.080  32.560  1.00 19.40           N  
ATOM   4135  CA  TYR   542      33.637   1.017  33.868  1.00 19.40           C  
ATOM   4136  C   TYR   542      33.391   2.415  34.423  1.00 19.40           C  
ATOM   4137  O   TYR   542      34.323   3.213  34.547  1.00 19.40           O  
ATOM   4138  CB  TYR   542      34.492   0.210  34.849  1.00 19.40           C  
ATOM   4139  CG  TYR   542      34.698  -1.227  34.434  1.00 19.40           C  
ATOM   4140  CD1 TYR   542      33.760  -2.206  34.753  1.00 19.40           C  
ATOM   4141  CD2 TYR   542      35.831  -1.609  33.723  1.00 19.40           C  
ATOM   4142  CE1 TYR   542      33.946  -3.532  34.375  1.00 19.40           C  
ATOM   4143  CE2 TYR   542      36.028  -2.931  33.339  1.00 19.40           C  
ATOM   4144  CZ  TYR   542      35.081  -3.884  33.669  1.00 19.40           C  
ATOM   4145  OH  TYR   542      35.270  -5.195  33.292  1.00 19.40           O  
ATOM   4146  N   ILE   543      32.263   2.996  34.159  1.00 19.29           N  
ATOM   4147  CA  ILE   543      31.995   4.073  35.105  1.00 19.29           C  
ATOM   4148  C   ILE   543      31.511   3.488  36.430  1.00 19.29           C  
ATOM   4149  O   ILE   543      30.558   2.706  36.459  1.00 19.29           O  
ATOM   4150  CB  ILE   543      30.955   5.070  34.548  1.00 19.29           C  
ATOM   4151  CG1 ILE   543      31.383   5.571  33.164  1.00 19.29           C  
ATOM   4152  CG2 ILE   543      30.754   6.240  35.516  1.00 19.29           C  
ATOM   4153  CD1 ILE   543      30.352   6.459  32.480  1.00 19.29           C  
ATOM   4154  N   MET   544      32.311   3.185  37.341  1.00 18.23           N  
ATOM   4155  CA  MET   544      32.132   2.820  38.743  1.00 18.23           C  
ATOM   4156  C   MET   544      31.455   3.947  39.516  1.00 18.23           C  
ATOM   4157  O   MET   544      32.005   5.043  39.634  1.00 18.23           O  
ATOM   4158  CB  MET   544      33.477   2.479  39.387  1.00 18.23           C  
ATOM   4159  CG  MET   544      33.454   1.207  40.218  1.00 18.23           C  
ATOM   4160  SD  MET   544      35.100   0.402  40.318  1.00 18.23           S  
ATOM   4161  CE  MET   544      36.037   1.697  41.177  1.00 18.23           C  
ATOM   4162  N   ALA   545      30.124   4.052  39.587  1.00 18.28           N  
ATOM   4163  CA  ALA   545      29.717   4.771  40.791  1.00 18.28           C  
ATOM   4164  C   ALA   545      29.356   3.802  41.913  1.00 18.28           C  
ATOM   4165  O   ALA   545      28.836   2.713  41.658  1.00 18.28           O  
ATOM   4166  CB  ALA   545      28.537   5.692  40.488  1.00 18.28           C  
ATOM   4167  N   ASP   546      30.316   3.503  42.774  1.00 18.65           N  
ATOM   4168  CA  ASP   546      30.243   3.036  44.155  1.00 18.65           C  
ATOM   4169  C   ASP   546      28.939   2.285  44.413  1.00 18.65           C  
ATOM   4170  O   ASP   546      27.853   2.816  44.173  1.00 18.65           O  
ATOM   4171  CB  ASP   546      30.374   4.211  45.127  1.00 18.65           C  
ATOM   4172  CG  ASP   546      30.602   3.771  46.563  1.00 18.65           C  
ATOM   4173  OD1 ASP   546      30.468   2.564  46.859  1.00 18.65           O  
ATOM   4174  OD2 ASP   546      30.914   4.640  47.406  1.00 18.65           O  
ATOM   4175  N   LYS   547      28.852   1.061  44.438  1.00 19.97           N  
ATOM   4176  CA  LYS   547      28.217  -0.131  44.993  1.00 19.97           C  
ATOM   4177  C   LYS   547      27.224   0.235  46.091  1.00 19.97           C  
ATOM   4178  O   LYS   547      26.611  -0.644  46.700  1.00 19.97           O  
ATOM   4179  CB  LYS   547      29.271  -1.096  45.539  1.00 19.97           C  
ATOM   4180  CG  LYS   547      29.771  -2.109  44.520  1.00 19.97           C  
ATOM   4181  CD  LYS   547      30.613  -3.195  45.178  1.00 19.97           C  
ATOM   4182  CE  LYS   547      31.109  -4.212  44.160  1.00 19.97           C  
ATOM   4183  NZ  LYS   547      31.940  -5.276  44.799  1.00 19.97           N  
ATOM   4184  N   GLN   548      27.142   1.550  46.449  1.00 21.06           N  
ATOM   4185  CA  GLN   548      26.082   1.578  47.451  1.00 21.06           C  
ATOM   4186  C   GLN   548      24.816   2.223  46.894  1.00 21.06           C  
ATOM   4187  O   GLN   548      23.722   2.011  47.421  1.00 21.06           O  
ATOM   4188  CB  GLN   548      26.545   2.326  48.702  1.00 21.06           C  
ATOM   4189  CG  GLN   548      27.619   1.593  49.495  1.00 21.06           C  
ATOM   4190  CD  GLN   548      27.854   2.199  50.865  1.00 21.06           C  
ATOM   4191  OE1 GLN   548      27.234   3.204  51.229  1.00 21.06           O  
ATOM   4192  NE2 GLN   548      28.752   1.595  51.635  1.00 21.06           N  
ATOM   4193  N   LYS   549      24.367   1.954  45.726  1.00 19.75           N  
ATOM   4194  CA  LYS   549      23.000   2.220  45.288  1.00 19.75           C  
ATOM   4195  C   LYS   549      22.854   2.007  43.784  1.00 19.75           C  
ATOM   4196  O   LYS   549      23.750   2.354  43.012  1.00 19.75           O  
ATOM   4197  CB  LYS   549      22.585   3.645  45.658  1.00 19.75           C  
ATOM   4198  CG  LYS   549      22.264   3.832  47.134  1.00 19.75           C  
ATOM   4199  CD  LYS   549      21.708   5.223  47.413  1.00 19.75           C  
ATOM   4200  CE  LYS   549      21.428   5.427  48.896  1.00 19.75           C  
ATOM   4201  NZ  LYS   549      21.005   6.828  49.192  1.00 19.75           N  
ATOM   4202  N   ASN   550      22.512   0.848  43.385  1.00 22.00           N  
ATOM   4203  CA  ASN   550      21.758   0.411  42.215  1.00 22.00           C  
ATOM   4204  C   ASN   550      22.233   1.114  40.947  1.00 22.00           C  
ATOM   4205  O   ASN   550      21.676   2.142  40.557  1.00 22.00           O  
ATOM   4206  CB  ASN   550      20.260   0.645  42.423  1.00 22.00           C  
ATOM   4207  CG  ASN   550      19.435  -0.603  42.181  1.00 22.00           C  
ATOM   4208  OD1 ASN   550      19.975  -1.707  42.068  1.00 22.00           O  
ATOM   4209  ND2 ASN   550      18.120  -0.438  42.100  1.00 22.00           N  
ATOM   4210  N   GLY   551      23.405   0.834  40.304  1.00 22.35           N  
ATOM   4211  CA  GLY   551      23.774   1.575  39.108  1.00 22.35           C  
ATOM   4212  C   GLY   551      23.998   0.686  37.900  1.00 22.35           C  
ATOM   4213  O   GLY   551      24.153  -0.529  38.037  1.00 22.35           O  
ATOM   4214  N   ILE   552      23.554   1.080  36.802  1.00 22.87           N  
ATOM   4215  CA  ILE   552      23.566   0.754  35.380  1.00 22.87           C  
ATOM   4216  C   ILE   552      25.002   0.765  34.860  1.00 22.87           C  
ATOM   4217  O   ILE   552      25.776   1.673  35.173  1.00 22.87           O  
ATOM   4218  CB  ILE   552      22.694   1.738  34.567  1.00 22.87           C  
ATOM   4219  CG1 ILE   552      21.259   1.749  35.106  1.00 22.87           C  
ATOM   4220  CG2 ILE   552      22.718   1.377  33.079  1.00 22.87           C  
ATOM   4221  CD1 ILE   552      20.405   2.889  34.567  1.00 22.87           C  
ATOM   4222  N   LYS   553      25.399  -0.313  34.265  1.00 24.43           N  
ATOM   4223  CA  LYS   553      26.541  -0.727  33.455  1.00 24.43           C  
ATOM   4224  C   LYS   553      26.343  -0.347  31.991  1.00 24.43           C  
ATOM   4225  O   LYS   553      25.338  -0.714  31.379  1.00 24.43           O  
ATOM   4226  CB  LYS   553      26.768  -2.235  33.579  1.00 24.43           C  
ATOM   4227  CG  LYS   553      27.821  -2.619  34.608  1.00 24.43           C  
ATOM   4228  CD  LYS   553      28.072  -4.122  34.616  1.00 24.43           C  
ATOM   4229  CE  LYS   553      29.081  -4.515  35.686  1.00 24.43           C  
ATOM   4230  NZ  LYS   553      29.299  -5.992  35.726  1.00 24.43           N  
ATOM   4231  N   VAL   554      27.038   0.572  31.531  1.00 24.32           N  
ATOM   4232  CA  VAL   554      26.924   0.772  30.090  1.00 24.32           C  
ATOM   4233  C   VAL   554      28.257   0.453  29.417  1.00 24.32           C  
ATOM   4234  O   VAL   554      29.313   0.892  29.878  1.00 24.32           O  
ATOM   4235  CB  VAL   554      26.486   2.214  29.750  1.00 24.32           C  
ATOM   4236  CG1 VAL   554      26.253   2.368  28.248  1.00 24.32           C  
ATOM   4237  CG2 VAL   554      25.227   2.587  30.530  1.00 24.32           C  
ATOM   4238  N   ASN   555      28.279  -0.381  28.445  1.00 24.55           N  
ATOM   4239  CA  ASN   555      29.411  -0.869  27.665  1.00 24.55           C  
ATOM   4240  C   ASN   555      29.532  -0.135  26.332  1.00 24.55           C  
ATOM   4241  O   ASN   555      28.551  -0.008  25.598  1.00 24.55           O  
ATOM   4242  CB  ASN   555      29.293  -2.377  27.431  1.00 24.55           C  
ATOM   4243  CG  ASN   555      29.683  -3.189  28.651  1.00 24.55           C  
ATOM   4244  OD1 ASN   555      30.704  -2.922  29.289  1.00 24.55           O  
ATOM   4245  ND2 ASN   555      28.871  -4.185  28.984  1.00 24.55           N  
ATOM   4246  N   PHE   556      30.597   0.493  26.091  1.00 26.58           N  
ATOM   4247  CA  PHE   556      30.751   0.951  24.716  1.00 26.58           C  
ATOM   4248  C   PHE   556      31.827   0.147  23.995  1.00 26.58           C  
ATOM   4249  O   PHE   556      32.800  -0.290  24.612  1.00 26.58           O  
ATOM   4250  CB  PHE   556      31.098   2.443  24.679  1.00 26.58           C  
ATOM   4251  CG  PHE   556      30.134   3.309  25.445  1.00 26.58           C  
ATOM   4252  CD1 PHE   556      28.992   3.811  24.833  1.00 26.58           C  
ATOM   4253  CD2 PHE   556      30.371   3.620  26.778  1.00 26.58           C  
ATOM   4254  CE1 PHE   556      28.099   4.613  25.539  1.00 26.58           C  
ATOM   4255  CE2 PHE   556      29.482   4.420  27.490  1.00 26.58           C  
ATOM   4256  CZ  PHE   556      28.348   4.917  26.869  1.00 26.58           C  
ATOM   4257  N   LYS   557      31.536  -0.466  22.936  1.00 25.88           N  
ATOM   4258  CA  LYS   557      32.635  -0.996  22.135  1.00 25.88           C  
ATOM   4259  C   LYS   557      33.036  -0.017  21.035  1.00 25.88           C  
ATOM   4260  O   LYS   557      32.176   0.534  20.345  1.00 25.88           O  
ATOM   4261  CB  LYS   557      32.252  -2.344  21.523  1.00 25.88           C  
ATOM   4262  CG  LYS   557      33.280  -3.443  21.752  1.00 25.88           C  
ATOM   4263  CD  LYS   557      32.868  -4.744  21.076  1.00 25.88           C  
ATOM   4264  CE  LYS   557      33.923  -5.827  21.254  1.00 25.88           C  
ATOM   4265  NZ  LYS   557      33.542  -7.092  20.557  1.00 25.88           N  
ATOM   4266  N   ILE   558      34.282   0.243  20.933  1.00 29.71           N  
ATOM   4267  CA  ILE   558      34.908   1.133  19.960  1.00 29.71           C  
ATOM   4268  C   ILE   558      35.530   0.310  18.834  1.00 29.71           C  
ATOM   4269  O   ILE   558      36.300  -0.620  19.088  1.00 29.71           O  
ATOM   4270  CB  ILE   558      35.977   2.031  20.622  1.00 29.71           C  
ATOM   4271  CG1 ILE   558      35.361   2.837  21.770  1.00 29.71           C  
ATOM   4272  CG2 ILE   558      36.621   2.957  19.586  1.00 29.71           C  
ATOM   4273  CD1 ILE   558      36.371   3.654  22.565  1.00 29.71           C  
ATOM   4274  N   ARG   559      35.027   0.347  17.665  1.00 27.34           N  
ATOM   4275  CA  ARG   559      35.657  -0.365  16.558  1.00 27.34           C  
ATOM   4276  C   ARG   559      36.529   0.573  15.730  1.00 27.34           C  
ATOM   4277  O   ARG   559      36.074   1.635  15.300  1.00 27.34           O  
ATOM   4278  CB  ARG   559      34.599  -1.019  15.667  1.00 27.34           C  
ATOM   4279  CG  ARG   559      34.189  -2.412  16.119  1.00 27.34           C  
ATOM   4280  CD  ARG   559      33.348  -3.121  15.067  1.00 27.34           C  
ATOM   4281  NE  ARG   559      32.973  -4.466  15.494  1.00 27.34           N  
ATOM   4282  CZ  ARG   559      32.516  -5.419  14.686  1.00 27.34           C  
ATOM   4283  NH1 ARG   559      32.368  -5.191  13.386  1.00 27.34           N  
ATOM   4284  NH2 ARG   559      32.204  -6.608  15.181  1.00 27.34           N  
ATOM   4285  N   HIS   560      37.822   0.238  15.493  1.00 28.95           N  
ATOM   4286  CA  HIS   560      38.754   0.989  14.660  1.00 28.95           C  
ATOM   4287  C   HIS   560      38.850   0.390  13.261  1.00 28.95           C  
ATOM   4288  O   HIS   560      38.910  -0.832  13.108  1.00 28.95           O  
ATOM   4289  CB  HIS   560      40.139   1.031  15.309  1.00 28.95           C  
ATOM   4290  CG  HIS   560      40.194   1.860  16.553  1.00 28.95           C  
ATOM   4291  ND1 HIS   560      40.567   3.187  16.547  1.00 28.95           N  
ATOM   4292  CD2 HIS   560      39.918   1.549  17.841  1.00 28.95           C  
ATOM   4293  CE1 HIS   560      40.520   3.656  17.783  1.00 28.95           C  
ATOM   4294  NE2 HIS   560      40.129   2.683  18.587  1.00 28.95           N  
ATOM   4295  N   ASN   561      38.610   1.148  12.244  1.00 30.25           N  
ATOM   4296  CA  ASN   561      39.017   0.689  10.920  1.00 30.25           C  
ATOM   4297  C   ASN   561      40.452   1.099  10.601  1.00 30.25           C  
ATOM   4298  O   ASN   561      40.756   2.290  10.512  1.00 30.25           O  
ATOM   4299  CB  ASN   561      38.062   1.221   9.850  1.00 30.25           C  
ATOM   4300  CG  ASN   561      36.745   0.470   9.818  1.00 30.25           C  
ATOM   4301  OD1 ASN   561      36.621  -0.615  10.390  1.00 30.25           O  
ATOM   4302  ND2 ASN   561      35.752   1.044   9.148  1.00 30.25           N  
ATOM   4303  N   ILE   562      41.374   0.271  10.969  1.00 27.76           N  
ATOM   4304  CA  ILE   562      42.793   0.526  10.742  1.00 27.76           C  
ATOM   4305  C   ILE   562      43.018   0.929   9.286  1.00 27.76           C  
ATOM   4306  O   ILE   562      43.911   1.725   8.987  1.00 27.76           O  
ATOM   4307  CB  ILE   562      43.652  -0.709  11.095  1.00 27.76           C  
ATOM   4308  CG1 ILE   562      43.428  -1.115  12.556  1.00 27.76           C  
ATOM   4309  CG2 ILE   562      45.134  -0.430  10.825  1.00 27.76           C  
ATOM   4310  CD1 ILE   562      44.043  -2.458  12.927  1.00 27.76           C  
ATOM   4311  N   GLU   563      42.314   0.371   8.309  1.00 29.63           N  
ATOM   4312  CA  GLU   563      42.764   0.713   6.963  1.00 29.63           C  
ATOM   4313  C   GLU   563      42.733   2.222   6.738  1.00 29.63           C  
ATOM   4314  O   GLU   563      43.657   2.786   6.148  1.00 29.63           O  
ATOM   4315  CB  GLU   563      41.904   0.006   5.913  1.00 29.63           C  
ATOM   4316  CG  GLU   563      42.303  -1.442   5.665  1.00 29.63           C  
ATOM   4317  CD  GLU   563      41.446  -2.128   4.613  1.00 29.63           C  
ATOM   4318  OE1 GLU   563      41.719  -3.304   4.281  1.00 29.63           O  
ATOM   4319  OE2 GLU   563      40.495  -1.484   4.116  1.00 29.63           O  
ATOM   4320  N   ASP   564      41.971   2.952   7.655  1.00 33.43           N  
ATOM   4321  CA  ASP   564      42.007   4.385   7.380  1.00 33.43           C  
ATOM   4322  C   ASP   564      42.027   5.192   8.677  1.00 33.43           C  
ATOM   4323  O   ASP   564      41.856   6.413   8.656  1.00 33.43           O  
ATOM   4324  CB  ASP   564      40.809   4.798   6.522  1.00 33.43           C  
ATOM   4325  CG  ASP   564      39.475   4.463   7.166  1.00 33.43           C  
ATOM   4326  OD1 ASP   564      39.461   3.913   8.288  1.00 33.43           O  
ATOM   4327  OD2 ASP   564      38.430   4.750   6.544  1.00 33.43           O  
ATOM   4328  N   GLY   565      42.082   4.505   9.844  1.00 31.79           N  
ATOM   4329  CA  GLY   565      42.283   5.181  11.115  1.00 31.79           C  
ATOM   4330  C   GLY   565      40.999   5.728  11.710  1.00 31.79           C  
ATOM   4331  O   GLY   565      41.035   6.549  12.629  1.00 31.79           O  
ATOM   4332  N   SER   566      39.823   5.406  11.046  1.00 32.41           N  
ATOM   4333  CA  SER   566      38.523   5.843  11.546  1.00 32.41           C  
ATOM   4334  C   SER   566      38.119   5.060  12.791  1.00 32.41           C  
ATOM   4335  O   SER   566      38.614   3.956  13.025  1.00 32.41           O  
ATOM   4336  CB  SER   566      37.453   5.687  10.465  1.00 32.41           C  
ATOM   4337  OG  SER   566      37.249   4.320  10.152  1.00 32.41           O  
ATOM   4338  N   VAL   567      37.428   5.671  13.679  1.00 31.13           N  
ATOM   4339  CA  VAL   567      36.891   5.083  14.902  1.00 31.13           C  
ATOM   4340  C   VAL   567      35.372   4.969  14.797  1.00 31.13           C  
ATOM   4341  O   VAL   567      34.694   5.934  14.437  1.00 31.13           O  
ATOM   4342  CB  VAL   567      37.278   5.911  16.148  1.00 31.13           C  
ATOM   4343  CG1 VAL   567      36.655   5.314  17.408  1.00 31.13           C  
ATOM   4344  CG2 VAL   567      38.797   5.989  16.284  1.00 31.13           C  
ATOM   4345  N   GLN   568      34.916   3.802  14.856  1.00 29.23           N  
ATOM   4346  CA  GLN   568      33.476   3.593  14.970  1.00 29.23           C  
ATOM   4347  C   GLN   568      33.100   3.104  16.366  1.00 29.23           C  
ATOM   4348  O   GLN   568      33.704   2.162  16.883  1.00 29.23           O  
ATOM   4349  CB  GLN   568      32.993   2.596  13.916  1.00 29.23           C  
ATOM   4350  CG  GLN   568      31.488   2.360  13.938  1.00 29.23           C  
ATOM   4351  CD  GLN   568      30.701   3.538  13.396  1.00 29.23           C  
ATOM   4352  OE1 GLN   568      31.065   4.127  12.373  1.00 29.23           O  
ATOM   4353  NE2 GLN   568      29.616   3.891  14.077  1.00 29.23           N  
ATOM   4354  N   LEU   569      32.336   3.851  17.069  1.00 29.78           N  
ATOM   4355  CA  LEU   569      31.793   3.458  18.365  1.00 29.78           C  
ATOM   4356  C   LEU   569      30.641   2.474  18.197  1.00 29.78           C  
ATOM   4357  O   LEU   569      29.659   2.772  17.513  1.00 29.78           O  
ATOM   4358  CB  LEU   569      31.319   4.689  19.143  1.00 29.78           C  
ATOM   4359  CG  LEU   569      32.370   5.396  19.999  1.00 29.78           C  
ATOM   4360  CD1 LEU   569      32.070   6.889  20.081  1.00 29.78           C  
ATOM   4361  CD2 LEU   569      32.428   4.780  21.393  1.00 29.78           C  
ATOM   4362  N   ALA   570      30.905   1.259  18.047  1.00 25.78           N  
ATOM   4363  CA  ALA   570      29.759   0.361  17.930  1.00 25.78           C  
ATOM   4364  C   ALA   570      29.168   0.043  19.300  1.00 25.78           C  
ATOM   4365  O   ALA   570      29.903  -0.132  20.275  1.00 25.78           O  
ATOM   4366  CB  ALA   570      30.162  -0.927  17.215  1.00 25.78           C  
ATOM   4367  N   ASP   571      28.064   0.598  19.566  1.00 28.10           N  
ATOM   4368  CA  ASP   571      27.184   0.305  20.693  1.00 28.10           C  
ATOM   4369  C   ASP   571      26.890  -1.191  20.786  1.00 28.10           C  
ATOM   4370  O   ASP   571      26.411  -1.796  19.825  1.00 28.10           O  
ATOM   4371  CB  ASP   571      25.877   1.091  20.572  1.00 28.10           C  
ATOM   4372  CG  ASP   571      26.015   2.541  21.002  1.00 28.10           C  
ATOM   4373  OD1 ASP   571      26.989   2.877  21.710  1.00 28.10           O  
ATOM   4374  OD2 ASP   571      25.141   3.354  20.632  1.00 28.10           O  
ATOM   4375  N   HIS   572      27.795  -2.020  21.179  1.00 25.27           N  
ATOM   4376  CA  HIS   572      27.320  -3.385  21.378  1.00 25.27           C  
ATOM   4377  C   HIS   572      26.816  -3.591  22.802  1.00 25.27           C  
ATOM   4378  O   HIS   572      27.489  -3.215  23.764  1.00 25.27           O  
ATOM   4379  CB  HIS   572      28.430  -4.390  21.063  1.00 25.27           C  
ATOM   4380  CG  HIS   572      28.372  -4.931  19.670  1.00 25.27           C  
ATOM   4381  ND1 HIS   572      28.901  -4.261  18.589  1.00 25.27           N  
ATOM   4382  CD2 HIS   572      27.849  -6.082  19.185  1.00 25.27           C  
ATOM   4383  CE1 HIS   572      28.704  -4.978  17.495  1.00 25.27           C  
ATOM   4384  NE2 HIS   572      28.068  -6.087  17.829  1.00 25.27           N  
ATOM   4385  N   TYR   573      25.602  -4.117  22.948  1.00 24.22           N  
ATOM   4386  CA  TYR   573      24.766  -4.351  24.120  1.00 24.22           C  
ATOM   4387  C   TYR   573      24.985  -5.754  24.674  1.00 24.22           C  
ATOM   4388  O   TYR   573      24.781  -6.745  23.969  1.00 24.22           O  
ATOM   4389  CB  TYR   573      23.288  -4.151  23.774  1.00 24.22           C  
ATOM   4390  CG  TYR   573      22.847  -2.707  23.806  1.00 24.22           C  
ATOM   4391  CD1 TYR   573      22.507  -2.088  25.007  1.00 24.22           C  
ATOM   4392  CD2 TYR   573      22.769  -1.960  22.635  1.00 24.22           C  
ATOM   4393  CE1 TYR   573      22.099  -0.759  25.041  1.00 24.22           C  
ATOM   4394  CE2 TYR   573      22.362  -0.630  22.657  1.00 24.22           C  
ATOM   4395  CZ  TYR   573      22.030  -0.039  23.862  1.00 24.22           C  
ATOM   4396  OH  TYR   573      21.626   1.277  23.890  1.00 24.22           O  
ATOM   4397  N   GLN   574      25.795  -6.026  25.546  1.00 21.76           N  
ATOM   4398  CA  GLN   574      25.476  -7.271  26.236  1.00 21.76           C  
ATOM   4399  C   GLN   574      25.037  -7.006  27.674  1.00 21.76           C  
ATOM   4400  O   GLN   574      25.804  -6.465  28.473  1.00 21.76           O  
ATOM   4401  CB  GLN   574      26.678  -8.218  26.221  1.00 21.76           C  
ATOM   4402  CG  GLN   574      26.302  -9.690  26.305  1.00 21.76           C  
ATOM   4403  CD  GLN   574      27.465 -10.612  25.989  1.00 21.76           C  
ATOM   4404  OE1 GLN   574      28.524 -10.165  25.539  1.00 21.76           O  
ATOM   4405  NE2 GLN   574      27.276 -11.907  26.221  1.00 21.76           N  
ATOM   4406  N   GLN   575      23.821  -6.933  27.803  1.00 20.95           N  
ATOM   4407  CA  GLN   575      22.948  -6.854  28.969  1.00 20.95           C  
ATOM   4408  C   GLN   575      23.272  -7.955  29.975  1.00 20.95           C  
ATOM   4409  O   GLN   575      23.313  -9.135  29.621  1.00 20.95           O  
ATOM   4410  CB  GLN   575      21.480  -6.943  28.549  1.00 20.95           C  
ATOM   4411  CG  GLN   575      20.595  -5.872  29.173  1.00 20.95           C  
ATOM   4412  CD  GLN   575      19.186  -5.874  28.611  1.00 20.95           C  
ATOM   4413  OE1 GLN   575      18.821  -6.747  27.817  1.00 20.95           O  
ATOM   4414  NE2 GLN   575      18.385  -4.895  29.017  1.00 20.95           N  
ATOM   4415  N   ASN   576      23.834  -7.715  31.100  1.00 21.97           N  
ATOM   4416  CA  ASN   576      23.697  -8.670  32.195  1.00 21.97           C  
ATOM   4417  C   ASN   576      22.690  -8.189  33.235  1.00 21.97           C  
ATOM   4418  O   ASN   576      23.064  -7.538  34.213  1.00 21.97           O  
ATOM   4419  CB  ASN   576      25.055  -8.931  32.851  1.00 21.97           C  
ATOM   4420  CG  ASN   576      25.916  -9.887  32.049  1.00 21.97           C  
ATOM   4421  OD1 ASN   576      25.448 -10.513  31.094  1.00 21.97           O  
ATOM   4422  ND2 ASN   576      27.182 -10.006  32.430  1.00 21.97           N  
ATOM   4423  N   THR   577      21.594  -7.792  32.816  1.00 20.56           N  
ATOM   4424  CA  THR   577      20.472  -7.656  33.739  1.00 20.56           C  
ATOM   4425  C   THR   577      20.128  -9.001  34.374  1.00 20.56           C  
ATOM   4426  O   THR   577      20.157 -10.035  33.703  1.00 20.56           O  
ATOM   4427  CB  THR   577      19.230  -7.088  33.029  1.00 20.56           C  
ATOM   4428  OG1 THR   577      19.641  -6.098  32.078  1.00 20.56           O  
ATOM   4429  CG2 THR   577      18.270  -6.449  34.028  1.00 20.56           C  
ATOM   4430  N   PRO   578      19.861  -9.236  35.550  1.00 20.91           N  
ATOM   4431  CA  PRO   578      18.845 -10.194  35.994  1.00 20.91           C  
ATOM   4432  C   PRO   578      17.421  -9.701  35.748  1.00 20.91           C  
ATOM   4433  O   PRO   578      17.079  -8.578  36.128  1.00 20.91           O  
ATOM   4434  CB  PRO   578      19.124 -10.334  37.492  1.00 20.91           C  
ATOM   4435  CG  PRO   578      20.228  -9.365  37.768  1.00 20.91           C  
ATOM   4436  CD  PRO   578      20.566  -8.652  36.491  1.00 20.91           C  
ATOM   4437  N   ILE   579      16.978 -10.000  34.523  1.00 20.34           N  
ATOM   4438  CA  ILE   579      15.658 -10.284  33.972  1.00 20.34           C  
ATOM   4439  C   ILE   579      14.581  -9.887  34.980  1.00 20.34           C  
ATOM   4440  O   ILE   579      14.474 -10.488  36.051  1.00 20.34           O  
ATOM   4441  CB  ILE   579      15.513 -11.775  33.592  1.00 20.34           C  
ATOM   4442  CG1 ILE   579      16.583 -12.172  32.569  1.00 20.34           C  
ATOM   4443  CG2 ILE   579      14.108 -12.061  33.054  1.00 20.34           C  
ATOM   4444  CD1 ILE   579      16.689 -13.673  32.335  1.00 20.34           C  
ATOM   4445  N   GLY   580      14.229  -8.632  35.092  1.00 21.65           N  
ATOM   4446  CA  GLY   580      12.829  -8.246  35.169  1.00 21.65           C  
ATOM   4447  C   GLY   580      12.225  -7.919  33.816  1.00 21.65           C  
ATOM   4448  O   GLY   580      12.796  -7.143  33.047  1.00 21.65           O  
ATOM   4449  N   ASP   581      12.044  -8.959  32.940  1.00 20.16           N  
ATOM   4450  CA  ASP   581      11.404  -9.261  31.663  1.00 20.16           C  
ATOM   4451  C   ASP   581      10.985  -7.982  30.943  1.00 20.16           C  
ATOM   4452  O   ASP   581      10.032  -7.315  31.354  1.00 20.16           O  
ATOM   4453  CB  ASP   581      10.190 -10.169  31.873  1.00 20.16           C  
ATOM   4454  CG  ASP   581      10.559 -11.639  31.970  1.00 20.16           C  
ATOM   4455  OD1 ASP   581      11.687 -12.011  31.584  1.00 20.16           O  
ATOM   4456  OD2 ASP   581       9.711 -12.432  32.435  1.00 20.16           O  
ATOM   4457  N   GLY   582      11.883  -7.160  30.489  1.00 19.23           N  
ATOM   4458  CA  GLY   582      11.749  -6.606  29.152  1.00 19.23           C  
ATOM   4459  C   GLY   582      12.980  -5.847  28.694  1.00 19.23           C  
ATOM   4460  O   GLY   582      13.745  -5.340  29.517  1.00 19.23           O  
ATOM   4461  N   PRO   583      13.648  -6.285  27.713  1.00 21.38           N  
ATOM   4462  CA  PRO   583      14.745  -5.639  26.988  1.00 21.38           C  
ATOM   4463  C   PRO   583      14.620  -4.118  26.962  1.00 21.38           C  
ATOM   4464  O   PRO   583      13.518  -3.588  26.796  1.00 21.38           O  
ATOM   4465  CB  PRO   583      14.627  -6.222  25.578  1.00 21.38           C  
ATOM   4466  CG  PRO   583      13.266  -6.839  25.532  1.00 21.38           C  
ATOM   4467  CD  PRO   583      12.731  -6.919  26.933  1.00 21.38           C  
ATOM   4468  N   VAL   584      15.240  -3.373  27.768  1.00 21.41           N  
ATOM   4469  CA  VAL   584      15.249  -1.973  27.357  1.00 21.41           C  
ATOM   4470  C   VAL   584      15.993  -1.828  26.032  1.00 21.41           C  
ATOM   4471  O   VAL   584      17.191  -2.109  25.952  1.00 21.41           O  
ATOM   4472  CB  VAL   584      15.894  -1.070  28.432  1.00 21.41           C  
ATOM   4473  CG1 VAL   584      15.834   0.397  28.012  1.00 21.41           C  
ATOM   4474  CG2 VAL   584      15.204  -1.271  29.781  1.00 21.41           C  
ATOM   4475  N   LEU   585      15.396  -2.174  24.963  1.00 22.31           N  
ATOM   4476  CA  LEU   585      15.791  -1.933  23.580  1.00 22.31           C  
ATOM   4477  C   LEU   585      15.968  -0.441  23.318  1.00 22.31           C  
ATOM   4478  O   LEU   585      15.104   0.363  23.674  1.00 22.31           O  
ATOM   4479  CB  LEU   585      14.752  -2.513  22.617  1.00 22.31           C  
ATOM   4480  CG  LEU   585      14.669  -4.038  22.547  1.00 22.31           C  
ATOM   4481  CD1 LEU   585      13.325  -4.470  21.970  1.00 22.31           C  
ATOM   4482  CD2 LEU   585      15.818  -4.599  21.716  1.00 22.31           C  
ATOM   4483  N   LEU   586      17.189   0.089  23.266  1.00 23.11           N  
ATOM   4484  CA  LEU   586      17.206   1.381  22.588  1.00 23.11           C  
ATOM   4485  C   LEU   586      16.706   1.249  21.153  1.00 23.11           C  
ATOM   4486  O   LEU   586      16.962   0.239  20.493  1.00 23.11           O  
ATOM   4487  CB  LEU   586      18.618   1.972  22.597  1.00 23.11           C  
ATOM   4488  CG  LEU   586      19.147   2.445  23.952  1.00 23.11           C  
ATOM   4489  CD1 LEU   586      20.635   2.764  23.858  1.00 23.11           C  
ATOM   4490  CD2 LEU   586      18.364   3.661  24.437  1.00 23.11           C  
ATOM   4491  N   PRO   587      15.708   2.001  20.725  1.00 21.41           N  
ATOM   4492  CA  PRO   587      15.325   1.864  19.318  1.00 21.41           C  
ATOM   4493  C   PRO   587      16.483   2.140  18.361  1.00 21.41           C  
ATOM   4494  O   PRO   587      17.414   2.871  18.708  1.00 21.41           O  
ATOM   4495  CB  PRO   587      14.218   2.909  19.151  1.00 21.41           C  
ATOM   4496  CG  PRO   587      14.181   3.638  20.455  1.00 21.41           C  
ATOM   4497  CD  PRO   587      15.161   2.991  21.391  1.00 21.41           C  
ATOM   4498  N   ASP   588      16.881   1.173  17.641  1.00 21.59           N  
ATOM   4499  CA  ASP   588      17.450   0.898  16.326  1.00 21.59           C  
ATOM   4500  C   ASP   588      17.407   2.140  15.438  1.00 21.59           C  
ATOM   4501  O   ASP   588      16.408   2.862  15.420  1.00 21.59           O  
ATOM   4502  CB  ASP   588      16.709  -0.257  15.651  1.00 21.59           C  
ATOM   4503  CG  ASP   588      16.907  -1.585  16.361  1.00 21.59           C  
ATOM   4504  OD1 ASP   588      17.879  -1.723  17.134  1.00 21.59           O  
ATOM   4505  OD2 ASP   588      16.086  -2.502  16.143  1.00 21.59           O  
ATOM   4506  N   ASN   589      18.626   2.946  15.428  1.00 21.54           N  
ATOM   4507  CA  ASN   589      19.276   3.733  14.386  1.00 21.54           C  
ATOM   4508  C   ASN   589      19.912   4.999  14.954  1.00 21.54           C  
ATOM   4509  O   ASN   589      20.264   5.912  14.205  1.00 21.54           O  
ATOM   4510  CB  ASN   589      18.280   4.090  13.281  1.00 21.54           C  
ATOM   4511  CG  ASN   589      17.906   2.896  12.425  1.00 21.54           C  
ATOM   4512  OD1 ASN   589      18.607   1.881  12.412  1.00 21.54           O  
ATOM   4513  ND2 ASN   589      16.796   3.007  11.704  1.00 21.54           N  
ATOM   4514  N   HIS   590      20.832   4.880  15.940  1.00 22.18           N  
ATOM   4515  CA  HIS   590      21.629   6.100  16.009  1.00 22.18           C  
ATOM   4516  C   HIS   590      23.065   5.797  16.422  1.00 22.18           C  
ATOM   4517  O   HIS   590      23.308   4.886  17.218  1.00 22.18           O  
ATOM   4518  CB  HIS   590      21.001   7.096  16.985  1.00 22.18           C  
ATOM   4519  CG  HIS   590      19.690   6.643  17.544  1.00 22.18           C  
ATOM   4520  ND1 HIS   590      18.485   6.926  16.937  1.00 22.18           N  
ATOM   4521  CD2 HIS   590      19.397   5.925  18.652  1.00 22.18           C  
ATOM   4522  CE1 HIS   590      17.505   6.400  17.652  1.00 22.18           C  
ATOM   4523  NE2 HIS   590      18.031   5.787  18.698  1.00 22.18           N  
ATOM   4524  N   TYR   591      23.975   6.028  15.540  1.00 22.61           N  
ATOM   4525  CA  TYR   591      25.425   5.867  15.535  1.00 22.61           C  
ATOM   4526  C   TYR   591      26.119   7.169  15.919  1.00 22.61           C  
ATOM   4527  O   TYR   591      25.504   8.237  15.896  1.00 22.61           O  
ATOM   4528  CB  TYR   591      25.910   5.404  14.158  1.00 22.61           C  
ATOM   4529  CG  TYR   591      25.436   6.278  13.022  1.00 22.61           C  
ATOM   4530  CD1 TYR   591      24.202   6.055  12.415  1.00 22.61           C  
ATOM   4531  CD2 TYR   591      26.220   7.326  12.553  1.00 22.61           C  
ATOM   4532  CE1 TYR   591      23.762   6.856  11.366  1.00 22.61           C  
ATOM   4533  CE2 TYR   591      25.790   8.133  11.505  1.00 22.61           C  
ATOM   4534  CZ  TYR   591      24.561   7.891  10.919  1.00 22.61           C  
ATOM   4535  OH  TYR   591      24.130   8.687   9.882  1.00 22.61           O  
ATOM   4536  N   LEU   592      26.873   7.097  16.982  1.00 24.76           N  
ATOM   4537  CA  LEU   592      27.978   8.042  17.103  1.00 24.76           C  
ATOM   4538  C   LEU   592      28.874   7.992  15.871  1.00 24.76           C  
ATOM   4539  O   LEU   592      29.329   6.918  15.472  1.00 24.76           O  
ATOM   4540  CB  LEU   592      28.801   7.746  18.360  1.00 24.76           C  
ATOM   4541  CG  LEU   592      28.277   8.336  19.669  1.00 24.76           C  
ATOM   4542  CD1 LEU   592      28.757   7.506  20.855  1.00 24.76           C  
ATOM   4543  CD2 LEU   592      28.716   9.789  19.814  1.00 24.76           C  
ATOM   4544  N   SER   593      28.590   8.633  14.810  1.00 23.53           N  
ATOM   4545  CA  SER   593      29.627   8.599  13.783  1.00 23.53           C  
ATOM   4546  C   SER   593      30.636   9.725  13.978  1.00 23.53           C  
ATOM   4547  O   SER   593      30.254  10.873  14.217  1.00 23.53           O  
ATOM   4548  CB  SER   593      29.004   8.696  12.389  1.00 23.53           C  
ATOM   4549  OG  SER   593      29.925   9.250  11.465  1.00 23.53           O  
ATOM   4550  N   THR   594      31.723   9.463  14.655  1.00 24.90           N  
ATOM   4551  CA  THR   594      32.817  10.426  14.587  1.00 24.90           C  
ATOM   4552  C   THR   594      33.468  10.408  13.206  1.00 24.90           C  
ATOM   4553  O   THR   594      33.680   9.340  12.628  1.00 24.90           O  
ATOM   4554  CB  THR   594      33.881  10.141  15.662  1.00 24.90           C  
ATOM   4555  OG1 THR   594      34.362   8.799  15.507  1.00 24.90           O  
ATOM   4556  CG2 THR   594      33.302  10.302  17.065  1.00 24.90           C  
ATOM   4557  N   GLN   595      32.961  11.032  12.241  1.00 23.19           N  
ATOM   4558  CA  GLN   595      33.720  11.077  10.996  1.00 23.19           C  
ATOM   4559  C   GLN   595      34.999  11.894  11.161  1.00 23.19           C  
ATOM   4560  O   GLN   595      34.953  13.051  11.583  1.00 23.19           O  
ATOM   4561  CB  GLN   595      32.868  11.659   9.867  1.00 23.19           C  
ATOM   4562  CG  GLN   595      32.022  10.624   9.139  1.00 23.19           C  
ATOM   4563  CD  GLN   595      31.344  11.184   7.903  1.00 23.19           C  
ATOM   4564  OE1 GLN   595      31.606  12.320   7.496  1.00 23.19           O  
ATOM   4565  NE2 GLN   595      30.465  10.392   7.298  1.00 23.19           N  
ATOM   4566  N   SER   596      36.034  11.301  11.683  1.00 24.65           N  
ATOM   4567  CA  SER   596      37.314  11.987  11.538  1.00 24.65           C  
ATOM   4568  C   SER   596      37.777  11.992  10.084  1.00 24.65           C  
ATOM   4569  O   SER   596      37.603  11.003   9.368  1.00 24.65           O  
ATOM   4570  CB  SER   596      38.378  11.328  12.417  1.00 24.65           C  
ATOM   4571  OG  SER   596      37.989  11.353  13.780  1.00 24.65           O  
ATOM   4572  N   ALA   597      37.292  12.838   9.261  1.00 25.20           N  
ATOM   4573  CA  ALA   597      37.823  13.009   7.912  1.00 25.20           C  
ATOM   4574  C   ALA   597      39.325  12.741   7.876  1.00 25.20           C  
ATOM   4575  O   ALA   597      40.095  13.391   8.587  1.00 25.20           O  
ATOM   4576  CB  ALA   597      37.524  14.414   7.396  1.00 25.20           C  
ATOM   4577  N   LEU   598      39.814  11.561   7.702  1.00 26.48           N  
ATOM   4578  CA  LEU   598      41.265  11.410   7.721  1.00 26.48           C  
ATOM   4579  C   LEU   598      41.837  11.474   6.309  1.00 26.48           C  
ATOM   4580  O   LEU   598      41.176  11.075   5.348  1.00 26.48           O  
ATOM   4581  CB  LEU   598      41.658  10.087   8.385  1.00 26.48           C  
ATOM   4582  CG  LEU   598      41.734  10.091   9.912  1.00 26.48           C  
ATOM   4583  CD1 LEU   598      41.303   8.737  10.467  1.00 26.48           C  
ATOM   4584  CD2 LEU   598      43.143  10.442  10.377  1.00 26.48           C  
ATOM   4585  N   SER   599      42.945  12.232   6.062  1.00 26.47           N  
ATOM   4586  CA  SER   599      43.749  12.189   4.846  1.00 26.47           C  
ATOM   4587  C   SER   599      44.653  10.961   4.824  1.00 26.47           C  
ATOM   4588  O   SER   599      44.909  10.354   5.866  1.00 26.47           O  
ATOM   4589  CB  SER   599      44.595  13.456   4.716  1.00 26.47           C  
ATOM   4590  OG  SER   599      45.869  13.274   5.310  1.00 26.47           O  
ATOM   4591  N   LYS   600      44.862  10.327   3.644  1.00 29.79           N  
ATOM   4592  CA  LYS   600      45.781   9.260   3.256  1.00 29.79           C  
ATOM   4593  C   LYS   600      47.231   9.668   3.504  1.00 29.79           C  
ATOM   4594  O   LYS   600      48.118   8.815   3.567  1.00 29.79           O  
ATOM   4595  CB  LYS   600      45.585   8.890   1.785  1.00 29.79           C  
ATOM   4596  CG  LYS   600      44.334   8.067   1.516  1.00 29.79           C  
ATOM   4597  CD  LYS   600      44.272   7.603   0.067  1.00 29.79           C  
ATOM   4598  CE  LYS   600      43.012   6.793  -0.209  1.00 29.79           C  
ATOM   4599  NZ  LYS   600      42.929   6.366  -1.637  1.00 29.79           N  
ATOM   4600  N   ASP   601      47.530  10.837   3.934  1.00 30.69           N  
ATOM   4601  CA  ASP   601      48.916  11.260   4.111  1.00 30.69           C  
ATOM   4602  C   ASP   601      49.275  11.359   5.592  1.00 30.69           C  
ATOM   4603  O   ASP   601      48.735  12.202   6.312  1.00 30.69           O  
ATOM   4604  CB  ASP   601      49.160  12.602   3.419  1.00 30.69           C  
ATOM   4605  CG  ASP   601      50.626  13.000   3.396  1.00 30.69           C  
ATOM   4606  OD1 ASP   601      51.440  12.370   4.105  1.00 30.69           O  
ATOM   4607  OD2 ASP   601      50.969  13.954   2.664  1.00 30.69           O  
ATOM   4608  N   PRO   602      50.130  10.601   6.095  1.00 30.12           N  
ATOM   4609  CA  PRO   602      50.493  10.607   7.515  1.00 30.12           C  
ATOM   4610  C   PRO   602      51.252  11.867   7.924  1.00 30.12           C  
ATOM   4611  O   PRO   602      51.346  12.177   9.114  1.00 30.12           O  
ATOM   4612  CB  PRO   602      51.377   9.366   7.658  1.00 30.12           C  
ATOM   4613  CG  PRO   602      51.562   8.865   6.262  1.00 30.12           C  
ATOM   4614  CD  PRO   602      50.687   9.671   5.346  1.00 30.12           C  
ATOM   4615  N   ASN   603      51.906  12.498   6.997  1.00 33.19           N  
ATOM   4616  CA  ASN   603      52.762  13.608   7.402  1.00 33.19           C  
ATOM   4617  C   ASN   603      51.994  14.926   7.433  1.00 33.19           C  
ATOM   4618  O   ASN   603      52.557  15.970   7.767  1.00 33.19           O  
ATOM   4619  CB  ASN   603      53.972  13.720   6.471  1.00 33.19           C  
ATOM   4620  CG  ASN   603      54.917  12.542   6.597  1.00 33.19           C  
ATOM   4621  OD1 ASN   603      55.122  12.009   7.691  1.00 33.19           O  
ATOM   4622  ND2 ASN   603      55.498  12.125   5.478  1.00 33.19           N  
ATOM   4623  N   GLU   604      50.801  14.953   6.900  1.00 28.99           N  
ATOM   4624  CA  GLU   604      50.097  16.231   6.877  1.00 28.99           C  
ATOM   4625  C   GLU   604      49.541  16.581   8.254  1.00 28.99           C  
ATOM   4626  O   GLU   604      49.009  15.716   8.953  1.00 28.99           O  
ATOM   4627  CB  GLU   604      48.966  16.204   5.845  1.00 28.99           C  
ATOM   4628  CG  GLU   604      48.291  17.551   5.636  1.00 28.99           C  
ATOM   4629  CD  GLU   604      49.206  18.589   5.005  1.00 28.99           C  
ATOM   4630  OE1 GLU   604      49.310  19.713   5.544  1.00 28.99           O  
ATOM   4631  OE2 GLU   604      49.823  18.274   3.964  1.00 28.99           O  
ATOM   4632  N   LYS   605      50.041  17.580   8.805  1.00 28.33           N  
ATOM   4633  CA  LYS   605      49.786  18.350  10.018  1.00 28.33           C  
ATOM   4634  C   LYS   605      48.394  18.974   9.991  1.00 28.33           C  
ATOM   4635  O   LYS   605      48.168  19.972   9.304  1.00 28.33           O  
ATOM   4636  CB  LYS   605      50.845  19.440  10.195  1.00 28.33           C  
ATOM   4637  CG  LYS   605      52.136  18.951  10.834  1.00 28.33           C  
ATOM   4638  CD  LYS   605      53.047  20.111  11.213  1.00 28.33           C  
ATOM   4639  CE  LYS   605      54.354  19.622  11.821  1.00 28.33           C  
ATOM   4640  NZ  LYS   605      55.249  20.757  12.199  1.00 28.33           N  
ATOM   4641  N   ARG   606      47.303  18.189   9.683  1.00 26.47           N  
ATOM   4642  CA  ARG   606      46.086  18.911  10.039  1.00 26.47           C  
ATOM   4643  C   ARG   606      45.492  18.376  11.338  1.00 26.47           C  
ATOM   4644  O   ARG   606      45.588  17.180  11.624  1.00 26.47           O  
ATOM   4645  CB  ARG   606      45.055  18.815   8.913  1.00 26.47           C  
ATOM   4646  CG  ARG   606      45.350  19.722   7.729  1.00 26.47           C  
ATOM   4647  CD  ARG   606      44.176  19.789   6.762  1.00 26.47           C  
ATOM   4648  NE  ARG   606      44.129  18.619   5.890  1.00 26.47           N  
ATOM   4649  CZ  ARG   606      43.456  18.553   4.746  1.00 26.47           C  
ATOM   4650  NH1 ARG   606      42.755  19.595   4.310  1.00 26.47           N  
ATOM   4651  NH2 ARG   606      43.482  17.439   4.030  1.00 26.47           N  
ATOM   4652  N   ASP   607      45.193  19.233  12.188  1.00 27.47           N  
ATOM   4653  CA  ASP   607      44.266  19.547  13.270  1.00 27.47           C  
ATOM   4654  C   ASP   607      43.049  18.625  13.236  1.00 27.47           C  
ATOM   4655  O   ASP   607      42.401  18.482  12.197  1.00 27.47           O  
ATOM   4656  CB  ASP   607      43.820  21.009  13.189  1.00 27.47           C  
ATOM   4657  CG  ASP   607      44.896  21.983  13.635  1.00 27.47           C  
ATOM   4658  OD1 ASP   607      45.885  21.552  14.267  1.00 27.47           O  
ATOM   4659  OD2 ASP   607      44.753  23.192  13.355  1.00 27.47           O  
ATOM   4660  N   HIS   608      43.227  17.367  13.373  1.00 27.61           N  
ATOM   4661  CA  HIS   608      42.268  16.284  13.563  1.00 27.61           C  
ATOM   4662  C   HIS   608      40.877  16.828  13.871  1.00 27.61           C  
ATOM   4663  O   HIS   608      40.723  17.705  14.724  1.00 27.61           O  
ATOM   4664  CB  HIS   608      42.728  15.353  14.687  1.00 27.61           C  
ATOM   4665  CG  HIS   608      43.854  15.905  15.501  1.00 27.61           C  
ATOM   4666  ND1 HIS   608      45.169  15.835  15.097  1.00 27.61           N  
ATOM   4667  CD2 HIS   608      43.857  16.541  16.697  1.00 27.61           C  
ATOM   4668  CE1 HIS   608      45.936  16.404  16.013  1.00 27.61           C  
ATOM   4669  NE2 HIS   608      45.164  16.840  16.993  1.00 27.61           N  
ATOM   4670  N   MET   609      40.027  16.989  12.879  1.00 26.85           N  
ATOM   4671  CA  MET   609      38.620  17.331  12.693  1.00 26.85           C  
ATOM   4672  C   MET   609      37.718  16.180  13.125  1.00 26.85           C  
ATOM   4673  O   MET   609      37.856  15.059  12.632  1.00 26.85           O  
ATOM   4674  CB  MET   609      38.343  17.693  11.233  1.00 26.85           C  
ATOM   4675  CG  MET   609      37.046  18.459  11.026  1.00 26.85           C  
ATOM   4676  SD  MET   609      36.834  19.028   9.295  1.00 26.85           S  
ATOM   4677  CE  MET   609      36.737  17.429   8.442  1.00 26.85           C  
ATOM   4678  N   VAL   610      37.241  16.167  14.382  1.00 26.84           N  
ATOM   4679  CA  VAL   610      36.192  15.228  14.764  1.00 26.84           C  
ATOM   4680  C   VAL   610      34.828  15.909  14.666  1.00 26.84           C  
ATOM   4681  O   VAL   610      34.632  17.000  15.207  1.00 26.84           O  
ATOM   4682  CB  VAL   610      36.412  14.679  16.191  1.00 26.84           C  
ATOM   4683  CG1 VAL   610      35.304  13.699  16.570  1.00 26.84           C  
ATOM   4684  CG2 VAL   610      37.781  14.010  16.299  1.00 26.84           C  
ATOM   4685  N   LEU   611      34.115  15.597  13.674  1.00 24.40           N  
ATOM   4686  CA  LEU   611      32.711  15.983  13.586  1.00 24.40           C  
ATOM   4687  C   LEU   611      31.826  14.990  14.332  1.00 24.40           C  
ATOM   4688  O   LEU   611      31.888  13.785  14.079  1.00 24.40           O  
ATOM   4689  CB  LEU   611      32.272  16.075  12.122  1.00 24.40           C  
ATOM   4690  CG  LEU   611      30.847  16.571  11.872  1.00 24.40           C  
ATOM   4691  CD1 LEU   611      30.753  18.069  12.137  1.00 24.40           C  
ATOM   4692  CD2 LEU   611      30.410  16.247  10.447  1.00 24.40           C  
ATOM   4693  N   LEU   612      31.239  15.457  15.335  1.00 27.32           N  
ATOM   4694  CA  LEU   612      30.364  14.652  16.181  1.00 27.32           C  
ATOM   4695  C   LEU   612      28.900  15.001  15.938  1.00 27.32           C  
ATOM   4696  O   LEU   612      28.500  16.158  16.087  1.00 27.32           O  
ATOM   4697  CB  LEU   612      30.711  14.856  17.659  1.00 27.32           C  
ATOM   4698  CG  LEU   612      30.173  13.807  18.633  1.00 27.32           C  
ATOM   4699  CD1 LEU   612      31.128  12.621  18.717  1.00 27.32           C  
ATOM   4700  CD2 LEU   612      29.951  14.420  20.011  1.00 27.32           C  
ATOM   4701  N   GLU   613      28.206  14.037  15.507  1.00 24.95           N  
ATOM   4702  CA  GLU   613      26.766  14.196  15.333  1.00 24.95           C  
ATOM   4703  C   GLU   613      25.991  13.281  16.276  1.00 24.95           C  
ATOM   4704  O   GLU   613      26.200  12.066  16.282  1.00 24.95           O  
ATOM   4705  CB  GLU   613      26.366  13.917  13.882  1.00 24.95           C  
ATOM   4706  CG  GLU   613      26.373  15.152  12.993  1.00 24.95           C  
ATOM   4707  CD  GLU   613      25.890  14.876  11.578  1.00 24.95           C  
ATOM   4708  OE1 GLU   613      25.739  15.837  10.789  1.00 24.95           O  
ATOM   4709  OE2 GLU   613      25.660  13.689  11.255  1.00 24.95           O  
ATOM   4710  N   PHE   614      25.429  13.904  17.290  1.00 27.63           N  
ATOM   4711  CA  PHE   614      24.577  13.187  18.232  1.00 27.63           C  
ATOM   4712  C   PHE   614      23.142  13.122  17.722  1.00 27.63           C  
ATOM   4713  O   PHE   614      22.533  14.155  17.433  1.00 27.63           O  
ATOM   4714  CB  PHE   614      24.615  13.854  19.610  1.00 27.63           C  
ATOM   4715  CG  PHE   614      25.753  13.390  20.478  1.00 27.63           C  
ATOM   4716  CD1 PHE   614      25.607  12.285  21.308  1.00 27.63           C  
ATOM   4717  CD2 PHE   614      26.970  14.058  20.464  1.00 27.63           C  
ATOM   4718  CE1 PHE   614      26.658  11.853  22.112  1.00 27.63           C  
ATOM   4719  CE2 PHE   614      28.026  13.632  21.265  1.00 27.63           C  
ATOM   4720  CZ  PHE   614      27.867  12.530  22.089  1.00 27.63           C  
ATOM   4721  N   VAL   615      22.648  12.132  17.156  1.00 22.12           N  
ATOM   4722  CA  VAL   615      21.199  12.182  16.991  1.00 22.12           C  
ATOM   4723  C   VAL   615      20.531  11.249  17.999  1.00 22.12           C  
ATOM   4724  O   VAL   615      20.890  10.073  18.096  1.00 22.12           O  
ATOM   4725  CB  VAL   615      20.778  11.804  15.554  1.00 22.12           C  
ATOM   4726  CG1 VAL   615      19.260  11.887  15.396  1.00 22.12           C  
ATOM   4727  CG2 VAL   615      21.474  12.709  14.539  1.00 22.12           C  
ATOM   4728  N   THR   616      19.945  11.712  19.085  1.00 24.71           N  
ATOM   4729  CA  THR   616      19.417  10.797  20.091  1.00 24.71           C  
ATOM   4730  C   THR   616      17.952  10.474  19.812  1.00 24.71           C  
ATOM   4731  O   THR   616      17.183  11.351  19.412  1.00 24.71           O  
ATOM   4732  CB  THR   616      19.555  11.384  21.507  1.00 24.71           C  
ATOM   4733  OG1 THR   616      20.389  12.549  21.457  1.00 24.71           O  
ATOM   4734  CG2 THR   616      20.175  10.371  22.465  1.00 24.71           C  
ATOM   4735  N   ALA   617      17.545   9.216  19.967  1.00 22.07           N  
ATOM   4736  CA  ALA   617      16.375   8.342  19.937  1.00 22.07           C  
ATOM   4737  C   ALA   617      15.554   8.480  21.216  1.00 22.07           C  
ATOM   4738  O   ALA   617      15.187   7.480  21.836  1.00 22.07           O  
ATOM   4739  CB  ALA   617      16.801   6.889  19.737  1.00 22.07           C  
ATOM   4740  N   ALA   618      15.278   9.645  21.721  1.00 21.28           N  
ATOM   4741  CA  ALA   618      14.343   9.412  22.819  1.00 21.28           C  
ATOM   4742  C   ALA   618      13.046  10.188  22.610  1.00 21.28           C  
ATOM   4743  O   ALA   618      12.288  10.409  23.557  1.00 21.28           O  
ATOM   4744  CB  ALA   618      14.981   9.797  24.151  1.00 21.28           C  
ATOM   4745  N   GLY   619      12.797  10.724  21.488  1.00 20.40           N  
ATOM   4746  CA  GLY   619      11.374  11.018  21.546  1.00 20.40           C  
ATOM   4747  C   GLY   619      10.510   9.773  21.614  1.00 20.40           C  
ATOM   4748  O   GLY   619       9.402   9.809  22.153  1.00 20.40           O  
ATOM   4749  N   ILE   620      10.980   8.533  22.045  1.00 18.95           N  
ATOM   4750  CA  ILE   620       9.886   7.568  22.054  1.00 18.95           C  
ATOM   4751  C   ILE   620       9.945   6.733  23.331  1.00 18.95           C  
ATOM   4752  O   ILE   620       8.949   6.124  23.729  1.00 18.95           O  
ATOM   4753  CB  ILE   620       9.932   6.650  20.811  1.00 18.95           C  
ATOM   4754  CG1 ILE   620       9.764   7.477  19.531  1.00 18.95           C  
ATOM   4755  CG2 ILE   620       8.860   5.560  20.905  1.00 18.95           C  
ATOM   4756  CD1 ILE   620       9.944   6.676  18.249  1.00 18.95           C  
ATOM   4757  N   THR   621      10.915   6.782  24.100  1.00 21.15           N  
ATOM   4758  CA  THR   621      10.641   5.904  25.232  1.00 21.15           C  
ATOM   4759  C   THR   621       9.599   6.526  26.159  1.00 21.15           C  
ATOM   4760  O   THR   621       8.954   5.821  26.937  1.00 21.15           O  
ATOM   4761  CB  THR   621      11.924   5.601  26.028  1.00 21.15           C  
ATOM   4762  OG1 THR   621      13.053   5.675  25.149  1.00 21.15           O  
ATOM   4763  CG2 THR   621      11.869   4.210  26.651  1.00 21.15           C  
ATOM   4764  N   LEU   622       8.950   7.619  25.743  1.00 20.38           N  
ATOM   4765  CA  LEU   622       7.962   7.996  26.747  1.00 20.38           C  
ATOM   4766  C   LEU   622       6.562   8.035  26.144  1.00 20.38           C  
ATOM   4767  O   LEU   622       5.654   8.647  26.712  1.00 20.38           O  
ATOM   4768  CB  LEU   622       8.307   9.359  27.353  1.00 20.38           C  
ATOM   4769  CG  LEU   622       9.329   9.355  28.492  1.00 20.38           C  
ATOM   4770  CD1 LEU   622      10.031  10.707  28.578  1.00 20.38           C  
ATOM   4771  CD2 LEU   622       8.653   9.012  29.816  1.00 20.38           C  
ATOM   4772  N   GLY   623       6.290   7.321  25.037  1.00 20.51           N  
ATOM   4773  CA  GLY   623       4.944   6.782  25.145  1.00 20.51           C  
ATOM   4774  C   GLY   623       4.860   5.559  26.038  1.00 20.51           C  
ATOM   4775  O   GLY   623       3.801   5.260  26.593  1.00 20.51           O  
ATOM   4776  N   MET   624       5.798   5.170  26.767  1.00 21.28           N  
ATOM   4777  CA  MET   624       5.453   3.972  27.528  1.00 21.28           C  
ATOM   4778  C   MET   624       5.275   4.299  29.007  1.00 21.28           C  
ATOM   4779  O   MET   624       4.450   3.687  29.687  1.00 21.28           O  
ATOM   4780  CB  MET   624       6.529   2.898  27.356  1.00 21.28           C  
ATOM   4781  CG  MET   624       6.450   2.158  26.031  1.00 21.28           C  
ATOM   4782  SD  MET   624       6.982   0.407  26.171  1.00 21.28           S  
ATOM   4783  CE  MET   624       8.275   0.565  27.434  1.00 21.28           C  
ATOM   4784  N   ASP   625       6.051   5.205  29.544  1.00 23.45           N  
ATOM   4785  CA  ASP   625       5.859   5.415  30.975  1.00 23.45           C  
ATOM   4786  C   ASP   625       4.441   5.899  31.273  1.00 23.45           C  
ATOM   4787  O   ASP   625       3.852   5.523  32.288  1.00 23.45           O  
ATOM   4788  CB  ASP   625       6.881   6.419  31.512  1.00 23.45           C  
ATOM   4789  CG  ASP   625       7.362   6.083  32.913  1.00 23.45           C  
ATOM   4790  OD1 ASP   625       7.022   4.998  33.431  1.00 23.45           O  
ATOM   4791  OD2 ASP   625       8.086   6.912  33.505  1.00 23.45           O  
ATOM   4792  N   GLU   626       3.995   6.781  30.441  1.00 24.36           N  
ATOM   4793  CA  GLU   626       2.633   7.205  30.753  1.00 24.36           C  
ATOM   4794  C   GLU   626       1.634   6.079  30.504  1.00 24.36           C  
ATOM   4795  O   GLU   626       0.586   6.018  31.151  1.00 24.36           O  
ATOM   4796  CB  GLU   626       2.252   8.438  29.930  1.00 24.36           C  
ATOM   4797  CG  GLU   626       2.333   9.745  30.707  1.00 24.36           C  
ATOM   4798  CD  GLU   626       1.963  10.962  29.874  1.00 24.36           C  
ATOM   4799  OE1 GLU   626       1.891  12.080  30.432  1.00 24.36           O  
ATOM   4800  OE2 GLU   626       1.743  10.795  28.653  1.00 24.36           O  
ATOM   4801  N   LEU   627       2.007   5.154  29.692  1.00 20.05           N  
ATOM   4802  CA  LEU   627       1.053   4.050  29.701  1.00 20.05           C  
ATOM   4803  C   LEU   627       1.142   3.265  31.005  1.00 20.05           C  
ATOM   4804  O   LEU   627       0.132   2.762  31.502  1.00 20.05           O  
ATOM   4805  CB  LEU   627       1.302   3.118  28.512  1.00 20.05           C  
ATOM   4806  CG  LEU   627       0.646   3.516  27.189  1.00 20.05           C  
ATOM   4807  CD1 LEU   627       1.496   3.048  26.014  1.00 20.05           C  
ATOM   4808  CD2 LEU   627      -0.764   2.943  27.098  1.00 20.05           C  
ATOM   4809  N   TYR   628       2.183   3.415  31.678  1.00 21.94           N  
ATOM   4810  CA  TYR   628       2.175   2.584  32.877  1.00 21.94           C  
ATOM   4811  C   TYR   628       1.613   3.351  34.068  1.00 21.94           C  
ATOM   4812  O   TYR   628       1.080   2.751  35.005  1.00 21.94           O  
ATOM   4813  CB  TYR   628       3.588   2.087  33.196  1.00 21.94           C  
ATOM   4814  CG  TYR   628       4.006   0.885  32.384  1.00 21.94           C  
ATOM   4815  CD1 TYR   628       3.551  -0.391  32.708  1.00 21.94           C  
ATOM   4816  CD2 TYR   628       4.858   1.023  31.293  1.00 21.94           C  
ATOM   4817  CE1 TYR   628       3.935  -1.502  31.965  1.00 21.94           C  
ATOM   4818  CE2 TYR   628       5.249  -0.081  30.543  1.00 21.94           C  
ATOM   4819  CZ  TYR   628       4.783  -1.337  30.885  1.00 21.94           C  
ATOM   4820  OH  TYR   628       5.166  -2.433  30.145  1.00 21.94           O  
ATOM   4821  N   LYS   629       1.795   4.631  34.018  1.00 26.94           N  
ATOM   4822  CA  LYS   629       1.179   5.266  35.180  1.00 26.94           C  
ATOM   4823  C   LYS   629      -0.311   5.500  34.953  1.00 26.94           C  
ATOM   4824  O   LYS   629      -1.080   5.615  35.909  1.00 26.94           O  
ATOM   4825  CB  LYS   629       1.875   6.589  35.500  1.00 26.94           C  
ATOM   4826  CG  LYS   629       3.208   6.431  36.215  1.00 26.94           C  
ATOM   4827  CD  LYS   629       3.754   7.773  36.686  1.00 26.94           C  
ATOM   4828  CE  LYS   629       5.094   7.617  37.391  1.00 26.94           C  
ATOM   4829  NZ  LYS   629       5.660   8.936  37.804  1.00 26.94           N  
ATOM   4830  N   GLY   630      -0.659   5.737  33.711  1.00 26.73           N  
ATOM   4831  CA  GLY   630      -2.090   5.990  33.692  1.00 26.73           C  
ATOM   4832  C   GLY   630      -2.921   4.721  33.705  1.00 26.73           C  
ATOM   4833  O   GLY   630      -4.138   4.771  33.898  1.00 26.73           O  
ATOM   4834  N   GLY   631      -2.236   3.566  33.718  1.00 22.65           N  
ATOM   4835  CA  GLY   631      -3.021   2.391  34.062  1.00 22.65           C  
ATOM   4836  C   GLY   631      -2.682   1.826  35.429  1.00 22.65           C  
ATOM   4837  O   GLY   631      -1.510   1.760  35.806  1.00 22.65           O  
ATOM   4838  N   GLY   632      -2.893   2.502  36.519  1.00 22.81           N  
ATOM   4839  CA  GLY   632      -3.111   1.760  37.750  1.00 22.81           C  
ATOM   4840  C   GLY   632      -2.490   0.376  37.731  1.00 22.81           C  
ATOM   4841  O   GLY   632      -3.186  -0.624  37.920  1.00 22.81           O  
ATOM   4842  N   GLY   633      -1.305   0.178  37.196  1.00 21.93           N  
ATOM   4843  CA  GLY   633      -0.683  -1.124  37.379  1.00 21.93           C  
ATOM   4844  C   GLY   633      -0.322  -1.415  38.823  1.00 21.93           C  
ATOM   4845  O   GLY   633       0.553  -0.761  39.393  1.00 21.93           O  
ATOM   4846  N   GLU   634      -1.194  -1.219  39.761  1.00 20.36           N  
ATOM   4847  CA  GLU   634      -1.115  -2.290  40.750  1.00 20.36           C  
ATOM   4848  C   GLU   634       0.087  -3.194  40.490  1.00 20.36           C  
ATOM   4849  O   GLU   634       0.321  -3.613  39.355  1.00 20.36           O  
ATOM   4850  CB  GLU   634      -2.404  -3.117  40.752  1.00 20.36           C  
ATOM   4851  CG  GLU   634      -3.481  -2.574  41.680  1.00 20.36           C  
ATOM   4852  CD  GLU   634      -4.730  -3.440  41.720  1.00 20.36           C  
ATOM   4853  OE1 GLU   634      -5.656  -3.134  42.505  1.00 20.36           O  
ATOM   4854  OE2 GLU   634      -4.783  -4.434  40.961  1.00 20.36           O  
ATOM   4855  N   ASN   635       1.227  -2.704  40.908  1.00 20.07           N  
ATOM   4856  CA  ASN   635       2.314  -3.483  41.491  1.00 20.07           C  
ATOM   4857  C   ASN   635       2.223  -4.955  41.097  1.00 20.07           C  
ATOM   4858  O   ASN   635       1.358  -5.681  41.591  1.00 20.07           O  
ATOM   4859  CB  ASN   635       2.320  -3.340  43.014  1.00 20.07           C  
ATOM   4860  CG  ASN   635       3.624  -2.775  43.543  1.00 20.07           C  
ATOM   4861  OD1 ASN   635       4.624  -2.710  42.823  1.00 20.07           O  
ATOM   4862  ND2 ASN   635       3.623  -2.360  44.804  1.00 20.07           N  
ATOM   4863  N   LEU   636       2.347  -5.218  39.826  1.00 19.89           N  
ATOM   4864  CA  LEU   636       2.510  -6.603  39.398  1.00 19.89           C  
ATOM   4865  C   LEU   636       3.617  -7.290  40.190  1.00 19.89           C  
ATOM   4866  O   LEU   636       4.760  -6.829  40.196  1.00 19.89           O  
ATOM   4867  CB  LEU   636       2.822  -6.668  37.901  1.00 19.89           C  
ATOM   4868  CG  LEU   636       1.637  -6.478  36.952  1.00 19.89           C  
ATOM   4869  CD1 LEU   636       2.100  -5.839  35.647  1.00 19.89           C  
ATOM   4870  CD2 LEU   636       0.947  -7.812  36.685  1.00 19.89           C  
ATOM   4871  N   TYR   637       3.320  -7.807  41.303  1.00 16.68           N  
ATOM   4872  CA  TYR   637       3.406  -9.096  41.981  1.00 16.68           C  
ATOM   4873  C   TYR   637       4.690  -9.825  41.606  1.00 16.68           C  
ATOM   4874  O   TYR   637       4.907 -10.153  40.438  1.00 16.68           O  
ATOM   4875  CB  TYR   637       2.193  -9.966  41.639  1.00 16.68           C  
ATOM   4876  CG  TYR   637       0.997  -9.717  42.526  1.00 16.68           C  
ATOM   4877  CD1 TYR   637       0.874 -10.356  43.758  1.00 16.68           C  
ATOM   4878  CD2 TYR   637      -0.012  -8.844  42.134  1.00 16.68           C  
ATOM   4879  CE1 TYR   637      -0.227 -10.131  44.578  1.00 16.68           C  
ATOM   4880  CE2 TYR   637      -1.117  -8.611  42.946  1.00 16.68           C  
ATOM   4881  CZ  TYR   637      -1.215  -9.258  44.164  1.00 16.68           C  
ATOM   4882  OH  TYR   637      -2.307  -9.032  44.972  1.00 16.68           O  
ATOM   4883  N   PHE   638       5.690  -9.870  42.386  1.00 17.15           N  
ATOM   4884  CA  PHE   638       6.653 -10.942  42.608  1.00 17.15           C  
ATOM   4885  C   PHE   638       6.030 -12.070  43.422  1.00 17.15           C  
ATOM   4886  O   PHE   638       5.663 -11.875  44.582  1.00 17.15           O  
ATOM   4887  CB  PHE   638       7.900 -10.408  43.319  1.00 17.15           C  
ATOM   4888  CG  PHE   638       8.850  -9.674  42.411  1.00 17.15           C  
ATOM   4889  CD1 PHE   638       9.764 -10.370  41.629  1.00 17.15           C  
ATOM   4890  CD2 PHE   638       8.828  -8.287  42.339  1.00 17.15           C  
ATOM   4891  CE1 PHE   638      10.644  -9.694  40.787  1.00 17.15           C  
ATOM   4892  CE2 PHE   638       9.705  -7.604  41.500  1.00 17.15           C  
ATOM   4893  CZ  PHE   638      10.612  -8.309  40.726  1.00 17.15           C  
ATOM   4894  N   GLN   639       5.098 -12.778  43.026  1.00 15.45           N  
ATOM   4895  CA  GLN   639       5.068 -14.172  43.455  1.00 15.45           C  
ATOM   4896  C   GLN   639       6.466 -14.784  43.439  1.00 15.45           C  
ATOM   4897  O   GLN   639       7.159 -14.734  42.420  1.00 15.45           O  
ATOM   4898  CB  GLN   639       4.127 -14.988  42.567  1.00 15.45           C  
ATOM   4899  CG  GLN   639       2.682 -14.998  43.047  1.00 15.45           C  
ATOM   4900  CD  GLN   639       1.775 -15.830  42.160  1.00 15.45           C  
ATOM   4901  OE1 GLN   639       2.222 -16.422  41.173  1.00 15.45           O  
ATOM   4902  NE2 GLN   639       0.493 -15.881  42.505  1.00 15.45           N  
ATOM   4903  N   ASP   640       7.295 -14.306  44.251  1.00 17.95           N  
ATOM   4904  CA  ASP   640       8.340 -15.125  44.858  1.00 17.95           C  
ATOM   4905  C   ASP   640       8.478 -16.463  44.136  1.00 17.95           C  
ATOM   4906  O   ASP   640       7.516 -17.228  44.046  1.00 17.95           O  
ATOM   4907  CB  ASP   640       8.047 -15.356  46.342  1.00 17.95           C  
ATOM   4908  CG  ASP   640       8.706 -14.326  47.244  1.00 17.95           C  
ATOM   4909  OD1 ASP   640       9.640 -13.629  46.793  1.00 17.95           O  
ATOM   4910  OD2 ASP   640       8.289 -14.213  48.417  1.00 17.95           O  
ATOM   4911  N   TYR   641       8.873 -16.503  42.952  1.00 19.22           N  
ATOM   4912  CA  TYR   641       9.450 -17.724  42.402  1.00 19.22           C  
ATOM   4913  C   TYR   641      10.038 -18.595  43.506  1.00 19.22           C  
ATOM   4914  O   TYR   641      11.118 -18.304  44.026  1.00 19.22           O  
ATOM   4915  CB  TYR   641      10.531 -17.391  41.369  1.00 19.22           C  
ATOM   4916  CG  TYR   641      10.050 -17.470  39.940  1.00 19.22           C  
ATOM   4917  CD1 TYR   641      10.075 -18.675  39.242  1.00 19.22           C  
ATOM   4918  CD2 TYR   641       9.571 -16.340  39.286  1.00 19.22           C  
ATOM   4919  CE1 TYR   641       9.635 -18.752  37.925  1.00 19.22           C  
ATOM   4920  CE2 TYR   641       9.128 -16.405  37.969  1.00 19.22           C  
ATOM   4921  CZ  TYR   641       9.163 -17.614  37.298  1.00 19.22           C  
ATOM   4922  OH  TYR   641       8.726 -17.685  35.994  1.00 19.22           O  
ATOM   4923  N   LYS   642       9.336 -18.935  44.562  1.00 21.92           N  
ATOM   4924  CA  LYS   642       9.780 -20.112  45.304  1.00 21.92           C  
ATOM   4925  C   LYS   642       9.990 -21.302  44.372  1.00 21.92           C  
ATOM   4926  O   LYS   642       9.120 -21.624  43.561  1.00 21.92           O  
ATOM   4927  CB  LYS   642       8.770 -20.471  46.395  1.00 21.92           C  
ATOM   4928  CG  LYS   642       9.090 -19.873  47.756  1.00 21.92           C  
ATOM   4929  CD  LYS   642       8.095 -20.328  48.815  1.00 21.92           C  
ATOM   4930  CE  LYS   642       8.407 -19.720  50.176  1.00 21.92           C  
ATOM   4931  NZ  LYS   642       7.234 -19.794  51.098  1.00 21.92           N  
ATOM   4932  N   ASP   643      11.096 -21.417  43.750  1.00 24.64           N  
ATOM   4933  CA  ASP   643      11.780 -22.629  43.312  1.00 24.64           C  
ATOM   4934  C   ASP   643      10.987 -23.877  43.696  1.00 24.64           C  
ATOM   4935  O   ASP   643      10.971 -24.274  44.863  1.00 24.64           O  
ATOM   4936  CB  ASP   643      13.188 -22.696  43.909  1.00 24.64           C  
ATOM   4937  CG  ASP   643      14.172 -21.775  43.211  1.00 24.64           C  
ATOM   4938  OD1 ASP   643      13.936 -21.404  42.040  1.00 24.64           O
[truncated: 7,704 more chars]
