# Supplementary material for: The transformative power of transformers in protein structure prediction
Source: Proc Natl Acad Sci U S A. 2023 Jul 31;120(32):e2303499120. doi: 10.1073/pnas.2303499120 (PMC10410766; doi:10.1073/pnas.2303499120)
Supplement: Supplementary file 2 — Dataset S01 (GZ) [file pnas.2303499120.sd01.gz › SI_Data/predicted_structures/OmegaFold/T1184.pdb]

ATOM      1  N   MET     1      36.631  48.448  38.958  1.00 64.99           N  
ATOM      2  CA  MET     1      35.987  47.147  39.115  1.00 64.99           C  
ATOM      3  C   MET     1      34.582  47.159  38.522  1.00 64.99           C  
ATOM      4  O   MET     1      33.989  46.103  38.298  1.00 64.99           O  
ATOM      5  CB  MET     1      35.928  46.751  40.591  1.00 64.99           C  
ATOM      6  CG  MET     1      37.289  46.462  41.203  1.00 64.99           C  
ATOM      7  SD  MET     1      37.171  45.471  42.744  1.00 64.99           S  
ATOM      8  CE  MET     1      36.391  46.684  43.845  1.00 64.99           C  
ATOM      9  N   ARG     2      34.017  48.358  38.301  1.00 77.37           N  
ATOM     10  CA  ARG     2      32.724  48.549  37.651  1.00 77.37           C  
ATOM     11  C   ARG     2      32.762  48.066  36.204  1.00 77.37           C  
ATOM     12  O   ARG     2      31.826  47.413  35.738  1.00 77.37           O  
ATOM     13  CB  ARG     2      32.309  50.021  37.701  1.00 77.37           C  
ATOM     14  CG  ARG     2      30.841  50.258  37.384  1.00 77.37           C  
ATOM     15  CD  ARG     2      30.422  51.689  37.691  1.00 77.37           C  
ATOM     16  NE  ARG     2      30.883  52.618  36.663  1.00 77.37           N  
ATOM     17  CZ  ARG     2      30.592  53.916  36.629  1.00 77.37           C  
ATOM     18  NH1 ARG     2      29.831  54.465  37.569  1.00 77.37           N  
ATOM     19  NH2 ARG     2      31.064  54.670  35.647  1.00 77.37           N  
ATOM     20  N   SER     3      33.986  48.154  35.668  1.00 83.21           N  
ATOM     21  CA  SER     3      34.034  47.819  34.249  1.00 83.21           C  
ATOM     22  C   SER     3      34.111  46.310  34.040  1.00 83.21           C  
ATOM     23  O   SER     3      33.524  45.779  33.095  1.00 83.21           O  
ATOM     24  CB  SER     3      35.230  48.496  33.579  1.00 83.21           C  
ATOM     25  OG  SER     3      36.449  47.944  34.047  1.00 83.21           O  
ATOM     26  N   LEU     4      34.705  45.688  35.089  1.00 85.15           N  
ATOM     27  CA  LEU     4      34.856  44.245  34.944  1.00 85.15           C  
ATOM     28  C   LEU     4      33.527  43.533  35.171  1.00 85.15           C  
ATOM     29  O   LEU     4      33.197  42.582  34.458  1.00 85.15           O  
ATOM     30  CB  LEU     4      35.906  43.714  35.924  1.00 85.15           C  
ATOM     31  CG  LEU     4      36.339  42.260  35.732  1.00 85.15           C  
ATOM     32  CD1 LEU     4      36.984  42.075  34.363  1.00 85.15           C  
ATOM     33  CD2 LEU     4      37.296  41.836  36.841  1.00 85.15           C  
ATOM     34  N   LYS     5      32.802  44.126  36.092  1.00 86.10           N  
ATOM     35  CA  LYS     5      31.508  43.525  36.400  1.00 86.10           C  
ATOM     36  C   LYS     5      30.559  43.624  35.209  1.00 86.10           C  
ATOM     37  O   LYS     5      29.846  42.668  34.895  1.00 86.10           O  
ATOM     38  CB  LYS     5      30.883  44.194  37.625  1.00 86.10           C  
ATOM     39  CG  LYS     5      30.979  43.367  38.898  1.00 86.10           C  
ATOM     40  CD  LYS     5      30.308  44.068  40.072  1.00 86.10           C  
ATOM     41  CE  LYS     5      30.468  43.277  41.363  1.00 86.10           C  
ATOM     42  NZ  LYS     5      29.853  43.983  42.526  1.00 86.10           N  
ATOM     43  N   LEU     6      30.717  44.720  34.494  1.00 89.68           N  
ATOM     44  CA  LEU     6      29.824  44.929  33.359  1.00 89.68           C  
ATOM     45  C   LEU     6      30.181  43.994  32.208  1.00 89.68           C  
ATOM     46  O   LEU     6      29.293  43.483  31.520  1.00 89.68           O  
ATOM     47  CB  LEU     6      29.887  46.384  32.888  1.00 89.68           C  
ATOM     48  CG  LEU     6      29.056  47.391  33.684  1.00 89.68           C  
ATOM     49  CD1 LEU     6      29.501  48.814  33.366  1.00 89.68           C  
ATOM     50  CD2 LEU     6      27.571  47.211  33.390  1.00 89.68           C  
ATOM     51  N   ILE     7      31.464  43.695  32.169  1.00 90.06           N  
ATOM     52  CA  ILE     7      31.911  42.833  31.080  1.00 90.06           C  
ATOM     53  C   ILE     7      31.449  41.400  31.333  1.00 90.06           C  
ATOM     54  O   ILE     7      30.995  40.715  30.413  1.00 90.06           O  
ATOM     55  CB  ILE     7      33.447  42.880  30.917  1.00 90.06           C  
ATOM     56  CG1 ILE     7      33.895  44.280  30.481  1.00 90.06           C  
ATOM     57  CG2 ILE     7      33.916  41.819  29.917  1.00 90.06           C  
ATOM     58  CD1 ILE     7      35.403  44.485  30.513  1.00 90.06           C  
ATOM     59  N   ILE     8      31.452  41.101  32.605  1.00 90.97           N  
ATOM     60  CA  ILE     8      31.096  39.732  32.959  1.00 90.97           C  
ATOM     61  C   ILE     8      29.599  39.516  32.746  1.00 90.97           C  
ATOM     62  O   ILE     8      29.185  38.492  32.199  1.00 90.97           O  
ATOM     63  CB  ILE     8      31.481  39.407  34.420  1.00 90.97           C  
ATOM     64  CG1 ILE     8      33.005  39.375  34.575  1.00 90.97           C  
ATOM     65  CG2 ILE     8      30.858  38.079  34.860  1.00 90.97           C  
ATOM     66  CD1 ILE     8      33.477  39.179  36.009  1.00 90.97           C  
ATOM     67  N   ILE     9      28.849  40.566  33.089  1.00 92.87           N  
ATOM     68  CA  ILE     9      27.401  40.445  32.958  1.00 92.87           C  
ATOM     69  C   ILE     9      27.019  40.391  31.480  1.00 92.87           C  
ATOM     70  O   ILE     9      26.181  39.581  31.078  1.00 92.87           O  
ATOM     71  CB  ILE     9      26.671  41.613  33.658  1.00 92.87           C  
ATOM     72  CG1 ILE     9      26.843  41.516  35.178  1.00 92.87           C  
ATOM     73  CG2 ILE     9      25.188  41.631  33.274  1.00 92.87           C  
ATOM     74  CD1 ILE     9      26.281  42.707  35.942  1.00 92.87           C  
ATOM     75  N   ASN    10      27.722  41.141  30.688  1.00 89.43           N  
ATOM     76  CA  ASN    10      27.428  41.171  29.259  1.00 89.43           C  
ATOM     77  C   ASN    10      27.779  39.848  28.586  1.00 89.43           C  
ATOM     78  O   ASN    10      27.029  39.360  27.738  1.00 89.43           O  
ATOM     79  CB  ASN    10      28.172  42.325  28.583  1.00 89.43           C  
ATOM     80  CG  ASN    10      27.423  43.639  28.680  1.00 89.43           C  
ATOM     81  OD1 ASN    10      26.232  43.667  29.000  1.00 89.43           O  
ATOM     82  ND2 ASN    10      28.116  44.738  28.405  1.00 89.43           N  
ATOM     83  N   ALA    11      28.887  39.327  29.131  1.00 89.38           N  
ATOM     84  CA  ALA    11      29.328  38.054  28.566  1.00 89.38           C  
ATOM     85  C   ALA    11      28.352  36.933  28.913  1.00 89.38           C  
ATOM     86  O   ALA    11      28.024  36.102  28.063  1.00 89.38           O  
ATOM     87  CB  ALA    11      30.729  37.708  29.064  1.00 89.38           C  
ATOM     88  N   LEU    12      27.809  37.081  30.110  1.00 87.10           N  
ATOM     89  CA  LEU    12      26.889  36.039  30.554  1.00 87.10           C  
ATOM     90  C   LEU    12      25.567  36.123  29.798  1.00 87.10           C  
ATOM     91  O   LEU    12      24.994  35.096  29.426  1.00 87.10           O  
ATOM     92  CB  LEU    12      26.637  36.153  32.060  1.00 87.10           C  
ATOM     93  CG  LEU    12      27.484  35.250  32.959  1.00 87.10           C  
ATOM     94  CD1 LEU    12      28.094  36.060  34.099  1.00 87.10           C  
ATOM     95  CD2 LEU    12      26.645  34.099  33.503  1.00 87.10           C  
ATOM     96  N   THR    13      25.187  37.351  29.528  1.00 87.82           N  
ATOM     97  CA  THR    13      23.946  37.553  28.789  1.00 87.82           C  
ATOM     98  C   THR    13      24.080  37.045  27.357  1.00 87.82           C  
ATOM     99  O   THR    13      23.149  36.447  26.814  1.00 87.82           O  
ATOM    100  CB  THR    13      23.540  39.038  28.775  1.00 87.82           C  
ATOM    101  OG1 THR    13      24.302  39.746  29.760  1.00 87.82           O  
ATOM    102  CG2 THR    13      22.055  39.206  29.081  1.00 87.82           C  
ATOM    103  N   LEU    14      25.264  37.207  26.871  1.00 87.63           N  
ATOM    104  CA  LEU    14      25.539  36.784  25.502  1.00 87.63           C  
ATOM    105  C   LEU    14      25.530  35.263  25.392  1.00 87.63           C  
ATOM    106  O   LEU    14      24.985  34.708  24.435  1.00 87.63           O  
ATOM    107  CB  LEU    14      26.888  37.334  25.031  1.00 87.63           C  
ATOM    108  CG  LEU    14      27.248  37.083  23.566  1.00 87.63           C  
ATOM    109  CD1 LEU    14      26.340  37.897  22.650  1.00 87.63           C  
ATOM    110  CD2 LEU    14      28.713  37.418  23.310  1.00 87.63           C  
ATOM    111  N   ILE    15      26.007  34.619  26.417  1.00 87.09           N  
ATOM    112  CA  ILE    15      26.105  33.164  26.402  1.00 87.09           C  
ATOM    113  C   ILE    15      24.710  32.552  26.506  1.00 87.09           C  
ATOM    114  O   ILE    15      24.391  31.596  25.796  1.00 87.09           O  
ATOM    115  CB  ILE    15      27.005  32.646  27.547  1.00 87.09           C  
ATOM    116  CG1 ILE    15      28.467  33.032  27.294  1.00 87.09           C  
ATOM    117  CG2 ILE    15      26.858  31.130  27.706  1.00 87.09           C  
ATOM    118  CD1 ILE    15      29.405  32.694  28.444  1.00 87.09           C  
ATOM    119  N   ILE    16      23.940  33.209  27.269  1.00 86.00           N  
ATOM    120  CA  ILE    16      22.581  32.716  27.461  1.00 86.00           C  
ATOM    121  C   ILE    16      21.775  32.910  26.178  1.00 86.00           C  
ATOM    122  O   ILE    16      21.042  32.012  25.757  1.00 86.00           O  
ATOM    123  CB  ILE    16      21.884  33.425  28.644  1.00 86.00           C  
ATOM    124  CG1 ILE    16      22.565  33.054  29.966  1.00 86.00           C  
ATOM    125  CG2 ILE    16      20.393  33.077  28.680  1.00 86.00           C  
ATOM    126  CD1 ILE    16      22.080  33.862  31.161  1.00 86.00           C  
ATOM    127  N   GLY    17      22.081  33.996  25.549  1.00 81.63           N  
ATOM    128  CA  GLY    17      21.362  34.279  24.316  1.00 81.63           C  
ATOM    129  C   GLY    17      21.709  33.323  23.191  1.00 81.63           C  
ATOM    130  O   GLY    17      20.828  32.888  22.445  1.00 81.63           O  
ATOM    131  N   LEU    18      22.911  32.950  23.297  1.00 81.22           N  
ATOM    132  CA  LEU    18      23.362  32.030  22.258  1.00 81.22           C  
ATOM    133  C   LEU    18      22.801  30.632  22.489  1.00 81.22           C  
ATOM    134  O   LEU    18      22.462  29.929  21.534  1.00 81.22           O  
ATOM    135  CB  LEU    18      24.892  31.978  22.217  1.00 81.22           C  
ATOM    136  CG  LEU    18      25.571  32.853  21.162  1.00 81.22           C  
ATOM    137  CD1 LEU    18      26.593  33.776  21.817  1.00 81.22           C  
ATOM    138  CD2 LEU    18      26.232  31.987  20.094  1.00 81.22           C  
ATOM    139  N   GLY    19      22.701  30.379  23.816  1.00 75.56           N  
ATOM    140  CA  GLY    19      22.178  29.059  24.131  1.00 75.56           C  
ATOM    141  C   GLY    19      20.726  28.882  23.730  1.00 75.56           C  
ATOM    142  O   GLY    19      20.332  27.813  23.258  1.00 75.56           O  
ATOM    143  N   LEU    20      20.063  29.981  23.855  1.00 74.58           N  
ATOM    144  CA  LEU    20      18.649  29.897  23.508  1.00 74.58           C  
ATOM    145  C   LEU    20      18.468  29.742  22.001  1.00 74.58           C  
ATOM    146  O   LEU    20      17.548  29.056  21.550  1.00 74.58           O  
ATOM    147  CB  LEU    20      17.901  31.140  23.998  1.00 74.58           C  
ATOM    148  CG  LEU    20      17.666  31.238  25.506  1.00 74.58           C  
ATOM    149  CD1 LEU    20      17.229  32.649  25.884  1.00 74.58           C  
ATOM    150  CD2 LEU    20      16.629  30.214  25.954  1.00 74.58           C  
ATOM    151  N   MET    21      19.497  30.330  21.321  1.00 71.83           N  
ATOM    152  CA  MET    21      19.357  30.279  19.869  1.00 71.83           C  
ATOM    153  C   MET    21      19.704  28.892  19.337  1.00 71.83           C  
ATOM    154  O   MET    21      19.148  28.452  18.330  1.00 71.83           O  
ATOM    155  CB  MET    21      20.246  31.331  19.205  1.00 71.83           C  
ATOM    156  CG  MET    21      19.791  32.760  19.448  1.00 71.83           C  
ATOM    157  SD  MET    21      20.682  33.971  18.395  1.00 71.83           S  
ATOM    158  CE  MET    21      19.618  33.961  16.925  1.00 71.83           C  
ATOM    159  N   SER    22      20.607  28.227  20.076  1.00 60.69           N  
ATOM    160  CA  SER    22      20.999  26.916  19.569  1.00 60.69           C  
ATOM    161  C   SER    22      19.889  25.890  19.773  1.00 60.69           C  
ATOM    162  O   SER    22      19.759  24.945  18.992  1.00 60.69           O  
ATOM    163  CB  SER    22      22.279  26.437  20.255  1.00 60.69           C  
ATOM    164  OG  SER    22      22.090  26.328  21.655  1.00 60.69           O  
ATOM    165  N   GLY    23      19.087  26.217  20.767  1.00 57.86           N  
ATOM    166  CA  GLY    23      18.010  25.268  20.998  1.00 57.86           C  
ATOM    167  C   GLY    23      16.923  25.330  19.941  1.00 57.86           C  
ATOM    168  O   GLY    23      16.309  24.312  19.615  1.00 57.86           O  
ATOM    169  N   SER    24      16.797  26.556  19.412  1.00 53.36           N  
ATOM    170  CA  SER    24      15.736  26.684  18.418  1.00 53.36           C  
ATOM    171  C   SER    24      16.115  25.995  17.112  1.00 53.36           C  
ATOM    172  O   SER    24      15.258  25.428  16.431  1.00 53.36           O  
ATOM    173  CB  SER    24      15.423  28.158  18.154  1.00 53.36           C  
ATOM    174  OG  SER    24      16.598  28.865  17.798  1.00 53.36           O  
ATOM    175  N   VAL    25      17.393  26.067  16.920  1.00 52.12           N  
ATOM    176  CA  VAL    25      17.831  25.514  15.643  1.00 52.12           C  
ATOM    177  C   VAL    25      17.762  23.990  15.689  1.00 52.12           C  
ATOM    178  O   VAL    25      17.433  23.346  14.689  1.00 52.12           O  
ATOM    179  CB  VAL    25      19.264  25.972  15.288  1.00 52.12           C  
ATOM    180  CG1 VAL    25      19.776  25.234  14.052  1.00 52.12           C  
ATOM    181  CG2 VAL    25      19.301  27.483  15.066  1.00 52.12           C  
ATOM    182  N   SER    26      17.966  23.475  16.901  1.00 51.67           N  
ATOM    183  CA  SER    26      17.952  22.019  17.002  1.00 51.67           C  
ATOM    184  C   SER    26      16.541  21.466  16.830  1.00 51.67           C  
ATOM    185  O   SER    26      16.357  20.380  16.277  1.00 51.67           O  
ATOM    186  CB  SER    26      18.524  21.569  18.347  1.00 51.67           C  
ATOM    187  OG  SER    26      19.865  22.004  18.495  1.00 51.67           O  
ATOM    188  N   GLN    27      15.628  22.399  17.217  1.00 48.60           N  
ATOM    189  CA  GLN    27      14.254  21.916  17.128  1.00 48.60           C  
ATOM    190  C   GLN    27      13.798  21.819  15.675  1.00 48.60           C  
ATOM    191  O   GLN    27      13.109  20.870  15.296  1.00 48.60           O  
ATOM    192  CB  GLN    27      13.311  22.828  17.915  1.00 48.60           C  
ATOM    193  CG  GLN    27      13.077  22.379  19.350  1.00 48.60           C  
ATOM    194  CD  GLN    27      12.169  23.320  20.119  1.00 48.60           C  
ATOM    195  OE1 GLN    27      11.880  24.432  19.667  1.00 48.60           O  
ATOM    196  NE2 GLN    27      11.714  22.883  21.288  1.00 48.60           N  
ATOM    197  N   ARG    28      14.231  22.853  14.968  1.00 48.01           N  
ATOM    198  CA  ARG    28      13.818  22.836  13.569  1.00 48.01           C  
ATOM    199  C   ARG    28      14.478  21.686  12.816  1.00 48.01           C  
ATOM    200  O   ARG    28      13.848  21.048  11.971  1.00 48.01           O  
ATOM    201  CB  ARG    28      14.155  24.167  12.893  1.00 48.01           C  
ATOM    202  CG  ARG    28      13.101  24.641  11.905  1.00 48.01           C  
ATOM    203  CD  ARG    28      13.456  25.996  11.308  1.00 48.01           C  
ATOM    204  NE  ARG    28      12.365  26.530  10.498  1.00 48.01           N  
ATOM    205  CZ  ARG    28      12.378  27.717   9.898  1.00 48.01           C  
ATOM    206  NH1 ARG    28      13.430  28.520  10.006  1.00 48.01           N  
ATOM    207  NH2 ARG    28      11.331  28.105   9.185  1.00 48.01           N  
ATOM    208  N   SER    29      15.708  21.477  13.188  1.00 50.36           N  
ATOM    209  CA  SER    29      16.415  20.382  12.531  1.00 50.36           C  
ATOM    210  C   SER    29      15.782  19.036  12.864  1.00 50.36           C  
ATOM    211  O   SER    29      15.704  18.152  12.008  1.00 50.36           O  
ATOM    212  CB  SER    29      17.889  20.376  12.938  1.00 50.36           C  
ATOM    213  OG  SER    29      18.454  19.087  12.763  1.00 50.36           O  
ATOM    214  N   ALA    30      15.377  18.985  14.136  1.00 47.63           N  
ATOM    215  CA  ALA    30      14.732  17.741  14.547  1.00 47.63           C  
ATOM    216  C   ALA    30      13.439  17.510  13.769  1.00 47.63           C  
ATOM    217  O   ALA    30      13.142  16.382  13.367  1.00 47.63           O  
ATOM    218  CB  ALA    30      14.450  17.758  16.047  1.00 47.63           C  
ATOM    219  N   GLU    31      12.801  18.668  13.587  1.00 45.59           N  
ATOM    220  CA  GLU    31      11.546  18.554  12.849  1.00 45.59           C  
ATOM    221  C   GLU    31      11.796  18.188  11.389  1.00 45.59           C  
ATOM    222  O   GLU    31      11.062  17.384  10.811  1.00 45.59           O  
ATOM    223  CB  GLU    31      10.751  19.859  12.936  1.00 45.59           C  
ATOM    224  CG  GLU    31       9.355  19.691  13.519  1.00 45.59           C  
ATOM    225  CD  GLU    31       8.709  21.007  13.918  1.00 45.59           C  
ATOM    226  OE1 GLU    31       7.564  20.993  14.424  1.00 45.59           O  
ATOM    227  OE2 GLU    31       9.352  22.062  13.722  1.00 45.59           O  
ATOM    228  N   ALA    32      12.781  18.878  10.859  1.00 44.02           N  
ATOM    229  CA  ALA    32      13.089  18.604   9.458  1.00 44.02           C  
ATOM    230  C   ALA    32      13.545  17.160   9.269  1.00 44.02           C  
ATOM    231  O   ALA    32      13.284  16.550   8.229  1.00 44.02           O  
ATOM    232  CB  ALA    32      14.159  19.567   8.949  1.00 44.02           C  
ATOM    233  N   ALA    33      14.191  16.697  10.340  1.00 44.20           N  
ATOM    234  CA  ALA    33      14.689  15.328  10.239  1.00 44.20           C  
ATOM    235  C   ALA    33      13.543  14.322  10.287  1.00 44.20           C  
ATOM    236  O   ALA    33      13.684  13.188   9.824  1.00 44.20           O  
ATOM    237  CB  ALA    33      15.691  15.042  11.355  1.00 44.20           C  
ATOM    238  N   ARG    34      12.428  14.819  10.790  1.00 38.38           N  
ATOM    239  CA  ARG    34      11.275  13.940  10.961  1.00 38.38           C  
ATOM    240  C   ARG    34      10.650  13.589   9.616  1.00 38.38           C  
ATOM    241  O   ARG    34      10.081  12.507   9.453  1.00 38.38           O  
ATOM    242  CB  ARG    34      10.232  14.593  11.870  1.00 38.38           C  
ATOM    243  CG  ARG    34       9.795  13.719  13.035  1.00 38.38           C  
ATOM    244  CD  ARG    34       8.605  14.315  13.773  1.00 38.38           C  
ATOM    245  NE  ARG    34       8.420  13.699  15.084  1.00 38.38           N  
ATOM    246  CZ  ARG    34       7.289  13.142  15.506  1.00 38.38           C  
ATOM    247  NH1 ARG    34       6.215  13.113  14.726  1.00 38.38           N  
ATOM    248  NH2 ARG    34       7.231  12.610  16.718  1.00 38.38           N  
ATOM    249  N   PHE    35      10.885  14.505   8.691  1.00 38.71           N  
ATOM    250  CA  PHE    35      10.134  14.271   7.463  1.00 38.71           C  
ATOM    251  C   PHE    35      11.065  14.235   6.257  1.00 38.71           C  
ATOM    252  O   PHE    35      12.016  15.016   6.177  1.00 38.71           O  
ATOM    253  CB  PHE    35       9.066  15.352   7.270  1.00 38.71           C  
ATOM    254  CG  PHE    35       8.052  15.408   8.380  1.00 38.71           C  
ATOM    255  CD1 PHE    35       6.994  14.507   8.420  1.00 38.71           C  
ATOM    256  CD2 PHE    35       8.155  16.363   9.384  1.00 38.71           C  
ATOM    257  CE1 PHE    35       6.053  14.557   9.446  1.00 38.71           C  
ATOM    258  CE2 PHE    35       7.219  16.418  10.413  1.00 38.71           C  
ATOM    259  CZ  PHE    35       6.168  15.515  10.441  1.00 38.71           C  
ATOM    260  N   GLU    36      11.176  13.140   5.640  1.00 39.52           N  
ATOM    261  CA  GLU    36      11.827  13.213   4.335  1.00 39.52           C  
ATOM    262  C   GLU    36      10.811  13.474   3.226  1.00 39.52           C  
ATOM    263  O   GLU    36       9.692  12.960   3.268  1.00 39.52           O  
ATOM    264  CB  GLU    36      12.601  11.924   4.047  1.00 39.52           C  
ATOM    265  CG  GLU    36      14.106  12.123   3.935  1.00 39.52           C  
ATOM    266  CD  GLU    36      14.854  10.849   3.577  1.00 39.52           C  
ATOM    267  OE1 GLU    36      16.087  10.908   3.369  1.00 39.52           O  
ATOM    268  OE2 GLU    36      14.202   9.784   3.502  1.00 39.52           O  
ATOM    269  N   THR    37      10.950  14.595   2.620  1.00 38.91           N  
ATOM    270  CA  THR    37      10.179  14.910   1.423  1.00 38.91           C  
ATOM    271  C   THR    37      10.571  13.990   0.270  1.00 38.91           C  
ATOM    272  O   THR    37      11.758  13.772   0.018  1.00 38.91           O  
ATOM    273  CB  THR    37      10.376  16.378   1.002  1.00 38.91           C  
ATOM    274  OG1 THR    37      10.668  17.167   2.162  1.00 38.91           O  
ATOM    275  CG2 THR    37       9.124  16.930   0.328  1.00 38.91           C  
ATOM    276  N   ILE    38       9.725  13.081   0.020  1.00 36.20           N  
ATOM    277  CA  ILE    38       9.988  12.221  -1.129  1.00 36.20           C  
ATOM    278  C   ILE    38      10.015  13.059  -2.405  1.00 36.20           C  
ATOM    279  O   ILE    38       9.112  13.863  -2.647  1.00 36.20           O  
ATOM    280  CB  ILE    38       8.934  11.097  -1.247  1.00 36.20           C  
ATOM    281  CG1 ILE    38       8.812  10.338   0.079  1.00 36.20           C  
ATOM    282  CG2 ILE    38       9.287  10.145  -2.393  1.00 36.20           C  
ATOM    283  CD1 ILE    38       7.747   9.249   0.073  1.00 36.20           C  
ATOM    284  N   PRO    39      11.121  13.029  -3.053  1.00 35.25           N  
ATOM    285  CA  PRO    39      11.120  13.813  -4.290  1.00 35.25           C  
ATOM    286  C   PRO    39       9.935  13.487  -5.195  1.00 35.25           C  
ATOM    287  O   PRO    39       9.341  12.412  -5.077  1.00 35.25           O  
ATOM    288  CB  PRO    39      12.441  13.420  -4.957  1.00 35.25           C  
ATOM    289  CG  PRO    39      13.007  12.349  -4.082  1.00 35.25           C  
ATOM    290  CD  PRO    39      12.095  12.164  -2.904  1.00 35.25           C  
ATOM    291  N   SER    40       9.082  14.492  -5.364  1.00 35.04           N  
ATOM    292  CA  SER    40       8.051  14.450  -6.396  1.00 35.04           C  
ATOM    293  C   SER    40       8.315  13.328  -7.395  1.00 35.04           C  
ATOM    294  O   SER    40       9.453  13.126  -7.823  1.00 35.04           O  
ATOM    295  CB  SER    40       7.972  15.789  -7.130  1.00 35.04           C  
ATOM    296  OG  SER    40       9.173  16.046  -7.838  1.00 35.04           O  
ATOM    297  N   LEU    41       8.082  12.116  -6.959  1.00 37.43           N  
ATOM    298  CA  LEU    41       8.186  11.003  -7.896  1.00 37.43           C  
ATOM    299  C   LEU    41       7.769  11.432  -9.299  1.00 37.43           C  
ATOM    300  O   LEU    41       6.760  12.122  -9.467  1.00 37.43           O  
ATOM    301  CB  LEU    41       7.321   9.828  -7.431  1.00 37.43           C  
ATOM    302  CG  LEU    41       7.961   8.874  -6.421  1.00 37.43           C  
ATOM    303  CD1 LEU    41       6.888   8.223  -5.554  1.00 37.43           C  
ATOM    304  CD2 LEU    41       8.792   7.815  -7.137  1.00 37.43           C  
ATOM    305  N   GLN    42       8.704  11.705 -10.130  1.00 35.06           N  
ATOM    306  CA  GLN    42       8.451  12.043 -11.527  1.00 35.06           C  
ATOM    307  C   GLN    42       7.836  10.864 -12.275  1.00 35.06           C  
ATOM    308  O   GLN    42       8.506   9.857 -12.516  1.00 35.06           O  
ATOM    309  CB  GLN    42       9.742  12.487 -12.215  1.00 35.06           C  
ATOM    310  CG  GLN    42      10.207  13.879 -11.812  1.00 35.06           C  
ATOM    311  CD  GLN    42      11.248  14.448 -12.759  1.00 35.06           C  
ATOM    312  OE1 GLN    42      11.736  13.753 -13.656  1.00 35.06           O  
ATOM    313  NE2 GLN    42      11.596  15.715 -12.565  1.00 35.06           N  
ATOM    314  N   VAL    43       6.746  10.359 -11.821  1.00 36.21           N  
ATOM    315  CA  VAL    43       6.339   9.231 -12.652  1.00 36.21           C  
ATOM    316  C   VAL    43       5.816   9.739 -13.993  1.00 36.21           C  
ATOM    317  O   VAL    43       4.992  10.655 -14.039  1.00 36.21           O  
ATOM    318  CB  VAL    43       5.264   8.369 -11.952  1.00 36.21           C  
ATOM    319  CG1 VAL    43       5.003   7.087 -12.740  1.00 36.21           C  
ATOM    320  CG2 VAL    43       5.690   8.043 -10.522  1.00 36.21           C  
ATOM    321  N   ASN    44       6.669   9.820 -14.926  1.00 36.85           N  
ATOM    322  CA  ASN    44       6.412  10.155 -16.323  1.00 36.85           C  
ATOM    323  C   ASN    44       5.038   9.665 -16.773  1.00 36.85           C  
ATOM    324  O   ASN    44       4.377  10.316 -17.583  1.00 36.85           O  
ATOM    325  CB  ASN    44       7.504   9.575 -17.224  1.00 36.85           C  
ATOM    326  CG  ASN    44       8.812  10.333 -17.117  1.00 36.85           C  
ATOM    327  OD1 ASN    44       8.838  11.496 -16.706  1.00 36.85           O  
ATOM    328  ND2 ASN    44       9.908   9.679 -17.485  1.00 36.85           N  
ATOM    329  N   LYS    45       4.597   8.601 -16.071  1.00 41.62           N  
ATOM    330  CA  LYS    45       3.349   8.081 -16.623  1.00 41.62           C  
ATOM    331  C   LYS    45       2.140   8.703 -15.931  1.00 41.62           C  
ATOM    332  O   LYS    45       1.029   8.175 -16.017  1.00 41.62           O  
ATOM    333  CB  LYS    45       3.300   6.558 -16.497  1.00 41.62           C  
ATOM    334  CG  LYS    45       3.395   5.823 -17.825  1.00 41.62           C  
ATOM    335  CD  LYS    45       3.418   4.312 -17.628  1.00 41.62           C  
ATOM    336  CE  LYS    45       3.604   3.578 -18.949  1.00 41.62           C  
ATOM    337  NZ  LYS    45       3.635   2.097 -18.760  1.00 41.62           N  
ATOM    338  N   LEU    46       2.467   9.733 -15.116  1.00 42.63           N  
ATOM    339  CA  LEU    46       1.337  10.340 -14.422  1.00 42.63           C  
ATOM    340  C   LEU    46       0.375  10.989 -15.412  1.00 42.63           C  
ATOM    341  O   LEU    46      -0.743  11.359 -15.046  1.00 42.63           O  
ATOM    342  CB  LEU    46       1.826  11.381 -13.410  1.00 42.63           C  
ATOM    343  CG  LEU    46       1.873  10.935 -11.948  1.00 42.63           C  
ATOM    344  CD1 LEU    46       3.246  11.225 -11.350  1.00 42.63           C  
ATOM    345  CD2 LEU    46       0.777  11.624 -11.143  1.00 42.63           C  
ATOM    346  N   GLY    47       0.922  11.288 -16.587  1.00 44.91           N  
ATOM    347  CA  GLY    47      -0.031  11.908 -17.494  1.00 44.91           C  
ATOM    348  C   GLY    47      -1.386  11.225 -17.494  1.00 44.91           C  
ATOM    349  O   GLY    47      -2.423  11.892 -17.508  1.00 44.91           O  
ATOM    350  N   ASN    48      -1.324   9.948 -17.405  1.00 49.31           N  
ATOM    351  CA  ASN    48      -2.639   9.318 -17.427  1.00 49.31           C  
ATOM    352  C   ASN    48      -3.387   9.534 -16.115  1.00 49.31           C  
ATOM    353  O   ASN    48      -4.591   9.282 -16.033  1.00 49.31           O  
ATOM    354  CB  ASN    48      -2.513   7.822 -17.726  1.00 49.31           C  
ATOM    355  CG  ASN    48      -1.992   7.548 -19.123  1.00 49.31           C  
ATOM    356  OD1 ASN    48      -2.151   8.368 -20.030  1.00 49.31           O  
ATOM    357  ND2 ASN    48      -1.365   6.392 -19.306  1.00 49.31           N  
ATOM    358  N   TYR    49      -2.654  10.001 -15.163  1.00 50.36           N  
ATOM    359  CA  TYR    49      -3.336  10.021 -13.874  1.00 50.36           C  
ATOM    360  C   TYR    49      -3.626  11.451 -13.433  1.00 50.36           C  
ATOM    361  O   TYR    49      -3.960  11.693 -12.271  1.00 50.36           O  
ATOM    362  CB  TYR    49      -2.498   9.306 -12.810  1.00 50.36           C  
ATOM    363  CG  TYR    49      -2.186   7.868 -13.147  1.00 50.36           C  
ATOM    364  CD1 TYR    49      -3.169   6.884 -13.065  1.00 50.36           C  
ATOM    365  CD2 TYR    49      -0.909   7.491 -13.549  1.00 50.36           C  
ATOM    366  CE1 TYR    49      -2.887   5.558 -13.373  1.00 50.36           C  
ATOM    367  CE2 TYR    49      -0.615   6.167 -13.860  1.00 50.36           C  
ATOM    368  CZ  TYR    49      -1.609   5.209 -13.769  1.00 50.36           C  
ATOM    369  OH  TYR    49      -1.323   3.898 -14.076  1.00 50.36           O  
ATOM    370  N   ARG    50      -3.219  12.389 -14.259  1.00 54.59           N  
ATOM    371  CA  ARG    50      -3.543  13.792 -14.021  1.00 54.59           C  
ATOM    372  C   ARG    50      -5.045  13.983 -13.837  1.00 54.59           C  
ATOM    373  O   ARG    50      -5.843  13.450 -14.611  1.00 54.59           O  
ATOM    374  CB  ARG    50      -3.042  14.663 -15.175  1.00 54.59           C  
ATOM    375  CG  ARG    50      -1.529  14.688 -15.315  1.00 54.59           C  
ATOM    376  CD  ARG    50      -1.084  15.565 -16.478  1.00 54.59           C  
ATOM    377  NE  ARG    50       0.366  15.547 -16.642  1.00 54.59           N  
ATOM    378  CZ  ARG    50       1.114  16.619 -16.890  1.00 54.59           C  
ATOM    379  NH1 ARG    50       0.559  17.820 -17.007  1.00 54.59           N  
ATOM    380  NH2 ARG    50       2.426  16.490 -17.021  1.00 54.59           N  
ATOM    381  N   GLY    51      -5.393  14.629 -12.723  1.00 53.90           N  
ATOM    382  CA  GLY    51      -6.787  14.880 -12.396  1.00 53.90           C  
ATOM    383  C   GLY    51      -7.419  13.769 -11.579  1.00 53.90           C  
ATOM    384  O   GLY    51      -8.645  13.663 -11.508  1.00 53.90           O  
ATOM    385  N   GLN    52      -6.583  12.826 -11.166  1.00 54.68           N  
ATOM    386  CA  GLN    52      -7.164  11.715 -10.420  1.00 54.68           C  
ATOM    387  C   GLN    52      -6.612  11.659  -8.998  1.00 54.68           C  
ATOM    388  O   GLN    52      -5.618  12.318  -8.686  1.00 54.68           O  
ATOM    389  CB  GLN    52      -6.900  10.390 -11.137  1.00 54.68           C  
ATOM    390  CG  GLN    52      -7.530  10.304 -12.521  1.00 54.68           C  
ATOM    391  CD  GLN    52      -7.379   8.931 -13.150  1.00 54.68           C  
ATOM    392  OE1 GLN    52      -7.054   7.953 -12.469  1.00 54.68           O  
ATOM    393  NE2 GLN    52      -7.612   8.848 -14.455  1.00 54.68           N  
ATOM    394  N   TYR    53      -7.380  11.042  -8.085  1.00 49.84           N  
ATOM    395  CA  TYR    53      -6.897  10.728  -6.745  1.00 49.84           C  
ATOM    396  C   TYR    53      -5.992   9.502  -6.764  1.00 49.84           C  
ATOM    397  O   TYR    53      -6.295   8.510  -7.432  1.00 49.84           O  
ATOM    398  CB  TYR    53      -8.072  10.494  -5.791  1.00 49.84           C  
ATOM    399  CG  TYR    53      -8.847  11.748  -5.464  1.00 49.84           C  
ATOM    400  CD1 TYR    53      -8.509  12.533  -4.364  1.00 49.84           C  
ATOM    401  CD2 TYR    53      -9.919  12.149  -6.254  1.00 49.84           C  
ATOM    402  CE1 TYR    53      -9.221  13.687  -4.058  1.00 49.84           C  
ATOM    403  CE2 TYR    53     -10.639  13.301  -5.957  1.00 49.84           C  
ATOM    404  CZ  TYR    53     -10.283  14.063  -4.860  1.00 49.84           C  
ATOM    405  OH  TYR    53     -10.992  15.205  -4.562  1.00 49.84           O  
ATOM    406  N   LEU    54      -4.899   9.648  -6.195  1.00 52.14           N  
ATOM    407  CA  LEU    54      -3.986   8.515  -6.082  1.00 52.14           C  
ATOM    408  C   LEU    54      -3.819   8.095  -4.626  1.00 52.14           C  
ATOM    409  O   LEU    54      -3.822   8.939  -3.727  1.00 52.14           O  
ATOM    410  CB  LEU    54      -2.622   8.863  -6.685  1.00 52.14           C  
ATOM    411  CG  LEU    54      -2.597   9.141  -8.188  1.00 52.14           C  
ATOM    412  CD1 LEU    54      -1.304   9.853  -8.574  1.00 52.14           C  
ATOM    413  CD2 LEU    54      -2.754   7.844  -8.975  1.00 52.14           C  
ATOM    414  N   THR    55      -3.975   6.860  -4.393  1.00 53.27           N  
ATOM    415  CA  THR    55      -3.572   6.419  -3.062  1.00 53.27           C  
ATOM    416  C   THR    55      -2.138   5.896  -3.078  1.00 53.27           C  
ATOM    417  O   THR    55      -1.788   5.053  -3.907  1.00 53.27           O  
ATOM    418  CB  THR    55      -4.514   5.325  -2.527  1.00 53.27           C  
ATOM    419  OG1 THR    55      -5.848   5.844  -2.456  1.00 53.27           O  
ATOM    420  CG2 THR    55      -4.087   4.862  -1.138  1.00 53.27           C  
ATOM    421  N   VAL    56      -1.422   6.445  -2.317  1.00 53.59           N  
ATOM    422  CA  VAL    56      -0.026   6.050  -2.157  1.00 53.59           C  
ATOM    423  C   VAL    56       0.113   5.120  -0.954  1.00 53.59           C  
ATOM    424  O   VAL    56      -0.369   5.431   0.138  1.00 53.59           O  
ATOM    425  CB  VAL    56       0.895   7.279  -1.990  1.00 53.59           C  
ATOM    426  CG1 VAL    56       2.359   6.849  -1.912  1.00 53.59           C  
ATOM    427  CG2 VAL    56       0.685   8.264  -3.138  1.00 53.59           C  
ATOM    428  N   LEU    57       0.438   3.979  -1.274  1.00 53.93           N  
ATOM    429  CA  LEU    57       0.638   3.026  -0.188  1.00 53.93           C  
ATOM    430  C   LEU    57       2.096   3.008   0.258  1.00 53.93           C  
ATOM    431  O   LEU    57       3.004   2.950  -0.576  1.00 53.93           O  
ATOM    432  CB  LEU    57       0.207   1.622  -0.620  1.00 53.93           C  
ATOM    433  CG  LEU    57      -1.263   1.454  -1.010  1.00 53.93           C  
ATOM    434  CD1 LEU    57      -1.473   0.122  -1.723  1.00 53.93           C  
ATOM    435  CD2 LEU    57      -2.159   1.556   0.220  1.00 53.93           C  
ATOM    436  N   TYR    58       2.190   3.047   1.490  1.00 52.98           N  
ATOM    437  CA  TYR    58       3.524   2.952   2.071  1.00 52.98           C  
ATOM    438  C   TYR    58       3.727   1.605   2.754  1.00 52.98           C  
ATOM    439  O   TYR    58       2.985   1.250   3.673  1.00 52.98           O  
ATOM    440  CB  TYR    58       3.756   4.087   3.074  1.00 52.98           C  
ATOM    441  CG  TYR    58       3.589   5.465   2.481  1.00 52.98           C  
ATOM    442  CD1 TYR    58       4.676   6.147   1.940  1.00 52.98           C  
ATOM    443  CD2 TYR    58       2.346   6.087   2.462  1.00 52.98           C  
ATOM    444  CE1 TYR    58       4.527   7.418   1.395  1.00 52.98           C  
ATOM    445  CE2 TYR    58       2.186   7.357   1.919  1.00 52.98           C  
ATOM    446  CZ  TYR    58       3.281   8.014   1.389  1.00 52.98           C  
ATOM    447  OH  TYR    58       3.128   9.272   0.850  1.00 52.98           O  
ATOM    448  N   ALA    59       4.493   0.717   2.122  1.00 49.62           N  
ATOM    449  CA  ALA    59       4.638  -0.620   2.692  1.00 49.62           C  
ATOM    450  C   ALA    59       6.087  -0.894   3.085  1.00 49.62           C  
ATOM    451  O   ALA    59       7.006  -0.240   2.588  1.00 49.62           O  
ATOM    452  CB  ALA    59       4.149  -1.676   1.704  1.00 49.62           C  
ATOM    453  N   VAL    60       6.266  -1.828   4.008  1.00 47.03           N  
ATOM    454  CA  VAL    60       7.577  -2.369   4.354  1.00 47.03           C  
ATOM    455  C   VAL    60       7.883  -3.581   3.477  1.00 47.03           C  
ATOM    456  O   VAL    60       7.014  -4.424   3.246  1.00 47.03           O  
ATOM    457  CB  VAL    60       7.654  -2.759   5.847  1.00 47.03           C  
ATOM    458  CG1 VAL    60       9.080  -3.151   6.229  1.00 47.03           C  
ATOM    459  CG2 VAL    60       7.160  -1.610   6.724  1.00 47.03           C  
ATOM    460  N   GLY    61       9.056  -3.548   2.698  1.00 43.77           N  
ATOM    461  CA  GLY    61       9.347  -4.875   2.180  1.00 43.77           C  
ATOM    462  C   GLY    61      10.239  -4.855   0.953  1.00 43.77           C  
ATOM    463  O   GLY    61      10.704  -3.792   0.534  1.00 43.77           O  
ATOM    464  N   SER    62      11.162  -5.844   0.772  1.00 39.40           N  
ATOM    465  CA  SER    62      12.003  -6.151  -0.380  1.00 39.40           C  
ATOM    466  C   SER    62      11.320  -5.753  -1.685  1.00 39.40           C  
ATOM    467  O   SER    62      10.130  -5.433  -1.696  1.00 39.40           O  
ATOM    468  CB  SER    62      12.350  -7.640  -0.410  1.00 39.40           C  
ATOM    469  OG  SER    62      11.217  -8.427  -0.086  1.00 39.40           O  
ATOM    470  N   ARG    63      11.962  -4.836  -2.398  1.00 38.35           N  
ATOM    471  CA  ARG    63      11.717  -4.392  -3.767  1.00 38.35           C  
ATOM    472  C   ARG    63      10.334  -4.823  -4.243  1.00 38.35           C  
ATOM    473  O   ARG    63      10.023  -6.016  -4.265  1.00 38.35           O  
ATOM    474  CB  ARG    63      12.791  -4.940  -4.710  1.00 38.35           C  
ATOM    475  CG  ARG    63      14.144  -4.261  -4.564  1.00 38.35           C  
ATOM    476  CD  ARG    63      15.186  -4.877  -5.487  1.00 38.35           C  
ATOM    477  NE  ARG    63      15.769  -3.881  -6.382  1.00 38.35           N  
ATOM    478  CZ  ARG    63      16.609  -4.155  -7.377  1.00 38.35           C  
ATOM    479  NH1 ARG    63      16.982  -5.406  -7.624  1.00 38.35           N  
ATOM    480  NH2 ARG    63      17.079  -3.171  -8.130  1.00 38.35           N  
ATOM    481  N   PRO    64       9.350  -4.037  -4.039  1.00 37.69           N  
ATOM    482  CA  PRO    64       8.115  -4.542  -4.643  1.00 37.69           C  
ATOM    483  C   PRO    64       8.361  -5.293  -5.950  1.00 37.69           C  
ATOM    484  O   PRO    64       9.294  -4.965  -6.688  1.00 37.69           O  
ATOM    485  CB  PRO    64       7.297  -3.272  -4.888  1.00 37.69           C  
ATOM    486  CG  PRO    64       8.255  -2.149  -4.652  1.00 37.69           C  
ATOM    487  CD  PRO    64       9.517  -2.714  -4.064  1.00 37.69           C  
ATOM    488  N   PHE    65       8.165  -6.553  -5.915  1.00 35.84           N  
ATOM    489  CA  PHE    65       8.119  -7.301  -7.166  1.00 35.84           C  
ATOM    490  C   PHE    65       6.889  -6.919  -7.980  1.00 35.84           C  
ATOM    491  O   PHE    65       5.757  -7.070  -7.514  1.00 35.84           O  
ATOM    492  CB  PHE    65       8.120  -8.809  -6.892  1.00 35.84           C  
ATOM    493  CG  PHE    65       9.080  -9.581  -7.755  1.00 35.84           C  
ATOM    494  CD1 PHE    65       8.664 -10.133  -8.961  1.00 35.84           C  
ATOM    495  CD2 PHE    65      10.400  -9.757  -7.360  1.00 35.84           C  
ATOM    496  CE1 PHE    65       9.551 -10.848  -9.761  1.00 35.84           C  
ATOM    497  CE2 PHE    65      11.292 -10.471  -8.155  1.00 35.84           C  
ATOM    498  CZ  PHE    65      10.865 -11.017  -9.354  1.00 35.84           C  
ATOM    499  N   ILE    66       7.093  -6.074  -8.938  1.00 34.13           N  
ATOM    500  CA  ILE    66       6.002  -5.748  -9.850  1.00 34.13           C  
ATOM    501  C   ILE    66       6.040  -6.685 -11.056  1.00 34.13           C  
ATOM    502  O   ILE    66       7.039  -6.738 -11.777  1.00 34.13           O  
ATOM    503  CB  ILE    66       6.072  -4.276 -10.313  1.00 34.13           C  
ATOM    504  CG1 ILE    66       6.069  -3.335  -9.103  1.00 34.13           C  
ATOM    505  CG2 ILE    66       4.914  -3.952 -11.262  1.00 34.13           C  
ATOM    506  CD1 ILE    66       6.357  -1.880  -9.449  1.00 34.13           C  
ATOM    507  N   SER    67       5.288  -7.694 -10.998  1.00 31.36           N  
ATOM    508  CA  SER    67       5.223  -8.447 -12.246  1.00 31.36           C  
ATOM    509  C   SER    67       4.182  -7.859 -13.194  1.00 31.36           C  
ATOM    510  O   SER    67       3.123  -7.404 -12.756  1.00 31.36           O  
ATOM    511  CB  SER    67       4.899  -9.916 -11.970  1.00 31.36           C  
ATOM    512  OG  SER    67       3.812 -10.351 -12.769  1.00 31.36           O  
ATOM    513  N   THR    68       4.631  -7.411 -14.265  1.00 33.29           N  
ATOM    514  CA  THR    68       3.739  -6.941 -15.320  1.00 33.29           C  
ATOM    515  C   THR    68       2.848  -8.074 -15.819  1.00 33.29           C  
ATOM    516  O   THR    68       1.855  -7.832 -16.510  1.00 33.29           O  
ATOM    517  CB  THR    68       4.533  -6.351 -16.500  1.00 33.29           C  
ATOM    518  OG1 THR    68       5.464  -7.330 -16.979  1.00 33.29           O  
ATOM    519  CG2 THR    68       5.299  -5.101 -16.078  1.00 33.29           C  
ATOM    520  N   GLU    69       3.371  -9.247 -15.783  1.00 34.93           N  
ATOM    521  CA  GLU    69       2.541 -10.222 -16.484  1.00 34.93           C  
ATOM    522  C   GLU    69       1.200 -10.412 -15.782  1.00 34.93           C  
ATOM    523  O   GLU    69       0.160 -10.517 -16.437  1.00 34.93           O  
ATOM    524  CB  GLU    69       3.270 -11.564 -16.600  1.00 34.93           C  
ATOM    525  CG  GLU    69       4.264 -11.627 -17.750  1.00 34.93           C  
ATOM    526  CD  GLU    69       4.817 -13.023 -17.989  1.00 34.93           C  
ATOM    527  OE1 GLU    69       5.567 -13.219 -18.972  1.00 34.93           O  
ATOM    528  OE2 GLU    69       4.498 -13.929 -17.186  1.00 34.93           O  
ATOM    529  N   ASN    70       1.276 -10.320 -14.465  1.00 37.53           N  
ATOM    530  CA  ASN    70      -0.020 -10.464 -13.810  1.00 37.53           C  
ATOM    531  C   ASN    70      -0.328  -9.272 -12.908  1.00 37.53           C  
ATOM    532  O   ASN    70      -1.446  -9.139 -12.407  1.00 37.53           O  
ATOM    533  CB  ASN    70      -0.074 -11.765 -13.007  1.00 37.53           C  
ATOM    534  CG  ASN    70      -0.211 -12.990 -13.889  1.00 37.53           C  
ATOM    535  OD1 ASN    70      -0.507 -12.882 -15.082  1.00 37.53           O  
ATOM    536  ND2 ASN    70       0.004 -14.166 -13.309  1.00 37.53           N  
ATOM    537  N   SER    71       0.074  -8.012 -13.337  1.00 40.91           N  
ATOM    538  CA  SER    71      -0.133  -6.817 -12.525  1.00 40.91           C  
ATOM    539  C   SER    71      -0.195  -7.162 -11.040  1.00 40.91           C  
ATOM    540  O   SER    71      -1.219  -6.945 -10.389  1.00 40.91           O  
ATOM    541  CB  SER    71      -1.417  -6.100 -12.944  1.00 40.91           C  
ATOM    542  OG  SER    71      -2.156  -6.887 -13.863  1.00 40.91           O  
ATOM    543  N   SER    72       0.555  -8.173 -10.591  1.00 39.45           N  
ATOM    544  CA  SER    72       0.579  -8.491  -9.167  1.00 39.45           C  
ATOM    545  C   SER    72       1.793  -7.870  -8.483  1.00 39.45           C  
ATOM    546  O   SER    72       2.879  -7.814  -9.064  1.00 39.45           O  
ATOM    547  CB  SER    72       0.584 -10.006  -8.956  1.00 39.45           C  
ATOM    548  OG  SER    72       1.830 -10.563  -9.338  1.00 39.45           O  
ATOM    549  N   ILE    73       1.520  -7.086  -7.492  1.00 44.71           N  
ATOM    550  CA  ILE    73       2.579  -6.493  -6.684  1.00 44.71           C  
ATOM    551  C   ILE    73       2.574  -7.113  -5.289  1.00 44.71           C  
ATOM    552  O   ILE    73       1.510  -7.336  -4.706  1.00 44.71           O  
ATOM    553  CB  ILE    73       2.426  -4.958  -6.589  1.00 44.71           C  
ATOM    554  CG1 ILE    73       2.424  -4.333  -7.989  1.00 44.71           C  
ATOM    555  CG2 ILE    73       3.536  -4.357  -5.722  1.00 44.71           C  
ATOM    556  CD1 ILE    73       1.909  -2.901  -8.027  1.00 44.71           C  
ATOM    557  N   SER    74       3.624  -7.631  -4.964  1.00 42.24           N  
ATOM    558  CA  SER    74       3.719  -8.110  -3.589  1.00 42.24           C  
ATOM    559  C   SER    74       4.407  -7.085  -2.693  1.00 42.24           C  
ATOM    560  O   SER    74       5.538  -6.675  -2.965  1.00 42.24           O  
ATOM    561  CB  SER    74       4.475  -9.438  -3.533  1.00 42.24           C  
ATOM    562  OG  SER    74       3.594 -10.528  -3.746  1.00 42.24           O  
ATOM    563  N   ILE    75       3.631  -6.647  -1.809  1.00 45.61           N  
ATOM    564  CA  ILE    75       4.187  -5.686  -0.863  1.00 45.61           C  
ATOM    565  C   ILE    75       4.124  -6.258   0.551  1.00 45.61           C  
ATOM    566  O   ILE    75       3.184  -6.980   0.894  1.00 45.61           O  
ATOM    567  CB  ILE    75       3.443  -4.334  -0.928  1.00 45.61           C  
ATOM    568  CG1 ILE    75       3.455  -3.786  -2.360  1.00 45.61           C  
ATOM    569  CG2 ILE    75       4.062  -3.329   0.048  1.00 45.61           C  
ATOM    570  CD1 ILE    75       2.507  -2.616  -2.583  1.00 45.61           C  
ATOM    571  N   SER    76       5.162  -6.135   1.245  1.00 47.88           N  
ATOM    572  CA  SER    76       5.129  -6.502   2.657  1.00 47.88           C  
ATOM    573  C   SER    76       4.715  -5.319   3.526  1.00 47.88           C  
ATOM    574  O   SER    76       5.054  -4.172   3.225  1.00 47.88           O  
ATOM    575  CB  SER    76       6.493  -7.024   3.108  1.00 47.88           C  
ATOM    576  OG  SER    76       7.476  -6.007   3.017  1.00 47.88           O  
ATOM    577  N   GLN    77       3.698  -5.526   4.345  1.00 47.80           N  
ATOM    578  CA  GLN    77       3.136  -4.705   5.413  1.00 47.80           C  
ATOM    579  C   GLN    77       2.909  -3.271   4.942  1.00 47.80           C  
ATOM    580  O   GLN    77       3.857  -2.489   4.839  1.00 47.80           O  
ATOM    581  CB  GLN    77       4.052  -4.717   6.638  1.00 47.80           C  
ATOM    582  CG  GLN    77       4.071  -6.048   7.377  1.00 47.80           C  
ATOM    583  CD  GLN    77       4.856  -5.987   8.674  1.00 47.80           C  
ATOM    584  OE1 GLN    77       5.514  -4.984   8.971  1.00 47.80           O  
ATOM    585  NE2 GLN    77       4.794  -7.060   9.456  1.00 47.80           N  
ATOM    586  N   VAL    78       1.725  -2.970   4.551  1.00 52.16           N  
ATOM    587  CA  VAL    78       1.356  -1.591   4.253  1.00 52.16           C  
ATOM    588  C   VAL    78       1.262  -0.788   5.549  1.00 52.16           C  
ATOM    589  O   VAL    78       0.492  -1.136   6.447  1.00 52.16           O  
ATOM    590  CB  VAL    78       0.019  -1.515   3.481  1.00 52.16           C  
ATOM    591  CG1 VAL    78      -0.393  -0.062   3.256  1.00 52.16           C  
ATOM    592  CG2 VAL    78       0.130  -2.256   2.150  1.00 52.16           C  
ATOM    593  N   LYS    79       2.043   0.195   5.675  1.00 52.78           N  
ATOM    594  CA  LYS    79       1.962   0.956   6.918  1.00 52.78           C  
ATOM    595  C   LYS    79       0.976   2.114   6.790  1.00 52.78           C  
ATOM    596  O   LYS    79       0.312   2.480   7.762  1.00 52.78           O  
ATOM    597  CB  LYS    79       3.341   1.485   7.315  1.00 52.78           C  
ATOM    598  CG  LYS    79       4.231   0.450   7.988  1.00 52.78           C  
ATOM    599  CD  LYS    79       4.526   0.822   9.435  1.00 52.78           C  
ATOM    600  CE  LYS    79       5.444  -0.195  10.099  1.00 52.78           C  
ATOM    601  NZ  LYS    79       5.637   0.098  11.552  1.00 52.78           N  
ATOM    602  N   GLU    80       1.073   2.622   5.683  1.00 51.23           N  
ATOM    603  CA  GLU    80       0.225   3.802   5.538  1.00 51.23           C  
ATOM    604  C   GLU    80      -0.301   3.930   4.111  1.00 51.23           C  
ATOM    605  O   GLU    80       0.339   3.468   3.164  1.00 51.23           O  
ATOM    606  CB  GLU    80       0.992   5.067   5.932  1.00 51.23           C  
ATOM    607  CG  GLU    80       0.104   6.288   6.126  1.00 51.23           C  
ATOM    608  CD  GLU    80       0.872   7.524   6.567  1.00 51.23           C  
ATOM    609  OE1 GLU    80       0.243   8.583   6.788  1.00 51.23           O  
ATOM    610  OE2 GLU    80       2.114   7.433   6.691  1.00 51.23           O  
ATOM    611  N   ALA    81      -1.487   4.410   3.982  1.00 52.58           N  
ATOM    612  CA  ALA    81      -2.043   4.767   2.680  1.00 52.58           C  
ATOM    613  C   ALA    81      -2.555   6.205   2.677  1.00 52.58           C  
ATOM    614  O   ALA    81      -3.221   6.635   3.621  1.00 52.58           O  
ATOM    615  CB  ALA    81      -3.166   3.805   2.299  1.00 52.58           C  
ATOM    616  N   ARG    82      -2.109   6.846   1.654  1.00 51.23           N  
ATOM    617  CA  ARG    82      -2.608   8.212   1.536  1.00 51.23           C  
ATOM    618  C   ARG    82      -3.187   8.466   0.148  1.00 51.23           C  
ATOM    619  O   ARG    82      -2.616   8.036  -0.857  1.00 51.23           O  
ATOM    620  CB  ARG    82      -1.495   9.220   1.832  1.00 51.23           C  
ATOM    621  CG  ARG    82      -1.074   9.261   3.292  1.00 51.23           C  
ATOM    622  CD  ARG    82      -0.089  10.389   3.563  1.00 51.23           C  
ATOM    623  NE  ARG    82       0.285  10.451   4.973  1.00 51.23           N  
ATOM    624  CZ  ARG    82       1.052  11.394   5.513  1.00 51.23           C  
ATOM    625  NH1 ARG    82       1.545  12.376   4.768  1.00 51.23           N  
ATOM    626  NH2 ARG    82       1.330  11.354   6.808  1.00 51.23           N  
ATOM    627  N   THR    83      -4.269   9.162   0.159  1.00 51.05           N  
ATOM    628  CA  THR    83      -4.853   9.547  -1.122  1.00 51.05           C  
ATOM    629  C   THR    83      -4.437  10.965  -1.501  1.00 51.05           C  
ATOM    630  O   THR    83      -4.562  11.891  -0.696  1.00 51.05           O  
ATOM    631  CB  THR    83      -6.389   9.451  -1.087  1.00 51.05           C  
ATOM    632  OG1 THR    83      -6.771   8.119  -0.725  1.00 51.05           O  
ATOM    633  CG2 THR    83      -6.992   9.789  -2.446  1.00 51.05           C  
ATOM    634  N   VAL    84      -3.799  11.051  -2.572  1.00 52.92           N  
ATOM    635  CA  VAL    84      -3.337  12.355  -3.037  1.00 52.92           C  
ATOM    636  C   VAL    84      -4.036  12.715  -4.346  1.00 52.92           C  
ATOM    637  O   VAL    84      -4.307  11.841  -5.173  1.00 52.92           O  
ATOM    638  CB  VAL    84      -1.804  12.378  -3.228  1.00 52.92           C  
ATOM    639  CG1 VAL    84      -1.306  13.808  -3.430  1.00 52.92           C  
ATOM    640  CG2 VAL    84      -1.108  11.731  -2.032  1.00 52.92           C  
ATOM    641  N   TYR    85      -4.463  13.883  -4.450  1.00 51.29           N  
ATOM    642  CA  TYR    85      -5.027  14.369  -5.704  1.00 51.29           C  
ATOM    643  C   TYR    85      -3.935  14.919  -6.615  1.00 51.29           C  
ATOM    644  O   TYR    85      -3.136  15.761  -6.198  1.00 51.29           O  
ATOM    645  CB  TYR    85      -6.079  15.450  -5.439  1.00 51.29           C  
ATOM    646  CG  TYR    85      -6.681  16.032  -6.694  1.00 51.29           C  
ATOM    647  CD1 TYR    85      -6.322  17.303  -7.138  1.00 51.29           C  
ATOM    648  CD2 TYR    85      -7.611  15.314  -7.438  1.00 51.29           C  
ATOM    649  CE1 TYR    85      -6.876  17.844  -8.293  1.00 51.29           C  
ATOM    650  CE2 TYR    85      -8.171  15.846  -8.595  1.00 51.29           C  
ATOM    651  CZ  TYR    85      -7.798  17.109  -9.014  1.00 51.29           C  
ATOM    652  OH  TYR    85      -8.350  17.640 -10.158  1.00 51.29           O  
ATOM    653  N   ILE    86      -3.902  14.411  -7.760  1.00 52.49           N  
ATOM    654  CA  ILE    86      -2.951  14.915  -8.745  1.00 52.49           C  
ATOM    655  C   ILE    86      -3.645  15.911  -9.670  1.00 52.49           C  
ATOM    656  O   ILE    86      -4.506  15.532 -10.467  1.00 52.49           O  
ATOM    657  CB  ILE    86      -2.327  13.765  -9.567  1.00 52.49           C  
ATOM    658  CG1 ILE    86      -1.775  12.680  -8.635  1.00 52.49           C  
ATOM    659  CG2 ILE    86      -1.233  14.297 -10.497  1.00 52.49           C  
ATOM    660  CD1 ILE    86      -0.310  12.343  -8.878  1.00 52.49           C  
ATOM    661  N   SER    87      -3.246  17.106  -9.572  1.00 51.64           N  
ATOM    662  CA  SER    87      -3.862  18.102 -10.442  1.00 51.64           C  
ATOM    663  C   SER    87      -3.473  17.880 -11.900  1.00 51.64           C  
ATOM    664  O   SER    87      -2.421  17.305 -12.186  1.00 51.64           O  
ATOM    665  CB  SER    87      -3.463  19.513 -10.009  1.00 51.64           C  
ATOM    666  OG  SER    87      -2.457  20.035 -10.860  1.00 51.64           O  
ATOM    667  N   ALA    88      -4.356  18.183 -12.749  1.00 54.19           N  
ATOM    668  CA  ALA    88      -4.187  18.040 -14.193  1.00 54.19           C  
ATOM    669  C   ALA    88      -2.904  18.719 -14.664  1.00 54.19           C  
ATOM    670  O   ALA    88      -2.315  18.316 -15.670  1.00 54.19           O  
ATOM    671  CB  ALA    88      -5.393  18.617 -14.930  1.00 54.19           C  
ATOM    672  N   ASP    89      -2.513  19.653 -13.855  1.00 56.87           N  
ATOM    673  CA  ASP    89      -1.345  20.399 -14.315  1.00 56.87           C  
ATOM    674  C   ASP    89      -0.071  19.897 -13.638  1.00 56.87           C  
ATOM    675  O   ASP    89       1.019  20.412 -13.897  1.00 56.87           O  
ATOM    676  CB  ASP    89      -1.526  21.895 -14.052  1.00 56.87           C  
ATOM    677  CG  ASP    89      -1.947  22.200 -12.624  1.00 56.87           C  
ATOM    678  OD1 ASP    89      -2.192  21.253 -11.845  1.00 56.87           O  
ATOM    679  OD2 ASP    89      -2.037  23.397 -12.276  1.00 56.87           O  
ATOM    680  N   SER    90      -0.269  18.943 -12.690  1.00 48.72           N  
ATOM    681  CA  SER    90       0.893  18.567 -11.892  1.00 48.72           C  
ATOM    682  C   SER    90       1.851  17.688 -12.689  1.00 48.72           C  
ATOM    683  O   SER    90       1.417  16.833 -13.464  1.00 48.72           O  
ATOM    684  CB  SER    90       0.457  17.837 -10.621  1.00 48.72           C  
ATOM    685  OG  SER    90       0.697  16.445 -10.733  1.00 48.72           O  
ATOM    686  N   MET    91       3.049  18.020 -12.794  1.00 46.30           N  
ATOM    687  CA  MET    91       4.068  17.198 -13.441  1.00 46.30           C  
ATOM    688  C   MET    91       4.647  16.181 -12.463  1.00 46.30           C  
ATOM    689  O   MET    91       5.262  15.196 -12.877  1.00 46.30           O  
ATOM    690  CB  MET    91       5.187  18.073 -14.008  1.00 46.30           C  
ATOM    691  CG  MET    91       4.974  18.476 -15.458  1.00 46.30           C  
ATOM    692  SD  MET    91       6.436  18.119 -16.508  1.00 46.30           S  
ATOM    693  CE  MET    91       6.534  19.662 -17.457  1.00 46.30           C  
ATOM    694  N   SER    92       4.480  16.484 -11.248  1.00 48.85           N  
ATOM    695  CA  SER    92       5.109  15.644 -10.233  1.00 48.85           C  
ATOM    696  C   SER    92       4.164  15.390  -9.064  1.00 48.85           C  
ATOM    697  O   SER    92       3.202  16.134  -8.862  1.00 48.85           O  
ATOM    698  CB  SER    92       6.399  16.291  -9.726  1.00 48.85           C  
ATOM    699  OG  SER    92       6.135  17.563  -9.160  1.00 48.85           O  
ATOM    700  N   LEU    93       4.231  14.218  -8.509  1.00 46.40           N  
ATOM    701  CA  LEU    93       3.492  14.013  -7.268  1.00 46.40           C  
ATOM    702  C   LEU    93       3.890  15.047  -6.220  1.00 46.40           C  
ATOM    703  O   LEU    93       5.042  15.485  -6.180  1.00 46.40           O  
ATOM    704  CB  LEU    93       3.735  12.601  -6.727  1.00 46.40           C  
ATOM    705  CG  LEU    93       2.955  11.473  -7.402  1.00 46.40           C  
ATOM    706  CD1 LEU    93       3.601  10.125  -7.097  1.00 46.40           C  
ATOM    707  CD2 LEU    93       1.497  11.487  -6.954  1.00 46.40           C  
ATOM    708  N   PRO    94       2.921  15.611  -5.641  1.00 44.34           N  
ATOM    709  CA  PRO    94       3.371  16.480  -4.551  1.00 44.34           C  
ATOM    710  C   PRO    94       4.328  15.775  -3.592  1.00 44.34           C  
ATOM    711  O   PRO    94       4.353  14.543  -3.534  1.00 44.34           O  
ATOM    712  CB  PRO    94       2.069  16.859  -3.842  1.00 44.34           C  
ATOM    713  CG  PRO    94       1.020  16.013  -4.489  1.00 44.34           C  
ATOM    714  CD  PRO    94       1.641  15.290  -5.650  1.00 44.34           C  
ATOM    715  N   SER    95       5.433  16.379  -3.356  1.00 43.96           N  
ATOM    716  CA  SER    95       6.318  15.885  -2.306  1.00 43.96           C  
ATOM    717  C   SER    95       5.531  15.471  -1.068  1.00 43.96           C  
ATOM    718  O   SER    95       4.618  16.181  -0.640  1.00 43.96           O  
ATOM    719  CB  SER    95       7.352  16.948  -1.932  1.00 43.96           C  
ATOM    720  OG  SER    95       7.645  17.778  -3.042  1.00 43.96           O  
ATOM    721  N   VAL    96       5.473  14.232  -0.927  1.00 41.60           N  
ATOM    722  CA  VAL    96       4.783  13.772   0.273  1.00 41.60           C  
ATOM    723  C   VAL    96       5.790  13.568   1.402  1.00 41.60           C  
ATOM    724  O   VAL    96       6.901  13.083   1.172  1.00 41.60           O  
ATOM    725  CB  VAL    96       4.002  12.465   0.013  1.00 41.60           C  
ATOM    726  CG1 VAL    96       3.169  12.081   1.235  1.00 41.60           C  
ATOM    727  CG2 VAL    96       3.111  12.612  -1.219  1.00 41.60           C  
ATOM    728  N   GLN    97       5.483  14.241   2.501  1.00 40.25           N  
ATOM    729  CA  GLN    97       6.335  14.106   3.678  1.00 40.25           C  
ATOM    730  C   GLN    97       6.010  12.829   4.449  1.00 40.25           C  
ATOM    731  O   GLN    97       4.850  12.576   4.781  1.00 40.25           O  
ATOM    732  CB  GLN    97       6.185  15.323   4.592  1.00 40.25           C  
ATOM    733  CG  GLN    97       6.751  16.608   4.003  1.00 40.25           C  
ATOM    734  CD  GLN    97       6.796  17.744   5.008  1.00 40.25           C  
ATOM    735  OE1 GLN    97       6.317  17.611   6.138  1.00 40.25           O  
ATOM    736  NE2 GLN    97       7.373  18.871   4.603  1.00 40.25           N  
ATOM    737  N   VAL    98       6.920  12.044   4.483  1.00 41.64           N  
ATOM    738  CA  VAL    98       6.685  10.839   5.273  1.00 41.64           C  
ATOM    739  C   VAL    98       7.461  10.923   6.585  1.00 41.64           C  
ATOM    740  O   VAL    98       8.595  11.409   6.613  1.00 41.64           O  
ATOM    741  CB  VAL    98       7.085   9.565   4.496  1.00 41.64           C  
ATOM    742  CG1 VAL    98       6.687   8.312   5.274  1.00 41.64           C  
ATOM    743  CG2 VAL    98       6.445   9.562   3.110  1.00 41.64           C  
ATOM    744  N   GLU    99       6.783  10.770   7.635  1.00 39.37           N  
ATOM    745  CA  GLU    99       7.397  10.759   8.960  1.00 39.37           C  
ATOM    746  C   GLU    99       8.574   9.789   9.014  1.00 39.37           C  
ATOM    747  O   GLU    99       8.513   8.698   8.443  1.00 39.37           O  
ATOM    748  CB  GLU    99       6.364  10.394  10.029  1.00 39.37           C  
ATOM    749  CG  GLU    99       5.663  11.597  10.642  1.00 39.37           C  
ATOM    750  CD  GLU    99       4.717  11.227  11.774  1.00 39.37           C  
ATOM    751  OE1 GLU    99       4.121  12.140  12.389  1.00 39.37           O  
ATOM    752  OE2 GLU    99       4.572  10.015  12.048  1.00 39.37           O  
ATOM    753  N   LYS   100       9.712  10.270   9.189  1.00 41.11           N  
ATOM    754  CA  LYS   100      10.920   9.476   9.397  1.00 41.11           C  
ATOM    755  C   LYS   100      10.789   8.588  10.631  1.00 41.11           C  
ATOM    756  O   LYS   100      11.744   8.432  11.394  1.00 41.11           O  
ATOM    757  CB  LYS   100      12.143  10.385   9.533  1.00 41.11           C  
ATOM    758  CG  LYS   100      13.115  10.293   8.367  1.00 41.11           C  
ATOM    759  CD  LYS   100      14.365  11.129   8.614  1.00 41.11           C  
ATOM    760  CE  LYS   100      15.359  11.002   7.468  1.00 41.11           C  
ATOM    761  NZ  LYS   100      16.565  11.857   7.683  1.00 41.11           N  
ATOM    762  N   GLU   101       9.608   8.517  11.323  1.00 37.41           N  
ATOM    763  CA  GLU   101       9.737   7.631  12.476  1.00 37.41           C  
ATOM    764  C   GLU   101      10.317   6.279  12.072  1.00 37.41           C  
ATOM    765  O   GLU   101       9.781   5.607  11.188  1.00 37.41           O  
ATOM    766  CB  GLU   101       8.381   7.438  13.161  1.00 37.41           C  
ATOM    767  CG  GLU   101       8.126   8.410  14.304  1.00 37.41           C  
ATOM    768  CD  GLU   101       6.991   7.975  15.218  1.00 37.41           C  
ATOM    769  OE1 GLU   101       6.777   8.621  16.270  1.00 37.41           O  
ATOM    770  OE2 GLU   101       6.310   6.981  14.880  1.00 37.41           O  
ATOM    771  N   GLY   102      11.626   6.058  12.184  1.00 37.46           N  
ATOM    772  CA  GLY   102      12.071   4.689  11.975  1.00 37.46           C  
ATOM    773  C   GLY   102      12.298   4.353  10.513  1.00 37.46           C  
ATOM    774  O   GLY   102      12.011   3.236  10.076  1.00 37.46           O  
ATOM    775  N   PHE   103      12.499   5.326   9.651  1.00 36.00           N  
ATOM    776  CA  PHE   103      12.930   5.244   8.260  1.00 36.00           C  
ATOM    777  C   PHE   103      14.160   4.354   8.126  1.00 36.00           C  
ATOM    778  O   PHE   103      15.232   4.688   8.636  1.00 36.00           O  
ATOM    779  CB  PHE   103      13.228   6.640   7.705  1.00 36.00           C  
ATOM    780  CG  PHE   103      13.195   6.715   6.202  1.00 36.00           C  
ATOM    781  CD1 PHE   103      14.364   6.598   5.461  1.00 36.00           C  
ATOM    782  CD2 PHE   103      11.994   6.904   5.531  1.00 36.00           C  
ATOM    783  CE1 PHE   103      14.337   6.667   4.070  1.00 36.00           C  
ATOM    784  CE2 PHE   103      11.959   6.974   4.142  1.00 36.00           C  
ATOM    785  CZ  PHE   103      13.131   6.857   3.413  1.00 36.00           C  
ATOM    786  N   ARG   104      14.043   3.070   8.224  1.00 34.34           N  
ATOM    787  CA  ARG   104      15.098   2.203   7.709  1.00 34.34           C  
ATOM    788  C   ARG   104      15.123   2.216   6.185  1.00 34.34           C  
ATOM    789  O   ARG   104      14.077   2.328   5.542  1.00 34.34           O  
ATOM    790  CB  ARG   104      14.914   0.771   8.218  1.00 34.34           C  
ATOM    791  CG  ARG   104      15.104   0.622   9.719  1.00 34.34           C  
ATOM    792  CD  ARG   104      15.167  -0.841  10.136  1.00 34.34           C  
ATOM    793  NE  ARG   104      15.540  -0.985  11.540  1.00 34.34           N  
ATOM    794  CZ  ARG   104      15.766  -2.146  12.149  1.00 34.34           C  
ATOM    795  NH1 ARG   104      15.661  -3.291  11.486  1.00 34.34           N  
ATOM    796  NH2 ARG   104      16.100  -2.162  13.431  1.00 34.34           N  
ATOM    797  N   PRO   105      15.967   2.970   5.625  1.00 34.86           N  
ATOM    798  CA  PRO   105      16.077   3.144   4.174  1.00 34.86           C  
ATOM    799  C   PRO   105      15.424   2.006   3.393  1.00 34.86           C  
ATOM    800  O   PRO   105      15.271   2.099   2.172  1.00 34.86           O  
ATOM    801  CB  PRO   105      17.589   3.173   3.936  1.00 34.86           C  
ATOM    802  CG  PRO   105      18.190   2.785   5.248  1.00 34.86           C  
ATOM    803  CD  PRO   105      17.099   2.748   6.280  1.00 34.86           C  
ATOM    804  N   SER   106      14.915   1.006   4.052  1.00 37.08           N  
ATOM    805  CA  SER   106      14.522  -0.043   3.117  1.00 37.08           C  
ATOM    806  C   SER   106      13.054   0.086   2.726  1.00 37.08           C  
ATOM    807  O   SER   106      12.403  -0.908   2.398  1.00 37.08           O  
ATOM    808  CB  SER   106      14.777  -1.424   3.722  1.00 37.08           C  
ATOM    809  OG  SER   106      14.069  -1.578   4.940  1.00 37.08           O  
ATOM    810  N   TYR   107      12.481   1.165   2.954  1.00 34.09           N  
ATOM    811  CA  TYR   107      11.085   1.240   2.540  1.00 34.09           C  
ATOM    812  C   TYR   107      10.972   1.465   1.037  1.00 34.09           C  
ATOM    813  O   TYR   107      11.660   2.322   0.478  1.00 34.09           O  
ATOM    814  CB  TYR   107      10.361   2.362   3.291  1.00 34.09           C  
ATOM    815  CG  TYR   107      10.155   2.076   4.758  1.00 34.09           C  
ATOM    816  CD1 TYR   107       9.103   1.272   5.190  1.00 34.09           C  
ATOM    817  CD2 TYR   107      11.010   2.610   5.716  1.00 34.09           C  
ATOM    818  CE1 TYR   107       8.908   1.007   6.541  1.00 34.09           C  
ATOM    819  CE2 TYR   107      10.824   2.352   7.070  1.00 34.09           C  
ATOM    820  CZ  TYR   107       9.772   1.550   7.472  1.00 34.09           C  
ATOM    821  OH  TYR   107       9.584   1.291   8.811  1.00 34.09           O  
ATOM    822  N   ASN   108      10.650   0.447   0.312  1.00 39.31           N  
ATOM    823  CA  ASN   108      10.272   0.771  -1.059  1.00 39.31           C  
ATOM    824  C   ASN   108       8.818   1.227  -1.146  1.00 39.31           C  
ATOM    825  O   ASN   108       7.951   0.686  -0.457  1.00 39.31           O  
ATOM    826  CB  ASN   108      10.508  -0.428  -1.979  1.00 39.31           C  
ATOM    827  CG  ASN   108      11.979  -0.758  -2.142  1.00 39.31           C  
ATOM    828  OD1 ASN   108      12.838   0.124  -2.067  1.00 39.31           O  
ATOM    829  ND2 ASN   108      12.280  -2.032  -2.364  1.00 39.31           N  
ATOM    830  N   ILE   109       8.652   2.481  -1.212  1.00 42.54           N  
ATOM    831  CA  ILE   109       7.368   3.141  -1.419  1.00 42.54           C  
ATOM    832  C   ILE   109       6.748   2.664  -2.731  1.00 42.54           C  
ATOM    833  O   ILE   109       7.379   2.741  -3.787  1.00 42.54           O  
ATOM    834  CB  ILE   109       7.516   4.679  -1.424  1.00 42.54           C  
ATOM    835  CG1 ILE   109       8.136   5.160  -0.107  1.00 42.54           C  
ATOM    836  CG2 ILE   109       6.163   5.351  -1.670  1.00 42.54           C  
ATOM    837  CD1 ILE   109       8.515   6.634  -0.104  1.00 42.54           C  
ATOM    838  N   VAL   110       5.692   2.041  -2.586  1.00 43.41           N  
ATOM    839  CA  VAL   110       4.983   1.724  -3.822  1.00 43.41           C  
ATOM    840  C   VAL   110       3.769   2.638  -3.970  1.00 43.41           C  
ATOM    841  O   VAL   110       2.975   2.782  -3.038  1.00 43.41           O  
ATOM    842  CB  VAL   110       4.544   0.243  -3.861  1.00 43.41           C  
ATOM    843  CG1 VAL   110       3.855  -0.081  -5.185  1.00 43.41           C  
ATOM    844  CG2 VAL   110       5.745  -0.675  -3.640  1.00 43.41           C  
ATOM    845  N   VAL   111       3.865   3.499  -4.882  1.00 44.00           N  
ATOM    846  CA  VAL   111       2.763   4.402  -5.195  1.00 44.00           C  
ATOM    847  C   VAL   111       1.726   3.677  -6.050  1.00 44.00           C  
ATOM    848  O   VAL   111       2.071   3.043  -7.050  1.00 44.00           O  
ATOM    849  CB  VAL   111       3.258   5.672  -5.922  1.00 44.00           C  
ATOM    850  CG1 VAL   111       2.093   6.615  -6.218  1.00 44.00           C  
ATOM    851  CG2 VAL   111       4.325   6.381  -5.089  1.00 44.00           C  
ATOM    852  N   PHE   112       0.526   3.743  -5.550  1.00 48.65           N  
ATOM    853  CA  PHE   112      -0.514   3.116  -6.356  1.00 48.65           C  
ATOM    854  C   PHE   112      -1.494   4.158  -6.883  1.00 48.65           C  
ATOM    855  O   PHE   112      -1.852   5.097  -6.169  1.00 48.65           O  
ATOM    856  CB  PHE   112      -1.263   2.057  -5.541  1.00 48.65           C  
ATOM    857  CG  PHE   112      -0.461   0.809  -5.285  1.00 48.65           C  
ATOM    858  CD1 PHE   112      -0.437  -0.222  -6.216  1.00 48.65           C  
ATOM    859  CD2 PHE   112       0.270   0.667  -4.112  1.00 48.65           C  
ATOM    860  CE1 PHE   112       0.304  -1.378  -5.982  1.00 48.65           C  
ATOM    861  CE2 PHE   112       1.013  -0.485  -3.871  1.00 48.65           C  
ATOM    862  CZ  PHE   112       1.028  -1.507  -4.807  1.00 48.65           C  
ATOM    863  N   VAL   113      -1.886   3.985  -8.041  1.00 47.06           N  
ATOM    864  CA  VAL   113      -2.944   4.799  -8.630  1.00 47.06           C  
ATOM    865  C   VAL   113      -4.292   4.103  -8.453  1.00 47.06           C  
ATOM    866  O   VAL   113      -4.456   2.945  -8.844  1.00 47.06           O  
ATOM    867  CB  VAL   113      -2.681   5.076 -10.128  1.00 47.06           C  
ATOM    868  CG1 VAL   113      -3.782   5.956 -10.716  1.00 47.06           C  
ATOM    869  CG2 VAL   113      -1.313   5.729 -10.316  1.00 47.06           C  
ATOM    870  N   VAL   114      -5.037   4.687  -7.603  1.00 51.83           N  
ATOM    871  CA  VAL   114      -6.350   4.099  -7.360  1.00 51.83           C  
ATOM    872  C   VAL   114      -7.399   4.807  -8.215  1.00 51.83           C  
ATOM    873  O   VAL   114      -7.391   6.035  -8.329  1.00 51.83           O  
ATOM    874  CB  VAL   114      -6.739   4.176  -5.866  1.00 51.83           C  
ATOM    875  CG1 VAL   114      -7.967   3.313  -5.583  1.00 51.83           C  
ATOM    876  CG2 VAL   114      -5.566   3.748  -4.987  1.00 51.83           C  
ATOM    877  N   SER   115      -8.089   4.092  -8.973  1.00 53.85           N  
ATOM    878  CA  SER   115      -9.276   4.682  -9.582  1.00 53.85           C  
ATOM    879  C   SER   115     -10.410   4.812  -8.571  1.00 53.85           C  
ATOM    880  O   SER   115     -10.743   3.850  -7.876  1.00 53.85           O  
ATOM    881  CB  SER   115      -9.739   3.844 -10.775  1.00 53.85           C  
ATOM    882  OG  SER   115     -11.006   4.282 -11.236  1.00 53.85           O  
ATOM    883  N   PRO   116     -10.684   6.017  -8.260  1.00 52.86           N  
ATOM    884  CA  PRO   116     -11.761   6.175  -7.280  1.00 52.86           C  
ATOM    885  C   PRO   116     -12.945   5.250  -7.550  1.00 52.86           C  
ATOM    886  O   PRO   116     -13.749   4.991  -6.651  1.00 52.86           O  
ATOM    887  CB  PRO   116     -12.167   7.642  -7.436  1.00 52.86           C  
ATOM    888  CG  PRO   116     -11.350   8.145  -8.582  1.00 52.86           C  
ATOM    889  CD  PRO   116     -10.408   7.056  -9.010  1.00 52.86           C  
ATOM    890  N   GLN   117     -12.991   4.823  -8.783  1.00 59.24           N  
ATOM    891  CA  GLN   117     -14.191   4.053  -9.092  1.00 59.24           C  
ATOM    892  C   GLN   117     -13.928   2.554  -8.977  1.00 59.24           C  
ATOM    893  O   GLN   117     -14.828   1.742  -9.201  1.00 59.24           O  
ATOM    894  CB  GLN   117     -14.700   4.391 -10.494  1.00 59.24           C  
ATOM    895  CG  GLN   117     -15.006   5.868 -10.698  1.00 59.24           C  
ATOM    896  CD  GLN   117     -16.222   6.328  -9.916  1.00 59.24           C  
ATOM    897  OE1 GLN   117     -17.127   5.539  -9.628  1.00 59.24           O  
ATOM    898  NE2 GLN   117     -16.253   7.610  -9.567  1.00 59.24           N  
ATOM    899  N   ALA   118     -12.695   2.265  -8.665  1.00 63.02           N  
ATOM    900  CA  ALA   118     -12.374   0.843  -8.589  1.00 63.02           C  
ATOM    901  C   ALA   118     -12.791   0.257  -7.243  1.00 63.02           C  
ATOM    902  O   ALA   118     -12.895   0.981  -6.249  1.00 63.02           O  
ATOM    903  CB  ALA   118     -10.881   0.621  -8.822  1.00 63.02           C  
ATOM    904  N   ASN   119     -13.136  -0.950  -7.287  1.00 73.10           N  
ATOM    905  CA  ASN   119     -13.442  -1.688  -6.066  1.00 73.10           C  
ATOM    906  C   ASN   119     -12.244  -2.504  -5.589  1.00 73.10           C  
ATOM    907  O   ASN   119     -11.605  -3.198  -6.382  1.00 73.10           O  
ATOM    908  CB  ASN   119     -14.654  -2.598  -6.277  1.00 73.10           C  
ATOM    909  CG  ASN   119     -15.935  -1.820  -6.502  1.00 73.10           C  
ATOM    910  OD1 ASN   119     -16.130  -0.743  -5.933  1.00 73.10           O  
ATOM    911  ND2 ASN   119     -16.818  -2.360  -7.334  1.00 73.10           N  
ATOM    912  N   TYR   120     -11.942  -2.329  -4.403  1.00 74.04           N  
ATOM    913  CA  TYR   120     -10.835  -3.062  -3.799  1.00 74.04           C  
ATOM    914  C   TYR   120     -11.341  -4.061  -2.765  1.00 74.04           C  
ATOM    915  O   TYR   120     -12.259  -3.759  -1.999  1.00 74.04           O  
ATOM    916  CB  TYR   120      -9.841  -2.095  -3.148  1.00 74.04           C  
ATOM    917  CG  TYR   120      -9.207  -1.130  -4.121  1.00 74.04           C  
ATOM    918  CD1 TYR   120      -7.988  -1.423  -4.728  1.00 74.04           C  
ATOM    919  CD2 TYR   120      -9.825   0.076  -4.434  1.00 74.04           C  
ATOM    920  CE1 TYR   120      -7.399  -0.536  -5.623  1.00 74.04           C  
ATOM    921  CE2 TYR   120      -9.246   0.971  -5.328  1.00 74.04           C  
ATOM    922  CZ  TYR   120      -8.034   0.656  -5.917  1.00 74.04           C  
ATOM    923  OH  TYR   120      -7.456   1.538  -6.803  1.00 74.04           O  
ATOM    924  N   SER   121     -10.828  -5.218  -2.913  1.00 77.46           N  
ATOM    925  CA  SER   121     -11.171  -6.238  -1.928  1.00 77.46           C  
ATOM    926  C   SER   121      -9.919  -6.883  -1.342  1.00 77.46           C  
ATOM    927  O   SER   121      -8.953  -7.143  -2.063  1.00 77.46           O  
ATOM    928  CB  SER   121     -12.062  -7.311  -2.555  1.00 77.46           C  
ATOM    929  OG  SER   121     -13.246  -6.737  -3.081  1.00 77.46           O  
ATOM    930  N   TRP   122      -9.995  -6.985  -0.098  1.00 76.54           N  
ATOM    931  CA  TRP   122      -9.017  -7.855   0.547  1.00 76.54           C  
ATOM    932  C   TRP   122      -9.395  -9.322   0.374  1.00 76.54           C  
ATOM    933  O   TRP   122     -10.542  -9.707   0.613  1.00 76.54           O  
ATOM    934  CB  TRP   122      -8.896  -7.518   2.036  1.00 76.54           C  
ATOM    935  CG  TRP   122      -8.062  -8.491   2.815  1.00 76.54           C  
ATOM    936  CD1 TRP   122      -8.508  -9.445   3.687  1.00 76.54           C  
ATOM    937  CD2 TRP   122      -6.636  -8.599   2.796  1.00 76.54           C  
ATOM    938  NE1 TRP   122      -7.444 -10.141   4.210  1.00 76.54           N  
ATOM    939  CE2 TRP   122      -6.284  -9.643   3.680  1.00 76.54           C  
ATOM    940  CE3 TRP   122      -5.619  -7.916   2.114  1.00 76.54           C  
ATOM    941  CZ2 TRP   122      -4.957 -10.019   3.901  1.00 76.54           C  
ATOM    942  CZ3 TRP   122      -4.299  -8.291   2.336  1.00 76.54           C  
ATOM    943  CH2 TRP   122      -3.982  -9.333   3.222  1.00 76.54           C  
ATOM    944  N   VAL   123      -8.500 -10.090  -0.118  1.00 75.47           N  
ATOM    945  CA  VAL   123      -8.684 -11.522  -0.329  1.00 75.47           C  
ATOM    946  C   VAL   123      -7.684 -12.302   0.521  1.00 75.47           C  
ATOM    947  O   VAL   123      -6.475 -12.073   0.436  1.00 75.47           O  
ATOM    948  CB  VAL   123      -8.529 -11.901  -1.819  1.00 75.47           C  
ATOM    949  CG1 VAL   123      -8.851 -13.379  -2.036  1.00 75.47           C  
ATOM    950  CG2 VAL   123      -9.425 -11.021  -2.689  1.00 75.47           C  
ATOM    951  N   ASN   124      -8.249 -13.136   1.380  1.00 74.27           N  
ATOM    952  CA  ASN   124      -7.368 -13.995   2.165  1.00 74.27           C  
ATOM    953  C   ASN   124      -6.550 -14.924   1.272  1.00 74.27           C  
ATOM    954  O   ASN   124      -6.875 -15.108   0.098  1.00 74.27           O  
ATOM    955  CB  ASN   124      -8.176 -14.808   3.178  1.00 74.27           C  
ATOM    956  CG  ASN   124      -8.759 -13.950   4.284  1.00 74.27           C  
ATOM    957  OD1 ASN   124      -8.275 -12.847   4.550  1.00 74.27           O  
ATOM    958  ND2 ASN   124      -9.803 -14.450   4.935  1.00 74.27           N  
ATOM    959  N   ALA   125      -5.485 -15.400   1.804  1.00 72.87           N  
ATOM    960  CA  ALA   125      -4.603 -16.298   1.063  1.00 72.87           C  
ATOM    961  C   ALA   125      -5.361 -17.527   0.569  1.00 72.87           C  
ATOM    962  O   ALA   125      -4.986 -18.130  -0.440  1.00 72.87           O  
ATOM    963  CB  ALA   125      -3.421 -16.719   1.933  1.00 72.87           C  
ATOM    964  N   ASP   126      -6.440 -17.927   1.317  1.00 77.32           N  
ATOM    965  CA  ASP   126      -7.206 -19.098   0.900  1.00 77.32           C  
ATOM    966  C   ASP   126      -8.233 -18.731  -0.168  1.00 77.32           C  
ATOM    967  O   ASP   126      -8.977 -19.592  -0.644  1.00 77.32           O  
ATOM    968  CB  ASP   126      -7.903 -19.740   2.102  1.00 77.32           C  
ATOM    969  CG  ASP   126      -8.929 -18.826   2.750  1.00 77.32           C  
ATOM    970  OD1 ASP   126      -9.097 -17.675   2.291  1.00 77.32           O  
ATOM    971  OD2 ASP   126      -9.573 -19.260   3.729  1.00 77.32           O  
ATOM    972  N   GLY   127      -8.353 -17.435  -0.494  1.00 74.88           N  
ATOM    973  CA  GLY   127      -9.228 -16.991  -1.567  1.00 74.88           C  
ATOM    974  C   GLY   127     -10.536 -16.407  -1.067  1.00 74.88           C  
ATOM    975  O   GLY   127     -11.328 -15.883  -1.853  1.00 74.88           O  
ATOM    976  N   SER   128     -10.777 -16.549   0.193  1.00 82.06           N  
ATOM    977  CA  SER   128     -12.010 -15.995   0.744  1.00 82.06           C  
ATOM    978  C   SER   128     -11.927 -14.477   0.867  1.00 82.06           C  
ATOM    979  O   SER   128     -10.842 -13.922   1.045  1.00 82.06           O  
ATOM    980  CB  SER   128     -12.309 -16.610   2.112  1.00 82.06           C  
ATOM    981  OG  SER   128     -11.268 -16.326   3.030  1.00 82.06           O  
ATOM    982  N   VAL   129     -13.045 -13.815   0.618  1.00 81.57           N  
ATOM    983  CA  VAL   129     -13.188 -12.381   0.847  1.00 81.57           C  
ATOM    984  C   VAL   129     -14.005 -12.138   2.114  1.00 81.57           C  
ATOM    985  O   VAL   129     -15.222 -12.339   2.123  1.00 81.57           O  
ATOM    986  CB  VAL   129     -13.852 -11.677  -0.358  1.00 81.57           C  
ATOM    987  CG1 VAL   129     -13.963 -10.174  -0.112  1.00 81.57           C  
ATOM    988  CG2 VAL   129     -13.065 -11.956  -1.637  1.00 81.57           C  
ATOM    989  N   PRO   130     -13.355 -11.746   3.159  1.00 80.09           N  
ATOM    990  CA  PRO   130     -14.131 -11.510   4.380  1.00 80.09           C  
ATOM    991  C   PRO   130     -15.184 -10.418   4.208  1.00 80.09           C  
ATOM    992  O   PRO   130     -15.014  -9.516   3.384  1.00 80.09           O  
ATOM    993  CB  PRO   130     -13.068 -11.089   5.397  1.00 80.09           C  
ATOM    994  CG  PRO   130     -11.769 -11.520   4.794  1.00 80.09           C  
ATOM    995  CD  PRO   130     -11.935 -11.587   3.303  1.00 80.09           C  
ATOM    996  N   GLN   131     -16.329 -10.537   4.977  1.00 82.33           N  
ATOM    997  CA  GLN   131     -17.406  -9.553   4.937  1.00 82.33           C  
ATOM    998  C   GLN   131     -16.901  -8.169   5.334  1.00 82.33           C  
ATOM    999  O   GLN   131     -16.190  -8.024   6.330  1.00 82.33           O  
ATOM   1000  CB  GLN   131     -18.554  -9.976   5.854  1.00 82.33           C  
ATOM   1001  CG  GLN   131     -19.858  -9.236   5.589  1.00 82.33           C  
ATOM   1002  CD  GLN   131     -20.959  -9.620   6.559  1.00 82.33           C  
ATOM   1003  OE1 GLN   131     -20.803 -10.547   7.360  1.00 82.33           O  
ATOM   1004  NE2 GLN   131     -22.081  -8.911   6.493  1.00 82.33           N  
ATOM   1005  N   GLY   132     -17.179  -7.199   4.507  1.00 80.52           N  
ATOM   1006  CA  GLY   132     -16.852  -5.818   4.820  1.00 80.52           C  
ATOM   1007  C   GLY   132     -15.469  -5.410   4.350  1.00 80.52           C  
ATOM   1008  O   GLY   132     -14.996  -4.317   4.670  1.00 80.52           O  
ATOM   1009  N   MET   133     -14.814  -6.296   3.762  1.00 80.63           N  
ATOM   1010  CA  MET   133     -13.439  -5.973   3.394  1.00 80.63           C  
ATOM   1011  C   MET   133     -13.344  -5.590   1.921  1.00 80.63           C  
ATOM   1012  O   MET   133     -12.442  -6.042   1.214  1.00 80.63           O  
ATOM   1013  CB  MET   133     -12.512  -7.154   3.688  1.00 80.63           C  
ATOM   1014  CG  MET   133     -12.344  -7.447   5.170  1.00 80.63           C  
ATOM   1015  SD  MET   133     -11.188  -6.282   5.991  1.00 80.63           S  
ATOM   1016  CE  MET   133     -10.823  -7.209   7.508  1.00 80.63           C  
ATOM   1017  N   THR   134     -14.324  -4.903   1.451  1.00 78.34           N  
ATOM   1018  CA  THR   134     -14.372  -4.312   0.119  1.00 78.34           C  
ATOM   1019  C   THR   134     -14.565  -2.800   0.204  1.00 78.34           C  
ATOM   1020  O   THR   134     -15.251  -2.307   1.102  1.00 78.34           O  
ATOM   1021  CB  THR   134     -15.501  -4.929  -0.727  1.00 78.34           C  
ATOM   1022  OG1 THR   134     -16.693  -5.008   0.065  1.00 78.34           O  
ATOM   1023  CG2 THR   134     -15.129  -6.328  -1.205  1.00 78.34           C  
ATOM   1024  N   ALA   135     -13.716  -2.112  -0.455  1.00 73.24           N  
ATOM   1025  CA  ALA   135     -13.853  -0.658  -0.447  1.00 73.24           C  
ATOM   1026  C   ALA   135     -13.655  -0.080  -1.845  1.00 73.24           C  
ATOM   1027  O   ALA   135     -12.967  -0.676  -2.678  1.00 73.24           O  
ATOM   1028  CB  ALA   135     -12.857  -0.035   0.528  1.00 73.24           C  
ATOM   1029  N   THR   136     -14.412   0.946  -2.080  1.00 70.35           N  
ATOM   1030  CA  THR   136     -14.101   1.742  -3.261  1.00 70.35           C  
ATOM   1031  C   THR   136     -12.881   2.625  -3.013  1.00 70.35           C  
ATOM   1032  O   THR   136     -12.413   2.741  -1.879  1.00 70.35           O  
ATOM   1033  CB  THR   136     -15.297   2.620  -3.674  1.00 70.35           C  
ATOM   1034  OG1 THR   136     -15.683   3.443  -2.567  1.00 70.35           O  
ATOM   1035  CG2 THR   136     -16.487   1.764  -4.096  1.00 70.35           C  
ATOM   1036  N   GLY   137     -12.325   3.065  -4.028  1.00 61.62           N  
ATOM   1037  CA  GLY   137     -11.067   3.790  -3.953  1.00 61.62           C  
ATOM   1038  C   GLY   137     -11.072   4.887  -2.905  1.00 61.62           C  
ATOM   1039  O   GLY   137     -10.080   5.087  -2.202  1.00 61.62           O  
ATOM   1040  N   ASN   138     -12.214   5.534  -2.759  1.00 61.32           N  
ATOM   1041  CA  ASN   138     -12.232   6.644  -1.812  1.00 61.32           C  
ATOM   1042  C   ASN   138     -12.224   6.150  -0.368  1.00 61.32           C  
ATOM   1043  O   ASN   138     -12.015   6.934   0.559  1.00 61.32           O  
ATOM   1044  CB  ASN   138     -13.447   7.542  -2.059  1.00 61.32           C  
ATOM   1045  CG  ASN   138     -14.740   6.757  -2.167  1.00 61.32           C  
ATOM   1046  OD1 ASN   138     -14.729   5.550  -2.424  1.00 61.32           O  
ATOM   1047  ND2 ASN   138     -15.864   7.436  -1.971  1.00 61.32           N  
ATOM   1048  N   ARG   139     -12.390   4.901  -0.222  1.00 66.46           N  
ATOM   1049  CA  ARG   139     -12.473   4.320   1.114  1.00 66.46           C  
ATOM   1050  C   ARG   139     -11.334   3.334   1.354  1.00 66.46           C  
ATOM   1051  O   ARG   139     -11.478   2.388   2.131  1.00 66.46           O  
ATOM   1052  CB  ARG   139     -13.820   3.623   1.315  1.00 66.46           C  
ATOM   1053  CG  ARG   139     -15.014   4.563   1.268  1.00 66.46           C  
ATOM   1054  CD  ARG   139     -16.283   3.889   1.767  1.00 66.46           C  
ATOM   1055  NE  ARG   139     -17.312   4.865   2.112  1.00 66.46           N  
ATOM   1056  CZ  ARG   139     -18.445   4.580   2.747  1.00 66.46           C  
ATOM   1057  NH1 ARG   139     -18.719   3.335   3.120  1.00 66.46           N  
ATOM   1058  NH2 ARG   139     -19.312   5.546   3.012  1.00 66.46           N  
ATOM   1059  N   LEU   140     -10.336   3.443   0.559  1.00 64.54           N  
ATOM   1060  CA  LEU   140      -9.223   2.504   0.644  1.00 64.54           C  
ATOM   1061  C   LEU   140      -8.537   2.597   2.003  1.00 64.54           C  
ATOM   1062  O   LEU   140      -8.051   1.592   2.527  1.00 64.54           O  
ATOM   1063  CB  LEU   140      -8.210   2.771  -0.472  1.00 64.54           C  
ATOM   1064  CG  LEU   140      -7.285   1.610  -0.840  1.00 64.54           C  
ATOM   1065  CD1 LEU   140      -7.783   0.916  -2.103  1.00 64.54           C  
ATOM   1066  CD2 LEU   140      -5.854   2.104  -1.024  1.00 64.54           C  
ATOM   1067  N   SER   141      -8.507   3.783   2.537  1.00 64.71           N  
ATOM   1068  CA  SER   141      -7.883   3.950   3.846  1.00 64.71           C  
ATOM   1069  C   SER   141      -8.561   3.079   4.897  1.00 64.71           C  
ATOM   1070  O   SER   141      -7.889   2.453   5.720  1.00 64.71           O  
ATOM   1071  CB  SER   141      -7.929   5.416   4.279  1.00 64.71           C  
ATOM   1072  OG  SER   141      -7.414   5.569   5.590  1.00 64.71           O  
ATOM   1073  N   SER   142      -9.855   3.070   4.826  1.00 69.71           N  
ATOM   1074  CA  SER   142     -10.595   2.241   5.773  1.00 69.71           C  
ATOM   1075  C   SER   142     -10.285   0.762   5.573  1.00 69.71           C  
ATOM   1076  O   SER   142     -10.147   0.014   6.544  1.00 69.71           O  
ATOM   1077  CB  SER   142     -12.099   2.479   5.631  1.00 69.71           C  
ATOM   1078  OG  SER   142     -12.418   3.839   5.869  1.00 69.71           O  
ATOM   1079  N   LEU   143     -10.187   0.424   4.338  1.00 70.46           N  
ATOM   1080  CA  LEU   143      -9.869  -0.963   4.016  1.00 70.46           C  
ATOM   1081  C   LEU   143      -8.481  -1.335   4.525  1.00 70.46           C  
ATOM   1082  O   LEU   143      -8.303  -2.388   5.141  1.00 70.46           O  
ATOM   1083  CB  LEU   143      -9.950  -1.194   2.504  1.00 70.46           C  
ATOM   1084  CG  LEU   143      -9.595  -2.599   2.014  1.00 70.46           C  
ATOM   1085  CD1 LEU   143     -10.581  -3.620   2.571  1.00 70.46           C  
ATOM   1086  CD2 LEU   143      -9.575  -2.644   0.490  1.00 70.46           C  
ATOM   1087  N   ILE   144      -7.525  -0.523   4.301  1.00 68.03           N  
ATOM   1088  CA  ILE   144      -6.153  -0.804   4.709  1.00 68.03           C  
ATOM   1089  C   ILE   144      -6.081  -0.928   6.229  1.00 68.03           C  
ATOM   1090  O   ILE   144      -5.402  -1.812   6.755  1.00 68.03           O  
ATOM   1091  CB  ILE   144      -5.180   0.290   4.214  1.00 68.03           C  
ATOM   1092  CG1 ILE   144      -5.103   0.283   2.683  1.00 68.03           C  
ATOM   1093  CG2 ILE   144      -3.792   0.099   4.833  1.00 68.03           C  
ATOM   1094  CD1 ILE   144      -4.497  -0.985   2.099  1.00 68.03           C  
ATOM   1095  N   ASN   145      -6.823  -0.017   6.863  1.00 69.26           N  
ATOM   1096  CA  ASN   145      -6.876  -0.099   8.318  1.00 69.26           C  
ATOM   1097  C   ASN   145      -7.444  -1.437   8.785  1.00 69.26           C  
ATOM   1098  O   ASN   145      -6.922  -2.045   9.720  1.00 69.26           O  
ATOM   1099  CB  ASN   145      -7.699   1.056   8.892  1.00 69.26           C  
ATOM   1100  CG  ASN   145      -6.891   2.330   9.045  1.00 69.26           C  
ATOM   1101  OD1 ASN   145      -5.659   2.307   8.999  1.00 69.26           O  
ATOM   1102  ND2 ASN   145      -7.580   3.450   9.227  1.00 69.26           N  
ATOM   1103  N   ALA   146      -8.435  -1.861   8.090  1.00 72.89           N  
ATOM   1104  CA  ALA   146      -9.062  -3.140   8.414  1.00 72.89           C  
ATOM   1105  C   ALA   146      -8.114  -4.303   8.132  1.00 72.89           C  
ATOM   1106  O   ALA   146      -8.056  -5.265   8.900  1.00 72.89           O  
ATOM   1107  CB  ALA   146     -10.359  -3.312   7.628  1.00 72.89           C  
ATOM   1108  N   ILE   147      -7.409  -4.206   7.083  1.00 69.38           N  
ATOM   1109  CA  ILE   147      -6.458  -5.239   6.686  1.00 69.38           C  
ATOM   1110  C   ILE   147      -5.379  -5.387   7.756  1.00 69.38           C  
ATOM   1111  O   ILE   147      -4.985  -6.504   8.099  1.00 69.38           O  
ATOM   1112  CB  ILE   147      -5.815  -4.919   5.317  1.00 69.38           C  
ATOM   1113  CG1 ILE   147      -6.855  -5.041   4.197  1.00 69.38           C  
ATOM   1114  CG2 ILE   147      -4.618  -5.837   5.056  1.00 69.38           C  
ATOM   1115  CD1 ILE   147      -6.404  -4.454   2.867  1.00 69.38           C  
ATOM   1116  N   ASN   148      -4.910  -4.248   8.227  1.00 66.24           N  
ATOM   1117  CA  ASN   148      -3.842  -4.245   9.222  1.00 66.24           C  
ATOM   1118  C   ASN   148      -4.281  -4.921  10.518  1.00 66.24           C  
ATOM   1119  O   ASN   148      -3.445  -5.354  11.311  1.00 66.24           O  
ATOM   1120  CB  ASN   148      -3.373  -2.815   9.501  1.00 66.24           C  
ATOM   1121  CG  ASN   148      -2.493  -2.264   8.397  1.00 66.24           C  
ATOM   1122  OD1 ASN   148      -1.857  -3.019   7.656  1.00 66.24           O  
ATOM   1123  ND2 ASN   148      -2.450  -0.942   8.277  1.00 66.24           N  
ATOM   1124  N   LYS   149      -5.580  -5.075  10.593  1.00 71.67           N  
ATOM   1125  CA  LYS   149      -6.097  -5.714  11.800  1.00 71.67           C  
ATOM   1126  C   LYS   149      -6.219  -7.224  11.614  1.00 71.67           C  
ATOM   1127  O   LYS   149      -6.497  -7.952  12.569  1.00 71.67           O  
ATOM   1128  CB  LYS   149      -7.454  -5.122  12.183  1.00 71.67           C  
ATOM   1129  CG  LYS   149      -7.389  -3.674  12.647  1.00 71.67           C  
ATOM   1130  CD  LYS   149      -8.772  -3.130  12.977  1.00 71.67           C  
ATOM   1131  CE  LYS   149      -8.716  -1.663  13.381  1.00 71.67           C  
ATOM   1132  NZ  LYS   149     -10.081  -1.073  13.518  1.00 71.67           N  
ATOM   1133  N   THR   150      -5.997  -7.657  10.396  1.00 70.69           N  
ATOM   1134  CA  THR   150      -6.102  -9.086  10.120  1.00 70.69           C  
ATOM   1135  C   THR   150      -4.762  -9.780  10.346  1.00 70.69           C  
ATOM   1136  O   THR   150      -3.705  -9.158  10.221  1.00 70.69           O  
ATOM   1137  CB  THR   150      -6.580  -9.343   8.679  1.00 70.69           C  
ATOM   1138  OG1 THR   150      -5.635  -8.779   7.761  1.00 70.69           O  
ATOM   1139  CG2 THR   150      -7.947  -8.714   8.433  1.00 70.69           C  
ATOM   1140  N   ASP   151      -4.758 -10.982  10.850  1.00 68.33           N  
ATOM   1141  CA  ASP   151      -3.540 -11.746  11.102  1.00 68.33           C  
ATOM   1142  C   ASP   151      -3.246 -12.705   9.950  1.00 68.33           C  
ATOM   1143  O   ASP   151      -2.302 -13.494  10.019  1.00 68.33           O  
ATOM   1144  CB  ASP   151      -3.655 -12.521  12.416  1.00 68.33           C  
ATOM   1145  CG  ASP   151      -3.468 -11.642  13.641  1.00 68.33           C  
ATOM   1146  OD1 ASP   151      -2.880 -10.546  13.521  1.00 68.33           O  
ATOM   1147  OD2 ASP   151      -3.911 -12.051  14.736  1.00 68.33           O  
ATOM   1148  N   VAL   152      -3.998 -12.703   8.964  1.00 69.86           N  
ATOM   1149  CA  VAL   152      -3.879 -13.678   7.885  1.00 69.86           C  
ATOM   1150  C   VAL   152      -3.203 -13.032   6.677  1.00 69.86           C  
ATOM   1151  O   VAL   152      -3.409 -11.848   6.402  1.00 69.86           O  
ATOM   1152  CB  VAL   152      -5.257 -14.249   7.482  1.00 69.86           C  
ATOM   1153  CG1 VAL   152      -5.093 -15.454   6.558  1.00 69.86           C  
ATOM   1154  CG2 VAL   152      -6.060 -14.630   8.725  1.00 69.86           C  
ATOM   1155  N   ASP   153      -2.420 -13.804   6.078  1.00 68.22           N  
ATOM   1156  CA  ASP   153      -1.822 -13.353   4.825  1.00 68.22           C  
ATOM   1157  C   ASP   153      -2.877 -13.220   3.729  1.00 68.22           C  
ATOM   1158  O   ASP   153      -3.855 -13.970   3.708  1.00 68.22           O  
ATOM   1159  CB  ASP   153      -0.718 -14.315   4.380  1.00 68.22           C  
ATOM   1160  CG  ASP   153       0.461 -14.347   5.335  1.00 68.22           C  
ATOM   1161  OD1 ASP   153       0.697 -13.347   6.047  1.00 68.22           O  
ATOM   1162  OD2 ASP   153       1.164 -15.380   5.374  1.00 68.22           O  
ATOM   1163  N   GLY   154      -2.735 -12.208   2.930  1.00 67.60           N  
ATOM   1164  CA  GLY   154      -3.644 -12.042   1.808  1.00 67.60           C  
ATOM   1165  C   GLY   154      -3.181 -10.992   0.815  1.00 67.60           C  
ATOM   1166  O   GLY   154      -1.984 -10.723   0.701  1.00 67.60           O  
ATOM   1167  N   PHE   155      -4.088 -10.656  -0.085  1.00 66.22           N  
ATOM   1168  CA  PHE   155      -3.753  -9.645  -1.080  1.00 66.22           C  
ATOM   1169  C   PHE   155      -4.950  -8.745  -1.362  1.00 66.22           C  
ATOM   1170  O   PHE   155      -6.074  -9.055  -0.962  1.00 66.22           O  
ATOM   1171  CB  PHE   155      -3.274 -10.304  -2.378  1.00 66.22           C  
ATOM   1172  CG  PHE   155      -4.276 -11.248  -2.985  1.00 66.22           C  
ATOM   1173  CD1 PHE   155      -4.320 -12.581  -2.596  1.00 66.22           C  
ATOM   1174  CD2 PHE   155      -5.175 -10.802  -3.944  1.00 66.22           C  
ATOM   1175  CE1 PHE   155      -5.247 -13.457  -3.156  1.00 66.22           C  
ATOM   1176  CE2 PHE   155      -6.104 -11.672  -4.509  1.00 66.22           C  
ATOM   1177  CZ  PHE   155      -6.138 -12.999  -4.114  1.00 66.22           C  
ATOM   1178  N   ILE   156      -4.690  -7.557  -1.874  1.00 67.94           N  
ATOM   1179  CA  ILE   156      -5.734  -6.633  -2.303  1.00 67.94           C  
ATOM   1180  C   ILE   156      -6.007  -6.820  -3.794  1.00 67.94           C  
ATOM   1181  O   ILE   156      -5.079  -6.829  -4.605  1.00 67.94           O  
ATOM   1182  CB  ILE   156      -5.346  -5.166  -2.009  1.00 67.94           C  
ATOM   1183  CG1 ILE   156      -5.215  -4.941  -0.499  1.00 67.94           C  
ATOM   1184  CG2 ILE   156      -6.369  -4.204  -2.620  1.00 67.94           C  
ATOM   1185  CD1 ILE   156      -4.655  -3.576  -0.123  1.00 67.94           C  
ATOM   1186  N   SER   157      -7.171  -7.191  -4.062  1.00 67.19           N  
ATOM   1187  CA  SER   157      -7.609  -7.287  -5.450  1.00 67.19           C  
ATOM   1188  C   SER   157      -8.390  -6.047  -5.871  1.00 67.19           C  
ATOM   1189  O   SER   157      -9.270  -5.584  -5.142  1.00 67.19           O  
ATOM   1190  CB  SER   157      -8.469  -8.535  -5.655  1.00 67.19           C  
ATOM   1191  OG  SER   157      -9.035  -8.548  -6.955  1.00 67.19           O  
ATOM   1192  N   ALA   158      -7.946  -5.437  -6.912  1.00 63.62           N  
ATOM   1193  CA  ALA   158      -8.616  -4.251  -7.440  1.00 63.62           C  
ATOM   1194  C   ALA   158      -9.293  -4.552  -8.774  1.00 63.62           C  
ATOM   1195  O   ALA   158      -8.671  -5.110  -9.681  1.00 63.62           O  
ATOM   1196  CB  ALA   158      -7.622  -3.104  -7.598  1.00 63.62           C  
ATOM   1197  N   GLN   159     -10.506  -4.418  -8.835  1.00 61.39           N  
ATOM   1198  CA  GLN   159     -11.212  -4.566 -10.104  1.00 61.39           C  
ATOM   1199  C   GLN   159     -11.589  -3.206 -10.686  1.00 61.39           C  
ATOM   1200  O   GLN   159     -12.414  -2.489 -10.116  1.00 61.39           O  
ATOM   1201  CB  GLN   159     -12.464  -5.425  -9.924  1.00 61.39           C  
ATOM   1202  CG  GLN   159     -12.528  -6.623 -10.864  1.00 61.39           C  
ATOM   1203  CD  GLN   159     -13.723  -7.518 -10.593  1.00 61.39           C  
ATOM   1204  OE1 GLN   159     -14.560  -7.217  -9.736  1.00 61.39           O  
ATOM   1205  NE2 GLN   159     -13.810  -8.626 -11.321  1.00 61.39           N  
ATOM   1206  N   GLY   160     -10.703  -2.666 -11.447  1.00 51.57           N  
ATOM   1207  CA  GLY   160     -11.049  -1.411 -12.096  1.00 51.57           C  
ATOM   1208  C   GLY   160     -11.563  -1.593 -13.512  1.00 51.57           C  
ATOM   1209  O   GLY   160     -11.911  -2.705 -13.913  1.00 51.57           O  
ATOM   1210  N   GLU   161     -11.922  -0.571 -14.186  1.00 45.50           N  
ATOM   1211  CA  GLU   161     -12.306  -0.551 -15.595  1.00 45.50           C  
ATOM   1212  C   GLU   161     -11.195  -1.112 -16.478  1.00 45.50           C  
ATOM   1213  O   GLU   161     -11.466  -1.738 -17.504  1.00 45.50           O  
ATOM   1214  CB  GLU   161     -12.660   0.872 -16.035  1.00 45.50           C  
ATOM   1215  CG  GLU   161     -14.030   1.338 -15.566  1.00 45.50           C  
ATOM   1216  CD  GLU   161     -14.446   2.674 -16.161  1.00 45.50           C  
ATOM   1217  OE1 GLU   161     -15.570   3.144 -15.873  1.00 45.50           O  
ATOM   1218  OE2 GLU   161     -13.642   3.255 -16.924  1.00 45.50           O  
ATOM   1219  N   THR   162      -9.982  -0.944 -16.031  1.00 40.26           N  
ATOM   1220  CA  THR   162      -8.947  -1.343 -16.978  1.00 40.26           C  
ATOM   1221  C   THR   162      -8.368  -2.705 -16.604  1.00 40.26           C  
ATOM   1222  O   THR   162      -7.656  -3.322 -17.399  1.00 40.26           O  
ATOM   1223  CB  THR   162      -7.815  -0.301 -17.042  1.00 40.26           C  
ATOM   1224  OG1 THR   162      -7.523   0.160 -15.717  1.00 40.26           O  
ATOM   1225  CG2 THR   162      -8.214   0.891 -17.906  1.00 40.26           C  
ATOM   1226  N   GLY   163      -8.902  -3.313 -15.590  1.00 41.45           N  
ATOM   1227  CA  GLY   163      -8.424  -4.664 -15.343  1.00 41.45           C  
ATOM   1228  C   GLY   163      -8.319  -5.000 -13.868  1.00 41.45           C  
ATOM   1229  O   GLY   163      -8.908  -4.318 -13.027  1.00 41.45           O  
ATOM   1230  N   THR   164      -7.878  -6.181 -13.596  1.00 42.60           N  
ATOM   1231  CA  THR   164      -7.718  -6.664 -12.229  1.00 42.60           C  
ATOM   1232  C   THR   164      -6.271  -6.516 -11.769  1.00 42.60           C  
ATOM   1233  O   THR   164      -5.343  -6.866 -12.501  1.00 42.60           O  
ATOM   1234  CB  THR   164      -8.153  -8.135 -12.101  1.00 42.60           C  
ATOM   1235  OG1 THR   164      -9.273  -8.373 -12.963  1.00 42.60           O  
ATOM   1236  CG2 THR   164      -8.550  -8.469 -10.667  1.00 42.60           C  
ATOM   1237  N   LEU   165      -6.140  -5.679 -10.894  1.00 45.89           N  
ATOM   1238  CA  LEU   165      -4.825  -5.605 -10.267  1.00 45.89           C  
ATOM   1239  C   LEU   165      -4.817  -6.345  -8.933  1.00 45.89           C  
ATOM   1240  O   LEU   165      -5.760  -6.230  -8.148  1.00 45.89           O  
ATOM   1241  CB  LEU   165      -4.414  -4.145 -10.056  1.00 45.89           C  
ATOM   1242  CG  LEU   165      -3.020  -3.755 -10.551  1.00 45.89           C  
ATOM   1243  CD1 LEU   165      -3.111  -2.579 -11.517  1.00 45.89           C  
ATOM   1244  CD2 LEU   165      -2.109  -3.420  -9.375  1.00 45.89           C  
ATOM   1245  N   GLN   166      -3.805  -7.132  -8.744  1.00 46.19           N  
ATOM   1246  CA  GLN   166      -3.673  -7.863  -7.488  1.00 46.19           C  
ATOM   1247  C   GLN   166      -2.463  -7.378  -6.694  1.00 46.19           C  
ATOM   1248  O   GLN   166      -1.352  -7.314  -7.224  1.00 46.19           O  
ATOM   1249  CB  GLN   166      -3.560  -9.366  -7.751  1.00 46.19           C  
ATOM   1250  CG  GLN   166      -4.882 -10.027  -8.118  1.00 46.19           C  
ATOM   1251  CD  GLN   166      -4.757 -11.527  -8.303  1.00 46.19           C  
ATOM   1252  OE1 GLN   166      -3.649 -12.073  -8.320  1.00 46.19           O  
ATOM   1253  NE2 GLN   166      -5.891 -12.204  -8.444  1.00 46.19           N  
ATOM   1254  N   ILE   167      -2.746  -6.989  -5.526  1.00 50.37           N  
ATOM   1255  CA  ILE   167      -1.668  -6.608  -4.619  1.00 50.37           C  
ATOM   1256  C   ILE   167      -1.535  -7.648  -3.509  1.00 50.37           C  
ATOM   1257  O   ILE   167      -2.438  -7.802  -2.683  1.00 50.37           O  
ATOM   1258  CB  ILE   167      -1.906  -5.206  -4.014  1.00 50.37           C  
ATOM   1259  CG1 ILE   167      -2.150  -4.179  -5.126  1.00 50.37           C  
ATOM   1260  CG2 ILE   167      -0.724  -4.790  -3.134  1.00 50.37           C  
ATOM   1261  CD1 ILE   167      -2.692  -2.846  -4.630  1.00 50.37           C  
ATOM   1262  N   ASN   168      -0.456  -8.262  -3.487  1.00 46.77           N  
ATOM   1263  CA  ASN   168      -0.225  -9.282  -2.469  1.00 46.77           C  
ATOM   1264  C   ASN   168       0.446  -8.696  -1.230  1.00 46.77           C  
ATOM   1265  O   ASN   168       1.507  -8.076  -1.327  1.00 46.77           O  
ATOM   1266  CB  ASN   168       0.618 -10.426  -3.038  1.00 46.77           C  
ATOM   1267  CG  ASN   168      -0.145 -11.271  -4.039  1.00 46.77           C  
ATOM   1268  OD1 ASN   168      -1.372 -11.376  -3.974  1.00 46.77           O  
ATOM   1269  ND2 ASN   168       0.577 -11.878  -4.974  1.00 46.77           N  
ATOM   1270  N   LEU   169      -0.297  -8.610  -0.286  1.00 45.73           N  
ATOM   1271  CA  LEU   169       0.270  -8.165   0.982  1.00 45.73           C  
ATOM   1272  C   LEU   169       0.791  -9.349   1.790  1.00 45.73           C  
ATOM   1273  O   LEU   169       0.037 -10.272   2.103  1.00 45.73           O  
ATOM   1274  CB  LEU   169      -0.775  -7.397   1.796  1.00 45.73           C  
ATOM   1275  CG  LEU   169      -1.063  -5.963   1.350  1.00 45.73           C  
ATOM   1276  CD1 LEU   169      -2.542  -5.639   1.528  1.00 45.73           C  
ATOM   1277  CD2 LEU   169      -0.197  -4.977   2.126  1.00 45.73           C  
ATOM   1278  N   VAL   170       2.060  -9.566   1.718  1.00 40.81           N  
ATOM   1279  CA  VAL   170       2.630 -10.668   2.486  1.00 40.81           C  
ATOM   1280  C   VAL   170       3.031 -10.177   3.875  1.00 40.81           C  
ATOM   1281  O   VAL   170       3.757  -9.189   4.006  1.00 40.81           O  
ATOM   1282  CB  VAL   170       3.849 -11.289   1.767  1.00 40.81           C  
ATOM   1283  CG1 VAL   170       4.317 -12.551   2.491  1.00 40.81           C  
ATOM   1284  CG2 VAL   170       3.508 -11.599   0.311  1.00 40.81           C  
ATOM   1285  N   LYS   171       2.233 -10.491   4.882  1.00 44.28           N  
ATOM   1286  CA  LYS   171       2.633 -10.121   6.236  1.00 44.28           C  
ATOM   1287  C   LYS   171       3.770 -11.008   6.736  1.00 44.28           C  
ATOM   1288  O   LYS   171       3.783 -12.214   6.476  1.00 44.28           O  
ATOM   1289  CB  LYS   171       1.441 -10.209   7.191  1.00 44.28           C  
ATOM   1290  CG  LYS   171       0.533  -8.989   7.161  1.00 44.28           C  
ATOM   1291  CD  LYS   171      -0.419  -8.971   8.351  1.00 44.28           C  
ATOM   1292  CE  LYS   171      -1.219  -7.677   8.409  1.00 44.28           C  
ATOM   1293  NZ  LYS   171      -2.176  -7.668   9.555  1.00 44.28           N  
TER    1294      LYS   171                                                       
END   
