# Supplementary material for: The transformative power of transformers in protein structure prediction
Source: Proc Natl Acad Sci U S A. 2023 Jul 31;120(32):e2303499120. doi: 10.1073/pnas.2303499120 (PMC10410766; doi:10.1073/pnas.2303499120)
Supplement: Supplementary file 2 — Dataset S01 (GZ) [file pnas.2303499120.sd01.gz › SI_Data/predicted_structures/OmegaFold/T1153.pdb]

ATOM      1  N   ARG     1      -5.803  25.554  17.441  1.00 22.47           N  
ATOM      2  CA  ARG     1      -5.044  24.308  17.456  1.00 22.47           C  
ATOM      3  C   ARG     1      -5.894  23.142  16.964  1.00 22.47           C  
ATOM      4  O   ARG     1      -6.915  22.812  17.570  1.00 22.47           O  
ATOM      5  CB  ARG     1      -4.519  24.016  18.864  1.00 22.47           C  
ATOM      6  CG  ARG     1      -3.068  24.419  19.076  1.00 22.47           C  
ATOM      7  CD  ARG     1      -2.578  24.050  20.469  1.00 22.47           C  
ATOM      8  NE  ARG     1      -1.244  24.584  20.731  1.00 22.47           N  
ATOM      9  CZ  ARG     1      -0.437  24.165  21.702  1.00 22.47           C  
ATOM     10  NH1 ARG     1      -0.815  23.195  22.526  1.00 22.47           N  
ATOM     11  NH2 ARG     1       0.756  24.721  21.851  1.00 22.47           N  
ATOM     12  N   PRO     2      -5.750  22.715  15.713  1.00 23.27           N  
ATOM     13  CA  PRO     2      -6.775  22.003  14.945  1.00 23.27           C  
ATOM     14  C   PRO     2      -7.473  20.916  15.759  1.00 23.27           C  
ATOM     15  O   PRO     2      -6.817  20.164  16.483  1.00 23.27           O  
ATOM     16  CB  PRO     2      -5.985  21.394  13.784  1.00 23.27           C  
ATOM     17  CG  PRO     2      -4.567  21.801  14.031  1.00 23.27           C  
ATOM     18  CD  PRO     2      -4.508  22.562  15.325  1.00 23.27           C  
ATOM     19  N   SER     3      -8.497  21.191  16.449  1.00 24.04           N  
ATOM     20  CA  SER     3      -9.630  20.414  16.943  1.00 24.04           C  
ATOM     21  C   SER     3      -9.850  19.162  16.102  1.00 24.04           C  
ATOM     22  O   SER     3      -9.434  19.105  14.943  1.00 24.04           O  
ATOM     23  CB  SER     3     -10.901  21.265  16.948  1.00 24.04           C  
ATOM     24  OG  SER     3     -11.532  21.234  15.679  1.00 24.04           O  
ATOM     25  N   VAL     4      -9.209  18.058  16.480  1.00 27.89           N  
ATOM     26  CA  VAL     4      -9.567  16.672  16.197  1.00 27.89           C  
ATOM     27  C   VAL     4     -10.517  16.616  15.003  1.00 27.89           C  
ATOM     28  O   VAL     4     -11.725  16.430  15.171  1.00 27.89           O  
ATOM     29  CB  VAL     4     -10.212  15.991  17.425  1.00 27.89           C  
ATOM     30  CG1 VAL     4     -10.329  14.484  17.207  1.00 27.89           C  
ATOM     31  CG2 VAL     4      -9.405  16.290  18.686  1.00 27.89           C  
ATOM     32  N   GLU     5     -10.557  17.636  14.142  1.00 32.59           N  
ATOM     33  CA  GLU     5     -11.330  17.611  12.904  1.00 32.59           C  
ATOM     34  C   GLU     5     -11.271  16.236  12.245  1.00 32.59           C  
ATOM     35  O   GLU     5     -10.233  15.572  12.273  1.00 32.59           O  
ATOM     36  CB  GLU     5     -10.825  18.681  11.933  1.00 32.59           C  
ATOM     37  CG  GLU     5     -11.487  20.039  12.116  1.00 32.59           C  
ATOM     38  CD  GLU     5     -11.034  21.070  11.095  1.00 32.59           C  
ATOM     39  OE1 GLU     5     -11.577  22.199  11.089  1.00 32.59           O  
ATOM     40  OE2 GLU     5     -10.129  20.747  10.293  1.00 32.59           O  
ATOM     41  N   ALA     6     -12.103  15.346  12.783  1.00 36.14           N  
ATOM     42  CA  ALA     6     -12.696  14.247  12.024  1.00 36.14           C  
ATOM     43  C   ALA     6     -11.681  13.635  11.062  1.00 36.14           C  
ATOM     44  O   ALA     6     -11.165  14.321  10.177  1.00 36.14           O  
ATOM     45  CB  ALA     6     -13.925  14.731  11.260  1.00 36.14           C  
ATOM     46  N   PHE     7     -10.629  13.191  11.526  1.00 43.19           N  
ATOM     47  CA  PHE     7      -9.996  11.888  11.365  1.00 43.19           C  
ATOM     48  C   PHE     7      -9.747  11.586   9.892  1.00 43.19           C  
ATOM     49  O   PHE     7     -10.691  11.403   9.121  1.00 43.19           O  
ATOM     50  CB  PHE     7     -10.862  10.788  11.987  1.00 43.19           C  
ATOM     51  CG  PHE     7     -10.744  10.697  13.485  1.00 43.19           C  
ATOM     52  CD1 PHE     7      -9.672  10.039  14.073  1.00 43.19           C  
ATOM     53  CD2 PHE     7     -11.708  11.271  14.304  1.00 43.19           C  
ATOM     54  CE1 PHE     7      -9.561   9.953  15.459  1.00 43.19           C  
ATOM     55  CE2 PHE     7     -11.603  11.190  15.690  1.00 43.19           C  
ATOM     56  CZ  PHE     7     -10.530  10.530  16.265  1.00 43.19           C  
ATOM     57  N   GLY     8      -8.942  12.437   9.243  1.00 53.21           N  
ATOM     58  CA  GLY     8      -8.194  12.223   8.015  1.00 53.21           C  
ATOM     59  C   GLY     8      -7.774  13.514   7.339  1.00 53.21           C  
ATOM     60  O   GLY     8      -6.972  13.499   6.402  1.00 53.21           O  
ATOM     61  N   GLY     9      -8.245  14.547   8.011  1.00 70.44           N  
ATOM     62  CA  GLY     9      -8.011  15.844   7.394  1.00 70.44           C  
ATOM     63  C   GLY     9      -9.097  16.242   6.413  1.00 70.44           C  
ATOM     64  O   GLY     9     -10.112  15.555   6.290  1.00 70.44           O  
ATOM     65  N   THR    10      -9.249  17.393   6.256  1.00 77.07           N  
ATOM     66  CA  THR    10     -10.176  17.931   5.267  1.00 77.07           C  
ATOM     67  C   THR    10      -9.419  18.537   4.089  1.00 77.07           C  
ATOM     68  O   THR    10      -8.258  18.930   4.226  1.00 77.07           O  
ATOM     69  CB  THR    10     -11.100  18.994   5.888  1.00 77.07           C  
ATOM     70  OG1 THR    10     -10.312  20.106   6.328  1.00 77.07           O  
ATOM     71  CG2 THR    10     -11.868  18.428   7.078  1.00 77.07           C  
ATOM     72  N   ARG    11      -9.869  18.290   2.918  1.00 81.29           N  
ATOM     73  CA  ARG    11      -9.475  19.001   1.706  1.00 81.29           C  
ATOM     74  C   ARG    11     -10.668  19.713   1.077  1.00 81.29           C  
ATOM     75  O   ARG    11     -11.667  19.077   0.735  1.00 81.29           O  
ATOM     76  CB  ARG    11      -8.847  18.038   0.696  1.00 81.29           C  
ATOM     77  CG  ARG    11      -8.301  18.719  -0.548  1.00 81.29           C  
ATOM     78  CD  ARG    11      -7.480  17.762  -1.401  1.00 81.29           C  
ATOM     79  NE  ARG    11      -6.868  18.443  -2.538  1.00 81.29           N  
ATOM     80  CZ  ARG    11      -5.638  18.949  -2.545  1.00 81.29           C  
ATOM     81  NH1 ARG    11      -4.862  18.860  -1.472  1.00 81.29           N  
ATOM     82  NH2 ARG    11      -5.180  19.548  -3.634  1.00 81.29           N  
ATOM     83  N   ASP    12     -10.511  20.972   1.134  1.00 81.65           N  
ATOM     84  CA  ASP    12     -11.565  21.808   0.569  1.00 81.65           C  
ATOM     85  C   ASP    12     -12.841  21.722   1.404  1.00 81.65           C  
ATOM     86  O   ASP    12     -13.938  21.587   0.858  1.00 81.65           O  
ATOM     87  CB  ASP    12     -11.855  21.404  -0.878  1.00 81.65           C  
ATOM     88  CG  ASP    12     -10.631  21.488  -1.773  1.00 81.65           C  
ATOM     89  OD1 ASP    12      -9.823  22.428  -1.615  1.00 81.65           O  
ATOM     90  OD2 ASP    12     -10.475  20.607  -2.646  1.00 81.65           O  
ATOM     91  N   GLY    13     -12.613  21.523   2.710  1.00 81.57           N  
ATOM     92  CA  GLY    13     -13.727  21.525   3.645  1.00 81.57           C  
ATOM     93  C   GLY    13     -14.443  20.189   3.721  1.00 81.57           C  
ATOM     94  O   GLY    13     -15.509  20.085   4.331  1.00 81.57           O  
ATOM     95  N   ARG    14     -13.873  19.234   3.005  1.00 84.75           N  
ATOM     96  CA  ARG    14     -14.489  17.911   3.001  1.00 84.75           C  
ATOM     97  C   ARG    14     -13.580  16.882   3.664  1.00 84.75           C  
ATOM     98  O   ARG    14     -12.358  16.932   3.507  1.00 84.75           O  
ATOM     99  CB  ARG    14     -14.819  17.475   1.572  1.00 84.75           C  
ATOM    100  CG  ARG    14     -15.826  18.372   0.871  1.00 84.75           C  
ATOM    101  CD  ARG    14     -16.219  17.821  -0.493  1.00 84.75           C  
ATOM    102  NE  ARG    14     -15.176  18.053  -1.489  1.00 84.75           N  
ATOM    103  CZ  ARG    14     -15.190  17.570  -2.728  1.00 84.75           C  
ATOM    104  NH1 ARG    14     -16.199  16.816  -3.151  1.00 84.75           N  
ATOM    105  NH2 ARG    14     -14.189  17.843  -3.552  1.00 84.75           N  
ATOM    106  N   PRO    15     -14.174  15.896   4.297  1.00 86.28           N  
ATOM    107  CA  PRO    15     -13.351  14.855   4.918  1.00 86.28           C  
ATOM    108  C   PRO    15     -12.645  13.972   3.892  1.00 86.28           C  
ATOM    109  O   PRO    15     -13.214  13.660   2.843  1.00 86.28           O  
ATOM    110  CB  PRO    15     -14.363  14.045   5.732  1.00 86.28           C  
ATOM    111  CG  PRO    15     -15.550  14.943   5.871  1.00 86.28           C  
ATOM    112  CD  PRO    15     -15.573  15.886   4.701  1.00 86.28           C  
ATOM    113  N   VAL    16     -11.379  13.656   4.211  1.00 89.93           N  
ATOM    114  CA  VAL    16     -10.606  12.803   3.314  1.00 89.93           C  
ATOM    115  C   VAL    16     -10.024  11.626   4.094  1.00 89.93           C  
ATOM    116  O   VAL    16      -9.940  11.669   5.324  1.00 89.93           O  
ATOM    117  CB  VAL    16      -9.474  13.591   2.616  1.00 89.93           C  
ATOM    118  CG1 VAL    16     -10.051  14.694   1.731  1.00 89.93           C  
ATOM    119  CG2 VAL    16      -8.516  14.177   3.651  1.00 89.93           C  
ATOM    120  N   LEU    17      -9.703  10.559   3.403  1.00 91.50           N  
ATOM    121  CA  LEU    17      -9.014   9.371   3.895  1.00 91.50           C  
ATOM    122  C   LEU    17      -7.724   9.130   3.120  1.00 91.50           C  
ATOM    123  O   LEU    17      -7.740   9.048   1.890  1.00 91.50           O  
ATOM    124  CB  LEU    17      -9.923   8.143   3.791  1.00 91.50           C  
ATOM    125  CG  LEU    17      -9.298   6.802   4.180  1.00 91.50           C  
ATOM    126  CD1 LEU    17      -9.115   6.722   5.691  1.00 91.50           C  
ATOM    127  CD2 LEU    17     -10.157   5.646   3.678  1.00 91.50           C  
ATOM    128  N   ARG    18      -6.609   9.025   3.866  1.00 94.80           N  
ATOM    129  CA  ARG    18      -5.340   8.675   3.236  1.00 94.80           C  
ATOM    130  C   ARG    18      -4.969   7.224   3.520  1.00 94.80           C  
ATOM    131  O   ARG    18      -4.867   6.819   4.681  1.00 94.80           O  
ATOM    132  CB  ARG    18      -4.225   9.605   3.719  1.00 94.80           C  
ATOM    133  CG  ARG    18      -4.350  11.032   3.210  1.00 94.80           C  
ATOM    134  CD  ARG    18      -3.214  11.912   3.713  1.00 94.80           C  
ATOM    135  NE  ARG    18      -3.401  13.307   3.327  1.00 94.80           N  
ATOM    136  CZ  ARG    18      -2.789  14.341   3.898  1.00 94.80           C  
ATOM    137  NH1 ARG    18      -1.934  14.155   4.897  1.00 94.80           N  
ATOM    138  NH2 ARG    18      -3.032  15.570   3.467  1.00 94.80           N  
ATOM    139  N   LEU    19      -4.811   6.459   2.490  1.00 95.91           N  
ATOM    140  CA  LEU    19      -4.337   5.085   2.613  1.00 95.91           C  
ATOM    141  C   LEU    19      -2.964   4.924   1.971  1.00 95.91           C  
ATOM    142  O   LEU    19      -2.623   5.649   1.034  1.00 95.91           O  
ATOM    143  CB  LEU    19      -5.332   4.115   1.969  1.00 95.91           C  
ATOM    144  CG  LEU    19      -5.687   4.382   0.505  1.00 95.91           C  
ATOM    145  CD1 LEU    19      -4.722   3.644  -0.417  1.00 95.91           C  
ATOM    146  CD2 LEU    19      -7.127   3.971   0.220  1.00 95.91           C  
ATOM    147  N   ALA    20      -2.207   4.037   2.474  1.00 97.08           N  
ATOM    148  CA  ALA    20      -0.852   3.835   1.968  1.00 97.08           C  
ATOM    149  C   ALA    20      -0.523   2.349   1.862  1.00 97.08           C  
ATOM    150  O   ALA    20      -1.228   1.508   2.426  1.00 97.08           O  
ATOM    151  CB  ALA    20       0.162   4.539   2.865  1.00 97.08           C  
ATOM    152  N   THR    21       0.464   1.998   1.064  1.00 97.27           N  
ATOM    153  CA  THR    21       1.095   0.685   0.995  1.00 97.27           C  
ATOM    154  C   THR    21       2.596   0.792   1.246  1.00 97.27           C  
ATOM    155  O   THR    21       3.224   1.785   0.871  1.00 97.27           O  
ATOM    156  CB  THR    21       0.846   0.016  -0.370  1.00 97.27           C  
ATOM    157  OG1 THR    21       1.447  -1.285  -0.375  1.00 97.27           O  
ATOM    158  CG2 THR    21       1.442   0.843  -1.504  1.00 97.27           C  
ATOM    159  N   TRP    22       3.154  -0.189   1.942  1.00 95.14           N  
ATOM    160  CA  TRP    22       4.563  -0.161   2.320  1.00 95.14           C  
ATOM    161  C   TRP    22       5.121  -1.574   2.448  1.00 95.14           C  
ATOM    162  O   TRP    22       4.692  -2.341   3.313  1.00 95.14           O  
ATOM    163  CB  TRP    22       4.751   0.598   3.637  1.00 95.14           C  
ATOM    164  CG  TRP    22       6.164   1.027   3.896  1.00 95.14           C  
ATOM    165  CD1 TRP    22       7.250   0.816   3.092  1.00 95.14           C  
ATOM    166  CD2 TRP    22       6.645   1.737   5.041  1.00 95.14           C  
ATOM    167  NE1 TRP    22       8.378   1.354   3.669  1.00 95.14           N  
ATOM    168  CE2 TRP    22       8.034   1.925   4.864  1.00 95.14           C  
ATOM    169  CE3 TRP    22       6.035   2.235   6.200  1.00 95.14           C  
ATOM    170  CZ2 TRP    22       8.823   2.589   5.806  1.00 95.14           C  
ATOM    171  CZ3 TRP    22       6.822   2.896   7.136  1.00 95.14           C  
ATOM    172  CH2 TRP    22       8.202   3.066   6.931  1.00 95.14           C  
ATOM    173  N   ASN    23       5.970  -2.004   1.575  1.00 91.50           N  
ATOM    174  CA  ASN    23       6.791  -3.200   1.736  1.00 91.50           C  
ATOM    175  C   ASN    23       7.880  -2.996   2.784  1.00 91.50           C  
ATOM    176  O   ASN    23       8.830  -2.243   2.560  1.00 91.50           O  
ATOM    177  CB  ASN    23       7.411  -3.609   0.398  1.00 91.50           C  
ATOM    178  CG  ASN    23       8.154  -4.928   0.478  1.00 91.50           C  
ATOM    179  OD1 ASN    23       8.853  -5.203   1.457  1.00 91.50           O  
ATOM    180  ND2 ASN    23       8.008  -5.755  -0.551  1.00 91.50           N  
ATOM    181  N   LEU    24       7.800  -3.599   3.923  1.00 89.97           N  
ATOM    182  CA  LEU    24       8.676  -3.314   5.055  1.00 89.97           C  
ATOM    183  C   LEU    24       9.931  -4.180   5.002  1.00 89.97           C  
ATOM    184  O   LEU    24      10.688  -4.243   5.974  1.00 89.97           O  
ATOM    185  CB  LEU    24       7.938  -3.545   6.376  1.00 89.97           C  
ATOM    186  CG  LEU    24       6.936  -2.467   6.790  1.00 89.97           C  
ATOM    187  CD1 LEU    24       6.248  -2.856   8.094  1.00 89.97           C  
ATOM    188  CD2 LEU    24       7.630  -1.116   6.927  1.00 89.97           C  
ATOM    189  N   GLN    25      10.142  -4.998   3.998  1.00 84.40           N  
ATOM    190  CA  GLN    25      11.367  -5.757   3.771  1.00 84.40           C  
ATOM    191  C   GLN    25      11.636  -6.723   4.922  1.00 84.40           C  
ATOM    192  O   GLN    25      12.482  -6.456   5.778  1.00 84.40           O  
ATOM    193  CB  GLN    25      12.557  -4.815   3.587  1.00 84.40           C  
ATOM    194  CG  GLN    25      13.810  -5.503   3.063  1.00 84.40           C  
ATOM    195  CD  GLN    25      14.993  -4.559   2.949  1.00 84.40           C  
ATOM    196  OE1 GLN    25      14.839  -3.337   3.029  1.00 84.40           O  
ATOM    197  NE2 GLN    25      16.183  -5.120   2.761  1.00 84.40           N  
ATOM    198  N   GLY    26      11.150  -7.892   4.758  1.00 84.79           N  
ATOM    199  CA  GLY    26      11.353  -8.937   5.749  1.00 84.79           C  
ATOM    200  C   GLY    26      11.184  -8.447   7.175  1.00 84.79           C  
ATOM    201  O   GLY    26      12.138  -8.456   7.957  1.00 84.79           O  
ATOM    202  N   CYS    27       9.956  -7.957   7.504  1.00 88.23           N  
ATOM    203  CA  CYS    27       9.684  -7.388   8.820  1.00 88.23           C  
ATOM    204  C   CYS    27       9.359  -8.482   9.830  1.00 88.23           C  
ATOM    205  O   CYS    27       8.218  -8.938   9.912  1.00 88.23           O  
ATOM    206  CB  CYS    27       8.529  -6.391   8.745  1.00 88.23           C  
ATOM    207  SG  CYS    27       8.209  -5.528  10.299  1.00 88.23           S  
ATOM    208  N   SER    28      10.300  -8.867  10.622  1.00 88.26           N  
ATOM    209  CA  SER    28      10.172  -9.855  11.688  1.00 88.26           C  
ATOM    210  C   SER    28       9.772  -9.198  13.005  1.00 88.26           C  
ATOM    211  O   SER    28       9.726  -7.970  13.104  1.00 88.26           O  
ATOM    212  CB  SER    28      11.483 -10.621  11.869  1.00 88.26           C  
ATOM    213  OG  SER    28      12.510  -9.759  12.328  1.00 88.26           O  
ATOM    214  N   VAL    29       9.458 -10.023  13.995  1.00 90.50           N  
ATOM    215  CA  VAL    29       9.193  -9.515  15.337  1.00 90.50           C  
ATOM    216  C   VAL    29      10.427  -8.790  15.869  1.00 90.50           C  
ATOM    217  O   VAL    29      10.311  -7.745  16.514  1.00 90.50           O  
ATOM    218  CB  VAL    29       8.783 -10.649  16.303  1.00 90.50           C  
ATOM    219  CG1 VAL    29       8.737 -10.141  17.743  1.00 90.50           C  
ATOM    220  CG2 VAL    29       7.433 -11.234  15.896  1.00 90.50           C  
ATOM    221  N   GLU    30      11.625  -9.370  15.617  1.00 88.24           N  
ATOM    222  CA  GLU    30      12.875  -8.737  16.027  1.00 88.24           C  
ATOM    223  C   GLU    30      12.997  -7.330  15.447  1.00 88.24           C  
ATOM    224  O   GLU    30      13.299  -6.379  16.171  1.00 88.24           O  
ATOM    225  CB  GLU    30      14.074  -9.587  15.600  1.00 88.24           C  
ATOM    226  CG  GLU    30      15.414  -9.040  16.070  1.00 88.24           C  
ATOM    227  CD  GLU    30      16.598  -9.875  15.607  1.00 88.24           C  
ATOM    228  OE1 GLU    30      17.757  -9.481  15.869  1.00 88.24           O  
ATOM    229  OE2 GLU    30      16.364 -10.930  14.977  1.00 88.24           O  
ATOM    230  N   LYS    31      12.768  -7.210  14.111  1.00 85.98           N  
ATOM    231  CA  LYS    31      12.796  -5.899  13.469  1.00 85.98           C  
ATOM    232  C   LYS    31      11.746  -4.970  14.072  1.00 85.98           C  
ATOM    233  O   LYS    31      12.032  -3.806  14.361  1.00 85.98           O  
ATOM    234  CB  LYS    31      12.574  -6.034  11.962  1.00 85.98           C  
ATOM    235  CG  LYS    31      12.629  -4.713  11.208  1.00 85.98           C  
ATOM    236  CD  LYS    31      12.520  -4.924   9.703  1.00 85.98           C  
ATOM    237  CE  LYS    31      12.484  -3.600   8.953  1.00 85.98           C  
ATOM    238  NZ  LYS    31      12.440  -3.802   7.473  1.00 85.98           N  
ATOM    239  N   ALA    32      10.527  -5.432  14.300  1.00 89.80           N  
ATOM    240  CA  ALA    32       9.423  -4.614  14.797  1.00 89.80           C  
ATOM    241  C   ALA    32       9.665  -4.184  16.241  1.00 89.80           C  
ATOM    242  O   ALA    32       9.089  -3.199  16.706  1.00 89.80           O  
ATOM    243  CB  ALA    32       8.105  -5.376  14.686  1.00 89.80           C  
ATOM    244  N   ASN    33      10.501  -4.863  16.987  1.00 88.01           N  
ATOM    245  CA  ASN    33      10.797  -4.536  18.378  1.00 88.01           C  
ATOM    246  C   ASN    33      11.875  -3.461  18.484  1.00 88.01           C  
ATOM    247  O   ASN    33      12.098  -2.903  19.560  1.00 88.01           O  
ATOM    248  CB  ASN    33      11.220  -5.789  19.146  1.00 88.01           C  
ATOM    249  CG  ASN    33      10.041  -6.539  19.736  1.00 88.01           C  
ATOM    250  OD1 ASN    33       9.057  -5.932  20.168  1.00 88.01           O  
ATOM    251  ND2 ASN    33      10.131  -7.863  19.757  1.00 88.01           N  
ATOM    252  N   ASN    34      12.600  -3.258  17.403  1.00 85.07           N  
ATOM    253  CA  ASN    34      13.560  -2.160  17.399  1.00 85.07           C  
ATOM    254  C   ASN    34      12.866  -0.808  17.545  1.00 85.07           C  
ATOM    255  O   ASN    34      12.081  -0.412  16.682  1.00 85.07           O  
ATOM    256  CB  ASN    34      14.403  -2.188  16.122  1.00 85.07           C  
ATOM    257  CG  ASN    34      15.492  -1.134  16.118  1.00 85.07           C  
ATOM    258  OD1 ASN    34      15.221   0.055  16.305  1.00 85.07           O  
ATOM    259  ND2 ASN    34      16.730  -1.561  15.904  1.00 85.07           N  
ATOM    260  N   PRO    35      13.176  -0.022  18.606  1.00 81.51           N  
ATOM    261  CA  PRO    35      12.461   1.235  18.840  1.00 81.51           C  
ATOM    262  C   PRO    35      12.635   2.234  17.699  1.00 81.51           C  
ATOM    263  O   PRO    35      11.715   2.998  17.396  1.00 81.51           O  
ATOM    264  CB  PRO    35      13.093   1.765  20.130  1.00 81.51           C  
ATOM    265  CG  PRO    35      13.659   0.556  20.803  1.00 81.51           C  
ATOM    266  CD  PRO    35      14.057  -0.435  19.747  1.00 81.51           C  
ATOM    267  N   GLY    36      13.808   2.234  17.063  1.00 78.06           N  
ATOM    268  CA  GLY    36      14.018   3.120  15.929  1.00 78.06           C  
ATOM    269  C   GLY    36      13.114   2.807  14.752  1.00 78.06           C  
ATOM    270  O   GLY    36      12.549   3.714  14.138  1.00 78.06           O  
ATOM    271  N   VAL    37      12.930   1.533  14.541  1.00 83.86           N  
ATOM    272  CA  VAL    37      12.059   1.107  13.451  1.00 83.86           C  
ATOM    273  C   VAL    37      10.609   1.451  13.784  1.00 83.86           C  
ATOM    274  O   VAL    37       9.888   2.003  12.950  1.00 83.86           O  
ATOM    275  CB  VAL    37      12.197  -0.406  13.171  1.00 83.86           C  
ATOM    276  CG1 VAL    37      11.138  -0.869  12.173  1.00 83.86           C  
ATOM    277  CG2 VAL    37      13.599  -0.726  12.654  1.00 83.86           C  
ATOM    278  N   ARG    38      10.202   1.161  14.987  1.00 86.05           N  
ATOM    279  CA  ARG    38       8.824   1.452  15.368  1.00 86.05           C  
ATOM    280  C   ARG    38       8.530   2.945  15.264  1.00 86.05           C  
ATOM    281  O   ARG    38       7.469   3.342  14.778  1.00 86.05           O  
ATOM    282  CB  ARG    38       8.543   0.960  16.789  1.00 86.05           C  
ATOM    283  CG  ARG    38       8.340  -0.544  16.892  1.00 86.05           C  
ATOM    284  CD  ARG    38       7.737  -0.941  18.232  1.00 86.05           C  
ATOM    285  NE  ARG    38       8.613  -0.586  19.344  1.00 86.05           N  
ATOM    286  CZ  ARG    38       8.337  -0.804  20.627  1.00 86.05           C  
ATOM    287  NH1 ARG    38       7.198  -1.384  20.986  1.00 86.05           N  
ATOM    288  NH2 ARG    38       9.207  -0.440  21.558  1.00 86.05           N  
ATOM    289  N   GLU    39       9.522   3.707  15.688  1.00 80.36           N  
ATOM    290  CA  GLU    39       9.347   5.155  15.627  1.00 80.36           C  
ATOM    291  C   GLU    39       9.172   5.629  14.187  1.00 80.36           C  
ATOM    292  O   GLU    39       8.270   6.416  13.892  1.00 80.36           O  
ATOM    293  CB  GLU    39      10.536   5.868  16.275  1.00 80.36           C  
ATOM    294  CG  GLU    39      10.413   7.385  16.282  1.00 80.36           C  
ATOM    295  CD  GLU    39      11.581   8.078  16.965  1.00 80.36           C  
ATOM    296  OE1 GLU    39      11.527   9.314  17.155  1.00 80.36           O  
ATOM    297  OE2 GLU    39      12.559   7.380  17.312  1.00 80.36           O  
ATOM    298  N   VAL    40       9.994   5.152  13.330  1.00 83.01           N  
ATOM    299  CA  VAL    40       9.930   5.566  11.932  1.00 83.01           C  
ATOM    300  C   VAL    40       8.571   5.194  11.345  1.00 83.01           C  
ATOM    301  O   VAL    40       7.913   6.023  10.711  1.00 83.01           O  
ATOM    302  CB  VAL    40      11.064   4.929  11.099  1.00 83.01           C  
ATOM    303  CG1 VAL    40      10.806   5.115   9.604  1.00 83.01           C  
ATOM    304  CG2 VAL    40      12.414   5.527  11.490  1.00 83.01           C  
ATOM    305  N   VAL    41       8.159   4.007  11.613  1.00 88.41           N  
ATOM    306  CA  VAL    41       6.915   3.536  11.014  1.00 88.41           C  
ATOM    307  C   VAL    41       5.736   4.324  11.583  1.00 88.41           C  
ATOM    308  O   VAL    41       4.911   4.848  10.831  1.00 88.41           O  
ATOM    309  CB  VAL    41       6.708   2.023  11.249  1.00 88.41           C  
ATOM    310  CG1 VAL    41       5.303   1.598  10.826  1.00 88.41           C  
ATOM    311  CG2 VAL    41       7.764   1.218  10.495  1.00 88.41           C  
ATOM    312  N   CYS    42       5.667   4.470  12.921  1.00 86.95           N  
ATOM    313  CA  CYS    42       4.532   5.129  13.558  1.00 86.95           C  
ATOM    314  C   CYS    42       4.507   6.616  13.224  1.00 86.95           C  
ATOM    315  O   CYS    42       3.448   7.171  12.924  1.00 86.95           O  
ATOM    316  CB  CYS    42       4.583   4.938  15.073  1.00 86.95           C  
ATOM    317  SG  CYS    42       4.301   3.234  15.602  1.00 86.95           S  
ATOM    318  N   MET    43       5.654   7.257  13.116  1.00 81.34           N  
ATOM    319  CA  MET    43       5.689   8.679  12.783  1.00 81.34           C  
ATOM    320  C   MET    43       5.293   8.907  11.329  1.00 81.34           C  
ATOM    321  O   MET    43       4.658   9.912  11.004  1.00 81.34           O  
ATOM    322  CB  MET    43       7.081   9.258  13.044  1.00 81.34           C  
ATOM    323  CG  MET    43       7.399   9.449  14.518  1.00 81.34           C  
ATOM    324  SD  MET    43       6.183  10.531  15.366  1.00 81.34           S  
ATOM    325  CE  MET    43       6.545  12.115  14.557  1.00 81.34           C  
ATOM    326  N   THR    44       5.733   8.013  10.526  1.00 86.30           N  
ATOM    327  CA  THR    44       5.349   8.106   9.122  1.00 86.30           C  
ATOM    328  C   THR    44       3.830   8.105   8.975  1.00 86.30           C  
ATOM    329  O   THR    44       3.271   8.935   8.255  1.00 86.30           O  
ATOM    330  CB  THR    44       5.948   6.950   8.301  1.00 86.30           C  
ATOM    331  OG1 THR    44       7.374   7.084   8.266  1.00 86.30           O  
ATOM    332  CG2 THR    44       5.414   6.955   6.872  1.00 86.30           C  
ATOM    333  N   LEU    45       3.119   7.263   9.733  1.00 88.78           N  
ATOM    334  CA  LEU    45       1.664   7.186   9.648  1.00 88.78           C  
ATOM    335  C   LEU    45       1.018   8.434  10.241  1.00 88.78           C  
ATOM    336  O   LEU    45       0.145   9.042   9.617  1.00 88.78           O  
ATOM    337  CB  LEU    45       1.150   5.939  10.372  1.00 88.78           C  
ATOM    338  CG  LEU    45       1.590   4.591   9.795  1.00 88.78           C  
ATOM    339  CD1 LEU    45       0.987   3.447  10.603  1.00 88.78           C  
ATOM    340  CD2 LEU    45       1.194   4.483   8.326  1.00 88.78           C  
ATOM    341  N   LEU    46       1.545   8.844  11.357  1.00 85.17           N  
ATOM    342  CA  LEU    46       0.900   9.927  12.092  1.00 85.17           C  
ATOM    343  C   LEU    46       1.175  11.273  11.428  1.00 85.17           C  
ATOM    344  O   LEU    46       0.258  12.075  11.240  1.00 85.17           O  
ATOM    345  CB  LEU    46       1.384   9.953  13.544  1.00 85.17           C  
ATOM    346  CG  LEU    46       1.033   8.733  14.397  1.00 85.17           C  
ATOM    347  CD1 LEU    46       1.718   8.822  15.757  1.00 85.17           C  
ATOM    348  CD2 LEU    46      -0.478   8.610  14.560  1.00 85.17           C  
ATOM    349  N   GLU    47       2.361  11.508  10.936  1.00 81.95           N  
ATOM    350  CA  GLU    47       2.733  12.795  10.356  1.00 81.95           C  
ATOM    351  C   GLU    47       2.110  12.980   8.975  1.00 81.95           C  
ATOM    352  O   GLU    47       1.980  14.107   8.493  1.00 81.95           O  
ATOM    353  CB  GLU    47       4.256  12.926  10.268  1.00 81.95           C  
ATOM    354  CG  GLU    47       4.932  13.163  11.610  1.00 81.95           C  
ATOM    355  CD  GLU    47       6.426  13.421  11.493  1.00 81.95           C  
ATOM    356  OE1 GLU    47       7.063  13.771  12.512  1.00 81.95           O  
ATOM    357  OE2 GLU    47       6.963  13.271  10.372  1.00 81.95           O  
ATOM    358  N   ASN    48       1.767  11.844   8.415  1.00 86.16           N  
ATOM    359  CA  ASN    48       1.196  11.938   7.076  1.00 86.16           C  
ATOM    360  C   ASN    48      -0.303  11.656   7.085  1.00 86.16           C  
ATOM    361  O   ASN    48      -0.907  11.449   6.030  1.00 86.16           O  
ATOM    362  CB  ASN    48       1.911  10.981   6.119  1.00 86.16           C  
ATOM    363  CG  ASN    48       3.350  11.382   5.859  1.00 86.16           C  
ATOM    364  OD1 ASN    48       3.624  12.248   5.023  1.00 86.16           O  
ATOM    365  ND2 ASN    48       4.278  10.758   6.573  1.00 86.16           N  
ATOM    366  N   SER    49      -0.849  11.517   8.310  1.00 87.92           N  
ATOM    367  CA  SER    49      -2.282  11.319   8.499  1.00 87.92           C  
ATOM    368  C   SER    49      -2.777  10.097   7.733  1.00 87.92           C  
ATOM    369  O   SER    49      -3.807  10.156   7.058  1.00 87.92           O  
ATOM    370  CB  SER    49      -3.059  12.559   8.054  1.00 87.92           C  
ATOM    371  OG  SER    49      -2.709  13.682   8.844  1.00 87.92           O  
ATOM    372  N   ILE    50      -1.959   9.084   7.712  1.00 92.01           N  
ATOM    373  CA  ILE    50      -2.333   7.819   7.088  1.00 92.01           C  
ATOM    374  C   ILE    50      -3.257   7.039   8.020  1.00 92.01           C  
ATOM    375  O   ILE    50      -2.924   6.808   9.185  1.00 92.01           O  
ATOM    376  CB  ILE    50      -1.089   6.974   6.735  1.00 92.01           C  
ATOM    377  CG1 ILE    50      -0.230   7.697   5.691  1.00 92.01           C  
ATOM    378  CG2 ILE    50      -1.503   5.586   6.237  1.00 92.01           C  
ATOM    379  CD1 ILE    50       1.179   7.137   5.553  1.00 92.01           C  
ATOM    380  N   LYS    51      -4.310   6.606   7.505  1.00 92.66           N  
ATOM    381  CA  LYS    51      -5.299   5.950   8.355  1.00 92.66           C  
ATOM    382  C   LYS    51      -5.393   4.460   8.041  1.00 92.66           C  
ATOM    383  O   LYS    51      -6.040   3.706   8.771  1.00 92.66           O  
ATOM    384  CB  LYS    51      -6.670   6.608   8.190  1.00 92.66           C  
ATOM    385  CG  LYS    51      -6.694   8.087   8.546  1.00 92.66           C  
ATOM    386  CD  LYS    51      -6.258   8.323   9.987  1.00 92.66           C  
ATOM    387  CE  LYS    51      -6.253   9.806  10.335  1.00 92.66           C  
ATOM    388  NZ  LYS    51      -5.498  10.076  11.595  1.00 92.66           N  
ATOM    389  N   LEU    52      -4.882   3.996   6.931  1.00 95.76           N  
ATOM    390  CA  LEU    52      -4.790   2.584   6.577  1.00 95.76           C  
ATOM    391  C   LEU    52      -3.490   2.293   5.835  1.00 95.76           C  
ATOM    392  O   LEU    52      -3.164   2.970   4.856  1.00 95.76           O  
ATOM    393  CB  LEU    52      -5.986   2.167   5.718  1.00 95.76           C  
ATOM    394  CG  LEU    52      -6.060   0.690   5.330  1.00 95.76           C  
ATOM    395  CD1 LEU    52      -7.511   0.222   5.298  1.00 95.76           C  
ATOM    396  CD2 LEU    52      -5.389   0.457   3.980  1.00 95.76           C  
ATOM    397  N   LEU    53      -2.756   1.349   6.362  1.00 96.89           N  
ATOM    398  CA  LEU    53      -1.520   0.906   5.726  1.00 96.89           C  
ATOM    399  C   LEU    53      -1.616  -0.558   5.311  1.00 96.89           C  
ATOM    400  O   LEU    53      -1.859  -1.430   6.148  1.00 96.89           O  
ATOM    401  CB  LEU    53      -0.331   1.104   6.670  1.00 96.89           C  
ATOM    402  CG  LEU    53       1.040   0.694   6.129  1.00 96.89           C  
ATOM    403  CD1 LEU    53       1.455   1.612   4.984  1.00 96.89           C  
ATOM    404  CD2 LEU    53       2.082   0.713   7.242  1.00 96.89           C  
ATOM    405  N   ALA    54      -1.491  -0.844   3.998  1.00 96.47           N  
ATOM    406  CA  ALA    54      -1.289  -2.203   3.503  1.00 96.47           C  
ATOM    407  C   ALA    54       0.185  -2.593   3.555  1.00 96.47           C  
ATOM    408  O   ALA    54       1.028  -1.943   2.932  1.00 96.47           O  
ATOM    409  CB  ALA    54      -1.821  -2.335   2.078  1.00 96.47           C  
ATOM    410  N   VAL    55       0.491  -3.612   4.262  1.00 95.02           N  
ATOM    411  CA  VAL    55       1.876  -3.976   4.545  1.00 95.02           C  
ATOM    412  C   VAL    55       2.206  -5.311   3.882  1.00 95.02           C  
ATOM    413  O   VAL    55       1.414  -6.255   3.945  1.00 95.02           O  
ATOM    414  CB  VAL    55       2.142  -4.055   6.065  1.00 95.02           C  
ATOM    415  CG1 VAL    55       3.612  -4.366   6.341  1.00 95.02           C  
ATOM    416  CG2 VAL    55       1.731  -2.752   6.747  1.00 95.02           C  
ATOM    417  N   GLN    56       3.336  -5.409   3.104  1.00 91.44           N  
ATOM    418  CA  GLN    56       3.876  -6.634   2.522  1.00 91.44           C  
ATOM    419  C   GLN    56       5.170  -7.049   3.217  1.00 91.44           C  
ATOM    420  O   GLN    56       5.802  -6.239   3.897  1.00 91.44           O  
ATOM    421  CB  GLN    56       4.118  -6.456   1.023  1.00 91.44           C  
ATOM    422  CG  GLN    56       2.911  -5.923   0.264  1.00 91.44           C  
ATOM    423  CD  GLN    56       2.858  -4.407   0.235  1.00 91.44           C  
ATOM    424  OE1 GLN    56       3.851  -3.744  -0.081  1.00 91.44           O  
ATOM    425  NE2 GLN    56       1.699  -3.848   0.565  1.00 91.44           N  
ATOM    426  N   GLU    57       5.417  -8.407   3.075  1.00 87.64           N  
ATOM    427  CA  GLU    57       6.675  -9.028   3.480  1.00 87.64           C  
ATOM    428  C   GLU    57       6.821  -9.038   4.999  1.00 87.64           C  
ATOM    429  O   GLU    57       7.883  -8.705   5.528  1.00 87.64           O  
ATOM    430  CB  GLU    57       7.863  -8.302   2.843  1.00 87.64           C  
ATOM    431  CG  GLU    57       7.973  -8.505   1.339  1.00 87.64           C  
ATOM    432  CD  GLU    57       9.394  -8.369   0.817  1.00 87.64           C  
ATOM    433  OE1 GLU    57       9.581  -8.259  -0.415  1.00 87.64           O  
ATOM    434  OE2 GLU    57      10.329  -8.375   1.648  1.00 87.64           O  
ATOM    435  N   LEU    58       5.756  -9.245   5.731  1.00 89.17           N  
ATOM    436  CA  LEU    58       5.826  -9.594   7.146  1.00 89.17           C  
ATOM    437  C   LEU    58       6.320 -11.025   7.330  1.00 89.17           C  
ATOM    438  O   LEU    58       5.806 -11.950   6.697  1.00 89.17           O  
ATOM    439  CB  LEU    58       4.456  -9.426   7.807  1.00 89.17           C  
ATOM    440  CG  LEU    58       3.849  -8.023   7.762  1.00 89.17           C  
ATOM    441  CD1 LEU    58       2.357  -8.080   8.073  1.00 89.17           C  
ATOM    442  CD2 LEU    58       4.568  -7.097   8.738  1.00 89.17           C  
ATOM    443  N   LEU    59       7.351 -11.176   8.110  1.00 86.28           N  
ATOM    444  CA  LEU    59       7.884 -12.519   8.314  1.00 86.28           C  
ATOM    445  C   LEU    59       7.078 -13.270   9.368  1.00 86.28           C  
ATOM    446  O   LEU    59       7.081 -14.502   9.397  1.00 86.28           O  
ATOM    447  CB  LEU    59       9.356 -12.454   8.731  1.00 86.28           C  
ATOM    448  CG  LEU    59      10.329 -11.884   7.698  1.00 86.28           C  
ATOM    449  CD1 LEU    59      11.762 -11.975   8.213  1.00 86.28           C  
ATOM    450  CD2 LEU    59      10.186 -12.616   6.368  1.00 86.28           C  
ATOM    451  N   ASP    60       6.494 -12.462  10.267  1.00 85.82           N  
ATOM    452  CA  ASP    60       5.666 -12.968  11.358  1.00 85.82           C  
ATOM    453  C   ASP    60       4.363 -12.180  11.470  1.00 85.82           C  
ATOM    454  O   ASP    60       4.343 -10.968  11.243  1.00 85.82           O  
ATOM    455  CB  ASP    60       6.430 -12.911  12.683  1.00 85.82           C  
ATOM    456  CG  ASP    60       7.816 -13.526  12.595  1.00 85.82           C  
ATOM    457  OD1 ASP    60       7.939 -14.766  12.691  1.00 85.82           O  
ATOM    458  OD2 ASP    60       8.793 -12.764  12.432  1.00 85.82           O  
ATOM    459  N   ARG    61       3.337 -12.865  11.907  1.00 85.02           N  
ATOM    460  CA  ARG    61       2.050 -12.207  12.107  1.00 85.02           C  
ATOM    461  C   ARG    61       2.125 -11.193  13.243  1.00 85.02           C  
ATOM    462  O   ARG    61       1.461 -10.155  13.200  1.00 85.02           O  
ATOM    463  CB  ARG    61       0.958 -13.238  12.395  1.00 85.02           C  
ATOM    464  CG  ARG    61       0.635 -14.141  11.215  1.00 85.02           C  
ATOM    465  CD  ARG    61      -0.347 -15.240  11.598  1.00 85.02           C  
ATOM    466  NE  ARG    61      -1.699 -14.717  11.776  1.00 85.02           N  
ATOM    467  CZ  ARG    61      -2.736 -15.429  12.208  1.00 85.02           C  
ATOM    468  NH1 ARG    61      -2.596 -16.713  12.516  1.00 85.02           N  
ATOM    469  NH2 ARG    61      -3.923 -14.852  12.333  1.00 85.02           N  
ATOM    470  N   GLU    62       2.960 -11.480  14.185  1.00 90.54           N  
ATOM    471  CA  GLU    62       3.039 -10.669  15.397  1.00 90.54           C  
ATOM    472  C   GLU    62       3.766  -9.353  15.134  1.00 90.54           C  
ATOM    473  O   GLU    62       3.625  -8.396  15.897  1.00 90.54           O  
ATOM    474  CB  GLU    62       3.739 -11.442  16.517  1.00 90.54           C  
ATOM    475  CG  GLU    62       2.983 -12.682  16.973  1.00 90.54           C  
ATOM    476  CD  GLU    62       3.399 -13.944  16.233  1.00 90.54           C  
ATOM    477  OE1 GLU    62       3.039 -15.056  16.681  1.00 90.54           O  
ATOM    478  OE2 GLU    62       4.092 -13.819  15.199  1.00 90.54           O  
ATOM    479  N   ALA    63       4.531  -9.375  14.076  1.00 91.89           N  
ATOM    480  CA  ALA    63       5.302  -8.169  13.784  1.00 91.89           C  
ATOM    481  C   ALA    63       4.389  -6.955  13.639  1.00 91.89           C  
ATOM    482  O   ALA    63       4.634  -5.911  14.247  1.00 91.89           O  
ATOM    483  CB  ALA    63       6.130  -8.362  12.516  1.00 91.89           C  
ATOM    484  N   LEU    64       3.291  -7.089  12.847  1.00 93.16           N  
ATOM    485  CA  LEU    64       2.387  -5.973  12.592  1.00 93.16           C  
ATOM    486  C   LEU    64       1.708  -5.518  13.879  1.00 93.16           C  
ATOM    487  O   LEU    64       1.429  -4.329  14.052  1.00 93.16           O  
ATOM    488  CB  LEU    64       1.331  -6.364  11.555  1.00 93.16           C  
ATOM    489  CG  LEU    64       0.520  -5.218  10.947  1.00 93.16           C  
ATOM    490  CD1 LEU    64       1.448  -4.209  10.278  1.00 93.16           C  
ATOM    491  CD2 LEU    64      -0.502  -5.756   9.950  1.00 93.16           C  
ATOM    492  N   GLU    65       1.496  -6.424  14.890  1.00 93.44           N  
ATOM    493  CA  GLU    65       0.849  -6.114  16.161  1.00 93.44           C  
ATOM    494  C   GLU    65       1.717  -5.193  17.013  1.00 93.44           C  
ATOM    495  O   GLU    65       1.203  -4.436  17.839  1.00 93.44           O  
ATOM    496  CB  GLU    65       0.533  -7.399  16.931  1.00 93.44           C  
ATOM    497  CG  GLU    65      -0.640  -8.185  16.362  1.00 93.44           C  
ATOM    498  CD  GLU    65      -0.873  -9.511  17.067  1.00 93.44           C  
ATOM    499  OE1 GLU    65      -1.848 -10.218  16.725  1.00 93.44           O  
ATOM    500  OE2 GLU    65      -0.073  -9.847  17.969  1.00 93.44           O  
ATOM    501  N   LYS    66       2.966  -5.248  16.806  1.00 92.53           N  
ATOM    502  CA  LYS    66       3.857  -4.392  17.583  1.00 92.53           C  
ATOM    503  C   LYS    66       3.652  -2.921  17.231  1.00 92.53           C  
ATOM    504  O   LYS    66       3.599  -2.067  18.119  1.00 92.53           O  
ATOM    505  CB  LYS    66       5.317  -4.787  17.352  1.00 92.53           C  
ATOM    506  CG  LYS    66       5.660  -6.192  17.823  1.00 92.53           C  
ATOM    507  CD  LYS    66       5.462  -6.342  19.326  1.00 92.53           C  
ATOM    508  CE  LYS    66       5.838  -7.737  19.804  1.00 92.53           C  
ATOM    509  NZ  LYS    66       5.576  -7.912  21.264  1.00 92.53           N  
ATOM    510  N   PHE    67       3.581  -2.703  15.920  1.00 92.01           N  
ATOM    511  CA  PHE    67       3.309  -1.337  15.487  1.00 92.01           C  
ATOM    512  C   PHE    67       1.938  -0.879  15.971  1.00 92.01           C  
ATOM    513  O   PHE    67       1.784   0.252  16.437  1.00 92.01           O  
ATOM    514  CB  PHE    67       3.391  -1.228  13.961  1.00 92.01           C  
ATOM    515  CG  PHE    67       4.711  -1.670  13.392  1.00 92.01           C  
ATOM    516  CD1 PHE    67       5.893  -1.055  13.783  1.00 92.01           C  
ATOM    517  CD2 PHE    67       4.770  -2.702  12.464  1.00 92.01           C  
ATOM    518  CE1 PHE    67       7.117  -1.462  13.257  1.00 92.01           C  
ATOM    519  CE2 PHE    67       5.989  -3.114  11.934  1.00 92.01           C  
ATOM    520  CZ  PHE    67       7.161  -2.492  12.331  1.00 92.01           C  
ATOM    521  N   CYS    68       0.969  -1.787  15.863  1.00 92.98           N  
ATOM    522  CA  CYS    68      -0.391  -1.493  16.300  1.00 92.98           C  
ATOM    523  C   CYS    68      -0.420  -1.116  17.777  1.00 92.98           C  
ATOM    524  O   CYS    68      -1.026  -0.112  18.154  1.00 92.98           O  
ATOM    525  CB  CYS    68      -1.305  -2.693  16.054  1.00 92.98           C  
ATOM    526  SG  CYS    68      -3.024  -2.410  16.528  1.00 92.98           S  
ATOM    527  N   THR    69       0.221  -1.899  18.594  1.00 90.99           N  
ATOM    528  CA  THR    69       0.287  -1.635  20.028  1.00 90.99           C  
ATOM    529  C   THR    69       0.901  -0.264  20.297  1.00 90.99           C  
ATOM    530  O   THR    69       0.368   0.515  21.091  1.00 90.99           O  
ATOM    531  CB  THR    69       1.102  -2.718  20.758  1.00 90.99           C  
ATOM    532  OG1 THR    69       0.411  -3.970  20.667  1.00 90.99           O  
ATOM    533  CG2 THR    69       1.294  -2.363  22.229  1.00 90.99           C  
ATOM    534  N   GLU    70       2.013   0.031  19.564  1.00 88.27           N  
ATOM    535  CA  GLU    70       2.663   1.325  19.750  1.00 88.27           C  
ATOM    536  C   GLU    70       1.738   2.470  19.347  1.00 88.27           C  
ATOM    537  O   GLU    70       1.666   3.489  20.037  1.00 88.27           O  
ATOM    538  CB  GLU    70       3.965   1.394  18.949  1.00 88.27           C  
ATOM    539  CG  GLU    70       4.758   2.673  19.171  1.00 88.27           C  
ATOM    540  CD  GLU    70       5.494   2.700  20.501  1.00 88.27           C  
ATOM    541  OE1 GLU    70       5.948   3.788  20.922  1.00 88.27           O  
ATOM    542  OE2 GLU    70       5.618   1.624  21.127  1.00 88.27           O  
ATOM    543  N   LEU    71       0.951   2.274  18.332  1.00 88.76           N  
ATOM    544  CA  LEU    71       0.058   3.310  17.825  1.00 88.76           C  
ATOM    545  C   LEU    71      -1.090   3.561  18.798  1.00 88.76           C  
ATOM    546  O   LEU    71      -1.715   4.624  18.765  1.00 88.76           O  
ATOM    547  CB  LEU    71      -0.497   2.916  16.454  1.00 88.76           C  
ATOM    548  CG  LEU    71       0.456   3.068  15.268  1.00 88.76           C  
ATOM    549  CD1 LEU    71      -0.040   2.250  14.080  1.00 88.76           C  
ATOM    550  CD2 LEU    71       0.604   4.538  14.886  1.00 88.76           C  
ATOM    551  N   ASN    72      -1.308   2.593  19.677  1.00 87.59           N  
ATOM    552  CA  ASN    72      -2.436   2.732  20.593  1.00 87.59           C  
ATOM    553  C   ASN    72      -1.984   3.202  21.972  1.00 87.59           C  
ATOM    554  O   ASN    72      -2.793   3.297  22.897  1.00 87.59           O  
ATOM    555  CB  ASN    72      -3.200   1.411  20.707  1.00 87.59           C  
ATOM    556  CG  ASN    72      -4.108   1.157  19.520  1.00 87.59           C  
ATOM    557  OD1 ASN    72      -4.846   2.045  19.087  1.00 87.59           O  
ATOM    558  ND2 ASN    72      -4.059  -0.057  18.985  1.00 87.59           N  
ATOM    559  N   GLN    73      -0.671   3.362  22.129  1.00 83.15           N  
ATOM    560  CA  GLN    73      -0.181   3.877  23.404  1.00 83.15           C  
ATOM    561  C   GLN    73      -0.538   5.351  23.575  1.00 83.15           C  
ATOM    562  O   GLN    73      -0.634   6.090  22.593  1.00 83.15           O  
ATOM    563  CB  GLN    73       1.333   3.687  23.513  1.00 83.15           C  
ATOM    564  CG  GLN    73       1.768   2.228  23.547  1.00 83.15           C  
ATOM    565  CD  GLN    73       1.223   1.480  24.748  1.00 83.15           C  
ATOM    566  OE1 GLN    73       1.193   2.009  25.864  1.00 83.15           O  
ATOM    567  NE2 GLN    73       0.789   0.244  24.530  1.00 83.15           N  
ATOM    568  N   PRO    74      -0.884   5.694  24.806  1.00 73.29           N  
ATOM    569  CA  PRO    74      -1.243   7.102  24.992  1.00 73.29           C  
ATOM    570  C   PRO    74      -0.116   8.055  24.599  1.00 73.29           C  
ATOM    571  O   PRO    74      -0.378   9.187  24.182  1.00 73.29           O  
ATOM    572  CB  PRO    74      -1.538   7.195  26.491  1.00 73.29           C  
ATOM    573  CG  PRO    74      -1.021   5.915  27.063  1.00 73.29           C  
ATOM    574  CD  PRO    74      -0.806   4.943  25.938  1.00 73.29           C  
ATOM    575  N   THR    75       1.064   7.584  25.016  1.00 68.90           N  
ATOM    576  CA  THR    75       2.250   8.344  24.638  1.00 68.90           C  
ATOM    577  C   THR    75       3.281   7.441  23.968  1.00 68.90           C  
ATOM    578  O   THR    75       3.330   6.239  24.238  1.00 68.90           O  
ATOM    579  CB  THR    75       2.884   9.033  25.861  1.00 68.90           C  
ATOM    580  OG1 THR    75       3.249   8.039  26.827  1.00 68.90           O  
ATOM    581  CG2 THR    75       1.912  10.017  26.504  1.00 68.90           C  
ATOM    582  N   LEU    76       3.747   7.814  22.895  1.00 62.52           N  
ATOM    583  CA  LEU    76       4.860   7.019  22.389  1.00 62.52           C  
ATOM    584  C   LEU    76       6.162   7.400  23.086  1.00 62.52           C  
ATOM    585  O   LEU    76       6.515   8.580  23.149  1.00 62.52           O  
ATOM    586  CB  LEU    76       5.005   7.204  20.876  1.00 62.52           C  
ATOM    587  CG  LEU    76       3.946   6.526  20.005  1.00 62.52           C  
ATOM    588  CD1 LEU    76       4.033   7.037  18.571  1.00 62.52           C  
ATOM    589  CD2 LEU    76       4.107   5.010  20.049  1.00 62.52           C  
ATOM    590  N   PRO    77       6.620   6.619  23.936  1.00 55.51           N  
ATOM    591  CA  PRO    77       7.803   6.987  24.717  1.00 55.51           C  
ATOM    592  C   PRO    77       8.902   7.616  23.864  1.00 55.51           C  
ATOM    593  O   PRO    77       9.620   8.503  24.332  1.00 55.51           O  
ATOM    594  CB  PRO    77       8.266   5.652  25.306  1.00 55.51           C  
ATOM    595  CG  PRO    77       7.373   4.629  24.682  1.00 55.51           C  
ATOM    596  CD  PRO    77       6.329   5.340  23.869  1.00 55.51           C  
ATOM    597  N   ASN    78       8.942   7.234  22.648  1.00 54.99           N  
ATOM    598  CA  ASN    78      10.059   7.699  21.831  1.00 54.99           C  
ATOM    599  C   ASN    78       9.604   8.712  20.784  1.00 54.99           C  
ATOM    600  O   ASN    78      10.374   9.080  19.896  1.00 54.99           O  
ATOM    601  CB  ASN    78      10.760   6.517  21.158  1.00 54.99           C  
ATOM    602  CG  ASN    78      11.340   5.536  22.157  1.00 54.99           C  
ATOM    603  OD1 ASN    78      11.867   5.932  23.201  1.00 54.99           O  
ATOM    604  ND2 ASN    78      11.247   4.248  21.846  1.00 54.99           N  
ATOM    605  N   ILE    79       8.379   9.046  20.801  1.00 53.39           N  
ATOM    606  CA  ILE    79       7.914   9.964  19.767  1.00 53.39           C  
ATOM    607  C   ILE    79       7.457  11.273  20.406  1.00 53.39           C  
ATOM    608  O   ILE    79       6.377  11.338  20.998  1.00 53.39           O  
ATOM    609  CB  ILE    79       6.769   9.346  18.934  1.00 53.39           C  
ATOM    610  CG1 ILE    79       7.224   8.027  18.298  1.00 53.39           C  
ATOM    611  CG2 ILE    79       6.284  10.330  17.867  1.00 53.39           C  
ATOM    612  CD1 ILE    79       6.127   7.299  17.533  1.00 53.39           C  
ATOM    613  N   ARG    80       8.373  12.047  20.800  1.00 54.60           N  
ATOM    614  CA  ARG    80       8.226  13.288  21.554  1.00 54.60           C  
ATOM    615  C   ARG    80       7.233  14.226  20.876  1.00 54.60           C  
ATOM    616  O   ARG    80       6.512  14.966  21.549  1.00 54.60           O  
ATOM    617  CB  ARG    80       9.579  13.983  21.715  1.00 54.60           C  
ATOM    618  CG  ARG    80      10.531  13.268  22.660  1.00 54.60           C  
ATOM    619  CD  ARG    80      11.801  14.073  22.898  1.00 54.60           C  
ATOM    620  NE  ARG    80      12.535  13.590  24.065  1.00 54.60           N  
ATOM    621  CZ  ARG    80      13.819  13.837  24.308  1.00 54.60           C  
ATOM    622  NH1 ARG    80      14.540  14.570  23.467  1.00 54.60           N  
ATOM    623  NH2 ARG    80      14.388  13.348  25.401  1.00 54.60           N  
ATOM    624  N   LYS    81       7.009  14.016  19.652  1.00 55.08           N  
ATOM    625  CA  LYS    81       6.445  15.173  18.963  1.00 55.08           C  
ATOM    626  C   LYS    81       4.978  14.942  18.613  1.00 55.08           C  
ATOM    627  O   LYS    81       4.295  15.855  18.143  1.00 55.08           O  
ATOM    628  CB  LYS    81       7.243  15.485  17.696  1.00 55.08           C  
ATOM    629  CG  LYS    81       8.523  16.268  17.949  1.00 55.08           C  
ATOM    630  CD  LYS    81       9.163  16.729  16.646  1.00 55.08           C  
ATOM    631  CE  LYS    81      10.466  17.477  16.895  1.00 55.08           C  
ATOM    632  NZ  LYS    81      11.098  17.929  15.620  1.00 55.08           N  
ATOM    633  N   TRP    82       4.277  13.990  19.195  1.00 53.78           N  
ATOM    634  CA  TRP    82       2.928  14.102  18.653  1.00 53.78           C  
ATOM    635  C   TRP    82       1.893  14.157  19.772  1.00 53.78           C  
ATOM    636  O   TRP    82       1.956  13.373  20.722  1.00 53.78           O  
ATOM    637  CB  TRP    82       2.624  12.928  17.717  1.00 53.78           C  
ATOM    638  CG  TRP    82       1.902  13.320  16.463  1.00 53.78           C  
ATOM    639  CD1 TRP    82       2.443  13.892  15.345  1.00 53.78           C  
ATOM    640  CD2 TRP    82       0.504  13.172  16.201  1.00 53.78           C  
ATOM    641  NE1 TRP    82       1.464  14.107  14.403  1.00 53.78           N  
ATOM    642  CE2 TRP    82       0.265  13.675  14.903  1.00 53.78           C  
ATOM    643  CE3 TRP    82      -0.573  12.661  16.939  1.00 53.78           C  
ATOM    644  CZ2 TRP    82      -1.007  13.682  14.327  1.00 53.78           C  
ATOM    645  CZ3 TRP    82      -1.838  12.669  16.363  1.00 53.78           C  
ATOM    646  CH2 TRP    82      -2.042  13.176  15.070  1.00 53.78           C  
ATOM    647  N   LYS    83       0.839  14.749  19.526  1.00 53.53           N  
ATOM    648  CA  LYS    83      -0.156  14.905  20.583  1.00 53.53           C  
ATOM    649  C   LYS    83      -1.571  14.752  20.033  1.00 53.53           C  
ATOM    650  O   LYS    83      -2.396  15.658  20.169  1.00 53.53           O  
ATOM    651  CB  LYS    83      -0.003  16.264  21.268  1.00 53.53           C  
ATOM    652  CG  LYS    83       1.225  16.373  22.159  1.00 53.53           C  
ATOM    653  CD  LYS    83       1.249  17.694  22.917  1.00 53.53           C  
ATOM    654  CE  LYS    83       2.491  17.816  23.790  1.00 53.53           C  
ATOM    655  NZ  LYS    83       2.540  19.127  24.504  1.00 53.53           N  
ATOM    656  N   GLY    84      -1.814  13.644  19.281  1.00 53.64           N  
ATOM    657  CA  GLY    84      -3.161  13.524  18.745  1.00 53.64           C  
ATOM    658  C   GLY    84      -4.006  12.500  19.479  1.00 53.64           C  
ATOM    659  O   GLY    84      -3.539  11.870  20.430  1.00 53.64           O  
ATOM    660  N   PRO    85      -5.261  12.393  19.382  1.00 56.06           N  
ATOM    661  CA  PRO    85      -6.005  11.320  20.045  1.00 56.06           C  
ATOM    662  C   PRO    85      -5.560   9.929  19.597  1.00 56.06           C  
ATOM    663  O   PRO    85      -5.249   9.726  18.420  1.00 56.06           O  
ATOM    664  CB  PRO    85      -7.454  11.588  19.633  1.00 56.06           C  
ATOM    665  CG  PRO    85      -7.356  12.553  18.496  1.00 56.06           C  
ATOM    666  CD  PRO    85      -5.951  13.081  18.439  1.00 56.06           C  
ATOM    667  N   ARG    86      -5.503   9.018  20.586  1.00 66.95           N  
ATOM    668  CA  ARG    86      -5.003   7.700  20.209  1.00 66.95           C  
ATOM    669  C   ARG    86      -5.955   6.601  20.669  1.00 66.95           C  
ATOM    670  O   ARG    86      -6.959   6.877  21.327  1.00 66.95           O  
ATOM    671  CB  ARG    86      -3.609   7.465  20.797  1.00 66.95           C  
ATOM    672  CG  ARG    86      -2.539   8.384  20.230  1.00 66.95           C  
ATOM    673  CD  ARG    86      -1.138   7.868  20.526  1.00 66.95           C  
ATOM    674  NE  ARG    86      -0.496   8.633  21.591  1.00 66.95           N  
ATOM    675  CZ  ARG    86       0.818   8.793  21.723  1.00 66.95           C  
ATOM    676  NH1 ARG    86       1.659   8.241  20.856  1.00 66.95           N  
ATOM    677  NH2 ARG    86       1.296   9.510  22.730  1.00 66.95           N  
ATOM    678  N   GLY    87      -5.840   5.329  20.153  1.00 73.60           N  
ATOM    679  CA  GLY    87      -6.373   4.116  20.752  1.00 73.60           C  
ATOM    680  C   GLY    87      -7.339   3.377  19.846  1.00 73.60           C  
ATOM    681  O   GLY    87      -7.865   2.325  20.216  1.00 73.60           O  
ATOM    682  N   CYS    88      -7.144   3.515  18.508  1.00 86.55           N  
ATOM    683  CA  CYS    88      -8.161   2.722  17.827  1.00 86.55           C  
ATOM    684  C   CYS    88      -7.561   1.961  16.650  1.00 86.55           C  
ATOM    685  O   CYS    88      -8.243   1.713  15.654  1.00 86.55           O  
ATOM    686  CB  CYS    88      -9.300   3.616  17.340  1.00 86.55           C  
ATOM    687  SG  CYS    88     -10.211   4.425  18.674  1.00 86.55           S  
ATOM    688  N   TRP    89      -6.166   1.882  16.641  1.00 91.71           N  
ATOM    689  CA  TRP    89      -5.559   1.150  15.534  1.00 91.71           C  
ATOM    690  C   TRP    89      -5.793  -0.350  15.680  1.00 91.71           C  
ATOM    691  O   TRP    89      -5.818  -0.875  16.796  1.00 91.71           O  
ATOM    692  CB  TRP    89      -4.058   1.440  15.456  1.00 91.71           C  
ATOM    693  CG  TRP    89      -3.727   2.799  14.916  1.00 91.71           C  
ATOM    694  CD1 TRP    89      -3.758   3.985  15.595  1.00 91.71           C  
ATOM    695  CD2 TRP    89      -3.320   3.111  13.581  1.00 91.71           C  
ATOM    696  NE1 TRP    89      -3.393   5.017  14.761  1.00 91.71           N  
ATOM    697  CE2 TRP    89      -3.119   4.508  13.521  1.00 91.71           C  
ATOM    698  CE3 TRP    89      -3.103   2.345  12.428  1.00 91.71           C  
ATOM    699  CZ2 TRP    89      -2.713   5.155  12.351  1.00 91.71           C  
ATOM    700  CZ3 TRP    89      -2.699   2.990  11.265  1.00 91.71           C  
ATOM    701  CH2 TRP    89      -2.508   4.381  11.237  1.00 91.71           C  
ATOM    702  N   LYS    90      -6.008  -0.949  14.619  1.00 93.25           N  
ATOM    703  CA  LYS    90      -6.212  -2.389  14.494  1.00 93.25           C  
ATOM    704  C   LYS    90      -5.300  -2.982  13.424  1.00 93.25           C  
ATOM    705  O   LYS    90      -4.739  -2.252  12.604  1.00 93.25           O  
ATOM    706  CB  LYS    90      -7.673  -2.699  14.168  1.00 93.25           C  
ATOM    707  CG  LYS    90      -8.662  -2.186  15.205  1.00 93.25           C  
ATOM    708  CD  LYS    90     -10.092  -2.579  14.857  1.00 93.25           C  
ATOM    709  CE  LYS    90     -11.070  -2.153  15.944  1.00 93.25           C  
ATOM    710  NZ  LYS    90     -12.464  -2.594  15.639  1.00 93.25           N  
ATOM    711  N   ALA    91      -5.161  -4.298  13.512  1.00 93.98           N  
ATOM    712  CA  ALA    91      -4.316  -4.992  12.543  1.00 93.98           C  
ATOM    713  C   ALA    91      -4.894  -6.359  12.192  1.00 93.98           C  
ATOM    714  O   ALA    91      -5.529  -7.005  13.029  1.00 93.98           O  
ATOM    715  CB  ALA    91      -2.897  -5.141  13.085  1.00 93.98           C  
ATOM    716  N   VAL    92      -4.736  -6.666  10.899  1.00 91.92           N  
ATOM    717  CA  VAL    92      -5.061  -8.021  10.465  1.00 91.92           C  
ATOM    718  C   VAL    92      -4.001  -8.519   9.486  1.00 91.92           C  
ATOM    719  O   VAL    92      -3.515  -7.757   8.646  1.00 91.92           O  
ATOM    720  CB  VAL    92      -6.461  -8.087   9.813  1.00 91.92           C  
ATOM    721  CG1 VAL    92      -6.491  -7.282   8.516  1.00 91.92           C  
ATOM    722  CG2 VAL    92      -6.860  -9.539   9.555  1.00 91.92           C  
ATOM    723  N   VAL    93      -3.561  -9.772   9.592  1.00 88.19           N  
ATOM    724  CA  VAL    93      -2.555 -10.382   8.728  1.00 88.19           C  
ATOM    725  C   VAL    93      -3.116 -11.658   8.104  1.00 88.19           C  
ATOM    726  O   VAL    93      -3.889 -12.379   8.739  1.00 88.19           O  
ATOM    727  CB  VAL    93      -1.255 -10.694   9.502  1.00 88.19           C  
ATOM    728  CG1 VAL    93      -0.193 -11.266   8.564  1.00 88.19           C  
ATOM    729  CG2 VAL    93      -0.736  -9.437  10.199  1.00 88.19           C  
ATOM    730  N   ALA    94      -2.718 -11.909   6.837  1.00 80.13           N  
ATOM    731  CA  ALA    94      -3.171 -13.076   6.084  1.00 80.13           C  
ATOM    732  C   ALA    94      -2.752 -14.371   6.774  1.00 80.13           C  
ATOM    733  O   ALA    94      -1.730 -14.411   7.464  1.00 80.13           O  
ATOM    734  CB  ALA    94      -2.626 -13.034   4.659  1.00 80.13           C  
ATOM    735  N   GLU    95      -3.544 -15.400   6.543  1.00 71.40           N  
ATOM    736  CA  GLU    95      -3.156 -16.744   6.961  1.00 71.40           C  
ATOM    737  C   GLU    95      -2.220 -17.390   5.943  1.00 71.40           C  
ATOM    738  O   GLU    95      -2.288 -17.087   4.750  1.00 71.40           O  
ATOM    739  CB  GLU    95      -4.394 -17.621   7.168  1.00 71.40           C  
ATOM    740  CG  GLU    95      -5.244 -17.212   8.362  1.00 71.40           C  
ATOM    741  CD  GLU    95      -6.410 -18.153   8.619  1.00 71.40           C  
ATOM    742  OE1 GLU    95      -7.138 -17.959   9.619  1.00 71.40           O  
ATOM    743  OE2 GLU    95      -6.597 -19.093   7.814  1.00 71.40           O  
ATOM    744  N   LYS    96      -1.110 -17.954   6.323  1.00 60.40           N  
ATOM    745  CA  LYS    96      -0.272 -18.659   5.358  1.00 60.40           C  
ATOM    746  C   LYS    96      -1.072 -19.717   4.604  1.00 60.40           C  
ATOM    747  O   LYS    96      -1.797 -20.506   5.214  1.00 60.40           O  
ATOM    748  CB  LYS    96       0.924 -19.306   6.057  1.00 60.40           C  
ATOM    749  CG  LYS    96       2.159 -18.419   6.122  1.00 60.40           C  
ATOM    750  CD  LYS    96       3.374 -19.188   6.623  1.00 60.40           C  
ATOM    751  CE  LYS    96       4.618 -18.310   6.655  1.00 60.40           C  
ATOM    752  NZ  LYS    96       5.810 -19.057   7.157  1.00 60.40           N  
ATOM    753  N   PRO    97      -1.150 -19.583   3.390  1.00 47.83           N  
ATOM    754  CA  PRO    97      -1.772 -20.812   2.893  1.00 47.83           C  
ATOM    755  C   PRO    97      -1.011 -22.069   3.309  1.00 47.83           C  
ATOM    756  O   PRO    97       0.202 -22.014   3.533  1.00 47.83           O  
ATOM    757  CB  PRO    97      -1.743 -20.633   1.373  1.00 47.83           C  
ATOM    758  CG  PRO    97      -1.193 -19.260   1.161  1.00 47.83           C  
ATOM    759  CD  PRO    97      -0.725 -18.723   2.483  1.00 47.83           C  
ATOM    760  N   SER    98      -1.707 -23.035   3.924  1.00 39.75           N  
ATOM    761  CA  SER    98      -1.146 -24.313   4.348  1.00 39.75           C  
ATOM    762  C   SER    98      -0.104 -24.816   3.355  1.00 39.75           C  
ATOM    763  O   SER    98       0.893 -25.426   3.749  1.00 39.75           O  
ATOM    764  CB  SER    98      -2.252 -25.356   4.512  1.00 39.75           C  
ATOM    765  OG  SER    98      -2.993 -25.496   3.312  1.00 39.75           O  
ATOM    766  N   ASN    99      -0.274 -24.379   2.138  1.00 40.61           N  
ATOM    767  CA  ASN    99       0.613 -25.055   1.198  1.00 40.61           C  
ATOM    768  C   ASN    99       1.790 -24.169   0.802  1.00 40.61           C  
ATOM    769  O   ASN    99       2.639 -24.576   0.006  1.00 40.61           O  
ATOM    770  CB  ASN    99      -0.161 -25.499  -0.045  1.00 40.61           C  
ATOM    771  CG  ASN    99      -1.581 -25.925   0.271  1.00 40.61           C  
ATOM    772  OD1 ASN    99      -1.906 -26.240   1.418  1.00 40.61           O  
ATOM    773  ND2 ASN    99      -2.436 -25.936  -0.744  1.00 40.61           N  
ATOM    774  N   GLN   100       1.646 -22.946   1.136  1.00 43.37           N  
ATOM    775  CA  GLN   100       2.810 -22.171   0.720  1.00 43.37           C  
ATOM    776  C   GLN   100       3.881 -22.160   1.807  1.00 43.37           C  
ATOM    777  O   GLN   100       3.664 -21.622   2.895  1.00 43.37           O  
ATOM    778  CB  GLN   100       2.404 -20.739   0.369  1.00 43.37           C  
ATOM    779  CG  GLN   100       1.712 -20.609  -0.981  1.00 43.37           C  
ATOM    780  CD  GLN   100       1.775 -19.200  -1.541  1.00 43.37           C  
ATOM    781  OE1 GLN   100       2.114 -18.250  -0.828  1.00 43.37           O  
ATOM    782  NE2 GLN   100       1.449 -19.056  -2.820  1.00 43.37           N  
ATOM    783  N   LEU   101       4.289 -23.241   2.214  1.00 35.29           N  
ATOM    784  CA  LEU   101       5.513 -23.251   3.008  1.00 35.29           C  
ATOM    785  C   LEU   101       6.647 -22.551   2.267  1.00 35.29           C  
ATOM    786  O   LEU   101       7.718 -23.131   2.073  1.00 35.29           O  
ATOM    787  CB  LEU   101       5.919 -24.688   3.347  1.00 35.29           C  
ATOM    788  CG  LEU   101       5.266 -25.302   4.586  1.00 35.29           C  
ATOM    789  CD1 LEU   101       5.016 -26.791   4.370  1.00 35.29           C  
ATOM    790  CD2 LEU   101       6.135 -25.074   5.819  1.00 35.29           C  
ATOM    791  N   GLN   102       6.335 -21.795   1.210  1.00 40.24           N  
ATOM    792  CA  GLN   102       7.606 -21.260   0.735  1.00 40.24           C  
ATOM    793  C   GLN   102       8.313 -20.467   1.830  1.00 40.24           C  
ATOM    794  O   GLN   102       7.684 -19.674   2.534  1.00 40.24           O  
ATOM    795  CB  GLN   102       7.392 -20.378  -0.497  1.00 40.24           C  
ATOM    796  CG  GLN   102       7.193 -21.162  -1.787  1.00 40.24           C  
ATOM    797  CD  GLN   102       7.448 -20.325  -3.027  1.00 40.24           C  
ATOM    798  OE1 GLN   102       7.563 -19.098  -2.951  1.00 40.24           O  
ATOM    799  NE2 GLN   102       7.538 -20.983  -4.178  1.00 40.24           N  
ATOM    800  N   LYS   103       8.941 -21.184   2.747  1.00 40.57           N  
ATOM    801  CA  LYS   103      10.011 -20.567   3.526  1.00 40.57           C  
ATOM    802  C   LYS   103      10.375 -19.194   2.969  1.00 40.57           C  
ATOM    803  O   LYS   103      10.671 -19.060   1.780  1.00 40.57           O  
ATOM    804  CB  LYS   103      11.246 -21.468   3.550  1.00 40.57           C  
ATOM    805  CG  LYS   103      11.220 -22.526   4.644  1.00 40.57           C  
ATOM    806  CD  LYS   103      12.560 -23.242   4.760  1.00 40.57           C  
ATOM    807  CE  LYS   103      12.531 -24.310   5.846  1.00 40.57           C  
ATOM    808  NZ  LYS   103      13.843 -25.014   5.965  1.00 40.57           N  
ATOM    809  N   GLY   104       9.535 -18.219   3.073  1.00 45.46           N  
ATOM    810  CA  GLY   104       9.951 -16.873   2.713  1.00 45.46           C  
ATOM    811  C   GLY   104       8.817 -16.022   2.174  1.00 45.46           C  
ATOM    812  O   GLY   104       9.019 -14.856   1.830  1.00 45.46           O  
ATOM    813  N   ALA   105       7.757 -16.621   1.759  1.00 56.91           N  
ATOM    814  CA  ALA   105       6.705 -15.740   1.258  1.00 56.91           C  
ATOM    815  C   ALA   105       6.100 -14.911   2.387  1.00 56.91           C  
ATOM    816  O   ALA   105       5.684 -15.457   3.412  1.00 56.91           O  
ATOM    817  CB  ALA   105       5.619 -16.553   0.557  1.00 56.91           C  
ATOM    818  N   GLY   106       6.652 -13.764   2.551  1.00 69.73           N  
ATOM    819  CA  GLY   106       6.211 -12.875   3.614  1.00 69.73           C  
ATOM    820  C   GLY   106       4.706 -12.690   3.651  1.00 69.73           C  
ATOM    821  O   GLY   106       4.009 -13.035   2.694  1.00 69.73           O  
ATOM    822  N   TYR   107       4.083 -12.649   4.849  1.00 82.47           N  
ATOM    823  CA  TYR   107       2.680 -12.321   5.075  1.00 82.47           C  
ATOM    824  C   TYR   107       2.366 -10.907   4.601  1.00 82.47           C  
ATOM    825  O   TYR   107       3.263 -10.067   4.498  1.00 82.47           O  
ATOM    826  CB  TYR   107       2.326 -12.465   6.558  1.00 82.47           C  
ATOM    827  CG  TYR   107       2.509 -13.865   7.093  1.00 82.47           C  
ATOM    828  CD1 TYR   107       1.496 -14.814   6.976  1.00 82.47           C  
ATOM    829  CD2 TYR   107       3.694 -14.240   7.717  1.00 82.47           C  
ATOM    830  CE1 TYR   107       1.660 -16.105   7.469  1.00 82.47           C  
ATOM    831  CE2 TYR   107       3.869 -15.528   8.214  1.00 82.47           C  
ATOM    832  CZ  TYR   107       2.848 -16.452   8.085  1.00 82.47           C  
ATOM    833  OH  TYR   107       3.015 -17.728   8.575  1.00 82.47           O  
ATOM    834  N   ALA   108       1.156 -10.685   4.203  1.00 88.89           N  
ATOM    835  CA  ALA   108       0.582  -9.365   3.957  1.00 88.89           C  
ATOM    836  C   ALA   108      -0.499  -9.037   4.984  1.00 88.89           C  
ATOM    837  O   ALA   108      -1.147  -9.938   5.522  1.00 88.89           O  
ATOM    838  CB  ALA   108       0.009  -9.288   2.544  1.00 88.89           C  
ATOM    839  N   GLY   109      -0.591  -7.762   5.340  1.00 92.13           N  
ATOM    840  CA  GLY   109      -1.566  -7.363   6.343  1.00 92.13           C  
ATOM    841  C   GLY   109      -2.057  -5.939   6.164  1.00 92.13           C  
ATOM    842  O   GLY   109      -1.607  -5.231   5.261  1.00 92.13           O  
ATOM    843  N   PHE   110      -3.049  -5.624   6.946  1.00 95.26           N  
ATOM    844  CA  PHE   110      -3.584  -4.270   7.020  1.00 95.26           C  
ATOM    845  C   PHE   110      -3.474  -3.721   8.437  1.00 95.26           C  
ATOM    846  O   PHE   110      -3.737  -4.435   9.407  1.00 95.26           O  
ATOM    847  CB  PHE   110      -5.044  -4.240   6.557  1.00 95.26           C  
ATOM    848  CG  PHE   110      -5.226  -4.574   5.100  1.00 95.26           C  
ATOM    849  CD1 PHE   110      -4.858  -3.667   4.114  1.00 95.26           C  
ATOM    850  CD2 PHE   110      -5.765  -5.796   4.718  1.00 95.26           C  
ATOM    851  CE1 PHE   110      -5.025  -3.973   2.765  1.00 95.26           C  
ATOM    852  CE2 PHE   110      -5.935  -6.109   3.372  1.00 95.26           C  
ATOM    853  CZ  PHE   110      -5.566  -5.195   2.397  1.00 95.26           C  
ATOM    854  N   LEU   111      -3.001  -2.490   8.612  1.00 95.99           N  
ATOM    855  CA  LEU   111      -2.969  -1.670   9.818  1.00 95.99           C  
ATOM    856  C   LEU   111      -3.815  -0.414   9.644  1.00 95.99           C  
ATOM    857  O   LEU   111      -3.618   0.346   8.693  1.00 95.99           O  
ATOM    858  CB  LEU   111      -1.529  -1.285  10.166  1.00 95.99           C  
ATOM    859  CG  LEU   111      -1.332  -0.496  11.462  1.00 95.99           C  
ATOM    860  CD1 LEU   111      -1.759  -1.334  12.663  1.00 95.99           C  
ATOM    861  CD2 LEU   111       0.120  -0.051  11.603  1.00 95.99           C  
ATOM    862  N   TRP   112      -4.849  -0.227  10.457  1.00 94.03           N  
ATOM    863  CA  TRP   112      -5.716   0.914  10.184  1.00 94.03           C  
ATOM    864  C   TRP   112      -6.232   1.528  11.482  1.00 94.03           C  
ATOM    865  O   TRP   112      -6.211   0.883  12.532  1.00 94.03           O  
ATOM    866  CB  TRP   112      -6.894   0.496   9.300  1.00 94.03           C  
ATOM    867  CG  TRP   112      -7.951  -0.285  10.022  1.00 94.03           C  
ATOM    868  CD1 TRP   112      -9.120   0.196  10.543  1.00 94.03           C  
ATOM    869  CD2 TRP   112      -7.931  -1.687  10.308  1.00 94.03           C  
ATOM    870  NE1 TRP   112      -9.829  -0.823  11.135  1.00 94.03           N  
ATOM    871  CE2 TRP   112      -9.123  -1.989  11.005  1.00 94.03           C  
ATOM    872  CE3 TRP   112      -7.022  -2.720  10.041  1.00 94.03           C  
ATOM    873  CZ2 TRP   112      -9.428  -3.281  11.439  1.00 94.03           C  
ATOM    874  CZ3 TRP   112      -7.327  -4.005  10.474  1.00 94.03           C  
ATOM    875  CH2 TRP   112      -8.521  -4.272  11.165  1.00 94.03           C  
ATOM    876  N   ASP   113      -6.682   2.776  11.437  1.00 90.94           N  
ATOM    877  CA  ASP   113      -7.281   3.555  12.516  1.00 90.94           C  
ATOM    878  C   ASP   113      -8.805   3.474  12.471  1.00 90.94           C  
ATOM    879  O   ASP   113      -9.444   4.141  11.655  1.00 90.94           O  
ATOM    880  CB  ASP   113      -6.830   5.015  12.439  1.00 90.94           C  
ATOM    881  CG  ASP   113      -7.253   5.832  13.648  1.00 90.94           C  
ATOM    882  OD1 ASP   113      -8.019   5.319  14.492  1.00 90.94           O  
ATOM    883  OD2 ASP   113      -6.818   6.998  13.756  1.00 90.94           O  
ATOM    884  N   ALA   114      -9.366   2.700  13.325  1.00 88.01           N  
ATOM    885  CA  ALA   114     -10.811   2.485  13.334  1.00 88.01           C  
ATOM    886  C   ALA   114     -11.556   3.780  13.644  1.00 88.01           C  
ATOM    887  O   ALA   114     -12.737   3.917  13.318  1.00 88.01           O  
ATOM    888  CB  ALA   114     -11.182   1.405  14.347  1.00 88.01           C  
ATOM    889  N   ALA   115     -10.863   4.722  14.238  1.00 84.34           N  
ATOM    890  CA  ALA   115     -11.491   5.996  14.577  1.00 84.34           C  
ATOM    891  C   ALA   115     -11.764   6.824  13.324  1.00 84.34           C  
ATOM    892  O   ALA   115     -12.508   7.807  13.372  1.00 84.34           O  
ATOM    893  CB  ALA   115     -10.612   6.781  15.548  1.00 84.34           C  
ATOM    894  N   ALA   116     -11.145   6.443  12.238  1.00 83.25           N  
ATOM    895  CA  ALA   116     -11.346   7.141  10.970  1.00 83.25           C  
ATOM    896  C   ALA   116     -12.622   6.669  10.280  1.00 83.25           C  
ATOM    897  O   ALA   116     -12.865   6.999   9.117  1.00 83.25           O  
ATOM    898  CB  ALA   116     -10.142   6.936  10.054  1.00 83.25           C  
ATOM    899  N   GLY   117     -13.395   5.842  11.010  1.00 81.93           N  
ATOM    900  CA  GLY   117     -14.666   5.382  10.472  1.00 81.93           C  
ATOM    901  C   GLY   117     -14.526   4.188   9.548  1.00 81.93           C  
ATOM    902  O   GLY   117     -15.398   3.936   8.713  1.00 81.93           O  
ATOM    903  N   MET   118     -13.305   3.623   9.613  1.00 86.63           N  
ATOM    904  CA  MET   118     -13.066   2.423   8.817  1.00 86.63           C  
ATOM    905  C   MET   118     -13.410   1.166   9.609  1.00 86.63           C  
ATOM    906  O   MET   118     -12.873   0.946  10.696  1.00 86.63           O  
ATOM    907  CB  MET   118     -11.609   2.366   8.353  1.00 86.63           C  
ATOM    908  CG  MET   118     -11.210   3.517   7.444  1.00 86.63           C  
ATOM    909  SD  MET   118      -9.494   3.354   6.815  1.00 86.63           S  
ATOM    910  CE  MET   118      -9.707   1.972   5.659  1.00 86.63           C  
ATOM    911  N   GLU   119     -14.297   0.353   8.973  1.00 88.81           N  
ATOM    912  CA  GLU   119     -14.696  -0.908   9.593  1.00 88.81           C  
ATOM    913  C   GLU   119     -14.377  -2.093   8.687  1.00 88.81           C  
ATOM    914  O   GLU   119     -14.815  -2.138   7.536  1.00 88.81           O  
ATOM    915  CB  GLU   119     -16.188  -0.892   9.933  1.00 88.81           C  
ATOM    916  CG  GLU   119     -16.663  -2.133  10.675  1.00 88.81           C  
ATOM    917  CD  GLU   119     -18.169  -2.168  10.882  1.00 88.81           C  
ATOM    918  OE1 GLU   119     -18.691  -3.196  11.371  1.00 88.81           O  
ATOM    919  OE2 GLU   119     -18.834  -1.160  10.551  1.00 88.81           O  
ATOM    920  N   LEU   120     -13.565  -2.985   9.175  1.00 91.02           N  
ATOM    921  CA  LEU   120     -13.246  -4.195   8.425  1.00 91.02           C  
ATOM    922  C   LEU   120     -14.431  -5.155   8.412  1.00 91.02           C  
ATOM    923  O   LEU   120     -14.927  -5.550   9.469  1.00 91.02           O  
ATOM    924  CB  LEU   120     -12.019  -4.889   9.023  1.00 91.02           C  
ATOM    925  CG  LEU   120     -11.554  -6.166   8.322  1.00 91.02           C  
ATOM    926  CD1 LEU   120     -11.061  -5.849   6.914  1.00 91.02           C  
ATOM    927  CD2 LEU   120     -10.462  -6.854   9.134  1.00 91.02           C  
ATOM    928  N   ARG   121     -14.939  -5.531   7.291  1.00 89.59           N  
ATOM    929  CA  ARG   121     -16.044  -6.475   7.161  1.00 89.59           C  
ATOM    930  C   ARG   121     -15.530  -7.904   7.023  1.00 89.59           C  
ATOM    931  O   ARG   121     -16.088  -8.830   7.615  1.00 89.59           O  
ATOM    932  CB  ARG   121     -16.921  -6.115   5.960  1.00 89.59           C  
ATOM    933  CG  ARG   121     -17.609  -4.765   6.082  1.00 89.59           C  
ATOM    934  CD  ARG   121     -18.637  -4.756   7.205  1.00 89.59           C  
ATOM    935  NE  ARG   121     -19.384  -3.502   7.242  1.00 89.59           N  
ATOM    936  CZ  ARG   121     -20.246  -3.161   8.196  1.00 89.59           C  
ATOM    937  NH1 ARG   121     -20.487  -3.976   9.216  1.00 89.59           N  
ATOM    938  NH2 ARG   121     -20.873  -1.995   8.130  1.00 89.59           N  
ATOM    939  N   ASP   122     -14.554  -8.022   6.134  1.00 85.30           N  
ATOM    940  CA  ASP   122     -13.947  -9.330   5.906  1.00 85.30           C  
ATOM    941  C   ASP   122     -12.539  -9.190   5.334  1.00 85.30           C  
ATOM    942  O   ASP   122     -12.221  -8.188   4.691  1.00 85.30           O  
ATOM    943  CB  ASP   122     -14.816 -10.168   4.966  1.00 85.30           C  
ATOM    944  CG  ASP   122     -14.321 -11.596   4.816  1.00 85.30           C  
ATOM    945  OD1 ASP   122     -14.063 -12.263   5.842  1.00 85.30           O  
ATOM    946  OD2 ASP   122     -14.185 -12.057   3.662  1.00 85.30           O  
ATOM    947  N   ALA   123     -11.645 -10.178   5.705  1.00 81.80           N  
ATOM    948  CA  ALA   123     -10.301 -10.273   5.141  1.00 81.80           C  
ATOM    949  C   ALA   123      -9.906 -11.728   4.905  1.00 81.80           C  
ATOM    950  O   ALA   123     -10.299 -12.615   5.667  1.00 81.80           O  
ATOM    951  CB  ALA   123      -9.289  -9.592   6.060  1.00 81.80           C  
ATOM    952  N   GLY   124      -9.312 -11.976   3.836  1.00 75.12           N  
ATOM    953  CA  GLY   124      -8.853 -13.336   3.603  1.00 75.12           C  
ATOM    954  C   GLY   124      -7.992 -13.471   2.361  1.00 75.12           C  
ATOM    955  O   GLY   124      -7.893 -12.536   1.564  1.00 75.12           O  
ATOM    956  N   SER   125      -7.205 -14.595   2.351  1.00 62.33           N  
ATOM    957  CA  SER   125      -6.392 -14.892   1.177  1.00 62.33           C  
ATOM    958  C   SER   125      -7.217 -15.579   0.093  1.00 62.33           C  
ATOM    959  O   SER   125      -8.152 -16.323   0.395  1.00 62.33           O  
ATOM    960  CB  SER   125      -5.202 -15.773   1.557  1.00 62.33           C  
ATOM    961  OG  SER   125      -4.363 -15.111   2.488  1.00 62.33           O  
ATOM    962  N   GLN   126      -7.063 -15.164  -1.092  1.00 56.13           N  
ATOM    963  CA  GLN   126      -7.757 -15.965  -2.095  1.00 56.13           C  
ATOM    964  C   GLN   126      -6.788 -16.883  -2.834  1.00 56.13           C  
ATOM    965  O   GLN   126      -5.685 -16.468  -3.196  1.00 56.13           O  
ATOM    966  CB  GLN   126      -8.487 -15.062  -3.091  1.00 56.13           C  
ATOM    967  CG  GLN   126      -9.607 -14.238  -2.468  1.00 56.13           C  
ATOM    968  CD  GLN   126     -10.797 -15.083  -2.055  1.00 56.13           C  
ATOM    969  OE1 GLN   126     -11.081 -16.119  -2.663  1.00 56.13           O  
ATOM    970  NE2 GLN   126     -11.502 -14.645  -1.017  1.00 56.13           N  
ATOM    971  N   GLU   127      -7.155 -18.105  -2.816  1.00 46.32           N  
ATOM    972  CA  GLU   127      -6.384 -19.080  -3.580  1.00 46.32           C  
ATOM    973  C   GLU   127      -6.681 -18.972  -5.073  1.00 46.32           C  
ATOM    974  O   GLU   127      -7.829 -18.757  -5.468  1.00 46.32           O  
ATOM    975  CB  GLU   127      -6.673 -20.501  -3.087  1.00 46.32           C  
ATOM    976  CG  GLU   127      -6.128 -20.792  -1.696  1.00 46.32           C  
ATOM    977  CD  GLU   127      -6.085 -22.276  -1.368  1.00 46.32           C  
ATOM    978  OE1 GLU   127      -5.583 -22.643  -0.281  1.00 46.32           O  
ATOM    979  OE2 GLU   127      -6.558 -23.078  -2.204  1.00 46.32           O  
ATOM    980  N   SER   128      -5.893 -18.201  -5.728  1.00 42.59           N  
ATOM    981  CA  SER   128      -6.090 -18.300  -7.171  1.00 42.59           C  
ATOM    982  C   SER   128      -6.328 -19.744  -7.598  1.00 42.59           C  
ATOM    983  O   SER   128      -5.739 -20.669  -7.035  1.00 42.59           O  
ATOM    984  CB  SER   128      -4.884 -17.731  -7.918  1.00 42.59           C  
ATOM    985  OG  SER   128      -3.706 -17.852  -7.138  1.00 42.59           O  
ATOM    986  N   SER   129      -7.560 -20.118  -7.682  1.00 32.39           N  
ATOM    987  CA  SER   129      -7.803 -21.394  -8.346  1.00 32.39           C  
ATOM    988  C   SER   129      -7.051 -21.479  -9.671  1.00 32.39           C  
ATOM    989  O   SER   129      -6.979 -20.498 -10.413  1.00 32.39           O  
ATOM    990  CB  SER   129      -9.299 -21.599  -8.586  1.00 32.39           C  
ATOM    991  OG  SER   129     -10.025 -21.471  -7.375  1.00 32.39           O  
ATOM    992  N   PRO   130      -6.030 -22.217  -9.726  1.00 35.19           N  
ATOM    993  CA  PRO   130      -5.595 -22.353 -11.118  1.00 35.19           C  
ATOM    994  C   PRO   130      -6.764 -22.462 -12.094  1.00 35.19           C  
ATOM    995  O   PRO   130      -7.584 -23.377 -11.981  1.00 35.19           O  
ATOM    996  CB  PRO   130      -4.772 -23.644 -11.106  1.00 35.19           C  
ATOM    997  CG  PRO   130      -4.893 -24.161  -9.710  1.00 35.19           C  
ATOM    998  CD  PRO   130      -5.734 -23.202  -8.917  1.00 35.19           C  
ATOM    999  N   SER   131      -7.778 -21.695 -12.058  1.00 32.14           N  
ATOM   1000  CA  SER   131      -8.755 -22.152 -13.041  1.00 32.14           C  
ATOM   1001  C   SER   131      -8.253 -21.931 -14.464  1.00 32.14           C  
ATOM   1002  O   SER   131      -7.756 -20.852 -14.792  1.00 32.14           O  
ATOM   1003  CB  SER   131     -10.090 -21.433 -12.845  1.00 32.14           C  
ATOM   1004  OG  SER   131      -9.965 -20.052 -13.136  1.00 32.14           O  
ATOM   1005  N   ASN   132      -7.161 -22.703 -14.863  1.00 33.96           N  
ATOM   1006  CA  ASN   132      -6.767 -23.096 -16.211  1.00 33.96           C  
ATOM   1007  C   ASN   132      -5.270 -23.374 -16.300  1.00 33.96           C  
ATOM   1008  O   ASN   132      -4.719 -23.489 -17.396  1.00 33.96           O  
ATOM   1009  CB  ASN   132      -7.168 -22.020 -17.223  1.00 33.96           C  
ATOM   1010  CG  ASN   132      -8.660 -21.994 -17.488  1.00 33.96           C  
ATOM   1011  OD1 ASN   132      -9.390 -22.903 -17.084  1.00 33.96           O  
ATOM   1012  ND2 ASN   132      -9.124 -20.952 -18.168  1.00 33.96           N  
ATOM   1013  N   GLY   133      -4.772 -24.244 -15.488  1.00 31.40           N  
ATOM   1014  CA  GLY   133      -3.496 -24.848 -15.838  1.00 31.40           C  
ATOM   1015  C   GLY   133      -2.363 -23.843 -15.921  1.00 31.40           C  
ATOM   1016  O   GLY   133      -1.246 -24.190 -16.313  1.00 31.40           O  
ATOM   1017  N   HIS   134      -2.708 -22.558 -15.818  1.00 33.41           N  
ATOM   1018  CA  HIS   134      -1.620 -21.591 -15.913  1.00 33.41           C  
ATOM   1019  C   HIS   134      -1.009 -21.312 -14.544  1.00 33.41           C  
ATOM   1020  O   HIS   134      -1.721 -21.276 -13.537  1.00 33.41           O  
ATOM   1021  CB  HIS   134      -2.115 -20.288 -16.542  1.00 33.41           C  
ATOM   1022  CG  HIS   134      -2.581 -20.443 -17.955  1.00 33.41           C  
ATOM   1023  ND1 HIS   134      -1.710 -20.563 -19.017  1.00 33.41           N  
ATOM   1024  CD2 HIS   134      -3.828 -20.500 -18.478  1.00 33.41           C  
ATOM   1025  CE1 HIS   134      -2.405 -20.687 -20.135  1.00 33.41           C  
ATOM   1026  NE2 HIS   134      -3.692 -20.652 -19.836  1.00 33.41           N  
ATOM   1027  N   GLY   135      -0.120 -22.233 -14.177  1.00 33.37           N  
ATOM   1028  CA  GLY   135       0.973 -22.112 -13.226  1.00 33.37           C  
ATOM   1029  C   GLY   135       0.577 -21.391 -11.951  1.00 33.37           C  
ATOM   1030  O   GLY   135      -0.187 -20.425 -11.989  1.00 33.37           O  
ATOM   1031  N   LYS   136      -0.128 -22.129 -11.082  1.00 34.87           N  
ATOM   1032  CA  LYS   136      -0.268 -21.753  -9.679  1.00 34.87           C  
ATOM   1033  C   LYS   136       0.508 -20.476  -9.371  1.00 34.87           C  
ATOM   1034  O   LYS   136       1.608 -20.272  -9.890  1.00 34.87           O  
ATOM   1035  CB  LYS   136       0.207 -22.887  -8.769  1.00 34.87           C  
ATOM   1036  CG  LYS   136      -0.907 -23.813  -8.300  1.00 34.87           C  
ATOM   1037  CD  LYS   136      -0.387 -24.867  -7.332  1.00 34.87           C  
ATOM   1038  CE  LYS   136      -1.488 -25.832  -6.911  1.00 34.87           C  
ATOM   1039  NZ  LYS   136      -0.980 -26.876  -5.971  1.00 34.87           N  
ATOM   1040  N   LEU   137      -0.126 -19.402  -9.361  1.00 37.22           N  
ATOM   1041  CA  LEU   137       0.562 -18.243  -8.801  1.00 37.22           C  
ATOM   1042  C   LEU   137       1.625 -18.676  -7.797  1.00 37.22           C  
ATOM   1043  O   LEU   137       1.345 -19.463  -6.890  1.00 37.22           O  
ATOM   1044  CB  LEU   137      -0.439 -17.300  -8.128  1.00 37.22           C  
ATOM   1045  CG  LEU   137      -1.079 -16.239  -9.025  1.00 37.22           C  
ATOM   1046  CD1 LEU   137      -2.483 -15.905  -8.532  1.00 37.22           C  
ATOM   1047  CD2 LEU   137      -0.212 -14.986  -9.073  1.00 37.22           C  
ATOM   1048  N   ALA   138       2.764 -19.068  -8.223  1.00 36.30           N  
ATOM   1049  CA  ALA   138       3.747 -19.202  -7.151  1.00 36.30           C  
ATOM   1050  C   ALA   138       4.027 -17.854  -6.492  1.00 36.30           C  
ATOM   1051  O   ALA   138       4.240 -16.852  -7.179  1.00 36.30           O  
ATOM   1052  CB  ALA   138       5.041 -19.807  -7.688  1.00 36.30           C  
ATOM   1053  N   GLY   139       3.160 -17.471  -5.517  1.00 41.83           N  
ATOM   1054  CA  GLY   139       3.349 -16.408  -4.543  1.00 41.83           C  
ATOM   1055  C   GLY   139       2.176 -16.254  -3.594  1.00 41.83           C  
ATOM   1056  O   GLY   139       1.233 -17.047  -3.630  1.00 41.83           O  
ATOM   1057  N   PRO   140       2.388 -15.466  -2.598  1.00 47.10           N  
ATOM   1058  CA  PRO   140       1.226 -15.324  -1.716  1.00 47.10           C  
ATOM   1059  C   PRO   140       0.005 -14.756  -2.436  1.00 47.10           C  
ATOM   1060  O   PRO   140       0.147 -13.945  -3.355  1.00 47.10           O  
ATOM   1061  CB  PRO   140       1.720 -14.359  -0.635  1.00 47.10           C  
ATOM   1062  CG  PRO   140       3.017 -13.830  -1.159  1.00 47.10           C  
ATOM   1063  CD  PRO   140       3.400 -14.624  -2.375  1.00 47.10           C  
ATOM   1064  N   SER   141      -1.019 -15.557  -2.505  1.00 56.19           N  
ATOM   1065  CA  SER   141      -2.310 -15.083  -2.993  1.00 56.19           C  
ATOM   1066  C   SER   141      -2.599 -13.667  -2.506  1.00 56.19           C  
ATOM   1067  O   SER   141      -2.201 -13.291  -1.401  1.00 56.19           O  
ATOM   1068  CB  SER   141      -3.431 -16.023  -2.545  1.00 56.19           C  
ATOM   1069  OG  SER   141      -3.365 -17.253  -3.245  1.00 56.19           O  
ATOM   1070  N   PRO   142      -2.935 -12.825  -3.428  1.00 68.68           N  
ATOM   1071  CA  PRO   142      -3.353 -11.520  -2.910  1.00 68.68           C  
ATOM   1072  C   PRO   142      -4.233 -11.632  -1.668  1.00 68.68           C  
ATOM   1073  O   PRO   142      -5.003 -12.587  -1.537  1.00 68.68           O  
ATOM   1074  CB  PRO   142      -4.131 -10.910  -4.078  1.00 68.68           C  
ATOM   1075  CG  PRO   142      -3.954 -11.879  -5.203  1.00 68.68           C  
ATOM   1076  CD  PRO   142      -3.294 -13.117  -4.667  1.00 68.68           C  
ATOM   1077  N   TYR   143      -4.003 -10.705  -0.858  1.00 80.74           N  
ATOM   1078  CA  TYR   143      -4.771 -10.616   0.378  1.00 80.74           C  
ATOM   1079  C   TYR   143      -5.811  -9.505   0.295  1.00 80.74           C  
ATOM   1080  O   TYR   143      -5.471  -8.344   0.056  1.00 80.74           O  
ATOM   1081  CB  TYR   143      -3.843 -10.373   1.572  1.00 80.74           C  
ATOM   1082  CG  TYR   143      -4.548 -10.401   2.906  1.00 80.74           C  
ATOM   1083  CD1 TYR   143      -4.471  -9.319   3.780  1.00 80.74           C  
ATOM   1084  CD2 TYR   143      -5.292 -11.509   3.295  1.00 80.74           C  
ATOM   1085  CE1 TYR   143      -5.118  -9.342   5.011  1.00 80.74           C  
ATOM   1086  CE2 TYR   143      -5.943 -11.542   4.524  1.00 80.74           C  
ATOM   1087  CZ  TYR   143      -5.851 -10.455   5.373  1.00 80.74           C  
ATOM   1088  OH  TYR   143      -6.493 -10.483   6.591  1.00 80.74           O  
ATOM   1089  N   LEU   144      -7.015  -9.909   0.509  1.00 85.94           N  
ATOM   1090  CA  LEU   144      -8.131  -8.986   0.337  1.00 85.94           C  
ATOM   1091  C   LEU   144      -8.636  -8.486   1.687  1.00 85.94           C  
ATOM   1092  O   LEU   144      -8.722  -9.256   2.646  1.00 85.94           O  
ATOM   1093  CB  LEU   144      -9.272  -9.661  -0.429  1.00 85.94           C  
ATOM   1094  CG  LEU   144      -9.121  -9.725  -1.950  1.00 85.94           C  
ATOM   1095  CD1 LEU   144      -8.087 -10.776  -2.336  1.00 85.94           C  
ATOM   1096  CD2 LEU   144     -10.464 -10.023  -2.608  1.00 85.94           C  
ATOM   1097  N   GLY   145      -8.893  -7.239   1.751  1.00 89.50           N  
ATOM   1098  CA  GLY   145      -9.605  -6.616   2.855  1.00 89.50           C  
ATOM   1099  C   GLY   145     -10.796  -5.790   2.406  1.00 89.50           C  
ATOM   1100  O   GLY   145     -10.652  -4.874   1.594  1.00 89.50           O  
ATOM   1101  N   ARG   146     -11.977  -6.093   2.886  1.00 90.40           N  
ATOM   1102  CA  ARG   146     -13.187  -5.332   2.590  1.00 90.40           C  
ATOM   1103  C   ARG   146     -13.552  -4.411   3.750  1.00 90.40           C  
ATOM   1104  O   ARG   146     -13.765  -4.873   4.873  1.00 90.40           O  
ATOM   1105  CB  ARG   146     -14.353  -6.273   2.281  1.00 90.40           C  
ATOM   1106  CG  ARG   146     -14.121  -7.166   1.073  1.00 90.40           C  
ATOM   1107  CD  ARG   146     -15.317  -8.067   0.799  1.00 90.40           C  
ATOM   1108  NE  ARG   146     -15.136  -8.846  -0.423  1.00 90.40           N  
ATOM   1109  CZ  ARG   146     -14.653 -10.084  -0.468  1.00 90.40           C  
ATOM   1110  NH1 ARG   146     -14.290 -10.711   0.645  1.00 90.40           N  
ATOM   1111  NH2 ARG   146     -14.531 -10.700  -1.635  1.00 90.40           N  
ATOM   1112  N   PHE   147     -13.532  -3.092   3.496  1.00 92.07           N  
ATOM   1113  CA  PHE   147     -13.782  -2.075   4.510  1.00 92.07           C  
ATOM   1114  C   PHE   147     -15.039  -1.279   4.182  1.00 92.07           C  
ATOM   1115  O   PHE   147     -15.340  -1.039   3.011  1.00 92.07           O  
ATOM   1116  CB  PHE   147     -12.581  -1.131   4.633  1.00 92.07           C  
ATOM   1117  CG  PHE   147     -11.362  -1.775   5.237  1.00 92.07           C  
ATOM   1118  CD1 PHE   147     -11.076  -1.625   6.588  1.00 92.07           C  
ATOM   1119  CD2 PHE   147     -10.502  -2.532   4.452  1.00 92.07           C  
ATOM   1120  CE1 PHE   147      -9.949  -2.220   7.149  1.00 92.07           C  
ATOM   1121  CE2 PHE   147      -9.373  -3.130   5.005  1.00 92.07           C  
ATOM   1122  CZ  PHE   147      -9.098  -2.972   6.354  1.00 92.07           C  
ATOM   1123  N   LYS   148     -15.802  -1.009   5.143  1.00 88.94           N  
ATOM   1124  CA  LYS   148     -16.803   0.051   5.080  1.00 88.94           C  
ATOM   1125  C   LYS   148     -16.217   1.388   5.525  1.00 88.94           C  
ATOM   1126  O   LYS   148     -15.658   1.493   6.619  1.00 88.94           O  
ATOM   1127  CB  LYS   148     -18.015  -0.303   5.943  1.00 88.94           C  
ATOM   1128  CG  LYS   148     -19.186   0.658   5.791  1.00 88.94           C  
ATOM   1129  CD  LYS   148     -20.422   0.153   6.523  1.00 88.94           C  
ATOM   1130  CE  LYS   148     -21.603   1.097   6.345  1.00 88.94           C  
ATOM   1131  NZ  LYS   148     -22.816   0.610   7.067  1.00 88.94           N  
ATOM   1132  N   VAL   149     -16.160   2.322   4.630  1.00 85.58           N  
ATOM   1133  CA  VAL   149     -15.717   3.685   4.903  1.00 85.58           C  
ATOM   1134  C   VAL   149     -16.860   4.663   4.637  1.00 85.58           C  
ATOM   1135  O   VAL   149     -17.114   5.032   3.488  1.00 85.58           O  
ATOM   1136  CB  VAL   149     -14.484   4.062   4.052  1.00 85.58           C  
ATOM   1137  CG1 VAL   149     -13.919   5.413   4.489  1.00 85.58           C  
ATOM   1138  CG2 VAL   149     -13.415   2.975   4.151  1.00 85.58           C  
ATOM   1139  N   GLY   150     -17.336   5.159   5.693  1.00 78.36           N  
ATOM   1140  CA  GLY   150     -18.570   5.905   5.507  1.00 78.36           C  
ATOM   1141  C   GLY   150     -19.652   5.103   4.807  1.00 78.36           C  
ATOM   1142  O   GLY   150     -20.072   4.054   5.301  1.00 78.36           O  
ATOM   1143  N   SER   151     -20.078   5.540   3.651  1.00 75.70           N  
ATOM   1144  CA  SER   151     -21.133   4.832   2.934  1.00 75.70           C  
ATOM   1145  C   SER   151     -20.557   3.957   1.826  1.00 75.70           C  
ATOM   1146  O   SER   151     -21.304   3.363   1.046  1.00 75.70           O  
ATOM   1147  CB  SER   151     -22.138   5.822   2.343  1.00 75.70           C  
ATOM   1148  OG  SER   151     -21.496   6.719   1.453  1.00 75.70           O  
ATOM   1149  N   HIS   152     -19.181   3.902   1.783  1.00 81.47           N  
ATOM   1150  CA  HIS   152     -18.540   3.167   0.698  1.00 81.47           C  
ATOM   1151  C   HIS   152     -18.106   1.778   1.155  1.00 81.47           C  
ATOM   1152  O   HIS   152     -17.561   1.622   2.250  1.00 81.47           O  
ATOM   1153  CB  HIS   152     -17.336   3.944   0.163  1.00 81.47           C  
ATOM   1154  CG  HIS   152     -17.697   5.256  -0.457  1.00 81.47           C  
ATOM   1155  ND1 HIS   152     -18.198   5.362  -1.736  1.00 81.47           N  
ATOM   1156  CD2 HIS   152     -17.630   6.518   0.030  1.00 81.47           C  
ATOM   1157  CE1 HIS   152     -18.424   6.637  -2.010  1.00 81.47           C  
ATOM   1158  NE2 HIS   152     -18.087   7.358  -0.955  1.00 81.47           N  
ATOM   1159  N   ASP   153     -18.444   0.834   0.383  1.00 87.47           N  
ATOM   1160  CA  ASP   153     -17.810  -0.474   0.515  1.00 87.47           C  
ATOM   1161  C   ASP   153     -16.542  -0.557  -0.332  1.00 87.47           C  
ATOM   1162  O   ASP   153     -16.605  -0.496  -1.561  1.00 87.47           O  
ATOM   1163  CB  ASP   153     -18.783  -1.585   0.115  1.00 87.47           C  
ATOM   1164  CG  ASP   153     -19.955  -1.718   1.071  1.00 87.47           C  
ATOM   1165  OD1 ASP   153     -19.735  -1.800   2.298  1.00 87.47           O  
ATOM   1166  OD2 ASP   153     -21.110  -1.745   0.592  1.00 87.47           O  
ATOM   1167  N   LEU   154     -15.453  -0.526   0.332  1.00 91.76           N  
ATOM   1168  CA  LEU   154     -14.153  -0.497  -0.330  1.00 91.76           C  
ATOM   1169  C   LEU   154     -13.455  -1.848  -0.217  1.00 91.76           C  
ATOM   1170  O   LEU   154     -13.294  -2.378   0.885  1.00 91.76           O  
ATOM   1171  CB  LEU   154     -13.270   0.600   0.270  1.00 91.76           C  
ATOM   1172  CG  LEU   154     -11.906   0.808  -0.389  1.00 91.76           C  
ATOM   1173  CD1 LEU   154     -12.080   1.255  -1.837  1.00 91.76           C  
ATOM   1174  CD2 LEU   154     -11.082   1.825   0.394  1.00 91.76           C  
ATOM   1175  N   THR   155     -13.098  -2.414  -1.356  1.00 90.83           N  
ATOM   1176  CA  THR   155     -12.299  -3.633  -1.394  1.00 90.83           C  
ATOM   1177  C   THR   155     -10.833  -3.311  -1.671  1.00 90.83           C  
ATOM   1178  O   THR   155     -10.508  -2.709  -2.697  1.00 90.83           O  
ATOM   1179  CB  THR   155     -12.823  -4.612  -2.461  1.00 90.83           C  
ATOM   1180  OG1 THR   155     -14.191  -4.930  -2.178  1.00 90.83           O  
ATOM   1181  CG2 THR   155     -12.006  -5.900  -2.474  1.00 90.83           C  
ATOM   1182  N   LEU   156      -9.971  -3.652  -0.775  1.00 92.71           N  
ATOM   1183  CA  LEU   156      -8.532  -3.469  -0.928  1.00 92.71           C  
ATOM   1184  C   LEU   156      -7.845  -4.795  -1.239  1.00 92.71           C  
ATOM   1185  O   LEU   156      -8.046  -5.784  -0.531  1.00 92.71           O  
ATOM   1186  CB  LEU   156      -7.932  -2.856   0.340  1.00 92.71           C  
ATOM   1187  CG  LEU   156      -8.477  -1.488   0.756  1.00 92.71           C  
ATOM   1188  CD1 LEU   156      -7.807  -1.019   2.043  1.00 92.71           C  
ATOM   1189  CD2 LEU   156      -8.273  -0.470  -0.361  1.00 92.71           C  
ATOM   1190  N   VAL   157      -7.088  -4.784  -2.279  1.00 89.51           N  
ATOM   1191  CA  VAL   157      -6.272  -5.930  -2.667  1.00 89.51           C  
ATOM   1192  C   VAL   157      -4.800  -5.636  -2.383  1.00 89.51           C  
ATOM   1193  O   VAL   157      -4.187  -4.802  -3.053  1.00 89.51           O  
ATOM   1194  CB  VAL   157      -6.466  -6.287  -4.158  1.00 89.51           C  
ATOM   1195  CG1 VAL   157      -5.670  -7.539  -4.521  1.00 89.51           C  
ATOM   1196  CG2 VAL   157      -7.948  -6.482  -4.471  1.00 89.51           C  
ATOM   1197  N   ASN   158      -4.206  -6.242  -1.326  1.00 89.92           N  
ATOM   1198  CA  ASN   158      -2.803  -6.143  -0.940  1.00 89.92           C  
ATOM   1199  C   ASN   158      -1.930  -7.096  -1.752  1.00 89.92           C  
ATOM   1200  O   ASN   158      -1.942  -8.306  -1.519  1.00 89.92           O  
ATOM   1201  CB  ASN   158      -2.636  -6.414   0.556  1.00 89.92           C  
ATOM   1202  CG  ASN   158      -1.267  -6.016   1.073  1.00 89.92           C  
ATOM   1203  OD1 ASN   158      -0.318  -5.866   0.300  1.00 89.92           O  
ATOM   1204  ND2 ASN   158      -1.156  -5.843   2.385  1.00 89.92           N  
ATOM   1205  N   LEU   159      -1.169  -6.534  -2.625  1.00 85.29           N  
ATOM   1206  CA  LEU   159      -0.494  -7.327  -3.647  1.00 85.29           C  
ATOM   1207  C   LEU   159       1.020  -7.218  -3.507  1.00 85.29           C  
ATOM   1208  O   LEU   159       1.547  -6.135  -3.239  1.00 85.29           O  
ATOM   1209  CB  LEU   159      -0.923  -6.875  -5.045  1.00 85.29           C  
ATOM   1210  CG  LEU   159      -0.320  -7.645  -6.221  1.00 85.29           C  
ATOM   1211  CD1 LEU   159      -0.822  -9.085  -6.225  1.00 85.29           C  
ATOM   1212  CD2 LEU   159      -0.651  -6.955  -7.539  1.00 85.29           C  
ATOM   1213  N   HIS   160       1.693  -8.287  -3.606  1.00 84.96           N  
ATOM   1214  CA  HIS   160       3.145  -8.341  -3.731  1.00 84.96           C  
ATOM   1215  C   HIS   160       3.566  -9.265  -4.869  1.00 84.96           C  
ATOM   1216  O   HIS   160       3.375 -10.481  -4.789  1.00 84.96           O  
ATOM   1217  CB  HIS   160       3.779  -8.801  -2.418  1.00 84.96           C  
ATOM   1218  CG  HIS   160       5.275  -8.764  -2.429  1.00 84.96           C  
ATOM   1219  ND1 HIS   160       6.045  -9.575  -1.623  1.00 84.96           N  
ATOM   1220  CD2 HIS   160       6.141  -8.016  -3.152  1.00 84.96           C  
ATOM   1221  CE1 HIS   160       7.324  -9.324  -1.850  1.00 84.96           C  
ATOM   1222  NE2 HIS   160       7.409  -8.382  -2.774  1.00 84.96           N  
ATOM   1223  N   LEU   161       4.083  -8.625  -5.943  1.00 76.98           N  
ATOM   1224  CA  LEU   161       4.506  -9.398  -7.106  1.00 76.98           C  
ATOM   1225  C   LEU   161       6.027  -9.464  -7.190  1.00 76.98           C  
ATOM   1226  O   LEU   161       6.716  -8.511  -6.817  1.00 76.98           O  
ATOM   1227  CB  LEU   161       3.939  -8.788  -8.390  1.00 76.98           C  
ATOM   1228  CG  LEU   161       2.416  -8.670  -8.470  1.00 76.98           C  
ATOM   1229  CD1 LEU   161       2.003  -7.993  -9.773  1.00 76.98           C  
ATOM   1230  CD2 LEU   161       1.766 -10.044  -8.346  1.00 76.98           C  
ATOM   1231  N   ALA   162       6.583 -10.548  -7.517  1.00 65.85           N  
ATOM   1232  CA  ALA   162       8.029 -10.670  -7.683  1.00 65.85           C  
ATOM   1233  C   ALA   162       8.512  -9.870  -8.888  1.00 65.85           C  
ATOM   1234  O   ALA   162       7.767  -9.675  -9.851  1.00 65.85           O  
ATOM   1235  CB  ALA   162       8.426 -12.137  -7.828  1.00 65.85           C  
ATOM   1236  N   ALA   163       9.556  -9.201  -8.707  1.00 56.83           N  
ATOM   1237  CA  ALA   163      10.164  -8.521  -9.848  1.00 56.83           C  
ATOM   1238  C   ALA   163      10.468  -9.505 -10.974  1.00 56.83           C  
ATOM   1239  O   ALA   163      10.919 -10.625 -10.723  1.00 56.83           O  
ATOM   1240  CB  ALA   163      11.438  -7.797  -9.420  1.00 56.83           C  
ATOM   1241  N   LEU   164       9.519  -9.648 -11.885  1.00 45.12           N  
ATOM   1242  CA  LEU   164       9.941 -10.387 -13.070  1.00 45.12           C  
ATOM   1243  C   LEU   164      11.401 -10.097 -13.400  1.00 45.12           C  
ATOM   1244  O   LEU   164      11.830  -8.941 -13.373  1.00 45.12           O  
ATOM   1245  CB  LEU   164       9.055 -10.033 -14.267  1.00 45.12           C  
ATOM   1246  CG  LEU   164       7.587 -10.452 -14.172  1.00 45.12           C  
ATOM   1247  CD1 LEU   164       6.742  -9.651 -15.155  1.00 45.12           C  
ATOM   1248  CD2 LEU   164       7.441 -11.948 -14.428  1.00 45.12           C  
ATOM   1249  N   THR   165      12.369 -10.333 -12.477  1.00 36.29           N  
ATOM   1250  CA  THR   165      13.692 -10.070 -13.032  1.00 36.29           C  
ATOM   1251  C   THR   165      13.593  -9.685 -14.505  1.00 36.29           C  
ATOM   1252  O   THR   165      13.039 -10.435 -15.313  1.00 36.29           O  
ATOM   1253  CB  THR   165      14.615 -11.293 -12.879  1.00 36.29           C  
ATOM   1254  OG1 THR   165      13.816 -12.482 -12.811  1.00 36.29           O  
ATOM   1255  CG2 THR   165      15.460 -11.190 -11.614  1.00 36.29           C  
ATOM   1256  N   LEU   166      13.185  -8.569 -14.793  1.00 31.01           N  
ATOM   1257  CA  LEU   166      13.507  -7.633 -15.864  1.00 31.01           C  
ATOM   1258  C   LEU   166      14.789  -8.046 -16.580  1.00 31.01           C  
ATOM   1259  O   LEU   166      15.708  -8.581 -15.957  1.00 31.01           O  
ATOM   1260  CB  LEU   166      13.654  -6.214 -15.310  1.00 31.01           C  
ATOM   1261  CG  LEU   166      12.370  -5.388 -15.212  1.00 31.01           C  
ATOM   1262  CD1 LEU   166      12.555  -4.236 -14.230  1.00 31.01           C  
ATOM   1263  CD2 LEU   166      11.963  -4.866 -16.586  1.00 31.01           C  
ATOM   1264  N   LEU   167      14.708  -8.727 -17.830  1.00 31.04           N  
ATOM   1265  CA  LEU   167      15.645  -8.800 -18.946  1.00 31.04           C  
ATOM   1266  C   LEU   167      16.581  -9.994 -18.792  1.00 31.04           C  
ATOM   1267  O   LEU   167      17.264 -10.126 -17.775  1.00 31.04           O  
ATOM   1268  CB  LEU   167      16.459  -7.508 -19.048  1.00 31.04           C  
ATOM   1269  CG  LEU   167      15.714  -6.275 -19.560  1.00 31.04           C  
ATOM   1270  CD1 LEU   167      16.444  -5.003 -19.144  1.00 31.04           C  
ATOM   1271  CD2 LEU   167      15.557  -6.336 -21.075  1.00 31.04           C  
ATOM   1272  N   GLY   168      16.081 -11.265 -18.787  1.00 29.78           N  
ATOM   1273  CA  GLY   168      16.935 -12.335 -19.279  1.00 29.78           C  
ATOM   1274  C   GLY   168      17.801 -12.952 -18.198  1.00 29.78           C  
ATOM   1275  O   GLY   168      19.025 -13.008 -18.333  1.00 29.78           O  
ATOM   1276  N   SER   169      17.618 -12.801 -16.880  1.00 32.95           N  
ATOM   1277  CA  SER   169      18.131 -13.969 -16.171  1.00 32.95           C  
ATOM   1278  C   SER   169      17.578 -15.261 -16.762  1.00 32.95           C  
ATOM   1279  O   SER   169      16.454 -15.287 -17.268  1.00 32.95           O  
ATOM   1280  CB  SER   169      17.784 -13.889 -14.684  1.00 32.95           C  
ATOM   1281  OG  SER   169      16.453 -14.318 -14.455  1.00 32.95           O  
ATOM   1282  N   GLU   170      18.173 -15.597 -18.003  1.00 34.34           N  
ATOM   1283  CA  GLU   170      18.200 -16.949 -18.554  1.00 34.34           C  
ATOM   1284  C   GLU   170      17.139 -17.832 -17.903  1.00 34.34           C  
ATOM   1285  O   GLU   170      17.259 -19.059 -17.906  1.00 34.34           O  
ATOM   1286  CB  GLU   170      19.586 -17.574 -18.377  1.00 34.34           C  
ATOM   1287  CG  GLU   170      20.629 -17.044 -19.352  1.00 34.34           C  
ATOM   1288  CD  GLU   170      21.966 -17.760 -19.247  1.00 34.34           C  
ATOM   1289  OE1 GLU   170      22.882 -17.454 -20.043  1.00 34.34           O  
ATOM   1290  OE2 GLU   170      22.098 -18.635 -18.362  1.00 34.34           O  
ATOM   1291  N   ASN   171      16.207 -17.356 -17.111  1.00 37.74           N  
ATOM   1292  CA  ASN   171      15.199 -18.379 -16.857  1.00 37.74           C  
ATOM   1293  C   ASN   171      13.832 -17.966 -17.394  1.00 37.74           C  
ATOM   1294  O   ASN   171      13.026 -17.380 -16.669  1.00 37.74           O  
ATOM   1295  CB  ASN   171      15.110 -18.685 -15.360  1.00 37.74           C  
ATOM   1296  CG  ASN   171      15.249 -20.164 -15.056  1.00 37.74           C  
ATOM   1297  OD1 ASN   171      15.121 -21.007 -15.948  1.00 37.74           O  
ATOM   1298  ND2 ASN   171      15.513 -20.488 -13.796  1.00 37.74           N  
ATOM   1299  N   PRO   172      13.708 -17.614 -18.584  1.00 36.84           N  
ATOM   1300  CA  PRO   172      12.415 -17.282 -19.187  1.00 36.84           C  
ATOM   1301  C   PRO   172      11.242 -17.952 -18.476  1.00 36.84           C  
ATOM   1302  O   PRO   172      10.124 -17.431 -18.495  1.00 36.84           O  
ATOM   1303  CB  PRO   172      12.552 -17.799 -20.621  1.00 36.84           C  
ATOM   1304  CG  PRO   172      13.922 -18.392 -20.684  1.00 36.84           C  
ATOM   1305  CD  PRO   172      14.567 -18.249 -19.336  1.00 36.84           C  
ATOM   1306  N   SER   173      11.545 -19.083 -17.810  1.00 39.47           N  
ATOM   1307  CA  SER   173      10.423 -19.747 -17.154  1.00 39.47           C  
ATOM   1308  C   SER   173       9.900 -18.922 -15.983  1.00 39.47           C  
ATOM   1309  O   SER   173       8.692 -18.877 -15.739  1.00 39.47           O  
ATOM   1310  CB  SER   173      10.833 -21.137 -16.667  1.00 39.47           C  
ATOM   1311  OG  SER   173      11.730 -21.043 -15.574  1.00 39.47           O  
ATOM   1312  N   LYS   174      10.812 -18.271 -15.380  1.00 42.43           N  
ATOM   1313  CA  LYS   174      10.247 -17.530 -14.256  1.00 42.43           C  
ATOM   1314  C   LYS   174       9.473 -16.306 -14.738  1.00 42.43           C  
ATOM   1315  O   LYS   174       8.447 -15.946 -14.158  1.00 42.43           O  
ATOM   1316  CB  LYS   174      11.349 -17.104 -13.285  1.00 42.43           C  
ATOM   1317  CG  LYS   174      11.617 -18.109 -12.174  1.00 42.43           C  
ATOM   1318  CD  LYS   174      12.581 -17.550 -11.135  1.00 42.43           C  
ATOM   1319  CE  LYS   174      12.852 -18.555 -10.024  1.00 42.43           C  
ATOM   1320  NZ  LYS   174      13.820 -18.022  -9.019  1.00 42.43           N  
ATOM   1321  N   ASN   175      10.041 -15.727 -15.707  1.00 43.29           N  
ATOM   1322  CA  ASN   175       9.400 -14.576 -16.333  1.00 43.29           C  
ATOM   1323  C   ASN   175       7.967 -14.892 -16.752  1.00 43.29           C  
ATOM   1324  O   ASN   175       7.057 -14.095 -16.517  1.00 43.29           O  
ATOM   1325  CB  ASN   175      10.212 -14.098 -17.538  1.00 43.29           C  
ATOM   1326  CG  ASN   175      11.416 -13.268 -17.139  1.00 43.29           C  
ATOM   1327  OD1 ASN   175      11.538 -12.844 -15.987  1.00 43.29           O  
ATOM   1328  ND2 ASN   175      12.314 -13.031 -18.087  1.00 43.29           N  
ATOM   1329  N   HIS   176       7.954 -15.890 -17.570  1.00 42.57           N  
ATOM   1330  CA  HIS   176       6.687 -16.312 -18.157  1.00 42.57           C  
ATOM   1331  C   HIS   176       5.684 -16.708 -17.079  1.00 42.57           C  
ATOM   1332  O   HIS   176       4.485 -16.455 -17.217  1.00 42.57           O  
ATOM   1333  CB  HIS   176       6.906 -17.478 -19.123  1.00 42.57           C  
ATOM   1334  CG  HIS   176       6.943 -17.067 -20.561  1.00 42.57           C  
ATOM   1335  ND1 HIS   176       7.651 -15.971 -21.003  1.00 42.57           N  
ATOM   1336  CD2 HIS   176       6.361 -17.610 -21.656  1.00 42.57           C  
ATOM   1337  CE1 HIS   176       7.500 -15.856 -22.312  1.00 42.57           C  
ATOM   1338  NE2 HIS   176       6.722 -16.839 -22.733  1.00 42.57           N  
ATOM   1339  N   SER   177       6.262 -17.189 -15.990  1.00 46.07           N  
ATOM   1340  CA  SER   177       5.336 -17.646 -14.960  1.00 46.07           C  
ATOM   1341  C   SER   177       4.674 -16.470 -14.250  1.00 46.07           C  
ATOM   1342  O   SER   177       3.470 -16.495 -13.987  1.00 46.07           O  
ATOM   1343  CB  SER   177       6.059 -18.527 -13.940  1.00 46.07           C  
ATOM   1344  OG  SER   177       6.869 -17.741 -13.083  1.00 46.07           O  
ATOM   1345  N   ASP   178       5.334 -15.335 -14.302  1.00 47.46           N  
ATOM   1346  CA  ASP   178       4.589 -14.371 -13.498  1.00 47.46           C  
ATOM   1347  C   ASP   178       3.696 -13.497 -14.375  1.00 47.46           C  
ATOM   1348  O   ASP   178       2.646 -13.029 -13.930  1.00 47.46           O  
ATOM   1349  CB  ASP   178       5.546 -13.496 -12.685  1.00 47.46           C  
ATOM   1350  CG  ASP   178       6.007 -14.158 -11.399  1.00 47.46           C  
ATOM   1351  OD1 ASP   178       5.461 -15.219 -11.029  1.00 47.46           O  
ATOM   1352  OD2 ASP   178       6.924 -13.612 -10.748  1.00 47.46           O  
ATOM   1353  N   GLY   179       4.229 -13.015 -15.533  1.00 47.92           N  
ATOM   1354  CA  GLY   179       3.168 -12.505 -16.388  1.00 47.92           C  
ATOM   1355  C   GLY   179       1.902 -13.339 -16.330  1.00 47.92           C  
ATOM   1356  O   GLY   179       0.801 -12.797 -16.212  1.00 47.92           O  
ATOM   1357  N   HIS   180       2.147 -14.632 -16.487  1.00 48.79           N  
ATOM   1358  CA  HIS   180       0.983 -15.504 -16.368  1.00 48.79           C  
ATOM   1359  C   HIS   180       0.298 -15.328 -15.017  1.00 48.79           C  
ATOM   1360  O   HIS   180      -0.928 -15.411 -14.923  1.00 48.79           O  
ATOM   1361  CB  HIS   180       1.387 -16.966 -16.566  1.00 48.79           C  
ATOM   1362  CG  HIS   180       1.579 -17.347 -18.000  1.00 48.79           C  
ATOM   1363  ND1 HIS   180       0.531 -17.452 -18.888  1.00 48.79           N  
ATOM   1364  CD2 HIS   180       2.700 -17.644 -18.698  1.00 48.79           C  
ATOM   1365  CE1 HIS   180       1.001 -17.800 -20.075  1.00 48.79           C  
ATOM   1366  NE2 HIS   180       2.314 -17.923 -19.986  1.00 48.79           N  
ATOM   1367  N   ARG   181       1.105 -14.974 -14.027  1.00 52.03           N  
ATOM   1368  CA  ARG   181       0.686 -14.564 -12.691  1.00 52.03           C  
ATOM   1369  C   ARG   181      -0.373 -13.469 -12.761  1.00 52.03           C  
ATOM   1370  O   ARG   181      -1.408 -13.557 -12.097  1.00 52.03           O  
ATOM   1371  CB  ARG   181       1.887 -14.081 -11.875  1.00 52.03           C  
ATOM   1372  CG  ARG   181       2.715 -15.204 -11.272  1.00 52.03           C  
ATOM   1373  CD  ARG   181       3.806 -14.671 -10.354  1.00 52.03           C  
ATOM   1374  NE  ARG   181       4.897 -15.629 -10.199  1.00 52.03           N  
ATOM   1375  CZ  ARG   181       6.044 -15.377  -9.575  1.00 52.03           C  
ATOM   1376  NH1 ARG   181       6.274 -14.187  -9.033  1.00 52.03           N  
ATOM   1377  NH2 ARG   181       6.969 -16.322  -9.493  1.00 52.03           N  
ATOM   1378  N   LEU   182       0.047 -12.406 -13.311  1.00 55.87           N  
ATOM   1379  CA  LEU   182      -0.873 -11.275 -13.378  1.00 55.87           C  
ATOM   1380  C   LEU   182      -2.105 -11.624 -14.207  1.00 55.87           C  
ATOM   1381  O   LEU   182      -3.229 -11.288 -13.828  1.00 55.87           O  
ATOM   1382  CB  LEU   182      -0.174 -10.050 -13.972  1.00 55.87           C  
ATOM   1383  CG  LEU   182      -0.665  -8.686 -13.485  1.00 55.87           C  
ATOM   1384  CD1 LEU   182       0.360  -8.058 -12.546  1.00 55.87           C  
ATOM   1385  CD2 LEU   182      -0.949  -7.766 -14.668  1.00 55.87           C  
ATOM   1386  N   ALA   183      -1.811 -12.128 -15.375  1.00 51.02           N  
ATOM   1387  CA  ALA   183      -3.000 -12.532 -16.120  1.00 51.02           C  
ATOM   1388  C   ALA   183      -3.903 -13.423 -15.271  1.00 51.02           C  
ATOM   1389  O   ALA   183      -5.118 -13.218 -15.221  1.00 51.02           O  
ATOM   1390  CB  ALA   183      -2.602 -13.254 -17.405  1.00 51.02           C  
ATOM   1391  N   SER   184      -3.211 -14.420 -14.670  1.00 53.03           N  
ATOM   1392  CA  SER   184      -4.007 -15.274 -13.795  1.00 53.03           C  
ATOM   1393  C   SER   184      -4.626 -14.474 -12.654  1.00 53.03           C  
ATOM   1394  O   SER   184      -5.795 -14.667 -12.316  1.00 53.03           O  
ATOM   1395  CB  SER   184      -3.150 -16.407 -13.228  1.00 53.03           C  
ATOM   1396  OG  SER   184      -3.120 -17.509 -14.119  1.00 53.03           O  
ATOM   1397  N   PHE   185      -3.788 -13.612 -12.125  1.00 57.49           N  
ATOM   1398  CA  PHE   185      -4.366 -12.753 -11.098  1.00 57.49           C  
ATOM   1399  C   PHE   185      -5.473 -11.882 -11.680  1.00 57.49           C  
ATOM   1400  O   PHE   185      -6.533 -11.728 -11.071  1.00 57.49           O  
ATOM   1401  CB  PHE   185      -3.285 -11.873 -10.461  1.00 57.49           C  
ATOM   1402  CG  PHE   185      -3.811 -10.930  -9.413  1.00 57.49           C  
ATOM   1403  CD1 PHE   185      -3.865  -9.562  -9.653  1.00 57.49           C  
ATOM   1404  CD2 PHE   185      -4.250 -11.412  -8.187  1.00 57.49           C  
ATOM   1405  CE1 PHE   185      -4.351  -8.687  -8.684  1.00 57.49           C  
ATOM   1406  CE2 PHE   185      -4.737 -10.543  -7.214  1.00 57.49           C  
ATOM   1407  CZ  PHE   185      -4.785  -9.182  -7.464  1.00 57.49           C  
ATOM   1408  N   ALA   186      -5.124 -11.165 -12.738  1.00 56.70           N  
ATOM   1409  CA  ALA   186      -6.187 -10.337 -13.301  1.00 56.70           C  
ATOM   1410  C   ALA   186      -7.460 -11.150 -13.515  1.00 56.70           C  
ATOM   1411  O   ALA   186      -8.559 -10.688 -13.199  1.00 56.70           O  
ATOM   1412  CB  ALA   186      -5.732  -9.710 -14.617  1.00 56.70           C  
ATOM   1413  N   GLN   187      -7.246 -12.319 -14.095  1.00 54.37           N  
ATOM   1414  CA  GLN   187      -8.441 -13.143 -14.247  1.00 54.37           C  
ATOM   1415  C   GLN   187      -9.059 -13.470 -12.891  1.00 54.37           C  
ATOM   1416  O   GLN   187     -10.280 -13.411 -12.729  1.00 54.37           O  
ATOM   1417  CB  GLN   187      -8.112 -14.433 -15.000  1.00 54.37           C  
ATOM   1418  CG  GLN   187      -9.128 -14.794 -16.075  1.00 54.37           C  
ATOM   1419  CD  GLN   187      -8.666 -15.936 -16.960  1.00 54.37           C  
ATOM   1420  OE1 GLN   187      -7.573 -16.480 -16.774  1.00 54.37           O  
ATOM   1421  NE2 GLN   187      -9.494 -16.306 -17.931  1.00 54.37           N  
ATOM   1422  N   THR   188      -8.161 -13.839 -12.008  1.00 57.89           N  
ATOM   1423  CA  THR   188      -8.666 -14.089 -10.663  1.00 57.89           C  
ATOM   1424  C   THR   188      -9.265 -12.819 -10.065  1.00 57.89           C  
ATOM   1425  O   THR   188     -10.269 -12.876  -9.352  1.00 57.89           O  
ATOM   1426  CB  THR   188      -7.555 -14.620  -9.738  1.00 57.89           C  
ATOM   1427  OG1 THR   188      -6.952 -15.773 -10.339  1.00 57.89           O  
ATOM   1428  CG2 THR   188      -8.113 -15.006  -8.372  1.00 57.89           C  
ATOM   1429  N   LEU   189      -8.541 -11.760 -10.408  1.00 63.75           N  
ATOM   1430  CA  LEU   189      -9.073 -10.472  -9.977  1.00 63.75           C  
ATOM   1431  C   LEU   189     -10.500 -10.277 -10.480  1.00 63.75           C  
ATOM   1432  O   LEU   189     -11.366  -9.810  -9.738  1.00 63.75           O  
ATOM   1433  CB  LEU   189      -8.183  -9.331 -10.476  1.00 63.75           C  
ATOM   1434  CG  LEU   189      -7.621  -8.392  -9.407  1.00 63.75           C  
ATOM   1435  CD1 LEU   189      -6.106  -8.286  -9.539  1.00 63.75           C  
ATOM   1436  CD2 LEU   189      -8.271  -7.016  -9.508  1.00 63.75           C  
ATOM   1437  N   GLN   190     -10.695 -10.608 -11.735  1.00 60.03           N  
ATOM   1438  CA  GLN   190     -12.035 -10.489 -12.301  1.00 60.03           C  
ATOM   1439  C   GLN   190     -13.040 -11.329 -11.519  1.00 60.03           C  
ATOM   1440  O   GLN   190     -14.108 -10.841 -11.144  1.00 60.03           O  
ATOM   1441  CB  GLN   190     -12.036 -10.904 -13.773  1.00 60.03           C  
ATOM   1442  CG  GLN   190     -12.146  -9.735 -14.742  1.00 60.03           C  
ATOM   1443  CD  GLN   190     -12.206 -10.178 -16.192  1.00 60.03           C  
ATOM   1444  OE1 GLN   190     -11.982 -11.351 -16.506  1.00 60.03           O  
ATOM   1445  NE2 GLN   190     -12.506  -9.242 -17.086  1.00 60.03           N  
ATOM   1446  N   GLU   191     -12.694 -12.519 -11.385  1.00 64.63           N  
ATOM   1447  CA  GLU   191     -13.637 -13.404 -10.708  1.00 64.63           C  
ATOM   1448  C   GLU   191     -13.801 -13.019  -9.241  1.00 64.63           C  
ATOM   1449  O   GLU   191     -14.919 -12.986  -8.723  1.00 64.63           O  
ATOM   1450  CB  GLU   191     -13.183 -14.862 -10.822  1.00 64.63           C  
ATOM   1451  CG  GLU   191     -13.473 -15.492 -12.176  1.00 64.63           C  
ATOM   1452  CD  GLU   191     -12.983 -16.927 -12.287  1.00 64.63           C  
ATOM   1453  OE1 GLU   191     -13.118 -17.533 -13.374  1.00 64.63           O  
ATOM   1454  OE2 GLU   191     -12.461 -17.451 -11.277  1.00 64.63           O  
ATOM   1455  N   THR   192     -12.659 -12.692  -8.694  1.00 62.86           N  
ATOM   1456  CA  THR   192     -12.700 -12.391  -7.267  1.00 62.86           C  
ATOM   1457  C   THR   192     -13.412 -11.065  -7.014  1.00 62.86           C  
ATOM   1458  O   THR   192     -14.122 -10.917  -6.018  1.00 62.86           O  
ATOM   1459  CB  THR   192     -11.282 -12.339  -6.667  1.00 62.86           C  
ATOM   1460  OG1 THR   192     -10.635 -13.600  -6.876  1.00 62.86           O  
ATOM   1461  CG2 THR   192     -11.329 -12.046  -5.171  1.00 62.86           C  
ATOM   1462  N   LEU   193     -13.157 -10.237  -7.915  1.00 71.00           N  
ATOM   1463  CA  LEU   193     -13.684  -8.901  -7.663  1.00 71.00           C  
ATOM   1464  C   LEU   193     -15.005  -8.690  -8.396  1.00 71.00           C  
ATOM   1465  O   LEU   193     -15.499  -7.564  -8.482  1.00 71.00           O  
ATOM   1466  CB  LEU   193     -12.672  -7.835  -8.093  1.00 71.00           C  
ATOM   1467  CG  LEU   193     -11.331  -7.837  -7.358  1.00 71.00           C  
ATOM   1468  CD1 LEU   193     -10.425  -6.739  -7.904  1.00 71.00           C  
ATOM   1469  CD2 LEU   193     -11.543  -7.666  -5.857  1.00 71.00           C  
ATOM   1470  N   LYS   194     -15.444  -9.793  -9.019  1.00 71.53           N  
ATOM   1471  CA  LYS   194     -16.720  -9.670  -9.719  1.00 71.53           C  
ATOM   1472  C   LYS   194     -17.803  -9.120  -8.795  1.00 71.53           C  
ATOM   1473  O   LYS   194     -17.998  -9.626  -7.688  1.00 71.53           O  
ATOM   1474  CB  LYS   194     -17.153 -11.023 -10.286  1.00 71.53           C  
ATOM   1475  CG  LYS   194     -18.281 -10.934 -11.304  1.00 71.53           C  
ATOM   1476  CD  LYS   194     -18.601 -12.297 -11.904  1.00 71.53           C  
ATOM   1477  CE  LYS   194     -19.768 -12.220 -12.878  1.00 71.53           C  
ATOM   1478  NZ  LYS   194     -20.052 -13.544 -13.509  1.00 71.53           N  
ATOM   1479  N   GLY   195     -18.353  -8.063  -9.212  1.00 73.54           N  
ATOM   1480  CA  GLY   195     -19.446  -7.442  -8.481  1.00 73.54           C  
ATOM   1481  C   GLY   195     -18.992  -6.319  -7.569  1.00 73.54           C  
ATOM   1482  O   GLY   195     -19.817  -5.616  -6.982  1.00 73.54           O  
ATOM   1483  N   GLU   196     -17.685  -6.310  -7.440  1.00 78.66           N  
ATOM   1484  CA  GLU   196     -17.184  -5.210  -6.621  1.00 78.66           C  
ATOM   1485  C   GLU   196     -17.039  -3.932  -7.443  1.00 78.66           C  
ATOM   1486  O   GLU   196     -16.532  -3.964  -8.567  1.00 78.66           O  
ATOM   1487  CB  GLU   196     -15.842  -5.580  -5.984  1.00 78.66           C  
ATOM   1488  CG  GLU   196     -15.893  -6.842  -5.134  1.00 78.66           C  
ATOM   1489  CD  GLU   196     -16.601  -6.640  -3.803  1.00 78.66           C  
ATOM   1490  OE1 GLU   196     -17.104  -7.631  -3.227  1.00 78.66           O  
ATOM   1491  OE2 GLU   196     -16.655  -5.481  -3.334  1.00 78.66           O  
ATOM   1492  N   LYS   197     -17.403  -2.826  -6.930  1.00 82.14           N  
ATOM   1493  CA  LYS   197     -17.349  -1.591  -7.706  1.00 82.14           C  
ATOM   1494  C   LYS   197     -16.152  -0.737  -7.296  1.00 82.14           C  
ATOM   1495  O   LYS   197     -15.373  -0.301  -8.147  1.00 82.14           O  
ATOM   1496  CB  LYS   197     -18.643  -0.793  -7.537  1.00 82.14           C  
ATOM   1497  CG  LYS   197     -19.848  -1.416  -8.227  1.00 82.14           C  
ATOM   1498  CD  LYS   197     -21.043  -0.472  -8.227  1.00 82.14           C  
ATOM   1499  CE  LYS   197     -22.240  -1.083  -8.943  1.00 82.14           C  
ATOM   1500  NZ  LYS   197     -23.420  -0.167  -8.929  1.00 82.14           N  
ATOM   1501  N   ASP   198     -15.913  -0.643  -5.919  1.00 90.51           N  
ATOM   1502  CA  ASP   198     -14.851   0.218  -5.408  1.00 90.51           C  
ATOM   1503  C   ASP   198     -13.658  -0.606  -4.928  1.00 90.51           C  
ATOM   1504  O   ASP   198     -13.643  -1.082  -3.791  1.00 90.51           O  
ATOM   1505  CB  ASP   198     -15.374   1.098  -4.270  1.00 90.51           C  
ATOM   1506  CG  ASP   198     -16.455   2.066  -4.719  1.00 90.51           C  
ATOM   1507  OD1 ASP   198     -16.498   2.420  -5.917  1.00 90.51           O  
ATOM   1508  OD2 ASP   198     -17.268   2.483  -3.865  1.00 90.51           O  
ATOM   1509  N   VAL   199     -12.792  -0.778  -5.902  1.00 90.93           N  
ATOM   1510  CA  VAL   199     -11.636  -1.631  -5.646  1.00 90.93           C  
ATOM   1511  C   VAL   199     -10.356  -0.800  -5.713  1.00 90.93           C  
ATOM   1512  O   VAL   199     -10.182   0.011  -6.625  1.00 90.93           O  
ATOM   1513  CB  VAL   199     -11.563  -2.804  -6.648  1.00 90.93           C  
ATOM   1514  CG1 VAL   199     -10.330  -3.666  -6.382  1.00 90.93           C  
ATOM   1515  CG2 VAL   199     -12.835  -3.648  -6.575  1.00 90.93           C  
ATOM   1516  N   ILE   200      -9.499  -0.985  -4.742  1.00 94.15           N  
ATOM   1517  CA  ILE   200      -8.142  -0.450  -4.748  1.00 94.15           C  
ATOM   1518  C   ILE   200      -7.136  -1.596  -4.668  1.00 94.15           C  
ATOM   1519  O   ILE   200      -7.181  -2.407  -3.741  1.00 94.15           O  
ATOM   1520  CB  ILE   200      -7.920   0.540  -3.582  1.00 94.15           C  
ATOM   1521  CG1 ILE   200      -8.914   1.703  -3.673  1.00 94.15           C  
ATOM   1522  CG2 ILE   200      -6.477   1.052  -3.577  1.00 94.15           C  
ATOM   1523  CD1 ILE   200      -8.838   2.676  -2.504  1.00 94.15           C  
ATOM   1524  N   ILE   201      -6.260  -1.681  -5.670  1.00 92.26           N  
ATOM   1525  CA  ILE   201      -5.129  -2.602  -5.645  1.00 92.26           C  
ATOM   1526  C   ILE   201      -3.860  -1.852  -5.246  1.00 92.26           C  
ATOM   1527  O   ILE   201      -3.489  -0.864  -5.884  1.00 92.26           O  
ATOM   1528  CB  ILE   201      -4.934  -3.295  -7.012  1.00 92.26           C  
ATOM   1529  CG1 ILE   201      -6.263  -3.875  -7.511  1.00 92.26           C  
ATOM   1530  CG2 ILE   201      -3.861  -4.384  -6.918  1.00 92.26           C  
ATOM   1531  CD1 ILE   201      -6.226  -4.351  -8.957  1.00 92.26           C  
ATOM   1532  N   LEU   202      -3.304  -2.248  -4.217  1.00 94.89           N  
ATOM   1533  CA  LEU   202      -2.158  -1.501  -3.709  1.00 94.89           C  
ATOM   1534  C   LEU   202      -1.082  -2.446  -3.184  1.00 94.89           C  
ATOM   1535  O   LEU   202      -1.393  -3.522  -2.669  1.00 94.89           O  
ATOM   1536  CB  LEU   202      -2.594  -0.539  -2.600  1.00 94.89           C  
ATOM   1537  CG  LEU   202      -3.266  -1.171  -1.380  1.00 94.89           C  
ATOM   1538  CD1 LEU   202      -3.399  -0.147  -0.258  1.00 94.89           C  
ATOM   1539  CD2 LEU   202      -4.630  -1.740  -1.756  1.00 94.89           C  
ATOM   1540  N   GLY   203       0.226  -2.083  -3.398  1.00 93.17           N  
ATOM   1541  CA  GLY   203       1.331  -2.898  -2.920  1.00 93.17           C  
ATOM   1542  C   GLY   203       2.579  -2.770  -3.773  1.00 93.17           C  
ATOM   1543  O   GLY   203       2.850  -1.704  -4.330  1.00 93.17           O  
ATOM   1544  N   ASP   204       3.390  -3.798  -3.719  1.00 89.11           N  
ATOM   1545  CA  ASP   204       4.624  -3.928  -4.487  1.00 89.11           C  
ATOM   1546  C   ASP   204       4.387  -4.705  -5.780  1.00 89.11           C  
ATOM   1547  O   ASP   204       4.287  -5.934  -5.762  1.00 89.11           O  
ATOM   1548  CB  ASP   204       5.707  -4.614  -3.652  1.00 89.11           C  
ATOM   1549  CG  ASP   204       7.033  -4.735  -4.383  1.00 89.11           C  
ATOM   1550  OD1 ASP   204       7.106  -4.372  -5.577  1.00 89.11           O  
ATOM   1551  OD2 ASP   204       8.012  -5.200  -3.760  1.00 89.11           O  
ATOM   1552  N   PHE   205       4.271  -3.932  -6.868  1.00 85.66           N  
ATOM   1553  CA  PHE   205       3.902  -4.518  -8.151  1.00 85.66           C  
ATOM   1554  C   PHE   205       5.118  -5.130  -8.836  1.00 85.66           C  
ATOM   1555  O   PHE   205       4.989  -5.789  -9.870  1.00 85.66           O  
ATOM   1556  CB  PHE   205       3.262  -3.465  -9.060  1.00 85.66           C  
ATOM   1557  CG  PHE   205       1.803  -3.226  -8.778  1.00 85.66           C  
ATOM   1558  CD1 PHE   205       0.823  -3.795  -9.583  1.00 85.66           C  
ATOM   1559  CD2 PHE   205       1.411  -2.432  -7.708  1.00 85.66           C  
ATOM   1560  CE1 PHE   205      -0.528  -3.576  -9.324  1.00 85.66           C  
ATOM   1561  CE2 PHE   205       0.063  -2.208  -7.443  1.00 85.66           C  
ATOM   1562  CZ  PHE   205      -0.905  -2.780  -8.253  1.00 85.66           C  
ATOM   1563  N   GLY   206       6.200  -4.859  -8.315  1.00 80.91           N  
ATOM   1564  CA  GLY   206       7.418  -5.456  -8.837  1.00 80.91           C  
ATOM   1565  C   GLY   206       7.938  -4.759 -10.081  1.00 80.91           C  
ATOM   1566  O   GLY   206       9.106  -4.915 -10.444  1.00 80.91           O  
ATOM   1567  N   GLN   207       7.023  -4.105 -10.818  1.00 80.93           N  
ATOM   1568  CA  GLN   207       7.353  -3.339 -12.015  1.00 80.93           C  
ATOM   1569  C   GLN   207       6.561  -2.035 -12.069  1.00 80.93           C  
ATOM   1570  O   GLN   207       5.578  -1.870 -11.344  1.00 80.93           O  
ATOM   1571  CB  GLN   207       7.088  -4.167 -13.273  1.00 80.93           C  
ATOM   1572  CG  GLN   207       7.905  -5.450 -13.348  1.00 80.93           C  
ATOM   1573  CD  GLN   207       7.558  -6.297 -14.558  1.00 80.93           C  
ATOM   1574  OE1 GLN   207       6.477  -6.159 -15.140  1.00 80.93           O  
ATOM   1575  NE2 GLN   207       8.471  -7.181 -14.945  1.00 80.93           N  
ATOM   1576  N   GLY   208       6.990  -1.193 -13.020  1.00 85.04           N  
ATOM   1577  CA  GLY   208       6.252   0.044 -13.217  1.00 85.04           C  
ATOM   1578  C   GLY   208       4.915  -0.161 -13.904  1.00 85.04           C  
ATOM   1579  O   GLY   208       4.693  -1.190 -14.546  1.00 85.04           O  
ATOM   1580  N   PRO   209       4.008   0.725 -13.730  1.00 88.52           N  
ATOM   1581  CA  PRO   209       2.647   0.559 -14.246  1.00 88.52           C  
ATOM   1582  C   PRO   209       2.595   0.523 -15.771  1.00 88.52           C  
ATOM   1583  O   PRO   209       1.582   0.121 -16.348  1.00 88.52           O  
ATOM   1584  CB  PRO   209       1.913   1.788 -13.703  1.00 88.52           C  
ATOM   1585  CG  PRO   209       2.987   2.798 -13.459  1.00 88.52           C  
ATOM   1586  CD  PRO   209       4.218   2.080 -12.985  1.00 88.52           C  
ATOM   1587  N   ASP   210       3.630   0.915 -16.495  1.00 86.07           N  
ATOM   1588  CA  ASP   210       3.623   0.919 -17.955  1.00 86.07           C  
ATOM   1589  C   ASP   210       3.994  -0.454 -18.510  1.00 86.07           C  
ATOM   1590  O   ASP   210       3.923  -0.681 -19.719  1.00 86.07           O  
ATOM   1591  CB  ASP   210       4.584   1.981 -18.493  1.00 86.07           C  
ATOM   1592  CG  ASP   210       4.170   3.395 -18.128  1.00 86.07           C  
ATOM   1593  OD1 ASP   210       2.964   3.640 -17.905  1.00 86.07           O  
ATOM   1594  OD2 ASP   210       5.056   4.274 -18.064  1.00 86.07           O  
ATOM   1595  N   SER   211       4.422  -1.364 -17.639  1.00 79.72           N  
ATOM   1596  CA  SER   211       4.757  -2.712 -18.087  1.00 79.72           C  
ATOM   1597  C   SER   211       3.584  -3.361 -18.814  1.00 79.72           C  
ATOM   1598  O   SER   211       2.429  -3.180 -18.424  1.00 79.72           O  
ATOM   1599  CB  SER   211       5.177  -3.582 -16.902  1.00 79.72           C  
ATOM   1600  OG  SER   211       5.303  -4.938 -17.293  1.00 79.72           O  
ATOM   1601  N   ASN   212       3.911  -4.122 -19.860  1.00 77.36           N  
ATOM   1602  CA  ASN   212       2.893  -4.836 -20.623  1.00 77.36           C  
ATOM   1603  C   ASN   212       2.179  -5.878 -19.767  1.00 77.36           C  
ATOM   1604  O   ASN   212       1.070  -6.304 -20.097  1.00 77.36           O  
ATOM   1605  CB  ASN   212       3.511  -5.496 -21.858  1.00 77.36           C  
ATOM   1606  CG  ASN   212       3.970  -4.486 -22.891  1.00 77.36           C  
ATOM   1607  OD1 ASN   212       3.436  -3.377 -22.974  1.00 77.36           O  
ATOM   1608  ND2 ASN   212       4.964  -4.863 -23.687  1.00 77.36           N  
ATOM   1609  N   ASP   213       2.825  -6.224 -18.713  1.00 72.23           N  
ATOM   1610  CA  ASP   213       2.236  -7.225 -17.829  1.00 72.23           C  
ATOM   1611  C   ASP   213       0.966  -6.695 -17.167  1.00 72.23           C  
ATOM   1612  O   ASP   213       0.149  -7.473 -16.669  1.00 72.23           O  
ATOM   1613  CB  ASP   213       3.244  -7.658 -16.762  1.00 72.23           C  
ATOM   1614  CG  ASP   213       4.343  -8.551 -17.312  1.00 72.23           C  
ATOM   1615  OD1 ASP   213       4.177  -9.114 -18.416  1.00 72.23           O  
ATOM   1616  OD2 ASP   213       5.384  -8.694 -16.634  1.00 72.23           O  
ATOM   1617  N   TYR   214       0.764  -5.400 -17.282  1.00 79.47           N  
ATOM   1618  CA  TYR   214      -0.372  -4.831 -16.565  1.00 79.47           C  
ATOM   1619  C   TYR   214      -1.460  -4.384 -17.534  1.00 79.47           C  
ATOM   1620  O   TYR   214      -2.359  -3.628 -17.162  1.00 79.47           O  
ATOM   1621  CB  TYR   214       0.076  -3.648 -15.702  1.00 79.47           C  
ATOM   1622  CG  TYR   214       1.053  -4.025 -14.615  1.00 79.47           C  
ATOM   1623  CD1 TYR   214       0.868  -5.177 -13.854  1.00 79.47           C  
ATOM   1624  CD2 TYR   214       2.162  -3.230 -14.346  1.00 79.47           C  
ATOM   1625  CE1 TYR   214       1.765  -5.528 -12.850  1.00 79.47           C  
ATOM   1626  CE2 TYR   214       3.065  -3.571 -13.345  1.00 79.47           C  
ATOM   1627  CZ  TYR   214       2.859  -4.720 -12.604  1.00 79.47           C  
ATOM   1628  OH  TYR   214       3.750  -5.062 -11.611  1.00 79.47           O  
ATOM   1629  N   ASP   215      -1.378  -4.831 -18.799  1.00 79.95           N  
ATOM   1630  CA  ASP   215      -2.392  -4.496 -19.793  1.00 79.95           C  
ATOM   1631  C   ASP   215      -3.781  -4.933 -19.331  1.00 79.95           C  
ATOM   1632  O   ASP   215      -4.769  -4.237 -19.576  1.00 79.95           O  
ATOM   1633  CB  ASP   215      -2.058  -5.143 -21.139  1.00 79.95           C  
ATOM   1634  CG  ASP   215      -0.939  -4.430 -21.878  1.00 79.95           C  
ATOM   1635  OD1 ASP   215      -0.532  -3.328 -21.451  1.00 79.95           O  
ATOM   1636  OD2 ASP   215      -0.462  -4.975 -22.897  1.00 79.95           O  
ATOM   1637  N   ILE   216      -3.836  -5.972 -18.654  1.00 75.94           N  
ATOM   1638  CA  ILE   216      -5.137  -6.476 -18.228  1.00 75.94           C  
ATOM   1639  C   ILE   216      -5.769  -5.499 -17.239  1.00 75.94           C  
ATOM   1640  O   ILE   216      -6.983  -5.284 -17.259  1.00 75.94           O  
ATOM   1641  CB  ILE   216      -5.019  -7.880 -17.594  1.00 75.94           C  
ATOM   1642  CG1 ILE   216      -6.411  -8.459 -17.318  1.00 75.94           C  
ATOM   1643  CG2 ILE   216      -4.184  -7.826 -16.312  1.00 75.94           C  
ATOM   1644  CD1 ILE   216      -7.191  -8.824 -18.573  1.00 75.94           C  
ATOM   1645  N   LEU   217      -4.990  -5.033 -16.310  1.00 83.36           N  
ATOM   1646  CA  LEU   217      -5.534  -4.037 -15.393  1.00 83.36           C  
ATOM   1647  C   LEU   217      -6.037  -2.815 -16.154  1.00 83.36           C  
ATOM   1648  O   LEU   217      -7.123  -2.305 -15.869  1.00 83.36           O  
ATOM   1649  CB  LEU   217      -4.475  -3.615 -14.370  1.00 83.36           C  
ATOM   1650  CG  LEU   217      -4.061  -4.673 -13.347  1.00 83.36           C  
ATOM   1651  CD1 LEU   217      -3.006  -4.112 -12.400  1.00 83.36           C  
ATOM   1652  CD2 LEU   217      -5.276  -5.169 -12.569  1.00 83.36           C  
ATOM   1653  N   ARG   218      -5.290  -2.405 -17.165  1.00 86.59           N  
ATOM   1654  CA  ARG   218      -5.702  -1.246 -17.951  1.00 86.59           C  
ATOM   1655  C   ARG   218      -6.949  -1.556 -18.772  1.00 86.59           C  
ATOM   1656  O   ARG   218      -7.861  -0.732 -18.861  1.00 86.59           O  
ATOM   1657  CB  ARG   218      -4.568  -0.790 -18.872  1.00 86.59           C  
ATOM   1658  CG  ARG   218      -3.444  -0.062 -18.151  1.00 86.59           C  
ATOM   1659  CD  ARG   218      -2.373   0.421 -19.119  1.00 86.59           C  
ATOM   1660  NE  ARG   218      -1.609  -0.690 -19.677  1.00 86.59           N  
ATOM   1661  CZ  ARG   218      -0.685  -1.382 -19.017  1.00 86.59           C  
ATOM   1662  NH1 ARG   218      -0.390  -1.088 -17.756  1.00 86.59           N  
ATOM   1663  NH2 ARG   218      -0.050  -2.375 -19.621  1.00 86.59           N  
ATOM   1664  N   LYS   219      -6.975  -2.765 -19.290  1.00 82.75           N  
ATOM   1665  CA  LYS   219      -8.156  -3.175 -20.045  1.00 82.75           C  
ATOM   1666  C   LYS   219      -9.400  -3.177 -19.161  1.00 82.75           C  
ATOM   1667  O   LYS   219     -10.501  -2.885 -19.631  1.00 82.75           O  
ATOM   1668  CB  LYS   219      -7.946  -4.561 -20.657  1.00 82.75           C  
ATOM   1669  CG  LYS   219      -7.085  -4.559 -21.912  1.00 82.75           C  
ATOM   1670  CD  LYS   219      -6.911  -5.965 -22.473  1.00 82.75           C  
ATOM   1671  CE  LYS   219      -5.967  -5.979 -23.667  1.00 82.75           C  
ATOM   1672  NZ  LYS   219      -5.726  -7.365 -24.167  1.00 82.75           N  
ATOM   1673  N   GLU   220      -9.178  -3.468 -17.892  1.00 79.95           N  
ATOM   1674  CA  GLU   220     -10.294  -3.493 -16.951  1.00 79.95           C  
ATOM   1675  C   GLU   220     -10.551  -2.108 -16.364  1.00 79.95           C  
ATOM   1676  O   GLU   220     -11.243  -1.975 -15.353  1.00 79.95           O  
ATOM   1677  CB  GLU   220     -10.030  -4.499 -15.829  1.00 79.95           C  
ATOM   1678  CG  GLU   220     -10.014  -5.948 -16.293  1.00 79.95           C  
ATOM   1679  CD  GLU   220     -11.330  -6.395 -16.909  1.00 79.95           C  
ATOM   1680  OE1 GLU   220     -11.309  -7.082 -17.955  1.00 79.95           O  
ATOM   1681  OE2 GLU   220     -12.392  -6.053 -16.341  1.00 79.95           O  
ATOM   1682  N   LYS   221      -9.769  -1.176 -16.917  1.00 87.12           N  
ATOM   1683  CA  LYS   221      -9.970   0.249 -16.673  1.00 87.12           C  
ATOM   1684  C   LYS   221      -9.496   0.640 -15.276  1.00 87.12           C  
ATOM   1685  O   LYS   221     -10.078   1.521 -14.641  1.00 87.12           O  
ATOM   1686  CB  LYS   221     -11.443   0.622 -16.849  1.00 87.12           C  
ATOM   1687  CG  LYS   221     -11.998   0.316 -18.233  1.00 87.12           C  
ATOM   1688  CD  LYS   221     -11.332   1.171 -19.303  1.00 87.12           C  
ATOM   1689  CE  LYS   221     -11.984   0.972 -20.665  1.00 87.12           C  
ATOM   1690  NZ  LYS   221     -11.184   1.598 -21.759  1.00 87.12           N  
ATOM   1691  N   PHE   222      -8.633  -0.118 -14.636  1.00 89.22           N  
ATOM   1692  CA  PHE   222      -7.950   0.381 -13.449  1.00 89.22           C  
ATOM   1693  C   PHE   222      -6.978   1.498 -13.812  1.00 89.22           C  
ATOM   1694  O   PHE   222      -6.386   1.485 -14.892  1.00 89.22           O  
ATOM   1695  CB  PHE   222      -7.204  -0.754 -12.740  1.00 89.22           C  
ATOM   1696  CG  PHE   222      -8.079  -1.591 -11.847  1.00 89.22           C  
ATOM   1697  CD1 PHE   222      -8.129  -1.352 -10.479  1.00 89.22           C  
ATOM   1698  CD2 PHE   222      -8.851  -2.616 -12.375  1.00 89.22           C  
ATOM   1699  CE1 PHE   222      -8.938  -2.125  -9.649  1.00 89.22           C  
ATOM   1700  CE2 PHE   222      -9.662  -3.393 -11.553  1.00 89.22           C  
ATOM   1701  CZ  PHE   222      -9.704  -3.146 -10.190  1.00 89.22           C  
ATOM   1702  N   HIS   223      -6.870   2.455 -12.927  1.00 94.14           N  
ATOM   1703  CA  HIS   223      -5.999   3.610 -13.111  1.00 94.14           C  
ATOM   1704  C   HIS   223      -4.928   3.671 -12.028  1.00 94.14           C  
ATOM   1705  O   HIS   223      -5.242   3.640 -10.836  1.00 94.14           O  
ATOM   1706  CB  HIS   223      -6.817   4.903 -13.115  1.00 94.14           C  
ATOM   1707  CG  HIS   223      -6.674   5.701 -14.372  1.00 94.14           C  
ATOM   1708  ND1 HIS   223      -7.313   5.362 -15.545  1.00 94.14           N  
ATOM   1709  CD2 HIS   223      -5.965   6.823 -14.636  1.00 94.14           C  
ATOM   1710  CE1 HIS   223      -7.002   6.245 -16.479  1.00 94.14           C  
ATOM   1711  NE2 HIS   223      -6.186   7.142 -15.953  1.00 94.14           N  
ATOM   1712  N   HIS   224      -3.648   3.570 -12.493  1.00 95.76           N  
ATOM   1713  CA  HIS   224      -2.601   3.740 -11.492  1.00 95.76           C  
ATOM   1714  C   HIS   224      -2.486   5.196 -11.056  1.00 95.76           C  
ATOM   1715  O   HIS   224      -2.608   6.107 -11.879  1.00 95.76           O  
ATOM   1716  CB  HIS   224      -1.258   3.246 -12.034  1.00 95.76           C  
ATOM   1717  CG  HIS   224      -0.783   3.998 -13.236  1.00 95.76           C  
ATOM   1718  ND1 HIS   224       0.083   5.067 -13.151  1.00 95.76           N  
ATOM   1719  CD2 HIS   224      -1.053   3.833 -14.552  1.00 95.76           C  
ATOM   1720  CE1 HIS   224       0.325   5.527 -14.367  1.00 95.76           C  
ATOM   1721  NE2 HIS   224      -0.352   4.796 -15.235  1.00 95.76           N  
ATOM   1722  N   LEU   225      -2.188   5.404  -9.794  1.00 97.31           N  
ATOM   1723  CA  LEU   225      -2.235   6.759  -9.255  1.00 97.31           C  
ATOM   1724  C   LEU   225      -0.832   7.342  -9.127  1.00 97.31           C  
ATOM   1725  O   LEU   225      -0.663   8.564  -9.094  1.00 97.31           O  
ATOM   1726  CB  LEU   225      -2.931   6.770  -7.891  1.00 97.31           C  
ATOM   1727  CG  LEU   225      -4.379   6.277  -7.865  1.00 97.31           C  
ATOM   1728  CD1 LEU   225      -4.975   6.456  -6.473  1.00 97.31           C  
ATOM   1729  CD2 LEU   225      -5.214   7.013  -8.908  1.00 97.31           C  
ATOM   1730  N   ILE   226       0.164   6.444  -8.908  1.00 96.12           N  
ATOM   1731  CA  ILE   226       1.544   6.906  -8.804  1.00 96.12           C  
ATOM   1732  C   ILE   226       2.194   6.904 -10.186  1.00 96.12           C  
ATOM   1733  O   ILE   226       2.258   5.865 -10.848  1.00 96.12           O  
ATOM   1734  CB  ILE   226       2.361   6.032  -7.827  1.00 96.12           C  
ATOM   1735  CG1 ILE   226       1.582   5.817  -6.524  1.00 96.12           C  
ATOM   1736  CG2 ILE   226       3.728   6.664  -7.549  1.00 96.12           C  
ATOM   1737  CD1 ILE   226       1.158   7.107  -5.836  1.00 96.12           C  
ATOM   1738  N   PRO   227       2.672   8.057 -10.633  1.00 93.45           N  
ATOM   1739  CA  PRO   227       3.252   8.155 -11.974  1.00 93.45           C  
ATOM   1740  C   PRO   227       4.389   7.161 -12.199  1.00 93.45           C  
ATOM   1741  O   PRO   227       5.161   6.882 -11.279  1.00 93.45           O  
ATOM   1742  CB  PRO   227       3.767   9.596 -12.030  1.00 93.45           C  
ATOM   1743  CG  PRO   227       2.915  10.345 -11.057  1.00 93.45           C  
ATOM   1744  CD  PRO   227       2.600   9.438  -9.903  1.00 93.45           C  
ATOM   1745  N   ALA   228       4.554   6.755 -13.366  1.00 90.24           N  
ATOM   1746  CA  ALA   228       5.440   5.660 -13.753  1.00 90.24           C  
ATOM   1747  C   ALA   228       6.902   6.029 -13.518  1.00 90.24           C  
ATOM   1748  O   ALA   228       7.748   5.152 -13.331  1.00 90.24           O  
ATOM   1749  CB  ALA   228       5.217   5.286 -15.216  1.00 90.24           C  
ATOM   1750  N   HIS   229       7.203   7.298 -13.515  1.00 86.31           N  
ATOM   1751  CA  HIS   229       8.605   7.693 -13.447  1.00 86.31           C  
ATOM   1752  C   HIS   229       9.010   8.044 -12.019  1.00 86.31           C  
ATOM   1753  O   HIS   229      10.101   8.571 -11.790  1.00 86.31           O  
ATOM   1754  CB  HIS   229       8.874   8.879 -14.375  1.00 86.31           C  
ATOM   1755  CG  HIS   229       8.045  10.084 -14.065  1.00 86.31           C  
ATOM   1756  ND1 HIS   229       6.732  10.207 -14.465  1.00 86.31           N  
ATOM   1757  CD2 HIS   229       8.344  11.219 -13.390  1.00 86.31           C  
ATOM   1758  CE1 HIS   229       6.258  11.370 -14.049  1.00 86.31           C  
ATOM   1759  NE2 HIS   229       7.216  12.003 -13.393  1.00 86.31           N  
ATOM   1760  N   THR   230       8.144   7.771 -11.085  1.00 88.85           N  
ATOM   1761  CA  THR   230       8.396   8.097  -9.686  1.00 88.85           C  
ATOM   1762  C   THR   230       9.167   6.974  -8.999  1.00 88.85           C  
ATOM   1763  O   THR   230       8.742   5.817  -9.023  1.00 88.85           O  
ATOM   1764  CB  THR   230       7.081   8.359  -8.928  1.00 88.85           C  
ATOM   1765  OG1 THR   230       6.378   9.435  -9.561  1.00 88.85           O  
ATOM   1766  CG2 THR   230       7.349   8.728  -7.473  1.00 88.85           C  
ATOM   1767  N   PHE   231      10.297   7.256  -8.313  1.00 85.47           N  
ATOM   1768  CA  PHE   231      11.056   6.283  -7.536  1.00 85.47           C  
ATOM   1769  C   PHE   231      10.365   5.993  -6.209  1.00 85.47           C  
ATOM   1770  O   PHE   231      10.108   6.907  -5.424  1.00 85.47           O  
ATOM   1771  CB  PHE   231      12.481   6.785  -7.287  1.00 85.47           C  
ATOM   1772  CG  PHE   231      13.341   6.809  -8.522  1.00 85.47           C  
ATOM   1773  CD1 PHE   231      13.945   5.647  -8.988  1.00 85.47           C  
ATOM   1774  CD2 PHE   231      13.545   7.994  -9.218  1.00 85.47           C  
ATOM   1775  CE1 PHE   231      14.741   5.666 -10.131  1.00 85.47           C  
ATOM   1776  CE2 PHE   231      14.339   8.020 -10.360  1.00 85.47           C  
ATOM   1777  CZ  PHE   231      14.937   6.856 -10.815  1.00 85.47           C  
ATOM   1778  N   THR   232      10.139   4.736  -5.993  1.00 87.13           N  
ATOM   1779  CA  THR   232       9.446   4.403  -4.753  1.00 87.13           C  
ATOM   1780  C   THR   232      10.324   3.530  -3.860  1.00 87.13           C  
ATOM   1781  O   THR   232       9.848   2.969  -2.871  1.00 87.13           O  
ATOM   1782  CB  THR   232       8.116   3.680  -5.034  1.00 87.13           C  
ATOM   1783  OG1 THR   232       8.370   2.518  -5.833  1.00 87.13           O  
ATOM   1784  CG2 THR   232       7.141   4.590  -5.774  1.00 87.13           C  
ATOM   1785  N   ASN   233      11.501   3.210  -4.178  1.00 81.04           N  
ATOM   1786  CA  ASN   233      12.480   2.493  -3.368  1.00 81.04           C  
ATOM   1787  C   ASN   233      13.863   3.131  -3.464  1.00 81.04           C  
ATOM   1788  O   ASN   233      14.040   4.136  -4.155  1.00 81.04           O  
ATOM   1789  CB  ASN   233      12.544   1.021  -3.783  1.00 81.04           C  
ATOM   1790  CG  ASN   233      13.148   0.829  -5.160  1.00 81.04           C  
ATOM   1791  OD1 ASN   233      13.136   1.742  -5.990  1.00 81.04           O  
ATOM   1792  ND2 ASN   233      13.680  -0.361  -5.413  1.00 81.04           N  
ATOM   1793  N   ILE   234      14.742   2.699  -2.539  1.00 68.90           N  
ATOM   1794  CA  ILE   234      16.094   3.240  -2.623  1.00 68.90           C  
ATOM   1795  C   ILE   234      16.749   2.790  -3.927  1.00 68.90           C  
ATOM   1796  O   ILE   234      16.936   1.592  -4.154  1.00 68.90           O  
ATOM   1797  CB  ILE   234      16.953   2.807  -1.414  1.00 68.90           C  
ATOM   1798  CG1 ILE   234      16.315   3.289  -0.106  1.00 68.90           C  
ATOM   1799  CG2 ILE   234      18.384   3.334  -1.552  1.00 68.90           C  
ATOM   1800  CD1 ILE   234      16.962   2.714   1.146  1.00 68.90           C  
ATOM   1801  N   SER   235      16.316   3.337  -5.065  1.00 53.57           N  
ATOM   1802  CA  SER   235      17.124   3.091  -6.255  1.00 53.57           C  
ATOM   1803  C   SER   235      18.237   4.125  -6.391  1.00 53.57           C  
ATOM   1804  O   SER   235      18.305   4.844  -7.390  1.00 53.57           O  
ATOM   1805  CB  SER   235      16.249   3.104  -7.510  1.00 53.57           C  
ATOM   1806  OG  SER   235      16.995   3.527  -8.638  1.00 53.57           O  
ATOM   1807  N   THR   236      18.392   4.876  -5.343  1.00 44.61           N  
ATOM   1808  CA  THR   236      19.334   5.931  -5.700  1.00 44.61           C  
ATOM   1809  C   THR   236      20.596   5.341  -6.324  1.00 44.61           C  
ATOM   1810  O   THR   236      21.422   6.071  -6.875  1.00 44.61           O  
ATOM   1811  CB  THR   236      19.714   6.779  -4.472  1.00 44.61           C  
ATOM   1812  OG1 THR   236      20.128   5.912  -3.409  1.00 44.61           O  
ATOM   1813  CG2 THR   236      18.532   7.619  -3.997  1.00 44.61           C  
ATOM   1814  N   LYS   237      20.711   4.061  -6.195  1.00 43.10           N  
ATOM   1815  CA  LYS   237      21.973   3.697  -6.833  1.00 43.10           C  
ATOM   1816  C   LYS   237      21.759   3.318  -8.296  1.00 43.10           C  
ATOM   1817  O   LYS   237      22.722   3.174  -9.052  1.00 43.10           O  
ATOM   1818  CB  LYS   237      22.640   2.543  -6.085  1.00 43.10           C  
ATOM   1819  CG  LYS   237      23.212   2.932  -4.729  1.00 43.10           C  
ATOM   1820  CD  LYS   237      24.084   1.825  -4.151  1.00 43.10           C  
ATOM   1821  CE  LYS   237      24.621   2.195  -2.775  1.00 43.10           C  
ATOM   1822  NZ  LYS   237      25.504   1.127  -2.219  1.00 43.10           N  
ATOM   1823  N   ASN   238      20.561   3.298  -8.665  1.00 42.45           N  
ATOM   1824  CA  ASN   238      20.410   2.935 -10.071  1.00 42.45           C  
ATOM   1825  C   ASN   238      19.408   3.841 -10.779  1.00 42.45           C  
ATOM   1826  O   ASN   238      18.203   3.583 -10.751  1.00 42.45           O  
ATOM   1827  CB  ASN   238      19.990   1.470 -10.205  1.00 42.45           C  
ATOM   1828  CG  ASN   238      20.367   0.875 -11.547  1.00 42.45           C  
ATOM   1829  OD1 ASN   238      20.744   1.595 -12.476  1.00 42.45           O  
ATOM   1830  ND2 ASN   238      20.270  -0.445 -11.659  1.00 42.45           N  
ATOM   1831  N   PRO   239      19.789   5.030 -11.032  1.00 44.00           N  
ATOM   1832  CA  PRO   239      18.813   5.837 -11.768  1.00 44.00           C  
ATOM   1833  C   PRO   239      18.061   5.034 -12.826  1.00 44.00           C  
ATOM   1834  O   PRO   239      16.989   5.448 -13.275  1.00 44.00           O  
ATOM   1835  CB  PRO   239      19.673   6.925 -12.416  1.00 44.00           C  
ATOM   1836  CG  PRO   239      21.080   6.554 -12.075  1.00 44.00           C  
ATOM   1837  CD  PRO   239      21.051   5.357 -11.169  1.00 44.00           C  
ATOM   1838  N   GLN   240      18.762   4.029 -13.265  1.00 45.95           N  
ATOM   1839  CA  GLN   240      18.012   3.160 -14.167  1.00 45.95           C  
ATOM   1840  C   GLN   240      17.092   2.223 -13.389  1.00 45.95           C  
ATOM   1841  O   GLN   240      16.587   1.243 -13.940  1.00 45.95           O  
ATOM   1842  CB  GLN   240      18.964   2.350 -15.048  1.00 45.95           C  
ATOM   1843  CG  GLN   240      19.721   3.189 -16.069  1.00 45.95           C  
ATOM   1844  CD  GLN   240      21.077   2.606 -16.418  1.00 45.95           C  
ATOM   1845  OE1 GLN   240      21.466   1.552 -15.904  1.00 45.95           O  
ATOM   1846  NE2 GLN   240      21.808   3.288 -17.293  1.00 45.95           N  
ATOM   1847  N   GLY   241      17.197   2.334 -12.116  1.00 51.01           N  
ATOM   1848  CA  GLY   241      16.402   1.432 -11.298  1.00 51.01           C  
ATOM   1849  C   GLY   241      14.911   1.551 -11.554  1.00 51.01           C  
ATOM   1850  O   GLY   241      14.473   2.425 -12.304  1.00 51.01           O  
ATOM   1851  N   SER   242      14.265   0.416 -11.543  1.00 61.43           N  
ATOM   1852  CA  SER   242      12.830   0.252 -11.749  1.00 61.43           C  
ATOM   1853  C   SER   242      12.036   1.293 -10.966  1.00 61.43           C  
ATOM   1854  O   SER   242      12.323   1.548  -9.795  1.00 61.43           O  
ATOM   1855  CB  SER   242      12.386  -1.153 -11.340  1.00 61.43           C  
ATOM   1856  OG  SER   242      13.180  -2.138 -11.979  1.00 61.43           O  
ATOM   1857  N   LYS   243      11.368   2.082 -11.771  1.00 78.38           N  
ATOM   1858  CA  LYS   243      10.553   3.189 -11.279  1.00 78.38           C  
ATOM   1859  C   LYS   243       9.130   2.729 -10.974  1.00 78.38           C  
ATOM   1860  O   LYS   243       8.582   1.879 -11.679  1.00 78.38           O  
ATOM   1861  CB  LYS   243      10.528   4.331 -12.295  1.00 78.38           C  
ATOM   1862  CG  LYS   243      11.898   4.920 -12.598  1.00 78.38           C  
ATOM   1863  CD  LYS   243      11.832   5.939 -13.729  1.00 78.38           C  
ATOM   1864  CE  LYS   243      13.220   6.403 -14.147  1.00 78.38           C  
ATOM   1865  NZ  LYS   243      13.160   7.396 -15.261  1.00 78.38           N  
ATOM   1866  N   SER   244       8.639   3.110  -9.793  1.00 87.42           N  
ATOM   1867  CA  SER   244       7.256   2.960  -9.353  1.00 87.42           C  
ATOM   1868  C   SER   244       6.906   1.495  -9.117  1.00 87.42           C  
ATOM   1869  O   SER   244       5.882   1.010  -9.603  1.00 87.42           O  
ATOM   1870  CB  SER   244       6.297   3.563 -10.381  1.00 87.42           C  
ATOM   1871  OG  SER   244       5.002   3.724  -9.827  1.00 87.42           O  
ATOM   1872  N   LEU   245       7.787   0.807  -8.437  1.00 88.29           N  
ATOM   1873  CA  LEU   245       7.548  -0.595  -8.116  1.00 88.29           C  
ATOM   1874  C   LEU   245       6.347  -0.744  -7.188  1.00 88.29           C  
ATOM   1875  O   LEU   245       5.679  -1.781  -7.191  1.00 88.29           O  
ATOM   1876  CB  LEU   245       8.788  -1.215  -7.466  1.00 88.29           C  
ATOM   1877  CG  LEU   245      10.070  -1.198  -8.300  1.00 88.29           C  
ATOM   1878  CD1 LEU   245      11.215  -1.841  -7.525  1.00 88.29           C  
ATOM   1879  CD2 LEU   245       9.853  -1.909  -9.631  1.00 88.29           C  
ATOM   1880  N   ASP   246       6.173   0.294  -6.375  1.00 92.79           N  
ATOM   1881  CA  ASP   246       5.033   0.379  -5.468  1.00 92.79           C  
ATOM   1882  C   ASP   246       3.972   1.336  -6.007  1.00 92.79           C  
ATOM   1883  O   ASP   246       4.288   2.454  -6.418  1.00 92.79           O  
ATOM   1884  CB  ASP   246       5.486   0.827  -4.076  1.00 92.79           C  
ATOM   1885  CG  ASP   246       6.681   0.044  -3.562  1.00 92.79           C  
ATOM   1886  OD1 ASP   246       6.490  -1.019  -2.933  1.00 92.79           O  
ATOM   1887  OD2 ASP   246       7.826   0.496  -3.784  1.00 92.79           O  
ATOM   1888  N   ASN   247       2.796   0.811  -6.079  1.00 94.91           N  
ATOM   1889  CA  ASN   247       1.767   1.646  -6.690  1.00 94.91           C  
ATOM   1890  C   ASN   247       0.394   1.380  -6.079  1.00 94.91           C  
ATOM   1891  O   ASN   247       0.248   0.499  -5.230  1.00 94.91           O  
ATOM   1892  CB  ASN   247       1.726   1.426  -8.204  1.00 94.91           C  
ATOM   1893  CG  ASN   247       1.402   2.693  -8.969  1.00 94.91           C  
ATOM   1894  OD1 ASN   247       0.378   3.336  -8.726  1.00 94.91           O  
ATOM   1895  ND2 ASN   247       2.275   3.063  -9.900  1.00 94.91           N  
ATOM   1896  N   ILE   248      -0.582   2.192  -6.429  1.00 96.91           N  
ATOM   1897  CA  ILE   248      -1.993   2.108  -6.068  1.00 96.91           C  
ATOM   1898  C   ILE   248      -2.855   2.233  -7.322  1.00 96.91           C  
ATOM   1899  O   ILE   248      -2.804   3.249  -8.019  1.00 96.91           O  
ATOM   1900  CB  ILE   248      -2.380   3.196  -5.041  1.00 96.91           C  
ATOM   1901  CG1 ILE   248      -1.490   3.096  -3.796  1.00 96.91           C  
ATOM   1902  CG2 ILE   248      -3.860   3.084  -4.666  1.00 96.91           C  
ATOM   1903  CD1 ILE   248      -1.623   4.276  -2.844  1.00 96.91           C  
ATOM   1904  N   TRP   249      -3.594   1.217  -7.642  1.00 94.88           N  
ATOM   1905  CA  TRP   249      -4.517   1.205  -8.772  1.00 94.88           C  
ATOM   1906  C   TRP   249      -5.964   1.244  -8.293  1.00 94.88           C  
ATOM   1907  O   TRP   249      -6.332   0.537  -7.352  1.00 94.88           O  
ATOM   1908  CB  TRP   249      -4.287  -0.034  -9.641  1.00 94.88           C  
ATOM   1909  CG  TRP   249      -2.979  -0.030 -10.374  1.00 94.88           C  
ATOM   1910  CD1 TRP   249      -1.728   0.029  -9.826  1.00 94.88           C  
ATOM   1911  CD2 TRP   249      -2.795  -0.081 -11.792  1.00 94.88           C  
ATOM   1912  NE1 TRP   249      -0.776   0.016 -10.819  1.00 94.88           N  
ATOM   1913  CE2 TRP   249      -1.404  -0.051 -12.034  1.00 94.88           C  
ATOM   1914  CE3 TRP   249      -3.672  -0.151 -12.883  1.00 94.88           C  
ATOM   1915  CZ2 TRP   249      -0.869  -0.089 -13.324  1.00 94.88           C  
ATOM   1916  CZ3 TRP   249      -3.138  -0.188 -14.166  1.00 94.88           C  
ATOM   1917  CH2 TRP   249      -1.749  -0.157 -14.373  1.00 94.88           C  
ATOM   1918  N   ILE   250      -6.760   2.019  -8.913  1.00 94.92           N  
ATOM   1919  CA  ILE   250      -8.143   2.152  -8.468  1.00 94.92           C  
ATOM   1920  C   ILE   250      -9.090   1.817  -9.618  1.00 94.92           C  
ATOM   1921  O   ILE   250      -8.745   2.001 -10.788  1.00 94.92           O  
ATOM   1922  CB  ILE   250      -8.430   3.573  -7.933  1.00 94.92           C  
ATOM   1923  CG1 ILE   250      -8.162   4.618  -9.023  1.00 94.92           C  
ATOM   1924  CG2 ILE   250      -7.594   3.859  -6.683  1.00 94.92           C  
ATOM   1925  CD1 ILE   250      -8.611   6.025  -8.654  1.00 94.92           C  
ATOM   1926  N   SER   251     -10.193   1.248  -9.269  1.00 91.15           N  
ATOM   1927  CA  SER   251     -11.243   1.026 -10.258  1.00 91.15           C  
ATOM   1928  C   SER   251     -11.848   2.345 -10.727  1.00 91.15           C  
ATOM   1929  O   SER   251     -11.672   3.380 -10.081  1.00 91.15           O  
ATOM   1930  CB  SER   251     -12.339   0.128  -9.685  1.00 91.15           C  
ATOM   1931  OG  SER   251     -12.883   0.691  -8.503  1.00 91.15           O  
ATOM   1932  N   LYS   252     -12.513   2.356 -11.823  1.00 91.35           N  
ATOM   1933  CA  LYS   252     -13.104   3.530 -12.458  1.00 91.35           C  
ATOM   1934  C   LYS   252     -14.056   4.249 -11.506  1.00 91.35           C  
ATOM   1935  O   LYS   252     -14.088   5.480 -11.465  1.00 91.35           O  
ATOM   1936  CB  LYS   252     -13.843   3.133 -13.737  1.00 91.35           C  
ATOM   1937  CG  LYS   252     -14.424   4.311 -14.507  1.00 91.35           C  
ATOM   1938  CD  LYS   252     -15.129   3.854 -15.778  1.00 91.35           C  
ATOM   1939  CE  LYS   252     -15.745   5.027 -16.528  1.00 91.35           C  
ATOM   1940  NZ  LYS   252     -16.443   4.584 -17.772  1.00 91.35           N  
ATOM   1941  N   SER   253     -14.762   3.491 -10.726  1.00 90.66           N  
ATOM   1942  CA  SER   253     -15.773   4.071  -9.849  1.00 90.66           C  
ATOM   1943  C   SER   253     -15.139   4.973  -8.795  1.00 90.66           C  
ATOM   1944  O   SER   253     -15.805   5.848  -8.237  1.00 90.66           O  
ATOM   1945  CB  SER   253     -16.587   2.971  -9.167  1.00 90.66           C  
ATOM   1946  OG  SER   253     -15.748   2.127  -8.398  1.00 90.66           O  
ATOM   1947  N   LEU   254     -13.901   4.881  -8.479  1.00 92.00           N  
ATOM   1948  CA  LEU   254     -13.267   5.645  -7.410  1.00 92.00           C  
ATOM   1949  C   LEU   254     -12.598   6.900  -7.962  1.00 92.00           C  
ATOM   1950  O   LEU   254     -12.067   7.711  -7.200  1.00 92.00           O  
ATOM   1951  CB  LEU   254     -12.237   4.785  -6.674  1.00 92.00           C  
ATOM   1952  CG  LEU   254     -12.795   3.721  -5.727  1.00 92.00           C  
ATOM   1953  CD1 LEU   254     -11.674   2.814  -5.230  1.00 92.00           C  
ATOM   1954  CD2 LEU   254     -13.519   4.375  -4.555  1.00 92.00           C  
ATOM   1955  N   LYS   255     -12.558   7.048  -9.321  1.00 93.30           N  
ATOM   1956  CA  LYS   255     -11.895   8.203  -9.920  1.00 93.30           C  
ATOM   1957  C   LYS   255     -12.520   9.507  -9.435  1.00 93.30           C  
ATOM   1958  O   LYS   255     -11.813  10.488  -9.192  1.00 93.30           O  
ATOM   1959  CB  LYS   255     -11.957   8.126 -11.446  1.00 93.30           C  
ATOM   1960  CG  LYS   255     -10.973   7.139 -12.057  1.00 93.30           C  
ATOM   1961  CD  LYS   255     -10.952   7.239 -13.577  1.00 93.30           C  
ATOM   1962  CE  LYS   255      -9.860   6.367 -14.181  1.00 93.30           C  
ATOM   1963  NZ  LYS   255      -9.820   6.480 -15.670  1.00 93.30           N  
ATOM   1964  N   LYS   256     -13.793   9.450  -9.169  1.00 90.24           N  
ATOM   1965  CA  LYS   256     -14.494  10.680  -8.812  1.00 90.24           C  
ATOM   1966  C   LYS   256     -14.169  11.103  -7.383  1.00 90.24           C  
ATOM   1967  O   LYS   256     -14.312  12.275  -7.029  1.00 90.24           O  
ATOM   1968  CB  LYS   256     -16.005  10.503  -8.976  1.00 90.24           C  
ATOM   1969  CG  LYS   256     -16.450  10.284 -10.414  1.00 90.24           C  
ATOM   1970  CD  LYS   256     -17.965  10.157 -10.517  1.00 90.24           C  
ATOM   1971  CE  LYS   256     -18.407   9.874 -11.946  1.00 90.24           C  
ATOM   1972  NZ  LYS   256     -19.884   9.675 -12.040  1.00 90.24           N  
ATOM   1973  N   VAL   257     -13.814  10.134  -6.556  1.00 90.75           N  
ATOM   1974  CA  VAL   257     -13.581  10.495  -5.162  1.00 90.75           C  
ATOM   1975  C   VAL   257     -12.081  10.620  -4.904  1.00 90.75           C  
ATOM   1976  O   VAL   257     -11.663  10.986  -3.803  1.00 90.75           O  
ATOM   1977  CB  VAL   257     -14.204   9.463  -4.196  1.00 90.75           C  
ATOM   1978  CG1 VAL   257     -15.729   9.492  -4.285  1.00 90.75           C  
ATOM   1979  CG2 VAL   257     -13.676   8.062  -4.500  1.00 90.75           C  
ATOM   1980  N   PHE   258     -11.228  10.245  -5.874  1.00 93.67           N  
ATOM   1981  CA  PHE   258      -9.801  10.523  -5.766  1.00 93.67           C  
ATOM   1982  C   PHE   258      -9.533  12.021  -5.848  1.00 93.67           C  
ATOM   1983  O   PHE   258      -9.949  12.680  -6.804  1.00 93.67           O  
ATOM   1984  CB  PHE   258      -9.025   9.790  -6.865  1.00 93.67           C  
ATOM   1985  CG  PHE   258      -7.544  10.056  -6.843  1.00 93.67           C  
ATOM   1986  CD1 PHE   258      -6.882  10.478  -7.989  1.00 93.67           C  
ATOM   1987  CD2 PHE   258      -6.814   9.883  -5.674  1.00 93.67           C  
ATOM   1988  CE1 PHE   258      -5.511  10.724  -7.971  1.00 93.67           C  
ATOM   1989  CE2 PHE   258      -5.444  10.127  -5.649  1.00 93.67           C  
ATOM   1990  CZ  PHE   258      -4.794  10.547  -6.798  1.00 93.67           C  
ATOM   1991  N   THR   259      -8.855  12.517  -4.870  1.00 93.63           N  
ATOM   1992  CA  THR   259      -8.678  13.961  -4.764  1.00 93.63           C  
ATOM   1993  C   THR   259      -7.616  14.449  -5.745  1.00 93.63           C  
ATOM   1994  O   THR   259      -7.508  15.649  -6.005  1.00 93.63           O  
ATOM   1995  CB  THR   259      -8.286  14.373  -3.333  1.00 93.63           C  
ATOM   1996  OG1 THR   259      -6.965  13.897  -3.050  1.00 93.63           O  
ATOM   1997  CG2 THR   259      -9.254  13.789  -2.308  1.00 93.63           C  
ATOM   1998  N   GLY   260      -6.813  13.505  -6.226  1.00 94.71           N  
ATOM   1999  CA  GLY   260      -5.674  13.873  -7.051  1.00 94.71           C  
ATOM   2000  C   GLY   260      -4.364  13.892  -6.286  1.00 94.71           C  
ATOM   2001  O   GLY   260      -3.292  14.005  -6.883  1.00 94.71           O  
ATOM   2002  N   HIS   261      -4.519  13.847  -4.937  1.00 95.53           N  
ATOM   2003  CA  HIS   261      -3.306  13.905  -4.129  1.00 95.53           C  
ATOM   2004  C   HIS   261      -2.714  12.514  -3.924  1.00 95.53           C  
ATOM   2005  O   HIS   261      -3.422  11.586  -3.527  1.00 95.53           O  
ATOM   2006  CB  HIS   261      -3.595  14.557  -2.776  1.00 95.53           C  
ATOM   2007  CG  HIS   261      -2.399  14.636  -1.880  1.00 95.53           C  
ATOM   2008  ND1 HIS   261      -1.421  15.595  -2.028  1.00 95.53           N  
ATOM   2009  CD2 HIS   261      -2.028  13.874  -0.825  1.00 95.53           C  
ATOM   2010  CE1 HIS   261      -0.496  15.419  -1.099  1.00 95.53           C  
ATOM   2011  NE2 HIS   261      -0.841  14.381  -0.356  1.00 95.53           N  
ATOM   2012  N   TRP   262      -1.437  12.358  -4.222  1.00 95.70           N  
ATOM   2013  CA  TRP   262      -0.581  11.211  -3.937  1.00 95.70           C  
ATOM   2014  C   TRP   262       0.813  11.663  -3.517  1.00 95.70           C  
ATOM   2015  O   TRP   262       1.174  12.829  -3.695  1.00 95.70           O  
ATOM   2016  CB  TRP   262      -0.488  10.292  -5.158  1.00 95.70           C  
ATOM   2017  CG  TRP   262       0.128  10.939  -6.362  1.00 95.70           C  
ATOM   2018  CD1 TRP   262      -0.522  11.605  -7.363  1.00 95.70           C  
ATOM   2019  CD2 TRP   262       1.520  10.976  -6.693  1.00 95.70           C  
ATOM   2020  NE1 TRP   262       0.382  12.056  -8.297  1.00 95.70           N  
ATOM   2021  CE2 TRP   262       1.641  11.683  -7.910  1.00 95.70           C  
ATOM   2022  CE3 TRP   262       2.677  10.480  -6.078  1.00 95.70           C  
ATOM   2023  CZ2 TRP   262       2.876  11.907  -8.524  1.00 95.70           C  
ATOM   2024  CZ3 TRP   262       3.905  10.704  -6.690  1.00 95.70           C  
ATOM   2025  CH2 TRP   262       3.992  11.411  -7.901  1.00 95.70           C  
ATOM   2026  N   ALA   263       1.534  10.726  -2.828  1.00 92.53           N  
ATOM   2027  CA  ALA   263       2.896  11.071  -2.430  1.00 92.53           C  
ATOM   2028  C   ALA   263       3.720   9.818  -2.149  1.00 92.53           C  
ATOM   2029  O   ALA   263       3.166   8.755  -1.859  1.00 92.53           O  
ATOM   2030  CB  ALA   263       2.878  11.979  -1.203  1.00 92.53           C  
ATOM   2031  N   VAL   264       5.031   9.905  -2.308  1.00 89.92           N  
ATOM   2032  CA  VAL   264       6.041   8.988  -1.791  1.00 89.92           C  
ATOM   2033  C   VAL   264       6.657   9.564  -0.517  1.00 89.92           C  
ATOM   2034  O   VAL   264       7.197  10.672  -0.528  1.00 89.92           O  
ATOM   2035  CB  VAL   264       7.143   8.708  -2.837  1.00 89.92           C  
ATOM   2036  CG1 VAL   264       8.193   7.753  -2.273  1.00 89.92           C  
ATOM   2037  CG2 VAL   264       6.532   8.140  -4.116  1.00 89.92           C  
ATOM   2038  N   VAL   265       6.504   8.930   0.552  1.00 87.19           N  
ATOM   2039  CA  VAL   265       7.057   9.402   1.817  1.00 87.19           C  
ATOM   2040  C   VAL   265       8.505   8.937   1.953  1.00 87.19           C  
ATOM   2041  O   VAL   265       8.764   7.812   2.386  1.00 87.19           O  
ATOM   2042  CB  VAL   265       6.223   8.909   3.020  1.00 87.19           C  
ATOM   2043  CG1 VAL   265       6.738   9.521   4.321  1.00 87.19           C  
ATOM   2044  CG2 VAL   265       4.746   9.243   2.818  1.00 87.19           C  
ATOM   2045  N   ARG   266       9.454   9.706   1.679  1.00 78.05           N  
ATOM   2046  CA  ARG   266      10.857   9.312   1.615  1.00 78.05           C  
ATOM   2047  C   ARG   266      11.481   9.279   3.007  1.00 78.05           C  
ATOM   2048  O   ARG   266      12.497   8.614   3.222  1.00 78.05           O  
ATOM   2049  CB  ARG   266      11.643  10.265   0.712  1.00 78.05           C  
ATOM   2050  CG  ARG   266      11.259  10.179  -0.757  1.00 78.05           C  
ATOM   2051  CD  ARG   266      12.206  10.985  -1.635  1.00 78.05           C  
ATOM   2052  NE  ARG   266      11.766  11.001  -3.028  1.00 78.05           N  
ATOM   2053  CZ  ARG   266      12.030  10.047  -3.917  1.00 78.05           C  
ATOM   2054  NH1 ARG   266      12.740   8.977  -3.575  1.00 78.05           N  
ATOM   2055  NH2 ARG   266      11.581  10.163  -5.159  1.00 78.05           N  
ATOM   2056  N   GLU   267      10.827  10.054   3.873  1.00 65.56           N  
ATOM   2057  CA  GLU   267      11.357  10.086   5.233  1.00 65.56           C  
ATOM   2058  C   GLU   267      11.288   8.708   5.885  1.00 65.56           C  
ATOM   2059  O   GLU   267      11.919   8.472   6.917  1.00 65.56           O  
ATOM   2060  CB  GLU   267      10.597  11.109   6.081  1.00 65.56           C  
ATOM   2061  CG  GLU   267      10.786  12.549   5.626  1.00 65.56           C  
ATOM   2062  CD  GLU   267       9.815  12.964   4.532  1.00 65.56           C  
ATOM   2063  OE1 GLU   267       9.811  14.155   4.144  1.00 65.56           O  
ATOM   2064  OE2 GLU   267       9.051  12.093   4.060  1.00 65.56           O  
ATOM   2065  N   GLY   268      10.498   7.870   5.398  1.00 54.51           N  
ATOM   2066  CA  GLY   268      10.429   6.488   5.844  1.00 54.51           C  
ATOM   2067  C   GLY   268      11.713   5.717   5.599  1.00 54.51           C  
ATOM   2068  O   GLY   268      11.986   4.724   6.275  1.00 54.51           O  
ATOM   2069  N   LEU   269      12.557   6.234   4.694  1.00 57.19           N  
ATOM   2070  CA  LEU   269      13.832   5.600   4.374  1.00 57.19           C  
ATOM   2071  C   LEU   269      14.853   5.844   5.480  1.00 57.19           C  
ATOM   2072  O   LEU   269      15.562   4.922   5.891  1.00 57.19           O  
ATOM   2073  CB  LEU   269      14.372   6.125   3.041  1.00 57.19           C  
ATOM   2074  CG  LEU   269      13.630   5.671   1.783  1.00 57.19           C  
ATOM   2075  CD1 LEU   269      14.053   6.513   0.584  1.00 57.19           C  
ATOM   2076  CD2 LEU   269      13.882   4.191   1.519  1.00 57.19           C  
ATOM   2077  N   THR   270      14.992   7.131   5.840  1.00 49.38           N  
ATOM   2078  CA  THR   270      16.124   7.665   6.589  1.00 49.38           C  
ATOM   2079  C   THR   270      15.669   8.217   7.937  1.00 49.38           C  
ATOM   2080  O   THR   270      14.582   8.787   8.045  1.00 49.38           O  
ATOM   2081  CB  THR   270      16.847   8.770   5.796  1.00 49.38           C  
ATOM   2082  OG1 THR   270      15.895   9.762   5.394  1.00 49.38           O  
ATOM   2083  CG2 THR   270      17.526   8.201   4.554  1.00 49.38           C  
ATOM   2084  N   ASN   271      15.422   7.313   8.924  1.00 44.72           N  
ATOM   2085  CA  ASN   271      15.443   8.061  10.177  1.00 44.72           C  
ATOM   2086  C   ASN   271      16.648   8.994  10.253  1.00 44.72           C  
ATOM   2087  O   ASN   271      17.779   8.576  10.000  1.00 44.72           O  
ATOM   2088  CB  ASN   271      15.435   7.107  11.373  1.00 44.72           C  
ATOM   2089  CG  ASN   271      14.992   7.782  12.656  1.00 44.72           C  
ATOM   2090  OD1 ASN   271      15.035   9.009  12.773  1.00 44.72           O  
ATOM   2091  ND2 ASN   271      14.562   6.985  13.627  1.00 44.72           N  
ATOM   2092  N   PRO   272      16.508  10.231  10.069  1.00 43.59           N  
ATOM   2093  CA  PRO   272      17.674  11.048  10.413  1.00 43.59           C  
ATOM   2094  C   PRO   272      18.411  10.534  11.648  1.00 43.59           C  
ATOM   2095  O   PRO   272      19.529  10.972  11.932  1.00 43.59           O  
ATOM   2096  CB  PRO   272      17.072  12.431  10.674  1.00 43.59           C  
ATOM   2097  CG  PRO   272      15.595  12.203  10.711  1.00 43.59           C  
ATOM   2098  CD  PRO   272      15.315  10.808  10.233  1.00 43.59           C  
ATOM   2099  N   TRP   273      17.762   9.746  12.412  1.00 40.47           N  
ATOM   2100  CA  TRP   273      18.469   9.299  13.607  1.00 40.47           C  
ATOM   2101  C   TRP   273      19.257   8.023  13.328  1.00 40.47           C  
ATOM   2102  O   TRP   273      19.759   7.381  14.254  1.00 40.47           O  
ATOM   2103  CB  TRP   273      17.487   9.065  14.758  1.00 40.47           C  
ATOM   2104  CG  TRP   273      16.534  10.201  14.985  1.00 40.47           C  
ATOM   2105  CD1 TRP   273      15.223  10.266  14.601  1.00 40.47           C  
ATOM   2106  CD2 TRP   273      16.821  11.437  15.646  1.00 40.47           C  
ATOM   2107  NE1 TRP   273      14.678  11.470  14.984  1.00 40.47           N  
ATOM   2108  CE2 TRP   273      15.636  12.206  15.627  1.00 40.47           C  
ATOM   2109  CE3 TRP   273      17.966  11.970  16.253  1.00 40.47           C  
ATOM   2110  CZ2 TRP   273      15.564  13.482  16.193  1.00 40.47           C  
ATOM   2111  CZ3 TRP   273      17.893  13.240  16.816  1.00 40.47           C  
ATOM   2112  CH2 TRP   273      16.699  13.979  16.781  1.00 40.47           C  
ATOM   2113  N   ILE   274      19.188   7.587  12.126  1.00 41.34           N  
ATOM   2114  CA  ILE   274      20.021   6.410  11.901  1.00 41.34           C  
ATOM   2115  C   ILE   274      21.474   6.837  11.701  1.00 41.34           C  
ATOM   2116  O   ILE   274      21.765   7.696  10.865  1.00 41.34           O  
ATOM   2117  CB  ILE   274      19.530   5.594  10.685  1.00 41.34           C  
ATOM   2118  CG1 ILE   274      18.085   5.129  10.902  1.00 41.34           C  
ATOM   2119  CG2 ILE   274      20.456   4.403  10.424  1.00 41.34           C  
ATOM   2120  CD1 ILE   274      17.546   4.243   9.788  1.00 41.34           C  
ATOM   2121  N   PRO   275      22.335   6.405  12.657  1.00 40.12           N  
ATOM   2122  CA  PRO   275      23.756   6.762  12.647  1.00 40.12           C  
ATOM   2123  C   PRO   275      24.442   6.415  11.328  1.00 40.12           C  
ATOM   2124  O   PRO   275      23.976   5.537  10.598  1.00 40.12           O  
ATOM   2125  CB  PRO   275      24.335   5.934  13.797  1.00 40.12           C  
ATOM   2126  CG  PRO   275      23.162   5.210  14.375  1.00 40.12           C  
ATOM   2127  CD  PRO   275      21.951   5.523  13.543  1.00 40.12           C  
ATOM   2128  N   ASP   276      25.262   7.262  10.944  1.00 40.96           N  
ATOM   2129  CA  ASP   276      26.134   7.214   9.774  1.00 40.96           C  
ATOM   2130  C   ASP   276      26.842   5.865   9.671  1.00 40.96           C  
ATOM   2131  O   ASP   276      27.143   5.398   8.570  1.00 40.96           O  
ATOM   2132  CB  ASP   276      27.163   8.346   9.824  1.00 40.96           C  
ATOM   2133  CG  ASP   276      26.550   9.716   9.596  1.00 40.96           C  
ATOM   2134  OD1 ASP   276      25.456   9.802   8.996  1.00 40.96           O  
ATOM   2135  OD2 ASP   276      27.167  10.718  10.017  1.00 40.96           O  
ATOM   2136  N   ASN   277      27.166   5.245  10.730  1.00 37.46           N  
ATOM   2137  CA  ASN   277      28.027   4.069  10.678  1.00 37.46           C  
ATOM   2138  C   ASN   277      27.217   2.777  10.739  1.00 37.46           C  
ATOM   2139  O   ASN   277      27.774   1.700  10.959  1.00 37.46           O  
ATOM   2140  CB  ASN   277      29.054   4.105  11.812  1.00 37.46           C  
ATOM   2141  CG  ASN   277      28.409   4.175  13.182  1.00 37.46           C  
ATOM   2142  OD1 ASN   277      27.245   4.562  13.315  1.00 37.46           O  
ATOM   2143  ND2 ASN   277      29.161   3.801  14.211  1.00 37.46           N  
ATOM   2144  N   TRP   278      26.341   2.399   9.692  1.00 38.48           N  
ATOM   2145  CA  TRP   278      25.118   1.620   9.857  1.00 38.48           C  
ATOM   2146  C   TRP   278      25.159   0.357   9.003  1.00 38.48           C  
ATOM   2147  O   TRP   278      25.614   0.389   7.857  1.00 38.48           O  
ATOM   2148  CB  TRP   278      23.891   2.459   9.491  1.00 38.48           C  
ATOM   2149  CG  TRP   278      22.607   1.946  10.072  1.00 38.48           C  
ATOM   2150  CD1 TRP   278      22.193   2.045  11.371  1.00 38.48           C  
ATOM   2151  CD2 TRP   278      21.572   1.249   9.372  1.00 38.48           C  
ATOM   2152  NE1 TRP   278      20.961   1.451  11.521  1.00 38.48           N  
ATOM   2153  CE2 TRP   278      20.558   0.955  10.310  1.00 38.48           C  
ATOM   2154  CE3 TRP   278      21.403   0.844   8.041  1.00 38.48           C  
ATOM   2155  CZ2 TRP   278      19.389   0.274   9.959  1.00 38.48           C  
ATOM   2156  CZ3 TRP   278      20.240   0.167   7.693  1.00 38.48           C  
ATOM   2157  CH2 TRP   278      19.249  -0.110   8.650  1.00 38.48           C  
ATOM   2158  N   SER   279      24.386  -0.696   9.357  1.00 42.48           N  
ATOM   2159  CA  SER   279      23.972  -2.058   9.033  1.00 42.48           C  
ATOM   2160  C   SER   279      22.475  -2.128   8.750  1.00 42.48           C  
ATOM   2161  O   SER   279      21.702  -1.319   9.266  1.00 42.48           O  
ATOM   2162  CB  SER   279      24.329  -3.012  10.173  1.00 42.48           C  
ATOM   2163  OG  SER   279      23.502  -2.780  11.301  1.00 42.48           O  
ATOM   2164  N   TRP   280      22.099  -2.448   7.554  1.00 42.87           N  
ATOM   2165  CA  TRP   280      20.789  -2.687   6.956  1.00 42.87           C  
ATOM   2166  C   TRP   280      19.779  -3.123   8.012  1.00 42.87           C  
ATOM   2167  O   TRP   280      18.571  -2.948   7.835  1.00 42.87           O  
ATOM   2168  CB  TRP   280      20.885  -3.747   5.855  1.00 42.87           C  
ATOM   2169  CG  TRP   280      21.436  -3.231   4.559  1.00 42.87           C  
ATOM   2170  CD1 TRP   280      22.715  -3.370   4.094  1.00 42.87           C  
ATOM   2171  CD2 TRP   280      20.725  -2.490   3.564  1.00 42.87           C  
ATOM   2172  NE1 TRP   280      22.841  -2.759   2.868  1.00 42.87           N  
ATOM   2173  CE2 TRP   280      21.635  -2.212   2.520  1.00 42.87           C  
ATOM   2174  CE3 TRP   280      19.405  -2.034   3.452  1.00 42.87           C  
ATOM   2175  CZ2 TRP   280      21.266  -1.497   1.378  1.00 42.87           C  
ATOM   2176  CZ3 TRP   280      19.039  -1.322   2.315  1.00 42.87           C  
ATOM   2177  CH2 TRP   280      19.969  -1.062   1.294  1.00 42.87           C  
ATOM   2178  N   GLY   281      20.204  -3.336   9.245  1.00 45.62           N  
ATOM   2179  CA  GLY   281      19.244  -3.831  10.219  1.00 45.62           C  
ATOM   2180  C   GLY   281      18.428  -2.728  10.866  1.00 45.62           C  
ATOM   2181  O   GLY   281      17.339  -2.978  11.388  1.00 45.62           O  
ATOM   2182  N   GLY   282      18.802  -1.438  10.632  1.00 52.77           N  
ATOM   2183  CA  GLY   282      18.090  -0.416  11.382  1.00 52.77           C  
ATOM   2184  C   GLY   282      17.102   0.365  10.537  1.00 52.77           C  
ATOM   2185  O   GLY   282      16.328   1.168  11.061  1.00 52.77           O  
ATOM   2186  N   VAL   283      17.094   0.201   9.226  1.00 67.33           N  
ATOM   2187  CA  VAL   283      16.092   0.962   8.486  1.00 67.33           C  
ATOM   2188  C   VAL   283      14.776   0.190   8.454  1.00 67.33           C  
ATOM   2189  O   VAL   283      14.762  -1.033   8.612  1.00 67.33           O  
ATOM   2190  CB  VAL   283      16.564   1.272   7.048  1.00 67.33           C  
ATOM   2191  CG1 VAL   283      17.694   2.300   7.059  1.00 67.33           C  
ATOM   2192  CG2 VAL   283      17.010  -0.009   6.345  1.00 67.33           C  
ATOM   2193  N   ALA   284      13.707   0.863   8.291  1.00 78.65           N  
ATOM   2194  CA  ALA   284      12.405   0.204   8.226  1.00 78.65           C  
ATOM   2195  C   ALA   284      12.232  -0.541   6.906  1.00 78.65           C  
ATOM   2196  O   ALA   284      11.676  -1.642   6.876  1.00 78.65           O  
ATOM   2197  CB  ALA   284      11.284   1.224   8.409  1.00 78.65           C  
ATOM   2198  N   SER   285      12.806   0.130   5.756  1.00 84.64           N  
ATOM   2199  CA  SER   285      12.597  -0.514   4.464  1.00 84.64           C  
ATOM   2200  C   SER   285      13.363   0.205   3.358  1.00 84.64           C  
ATOM   2201  O   SER   285      13.669   1.393   3.479  1.00 84.64           O  
ATOM   2202  CB  SER   285      11.108  -0.556   4.119  1.00 84.64           C  
ATOM   2203  OG  SER   285      10.899  -1.185   2.867  1.00 84.64           O  
ATOM   2204  N   GLU   286      13.682  -0.509   2.371  1.00 80.80           N  
ATOM   2205  CA  GLU   286      14.243   0.091   1.163  1.00 80.80           C  
ATOM   2206  C   GLU   286      13.154   0.736   0.311  1.00 80.80           C  
ATOM   2207  O   GLU   286      13.450   1.506  -0.605  1.00 80.80           O  
ATOM   2208  CB  GLU   286      15.001  -0.957   0.344  1.00 80.80           C  
ATOM   2209  CG  GLU   286      14.103  -2.010  -0.288  1.00 80.80           C  
ATOM   2210  CD  GLU   286      14.875  -3.095  -1.022  1.00 80.80           C  
ATOM   2211  OE1 GLU   286      14.249  -4.069  -1.499  1.00 80.80           O  
ATOM   2212  OE2 GLU   286      16.117  -2.971  -1.119  1.00 80.80           O  
ATOM   2213  N   HIS   287      12.003   0.388   0.559  1.00 86.56           N  
ATOM   2214  CA  HIS   287      10.833   0.930  -0.121  1.00 86.56           C  
ATOM   2215  C   HIS   287      10.257   2.122   0.637  1.00 86.56           C  
ATOM   2216  O   HIS   287      10.357   2.190   1.864  1.00 86.56           O  
ATOM   2217  CB  HIS   287       9.763  -0.151  -0.291  1.00 86.56           C  
ATOM   2218  CG  HIS   287      10.196  -1.292  -1.154  1.00 86.56           C  
ATOM   2219  ND1 HIS   287       9.750  -1.457  -2.448  1.00 86.56           N  
ATOM   2220  CD2 HIS   287      11.037  -2.325  -0.908  1.00 86.56           C  
ATOM   2221  CE1 HIS   287      10.300  -2.545  -2.961  1.00 86.56           C  
ATOM   2222  NE2 HIS   287      11.084  -3.090  -2.047  1.00 86.56           N  
ATOM   2223  N   CYS   288       9.730   2.991  -0.030  1.00 87.94           N  
ATOM   2224  CA  CYS   288       8.983   4.086   0.579  1.00 87.94           C  
ATOM   2225  C   CYS   288       7.491   3.776   0.612  1.00 87.94           C  
ATOM   2226  O   CYS   288       6.966   3.130  -0.298  1.00 87.94           O  
ATOM   2227  CB  CYS   288       9.226   5.388  -0.182  1.00 87.94           C  
ATOM   2228  SG  CYS   288      10.952   5.918  -0.186  1.00 87.94           S  
ATOM   2229  N   PRO   289       6.865   4.150   1.694  1.00 92.76           N  
ATOM   2230  CA  PRO   289       5.407   4.112   1.564  1.00 92.76           C  
ATOM   2231  C   PRO   289       4.883   5.083   0.508  1.00 92.76           C  
ATOM   2232  O   PRO   289       5.394   6.199   0.383  1.00 92.76           O  
ATOM   2233  CB  PRO   289       4.918   4.508   2.960  1.00 92.76           C  
ATOM   2234  CG  PRO   289       6.027   5.331   3.533  1.00 92.76           C  
ATOM   2235  CD  PRO   289       7.328   4.840   2.967  1.00 92.76           C  
ATOM   2236  N   VAL   290       3.921   4.675  -0.291  1.00 94.83           N  
ATOM   2237  CA  VAL   290       3.215   5.554  -1.218  1.00 94.83           C  
ATOM   2238  C   VAL   290       1.751   5.676  -0.802  1.00 94.83           C  
ATOM   2239  O   VAL   290       1.152   4.708  -0.326  1.00 94.83           O  
ATOM   2240  CB  VAL   290       3.315   5.042  -2.673  1.00 94.83           C  
ATOM   2241  CG1 VAL   290       4.771   5.005  -3.133  1.00 94.83           C  
ATOM   2242  CG2 VAL   290       2.676   3.660  -2.797  1.00 94.83           C  
ATOM   2243  N   LEU   291       1.189   6.842  -0.892  1.00 96.30           N  
ATOM   2244  CA  LEU   291      -0.163   7.035  -0.380  1.00 96.30           C  
ATOM   2245  C   LEU   291      -1.028   7.773  -1.397  1.00 96.30           C  
ATOM   2246  O   LEU   291      -0.513   8.336  -2.365  1.00 96.30           O  
ATOM   2247  CB  LEU   291      -0.132   7.810   0.939  1.00 96.30           C  
ATOM   2248  CG  LEU   291       0.475   9.213   0.887  1.00 96.30           C  
ATOM   2249  CD1 LEU   291      -0.578  10.231   0.462  1.00 96.30           C  
ATOM   2250  CD2 LEU   291       1.073   9.588   2.239  1.00 96.30           C  
ATOM   2251  N   ALA   292      -2.271   7.665  -1.246  1.00 96.67           N  
ATOM   2252  CA  ALA   292      -3.295   8.365  -2.017  1.00 96.67           C  
ATOM   2253  C   ALA   292      -4.435   8.833  -1.116  1.00 96.67           C  
ATOM   2254  O   ALA   292      -4.713   8.216  -0.085  1.00 96.67           O  
ATOM   2255  CB  ALA   292      -3.833   7.465  -3.127  1.00 96.67           C  
ATOM   2256  N   GLU   293      -5.091   9.870  -1.567  1.00 95.40           N  
ATOM   2257  CA  GLU   293      -6.133  10.531  -0.787  1.00 95.40           C  
ATOM   2258  C   GLU   293      -7.477  10.483  -1.507  1.00 95.40           C  
ATOM   2259  O   GLU   293      -7.541  10.667  -2.724  1.00 95.40           O  
ATOM   2260  CB  GLU   293      -5.745  11.983  -0.492  1.00 95.40           C  
ATOM   2261  CG  GLU   293      -6.757  12.728   0.366  1.00 95.40           C  
ATOM   2262  CD  GLU   293      -6.406  14.193   0.571  1.00 95.40           C  
ATOM   2263  OE1 GLU   293      -6.718  15.021  -0.314  1.00 95.40           O  
ATOM   2264  OE2 GLU   293      -5.814  14.515   1.625  1.00 95.40           O  
ATOM   2265  N   PHE   294      -8.591  10.208  -0.715  1.00 93.18           N  
ATOM   2266  CA  PHE   294      -9.934  10.071  -1.266  1.00 93.18           C  
ATOM   2267  C   PHE   294     -10.948  10.829  -0.418  1.00 93.18           C  
ATOM   2268  O   PHE   294     -10.833  10.869   0.809  1.00 93.18           O  
ATOM   2269  CB  PHE   294     -10.328   8.593  -1.361  1.00 93.18           C  
ATOM   2270  CG  PHE   294      -9.390   7.767  -2.199  1.00 93.18           C  
ATOM   2271  CD1 PHE   294      -9.651   7.546  -3.546  1.00 93.18           C  
ATOM   2272  CD2 PHE   294      -8.247   7.210  -1.639  1.00 93.18           C  
ATOM   2273  CE1 PHE   294      -8.784   6.782  -4.325  1.00 93.18           C  
ATOM   2274  CE2 PHE   294      -7.377   6.445  -2.410  1.00 93.18           C  
ATOM   2275  CZ  PHE   294      -7.648   6.231  -3.753  1.00 93.18           C  
ATOM   2276  N   TYR   295     -11.842  11.357  -1.064  1.00 90.28           N  
ATOM   2277  CA  TYR   295     -13.007  11.858  -0.342  1.00 90.28           C  
ATOM   2278  C   TYR   295     -13.835  10.709   0.221  1.00 90.28           C  
ATOM   2279  O   TYR   295     -13.945   9.651  -0.402  1.00 90.28           O  
ATOM   2280  CB  TYR   295     -13.874  12.727  -1.258  1.00 90.28           C  
ATOM   2281  CG  TYR   295     -13.207  14.011  -1.688  1.00 90.28           C  
ATOM   2282  CD1 TYR   295     -12.927  15.016  -0.765  1.00 90.28           C  
ATOM   2283  CD2 TYR   295     -12.855  14.221  -3.017  1.00 90.28           C  
ATOM   2284  CE1 TYR   295     -12.314  16.202  -1.157  1.00 90.28           C  
ATOM   2285  CE2 TYR   295     -12.241  15.403  -3.420  1.00 90.28           C  
ATOM   2286  CZ  TYR   295     -11.975  16.386  -2.484  1.00 90.28           C  
ATOM   2287  OH  TYR   295     -11.368  17.557  -2.878  1.00 90.28           O  
ATOM   2288  N   THR   296     -14.364  10.860   1.449  1.00 86.41           N  
ATOM   2289  CA  THR   296     -15.117   9.765   2.050  1.00 86.41           C  
ATOM   2290  C   THR   296     -16.618   9.996   1.903  1.00 86.41           C  
ATOM   2291  O   THR   296     -17.420   9.107   2.195  1.00 86.41           O  
ATOM   2292  CB  THR   296     -14.765   9.596   3.539  1.00 86.41           C  
ATOM   2293  OG1 THR   296     -14.999  10.834   4.223  1.00 86.41           O  
ATOM   2294  CG2 THR   296     -13.303   9.200   3.717  1.00 86.41           C  
ATOM   2295  N   GLU   297     -17.050  11.148   1.524  1.00 77.39           N  
ATOM   2296  CA  GLU   297     -18.479  11.391   1.349  1.00 77.39           C  
ATOM   2297  C   GLU   297     -18.824  11.621  -0.120  1.00 77.39           C  
ATOM   2298  O   GLU   297     -18.007  12.144  -0.880  1.00 77.39           O  
ATOM   2299  CB  GLU   297     -18.927  12.590   2.188  1.00 77.39           C  
ATOM   2300  CG  GLU   297     -18.837  12.357   3.690  1.00 77.39           C  
ATOM   2301  CD  GLU   297     -19.264  13.564   4.511  1.00 77.39           C  
ATOM   2302  OE1 GLU   297     -19.423  13.433   5.746  1.00 77.39           O  
ATOM   2303  OE2 GLU   297     -19.442  14.650   3.913  1.00 77.39           O  
ATOM   2304  N   LYS   298     -19.902  11.037  -0.608  1.00 60.42           N  
ATOM   2305  CA  LYS   298     -20.295  11.277  -1.993  1.00 60.42           C  
ATOM   2306  C   LYS   298     -20.778  12.711  -2.187  1.00 60.42           C  
ATOM   2307  O   LYS   298     -21.177  13.373  -1.226  1.00 60.42           O  
ATOM   2308  CB  LYS   298     -21.386  10.294  -2.420  1.00 60.42           C  
ATOM   2309  CG  LYS   298     -20.887   8.874  -2.644  1.00 60.42           C  
ATOM   2310  CD  LYS   298     -21.975   7.986  -3.233  1.00 60.42           C  
ATOM   2311  CE  LYS   298     -21.473   6.568  -3.471  1.00 60.42           C  
ATOM   2312  NZ  LYS   298     -22.535   5.695  -4.055  1.00 60.42           N  
ATOM   2313  N   ASP   299     -20.495  13.339  -3.275  1.00 52.03           N  
ATOM   2314  CA  ASP   299     -21.136  14.602  -3.629  1.00 52.03           C  
ATOM   2315  C   ASP   299     -22.645  14.535  -3.404  1.00 52.03           C  
ATOM   2316  O   ASP   299     -23.277  13.519  -3.701  1.00 52.03           O  
ATOM   2317  CB  ASP   299     -20.837  14.966  -5.085  1.00 52.03           C  
ATOM   2318  CG  ASP   299     -19.433  15.511  -5.284  1.00 52.03           C  
ATOM   2319  OD1 ASP   299     -18.801  15.943  -4.296  1.00 52.03           O  
ATOM   2320  OD2 ASP   299     -18.956  15.511  -6.439  1.00 52.03           O  
TER    2321      ASP   299                                                       
END   
