# Supplementary material for: The transformative power of transformers in protein structure prediction
Source: Proc Natl Acad Sci U S A. 2023 Jul 31;120(32):e2303499120. doi: 10.1073/pnas.2303499120 (PMC10410766; doi:10.1073/pnas.2303499120)
Supplement: Supplementary file 2 — Dataset S01 (GZ) [file pnas.2303499120.sd01.gz › SI_Data/predicted_structures/OmegaFold/T1147.pdb]

ATOM      1  N   GLY     1       4.611 -26.815 -39.649  1.00 36.77           N  
ATOM      2  CA  GLY     1       5.123 -25.462 -39.797  1.00 36.77           C  
ATOM      3  C   GLY     1       6.146 -25.093 -38.739  1.00 36.77           C  
ATOM      4  O   GLY     1       6.165 -25.680 -37.655  1.00 36.77           O  
ATOM      5  N   PRO     2       7.413 -24.663 -38.993  1.00 61.04           N  
ATOM      6  CA  PRO     2       8.360 -24.368 -37.914  1.00 61.04           C  
ATOM      7  C   PRO     2       7.766 -23.461 -36.839  1.00 61.04           C  
ATOM      8  O   PRO     2       6.734 -22.824 -37.065  1.00 61.04           O  
ATOM      9  CB  PRO     2       9.515 -23.673 -38.639  1.00 61.04           C  
ATOM     10  CG  PRO     2       9.018 -23.457 -40.032  1.00 61.04           C  
ATOM     11  CD  PRO     2       7.678 -24.123 -40.168  1.00 61.04           C  
ATOM     12  N   LEU     3       7.546 -23.976 -35.643  1.00 66.18           N  
ATOM     13  CA  LEU     3       7.455 -23.374 -34.317  1.00 66.18           C  
ATOM     14  C   LEU     3       7.396 -21.853 -34.413  1.00 66.18           C  
ATOM     15  O   LEU     3       8.303 -21.226 -34.965  1.00 66.18           O  
ATOM     16  CB  LEU     3       8.647 -23.796 -33.454  1.00 66.18           C  
ATOM     17  CG  LEU     3       8.772 -25.291 -33.154  1.00 66.18           C  
ATOM     18  CD1 LEU     3      10.097 -25.583 -32.460  1.00 66.18           C  
ATOM     19  CD2 LEU     3       7.600 -25.765 -32.302  1.00 66.18           C  
ATOM     20  N   GLY     4       6.345 -21.356 -35.046  1.00 58.16           N  
ATOM     21  CA  GLY     4       5.905 -19.971 -34.997  1.00 58.16           C  
ATOM     22  C   GLY     4       6.617 -19.157 -33.933  1.00 58.16           C  
ATOM     23  O   GLY     4       6.916 -19.666 -32.850  1.00 58.16           O  
ATOM     24  N   SER     5       7.826 -18.742 -34.184  1.00 62.86           N  
ATOM     25  CA  SER     5       8.407 -17.694 -33.353  1.00 62.86           C  
ATOM     26  C   SER     5       7.328 -16.921 -32.601  1.00 62.86           C  
ATOM     27  O   SER     5       6.552 -16.180 -33.207  1.00 62.86           O  
ATOM     28  CB  SER     5       9.235 -16.731 -34.205  1.00 62.86           C  
ATOM     29  OG  SER     5       8.459 -16.206 -35.269  1.00 62.86           O  
ATOM     30  N   ASP     6       6.419 -17.635 -31.977  1.00 64.71           N  
ATOM     31  CA  ASP     6       5.518 -16.929 -31.071  1.00 64.71           C  
ATOM     32  C   ASP     6       6.141 -15.623 -30.584  1.00 64.71           C  
ATOM     33  O   ASP     6       7.185 -15.633 -29.929  1.00 64.71           O  
ATOM     34  CB  ASP     6       5.155 -17.815 -29.878  1.00 64.71           C  
ATOM     35  CG  ASP     6       3.693 -17.708 -29.483  1.00 64.71           C  
ATOM     36  OD1 ASP     6       3.070 -16.652 -29.728  1.00 64.71           O  
ATOM     37  OD2 ASP     6       3.159 -18.688 -28.918  1.00 64.71           O  
ATOM     38  N   ASP     7       6.272 -14.717 -31.451  1.00 64.49           N  
ATOM     39  CA  ASP     7       6.670 -13.385 -31.004  1.00 64.49           C  
ATOM     40  C   ASP     7       6.261 -13.149 -29.552  1.00 64.49           C  
ATOM     41  O   ASP     7       5.119 -13.413 -29.172  1.00 64.49           O  
ATOM     42  CB  ASP     7       6.056 -12.311 -31.905  1.00 64.49           C  
ATOM     43  CG  ASP     7       6.640 -12.309 -33.306  1.00 64.49           C  
ATOM     44  OD1 ASP     7       7.788 -12.769 -33.490  1.00 64.49           O  
ATOM     45  OD2 ASP     7       5.948 -11.839 -34.235  1.00 64.49           O  
ATOM     46  N   PRO     8       7.209 -13.019 -28.686  1.00 67.49           N  
ATOM     47  CA  PRO     8       6.742 -12.686 -27.338  1.00 67.49           C  
ATOM     48  C   PRO     8       5.753 -11.523 -27.326  1.00 67.49           C  
ATOM     49  O   PRO     8       5.843 -10.623 -28.165  1.00 67.49           O  
ATOM     50  CB  PRO     8       8.031 -12.315 -26.600  1.00 67.49           C  
ATOM     51  CG  PRO     8       9.066 -12.201 -27.672  1.00 67.49           C  
ATOM     52  CD  PRO     8       8.484 -12.726 -28.954  1.00 67.49           C  
ATOM     53  N   GLU     9       4.619 -11.776 -26.906  1.00 74.99           N  
ATOM     54  CA  GLU     9       3.675 -10.687 -26.674  1.00 74.99           C  
ATOM     55  C   GLU     9       4.385  -9.445 -26.142  1.00 74.99           C  
ATOM     56  O   GLU     9       5.293  -9.550 -25.314  1.00 74.99           O  
ATOM     57  CB  GLU     9       2.579 -11.123 -25.699  1.00 74.99           C  
ATOM     58  CG  GLU     9       1.588 -12.116 -26.292  1.00 74.99           C  
ATOM     59  CD  GLU     9       0.518 -12.557 -25.305  1.00 74.99           C  
ATOM     60  OE1 GLU     9      -0.445 -13.241 -25.721  1.00 74.99           O  
ATOM     61  OE2 GLU     9       0.644 -12.215 -24.108  1.00 74.99           O  
ATOM     62  N   PRO    10       4.078  -8.323 -26.778  1.00 83.47           N  
ATOM     63  CA  PRO    10       4.661  -7.117 -26.186  1.00 83.47           C  
ATOM     64  C   PRO    10       4.260  -6.924 -24.725  1.00 83.47           C  
ATOM     65  O   PRO    10       3.194  -7.385 -24.307  1.00 83.47           O  
ATOM     66  CB  PRO    10       4.102  -5.990 -27.059  1.00 83.47           C  
ATOM     67  CG  PRO    10       3.474  -6.685 -28.223  1.00 83.47           C  
ATOM     68  CD  PRO    10       3.289  -8.133 -27.871  1.00 83.47           C  
ATOM     69  N   PHE    11       5.174  -6.470 -23.988  1.00 85.55           N  
ATOM     70  CA  PHE    11       4.934  -6.166 -22.583  1.00 85.55           C  
ATOM     71  C   PHE    11       3.912  -5.045 -22.437  1.00 85.55           C  
ATOM     72  O   PHE    11       4.006  -4.021 -23.117  1.00 85.55           O  
ATOM     73  CB  PHE    11       6.242  -5.779 -21.885  1.00 85.55           C  
ATOM     74  CG  PHE    11       6.058  -5.325 -20.461  1.00 85.55           C  
ATOM     75  CD1 PHE    11       6.378  -4.026 -20.085  1.00 85.55           C  
ATOM     76  CD2 PHE    11       5.567  -6.198 -19.499  1.00 85.55           C  
ATOM     77  CE1 PHE    11       6.209  -3.603 -18.768  1.00 85.55           C  
ATOM     78  CE2 PHE    11       5.395  -5.782 -18.182  1.00 85.55           C  
ATOM     79  CZ  PHE    11       5.718  -4.485 -17.818  1.00 85.55           C  
ATOM     80  N   ASP    12       2.952  -5.267 -21.610  1.00 89.52           N  
ATOM     81  CA  ASP    12       1.914  -4.299 -21.271  1.00 89.52           C  
ATOM     82  C   ASP    12       2.058  -3.822 -19.828  1.00 89.52           C  
ATOM     83  O   ASP    12       1.605  -4.493 -18.898  1.00 89.52           O  
ATOM     84  CB  ASP    12       0.525  -4.904 -21.489  1.00 89.52           C  
ATOM     85  CG  ASP    12      -0.598  -3.904 -21.272  1.00 89.52           C  
ATOM     86  OD1 ASP    12      -0.339  -2.682 -21.298  1.00 89.52           O  
ATOM     87  OD2 ASP    12      -1.750  -4.344 -21.069  1.00 89.52           O  
ATOM     88  N   PRO    13       2.635  -2.687 -19.625  1.00 92.86           N  
ATOM     89  CA  PRO    13       2.834  -2.218 -18.251  1.00 92.86           C  
ATOM     90  C   PRO    13       1.523  -2.077 -17.481  1.00 92.86           C  
ATOM     91  O   PRO    13       0.494  -1.728 -18.065  1.00 92.86           O  
ATOM     92  CB  PRO    13       3.506  -0.855 -18.438  1.00 92.86           C  
ATOM     93  CG  PRO    13       4.074  -0.896 -19.820  1.00 92.86           C  
ATOM     94  CD  PRO    13       3.217  -1.797 -20.662  1.00 92.86           C  
ATOM     95  N   LYS    14       1.576  -2.369 -16.260  1.00 93.55           N  
ATOM     96  CA  LYS    14       0.418  -2.190 -15.388  1.00 93.55           C  
ATOM     97  C   LYS    14       0.569  -0.941 -14.524  1.00 93.55           C  
ATOM     98  O   LYS    14       1.687  -0.530 -14.208  1.00 93.55           O  
ATOM     99  CB  LYS    14       0.218  -3.419 -14.501  1.00 93.55           C  
ATOM    100  CG  LYS    14       0.042  -4.718 -15.273  1.00 93.55           C  
ATOM    101  CD  LYS    14      -1.236  -4.706 -16.103  1.00 93.55           C  
ATOM    102  CE  LYS    14      -1.436  -6.023 -16.841  1.00 93.55           C  
ATOM    103  NZ  LYS    14      -2.661  -5.997 -17.697  1.00 93.55           N  
ATOM    104  N   VAL    15      -0.556  -0.333 -14.146  1.00 95.83           N  
ATOM    105  CA  VAL    15      -0.617   0.763 -13.184  1.00 95.83           C  
ATOM    106  C   VAL    15      -0.950   0.216 -11.798  1.00 95.83           C  
ATOM    107  O   VAL    15      -2.003  -0.396 -11.602  1.00 95.83           O  
ATOM    108  CB  VAL    15      -1.655   1.828 -13.601  1.00 95.83           C  
ATOM    109  CG1 VAL    15      -1.716   2.955 -12.571  1.00 95.83           C  
ATOM    110  CG2 VAL    15      -1.324   2.382 -14.985  1.00 95.83           C  
ATOM    111  N   VAL    16      -0.063   0.329 -10.922  1.00 96.54           N  
ATOM    112  CA  VAL    16      -0.207  -0.179  -9.562  1.00 96.54           C  
ATOM    113  C   VAL    16      -0.356   0.988  -8.588  1.00 96.54           C  
ATOM    114  O   VAL    16       0.452   1.919  -8.596  1.00 96.54           O  
ATOM    115  CB  VAL    16       0.994  -1.061  -9.155  1.00 96.54           C  
ATOM    116  CG1 VAL    16       0.823  -1.583  -7.730  1.00 96.54           C  
ATOM    117  CG2 VAL    16       1.159  -2.221 -10.136  1.00 96.54           C  
ATOM    118  N   THR    17      -1.325   0.990  -7.783  1.00 97.62           N  
ATOM    119  CA  THR    17      -1.526   1.979  -6.730  1.00 97.62           C  
ATOM    120  C   THR    17      -1.398   1.336  -5.352  1.00 97.62           C  
ATOM    121  O   THR    17      -2.071   0.346  -5.057  1.00 97.62           O  
ATOM    122  CB  THR    17      -2.903   2.656  -6.856  1.00 97.62           C  
ATOM    123  OG1 THR    17      -2.998   3.299  -8.134  1.00 97.62           O  
ATOM    124  CG2 THR    17      -3.107   3.697  -5.761  1.00 97.62           C  
ATOM    125  N   TYR    18      -0.483   1.876  -4.549  1.00 97.92           N  
ATOM    126  CA  TYR    18      -0.439   1.568  -3.124  1.00 97.92           C  
ATOM    127  C   TYR    18      -1.299   2.543  -2.329  1.00 97.92           C  
ATOM    128  O   TYR    18      -1.240   3.755  -2.548  1.00 97.92           O  
ATOM    129  CB  TYR    18       1.004   1.606  -2.610  1.00 97.92           C  
ATOM    130  CG  TYR    18       1.896   0.558  -3.230  1.00 97.92           C  
ATOM    131  CD1 TYR    18       1.658  -0.799  -3.023  1.00 97.92           C  
ATOM    132  CD2 TYR    18       2.979   0.922  -4.023  1.00 97.92           C  
ATOM    133  CE1 TYR    18       2.479  -1.769  -3.590  1.00 97.92           C  
ATOM    134  CE2 TYR    18       3.807  -0.039  -4.596  1.00 97.92           C  
ATOM    135  CZ  TYR    18       3.549  -1.379  -4.374  1.00 97.92           C  
ATOM    136  OH  TYR    18       4.365  -2.335  -4.938  1.00 97.92           O  
ATOM    137  N   GLU    19      -2.112   1.945  -1.408  1.00 98.04           N  
ATOM    138  CA  GLU    19      -2.866   2.800  -0.496  1.00 98.04           C  
ATOM    139  C   GLU    19      -2.681   2.359   0.953  1.00 98.04           C  
ATOM    140  O   GLU    19      -2.734   1.165   1.256  1.00 98.04           O  
ATOM    141  CB  GLU    19      -4.352   2.798  -0.861  1.00 98.04           C  
ATOM    142  CG  GLU    19      -4.661   3.487  -2.183  1.00 98.04           C  
ATOM    143  CD  GLU    19      -6.151   3.586  -2.473  1.00 98.04           C  
ATOM    144  OE1 GLU    19      -6.529   4.183  -3.507  1.00 98.04           O  
ATOM    145  OE2 GLU    19      -6.946   3.064  -1.660  1.00 98.04           O  
ATOM    146  N   ILE    20      -2.343   3.273   1.791  1.00 97.78           N  
ATOM    147  CA  ILE    20      -2.401   3.091   3.238  1.00 97.78           C  
ATOM    148  C   ILE    20      -3.495   3.980   3.826  1.00 97.78           C  
ATOM    149  O   ILE    20      -3.517   5.189   3.585  1.00 97.78           O  
ATOM    150  CB  ILE    20      -1.041   3.403   3.901  1.00 97.78           C  
ATOM    151  CG1 ILE    20       0.065   2.539   3.285  1.00 97.78           C  
ATOM    152  CG2 ILE    20      -1.119   3.195   5.416  1.00 97.78           C  
ATOM    153  CD1 ILE    20      -0.141   1.043   3.476  1.00 97.78           C  
ATOM    154  N   PHE    21      -4.368   3.316   4.491  1.00 97.04           N  
ATOM    155  CA  PHE    21      -5.489   4.032   5.089  1.00 97.04           C  
ATOM    156  C   PHE    21      -5.680   3.620   6.544  1.00 97.04           C  
ATOM    157  O   PHE    21      -5.023   2.694   7.024  1.00 97.04           O  
ATOM    158  CB  PHE    21      -6.776   3.775   4.298  1.00 97.04           C  
ATOM    159  CG  PHE    21      -7.194   2.330   4.271  1.00 97.04           C  
ATOM    160  CD1 PHE    21      -6.677   1.460   3.320  1.00 97.04           C  
ATOM    161  CD2 PHE    21      -8.105   1.842   5.198  1.00 97.04           C  
ATOM    162  CE1 PHE    21      -7.062   0.122   3.292  1.00 97.04           C  
ATOM    163  CE2 PHE    21      -8.495   0.505   5.177  1.00 97.04           C  
ATOM    164  CZ  PHE    21      -7.973  -0.352   4.223  1.00 97.04           C  
ATOM    165  N   GLY    22      -6.491   4.334   7.265  1.00 94.84           N  
ATOM    166  CA  GLY    22      -6.757   4.022   8.660  1.00 94.84           C  
ATOM    167  C   GLY    22      -7.265   5.212   9.452  1.00 94.84           C  
ATOM    168  O   GLY    22      -8.029   6.028   8.934  1.00 94.84           O  
ATOM    169  N   THR    23      -6.986   5.204  10.777  1.00 93.86           N  
ATOM    170  CA  THR    23      -7.427   6.287  11.649  1.00 93.86           C  
ATOM    171  C   THR    23      -7.019   7.642  11.078  1.00 93.86           C  
ATOM    172  O   THR    23      -5.836   7.889  10.837  1.00 93.86           O  
ATOM    173  CB  THR    23      -6.851   6.131  13.069  1.00 93.86           C  
ATOM    174  OG1 THR    23      -7.221   4.848  13.590  1.00 93.86           O  
ATOM    175  CG2 THR    23      -7.381   7.216  14.000  1.00 93.86           C  
ATOM    176  N   PRO    24      -7.977   8.484  10.721  1.00 94.40           N  
ATOM    177  CA  PRO    24      -7.658   9.804  10.173  1.00 94.40           C  
ATOM    178  C   PRO    24      -6.666  10.578  11.038  1.00 94.40           C  
ATOM    179  O   PRO    24      -6.819  10.633  12.261  1.00 94.40           O  
ATOM    180  CB  PRO    24      -9.017  10.508  10.138  1.00 94.40           C  
ATOM    181  CG  PRO    24     -10.018   9.402  10.056  1.00 94.40           C  
ATOM    182  CD  PRO    24      -9.501   8.231  10.842  1.00 94.40           C  
ATOM    183  N   GLY    25      -5.662  11.016  10.440  1.00 94.10           N  
ATOM    184  CA  GLY    25      -4.675  11.844  11.114  1.00 94.10           C  
ATOM    185  C   GLY    25      -3.547  11.041  11.736  1.00 94.10           C  
ATOM    186  O   GLY    25      -2.590  11.612  12.264  1.00 94.10           O  
ATOM    187  N   ALA    26      -3.713   9.712  11.697  1.00 93.65           N  
ATOM    188  CA  ALA    26      -2.640   8.876  12.227  1.00 93.65           C  
ATOM    189  C   ALA    26      -1.348   9.077  11.439  1.00 93.65           C  
ATOM    190  O   ALA    26      -1.383   9.375  10.243  1.00 93.65           O  
ATOM    191  CB  ALA    26      -3.050   7.406  12.205  1.00 93.65           C  
ATOM    192  N   VAL    27      -0.231   9.038  12.111  1.00 94.88           N  
ATOM    193  CA  VAL    27       1.091   9.145  11.502  1.00 94.88           C  
ATOM    194  C   VAL    27       1.754   7.770  11.460  1.00 94.88           C  
ATOM    195  O   VAL    27       1.844   7.086  12.482  1.00 94.88           O  
ATOM    196  CB  VAL    27       1.987  10.146  12.264  1.00 94.88           C  
ATOM    197  CG1 VAL    27       3.373  10.225  11.625  1.00 94.88           C  
ATOM    198  CG2 VAL    27       1.333  11.526  12.301  1.00 94.88           C  
ATOM    199  N   VAL    28       2.199   7.369  10.338  1.00 96.13           N  
ATOM    200  CA  VAL    28       2.766   6.036  10.166  1.00 96.13           C  
ATOM    201  C   VAL    28       4.072   6.127   9.379  1.00 96.13           C  
ATOM    202  O   VAL    28       4.359   7.152   8.757  1.00 96.13           O  
ATOM    203  CB  VAL    28       1.778   5.087   9.451  1.00 96.13           C  
ATOM    204  CG1 VAL    28       0.466   4.988  10.228  1.00 96.13           C  
ATOM    205  CG2 VAL    28       1.522   5.563   8.022  1.00 96.13           C  
ATOM    206  N   ASP    29       4.847   5.026   9.424  1.00 96.55           N  
ATOM    207  CA  ASP    29       5.996   4.780   8.557  1.00 96.55           C  
ATOM    208  C   ASP    29       5.658   3.760   7.473  1.00 96.55           C  
ATOM    209  O   ASP    29       5.031   2.735   7.751  1.00 96.55           O  
ATOM    210  CB  ASP    29       7.194   4.298   9.378  1.00 96.55           C  
ATOM    211  CG  ASP    29       7.685   5.332  10.375  1.00 96.55           C  
ATOM    212  OD1 ASP    29       7.661   6.542  10.061  1.00 96.55           O  
ATOM    213  OD2 ASP    29       8.102   4.934  11.485  1.00 96.55           O  
ATOM    214  N   ILE    30       6.075   3.991   6.293  1.00 97.56           N  
ATOM    215  CA  ILE    30       5.722   3.141   5.161  1.00 97.56           C  
ATOM    216  C   ILE    30       6.990   2.680   4.447  1.00 97.56           C  
ATOM    217  O   ILE    30       7.885   3.485   4.176  1.00 97.56           O  
ATOM    218  CB  ILE    30       4.787   3.874   4.174  1.00 97.56           C  
ATOM    219  CG1 ILE    30       3.492   4.297   4.878  1.00 97.56           C  
ATOM    220  CG2 ILE    30       4.487   2.993   2.958  1.00 97.56           C  
ATOM    221  CD1 ILE    30       2.663   5.306   4.096  1.00 97.56           C  
ATOM    222  N   ASN    31       7.146   1.424   4.207  1.00 97.31           N  
ATOM    223  CA  ASN    31       8.129   0.794   3.332  1.00 97.31           C  
ATOM    224  C   ASN    31       7.460   0.083   2.159  1.00 97.31           C  
ATOM    225  O   ASN    31       6.522  -0.694   2.352  1.00 97.31           O  
ATOM    226  CB  ASN    31       9.000  -0.185   4.120  1.00 97.31           C  
ATOM    227  CG  ASN    31       9.826   0.499   5.191  1.00 97.31           C  
ATOM    228  OD1 ASN    31      10.868   1.095   4.903  1.00 97.31           O  
ATOM    229  ND2 ASN    31       9.368   0.421   6.435  1.00 97.31           N  
ATOM    230  N   TYR    32       7.809   0.454   0.962  1.00 97.20           N  
ATOM    231  CA  TYR    32       7.229  -0.229  -0.189  1.00 97.20           C  
ATOM    232  C   TYR    32       8.290  -0.515  -1.245  1.00 97.20           C  
ATOM    233  O   TYR    32       9.368   0.084  -1.229  1.00 97.20           O  
ATOM    234  CB  TYR    32       6.100   0.608  -0.798  1.00 97.20           C  
ATOM    235  CG  TYR    32       6.571   1.894  -1.432  1.00 97.20           C  
ATOM    236  CD1 TYR    32       6.654   3.070  -0.690  1.00 97.20           C  
ATOM    237  CD2 TYR    32       6.932   1.936  -2.774  1.00 97.20           C  
ATOM    238  CE1 TYR    32       7.086   4.258  -1.271  1.00 97.20           C  
ATOM    239  CE2 TYR    32       7.365   3.119  -3.366  1.00 97.20           C  
ATOM    240  CZ  TYR    32       7.439   4.272  -2.607  1.00 97.20           C  
ATOM    241  OH  TYR    32       7.867   5.446  -3.187  1.00 97.20           O  
ATOM    242  N   LEU    33       8.056  -1.506  -2.116  1.00 95.55           N  
ATOM    243  CA  LEU    33       8.908  -1.767  -3.271  1.00 95.55           C  
ATOM    244  C   LEU    33       8.459  -0.945  -4.474  1.00 95.55           C  
ATOM    245  O   LEU    33       7.275  -0.941  -4.822  1.00 95.55           O  
ATOM    246  CB  LEU    33       8.894  -3.257  -3.622  1.00 95.55           C  
ATOM    247  CG  LEU    33       9.485  -4.205  -2.577  1.00 95.55           C  
ATOM    248  CD1 LEU    33       9.405  -5.648  -3.066  1.00 95.55           C  
ATOM    249  CD2 LEU    33      10.926  -3.822  -2.261  1.00 95.55           C  
ATOM    250  N   ASP    34       9.377  -0.202  -4.959  1.00 91.69           N  
ATOM    251  CA  ASP    34       8.998   0.302  -6.276  1.00 91.69           C  
ATOM    252  C   ASP    34       9.007  -0.815  -7.316  1.00 91.69           C  
ATOM    253  O   ASP    34       9.198  -1.985  -6.976  1.00 91.69           O  
ATOM    254  CB  ASP    34       9.936   1.431  -6.708  1.00 91.69           C  
ATOM    255  CG  ASP    34      11.352   0.954  -6.981  1.00 91.69           C  
ATOM    256  OD1 ASP    34      11.557  -0.262  -7.186  1.00 91.69           O  
ATOM    257  OD2 ASP    34      12.271   1.801  -6.987  1.00 91.69           O  
ATOM    258  N   LEU    35       8.630  -0.588  -8.499  1.00 85.15           N  
ATOM    259  CA  LEU    35       8.332  -1.714  -9.378  1.00 85.15           C  
ATOM    260  C   LEU    35       9.606  -2.262 -10.011  1.00 85.15           C  
ATOM    261  O   LEU    35       9.554  -3.208 -10.801  1.00 85.15           O  
ATOM    262  CB  LEU    35       7.345  -1.293 -10.471  1.00 85.15           C  
ATOM    263  CG  LEU    35       5.896  -1.080 -10.031  1.00 85.15           C  
ATOM    264  CD1 LEU    35       4.956  -1.200 -11.225  1.00 85.15           C  
ATOM    265  CD2 LEU    35       5.516  -2.078  -8.942  1.00 85.15           C  
ATOM    266  N   ASP    36      10.776  -1.621  -9.638  1.00 87.95           N  
ATOM    267  CA  ASP    36      12.082  -2.177  -9.981  1.00 87.95           C  
ATOM    268  C   ASP    36      12.656  -2.986  -8.821  1.00 87.95           C  
ATOM    269  O   ASP    36      13.862  -3.236  -8.769  1.00 87.95           O  
ATOM    270  CB  ASP    36      13.052  -1.062 -10.377  1.00 87.95           C  
ATOM    271  CG  ASP    36      12.654  -0.358 -11.663  1.00 87.95           C  
ATOM    272  OD1 ASP    36      12.210  -1.034 -12.616  1.00 87.95           O  
ATOM    273  OD2 ASP    36      12.789   0.883 -11.724  1.00 87.95           O  
ATOM    274  N   ALA    37      11.855  -3.147  -7.812  1.00 89.10           N  
ATOM    275  CA  ALA    37      12.149  -3.977  -6.646  1.00 89.10           C  
ATOM    276  C   ALA    37      13.093  -3.259  -5.686  1.00 89.10           C  
ATOM    277  O   ALA    37      13.908  -3.896  -5.015  1.00 89.10           O  
ATOM    278  CB  ALA    37      12.749  -5.311  -7.081  1.00 89.10           C  
ATOM    279  N   ARG    38      13.041  -1.941  -5.750  1.00 94.05           N  
ATOM    280  CA  ARG    38      13.823  -1.141  -4.812  1.00 94.05           C  
ATOM    281  C   ARG    38      12.971  -0.701  -3.626  1.00 94.05           C  
ATOM    282  O   ARG    38      11.841  -0.242  -3.803  1.00 94.05           O  
ATOM    283  CB  ARG    38      14.417   0.082  -5.513  1.00 94.05           C  
ATOM    284  CG  ARG    38      15.380  -0.261  -6.639  1.00 94.05           C  
ATOM    285  CD  ARG    38      16.146   0.964  -7.118  1.00 94.05           C  
ATOM    286  NE  ARG    38      15.247   2.002  -7.614  1.00 94.05           N  
ATOM    287  CZ  ARG    38      14.854   2.123  -8.879  1.00 94.05           C  
ATOM    288  NH1 ARG    38      15.275   1.269  -9.805  1.00 94.05           N  
ATOM    289  NH2 ARG    38      14.034   3.106  -9.222  1.00 94.05           N  
ATOM    290  N   THR    39      13.570  -0.779  -2.493  1.00 96.27           N  
ATOM    291  CA  THR    39      12.865  -0.367  -1.284  1.00 96.27           C  
ATOM    292  C   THR    39      12.834   1.154  -1.168  1.00 96.27           C  
ATOM    293  O   THR    39      13.853   1.818  -1.369  1.00 96.27           O  
ATOM    294  CB  THR    39      13.517  -0.968  -0.025  1.00 96.27           C  
ATOM    295  OG1 THR    39      13.464  -2.398  -0.103  1.00 96.27           O  
ATOM    296  CG2 THR    39      12.795  -0.512   1.239  1.00 96.27           C  
ATOM    297  N   GLN    40      11.680   1.640  -0.962  1.00 97.59           N  
ATOM    298  CA  GLN    40      11.449   3.055  -0.691  1.00 97.59           C  
ATOM    299  C   GLN    40      10.894   3.262   0.715  1.00 97.59           C  
ATOM    300  O   GLN    40      10.081   2.467   1.191  1.00 97.59           O  
ATOM    301  CB  GLN    40      10.493   3.650  -1.726  1.00 97.59           C  
ATOM    302  CG  GLN    40      10.915   3.403  -3.168  1.00 97.59           C  
ATOM    303  CD  GLN    40      12.237   4.061  -3.513  1.00 97.59           C  
ATOM    304  OE1 GLN    40      12.448   5.245  -3.232  1.00 97.59           O  
ATOM    305  NE2 GLN    40      13.137   3.299  -4.125  1.00 97.59           N  
ATOM    306  N   ARG    41      11.357   4.260   1.363  1.00 97.32           N  
ATOM    307  CA  ARG    41      10.885   4.552   2.712  1.00 97.32           C  
ATOM    308  C   ARG    41      10.334   5.971   2.804  1.00 97.32           C  
ATOM    309  O   ARG    41      10.962   6.919   2.328  1.00 97.32           O  
ATOM    310  CB  ARG    41      12.013   4.361   3.729  1.00 97.32           C  
ATOM    311  CG  ARG    41      11.568   4.505   5.176  1.00 97.32           C  
ATOM    312  CD  ARG    41      12.708   4.230   6.146  1.00 97.32           C  
ATOM    313  NE  ARG    41      12.916   2.797   6.342  1.00 97.32           N  
ATOM    314  CZ  ARG    41      13.795   2.267   7.188  1.00 97.32           C  
ATOM    315  NH1 ARG    41      14.569   3.045   7.937  1.00 97.32           N  
ATOM    316  NH2 ARG    41      13.901   0.950   7.286  1.00 97.32           N  
ATOM    317  N   VAL    42       9.115   6.078   3.419  1.00 96.79           N  
ATOM    318  CA  VAL    42       8.502   7.364   3.736  1.00 96.79           C  
ATOM    319  C   VAL    42       8.152   7.417   5.221  1.00 96.79           C  
ATOM    320  O   VAL    42       7.374   6.596   5.712  1.00 96.79           O  
ATOM    321  CB  VAL    42       7.240   7.618   2.881  1.00 96.79           C  
ATOM    322  CG1 VAL    42       6.782   9.069   3.013  1.00 96.79           C  
ATOM    323  CG2 VAL    42       7.509   7.270   1.418  1.00 96.79           C  
ATOM    324  N   ASN    43       8.706   8.301   6.008  1.00 96.77           N  
ATOM    325  CA  ASN    43       8.516   8.383   7.452  1.00 96.77           C  
ATOM    326  C   ASN    43       7.479   9.440   7.822  1.00 96.77           C  
ATOM    327  O   ASN    43       7.357  10.460   7.142  1.00 96.77           O  
ATOM    328  CB  ASN    43       9.844   8.675   8.153  1.00 96.77           C  
ATOM    329  CG  ASN    43      10.886   7.603   7.901  1.00 96.77           C  
ATOM    330  OD1 ASN    43      10.632   6.413   8.109  1.00 96.77           O  
ATOM    331  ND2 ASN    43      12.065   8.015   7.451  1.00 96.77           N  
ATOM    332  N   ASP    44       6.694   9.161   8.823  1.00 95.48           N  
ATOM    333  CA  ASP    44       5.790  10.075   9.514  1.00 95.48           C  
ATOM    334  C   ASP    44       4.765  10.668   8.549  1.00 95.48           C  
ATOM    335  O   ASP    44       4.610  11.889   8.473  1.00 95.48           O  
ATOM    336  CB  ASP    44       6.578  11.195  10.197  1.00 95.48           C  
ATOM    337  CG  ASP    44       7.509  10.687  11.284  1.00 95.48           C  
ATOM    338  OD1 ASP    44       7.110   9.789  12.057  1.00 95.48           O  
ATOM    339  OD2 ASP    44       8.650  11.191  11.370  1.00 95.48           O  
ATOM    340  N   VAL    45       4.178   9.787   7.827  1.00 96.18           N  
ATOM    341  CA  VAL    45       3.161  10.251   6.889  1.00 96.18           C  
ATOM    342  C   VAL    45       1.790  10.227   7.560  1.00 96.18           C  
ATOM    343  O   VAL    45       1.459   9.281   8.278  1.00 96.18           O  
ATOM    344  CB  VAL    45       3.141   9.393   5.604  1.00 96.18           C  
ATOM    345  CG1 VAL    45       2.063   9.887   4.642  1.00 96.18           C  
ATOM    346  CG2 VAL    45       4.512   9.410   4.930  1.00 96.18           C  
ATOM    347  N   THR    46       1.047  11.341   7.425  1.00 96.24           N  
ATOM    348  CA  THR    46      -0.327  11.416   7.908  1.00 96.24           C  
ATOM    349  C   THR    46      -1.279  10.722   6.938  1.00 96.24           C  
ATOM    350  O   THR    46      -1.193  10.922   5.724  1.00 96.24           O  
ATOM    351  CB  THR    46      -0.771  12.877   8.109  1.00 96.24           C  
ATOM    352  OG1 THR    46       0.149  13.531   8.993  1.00 96.24           O  
ATOM    353  CG2 THR    46      -2.172  12.949   8.707  1.00 96.24           C  
ATOM    354  N   LEU    47      -2.112   9.836   7.426  1.00 96.41           N  
ATOM    355  CA  LEU    47      -3.040   9.081   6.590  1.00 96.41           C  
ATOM    356  C   LEU    47      -4.214   9.953   6.156  1.00 96.41           C  
ATOM    357  O   LEU    47      -4.597  10.884   6.868  1.00 96.41           O  
ATOM    358  CB  LEU    47      -3.554   7.848   7.338  1.00 96.41           C  
ATOM    359  CG  LEU    47      -2.517   6.773   7.665  1.00 96.41           C  
ATOM    360  CD1 LEU    47      -3.189   5.570   8.319  1.00 96.41           C  
ATOM    361  CD2 LEU    47      -1.766   6.353   6.406  1.00 96.41           C  
ATOM    362  N   PRO    48      -4.769   9.730   5.047  1.00 97.06           N  
ATOM    363  CA  PRO    48      -4.499   8.647   4.098  1.00 97.06           C  
ATOM    364  C   PRO    48      -3.318   8.949   3.179  1.00 97.06           C  
ATOM    365  O   PRO    48      -2.982  10.116   2.963  1.00 97.06           O  
ATOM    366  CB  PRO    48      -5.801   8.546   3.299  1.00 97.06           C  
ATOM    367  CG  PRO    48      -6.312   9.948   3.222  1.00 97.06           C  
ATOM    368  CD  PRO    48      -5.996  10.643   4.516  1.00 97.06           C  
ATOM    369  N   TRP    49      -2.634   7.852   2.663  1.00 97.48           N  
ATOM    370  CA  TRP    49      -1.502   7.987   1.753  1.00 97.48           C  
ATOM    371  C   TRP    49      -1.671   7.085   0.535  1.00 97.48           C  
ATOM    372  O   TRP    49      -2.161   5.959   0.652  1.00 97.48           O  
ATOM    373  CB  TRP    49      -0.191   7.655   2.471  1.00 97.48           C  
ATOM    374  CG  TRP    49       1.030   7.812   1.615  1.00 97.48           C  
ATOM    375  CD1 TRP    49       1.795   8.936   1.468  1.00 97.48           C  
ATOM    376  CD2 TRP    49       1.623   6.811   0.783  1.00 97.48           C  
ATOM    377  NE1 TRP    49       2.829   8.693   0.595  1.00 97.48           N  
ATOM    378  CE2 TRP    49       2.747   7.398   0.160  1.00 97.48           C  
ATOM    379  CE3 TRP    49       1.314   5.473   0.503  1.00 97.48           C  
ATOM    380  CZ2 TRP    49       3.563   6.691  -0.727  1.00 97.48           C  
ATOM    381  CZ3 TRP    49       2.127   4.771  -0.379  1.00 97.48           C  
ATOM    382  CH2 TRP    49       3.238   5.384  -0.983  1.00 97.48           C  
ATOM    383  N   SER    50      -1.315   7.721  -0.667  1.00 97.72           N  
ATOM    384  CA  SER    50      -1.326   6.886  -1.864  1.00 97.72           C  
ATOM    385  C   SER    50      -0.200   7.273  -2.818  1.00 97.72           C  
ATOM    386  O   SER    50       0.242   8.424  -2.830  1.00 97.72           O  
ATOM    387  CB  SER    50      -2.672   6.994  -2.580  1.00 97.72           C  
ATOM    388  OG  SER    50      -2.707   6.145  -3.715  1.00 97.72           O  
ATOM    389  N   ILE    51       0.243   6.227  -3.614  1.00 97.59           N  
ATOM    390  CA  ILE    51       1.161   6.473  -4.721  1.00 97.59           C  
ATOM    391  C   ILE    51       0.819   5.551  -5.889  1.00 97.59           C  
ATOM    392  O   ILE    51       0.403   4.409  -5.685  1.00 97.59           O  
ATOM    393  CB  ILE    51       2.632   6.272  -4.292  1.00 97.59           C  
ATOM    394  CG1 ILE    51       3.581   6.774  -5.386  1.00 97.59           C  
ATOM    395  CG2 ILE    51       2.902   4.800  -3.966  1.00 97.59           C  
ATOM    396  CD1 ILE    51       5.021   6.946  -4.924  1.00 97.59           C  
ATOM    397  N   THR    52       0.984   6.041  -7.132  1.00 97.18           N  
ATOM    398  CA  THR    52       0.742   5.283  -8.354  1.00 97.18           C  
ATOM    399  C   THR    52       2.037   5.092  -9.138  1.00 97.18           C  
ATOM    400  O   THR    52       2.781   6.050  -9.359  1.00 97.18           O  
ATOM    401  CB  THR    52      -0.304   5.979  -9.245  1.00 97.18           C  
ATOM    402  OG1 THR    52      -1.541   6.082  -8.530  1.00 97.18           O  
ATOM    403  CG2 THR    52      -0.538   5.196 -10.532  1.00 97.18           C  
ATOM    404  N   LEU    53       2.307   3.833  -9.550  1.00 95.46           N  
ATOM    405  CA  LEU    53       3.501   3.451 -10.297  1.00 95.46           C  
ATOM    406  C   LEU    53       3.130   2.648 -11.539  1.00 95.46           C  
ATOM    407  O   LEU    53       2.040   2.077 -11.613  1.00 95.46           O  
ATOM    408  CB  LEU    53       4.449   2.636  -9.413  1.00 95.46           C  
ATOM    409  CG  LEU    53       4.775   3.230  -8.041  1.00 95.46           C  
ATOM    410  CD1 LEU    53       5.402   2.171  -7.141  1.00 95.46           C  
ATOM    411  CD2 LEU    53       5.700   4.433  -8.185  1.00 95.46           C  
ATOM    412  N   SER    54       3.965   2.626 -12.490  1.00 94.47           N  
ATOM    413  CA  SER    54       3.811   1.791 -13.676  1.00 94.47           C  
ATOM    414  C   SER    54       4.877   0.702 -13.728  1.00 94.47           C  
ATOM    415  O   SER    54       6.060   0.973 -13.510  1.00 94.47           O  
ATOM    416  CB  SER    54       3.878   2.642 -14.944  1.00 94.47           C  
ATOM    417  OG  SER    54       2.748   3.492 -15.040  1.00 94.47           O  
ATOM    418  N   THR    55       4.418  -0.546 -13.975  1.00 91.44           N  
ATOM    419  CA  THR    55       5.392  -1.626 -14.083  1.00 91.44           C  
ATOM    420  C   THR    55       6.227  -1.477 -15.352  1.00 91.44           C  
ATOM    421  O   THR    55       5.760  -0.919 -16.347  1.00 91.44           O  
ATOM    422  CB  THR    55       4.703  -3.003 -14.078  1.00 91.44           C  
ATOM    423  OG1 THR    55       3.875  -3.121 -15.242  1.00 91.44           O  
ATOM    424  CG2 THR    55       3.839  -3.181 -12.834  1.00 91.44           C  
ATOM    425  N   THR    56       7.443  -1.997 -15.321  1.00 86.34           N  
ATOM    426  CA  THR    56       8.279  -1.957 -16.516  1.00 86.34           C  
ATOM    427  C   THR    56       8.652  -3.367 -16.962  1.00 86.34           C  
ATOM    428  O   THR    56       9.377  -3.542 -17.944  1.00 86.34           O  
ATOM    429  CB  THR    56       9.559  -1.135 -16.276  1.00 86.34           C  
ATOM    430  OG1 THR    56      10.284  -1.702 -15.177  1.00 86.34           O  
ATOM    431  CG2 THR    56       9.227   0.319 -15.955  1.00 86.34           C  
ATOM    432  N   ALA    57       8.190  -4.353 -16.156  1.00 84.64           N  
ATOM    433  CA  ALA    57       8.511  -5.742 -16.473  1.00 84.64           C  
ATOM    434  C   ALA    57       7.350  -6.667 -16.120  1.00 84.64           C  
ATOM    435  O   ALA    57       6.529  -6.343 -15.258  1.00 84.64           O  
ATOM    436  CB  ALA    57       9.776  -6.177 -15.738  1.00 84.64           C  
ATOM    437  N   PRO    58       7.271  -7.789 -16.766  1.00 82.44           N  
ATOM    438  CA  PRO    58       6.141  -8.697 -16.562  1.00 82.44           C  
ATOM    439  C   PRO    58       6.117  -9.306 -15.162  1.00 82.44           C  
ATOM    440  O   PRO    58       5.067  -9.757 -14.698  1.00 82.44           O  
ATOM    441  CB  PRO    58       6.362  -9.778 -17.623  1.00 82.44           C  
ATOM    442  CG  PRO    58       7.456  -9.245 -18.490  1.00 82.44           C  
ATOM    443  CD  PRO    58       8.087  -8.073 -17.795  1.00 82.44           C  
ATOM    444  N   SER    59       7.302  -9.337 -14.490  1.00 81.33           N  
ATOM    445  CA  SER    59       7.312  -9.995 -13.187  1.00 81.33           C  
ATOM    446  C   SER    59       7.528  -8.990 -12.061  1.00 81.33           C  
ATOM    447  O   SER    59       8.390  -9.188 -11.202  1.00 81.33           O  
ATOM    448  CB  SER    59       8.399 -11.070 -13.138  1.00 81.33           C  
ATOM    449  OG  SER    59       9.632 -10.561 -13.614  1.00 81.33           O  
ATOM    450  N   ALA    60       6.593  -8.083 -11.890  1.00 85.84           N  
ATOM    451  CA  ALA    60       6.780  -7.131 -10.798  1.00 85.84           C  
ATOM    452  C   ALA    60       5.969  -7.537  -9.571  1.00 85.84           C  
ATOM    453  O   ALA    60       4.847  -8.035  -9.698  1.00 85.84           O  
ATOM    454  CB  ALA    60       6.393  -5.724 -11.247  1.00 85.84           C  
ATOM    455  N   LEU    61       6.584  -7.557  -8.445  1.00 91.68           N  
ATOM    456  CA  LEU    61       5.951  -7.805  -7.154  1.00 91.68           C  
ATOM    457  C   LEU    61       5.690  -6.495  -6.417  1.00 91.68           C  
ATOM    458  O   LEU    61       6.598  -5.677  -6.255  1.00 91.68           O  
ATOM    459  CB  LEU    61       6.826  -8.722  -6.295  1.00 91.68           C  
ATOM    460  CG  LEU    61       6.212  -9.210  -4.982  1.00 91.68           C  
ATOM    461  CD1 LEU    61       5.097 -10.213  -5.259  1.00 91.68           C  
ATOM    462  CD2 LEU    61       7.282  -9.825  -4.087  1.00 91.68           C  
ATOM    463  N   ALA    62       4.428  -6.245  -6.162  1.00 94.66           N  
ATOM    464  CA  ALA    62       4.045  -5.108  -5.330  1.00 94.66           C  
ATOM    465  C   ALA    62       4.027  -5.490  -3.852  1.00 94.66           C  
ATOM    466  O   ALA    62       3.437  -6.505  -3.474  1.00 94.66           O  
ATOM    467  CB  ALA    62       2.679  -4.574  -5.754  1.00 94.66           C  
ATOM    468  N   HIS    63       4.746  -4.803  -3.091  1.00 96.40           N  
ATOM    469  CA  HIS    63       4.897  -5.062  -1.664  1.00 96.40           C  
ATOM    470  C   HIS    63       4.942  -3.761  -0.870  1.00 96.40           C  
ATOM    471  O   HIS    63       5.703  -2.850  -1.205  1.00 96.40           O  
ATOM    472  CB  HIS    63       6.160  -5.883  -1.399  1.00 96.40           C  
ATOM    473  CG  HIS    63       6.388  -6.184   0.048  1.00 96.40           C  
ATOM    474  ND1 HIS    63       7.628  -6.510   0.554  1.00 96.40           N  
ATOM    475  CD2 HIS    63       5.532  -6.206   1.097  1.00 96.40           C  
ATOM    476  CE1 HIS    63       7.523  -6.720   1.856  1.00 96.40           C  
ATOM    477  NE2 HIS    63       6.262  -6.542   2.210  1.00 96.40           N  
ATOM    478  N   ILE    64       4.096  -3.690   0.131  1.00 97.38           N  
ATOM    479  CA  ILE    64       4.042  -2.488   0.955  1.00 97.38           C  
ATOM    480  C   ILE    64       3.767  -2.871   2.408  1.00 97.38           C  
ATOM    481  O   ILE    64       2.969  -3.771   2.679  1.00 97.38           O  
ATOM    482  CB  ILE    64       2.965  -1.503   0.448  1.00 97.38           C  
ATOM    483  CG1 ILE    64       2.996  -0.208   1.268  1.00 97.38           C  
ATOM    484  CG2 ILE    64       1.577  -2.148   0.496  1.00 97.38           C  
ATOM    485  CD1 ILE    64       2.196   0.932   0.655  1.00 97.38           C  
ATOM    486  N   VAL    65       4.408  -2.203   3.355  1.00 97.10           N  
ATOM    487  CA  VAL    65       4.252  -2.376   4.795  1.00 97.10           C  
ATOM    488  C   VAL    65       4.069  -1.015   5.462  1.00 97.10           C  
ATOM    489  O   VAL    65       4.738  -0.044   5.100  1.00 97.10           O  
ATOM    490  CB  VAL    65       5.460  -3.114   5.413  1.00 97.10           C  
ATOM    491  CG1 VAL    65       5.255  -3.327   6.912  1.00 97.10           C  
ATOM    492  CG2 VAL    65       5.687  -4.450   4.707  1.00 97.10           C  
ATOM    493  N   ALA    66       3.147  -0.942   6.360  1.00 96.82           N  
ATOM    494  CA  ALA    66       2.924   0.274   7.139  1.00 96.82           C  
ATOM    495  C   ALA    66       2.845  -0.037   8.631  1.00 96.82           C  
ATOM    496  O   ALA    66       2.285  -1.060   9.029  1.00 96.82           O  
ATOM    497  CB  ALA    66       1.650   0.975   6.676  1.00 96.82           C  
ATOM    498  N   GLN    67       3.425   0.827   9.369  1.00 95.61           N  
ATOM    499  CA  GLN    67       3.411   0.703  10.822  1.00 95.61           C  
ATOM    500  C   GLN    67       3.238   2.064  11.490  1.00 95.61           C  
ATOM    501  O   GLN    67       3.856   3.047  11.075  1.00 95.61           O  
ATOM    502  CB  GLN    67       4.695   0.035  11.317  1.00 95.61           C  
ATOM    503  CG  GLN    67       4.725  -0.200  12.821  1.00 95.61           C  
ATOM    504  CD  GLN    67       5.972  -0.936  13.275  1.00 95.61           C  
ATOM    505  OE1 GLN    67       6.952  -1.039  12.532  1.00 95.61           O  
ATOM    506  NE2 GLN    67       5.942  -1.453  14.499  1.00 95.61           N  
ATOM    507  N   GLY    68       2.444   2.109  12.503  1.00 91.58           N  
ATOM    508  CA  GLY    68       2.249   3.339  13.254  1.00 91.58           C  
ATOM    509  C   GLY    68       1.304   3.178  14.429  1.00 91.58           C  
ATOM    510  O   GLY    68       0.864   2.066  14.730  1.00 91.58           O  
ATOM    511  N   ASN    69       1.162   4.303  15.200  1.00 85.08           N  
ATOM    512  CA  ASN    69       0.287   4.328  16.367  1.00 85.08           C  
ATOM    513  C   ASN    69      -1.138   4.723  15.991  1.00 85.08           C  
ATOM    514  O   ASN    69      -1.461   5.911  15.928  1.00 85.08           O  
ATOM    515  CB  ASN    69       0.839   5.278  17.432  1.00 85.08           C  
ATOM    516  CG  ASN    69       0.142   5.126  18.769  1.00 85.08           C  
ATOM    517  OD1 ASN    69      -0.608   4.170  18.986  1.00 85.08           O  
ATOM    518  ND2 ASN    69       0.384   6.066  19.675  1.00 85.08           N  
ATOM    519  N   ALA    70      -1.850   3.809  15.450  1.00 85.96           N  
ATOM    520  CA  ALA    70      -3.233   4.014  15.026  1.00 85.96           C  
ATOM    521  C   ALA    70      -4.128   2.876  15.507  1.00 85.96           C  
ATOM    522  O   ALA    70      -3.647   1.776  15.789  1.00 85.96           O  
ATOM    523  CB  ALA    70      -3.310   4.140  13.506  1.00 85.96           C  
ATOM    524  N   ASP    71      -5.394   3.139  15.751  1.00 89.70           N  
ATOM    525  CA  ASP    71      -6.350   2.100  16.123  1.00 89.70           C  
ATOM    526  C   ASP    71      -6.432   1.019  15.047  1.00 89.70           C  
ATOM    527  O   ASP    71      -6.605  -0.161  15.357  1.00 89.70           O  
ATOM    528  CB  ASP    71      -7.734   2.706  16.366  1.00 89.70           C  
ATOM    529  CG  ASP    71      -7.789   3.578  17.608  1.00 89.70           C  
ATOM    530  OD1 ASP    71      -6.926   3.425  18.499  1.00 89.70           O  
ATOM    531  OD2 ASP    71      -8.706   4.422  17.698  1.00 89.70           O  
ATOM    532  N   HIS    72      -6.389   1.542  13.837  1.00 93.38           N  
ATOM    533  CA  HIS    72      -6.306   0.587  12.738  1.00 93.38           C  
ATOM    534  C   HIS    72      -5.527   1.166  11.561  1.00 93.38           C  
ATOM    535  O   HIS    72      -5.516   2.382  11.357  1.00 93.38           O  
ATOM    536  CB  HIS    72      -7.706   0.168  12.286  1.00 93.38           C  
ATOM    537  CG  HIS    72      -8.460   1.252  11.585  1.00 93.38           C  
ATOM    538  ND1 HIS    72      -9.151   2.234  12.260  1.00 93.38           N  
ATOM    539  CD2 HIS    72      -8.627   1.509  10.266  1.00 93.38           C  
ATOM    540  CE1 HIS    72      -9.713   3.050  11.384  1.00 93.38           C  
ATOM    541  NE2 HIS    72      -9.411   2.632  10.168  1.00 93.38           N  
ATOM    542  N   ILE    73      -4.841   0.376  10.842  1.00 96.04           N  
ATOM    543  CA  ILE    73      -4.120   0.675   9.609  1.00 96.04           C  
ATOM    544  C   ILE    73      -4.427  -0.392   8.560  1.00 96.04           C  
ATOM    545  O   ILE    73      -4.434  -1.587   8.865  1.00 96.04           O  
ATOM    546  CB  ILE    73      -2.597   0.765   9.853  1.00 96.04           C  
ATOM    547  CG1 ILE    73      -2.293   1.771  10.968  1.00 96.04           C  
ATOM    548  CG2 ILE    73      -1.864   1.141   8.561  1.00 96.04           C  
ATOM    549  CD1 ILE    73      -0.839   1.772  11.422  1.00 96.04           C  
ATOM    550  N   GLY    74      -4.653   0.081   7.421  1.00 96.99           N  
ATOM    551  CA  GLY    74      -4.923  -0.832   6.322  1.00 96.99           C  
ATOM    552  C   GLY    74      -4.063  -0.565   5.100  1.00 96.99           C  
ATOM    553  O   GLY    74      -3.461   0.504   4.980  1.00 96.99           O  
ATOM    554  N   CYS    75      -3.955  -1.588   4.310  1.00 97.93           N  
ATOM    555  CA  CYS    75      -3.258  -1.462   3.035  1.00 97.93           C  
ATOM    556  C   CYS    75      -4.087  -2.048   1.900  1.00 97.93           C  
ATOM    557  O   CYS    75      -4.874  -2.972   2.113  1.00 97.93           O  
ATOM    558  CB  CYS    75      -1.898  -2.156   3.097  1.00 97.93           C  
ATOM    559  SG  CYS    75      -2.004  -3.944   3.337  1.00 97.93           S  
ATOM    560  N   ARG    76      -3.976  -1.348   0.689  1.00 98.16           N  
ATOM    561  CA  ARG    76      -4.562  -1.860  -0.545  1.00 98.16           C  
ATOM    562  C   ARG    76      -3.550  -1.826  -1.686  1.00 98.16           C  
ATOM    563  O   ARG    76      -2.738  -0.904  -1.775  1.00 98.16           O  
ATOM    564  CB  ARG    76      -5.807  -1.055  -0.925  1.00 98.16           C  
ATOM    565  CG  ARG    76      -6.968  -1.225   0.041  1.00 98.16           C  
ATOM    566  CD  ARG    76      -8.121  -0.289  -0.292  1.00 98.16           C  
ATOM    567  NE  ARG    76      -9.233  -0.449   0.640  1.00 98.16           N  
ATOM    568  CZ  ARG    76     -10.100   0.509   0.957  1.00 98.16           C  
ATOM    569  NH1 ARG    76     -10.000   1.719   0.420  1.00 98.16           N  
ATOM    570  NH2 ARG    76     -11.075   0.254   1.818  1.00 98.16           N  
ATOM    571  N   ILE    77      -3.631  -2.771  -2.527  1.00 97.82           N  
ATOM    572  CA  ILE    77      -2.965  -2.771  -3.825  1.00 97.82           C  
ATOM    573  C   ILE    77      -4.005  -2.878  -4.938  1.00 97.82           C  
ATOM    574  O   ILE    77      -4.779  -3.837  -4.983  1.00 97.82           O  
ATOM    575  CB  ILE    77      -1.940  -3.922  -3.935  1.00 97.82           C  
ATOM    576  CG1 ILE    77      -0.831  -3.752  -2.890  1.00 97.82           C  
ATOM    577  CG2 ILE    77      -1.355  -3.991  -5.349  1.00 97.82           C  
ATOM    578  CD1 ILE    77       0.149  -4.916  -2.833  1.00 97.82           C  
ATOM    579  N   ILE    78      -4.071  -1.845  -5.804  1.00 97.67           N  
ATOM    580  CA  ILE    78      -4.983  -1.728  -6.937  1.00 97.67           C  
ATOM    581  C   ILE    78      -4.200  -1.835  -8.243  1.00 97.67           C  
ATOM    582  O   ILE    78      -3.241  -1.090  -8.462  1.00 97.67           O  
ATOM    583  CB  ILE    78      -5.773  -0.401  -6.892  1.00 97.67           C  
ATOM    584  CG1 ILE    78      -6.534  -0.277  -5.568  1.00 97.67           C  
ATOM    585  CG2 ILE    78      -6.729  -0.301  -8.085  1.00 97.67           C  
ATOM    586  CD1 ILE    78      -6.801   1.160  -5.139  1.00 97.67           C  
ATOM    587  N   VAL    79      -4.498  -2.786  -9.031  1.00 96.15           N  
ATOM    588  CA  VAL    79      -3.846  -2.996 -10.320  1.00 96.15           C  
ATOM    589  C   VAL    79      -4.831  -2.708 -11.450  1.00 96.15           C  
ATOM    590  O   VAL    79      -5.867  -3.367 -11.563  1.00 96.15           O  
ATOM    591  CB  VAL    79      -3.293  -4.433 -10.449  1.00 96.15           C  
ATOM    592  CG1 VAL    79      -2.621  -4.633 -11.806  1.00 96.15           C  
ATOM    593  CG2 VAL    79      -2.313  -4.730  -9.315  1.00 96.15           C  
ATOM    594  N   ASP    80      -4.425  -1.616 -12.180  1.00 95.89           N  
ATOM    595  CA  ASP    80      -5.268  -1.176 -13.288  1.00 95.89           C  
ATOM    596  C   ASP    80      -6.691  -0.889 -12.814  1.00 95.89           C  
ATOM    597  O   ASP    80      -7.660  -1.325 -13.441  1.00 95.89           O  
ATOM    598  CB  ASP    80      -5.286  -2.228 -14.400  1.00 95.89           C  
ATOM    599  CG  ASP    80      -3.991  -2.275 -15.191  1.00 95.89           C  
ATOM    600  OD1 ASP    80      -3.204  -1.306 -15.132  1.00 95.89           O  
ATOM    601  OD2 ASP    80      -3.756  -3.290 -15.882  1.00 95.89           O  
ATOM    602  N   GLY    81      -6.829  -0.380 -11.642  1.00 96.24           N  
ATOM    603  CA  GLY    81      -8.116   0.058 -11.127  1.00 96.24           C  
ATOM    604  C   GLY    81      -8.863  -1.031 -10.381  1.00 96.24           C  
ATOM    605  O   GLY    81      -9.946  -0.792  -9.843  1.00 96.24           O  
ATOM    606  N   GLU    82      -8.300  -2.161 -10.409  1.00 97.39           N  
ATOM    607  CA  GLU    82      -8.935  -3.277  -9.714  1.00 97.39           C  
ATOM    608  C   GLU    82      -8.268  -3.540  -8.367  1.00 97.39           C  
ATOM    609  O   GLU    82      -7.055  -3.750  -8.300  1.00 97.39           O  
ATOM    610  CB  GLU    82      -8.895  -4.541 -10.577  1.00 97.39           C  
ATOM    611  CG  GLU    82      -9.672  -5.710  -9.992  1.00 97.39           C  
ATOM    612  CD  GLU    82      -9.520  -6.993 -10.795  1.00 97.39           C  
ATOM    613  OE1 GLU    82     -10.002  -8.055 -10.338  1.00 97.39           O  
ATOM    614  OE2 GLU    82      -8.914  -6.936 -11.888  1.00 97.39           O  
ATOM    615  N   LEU    83      -9.052  -3.529  -7.341  1.00 97.60           N  
ATOM    616  CA  LEU    83      -8.539  -3.880  -6.021  1.00 97.60           C  
ATOM    617  C   LEU    83      -8.098  -5.339  -5.980  1.00 97.60           C  
ATOM    618  O   LEU    83      -8.924  -6.245  -6.108  1.00 97.60           O  
ATOM    619  CB  LEU    83      -9.601  -3.625  -4.948  1.00 97.60           C  
ATOM    620  CG  LEU    83      -9.199  -3.944  -3.507  1.00 97.60           C  
ATOM    621  CD1 LEU    83      -8.061  -3.032  -3.059  1.00 97.60           C  
ATOM    622  CD2 LEU    83     -10.398  -3.810  -2.574  1.00 97.60           C  
ATOM    623  N   ARG    84      -6.846  -5.551  -5.702  1.00 97.04           N  
ATOM    624  CA  ARG    84      -6.285  -6.897  -5.746  1.00 97.04           C  
ATOM    625  C   ARG    84      -6.093  -7.456  -4.340  1.00 97.04           C  
ATOM    626  O   ARG    84      -6.227  -8.663  -4.123  1.00 97.04           O  
ATOM    627  CB  ARG    84      -4.953  -6.901  -6.498  1.00 97.04           C  
ATOM    628  CG  ARG    84      -5.069  -6.497  -7.959  1.00 97.04           C  
ATOM    629  CD  ARG    84      -5.833  -7.534  -8.772  1.00 97.04           C  
ATOM    630  NE  ARG    84      -5.755  -7.260 -10.204  1.00 97.04           N  
ATOM    631  CZ  ARG    84      -5.693  -8.192 -11.151  1.00 97.04           C  
ATOM    632  NH1 ARG    84      -5.698  -9.482 -10.834  1.00 97.04           N  
ATOM    633  NH2 ARG    84      -5.625  -7.832 -12.424  1.00 97.04           N  
ATOM    634  N   VAL    85      -5.642  -6.635  -3.453  1.00 97.44           N  
ATOM    635  CA  VAL    85      -5.452  -7.080  -2.076  1.00 97.44           C  
ATOM    636  C   VAL    85      -5.824  -5.955  -1.113  1.00 97.44           C  
ATOM    637  O   VAL    85      -5.649  -4.775  -1.430  1.00 97.44           O  
ATOM    638  CB  VAL    85      -3.999  -7.539  -1.823  1.00 97.44           C  
ATOM    639  CG1 VAL    85      -3.033  -6.361  -1.931  1.00 97.44           C  
ATOM    640  CG2 VAL    85      -3.881  -8.207  -0.454  1.00 97.44           C  
ATOM    641  N   GLU    86      -6.358  -6.414  -0.031  1.00 97.76           N  
ATOM    642  CA  GLU    86      -6.651  -5.522   1.087  1.00 97.76           C  
ATOM    643  C   GLU    86      -6.482  -6.238   2.423  1.00 97.76           C  
ATOM    644  O   GLU    86      -6.884  -7.395   2.569  1.00 97.76           O  
ATOM    645  CB  GLU    86      -8.069  -4.957   0.968  1.00 97.76           C  
ATOM    646  CG  GLU    86      -8.447  -4.003   2.091  1.00 97.76           C  
ATOM    647  CD  GLU    86      -9.819  -3.373   1.907  1.00 97.76           C  
ATOM    648  OE1 GLU    86     -10.736  -3.671   2.705  1.00 97.76           O  
ATOM    649  OE2 GLU    86      -9.977  -2.575   0.956  1.00 97.76           O  
ATOM    650  N   SER    87      -5.837  -5.523   3.323  1.00 96.80           N  
ATOM    651  CA  SER    87      -5.675  -6.017   4.686  1.00 96.80           C  
ATOM    652  C   SER    87      -5.750  -4.880   5.699  1.00 96.80           C  
ATOM    653  O   SER    87      -5.289  -3.769   5.429  1.00 96.80           O  
ATOM    654  CB  SER    87      -4.343  -6.756   4.834  1.00 96.80           C  
ATOM    655  OG  SER    87      -4.228  -7.331   6.124  1.00 96.80           O  
ATOM    656  N   VAL    88      -6.375  -5.201   6.839  1.00 96.14           N  
ATOM    657  CA  VAL    88      -6.495  -4.224   7.917  1.00 96.14           C  
ATOM    658  C   VAL    88      -6.012  -4.840   9.228  1.00 96.14           C  
ATOM    659  O   VAL    88      -6.382  -5.967   9.565  1.00 96.14           O  
ATOM    660  CB  VAL    88      -7.948  -3.720   8.067  1.00 96.14           C  
ATOM    661  CG1 VAL    88      -8.054  -2.710   9.208  1.00 96.14           C  
ATOM    662  CG2 VAL    88      -8.437  -3.105   6.757  1.00 96.14           C  
ATOM    663  N   SER    89      -5.211  -4.183   9.903  1.00 94.58           N  
ATOM    664  CA  SER    89      -4.748  -4.582  11.228  1.00 94.58           C  
ATOM    665  C   SER    89      -5.221  -3.602  12.297  1.00 94.58           C  
ATOM    666  O   SER    89      -5.244  -2.391  12.071  1.00 94.58           O  
ATOM    667  CB  SER    89      -3.222  -4.681  11.256  1.00 94.58           C  
ATOM    668  OG  SER    89      -2.768  -5.693  10.373  1.00 94.58           O  
ATOM    669  N   THR    90      -5.690  -4.165  13.379  1.00 90.92           N  
ATOM    670  CA  THR    90      -6.142  -3.354  14.504  1.00 90.92           C  
ATOM    671  C   THR    90      -5.257  -3.584  15.726  1.00 90.92           C  
ATOM    672  O   THR    90      -4.489  -4.548  15.770  1.00 90.92           O  
ATOM    673  CB  THR    90      -7.607  -3.662  14.862  1.00 90.92           C  
ATOM    674  OG1 THR    90      -7.713  -5.027  15.284  1.00 90.92           O  
ATOM    675  CG2 THR    90      -8.524  -3.440  13.664  1.00 90.92           C  
ATOM    676  N   GLY    91      -5.117  -2.500  16.622  1.00 81.37           N  
ATOM    677  CA  GLY    91      -4.421  -2.667  17.888  1.00 81.37           C  
ATOM    678  C   GLY    91      -3.302  -1.664  18.090  1.00 81.37           C  
ATOM    679  O   GLY    91      -3.089  -0.785  17.252  1.00 81.37           O  
ATOM    680  N   VAL    92      -2.724  -1.743  19.253  1.00 73.80           N  
ATOM    681  CA  VAL    92      -1.616  -0.829  19.512  1.00 73.80           C  
ATOM    682  C   VAL    92      -0.432  -1.185  18.616  1.00 73.80           C  
ATOM    683  O   VAL    92      -0.127  -2.364  18.418  1.00 73.80           O  
ATOM    684  CB  VAL    92      -1.189  -0.861  20.997  1.00 73.80           C  
ATOM    685  CG1 VAL    92      -0.070   0.144  21.259  1.00 73.80           C  
ATOM    686  CG2 VAL    92      -2.387  -0.580  21.902  1.00 73.80           C  
ATOM    687  N   ASN    93       0.148  -0.259  17.945  1.00 75.64           N  
ATOM    688  CA  ASN    93       1.271  -0.372  17.020  1.00 75.64           C  
ATOM    689  C   ASN    93       0.918  -1.239  15.815  1.00 75.64           C  
ATOM    690  O   ASN    93       1.651  -2.172  15.481  1.00 75.64           O  
ATOM    691  CB  ASN    93       2.502  -0.931  17.735  1.00 75.64           C  
ATOM    692  CG  ASN    93       3.001  -0.019  18.839  1.00 75.64           C  
ATOM    693  OD1 ASN    93       2.991   1.207  18.700  1.00 75.64           O  
ATOM    694  ND2 ASN    93       3.442  -0.611  19.943  1.00 75.64           N  
ATOM    695  N   ALA    94      -0.255  -0.965  15.273  1.00 83.77           N  
ATOM    696  CA  ALA    94      -0.740  -1.774  14.156  1.00 83.77           C  
ATOM    697  C   ALA    94       0.266  -1.782  13.009  1.00 83.77           C  
ATOM    698  O   ALA    94       0.885  -0.758  12.710  1.00 83.77           O  
ATOM    699  CB  ALA    94      -2.091  -1.256  13.671  1.00 83.77           C  
ATOM    700  N   GLN    95       0.691  -2.872  12.555  1.00 92.08           N  
ATOM    701  CA  GLN    95       1.490  -3.106  11.357  1.00 92.08           C  
ATOM    702  C   GLN    95       0.714  -3.926  10.330  1.00 92.08           C  
ATOM    703  O   GLN    95       0.147  -4.969  10.662  1.00 92.08           O  
ATOM    704  CB  GLN    95       2.799  -3.812  11.712  1.00 92.08           C  
ATOM    705  CG  GLN    95       3.727  -4.024  10.523  1.00 92.08           C  
ATOM    706  CD  GLN    95       5.030  -4.698  10.908  1.00 92.08           C  
ATOM    707  OE1 GLN    95       5.147  -5.927  10.857  1.00 92.08           O  
ATOM    708  NE2 GLN    95       6.018  -3.900  11.297  1.00 92.08           N  
ATOM    709  N   THR    96       0.656  -3.405   9.177  1.00 95.35           N  
ATOM    710  CA  THR    96      -0.053  -4.114   8.117  1.00 95.35           C  
ATOM    711  C   THR    96       0.829  -4.261   6.881  1.00 95.35           C  
ATOM    712  O   THR    96       1.787  -3.506   6.702  1.00 95.35           O  
ATOM    713  CB  THR    96      -1.358  -3.390   7.737  1.00 95.35           C  
ATOM    714  OG1 THR    96      -2.184  -4.276   6.972  1.00 95.35           O  
ATOM    715  CG2 THR    96      -1.072  -2.140   6.910  1.00 95.35           C  
ATOM    716  N   TYR    97       0.516  -5.275   6.099  1.00 95.82           N  
ATOM    717  CA  TYR    97       1.243  -5.434   4.845  1.00 95.82           C  
ATOM    718  C   TYR    97       0.335  -5.990   3.754  1.00 95.82           C  
ATOM    719  O   TYR    97      -0.622  -6.712   4.043  1.00 95.82           O  
ATOM    720  CB  TYR    97       2.451  -6.356   5.038  1.00 95.82           C  
ATOM    721  CG  TYR    97       2.080  -7.794   5.309  1.00 95.82           C  
ATOM    722  CD1 TYR    97       1.859  -8.244   6.608  1.00 95.82           C  
ATOM    723  CD2 TYR    97       1.951  -8.706   4.267  1.00 95.82           C  
ATOM    724  CE1 TYR    97       1.519  -9.569   6.863  1.00 95.82           C  
ATOM    725  CE2 TYR    97       1.611 -10.033   4.510  1.00 95.82           C  
ATOM    726  CZ  TYR    97       1.397 -10.454   5.809  1.00 95.82           C  
ATOM    727  OH  TYR    97       1.061 -11.766   6.055  1.00 95.82           O  
ATOM    728  N   CYS    98       0.586  -5.692   2.469  1.00 97.09           N  
ATOM    729  CA  CYS    98      -0.034  -6.216   1.258  1.00 97.09           C  
ATOM    730  C   CYS    98       1.021  -6.662   0.253  1.00 97.09           C  
ATOM    731  O   CYS    98       2.022  -5.973   0.050  1.00 97.09           O  
ATOM    732  CB  CYS    98      -0.942  -5.163   0.623  1.00 97.09           C  
ATOM    733  SG  CYS    98      -2.458  -4.851   1.554  1.00 97.09           S  
ATOM    734  N   ILE    99       0.750  -7.793  -0.334  1.00 96.26           N  
ATOM    735  CA  ILE    99       1.627  -8.323  -1.372  1.00 96.26           C  
ATOM    736  C   ILE    99       0.790  -8.869  -2.527  1.00 96.26           C  
ATOM    737  O   ILE    99      -0.221  -9.540  -2.306  1.00 96.26           O  
ATOM    738  CB  ILE    99       2.558  -9.425  -0.817  1.00 96.26           C  
ATOM    739  CG1 ILE    99       3.374  -8.889   0.364  1.00 96.26           C  
ATOM    740  CG2 ILE    99       3.476  -9.961  -1.919  1.00 96.26           C  
ATOM    741  CD1 ILE    99       4.152  -9.960   1.115  1.00 96.26           C  
ATOM    742  N   GLU   100       1.262  -8.573  -3.748  1.00 94.24           N  
ATOM    743  CA  GLU   100       0.550  -9.053  -4.929  1.00 94.24           C  
ATOM    744  C   GLU   100       1.463  -9.082  -6.151  1.00 94.24           C  
ATOM    745  O   GLU   100       2.317  -8.208  -6.315  1.00 94.24           O  
ATOM    746  CB  GLU   100      -0.676  -8.179  -5.208  1.00 94.24           C  
ATOM    747  CG  GLU   100      -1.493  -8.633  -6.410  1.00 94.24           C  
ATOM    748  CD  GLU   100      -2.158  -9.986  -6.207  1.00 94.24           C  
ATOM    749  OE1 GLU   100      -2.533 -10.635  -7.211  1.00 94.24           O  
ATOM    750  OE2 GLU   100      -2.307 -10.400  -5.036  1.00 94.24           O  
ATOM    751  N   LYS   101       1.167 -10.071  -7.034  1.00 88.86           N  
ATOM    752  CA  LYS   101       1.781 -10.006  -8.357  1.00 88.86           C  
ATOM    753  C   LYS   101       1.160  -8.894  -9.198  1.00 88.86           C  
ATOM    754  O   LYS   101      -0.059  -8.851  -9.376  1.00 88.86           O  
ATOM    755  CB  LYS   101       1.644 -11.347  -9.079  1.00 88.86           C  
ATOM    756  CG  LYS   101       2.452 -12.474  -8.451  1.00 88.86           C  
ATOM    757  CD  LYS   101       2.294 -13.775  -9.228  1.00 88.86           C  
ATOM    758  CE  LYS   101       3.085 -14.908  -8.588  1.00 88.86           C  
ATOM    759  NZ  LYS   101       2.891 -16.198  -9.315  1.00 88.86           N  
ATOM    760  N   SER   102       1.958  -8.003  -9.719  1.00 83.49           N  
ATOM    761  CA  SER   102       1.385  -6.794 -10.301  1.00 83.49           C  
ATOM    762  C   SER   102       1.586  -6.759 -11.812  1.00 83.49           C  
ATOM    763  O   SER   102       1.112  -5.841 -12.485  1.00 83.49           O  
ATOM    764  CB  SER   102       2.005  -5.548  -9.667  1.00 83.49           C  
ATOM    765  OG  SER   102       3.421  -5.617  -9.703  1.00 83.49           O  
ATOM    766  N   ALA   103       2.357  -7.681 -12.442  1.00 77.74           N  
ATOM    767  CA  ALA   103       2.452  -7.872 -13.887  1.00 77.74           C  
ATOM    768  C   ALA   103       2.580  -9.352 -14.237  1.00 77.74           C  
ATOM    769  O   ALA   103       3.154 -10.130 -13.471  1.00 77.74           O  
ATOM    770  CB  ALA   103       3.636  -7.091 -14.451  1.00 77.74           C  
TER     771      ALA   103                                                       
END   
