# Supplementary material for: The transformative power of transformers in protein structure prediction
Source: Proc Natl Acad Sci U S A. 2023 Jul 31;120(32):e2303499120. doi: 10.1073/pnas.2303499120 (PMC10410766; doi:10.1073/pnas.2303499120)
Supplement: Supplementary file 2 — Dataset S01 (GZ) [file pnas.2303499120.sd01.gz › SI_Data/predicted_structures/OmegaFold/T1145.pdb]

ATOM      1  N   ALA     1      32.363 -23.741 -31.879  1.00 65.53           N  
ATOM      2  CA  ALA     1      33.223 -24.742 -32.506  1.00 65.53           C  
ATOM      3  C   ALA     1      34.688 -24.318 -32.449  1.00 65.53           C  
ATOM      4  O   ALA     1      35.021 -23.172 -32.760  1.00 65.53           O  
ATOM      5  CB  ALA     1      32.796 -24.979 -33.952  1.00 65.53           C  
ATOM      6  N   THR     2      35.552 -25.156 -31.917  1.00 64.11           N  
ATOM      7  CA  THR     2      36.993 -24.936 -31.975  1.00 64.11           C  
ATOM      8  C   THR     2      37.659 -25.953 -32.896  1.00 64.11           C  
ATOM      9  O   THR     2      36.983 -26.788 -33.500  1.00 64.11           O  
ATOM     10  CB  THR     2      37.627 -25.015 -30.573  1.00 64.11           C  
ATOM     11  OG1 THR     2      37.547 -26.364 -30.096  1.00 64.11           O  
ATOM     12  CG2 THR     2      36.907 -24.097 -29.591  1.00 64.11           C  
ATOM     13  N   SER     3      38.930 -25.758 -33.156  1.00 64.28           N  
ATOM     14  CA  SER     3      39.649 -26.728 -33.975  1.00 64.28           C  
ATOM     15  C   SER     3      39.656 -28.106 -33.320  1.00 64.28           C  
ATOM     16  O   SER     3      39.790 -29.123 -34.003  1.00 64.28           O  
ATOM     17  CB  SER     3      41.085 -26.264 -34.221  1.00 64.28           C  
ATOM     18  OG  SER     3      41.719 -25.922 -33.000  1.00 64.28           O  
ATOM     19  N   SER     4      39.472 -28.090 -32.023  1.00 69.86           N  
ATOM     20  CA  SER     4      39.592 -29.362 -31.318  1.00 69.86           C  
ATOM     21  C   SER     4      38.223 -29.969 -31.034  1.00 69.86           C  
ATOM     22  O   SER     4      38.127 -31.085 -30.519  1.00 69.86           O  
ATOM     23  CB  SER     4      40.359 -29.178 -30.007  1.00 69.86           C  
ATOM     24  OG  SER     4      39.775 -28.153 -29.223  1.00 69.86           O  
ATOM     25  N   GLY     5      37.137 -29.188 -31.290  1.00 76.64           N  
ATOM     26  CA  GLY     5      35.815 -29.732 -31.024  1.00 76.64           C  
ATOM     27  C   GLY     5      34.760 -28.663 -30.815  1.00 76.64           C  
ATOM     28  O   GLY     5      35.044 -27.470 -30.942  1.00 76.64           O  
ATOM     29  N   SER     6      33.505 -29.043 -30.817  1.00 79.52           N  
ATOM     30  CA  SER     6      32.419 -28.099 -30.574  1.00 79.52           C  
ATOM     31  C   SER     6      31.766 -28.344 -29.218  1.00 79.52           C  
ATOM     32  O   SER     6      31.771 -29.470 -28.716  1.00 79.52           O  
ATOM     33  CB  SER     6      31.368 -28.195 -31.680  1.00 79.52           C  
ATOM     34  OG  SER     6      31.959 -28.005 -32.954  1.00 79.52           O  
ATOM     35  N   GLU     7      31.355 -27.289 -28.616  1.00 83.06           N  
ATOM     36  CA  GLU     7      30.655 -27.356 -27.337  1.00 83.06           C  
ATOM     37  C   GLU     7      29.260 -26.746 -27.438  1.00 83.06           C  
ATOM     38  O   GLU     7      29.036 -25.823 -28.224  1.00 83.06           O  
ATOM     39  CB  GLU     7      31.461 -26.649 -26.244  1.00 83.06           C  
ATOM     40  CG  GLU     7      32.824 -27.273 -25.984  1.00 83.06           C  
ATOM     41  CD  GLU     7      33.676 -26.470 -25.015  1.00 83.06           C  
ATOM     42  OE1 GLU     7      34.624 -27.038 -24.425  1.00 83.06           O  
ATOM     43  OE2 GLU     7      33.394 -25.263 -24.843  1.00 83.06           O  
ATOM     44  N   ALA     8      28.321 -27.297 -26.678  1.00 83.52           N  
ATOM     45  CA  ALA     8      26.966 -26.766 -26.551  1.00 83.52           C  
ATOM     46  C   ALA     8      26.655 -26.399 -25.103  1.00 83.52           C  
ATOM     47  O   ALA     8      27.014 -27.133 -24.179  1.00 83.52           O  
ATOM     48  CB  ALA     8      25.947 -27.778 -27.071  1.00 83.52           C  
ATOM     49  N   TYR     9      26.021 -25.283 -24.890  1.00 83.65           N  
ATOM     50  CA  TYR     9      25.610 -24.813 -23.571  1.00 83.65           C  
ATOM     51  C   TYR     9      24.100 -24.624 -23.506  1.00 83.65           C  
ATOM     52  O   TYR     9      23.471 -24.255 -24.501  1.00 83.65           O  
ATOM     53  CB  TYR     9      26.317 -23.499 -23.224  1.00 83.65           C  
ATOM     54  CG  TYR     9      27.819 -23.622 -23.138  1.00 83.65           C  
ATOM     55  CD1 TYR     9      28.452 -23.813 -21.912  1.00 83.65           C  
ATOM     56  CD2 TYR     9      28.608 -23.546 -24.281  1.00 83.65           C  
ATOM     57  CE1 TYR     9      29.836 -23.925 -21.826  1.00 83.65           C  
ATOM     58  CE2 TYR     9      29.993 -23.656 -24.207  1.00 83.65           C  
ATOM     59  CZ  TYR     9      30.597 -23.846 -22.978  1.00 83.65           C  
ATOM     60  OH  TYR     9      31.967 -23.956 -22.900  1.00 83.65           O  
ATOM     61  N   PHE    10      23.475 -24.937 -22.376  1.00 83.24           N  
ATOM     62  CA  PHE    10      22.042 -24.783 -22.157  1.00 83.24           C  
ATOM     63  C   PHE    10      21.765 -24.192 -20.780  1.00 83.24           C  
ATOM     64  O   PHE    10      22.318 -24.651 -19.778  1.00 83.24           O  
ATOM     65  CB  PHE    10      21.327 -26.130 -22.303  1.00 83.24           C  
ATOM     66  CG  PHE    10      19.827 -26.032 -22.226  1.00 83.24           C  
ATOM     67  CD1 PHE    10      19.149 -26.424 -21.078  1.00 83.24           C  
ATOM     68  CD2 PHE    10      19.095 -25.549 -23.303  1.00 83.24           C  
ATOM     69  CE1 PHE    10      17.761 -26.335 -21.004  1.00 83.24           C  
ATOM     70  CE2 PHE    10      17.707 -25.457 -23.236  1.00 83.24           C  
ATOM     71  CZ  PHE    10      17.042 -25.851 -22.086  1.00 83.24           C  
ATOM     72  N   ASP    11      20.974 -23.114 -20.729  1.00 78.40           N  
ATOM     73  CA  ASP    11      20.512 -22.508 -19.484  1.00 78.40           C  
ATOM     74  C   ASP    11      19.214 -23.155 -19.007  1.00 78.40           C  
ATOM     75  O   ASP    11      18.141 -22.875 -19.544  1.00 78.40           O  
ATOM     76  CB  ASP    11      20.314 -21.001 -19.663  1.00 78.40           C  
ATOM     77  CG  ASP    11      20.005 -20.285 -18.360  1.00 78.40           C  
ATOM     78  OD1 ASP    11      19.753 -20.960 -17.338  1.00 78.40           O  
ATOM     79  OD2 ASP    11      20.010 -19.035 -18.356  1.00 78.40           O  
ATOM     80  N   ASN    12      19.307 -23.881 -18.013  1.00 81.59           N  
ATOM     81  CA  ASN    12      18.211 -24.708 -17.520  1.00 81.59           C  
ATOM     82  C   ASN    12      17.369 -23.964 -16.487  1.00 81.59           C  
ATOM     83  O   ASN    12      16.553 -24.571 -15.791  1.00 81.59           O  
ATOM     84  CB  ASN    12      18.747 -26.013 -16.927  1.00 81.59           C  
ATOM     85  CG  ASN    12      17.641 -26.965 -16.516  1.00 81.59           C  
ATOM     86  OD1 ASN    12      16.679 -27.176 -17.258  1.00 81.59           O  
ATOM     87  ND2 ASN    12      17.771 -27.547 -15.329  1.00 81.59           N  
ATOM     88  N   SER    13      17.588 -22.607 -16.269  1.00 74.13           N  
ATOM     89  CA  SER    13      16.993 -21.855 -15.169  1.00 74.13           C  
ATOM     90  C   SER    13      15.481 -21.741 -15.331  1.00 74.13           C  
ATOM     91  O   SER    13      14.739 -21.825 -14.350  1.00 74.13           O  
ATOM     92  CB  SER    13      17.611 -20.459 -15.078  1.00 74.13           C  
ATOM     93  OG  SER    13      17.516 -19.785 -16.321  1.00 74.13           O  
ATOM     94  N   LYS    14      15.046 -21.722 -16.497  1.00 68.82           N  
ATOM     95  CA  LYS    14      13.609 -21.585 -16.716  1.00 68.82           C  
ATOM     96  C   LYS    14      12.895 -22.920 -16.529  1.00 68.82           C  
ATOM     97  O   LYS    14      11.736 -22.957 -16.111  1.00 68.82           O  
ATOM     98  CB  LYS    14      13.329 -21.032 -18.114  1.00 68.82           C  
ATOM     99  CG  LYS    14      11.855 -20.772 -18.393  1.00 68.82           C  
ATOM    100  CD  LYS    14      11.642 -20.210 -19.793  1.00 68.82           C  
ATOM    101  CE  LYS    14      10.162 -20.063 -20.118  1.00 68.82           C  
ATOM    102  NZ  LYS    14       9.949 -19.415 -21.446  1.00 68.82           N  
ATOM    103  N   TYR    15      13.617 -24.032 -16.751  1.00 73.39           N  
ATOM    104  CA  TYR    15      12.922 -25.311 -16.838  1.00 73.39           C  
ATOM    105  C   TYR    15      13.084 -26.109 -15.550  1.00 73.39           C  
ATOM    106  O   TYR    15      12.235 -26.939 -15.215  1.00 73.39           O  
ATOM    107  CB  TYR    15      13.443 -26.126 -18.026  1.00 73.39           C  
ATOM    108  CG  TYR    15      13.299 -25.424 -19.354  1.00 73.39           C  
ATOM    109  CD1 TYR    15      12.072 -25.381 -20.011  1.00 73.39           C  
ATOM    110  CD2 TYR    15      14.390 -24.804 -19.954  1.00 73.39           C  
ATOM    111  CE1 TYR    15      11.935 -24.736 -21.236  1.00 73.39           C  
ATOM    112  CE2 TYR    15      14.264 -24.156 -21.179  1.00 73.39           C  
ATOM    113  CZ  TYR    15      13.035 -24.128 -21.811  1.00 73.39           C  
ATOM    114  OH  TYR    15      12.905 -23.488 -23.023  1.00 73.39           O  
ATOM    115  N   GLY    16      14.217 -25.861 -14.885  1.00 78.77           N  
ATOM    116  CA  GLY    16      14.492 -26.547 -13.632  1.00 78.77           C  
ATOM    117  C   GLY    16      14.609 -28.051 -13.789  1.00 78.77           C  
ATOM    118  O   GLY    16      14.075 -28.809 -12.977  1.00 78.77           O  
ATOM    119  N   TRP    17      15.132 -28.545 -14.943  1.00 83.00           N  
ATOM    120  CA  TRP    17      15.303 -29.977 -15.161  1.00 83.00           C  
ATOM    121  C   TRP    17      16.401 -30.538 -14.263  1.00 83.00           C  
ATOM    122  O   TRP    17      17.429 -29.891 -14.050  1.00 83.00           O  
ATOM    123  CB  TRP    17      15.634 -30.261 -16.629  1.00 83.00           C  
ATOM    124  CG  TRP    17      14.528 -29.916 -17.580  1.00 83.00           C  
ATOM    125  CD1 TRP    17      13.204 -29.750 -17.280  1.00 83.00           C  
ATOM    126  CD2 TRP    17      14.649 -29.699 -18.989  1.00 83.00           C  
ATOM    127  NE1 TRP    17      12.496 -29.442 -18.418  1.00 83.00           N  
ATOM    128  CE2 TRP    17      13.358 -29.404 -19.480  1.00 83.00           C  
ATOM    129  CE3 TRP    17      15.726 -29.724 -19.885  1.00 83.00           C  
ATOM    130  CZ2 TRP    17      13.115 -29.136 -20.829  1.00 83.00           C  
ATOM    131  CZ3 TRP    17      15.482 -29.457 -21.227  1.00 83.00           C  
ATOM    132  CH2 TRP    17      14.186 -29.167 -21.684  1.00 83.00           C  
ATOM    133  N   LYS    18      16.147 -31.719 -13.801  1.00 83.31           N  
ATOM    134  CA  LYS    18      17.156 -32.404 -12.998  1.00 83.31           C  
ATOM    135  C   LYS    18      18.357 -32.805 -13.850  1.00 83.31           C  
ATOM    136  O   LYS    18      19.505 -32.603 -13.448  1.00 83.31           O  
ATOM    137  CB  LYS    18      16.557 -33.639 -12.323  1.00 83.31           C  
ATOM    138  CG  LYS    18      17.492 -34.316 -11.332  1.00 83.31           C  
ATOM    139  CD  LYS    18      16.839 -35.534 -10.691  1.00 83.31           C  
ATOM    140  CE  LYS    18      17.821 -36.299  -9.814  1.00 83.31           C  
ATOM    141  NZ  LYS    18      17.174 -37.470  -9.149  1.00 83.31           N  
ATOM    142  N   ASP    19      17.976 -33.445 -15.008  1.00 87.06           N  
ATOM    143  CA  ASP    19      19.004 -33.811 -15.976  1.00 87.06           C  
ATOM    144  C   ASP    19      18.757 -33.135 -17.323  1.00 87.06           C  
ATOM    145  O   ASP    19      17.610 -33.000 -17.755  1.00 87.06           O  
ATOM    146  CB  ASP    19      19.058 -35.330 -16.153  1.00 87.06           C  
ATOM    147  CG  ASP    19      19.462 -36.061 -14.884  1.00 87.06           C  
ATOM    148  OD1 ASP    19      20.366 -35.582 -14.166  1.00 87.06           O  
ATOM    149  OD2 ASP    19      18.873 -37.127 -14.602  1.00 87.06           O  
ATOM    150  N   VAL    20      19.766 -32.642 -17.997  1.00 88.37           N  
ATOM    151  CA  VAL    20      19.693 -32.003 -19.307  1.00 88.37           C  
ATOM    152  C   VAL    20      20.475 -32.828 -20.327  1.00 88.37           C  
ATOM    153  O   VAL    20      21.623 -33.205 -20.082  1.00 88.37           O  
ATOM    154  CB  VAL    20      20.234 -30.556 -19.264  1.00 88.37           C  
ATOM    155  CG1 VAL    20      20.050 -29.871 -20.617  1.00 88.37           C  
ATOM    156  CG2 VAL    20      19.540 -29.761 -18.160  1.00 88.37           C  
ATOM    157  N   TYR    21      19.818 -33.128 -21.439  1.00 88.17           N  
ATOM    158  CA  TYR    21      20.425 -33.845 -22.555  1.00 88.17           C  
ATOM    159  C   TYR    21      20.427 -32.990 -23.816  1.00 88.17           C  
ATOM    160  O   TYR    21      19.594 -32.093 -23.967  1.00 88.17           O  
ATOM    161  CB  TYR    21      19.682 -35.159 -22.816  1.00 88.17           C  
ATOM    162  CG  TYR    21      19.781 -36.148 -21.681  1.00 88.17           C  
ATOM    163  CD1 TYR    21      20.664 -37.225 -21.744  1.00 88.17           C  
ATOM    164  CD2 TYR    21      18.992 -36.010 -20.543  1.00 88.17           C  
ATOM    165  CE1 TYR    21      20.757 -38.140 -20.700  1.00 88.17           C  
ATOM    166  CE2 TYR    21      19.077 -36.919 -19.494  1.00 88.17           C  
ATOM    167  CZ  TYR    21      19.961 -37.979 -19.581  1.00 88.17           C  
ATOM    168  OH  TYR    21      20.049 -38.883 -18.546  1.00 88.17           O  
ATOM    169  N   VAL    22      21.312 -33.135 -24.640  1.00 86.75           N  
ATOM    170  CA  VAL    22      21.295 -32.563 -25.982  1.00 86.75           C  
ATOM    171  C   VAL    22      21.294 -33.682 -27.021  1.00 86.75           C  
ATOM    172  O   VAL    22      22.156 -34.563 -26.995  1.00 86.75           O  
ATOM    173  CB  VAL    22      22.498 -31.622 -26.213  1.00 86.75           C  
ATOM    174  CG1 VAL    22      23.814 -32.384 -26.074  1.00 86.75           C  
ATOM    175  CG2 VAL    22      22.402 -30.961 -27.586  1.00 86.75           C  
ATOM    176  N   TYR    23      20.273 -33.705 -27.816  1.00 85.34           N  
ATOM    177  CA  TYR    23      20.071 -34.624 -28.930  1.00 85.34           C  
ATOM    178  C   TYR    23      20.437 -33.965 -30.254  1.00 85.34           C  
ATOM    179  O   TYR    23      19.785 -33.009 -30.681  1.00 85.34           O  
ATOM    180  CB  TYR    23      18.618 -35.107 -28.972  1.00 85.34           C  
ATOM    181  CG  TYR    23      18.303 -35.982 -30.161  1.00 85.34           C  
ATOM    182  CD1 TYR    23      17.320 -35.617 -31.079  1.00 85.34           C  
ATOM    183  CD2 TYR    23      18.986 -37.175 -30.368  1.00 85.34           C  
ATOM    184  CE1 TYR    23      17.025 -36.421 -32.174  1.00 85.34           C  
ATOM    185  CE2 TYR    23      18.699 -37.988 -31.461  1.00 85.34           C  
ATOM    186  CZ  TYR    23      17.719 -37.602 -32.357  1.00 85.34           C  
ATOM    187  OH  TYR    23      17.431 -38.402 -33.440  1.00 85.34           O  
ATOM    188  N   ALA    24      21.481 -34.375 -30.850  1.00 82.37           N  
ATOM    189  CA  ALA    24      21.948 -33.888 -32.145  1.00 82.37           C  
ATOM    190  C   ALA    24      21.793 -34.959 -33.221  1.00 82.37           C  
ATOM    191  O   ALA    24      22.660 -35.823 -33.375  1.00 82.37           O  
ATOM    192  CB  ALA    24      23.403 -33.438 -32.052  1.00 82.37           C  
ATOM    193  N   TYR    25      20.730 -34.864 -34.000  1.00 79.48           N  
ATOM    194  CA  TYR    25      20.422 -35.856 -35.024  1.00 79.48           C  
ATOM    195  C   TYR    25      21.437 -35.800 -36.160  1.00 79.48           C  
ATOM    196  O   TYR    25      21.774 -34.718 -36.647  1.00 79.48           O  
ATOM    197  CB  TYR    25      19.009 -35.639 -35.575  1.00 79.48           C  
ATOM    198  CG  TYR    25      18.593 -36.668 -36.598  1.00 79.48           C  
ATOM    199  CD1 TYR    25      18.532 -36.347 -37.952  1.00 79.48           C  
ATOM    200  CD2 TYR    25      18.258 -37.961 -36.213  1.00 79.48           C  
ATOM    201  CE1 TYR    25      18.146 -37.291 -38.899  1.00 79.48           C  
ATOM    202  CE2 TYR    25      17.871 -38.913 -37.151  1.00 79.48           C  
ATOM    203  CZ  TYR    25      17.819 -38.569 -38.489  1.00 79.48           C  
ATOM    204  OH  TYR    25      17.437 -39.508 -39.422  1.00 79.48           O  
ATOM    205  N   GLY    26      21.859 -36.950 -36.529  1.00 74.07           N  
ATOM    206  CA  GLY    26      22.770 -37.108 -37.651  1.00 74.07           C  
ATOM    207  C   GLY    26      24.229 -37.130 -37.236  1.00 74.07           C  
ATOM    208  O   GLY    26      25.119 -37.232 -38.083  1.00 74.07           O  
ATOM    209  N   THR    27      24.463 -36.821 -36.009  1.00 70.53           N  
ATOM    210  CA  THR    27      25.832 -36.988 -35.535  1.00 70.53           C  
ATOM    211  C   THR    27      26.028 -38.374 -34.926  1.00 70.53           C  
ATOM    212  O   THR    27      25.058 -39.032 -34.543  1.00 70.53           O  
ATOM    213  CB  THR    27      26.200 -35.912 -34.497  1.00 70.53           C  
ATOM    214  OG1 THR    27      25.382 -36.080 -33.332  1.00 70.53           O  
ATOM    215  CG2 THR    27      25.982 -34.510 -35.057  1.00 70.53           C  
ATOM    216  N   LYS    28      27.147 -39.055 -35.215  1.00 62.88           N  
ATOM    217  CA  LYS    28      27.406 -40.399 -34.707  1.00 62.88           C  
ATOM    218  C   LYS    28      27.287 -40.445 -33.187  1.00 62.88           C  
ATOM    219  O   LYS    28      26.774 -41.417 -32.628  1.00 62.88           O  
ATOM    220  CB  LYS    28      28.792 -40.879 -35.139  1.00 62.88           C  
ATOM    221  CG  LYS    28      28.807 -41.606 -36.476  1.00 62.88           C  
ATOM    222  CD  LYS    28      30.186 -42.173 -36.788  1.00 62.88           C  
ATOM    223  CE  LYS    28      30.224 -42.829 -38.161  1.00 62.88           C  
ATOM    224  NZ  LYS    28      31.571 -43.396 -38.468  1.00 62.88           N  
ATOM    225  N   GLU    29      27.555 -39.349 -32.577  1.00 59.19           N  
ATOM    226  CA  GLU    29      27.685 -39.401 -31.124  1.00 59.19           C  
ATOM    227  C   GLU    29      26.332 -39.219 -30.442  1.00 59.19           C  
ATOM    228  O   GLU    29      26.116 -39.719 -29.336  1.00 59.19           O  
ATOM    229  CB  GLU    29      28.669 -38.336 -30.634  1.00 59.19           C  
ATOM    230  CG  GLU    29      30.071 -38.484 -31.205  1.00 59.19           C  
ATOM    231  CD  GLU    29      30.494 -37.309 -32.072  1.00 59.19           C  
ATOM    232  OE1 GLU    29      31.610 -37.343 -32.638  1.00 59.19           O  
ATOM    233  OE2 GLU    29      29.702 -36.347 -32.185  1.00 59.19           O  
ATOM    234  N   ASN    30      25.363 -38.664 -31.171  1.00 61.65           N  
ATOM    235  CA  ASN    30      24.116 -38.324 -30.496  1.00 61.65           C  
ATOM    236  C   ASN    30      22.900 -38.740 -31.320  1.00 61.65           C  
ATOM    237  O   ASN    30      21.908 -38.013 -31.381  1.00 61.65           O  
ATOM    238  CB  ASN    30      24.062 -36.826 -30.190  1.00 61.65           C  
ATOM    239  CG  ASN    30      24.870 -36.450 -28.964  1.00 61.65           C  
ATOM    240  OD1 ASN    30      25.371 -37.320 -28.245  1.00 61.65           O  
ATOM    241  ND2 ASN    30      25.004 -35.153 -28.716  1.00 61.65           N  
ATOM    242  N   ALA    31      23.009 -39.987 -32.043  1.00 67.47           N  
ATOM    243  CA  ALA    31      21.943 -40.296 -32.993  1.00 67.47           C  
ATOM    244  C   ALA    31      20.725 -40.876 -32.281  1.00 67.47           C  
ATOM    245  O   ALA    31      19.626 -40.902 -32.839  1.00 67.47           O  
ATOM    246  CB  ALA    31      22.445 -41.266 -34.059  1.00 67.47           C  
ATOM    247  N   GLU    32      20.971 -41.196 -30.943  1.00 78.76           N  
ATOM    248  CA  GLU    32      19.801 -41.842 -30.355  1.00 78.76           C  
ATOM    249  C   GLU    32      19.226 -41.008 -29.214  1.00 78.76           C  
ATOM    250  O   GLU    32      19.973 -40.428 -28.424  1.00 78.76           O  
ATOM    251  CB  GLU    32      20.156 -43.245 -29.854  1.00 78.76           C  
ATOM    252  CG  GLU    32      20.478 -44.232 -30.967  1.00 78.76           C  
ATOM    253  CD  GLU    32      19.757 -45.562 -30.816  1.00 78.76           C  
ATOM    254  OE1 GLU    32      19.605 -46.287 -31.825  1.00 78.76           O  
ATOM    255  OE2 GLU    32      19.341 -45.881 -29.680  1.00 78.76           O  
ATOM    256  N   TRP    33      17.928 -40.890 -29.269  1.00 82.63           N  
ATOM    257  CA  TRP    33      17.233 -40.262 -28.150  1.00 82.63           C  
ATOM    258  C   TRP    33      17.518 -41.003 -26.847  1.00 82.63           C  
ATOM    259  O   TRP    33      17.545 -42.236 -26.820  1.00 82.63           O  
ATOM    260  CB  TRP    33      15.725 -40.220 -28.408  1.00 82.63           C  
ATOM    261  CG  TRP    33      14.933 -39.599 -27.296  1.00 82.63           C  
ATOM    262  CD1 TRP    33      14.287 -40.251 -26.282  1.00 82.63           C  
ATOM    263  CD2 TRP    33      14.701 -38.203 -27.088  1.00 82.63           C  
ATOM    264  NE1 TRP    33      13.667 -39.342 -25.456  1.00 82.63           N  
ATOM    265  CE2 TRP    33      13.906 -38.079 -25.928  1.00 82.63           C  
ATOM    266  CE3 TRP    33      15.091 -37.042 -27.771  1.00 82.63           C  
ATOM    267  CZ2 TRP    33      13.491 -36.839 -25.435  1.00 82.63           C  
ATOM    268  CZ3 TRP    33      14.677 -35.809 -27.279  1.00 82.63           C  
ATOM    269  CH2 TRP    33      13.886 -35.720 -26.122  1.00 82.63           C  
ATOM    270  N   PRO    34      17.804 -40.131 -25.725  1.00 83.25           N  
ATOM    271  CA  PRO    34      17.569 -38.693 -25.582  1.00 83.25           C  
ATOM    272  C   PRO    34      18.810 -37.858 -25.893  1.00 83.25           C  
ATOM    273  O   PRO    34      18.842 -36.660 -25.601  1.00 83.25           O  
ATOM    274  CB  PRO    34      17.167 -38.545 -24.112  1.00 83.25           C  
ATOM    275  CG  PRO    34      17.919 -39.624 -23.400  1.00 83.25           C  
ATOM    276  CD  PRO    34      18.073 -40.792 -24.332  1.00 83.25           C  
ATOM    277  N   GLY    35      19.928 -38.434 -26.318  1.00 84.98           N  
ATOM    278  CA  GLY    35      21.180 -37.775 -26.655  1.00 84.98           C  
ATOM    279  C   GLY    35      22.200 -37.822 -25.533  1.00 84.98           C  
ATOM    280  O   GLY    35      22.271 -38.806 -24.793  1.00 84.98           O  
ATOM    281  N   GLU    36      23.065 -36.874 -25.411  1.00 86.80           N  
ATOM    282  CA  GLU    36      24.171 -36.814 -24.460  1.00 86.80           C  
ATOM    283  C   GLU    36      23.776 -36.046 -23.202  1.00 86.80           C  
ATOM    284  O   GLU    36      23.150 -34.987 -23.286  1.00 86.80           O  
ATOM    285  CB  GLU    36      25.402 -36.171 -25.104  1.00 86.80           C  
ATOM    286  CG  GLU    36      26.629 -36.153 -24.204  1.00 86.80           C  
ATOM    287  CD  GLU    36      27.893 -35.708 -24.922  1.00 86.80           C  
ATOM    288  OE1 GLU    36      28.954 -35.593 -24.268  1.00 86.80           O  
ATOM    289  OE2 GLU    36      27.820 -35.470 -26.149  1.00 86.80           O  
ATOM    290  N   LEU    37      23.986 -36.791 -22.010  1.00 89.34           N  
ATOM    291  CA  LEU    37      23.810 -36.105 -20.735  1.00 89.34           C  
ATOM    292  C   LEU    37      24.749 -34.907 -20.629  1.00 89.34           C  
ATOM    293  O   LEU    37      25.959 -35.043 -20.819  1.00 89.34           O  
ATOM    294  CB  LEU    37      24.058 -37.066 -19.570  1.00 89.34           C  
ATOM    295  CG  LEU    37      23.909 -36.481 -18.164  1.00 89.34           C  
ATOM    296  CD1 LEU    37      22.488 -35.971 -17.950  1.00 89.34           C  
ATOM    297  CD2 LEU    37      24.274 -37.522 -17.111  1.00 89.34           C  
ATOM    298  N   MET    38      24.223 -33.741 -20.378  1.00 91.78           N  
ATOM    299  CA  MET    38      25.011 -32.520 -20.227  1.00 91.78           C  
ATOM    300  C   MET    38      25.420 -32.314 -18.772  1.00 91.78           C  
ATOM    301  O   MET    38      24.730 -32.770 -17.858  1.00 91.78           O  
ATOM    302  CB  MET    38      24.225 -31.307 -20.726  1.00 91.78           C  
ATOM    303  CG  MET    38      23.758 -31.430 -22.168  1.00 91.78           C  
ATOM    304  SD  MET    38      22.854 -29.941 -22.744  1.00 91.78           S  
ATOM    305  CE  MET    38      24.245 -28.813 -23.030  1.00 91.78           C  
ATOM    306  N   THR    39      26.573 -31.751 -18.538  1.00 91.39           N  
ATOM    307  CA  THR    39      27.125 -31.541 -17.205  1.00 91.39           C  
ATOM    308  C   THR    39      26.973 -30.083 -16.780  1.00 91.39           C  
ATOM    309  O   THR    39      27.263 -29.172 -17.558  1.00 91.39           O  
ATOM    310  CB  THR    39      28.609 -31.945 -17.144  1.00 91.39           C  
ATOM    311  OG1 THR    39      28.777 -33.223 -17.770  1.00 91.39           O  
ATOM    312  CG2 THR    39      29.098 -32.030 -15.703  1.00 91.39           C  
ATOM    313  N   LYS    40      26.405 -29.882 -15.643  1.00 89.14           N  
ATOM    314  CA  LYS    40      26.244 -28.534 -15.106  1.00 89.14           C  
ATOM    315  C   LYS    40      27.594 -27.920 -14.746  1.00 89.14           C  
ATOM    316  O   LYS    40      28.377 -28.520 -14.007  1.00 89.14           O  
ATOM    317  CB  LYS    40      25.332 -28.551 -13.878  1.00 89.14           C  
ATOM    318  CG  LYS    40      24.863 -27.173 -13.436  1.00 89.14           C  
ATOM    319  CD  LYS    40      23.870 -27.263 -12.284  1.00 89.14           C  
ATOM    320  CE  LYS    40      23.335 -25.891 -11.897  1.00 89.14           C  
ATOM    321  NZ  LYS    40      22.442 -25.962 -10.702  1.00 89.14           N  
ATOM    322  N   GLU    41      27.860 -26.789 -15.261  1.00 82.66           N  
ATOM    323  CA  GLU    41      29.099 -26.072 -14.975  1.00 82.66           C  
ATOM    324  C   GLU    41      28.929 -25.126 -13.790  1.00 82.66           C  
ATOM    325  O   GLU    41      27.813 -24.926 -13.304  1.00 82.66           O  
ATOM    326  CB  GLU    41      29.567 -25.294 -16.207  1.00 82.66           C  
ATOM    327  CG  GLU    41      29.921 -26.177 -17.395  1.00 82.66           C  
ATOM    328  CD  GLU    41      31.210 -26.960 -17.198  1.00 82.66           C  
ATOM    329  OE1 GLU    41      31.238 -28.171 -17.515  1.00 82.66           O  
ATOM    330  OE2 GLU    41      32.198 -26.358 -16.722  1.00 82.66           O  
ATOM    331  N   ASP    42      30.005 -24.637 -13.225  1.00 71.40           N  
ATOM    332  CA  ASP    42      29.970 -23.677 -12.126  1.00 71.40           C  
ATOM    333  C   ASP    42      29.115 -22.463 -12.484  1.00 71.40           C  
ATOM    334  O   ASP    42      28.529 -21.829 -11.604  1.00 71.40           O  
ATOM    335  CB  ASP    42      31.386 -23.232 -11.756  1.00 71.40           C  
ATOM    336  CG  ASP    42      32.194 -24.326 -11.081  1.00 71.40           C  
ATOM    337  OD1 ASP    42      31.599 -25.313 -10.597  1.00 71.40           O  
ATOM    338  OD2 ASP    42      33.437 -24.199 -11.030  1.00 71.40           O  
ATOM    339  N   SER    43      29.052 -22.207 -13.810  1.00 64.72           N  
ATOM    340  CA  SER    43      28.241 -21.096 -14.297  1.00 64.72           C  
ATOM    341  C   SER    43      26.754 -21.370 -14.102  1.00 64.72           C  
ATOM    342  O   SER    43      25.931 -20.457 -14.199  1.00 64.72           O  
ATOM    343  CB  SER    43      28.530 -20.829 -15.775  1.00 64.72           C  
ATOM    344  OG  SER    43      28.138 -21.934 -16.572  1.00 64.72           O  
ATOM    345  N   GLY    44      26.374 -22.564 -13.800  1.00 73.93           N  
ATOM    346  CA  GLY    44      24.985 -22.993 -13.772  1.00 73.93           C  
ATOM    347  C   GLY    44      24.503 -23.542 -15.102  1.00 73.93           C  
ATOM    348  O   GLY    44      23.406 -24.098 -15.189  1.00 73.93           O  
ATOM    349  N   LEU    45      25.282 -23.339 -16.229  1.00 78.95           N  
ATOM    350  CA  LEU    45      24.913 -23.848 -17.546  1.00 78.95           C  
ATOM    351  C   LEU    45      25.253 -25.330 -17.670  1.00 78.95           C  
ATOM    352  O   LEU    45      26.212 -25.805 -17.057  1.00 78.95           O  
ATOM    353  CB  LEU    45      25.624 -23.055 -18.646  1.00 78.95           C  
ATOM    354  CG  LEU    45      25.282 -21.568 -18.739  1.00 78.95           C  
ATOM    355  CD1 LEU    45      26.158 -20.886 -19.784  1.00 78.95           C  
ATOM    356  CD2 LEU    45      23.804 -21.378 -19.066  1.00 78.95           C  
ATOM    357  N   TYR    46      24.576 -25.936 -18.527  1.00 88.01           N  
ATOM    358  CA  TYR    46      24.832 -27.330 -18.870  1.00 88.01           C  
ATOM    359  C   TYR    46      25.622 -27.436 -20.170  1.00 88.01           C  
ATOM    360  O   TYR    46      25.339 -26.721 -21.135  1.00 88.01           O  
ATOM    361  CB  TYR    46      23.517 -28.104 -18.994  1.00 88.01           C  
ATOM    362  CG  TYR    46      22.846 -28.377 -17.670  1.00 88.01           C  
ATOM    363  CD1 TYR    46      22.823 -29.662 -17.130  1.00 88.01           C  
ATOM    364  CD2 TYR    46      22.233 -27.353 -16.956  1.00 88.01           C  
ATOM    365  CE1 TYR    46      22.205 -29.919 -15.911  1.00 88.01           C  
ATOM    366  CE2 TYR    46      21.612 -27.598 -15.736  1.00 88.01           C  
ATOM    367  CZ  TYR    46      21.603 -28.882 -15.222  1.00 88.01           C  
ATOM    368  OH  TYR    46      20.989 -29.131 -14.015  1.00 88.01           O  
ATOM    369  N   LYS    47      26.625 -28.146 -20.128  1.00 86.85           N  
ATOM    370  CA  LYS    47      27.581 -28.186 -21.231  1.00 86.85           C  
ATOM    371  C   LYS    47      27.713 -29.598 -21.794  1.00 86.85           C  
ATOM    372  O   LYS    47      27.624 -30.578 -21.052  1.00 86.85           O  
ATOM    373  CB  LYS    47      28.948 -27.673 -20.775  1.00 86.85           C  
ATOM    374  CG  LYS    47      30.026 -27.748 -21.847  1.00 86.85           C  
ATOM    375  CD  LYS    47      31.375 -27.281 -21.316  1.00 86.85           C  
ATOM    376  CE  LYS    47      32.338 -28.445 -21.130  1.00 86.85           C  
ATOM    377  NZ  LYS    47      33.704 -27.979 -20.747  1.00 86.85           N  
ATOM    378  N   ALA    48      27.840 -29.742 -23.148  1.00 87.71           N  
ATOM    379  CA  ALA    48      28.219 -30.969 -23.845  1.00 87.71           C  
ATOM    380  C   ALA    48      29.244 -30.684 -24.939  1.00 87.71           C  
ATOM    381  O   ALA    48      29.262 -29.592 -25.513  1.00 87.71           O  
ATOM    382  CB  ALA    48      26.987 -31.647 -24.438  1.00 87.71           C  
ATOM    383  N   SER    49      30.137 -31.621 -25.191  1.00 84.64           N  
ATOM    384  CA  SER    49      31.194 -31.465 -26.186  1.00 84.64           C  
ATOM    385  C   SER    49      30.966 -32.381 -27.383  1.00 84.64           C  
ATOM    386  O   SER    49      30.464 -33.497 -27.232  1.00 84.64           O  
ATOM    387  CB  SER    49      32.561 -31.754 -25.565  1.00 84.64           C  
ATOM    388  OG  SER    49      32.842 -30.838 -24.520  1.00 84.64           O  
ATOM    389  N   PHE    50      31.198 -31.860 -28.612  1.00 80.84           N  
ATOM    390  CA  PHE    50      31.068 -32.586 -29.869  1.00 80.84           C  
ATOM    391  C   PHE    50      32.389 -32.593 -30.630  1.00 80.84           C  
ATOM    392  O   PHE    50      33.311 -31.848 -30.290  1.00 80.84           O  
ATOM    393  CB  PHE    50      29.966 -31.970 -30.736  1.00 80.84           C  
ATOM    394  CG  PHE    50      28.646 -31.826 -30.028  1.00 80.84           C  
ATOM    395  CD1 PHE    50      27.720 -32.862 -30.037  1.00 80.84           C  
ATOM    396  CD2 PHE    50      28.331 -30.654 -29.353  1.00 80.84           C  
ATOM    397  CE1 PHE    50      26.497 -32.732 -29.383  1.00 80.84           C  
ATOM    398  CE2 PHE    50      27.111 -30.517 -28.697  1.00 80.84           C  
ATOM    399  CZ  PHE    50      26.195 -31.556 -28.714  1.00 80.84           C  
ATOM    400  N   ALA    51      32.433 -33.525 -31.619  1.00 73.25           N  
ATOM    401  CA  ALA    51      33.585 -33.548 -32.517  1.00 73.25           C  
ATOM    402  C   ALA    51      33.702 -32.238 -33.292  1.00 73.25           C  
ATOM    403  O   ALA    51      32.735 -31.479 -33.389  1.00 73.25           O  
ATOM    404  CB  ALA    51      33.484 -34.727 -33.482  1.00 73.25           C  
ATOM    405  N   SER    52      34.837 -32.014 -33.920  1.00 65.40           N  
ATOM    406  CA  SER    52      35.168 -30.716 -34.499  1.00 65.40           C  
ATOM    407  C   SER    52      34.318 -30.429 -35.733  1.00 65.40           C  
ATOM    408  O   SER    52      34.039 -29.269 -36.044  1.00 65.40           O  
ATOM    409  CB  SER    52      36.651 -30.655 -34.867  1.00 65.40           C  
ATOM    410  OG  SER    52      36.987 -31.687 -35.778  1.00 65.40           O  
ATOM    411  N   SER    53      33.986 -31.396 -36.581  1.00 68.55           N  
ATOM    412  CA  SER    53      33.106 -31.116 -37.711  1.00 68.55           C  
ATOM    413  C   SER    53      31.639 -31.188 -37.301  1.00 68.55           C  
ATOM    414  O   SER    53      30.935 -32.135 -37.658  1.00 68.55           O  
ATOM    415  CB  SER    53      33.373 -32.097 -38.854  1.00 68.55           C  
ATOM    416  OG  SER    53      33.355 -33.434 -38.384  1.00 68.55           O  
ATOM    417  N   PHE    54      31.162 -30.289 -36.426  1.00 75.12           N  
ATOM    418  CA  PHE    54      29.793 -30.478 -35.963  1.00 75.12           C  
ATOM    419  C   PHE    54      28.796 -30.124 -37.060  1.00 75.12           C  
ATOM    420  O   PHE    54      28.827 -29.016 -37.600  1.00 75.12           O  
ATOM    421  CB  PHE    54      29.524 -29.629 -34.716  1.00 75.12           C  
ATOM    422  CG  PHE    54      28.161 -29.848 -34.115  1.00 75.12           C  
ATOM    423  CD1 PHE    54      27.104 -29.002 -34.428  1.00 75.12           C  
ATOM    424  CD2 PHE    54      27.938 -30.900 -33.237  1.00 75.12           C  
ATOM    425  CE1 PHE    54      25.842 -29.202 -33.874  1.00 75.12           C  
ATOM    426  CE2 PHE    54      26.679 -31.107 -32.679  1.00 75.12           C  
ATOM    427  CZ  PHE    54      25.633 -30.256 -32.998  1.00 75.12           C  
ATOM    428  N   LYS    55      28.138 -31.065 -37.540  1.00 78.08           N  
ATOM    429  CA  LYS    55      27.017 -30.912 -38.464  1.00 78.08           C  
ATOM    430  C   LYS    55      25.825 -31.758 -38.026  1.00 78.08           C  
ATOM    431  O   LYS    55      25.954 -32.967 -37.826  1.00 78.08           O  
ATOM    432  CB  LYS    55      27.436 -31.294 -39.884  1.00 78.08           C  
ATOM    433  CG  LYS    55      26.395 -30.968 -40.945  1.00 78.08           C  
ATOM    434  CD  LYS    55      26.910 -31.271 -42.346  1.00 78.08           C  
ATOM    435  CE  LYS    55      25.858 -30.975 -43.407  1.00 78.08           C  
ATOM    436  NZ  LYS    55      26.362 -31.263 -44.783  1.00 78.08           N  
ATOM    437  N   SER    56      24.800 -31.095 -37.689  1.00 78.86           N  
ATOM    438  CA  SER    56      23.587 -31.823 -37.328  1.00 78.86           C  
ATOM    439  C   SER    56      22.385 -31.320 -38.120  1.00 78.86           C  
ATOM    440  O   SER    56      22.316 -30.141 -38.473  1.00 78.86           O  
ATOM    441  CB  SER    56      23.310 -31.695 -35.830  1.00 78.86           C  
ATOM    442  OG  SER    56      21.954 -31.985 -35.542  1.00 78.86           O  
ATOM    443  N   GLU    57      21.557 -32.185 -38.386  1.00 78.08           N  
ATOM    444  CA  GLU    57      20.323 -31.823 -39.077  1.00 78.08           C  
ATOM    445  C   GLU    57      19.284 -31.276 -38.101  1.00 78.08           C  
ATOM    446  O   GLU    57      18.344 -30.590 -38.508  1.00 78.08           O  
ATOM    447  CB  GLU    57      19.754 -33.028 -39.830  1.00 78.08           C  
ATOM    448  CG  GLU    57      20.627 -33.499 -40.984  1.00 78.08           C  
ATOM    449  CD  GLU    57      20.023 -34.661 -41.757  1.00 78.08           C  
ATOM    450  OE1 GLU    57      20.709 -35.224 -42.640  1.00 78.08           O  
ATOM    451  OE2 GLU    57      18.855 -35.010 -41.478  1.00 78.08           O  
ATOM    452  N   LYS    58      19.526 -31.767 -36.880  1.00 78.47           N  
ATOM    453  CA  LYS    58      18.534 -31.464 -35.852  1.00 78.47           C  
ATOM    454  C   LYS    58      19.174 -31.409 -34.468  1.00 78.47           C  
ATOM    455  O   LYS    58      20.010 -32.251 -34.131  1.00 78.47           O  
ATOM    456  CB  LYS    58      17.410 -32.501 -35.869  1.00 78.47           C  
ATOM    457  CG  LYS    58      16.212 -32.129 -35.007  1.00 78.47           C  
ATOM    458  CD  LYS    58      15.150 -33.221 -35.025  1.00 78.47           C  
ATOM    459  CE  LYS    58      14.364 -33.217 -36.330  1.00 78.47           C  
ATOM    460  NZ  LYS    58      13.272 -34.236 -36.322  1.00 78.47           N  
ATOM    461  N   ILE    59      18.856 -30.353 -33.680  1.00 81.44           N  
ATOM    462  CA  ILE    59      19.352 -30.299 -32.309  1.00 81.44           C  
ATOM    463  C   ILE    59      18.186 -30.089 -31.346  1.00 81.44           C  
ATOM    464  O   ILE    59      17.358 -29.197 -31.549  1.00 81.44           O  
ATOM    465  CB  ILE    59      20.402 -29.179 -32.132  1.00 81.44           C  
ATOM    466  CG1 ILE    59      21.611 -29.432 -33.040  1.00 81.44           C  
ATOM    467  CG2 ILE    59      20.832 -29.069 -30.666  1.00 81.44           C  
ATOM    468  CD1 ILE    59      22.659 -28.328 -32.997  1.00 81.44           C  
ATOM    469  N   ILE    60      18.101 -30.901 -30.327  1.00 82.33           N  
ATOM    470  CA  ILE    60      17.065 -30.806 -29.304  1.00 82.33           C  
ATOM    471  C   ILE    60      17.696 -30.926 -27.918  1.00 82.33           C  
ATOM    472  O   ILE    60      18.464 -31.855 -27.657  1.00 82.33           O  
ATOM    473  CB  ILE    60      15.981 -31.890 -29.495  1.00 82.33           C  
ATOM    474  CG1 ILE    60      15.339 -31.765 -30.882  1.00 82.33           C  
ATOM    475  CG2 ILE    60      14.923 -31.797 -28.391  1.00 82.33           C  
ATOM    476  CD1 ILE    60      14.373 -32.892 -31.221  1.00 82.33           C  
ATOM    477  N   PHE    61      17.360 -29.998 -27.100  1.00 85.39           N  
ATOM    478  CA  PHE    61      17.638 -30.145 -25.677  1.00 85.39           C  
ATOM    479  C   PHE    61      16.447 -30.760 -24.952  1.00 85.39           C  
ATOM    480  O   PHE    61      15.297 -30.414 -25.232  1.00 85.39           O  
ATOM    481  CB  PHE    61      17.990 -28.791 -25.054  1.00 85.39           C  
ATOM    482  CG  PHE    61      19.220 -28.153 -25.641  1.00 85.39           C  
ATOM    483  CD1 PHE    61      20.485 -28.484 -25.170  1.00 85.39           C  
ATOM    484  CD2 PHE    61      19.111 -27.221 -26.666  1.00 85.39           C  
ATOM    485  CE1 PHE    61      21.625 -27.896 -25.713  1.00 85.39           C  
ATOM    486  CE2 PHE    61      20.246 -26.628 -27.213  1.00 85.39           C  
ATOM    487  CZ  PHE    61      21.502 -26.966 -26.734  1.00 85.39           C  
ATOM    488  N   ASN    62      16.714 -31.673 -24.078  1.00 85.55           N  
ATOM    489  CA  ASN    62      15.614 -32.394 -23.446  1.00 85.55           C  
ATOM    490  C   ASN    62      15.975 -32.842 -22.033  1.00 85.55           C  
ATOM    491  O   ASN    62      17.105 -32.642 -21.583  1.00 85.55           O  
ATOM    492  CB  ASN    62      15.203 -33.599 -24.296  1.00 85.55           C  
ATOM    493  CG  ASN    62      16.280 -34.664 -24.359  1.00 85.55           C  
ATOM    494  OD1 ASN    62      16.366 -35.529 -23.484  1.00 85.55           O  
ATOM    495  ND2 ASN    62      17.108 -34.609 -25.395  1.00 85.55           N  
ATOM    496  N   ASN    63      15.041 -33.389 -21.279  1.00 85.07           N  
ATOM    497  CA  ASN    63      15.255 -33.779 -19.889  1.00 85.07           C  
ATOM    498  C   ASN    63      15.380 -35.293 -19.745  1.00 85.07           C  
ATOM    499  O   ASN    63      15.215 -35.833 -18.650  1.00 85.07           O  
ATOM    500  CB  ASN    63      14.123 -33.254 -19.004  1.00 85.07           C  
ATOM    501  CG  ASN    63      12.770 -33.817 -19.390  1.00 85.07           C  
ATOM    502  OD1 ASN    63      12.632 -34.484 -20.418  1.00 85.07           O  
ATOM    503  ND2 ASN    63      11.761 -33.554 -18.567  1.00 85.07           N  
ATOM    504  N   GLY    64      15.422 -36.018 -20.903  1.00 81.76           N  
ATOM    505  CA  GLY    64      15.680 -37.445 -20.798  1.00 81.76           C  
ATOM    506  C   GLY    64      14.416 -38.283 -20.808  1.00 81.76           C  
ATOM    507  O   GLY    64      14.480 -39.514 -20.790  1.00 81.76           O  
ATOM    508  N   LEU    65      13.264 -37.713 -20.605  1.00 71.39           N  
ATOM    509  CA  LEU    65      12.029 -38.484 -20.520  1.00 71.39           C  
ATOM    510  C   LEU    65      11.703 -39.137 -21.860  1.00 71.39           C  
ATOM    511  O   LEU    65      12.295 -38.790 -22.884  1.00 71.39           O  
ATOM    512  CB  LEU    65      10.868 -37.590 -20.079  1.00 71.39           C  
ATOM    513  CG  LEU    65      10.964 -37.000 -18.671  1.00 71.39           C  
ATOM    514  CD1 LEU    65       9.854 -35.978 -18.448  1.00 71.39           C  
ATOM    515  CD2 LEU    65      10.899 -38.104 -17.622  1.00 71.39           C  
ATOM    516  N   GLU    66      11.047 -40.305 -21.883  1.00 62.26           N  
ATOM    517  CA  GLU    66      10.708 -41.096 -23.062  1.00 62.26           C  
ATOM    518  C   GLU    66      10.235 -40.206 -24.208  1.00 62.26           C  
ATOM    519  O   GLU    66       9.663 -39.139 -23.976  1.00 62.26           O  
ATOM    520  CB  GLU    66       9.633 -42.133 -22.723  1.00 62.26           C  
ATOM    521  CG  GLU    66      10.193 -43.476 -22.279  1.00 62.26           C  
ATOM    522  CD  GLU    66       9.124 -44.543 -22.102  1.00 62.26           C  
ATOM    523  OE1 GLU    66       9.469 -45.699 -21.769  1.00 62.26           O  
ATOM    524  OE2 GLU    66       7.931 -44.219 -22.298  1.00 62.26           O  
ATOM    525  N   LYS    67      10.572 -40.533 -25.404  1.00 57.10           N  
ATOM    526  CA  LYS    67      10.122 -39.853 -26.615  1.00 57.10           C  
ATOM    527  C   LYS    67       8.619 -39.594 -26.573  1.00 57.10           C  
ATOM    528  O   LYS    67       7.834 -40.504 -26.296  1.00 57.10           O  
ATOM    529  CB  LYS    67      10.478 -40.673 -27.856  1.00 57.10           C  
ATOM    530  CG  LYS    67      10.980 -39.840 -29.026  1.00 57.10           C  
ATOM    531  CD  LYS    67      11.320 -40.712 -30.228  1.00 57.10           C  
ATOM    532  CE  LYS    67      11.769 -39.875 -31.417  1.00 57.10           C  
ATOM    533  NZ  LYS    67      12.126 -40.727 -32.591  1.00 57.10           N  
ATOM    534  N   GLY    68       8.193 -38.266 -26.681  1.00 52.89           N  
ATOM    535  CA  GLY    68       6.786 -37.929 -26.827  1.00 52.89           C  
ATOM    536  C   GLY    68       6.086 -37.700 -25.501  1.00 52.89           C  
ATOM    537  O   GLY    68       4.958 -37.202 -25.466  1.00 52.89           O  
ATOM    538  N   ASN    69       6.462 -38.387 -24.515  1.00 50.05           N  
ATOM    539  CA  ASN    69       5.695 -38.100 -23.308  1.00 50.05           C  
ATOM    540  C   ASN    69       6.184 -36.827 -22.623  1.00 50.05           C  
ATOM    541  O   ASN    69       5.474 -36.247 -21.800  1.00 50.05           O  
ATOM    542  CB  ASN    69       5.758 -39.282 -22.338  1.00 50.05           C  
ATOM    543  CG  ASN    69       4.566 -40.209 -22.470  1.00 50.05           C  
ATOM    544  OD1 ASN    69       3.653 -39.959 -23.262  1.00 50.05           O  
ATOM    545  ND2 ASN    69       4.565 -41.288 -21.696  1.00 50.05           N  
ATOM    546  N   GLY    70       6.919 -36.014 -23.344  1.00 46.49           N  
ATOM    547  CA  GLY    70       7.533 -34.965 -22.546  1.00 46.49           C  
ATOM    548  C   GLY    70       7.608 -33.632 -23.268  1.00 46.49           C  
ATOM    549  O   GLY    70       8.129 -33.552 -24.381  1.00 46.49           O  
ATOM    550  N   LYS    71       6.427 -33.027 -23.400  1.00 50.13           N  
ATOM    551  CA  LYS    71       6.168 -31.590 -23.431  1.00 50.13           C  
ATOM    552  C   LYS    71       7.420 -30.798 -23.065  1.00 50.13           C  
ATOM    553  O   LYS    71       7.589 -29.657 -23.502  1.00 50.13           O  
ATOM    554  CB  LYS    71       5.023 -31.230 -22.483  1.00 50.13           C  
ATOM    555  CG  LYS    71       3.647 -31.629 -22.994  1.00 50.13           C  
ATOM    556  CD  LYS    71       2.542 -31.139 -22.068  1.00 50.13           C  
ATOM    557  CE  LYS    71       1.166 -31.560 -22.565  1.00 50.13           C  
ATOM    558  NZ  LYS    71       0.082 -31.115 -21.639  1.00 50.13           N  
ATOM    559  N   GLU    72       8.448 -31.526 -22.669  1.00 57.37           N  
ATOM    560  CA  GLU    72       9.356 -30.490 -22.186  1.00 57.37           C  
ATOM    561  C   GLU    72      10.654 -30.477 -22.988  1.00 57.37           C  
ATOM    562  O   GLU    72      11.685 -30.963 -22.517  1.00 57.37           O  
ATOM    563  CB  GLU    72       9.658 -30.690 -20.699  1.00 57.37           C  
ATOM    564  CG  GLU    72       8.466 -30.431 -19.789  1.00 57.37           C  
ATOM    565  CD  GLU    72       8.732 -30.788 -18.335  1.00 57.37           C  
ATOM    566  OE1 GLU    72       7.881 -30.481 -17.469  1.00 57.37           O  
ATOM    567  OE2 GLU    72       9.800 -31.378 -18.060  1.00 57.37           O  
ATOM    568  N   GLN    73      10.569 -30.676 -24.267  1.00 61.00           N  
ATOM    569  CA  GLN    73      11.710 -30.472 -25.153  1.00 61.00           C  
ATOM    570  C   GLN    73      11.788 -29.023 -25.626  1.00 61.00           C  
ATOM    571  O   GLN    73      10.773 -28.326 -25.678  1.00 61.00           O  
ATOM    572  CB  GLN    73      11.631 -31.413 -26.356  1.00 61.00           C  
ATOM    573  CG  GLN    73      11.347 -32.862 -25.986  1.00 61.00           C  
ATOM    574  CD  GLN    73      11.138 -33.748 -27.200  1.00 61.00           C  
ATOM    575  OE1 GLN    73      11.248 -33.294 -28.343  1.00 61.00           O  
ATOM    576  NE2 GLN    73      10.834 -35.019 -26.961  1.00 61.00           N  
ATOM    577  N   TYR    74      12.876 -28.367 -25.404  1.00 61.91           N  
ATOM    578  CA  TYR    74      13.090 -27.124 -26.137  1.00 61.91           C  
ATOM    579  C   TYR    74      13.062 -27.368 -27.642  1.00 61.91           C  
ATOM    580  O   TYR    74      13.603 -28.364 -28.126  1.00 61.91           O  
ATOM    581  CB  TYR    74      14.423 -26.486 -25.737  1.00 61.91           C  
ATOM    582  CG  TYR    74      14.366 -24.982 -25.623  1.00 61.91           C  
ATOM    583  CD1 TYR    74      14.756 -24.168 -26.684  1.00 61.91           C  
ATOM    584  CD2 TYR    74      13.922 -24.372 -24.455  1.00 61.91           C  
ATOM    585  CE1 TYR    74      14.706 -22.782 -26.583  1.00 61.91           C  
ATOM    586  CE2 TYR    74      13.869 -22.986 -24.343  1.00 61.91           C  
ATOM    587  CZ  TYR    74      14.262 -22.201 -25.411  1.00 61.91           C  
ATOM    588  OH  TYR    74      14.211 -20.830 -25.306  1.00 61.91           O  
ATOM    589  N   PRO    75      12.254 -26.599 -28.367  1.00 55.65           N  
ATOM    590  CA  PRO    75      11.863 -26.980 -29.727  1.00 55.65           C  
ATOM    591  C   PRO    75      13.053 -27.084 -30.677  1.00 55.65           C  
ATOM    592  O   PRO    75      14.143 -26.596 -30.363  1.00 55.65           O  
ATOM    593  CB  PRO    75      10.922 -25.850 -30.152  1.00 55.65           C  
ATOM    594  CG  PRO    75      11.109 -24.788 -29.117  1.00 55.65           C  
ATOM    595  CD  PRO    75      12.141 -25.257 -28.133  1.00 55.65           C  
ATOM    596  N   GLU    76      12.958 -28.066 -31.601  1.00 59.79           N  
ATOM    597  CA  GLU    76      13.445 -28.558 -32.886  1.00 59.79           C  
ATOM    598  C   GLU    76      14.151 -27.453 -33.668  1.00 59.79           C  
ATOM    599  O   GLU    76      13.529 -26.458 -34.044  1.00 59.79           O  
ATOM    600  CB  GLU    76      12.293 -29.134 -33.713  1.00 59.79           C  
ATOM    601  CG  GLU    76      12.251 -30.655 -33.733  1.00 59.79           C  
ATOM    602  CD  GLU    76      11.071 -31.213 -34.512  1.00 59.79           C  
ATOM    603  OE1 GLU    76      10.947 -32.454 -34.620  1.00 59.79           O  
ATOM    604  OE2 GLU    76      10.264 -30.402 -35.019  1.00 59.79           O  
ATOM    605  N   ALA    77      15.213 -26.979 -33.266  1.00 58.38           N  
ATOM    606  CA  ALA    77      15.857 -26.001 -34.140  1.00 58.38           C  
ATOM    607  C   ALA    77      16.333 -26.653 -35.435  1.00 58.38           C  
ATOM    608  O   ALA    77      16.514 -27.871 -35.494  1.00 58.38           O  
ATOM    609  CB  ALA    77      17.028 -25.335 -33.421  1.00 58.38           C  
ATOM    610  N   ALA    78      16.287 -25.897 -36.553  1.00 65.72           N  
ATOM    611  CA  ALA    78      16.863 -26.293 -37.835  1.00 65.72           C  
ATOM    612  C   ALA    78      18.319 -26.721 -37.674  1.00 65.72           C  
ATOM    613  O   ALA    78      18.910 -26.544 -36.607  1.00 65.72           O  
ATOM    614  CB  ALA    78      16.755 -25.151 -38.842  1.00 65.72           C  
ATOM    615  N   GLY    79      18.725 -27.605 -38.497  1.00 73.75           N  
ATOM    616  CA  GLY    79      20.068 -28.149 -38.620  1.00 73.75           C  
ATOM    617  C   GLY    79      21.151 -27.092 -38.520  1.00 73.75           C  
ATOM    618  O   GLY    79      20.910 -25.919 -38.809  1.00 73.75           O  
ATOM    619  N   LEU    80      22.121 -27.299 -37.861  1.00 78.34           N  
ATOM    620  CA  LEU    80      23.243 -26.390 -37.649  1.00 78.34           C  
ATOM    621  C   LEU    80      24.549 -27.020 -38.119  1.00 78.34           C  
ATOM    622  O   LEU    80      24.798 -28.202 -37.870  1.00 78.34           O  
ATOM    623  CB  LEU    80      23.350 -26.005 -36.171  1.00 78.34           C  
ATOM    624  CG  LEU    80      24.441 -24.995 -35.811  1.00 78.34           C  
ATOM    625  CD1 LEU    80      24.080 -23.613 -36.346  1.00 78.34           C  
ATOM    626  CD2 LEU    80      24.653 -24.952 -34.302  1.00 78.34           C  
ATOM    627  N   SER    81      25.310 -26.286 -38.920  1.00 78.67           N  
ATOM    628  CA  SER    81      26.681 -26.634 -39.279  1.00 78.67           C  
ATOM    629  C   SER    81      27.656 -25.536 -38.868  1.00 78.67           C  
ATOM    630  O   SER    81      27.520 -24.387 -39.294  1.00 78.67           O  
ATOM    631  CB  SER    81      26.793 -26.890 -40.782  1.00 78.67           C  
ATOM    632  OG  SER    81      28.078 -27.386 -41.114  1.00 78.67           O  
ATOM    633  N   LEU    82      28.543 -25.897 -38.015  1.00 76.62           N  
ATOM    634  CA  LEU    82      29.498 -24.906 -37.531  1.00 76.62           C  
ATOM    635  C   LEU    82      30.895 -25.189 -38.072  1.00 76.62           C  
ATOM    636  O   LEU    82      31.321 -26.344 -38.130  1.00 76.62           O  
ATOM    637  CB  LEU    82      29.524 -24.890 -36.000  1.00 76.62           C  
ATOM    638  CG  LEU    82      28.274 -24.347 -35.306  1.00 76.62           C  
ATOM    639  CD1 LEU    82      28.337 -24.624 -33.808  1.00 76.62           C  
ATOM    640  CD2 LEU    82      28.120 -22.853 -35.573  1.00 76.62           C  
ATOM    641  N   LYS    83      31.598 -24.233 -38.522  1.00 73.59           N  
ATOM    642  CA  LYS    83      33.036 -24.309 -38.760  1.00 73.59           C  
ATOM    643  C   LYS    83      33.822 -23.896 -37.519  1.00 73.59           C  
ATOM    644  O   LYS    83      33.266 -23.296 -36.597  1.00 73.59           O  
ATOM    645  CB  LYS    83      33.431 -23.429 -39.947  1.00 73.59           C  
ATOM    646  CG  LYS    83      32.773 -23.828 -41.260  1.00 73.59           C  
ATOM    647  CD  LYS    83      33.239 -22.946 -42.411  1.00 73.59           C  
ATOM    648  CE  LYS    83      32.538 -23.307 -43.713  1.00 73.59           C  
ATOM    649  NZ  LYS    83      32.955 -22.411 -44.834  1.00 73.59           N  
ATOM    650  N   ALA    84      35.105 -24.342 -37.500  1.00 69.90           N  
ATOM    651  CA  ALA    84      35.956 -23.907 -36.396  1.00 69.90           C  
ATOM    652  C   ALA    84      35.921 -22.389 -36.241  1.00 69.90           C  
ATOM    653  O   ALA    84      36.025 -21.655 -37.227  1.00 69.90           O  
ATOM    654  CB  ALA    84      37.391 -24.383 -36.611  1.00 69.90           C  
ATOM    655  N   GLY    85      35.645 -21.927 -35.065  1.00 67.69           N  
ATOM    656  CA  GLY    85      35.629 -20.517 -34.709  1.00 67.69           C  
ATOM    657  C   GLY    85      34.234 -19.922 -34.693  1.00 67.69           C  
ATOM    658  O   GLY    85      34.052 -18.765 -34.307  1.00 67.69           O  
ATOM    659  N   GLU    86      33.207 -20.732 -35.187  1.00 72.82           N  
ATOM    660  CA  GLU    86      31.844 -20.210 -35.218  1.00 72.82           C  
ATOM    661  C   GLU    86      31.109 -20.508 -33.914  1.00 72.82           C  
ATOM    662  O   GLU    86      31.357 -21.534 -33.277  1.00 72.82           O  
ATOM    663  CB  GLU    86      31.071 -20.793 -36.403  1.00 72.82           C  
ATOM    664  CG  GLU    86      31.505 -20.240 -37.753  1.00 72.82           C  
ATOM    665  CD  GLU    86      30.625 -20.703 -38.903  1.00 72.82           C  
ATOM    666  OE1 GLU    86      30.396 -19.915 -39.848  1.00 72.82           O  
ATOM    667  OE2 GLU    86      30.160 -21.864 -38.858  1.00 72.82           O  
ATOM    668  N   CYS    87      30.301 -19.540 -33.503  1.00 72.65           N  
ATOM    669  CA  CYS    87      29.407 -19.717 -32.364  1.00 72.65           C  
ATOM    670  C   CYS    87      27.999 -19.239 -32.697  1.00 72.65           C  
ATOM    671  O   CYS    87      27.811 -18.100 -33.130  1.00 72.65           O  
ATOM    672  CB  CYS    87      29.936 -18.962 -31.145  1.00 72.65           C  
ATOM    673  SG  CYS    87      28.971 -19.238 -29.643  1.00 72.65           S  
ATOM    674  N   LYS    88      27.060 -20.157 -32.539  1.00 75.43           N  
ATOM    675  CA  LYS    88      25.665 -19.814 -32.805  1.00 75.43           C  
ATOM    676  C   LYS    88      24.817 -19.946 -31.543  1.00 75.43           C  
ATOM    677  O   LYS    88      25.147 -20.724 -30.645  1.00 75.43           O  
ATOM    678  CB  LYS    88      25.096 -20.701 -33.913  1.00 75.43           C  
ATOM    679  CG  LYS    88      25.838 -20.590 -35.237  1.00 75.43           C  
ATOM    680  CD  LYS    88      25.393 -19.365 -36.026  1.00 75.43           C  
ATOM    681  CE  LYS    88      25.989 -19.355 -37.427  1.00 75.43           C  
ATOM    682  NZ  LYS    88      25.418 -18.257 -38.264  1.00 75.43           N  
ATOM    683  N   MET    89      23.838 -19.100 -31.403  1.00 76.42           N  
ATOM    684  CA  MET    89      22.844 -19.167 -30.335  1.00 76.42           C  
ATOM    685  C   MET    89      21.454 -19.439 -30.901  1.00 76.42           C  
ATOM    686  O   MET    89      21.068 -18.857 -31.917  1.00 76.42           O  
ATOM    687  CB  MET    89      22.835 -17.869 -29.527  1.00 76.42           C  
ATOM    688  CG  MET    89      21.830 -17.865 -28.386  1.00 76.42           C  
ATOM    689  SD  MET    89      21.756 -16.248 -27.520  1.00 76.42           S  
ATOM    690  CE  MET    89      21.017 -15.222 -28.821  1.00 76.42           C  
ATOM    691  N   LEU    90      20.781 -20.348 -30.340  1.00 75.22           N  
ATOM    692  CA  LEU    90      19.390 -20.620 -30.684  1.00 75.22           C  
ATOM    693  C   LEU    90      18.449 -19.710 -29.901  1.00 75.22           C  
ATOM    694  O   LEU    90      18.386 -19.785 -28.672  1.00 75.22           O  
ATOM    695  CB  LEU    90      19.047 -22.086 -30.409  1.00 75.22           C  
ATOM    696  CG  LEU    90      17.650 -22.546 -30.831  1.00 75.22           C  
ATOM    697  CD1 LEU    90      17.502 -22.471 -32.347  1.00 75.22           C  
ATOM    698  CD2 LEU    90      17.379 -23.961 -30.332  1.00 75.22           C  
ATOM    699  N   THR    91      17.671 -18.839 -30.561  1.00 64.33           N  
ATOM    700  CA  THR    91      16.788 -17.853 -29.948  1.00 64.33           C  
ATOM    701  C   THR    91      15.435 -18.474 -29.613  1.00 64.33           C  
ATOM    702  O   THR    91      15.151 -19.607 -30.006  1.00 64.33           O  
ATOM    703  CB  THR    91      16.584 -16.637 -30.870  1.00 64.33           C  
ATOM    704  OG1 THR    91      15.869 -17.047 -32.042  1.00 64.33           O  
ATOM    705  CG2 THR    91      17.921 -16.033 -31.288  1.00 64.33           C  
ATOM    706  N   ALA    92      14.638 -17.746 -28.874  1.00 58.61           N  
ATOM    707  CA  ALA    92      13.295 -18.182 -28.503  1.00 58.61           C  
ATOM    708  C   ALA    92      12.439 -18.436 -29.741  1.00 58.61           C  
ATOM    709  O   ALA    92      11.444 -19.162 -29.677  1.00 58.61           O  
ATOM    710  CB  ALA    92      12.628 -17.145 -27.602  1.00 58.61           C  
ATOM    711  N   GLU    93      12.792 -17.722 -30.846  1.00 60.62           N  
ATOM    712  CA  GLU    93      12.036 -17.912 -32.080  1.00 60.62           C  
ATOM    713  C   GLU    93      12.565 -19.104 -32.873  1.00 60.62           C  
ATOM    714  O   GLU    93      12.199 -19.295 -34.035  1.00 60.62           O  
ATOM    715  CB  GLU    93      12.082 -16.646 -32.939  1.00 60.62           C  
ATOM    716  CG  GLU    93      11.526 -15.411 -32.246  1.00 60.62           C  
ATOM    717  CD  GLU    93      12.321 -14.149 -32.539  1.00 60.62           C  
ATOM    718  OE1 GLU    93      11.990 -13.080 -31.979  1.00 60.62           O  
ATOM    719  OE2 GLU    93      13.282 -14.230 -33.335  1.00 60.62           O  
ATOM    720  N   LYS    94      13.583 -19.778 -32.391  1.00 65.87           N  
ATOM    721  CA  LYS    94      14.065 -21.042 -32.942  1.00 65.87           C  
ATOM    722  C   LYS    94      14.954 -20.807 -34.160  1.00 65.87           C  
ATOM    723  O   LYS    94      14.789 -21.463 -35.191  1.00 65.87           O  
ATOM    724  CB  LYS    94      12.891 -21.947 -33.316  1.00 65.87           C  
ATOM    725  CG  LYS    94      11.960 -22.265 -32.156  1.00 65.87           C  
ATOM    726  CD  LYS    94      10.799 -23.148 -32.596  1.00 65.87           C  
ATOM    727  CE  LYS    94       9.830 -23.411 -31.451  1.00 65.87           C  
ATOM    728  NZ  LYS    94       8.673 -24.248 -31.886  1.00 65.87           N  
ATOM    729  N   GLN    95      15.620 -19.699 -34.191  1.00 67.51           N  
ATOM    730  CA  GLN    95      16.571 -19.289 -35.219  1.00 67.51           C  
ATOM    731  C   GLN    95      17.998 -19.282 -34.677  1.00 67.51           C  
ATOM    732  O   GLN    95      18.235 -18.857 -33.544  1.00 67.51           O  
ATOM    733  CB  GLN    95      16.210 -17.906 -35.764  1.00 67.51           C  
ATOM    734  CG  GLN    95      14.924 -17.883 -36.579  1.00 67.51           C  
ATOM    735  CD  GLN    95      14.683 -16.547 -37.258  1.00 67.51           C  
ATOM    736  OE1 GLN    95      15.346 -15.551 -36.951  1.00 67.51           O  
ATOM    737  NE2 GLN    95      13.732 -16.516 -38.185  1.00 67.51           N  
ATOM    738  N   TRP    96      18.846 -19.856 -35.396  1.00 72.07           N  
ATOM    739  CA  TRP    96      20.259 -19.726 -35.054  1.00 72.07           C  
ATOM    740  C   TRP    96      20.785 -18.345 -35.431  1.00 72.07           C  
ATOM    741  O   TRP    96      20.596 -17.889 -36.562  1.00 72.07           O  
ATOM    742  CB  TRP    96      21.084 -20.809 -35.754  1.00 72.07           C  
ATOM    743  CG  TRP    96      20.772 -22.203 -35.298  1.00 72.07           C  
ATOM    744  CD1 TRP    96      20.059 -23.152 -35.977  1.00 72.07           C  
ATOM    745  CD2 TRP    96      21.158 -22.802 -34.058  1.00 72.07           C  
ATOM    746  NE1 TRP    96      19.980 -24.306 -35.233  1.00 72.07           N  
ATOM    747  CE2 TRP    96      20.646 -24.119 -34.052  1.00 72.07           C  
ATOM    748  CE3 TRP    96      21.890 -22.354 -32.950  1.00 72.07           C  
ATOM    749  CZ2 TRP    96      20.843 -24.992 -32.979  1.00 72.07           C  
ATOM    750  CZ3 TRP    96      22.084 -23.225 -31.884  1.00 72.07           C  
ATOM    751  CH2 TRP    96      21.561 -24.528 -31.908  1.00 72.07           C  
ATOM    752  N   ILE    97      21.306 -17.660 -34.543  1.00 68.93           N  
ATOM    753  CA  ILE    97      21.905 -16.368 -34.862  1.00 68.93           C  
ATOM    754  C   ILE    97      23.395 -16.395 -34.532  1.00 68.93           C  
ATOM    755  O   ILE    97      23.830 -17.147 -33.657  1.00 68.93           O  
ATOM    756  CB  ILE    97      21.208 -15.218 -34.101  1.00 68.93           C  
ATOM    757  CG1 ILE    97      21.252 -15.474 -32.590  1.00 68.93           C  
ATOM    758  CG2 ILE    97      19.765 -15.047 -34.585  1.00 68.93           C  
ATOM    759  CD1 ILE    97      20.766 -14.301 -31.749  1.00 68.93           C  
ATOM    760  N   ASP    98      24.134 -15.769 -35.387  1.00 66.41           N  
ATOM    761  CA  ASP    98      25.564 -15.638 -35.124  1.00 66.41           C  
ATOM    762  C   ASP    98      25.815 -15.038 -33.742  1.00 66.41           C  
ATOM    763  O   ASP    98      25.363 -13.929 -33.449  1.00 66.41           O  
ATOM    764  CB  ASP    98      26.232 -14.778 -36.199  1.00 66.41           C  
ATOM    765  CG  ASP    98      27.723 -15.034 -36.321  1.00 66.41           C  
ATOM    766  OD1 ASP    98      28.315 -15.642 -35.403  1.00 66.41           O  
ATOM    767  OD2 ASP    98      28.313 -14.622 -37.343  1.00 66.41           O  
ATOM    768  N   TYR    99      26.423 -15.806 -32.903  1.00 61.14           N  
ATOM    769  CA  TYR    99      26.670 -15.422 -31.518  1.00 61.14           C  
ATOM    770  C   TYR    99      28.064 -14.826 -31.358  1.00 61.14           C  
ATOM    771  O   TYR    99      28.427 -14.362 -30.275  1.00 61.14           O  
ATOM    772  CB  TYR    99      26.509 -16.629 -30.588  1.00 61.14           C  
ATOM    773  CG  TYR    99      26.298 -16.256 -29.141  1.00 61.14           C  
ATOM    774  CD1 TYR    99      27.296 -16.469 -28.193  1.00 61.14           C  
ATOM    775  CD2 TYR    99      25.100 -15.691 -28.718  1.00 61.14           C  
ATOM    776  CE1 TYR    99      27.105 -16.129 -26.859  1.00 61.14           C  
ATOM    777  CE2 TYR    99      24.898 -15.347 -27.386  1.00 61.14           C  
ATOM    778  CZ  TYR    99      25.905 -15.569 -26.465  1.00 61.14           C  
ATOM    779  OH  TYR    99      25.711 -15.230 -25.145  1.00 61.14           O  
ATOM    780  N   GLY   100      28.887 -14.883 -32.524  1.00 54.27           N  
ATOM    781  CA  GLY   100      30.221 -14.305 -32.564  1.00 54.27           C  
ATOM    782  C   GLY   100      31.289 -15.230 -32.011  1.00 54.27           C  
ATOM    783  O   GLY   100      31.269 -16.435 -32.270  1.00 54.27           O  
ATOM    784  N   LYS   101      32.330 -14.739 -31.371  1.00 48.75           N  
ATOM    785  CA  LYS   101      33.388 -15.533 -30.753  1.00 48.75           C  
ATOM    786  C   LYS   101      33.002 -15.957 -29.339  1.00 48.75           C  
ATOM    787  O   LYS   101      32.421 -15.172 -28.587  1.00 48.75           O  
ATOM    788  CB  LYS   101      34.701 -14.749 -30.725  1.00 48.75           C  
ATOM    789  CG  LYS   101      35.326 -14.540 -32.097  1.00 48.75           C  
ATOM    790  CD  LYS   101      36.711 -13.913 -31.990  1.00 48.75           C  
ATOM    791  CE  LYS   101      37.320 -13.663 -33.363  1.00 48.75           C  
ATOM    792  NZ  LYS   101      38.633 -12.957 -33.267  1.00 48.75           N  
ATOM    793  N   PRO   102      32.854 -17.212 -29.000  1.00 43.15           N  
ATOM    794  CA  PRO   102      32.462 -17.664 -27.663  1.00 43.15           C  
ATOM    795  C   PRO   102      33.115 -16.847 -26.550  1.00 43.15           C  
ATOM    796  O   PRO   102      32.466 -16.530 -25.550  1.00 43.15           O  
ATOM    797  CB  PRO   102      32.942 -19.117 -27.626  1.00 43.15           C  
ATOM    798  CG  PRO   102      33.330 -19.426 -29.036  1.00 43.15           C  
ATOM    799  CD  PRO   102      33.396 -18.139 -29.807  1.00 43.15           C  
ATOM    800  N   ASP   103      34.375 -16.632 -26.581  1.00 41.40           N  
ATOM    801  CA  ASP   103      34.873 -15.884 -25.430  1.00 41.40           C  
ATOM    802  C   ASP   103      34.258 -14.487 -25.376  1.00 41.40           C  
ATOM    803  O   ASP   103      34.282 -13.833 -24.332  1.00 41.40           O  
ATOM    804  CB  ASP   103      36.399 -15.785 -25.474  1.00 41.40           C  
ATOM    805  CG  ASP   103      37.075 -16.547 -24.348  1.00 41.40           C  
ATOM    806  OD1 ASP   103      36.381 -17.264 -23.594  1.00 41.40           O  
ATOM    807  OD2 ASP   103      38.312 -16.428 -24.211  1.00 41.40           O  
ATOM    808  N   ASP   104      33.772 -14.010 -26.496  1.00 38.80           N  
ATOM    809  CA  ASP   104      33.074 -12.730 -26.417  1.00 38.80           C  
ATOM    810  C   ASP   104      31.754 -12.870 -25.664  1.00 38.80           C  
ATOM    811  O   ASP   104      31.256 -11.900 -25.088  1.00 38.80           O  
ATOM    812  CB  ASP   104      32.824 -12.169 -27.818  1.00 38.80           C  
ATOM    813  CG  ASP   104      33.975 -11.322 -28.332  1.00 38.80           C  
ATOM    814  OD1 ASP   104      34.915 -11.036 -27.559  1.00 38.80           O  
ATOM    815  OD2 ASP   104      33.941 -10.934 -29.520  1.00 38.80           O  
ATOM    816  N   HIS   105      31.280 -13.987 -25.438  1.00 38.44           N  
ATOM    817  CA  HIS   105      29.900 -13.805 -25.001  1.00 38.44           C  
ATOM    818  C   HIS   105      29.576 -14.703 -23.811  1.00 38.44           C  
ATOM    819  O   HIS   105      28.623 -15.484 -23.859  1.00 38.44           O  
ATOM    820  CB  HIS   105      28.932 -14.088 -26.151  1.00 38.44           C  
ATOM    821  CG  HIS   105      28.997 -13.078 -27.252  1.00 38.44           C  
ATOM    822  ND1 HIS   105      28.427 -11.828 -27.150  1.00 38.44           N  
ATOM    823  CD2 HIS   105      29.569 -13.135 -28.478  1.00 38.44           C  
ATOM    824  CE1 HIS   105      28.645 -11.158 -28.269  1.00 38.44           C  
ATOM    825  NE2 HIS   105      29.336 -11.928 -29.091  1.00 38.44           N  
ATOM    826  N   ALA   106      30.426 -14.698 -22.781  1.00 37.24           N  
ATOM    827  CA  ALA   106      29.803 -15.067 -21.512  1.00 37.24           C  
ATOM    828  C   ALA   106      28.782 -14.019 -21.078  1.00 37.24           C  
ATOM    829  O   ALA   106      28.866 -12.856 -21.480  1.00 37.24           O  
ATOM    830  CB  ALA   106      30.865 -15.250 -20.431  1.00 37.24           C  
ATOM    831  N   TYR   107      27.467 -13.952 -21.537  1.00 36.66           N  
ATOM    832  CA  TYR   107      26.202 -13.404 -21.061  1.00 36.66           C  
ATOM    833  C   TYR   107      26.340 -11.923 -20.727  1.00 36.66           C  
ATOM    834  O   TYR   107      27.426 -11.459 -20.373  1.00 36.66           O  
ATOM    835  CB  TYR   107      25.713 -14.173 -19.830  1.00 36.66           C  
ATOM    836  CG  TYR   107      25.351 -15.610 -20.116  1.00 36.66           C  
ATOM    837  CD1 TYR   107      24.091 -15.946 -20.606  1.00 36.66           C  
ATOM    838  CD2 TYR   107      26.266 -16.634 -19.897  1.00 36.66           C  
ATOM    839  CE1 TYR   107      23.751 -17.269 -20.869  1.00 36.66           C  
ATOM    840  CE2 TYR   107      25.938 -17.960 -20.156  1.00 36.66           C  
ATOM    841  CZ  TYR   107      24.680 -18.267 -20.642  1.00 36.66           C  
ATOM    842  OH  TYR   107      24.349 -19.578 -20.901  1.00 36.66           O  
ATOM    843  N   GLY   108      26.153 -10.966 -21.490  1.00 38.83           N  
ATOM    844  CA  GLY   108      25.695  -9.715 -20.907  1.00 38.83           C  
ATOM    845  C   GLY   108      25.749  -9.707 -19.391  1.00 38.83           C  
ATOM    846  O   GLY   108      25.750 -10.766 -18.760  1.00 38.83           O  
ATOM    847  N   TYR   109      26.989  -9.295 -18.818  1.00 47.11           N  
ATOM    848  CA  TYR   109      27.273  -8.982 -17.422  1.00 47.11           C  
ATOM    849  C   TYR   109      26.008  -9.065 -16.576  1.00 47.11           C  
ATOM    850  O   TYR   109      24.956  -8.557 -16.970  1.00 47.11           O  
ATOM    851  CB  TYR   109      27.892  -7.587 -17.299  1.00 47.11           C  
ATOM    852  CG  TYR   109      28.893  -7.269 -18.384  1.00 47.11           C  
ATOM    853  CD1 TYR   109      30.215  -7.694 -18.285  1.00 47.11           C  
ATOM    854  CD2 TYR   109      28.518  -6.542 -19.509  1.00 47.11           C  
ATOM    855  CE1 TYR   109      31.141  -7.402 -19.281  1.00 47.11           C  
ATOM    856  CE2 TYR   109      29.435  -6.244 -20.511  1.00 47.11           C  
ATOM    857  CZ  TYR   109      30.742  -6.678 -20.389  1.00 47.11           C  
ATOM    858  OH  TYR   109      31.655  -6.386 -21.378  1.00 47.11           O  
ATOM    859  N   THR   110      25.788 -10.186 -16.012  1.00 54.15           N  
ATOM    860  CA  THR   110      24.648 -10.177 -15.103  1.00 54.15           C  
ATOM    861  C   THR   110      24.996  -9.454 -13.805  1.00 54.15           C  
ATOM    862  O   THR   110      25.949  -9.828 -13.117  1.00 54.15           O  
ATOM    863  CB  THR   110      24.175 -11.608 -14.786  1.00 54.15           C  
ATOM    864  OG1 THR   110      24.287 -12.414 -15.965  1.00 54.15           O  
ATOM    865  CG2 THR   110      22.724 -11.616 -14.316  1.00 54.15           C  
ATOM    866  N   LEU   111      24.670  -8.240 -13.815  1.00 59.59           N  
ATOM    867  CA  LEU   111      24.704  -7.462 -12.581  1.00 59.59           C  
ATOM    868  C   LEU   111      23.390  -7.593 -11.820  1.00 59.59           C  
ATOM    869  O   LEU   111      22.337  -7.185 -12.316  1.00 59.59           O  
ATOM    870  CB  LEU   111      24.988  -5.989 -12.884  1.00 59.59           C  
ATOM    871  CG  LEU   111      26.346  -5.675 -13.513  1.00 59.59           C  
ATOM    872  CD1 LEU   111      26.299  -4.330 -14.232  1.00 59.59           C  
ATOM    873  CD2 LEU   111      27.442  -5.682 -12.452  1.00 59.59           C  
ATOM    874  N   THR   112      23.453  -8.423 -10.755  1.00 64.55           N  
ATOM    875  CA  THR   112      22.183  -8.537 -10.047  1.00 64.55           C  
ATOM    876  C   THR   112      22.338  -8.119  -8.588  1.00 64.55           C  
ATOM    877  O   THR   112      23.395  -8.322  -7.987  1.00 64.55           O  
ATOM    878  CB  THR   112      21.632  -9.973 -10.117  1.00 64.55           C  
ATOM    879  OG1 THR   112      21.796 -10.477 -11.448  1.00 64.55           O  
ATOM    880  CG2 THR   112      20.152 -10.012  -9.751  1.00 64.55           C  
ATOM    881  N   ALA   113      21.426  -7.374  -8.143  1.00 59.35           N  
ATOM    882  CA  ALA   113      21.268  -7.048  -6.728  1.00 59.35           C  
ATOM    883  C   ALA   113      20.060  -7.765  -6.133  1.00 59.35           C  
ATOM    884  O   ALA   113      18.938  -7.619  -6.625  1.00 59.35           O  
ATOM    885  CB  ALA   113      21.132  -5.539  -6.542  1.00 59.35           C  
ATOM    886  N   ASN   114      20.381  -8.846  -5.425  1.00 62.75           N  
ATOM    887  CA  ASN   114      19.320  -9.573  -4.736  1.00 62.75           C  
ATOM    888  C   ASN   114      19.162  -9.099  -3.294  1.00 62.75           C  
ATOM    889  O   ASN   114      20.152  -8.916  -2.584  1.00 62.75           O  
ATOM    890  CB  ASN   114      19.589 -11.079  -4.774  1.00 62.75           C  
ATOM    891  CG  ASN   114      19.570 -11.640  -6.182  1.00 62.75           C  
ATOM    892  OD1 ASN   114      18.654 -11.364  -6.961  1.00 62.75           O  
ATOM    893  ND2 ASN   114      20.581 -12.432  -6.519  1.00 62.75           N  
ATOM    894  N   ASN   115      17.985  -8.765  -2.915  1.00 57.02           N  
ATOM    895  CA  ASN   115      17.730  -8.287  -1.561  1.00 57.02           C  
ATOM    896  C   ASN   115      17.610  -9.443  -0.571  1.00 57.02           C  
ATOM    897  O   ASN   115      16.895 -10.413  -0.827  1.00 57.02           O  
ATOM    898  CB  ASN   115      16.467  -7.424  -1.524  1.00 57.02           C  
ATOM    899  CG  ASN   115      16.443  -6.473  -0.344  1.00 57.02           C  
ATOM    900  OD1 ASN   115      17.390  -6.420   0.445  1.00 57.02           O  
ATOM    901  ND2 ASN   115      15.361  -5.715  -0.215  1.00 57.02           N  
ATOM    902  N   THR   116      18.323  -9.428   0.533  1.00 53.56           N  
ATOM    903  CA  THR   116      18.122 -10.560   1.431  1.00 53.56           C  
ATOM    904  C   THR   116      17.411 -10.117   2.707  1.00 53.56           C  
ATOM    905  O   THR   116      16.674 -10.896   3.315  1.00 53.56           O  
ATOM    906  CB  THR   116      19.459 -11.231   1.792  1.00 53.56           C  
ATOM    907  OG1 THR   116      20.416 -10.223   2.139  1.00 53.56           O  
ATOM    908  CG2 THR   116      19.999 -12.046   0.622  1.00 53.56           C  
ATOM    909  N   ALA   117      17.321  -8.857   2.931  1.00 50.20           N  
ATOM    910  CA  ALA   117      16.678  -8.635   4.223  1.00 50.20           C  
ATOM    911  C   ALA   117      16.575  -7.145   4.535  1.00 50.20           C  
ATOM    912  O   ALA   117      17.568  -6.418   4.463  1.00 50.20           O  
ATOM    913  CB  ALA   117      17.445  -9.355   5.330  1.00 50.20           C  
ATOM    914  N   PHE   118      15.403  -6.639   4.680  1.00 49.04           N  
ATOM    915  CA  PHE   118      15.176  -5.287   5.178  1.00 49.04           C  
ATOM    916  C   PHE   118      15.433  -5.213   6.678  1.00 49.04           C  
ATOM    917  O   PHE   118      15.018  -6.098   7.429  1.00 49.04           O  
ATOM    918  CB  PHE   118      13.747  -4.831   4.866  1.00 49.04           C  
ATOM    919  CG  PHE   118      13.624  -4.053   3.584  1.00 49.04           C  
ATOM    920  CD1 PHE   118      13.781  -2.672   3.575  1.00 49.04           C  
ATOM    921  CD2 PHE   118      13.351  -4.703   2.387  1.00 49.04           C  
ATOM    922  CE1 PHE   118      13.668  -1.949   2.390  1.00 49.04           C  
ATOM    923  CE2 PHE   118      13.237  -3.987   1.199  1.00 49.04           C  
ATOM    924  CZ  PHE   118      13.394  -2.610   1.203  1.00 49.04           C  
ATOM    925  N   SER   119      16.507  -4.641   7.086  1.00 51.27           N  
ATOM    926  CA  SER   119      16.445  -4.252   8.491  1.00 51.27           C  
ATOM    927  C   SER   119      15.830  -2.866   8.654  1.00 51.27           C  
ATOM    928  O   SER   119      15.453  -2.229   7.669  1.00 51.27           O  
ATOM    929  CB  SER   119      17.840  -4.277   9.117  1.00 51.27           C  
ATOM    930  OG  SER   119      18.570  -3.115   8.764  1.00 51.27           O  
ATOM    931  N   THR   120      15.343  -2.576   9.869  1.00 51.21           N  
ATOM    932  CA  THR   120      14.737  -1.279  10.151  1.00 51.21           C  
ATOM    933  C   THR   120      15.684  -0.146   9.765  1.00 51.21           C  
ATOM    934  O   THR   120      15.241   0.963   9.461  1.00 51.21           O  
ATOM    935  CB  THR   120      14.357  -1.151  11.637  1.00 51.21           C  
ATOM    936  OG1 THR   120      15.465  -1.564  12.446  1.00 51.21           O  
ATOM    937  CG2 THR   120      13.147  -2.017  11.972  1.00 51.21           C  
ATOM    938  N   GLU   121      16.928  -0.453   9.518  1.00 55.85           N  
ATOM    939  CA  GLU   121      17.818   0.691   9.342  1.00 55.85           C  
ATOM    940  C   GLU   121      18.501   0.654   7.978  1.00 55.85           C  
ATOM    941  O   GLU   121      19.023   1.669   7.512  1.00 55.85           O  
ATOM    942  CB  GLU   121      18.868   0.733  10.455  1.00 55.85           C  
ATOM    943  CG  GLU   121      18.276   0.811  11.855  1.00 55.85           C  
ATOM    944  CD  GLU   121      18.251   2.223  12.418  1.00 55.85           C  
ATOM    945  OE1 GLU   121      17.516   2.472  13.401  1.00 55.85           O  
ATOM    946  OE2 GLU   121      18.972   3.089  11.871  1.00 55.85           O  
ATOM    947  N   SER   122      18.556  -0.511   7.394  1.00 65.43           N  
ATOM    948  CA  SER   122      19.301  -0.700   6.153  1.00 65.43           C  
ATOM    949  C   SER   122      18.800  -1.921   5.389  1.00 65.43           C  
ATOM    950  O   SER   122      17.961  -2.673   5.890  1.00 65.43           O  
ATOM    951  CB  SER   122      20.795  -0.846   6.441  1.00 65.43           C  
ATOM    952  OG  SER   122      21.062  -2.068   7.108  1.00 65.43           O  
ATOM    953  N   LEU   123      19.154  -1.960   4.152  1.00 70.50           N  
ATOM    954  CA  LEU   123      18.914  -3.075   3.244  1.00 70.50           C  
ATOM    955  C   LEU   123      20.211  -3.819   2.942  1.00 70.50           C  
ATOM    956  O   LEU   123      21.210  -3.204   2.562  1.00 70.50           O  
ATOM    957  CB  LEU   123      18.282  -2.580   1.941  1.00 70.50           C  
ATOM    958  CG  LEU   123      17.845  -3.656   0.946  1.00 70.50           C  
ATOM    959  CD1 LEU   123      16.443  -4.152   1.284  1.00 70.50           C  
ATOM    960  CD2 LEU   123      17.899  -3.121  -0.480  1.00 70.50           C  
ATOM    961  N   ASP   124      20.262  -5.059   3.223  1.00 75.60           N  
ATOM    962  CA  ASP   124      21.393  -5.864   2.774  1.00 75.60           C  
ATOM    963  C   ASP   124      21.162  -6.397   1.362  1.00 75.60           C  
ATOM    964  O   ASP   124      20.204  -7.134   1.120  1.00 75.60           O  
ATOM    965  CB  ASP   124      21.643  -7.024   3.740  1.00 75.60           C  
ATOM    966  CG  ASP   124      22.310  -6.587   5.032  1.00 75.60           C  
ATOM    967  OD1 ASP   124      23.041  -5.574   5.029  1.00 75.60           O  
ATOM    968  OD2 ASP   124      22.105  -7.264   6.063  1.00 75.60           O  
ATOM    969  N   VAL   125      21.957  -5.951   0.526  1.00 78.35           N  
ATOM    970  CA  VAL   125      21.820  -6.336  -0.875  1.00 78.35           C  
ATOM    971  C   VAL   125      23.007  -7.201  -1.292  1.00 78.35           C  
ATOM    972  O   VAL   125      24.162  -6.810  -1.110  1.00 78.35           O  
ATOM    973  CB  VAL   125      21.712  -5.100  -1.795  1.00 78.35           C  
ATOM    974  CG1 VAL   125      21.440  -5.523  -3.238  1.00 78.35           C  
ATOM    975  CG2 VAL   125      20.617  -4.157  -1.296  1.00 78.35           C  
ATOM    976  N   LYS   126      22.739  -8.380  -1.684  1.00 78.87           N  
ATOM    977  CA  LYS   126      23.771  -9.256  -2.231  1.00 78.87           C  
ATOM    978  C   LYS   126      24.034  -8.944  -3.702  1.00 78.87           C  
ATOM    979  O   LYS   126      23.099  -8.856  -4.500  1.00 78.87           O  
ATOM    980  CB  LYS   126      23.370 -10.723  -2.071  1.00 78.87           C  
ATOM    981  CG  LYS   126      24.549 -11.682  -1.987  1.00 78.87           C  
ATOM    982  CD  LYS   126      24.099 -13.091  -1.623  1.00 78.87           C  
ATOM    983  CE  LYS   126      25.264 -14.071  -1.633  1.00 78.87           C  
ATOM    984  NZ  LYS   126      24.831 -15.450  -1.257  1.00 78.87           N  
ATOM    985  N   LEU   127      25.202  -8.766  -3.958  1.00 82.89           N  
ATOM    986  CA  LEU   127      25.595  -8.370  -5.306  1.00 82.89           C  
ATOM    987  C   LEU   127      26.202  -9.547  -6.063  1.00 82.89           C  
ATOM    988  O   LEU   127      26.893 -10.380  -5.473  1.00 82.89           O  
ATOM    989  CB  LEU   127      26.595  -7.212  -5.254  1.00 82.89           C  
ATOM    990  CG  LEU   127      26.199  -6.013  -4.391  1.00 82.89           C  
ATOM    991  CD1 LEU   127      27.335  -4.996  -4.343  1.00 82.89           C  
ATOM    992  CD2 LEU   127      24.922  -5.371  -4.920  1.00 82.89           C  
ATOM    993  N   ALA   128      25.827  -9.718  -7.196  1.00 76.54           N  
ATOM    994  CA  ALA   128      26.374 -10.752  -8.071  1.00 76.54           C  
ATOM    995  C   ALA   128      27.004 -10.138  -9.318  1.00 76.54           C  
ATOM    996  O   ALA   128      26.478  -9.172  -9.875  1.00 76.54           O  
ATOM    997  CB  ALA   128      25.285 -11.747  -8.464  1.00 76.54           C  
ATOM    998  N   LEU   129      28.155 -10.463  -9.499  1.00 78.23           N  
ATOM    999  CA  LEU   129      28.952 -10.084 -10.660  1.00 78.23           C  
ATOM   1000  C   LEU   129      29.352 -11.313 -11.470  1.00 78.23           C  
ATOM   1001  O   LEU   129      29.934 -12.256 -10.928  1.00 78.23           O  
ATOM   1002  CB  LEU   129      30.203  -9.316 -10.224  1.00 78.23           C  
ATOM   1003  CG  LEU   129      31.154  -8.880 -11.340  1.00 78.23           C  
ATOM   1004  CD1 LEU   129      30.501  -7.807 -12.203  1.00 78.23           C  
ATOM   1005  CD2 LEU   129      32.469  -8.377 -10.756  1.00 78.23           C  
ATOM   1006  N   LYS   130      28.834 -11.416 -12.674  1.00 69.10           N  
ATOM   1007  CA  LYS   130      29.211 -12.502 -13.573  1.00 69.10           C  
ATOM   1008  C   LYS   130      29.764 -11.960 -14.888  1.00 69.10           C  
ATOM   1009  O   LYS   130      29.264 -10.963 -15.414  1.00 69.10           O  
ATOM   1010  CB  LYS   130      28.014 -13.415 -13.844  1.00 69.10           C  
ATOM   1011  CG  LYS   130      27.683 -14.358 -12.697  1.00 69.10           C  
ATOM   1012  CD  LYS   130      26.561 -15.319 -13.069  1.00 69.10           C  
ATOM   1013  CE  LYS   130      26.156 -16.191 -11.889  1.00 69.10           C  
ATOM   1014  NZ  LYS   130      25.032 -17.111 -12.239  1.00 69.10           N  
ATOM   1015  N   ASN   131      30.853 -12.400 -15.286  1.00 65.51           N  
ATOM   1016  CA  ASN   131      31.426 -12.196 -16.612  1.00 65.51           C  
ATOM   1017  C   ASN   131      32.076 -10.821 -16.737  1.00 65.51           C  
ATOM   1018  O   ASN   131      31.900 -10.135 -17.745  1.00 65.51           O  
ATOM   1019  CB  ASN   131      30.358 -12.379 -17.692  1.00 65.51           C  
ATOM   1020  CG  ASN   131      29.715 -13.751 -17.652  1.00 65.51           C  
ATOM   1021  OD1 ASN   131      30.370 -14.749 -17.341  1.00 65.51           O  
ATOM   1022  ND2 ASN   131      28.425 -13.810 -17.963  1.00 65.51           N  
ATOM   1023  N   ALA   132      32.420 -10.264 -15.690  1.00 70.31           N  
ATOM   1024  CA  ALA   132      33.150  -9.000 -15.635  1.00 70.31           C  
ATOM   1025  C   ALA   132      34.408  -9.130 -14.782  1.00 70.31           C  
ATOM   1026  O   ALA   132      34.464  -9.958 -13.869  1.00 70.31           O  
ATOM   1027  CB  ALA   132      32.253  -7.891 -15.091  1.00 70.31           C  
ATOM   1028  N   ASP   133      35.421  -8.412 -15.154  1.00 75.25           N  
ATOM   1029  CA  ASP   133      36.682  -8.442 -14.420  1.00 75.25           C  
ATOM   1030  C   ASP   133      36.569  -7.678 -13.102  1.00 75.25           C  
ATOM   1031  O   ASP   133      37.085  -8.122 -12.075  1.00 75.25           O  
ATOM   1032  CB  ASP   133      37.813  -7.858 -15.270  1.00 75.25           C  
ATOM   1033  CG  ASP   133      38.135  -8.704 -16.489  1.00 75.25           C  
ATOM   1034  OD1 ASP   133      37.858  -9.923 -16.476  1.00 75.25           O  
ATOM   1035  OD2 ASP   133      38.673  -8.147 -17.471  1.00 75.25           O  
ATOM   1036  N   LYS   134      35.917  -6.536 -13.204  1.00 80.54           N  
ATOM   1037  CA  LYS   134      35.759  -5.664 -12.044  1.00 80.54           C  
ATOM   1038  C   LYS   134      34.308  -5.220 -11.883  1.00 80.54           C  
ATOM   1039  O   LYS   134      33.615  -4.977 -12.873  1.00 80.54           O  
ATOM   1040  CB  LYS   134      36.671  -4.442 -12.162  1.00 80.54           C  
ATOM   1041  CG  LYS   134      38.156  -4.775 -12.159  1.00 80.54           C  
ATOM   1042  CD  LYS   134      39.011  -3.521 -12.286  1.00 80.54           C  
ATOM   1043  CE  LYS   134      40.490  -3.861 -12.409  1.00 80.54           C  
ATOM   1044  NZ  LYS   134      41.332  -2.634 -12.530  1.00 80.54           N  
ATOM   1045  N   GLY   135      33.755  -5.243 -10.730  1.00 86.24           N  
ATOM   1046  CA  GLY   135      32.458  -4.647 -10.449  1.00 86.24           C  
ATOM   1047  C   GLY   135      32.540  -3.453  -9.518  1.00 86.24           C  
ATOM   1048  O   GLY   135      33.436  -3.376  -8.674  1.00 86.24           O  
ATOM   1049  N   TYR   136      31.695  -2.412  -9.776  1.00 89.54           N  
ATOM   1050  CA  TYR   136      31.556  -1.246  -8.910  1.00 89.54           C  
ATOM   1051  C   TYR   136      30.091  -0.984  -8.579  1.00 89.54           C  
ATOM   1052  O   TYR   136      29.198  -1.371  -9.337  1.00 89.54           O  
ATOM   1053  CB  TYR   136      32.171  -0.009  -9.570  1.00 89.54           C  
ATOM   1054  CG  TYR   136      33.616  -0.188  -9.968  1.00 89.54           C  
ATOM   1055  CD1 TYR   136      34.647   0.203  -9.116  1.00 89.54           C  
ATOM   1056  CD2 TYR   136      33.954  -0.748 -11.195  1.00 89.54           C  
ATOM   1057  CE1 TYR   136      35.981   0.041  -9.478  1.00 89.54           C  
ATOM   1058  CE2 TYR   136      35.284  -0.914 -11.569  1.00 89.54           C  
ATOM   1059  CZ  TYR   136      36.289  -0.518 -10.705  1.00 89.54           C  
ATOM   1060  OH  TYR   136      37.607  -0.680 -11.069  1.00 89.54           O  
ATOM   1061  N   TYR   137      29.859  -0.397  -7.442  1.00 89.90           N  
ATOM   1062  CA  TYR   137      28.505   0.043  -7.124  1.00 89.90           C  
ATOM   1063  C   TYR   137      28.510   1.456  -6.555  1.00 89.90           C  
ATOM   1064  O   TYR   137      29.533   1.924  -6.048  1.00 89.90           O  
ATOM   1065  CB  TYR   137      27.847  -0.918  -6.129  1.00 89.90           C  
ATOM   1066  CG  TYR   137      28.434  -0.850  -4.740  1.00 89.90           C  
ATOM   1067  CD1 TYR   137      29.542  -1.620  -4.393  1.00 89.90           C  
ATOM   1068  CD2 TYR   137      27.883  -0.017  -3.773  1.00 89.90           C  
ATOM   1069  CE1 TYR   137      30.086  -1.562  -3.114  1.00 89.90           C  
ATOM   1070  CE2 TYR   137      28.419   0.049  -2.491  1.00 89.90           C  
ATOM   1071  CZ  TYR   137      29.518  -0.726  -2.171  1.00 89.90           C  
ATOM   1072  OH  TYR   137      30.053  -0.664  -0.903  1.00 89.90           O  
ATOM   1073  N   SER   138      27.448   2.247  -6.722  1.00 90.41           N  
ATOM   1074  CA  SER   138      27.186   3.566  -6.155  1.00 90.41           C  
ATOM   1075  C   SER   138      25.788   3.640  -5.550  1.00 90.41           C  
ATOM   1076  O   SER   138      24.809   3.243  -6.185  1.00 90.41           O  
ATOM   1077  CB  SER   138      27.346   4.650  -7.221  1.00 90.41           C  
ATOM   1078  OG  SER   138      27.070   5.932  -6.681  1.00 90.41           O  
ATOM   1079  N   VAL   139      25.715   4.076  -4.337  1.00 87.19           N  
ATOM   1080  CA  VAL   139      24.445   4.242  -3.639  1.00 87.19           C  
ATOM   1081  C   VAL   139      24.038   5.714  -3.651  1.00 87.19           C  
ATOM   1082  O   VAL   139      24.772   6.571  -3.154  1.00 87.19           O  
ATOM   1083  CB  VAL   139      24.523   3.722  -2.186  1.00 87.19           C  
ATOM   1084  CG1 VAL   139      23.190   3.922  -1.468  1.00 87.19           C  
ATOM   1085  CG2 VAL   139      24.928   2.249  -2.168  1.00 87.19           C  
ATOM   1086  N   ASP   140      22.902   5.984  -4.289  1.00 84.72           N  
ATOM   1087  CA  ASP   140      22.297   7.308  -4.393  1.00 84.72           C  
ATOM   1088  C   ASP   140      23.285   8.318  -4.974  1.00 84.72           C  
ATOM   1089  O   ASP   140      23.426   9.426  -4.451  1.00 84.72           O  
ATOM   1090  CB  ASP   140      21.803   7.782  -3.025  1.00 84.72           C  
ATOM   1091  CG  ASP   140      20.603   6.998  -2.524  1.00 84.72           C  
ATOM   1092  OD1 ASP   140      19.821   6.485  -3.352  1.00 84.72           O  
ATOM   1093  OD2 ASP   140      20.438   6.895  -1.289  1.00 84.72           O  
ATOM   1094  N   GLY   141      24.135   7.799  -5.903  1.00 85.15           N  
ATOM   1095  CA  GLY   141      25.022   8.722  -6.592  1.00 85.15           C  
ATOM   1096  C   GLY   141      26.354   8.905  -5.890  1.00 85.15           C  
ATOM   1097  O   GLY   141      27.134   9.792  -6.247  1.00 85.15           O  
ATOM   1098  N   SER   142      26.539   8.182  -4.784  1.00 87.68           N  
ATOM   1099  CA  SER   142      27.808   8.310  -4.075  1.00 87.68           C  
ATOM   1100  C   SER   142      28.966   7.780  -4.913  1.00 87.68           C  
ATOM   1101  O   SER   142      28.760   7.283  -6.023  1.00 87.68           O  
ATOM   1102  CB  SER   142      27.753   7.568  -2.739  1.00 87.68           C  
ATOM   1103  OG  SER   142      27.646   6.170  -2.944  1.00 87.68           O  
ATOM   1104  N   ALA   143      30.196   7.962  -4.465  1.00 91.53           N  
ATOM   1105  CA  ALA   143      31.387   7.500  -5.173  1.00 91.53           C  
ATOM   1106  C   ALA   143      31.335   5.994  -5.409  1.00 91.53           C  
ATOM   1107  O   ALA   143      30.841   5.243  -4.565  1.00 91.53           O  
ATOM   1108  CB  ALA   143      32.646   7.871  -4.393  1.00 91.53           C  
ATOM   1109  N   LYS   144      31.812   5.571  -6.527  1.00 90.84           N  
ATOM   1110  CA  LYS   144      31.873   4.156  -6.885  1.00 90.84           C  
ATOM   1111  C   LYS   144      32.781   3.386  -5.931  1.00 90.84           C  
ATOM   1112  O   LYS   144      33.840   3.881  -5.538  1.00 90.84           O  
ATOM   1113  CB  LYS   144      32.361   3.987  -8.324  1.00 90.84           C  
ATOM   1114  CG  LYS   144      31.392   4.515  -9.372  1.00 90.84           C  
ATOM   1115  CD  LYS   144      31.905   4.263 -10.785  1.00 90.84           C  
ATOM   1116  CE  LYS   144      30.947   4.812 -11.834  1.00 90.84           C  
ATOM   1117  NZ  LYS   144      31.458   4.589 -13.220  1.00 90.84           N  
ATOM   1118  N   LYS   145      32.293   2.282  -5.459  1.00 91.43           N  
ATOM   1119  CA  LYS   145      33.076   1.336  -4.670  1.00 91.43           C  
ATOM   1120  C   LYS   145      33.149  -0.025  -5.356  1.00 91.43           C  
ATOM   1121  O   LYS   145      32.170  -0.478  -5.954  1.00 91.43           O  
ATOM   1122  CB  LYS   145      32.482   1.185  -3.268  1.00 91.43           C  
ATOM   1123  CG  LYS   145      32.570   2.445  -2.419  1.00 91.43           C  
ATOM   1124  CD  LYS   145      32.013   2.217  -1.021  1.00 91.43           C  
ATOM   1125  CE  LYS   145      32.045   3.493  -0.190  1.00 91.43           C  
ATOM   1126  NZ  LYS   145      31.471   3.281   1.173  1.00 91.43           N  
ATOM   1127  N   GLU   146      34.380  -0.607  -5.303  1.00 91.37           N  
ATOM   1128  CA  GLU   146      34.571  -1.920  -5.914  1.00 91.37           C  
ATOM   1129  C   GLU   146      33.903  -3.015  -5.088  1.00 91.37           C  
ATOM   1130  O   GLU   146      33.829  -2.917  -3.861  1.00 91.37           O  
ATOM   1131  CB  GLU   146      36.062  -2.223  -6.081  1.00 91.37           C  
ATOM   1132  CG  GLU   146      36.348  -3.446  -6.940  1.00 91.37           C  
ATOM   1133  CD  GLU   146      37.832  -3.680  -7.176  1.00 91.37           C  
ATOM   1134  OE1 GLU   146      38.213  -4.802  -7.581  1.00 91.37           O  
ATOM   1135  OE2 GLU   146      38.620  -2.735  -6.953  1.00 91.37           O  
ATOM   1136  N   PHE   147      33.277  -4.011  -5.740  1.00 88.66           N  
ATOM   1137  CA  PHE   147      32.774  -5.182  -5.032  1.00 88.66           C  
ATOM   1138  C   PHE   147      33.214  -6.465  -5.727  1.00 88.66           C  
ATOM   1139  O   PHE   147      33.556  -6.450  -6.912  1.00 88.66           O  
ATOM   1140  CB  PHE   147      31.246  -5.137  -4.932  1.00 88.66           C  
ATOM   1141  CG  PHE   147      30.545  -5.371  -6.243  1.00 88.66           C  
ATOM   1142  CD1 PHE   147      30.222  -4.305  -7.074  1.00 88.66           C  
ATOM   1143  CD2 PHE   147      30.209  -6.657  -6.644  1.00 88.66           C  
ATOM   1144  CE1 PHE   147      29.573  -4.519  -8.288  1.00 88.66           C  
ATOM   1145  CE2 PHE   147      29.561  -6.878  -7.856  1.00 88.66           C  
ATOM   1146  CZ  PHE   147      29.243  -5.808  -8.676  1.00 88.66           C  
ATOM   1147  N   ALA   148      33.231  -7.536  -5.004  1.00 83.91           N  
ATOM   1148  CA  ALA   148      33.422  -8.880  -5.543  1.00 83.91           C  
ATOM   1149  C   ALA   148      32.086  -9.602  -5.701  1.00 83.91           C  
ATOM   1150  O   ALA   148      31.080  -9.194  -5.116  1.00 83.91           O  
ATOM   1151  CB  ALA   148      34.356  -9.686  -4.643  1.00 83.91           C  
ATOM   1152  N   ASN   149      32.139 -10.638  -6.541  1.00 81.87           N  
ATOM   1153  CA  ASN   149      30.967 -11.492  -6.701  1.00 81.87           C  
ATOM   1154  C   ASN   149      30.511 -12.075  -5.367  1.00 81.87           C  
ATOM   1155  O   ASN   149      31.302 -12.692  -4.651  1.00 81.87           O  
ATOM   1156  CB  ASN   149      31.253 -12.615  -7.701  1.00 81.87           C  
ATOM   1157  CG  ASN   149      30.008 -13.392  -8.079  1.00 81.87           C  
ATOM   1158  OD1 ASN   149      28.976 -12.807  -8.421  1.00 81.87           O  
ATOM   1159  ND2 ASN   149      30.094 -14.716  -8.022  1.00 81.87           N  
ATOM   1160  N   GLY   150      29.268 -11.762  -5.032  1.00 80.82           N  
ATOM   1161  CA  GLY   150      28.677 -12.301  -3.817  1.00 80.82           C  
ATOM   1162  C   GLY   150      28.776 -11.355  -2.636  1.00 80.82           C  
ATOM   1163  O   GLY   150      28.254 -11.644  -1.557  1.00 80.82           O  
ATOM   1164  N   ASP   151      29.487 -10.207  -2.778  1.00 86.30           N  
ATOM   1165  CA  ASP   151      29.570  -9.237  -1.691  1.00 86.30           C  
ATOM   1166  C   ASP   151      28.181  -8.755  -1.277  1.00 86.30           C  
ATOM   1167  O   ASP   151      27.239  -8.807  -2.069  1.00 86.30           O  
ATOM   1168  CB  ASP   151      30.440  -8.046  -2.099  1.00 86.30           C  
ATOM   1169  CG  ASP   151      31.926  -8.316  -1.941  1.00 86.30           C  
ATOM   1170  OD1 ASP   151      32.302  -9.418  -1.487  1.00 86.30           O  
ATOM   1171  OD2 ASP   151      32.729  -7.417  -2.272  1.00 86.30           O  
ATOM   1172  N   SER   152      28.066  -8.418  -0.026  1.00 83.69           N  
ATOM   1173  CA  SER   152      26.861  -7.750   0.455  1.00 83.69           C  
ATOM   1174  C   SER   152      27.129  -6.282   0.767  1.00 83.69           C  
ATOM   1175  O   SER   152      28.215  -5.930   1.233  1.00 83.69           O  
ATOM   1176  CB  SER   152      26.318  -8.454   1.699  1.00 83.69           C  
ATOM   1177  OG  SER   152      25.698  -9.681   1.353  1.00 83.69           O  
ATOM   1178  N   VAL   153      26.265  -5.457   0.376  1.00 82.75           N  
ATOM   1179  CA  VAL   153      26.352  -4.041   0.717  1.00 82.75           C  
ATOM   1180  C   VAL   153      25.080  -3.605   1.442  1.00 82.75           C  
ATOM   1181  O   VAL   153      23.992  -4.112   1.159  1.00 82.75           O  
ATOM   1182  CB  VAL   153      26.577  -3.168  -0.537  1.00 82.75           C  
ATOM   1183  CG1 VAL   153      27.896  -3.528  -1.217  1.00 82.75           C  
ATOM   1184  CG2 VAL   153      25.410  -3.323  -1.511  1.00 82.75           C  
ATOM   1185  N   LYS   154      25.266  -2.800   2.354  1.00 80.81           N  
ATOM   1186  CA  LYS   154      24.130  -2.211   3.057  1.00 80.81           C  
ATOM   1187  C   LYS   154      23.706  -0.895   2.412  1.00 80.81           C  
ATOM   1188  O   LYS   154      24.529   0.004   2.226  1.00 80.81           O  
ATOM   1189  CB  LYS   154      24.468  -1.987   4.532  1.00 80.81           C  
ATOM   1190  CG  LYS   154      24.571  -3.269   5.345  1.00 80.81           C  
ATOM   1191  CD  LYS   154      24.855  -2.979   6.813  1.00 80.81           C  
ATOM   1192  CE  LYS   154      25.031  -4.261   7.614  1.00 80.81           C  
ATOM   1193  NZ  LYS   154      23.791  -4.619   8.366  1.00 80.81           N  
ATOM   1194  N   VAL   155      22.533  -0.833   1.971  1.00 78.34           N  
ATOM   1195  CA  VAL   155      22.024   0.397   1.374  1.00 78.34           C  
ATOM   1196  C   VAL   155      20.869   0.939   2.213  1.00 78.34           C  
ATOM   1197  O   VAL   155      20.263   0.203   2.996  1.00 78.34           O  
ATOM   1198  CB  VAL   155      21.564   0.172  -0.084  1.00 78.34           C  
ATOM   1199  CG1 VAL   155      22.748  -0.205  -0.971  1.00 78.34           C  
ATOM   1200  CG2 VAL   155      20.484  -0.906  -0.141  1.00 78.34           C  
ATOM   1201  N   GLY   156      20.721   2.239   2.154  1.00 73.06           N  
ATOM   1202  CA  GLY   156      19.588   2.892   2.791  1.00 73.06           C  
ATOM   1203  C   GLY   156      19.831   3.217   4.252  1.00 73.06           C  
ATOM   1204  O   GLY   156      18.883   3.391   5.021  1.00 73.06           O  
ATOM   1205  N   GLU   157      21.179   2.960   4.713  1.00 65.55           N  
ATOM   1206  CA  GLU   157      21.435   3.275   6.115  1.00 65.55           C  
ATOM   1207  C   GLU   157      20.864   4.641   6.487  1.00 65.55           C  
ATOM   1208  O   GLU   157      21.188   5.648   5.853  1.00 65.55           O  
ATOM   1209  CB  GLU   157      22.936   3.235   6.411  1.00 65.55           C  
ATOM   1210  CG  GLU   157      23.464   1.842   6.724  1.00 65.55           C  
ATOM   1211  CD  GLU   157      24.961   1.813   6.991  1.00 65.55           C  
ATOM   1212  OE1 GLU   157      25.500   0.729   7.308  1.00 65.55           O  
ATOM   1213  OE2 GLU   157      25.599   2.884   6.884  1.00 65.55           O  
ATOM   1214  N   GLY   158      20.001   4.556   7.387  1.00 58.65           N  
ATOM   1215  CA  GLY   158      19.371   5.734   7.961  1.00 58.65           C  
ATOM   1216  C   GLY   158      18.198   6.242   7.143  1.00 58.65           C  
ATOM   1217  O   GLY   158      17.713   7.353   7.367  1.00 58.65           O  
ATOM   1218  N   LYS   159      18.117   5.771   6.045  1.00 55.43           N  
ATOM   1219  CA  LYS   159      16.995   6.199   5.214  1.00 55.43           C  
ATOM   1220  C   LYS   159      15.772   5.316   5.444  1.00 55.43           C  
ATOM   1221  O   LYS   159      15.855   4.091   5.338  1.00 55.43           O  
ATOM   1222  CB  LYS   159      17.385   6.179   3.735  1.00 55.43           C  
ATOM   1223  CG  LYS   159      18.447   7.202   3.361  1.00 55.43           C  
ATOM   1224  CD  LYS   159      18.626   7.296   1.851  1.00 55.43           C  
ATOM   1225  CE  LYS   159      19.683   8.324   1.475  1.00 55.43           C  
ATOM   1226  NZ  LYS   159      19.836   8.447  -0.005  1.00 55.43           N  
ATOM   1227  N   ILE   160      14.914   5.644   6.372  1.00 46.51           N  
ATOM   1228  CA  ILE   160      13.678   4.961   6.738  1.00 46.51           C  
ATOM   1229  C   ILE   160      12.538   5.442   5.844  1.00 46.51           C  
ATOM   1230  O   ILE   160      12.649   6.483   5.192  1.00 46.51           O  
ATOM   1231  CB  ILE   160      13.325   5.187   8.225  1.00 46.51           C  
ATOM   1232  CG1 ILE   160      14.492   4.757   9.122  1.00 46.51           C  
ATOM   1233  CG2 ILE   160      12.043   4.435   8.596  1.00 46.51           C  
ATOM   1234  CD1 ILE   160      14.301   5.101  10.593  1.00 46.51           C  
ATOM   1235  N   GLY   161      11.416   4.519   5.693  1.00 46.92           N  
ATOM   1236  CA  GLY   161      10.098   4.891   5.203  1.00 46.92           C  
ATOM   1237  C   GLY   161      10.097   5.294   3.741  1.00 46.92           C  
ATOM   1238  O   GLY   161      11.113   5.166   3.055  1.00 46.92           O  
ATOM   1239  N   ASN   162       9.524   4.490   2.774  1.00 45.94           N  
ATOM   1240  CA  ASN   162       9.482   4.744   1.337  1.00 45.94           C  
ATOM   1241  C   ASN   162      10.655   5.609   0.886  1.00 45.94           C  
ATOM   1242  O   ASN   162      10.467   6.588   0.162  1.00 45.94           O  
ATOM   1243  CB  ASN   162       8.156   5.402   0.948  1.00 45.94           C  
ATOM   1244  CG  ASN   162       7.012   4.411   0.873  1.00 45.94           C  
ATOM   1245  OD1 ASN   162       7.226   3.195   0.878  1.00 45.94           O  
ATOM   1246  ND2 ASN   162       5.788   4.921   0.804  1.00 45.94           N  
ATOM   1247  N   SER   163      11.623   5.744   1.618  1.00 53.11           N  
ATOM   1248  CA  SER   163      12.732   6.416   0.949  1.00 53.11           C  
ATOM   1249  C   SER   163      13.317   5.547  -0.160  1.00 53.11           C  
ATOM   1250  O   SER   163      13.247   4.318  -0.094  1.00 53.11           O  
ATOM   1251  CB  SER   163      13.825   6.778   1.955  1.00 53.11           C  
ATOM   1252  OG  SER   163      14.416   5.610   2.498  1.00 53.11           O  
ATOM   1253  N   LYS   164      13.279   6.098  -1.288  1.00 61.40           N  
ATOM   1254  CA  LYS   164      13.885   5.615  -2.525  1.00 61.40           C  
ATOM   1255  C   LYS   164      15.402   5.517  -2.392  1.00 61.40           C  
ATOM   1256  O   LYS   164      16.054   6.465  -1.950  1.00 61.40           O  
ATOM   1257  CB  LYS   164      13.519   6.531  -3.695  1.00 61.40           C  
ATOM   1258  CG  LYS   164      13.946   5.998  -5.055  1.00 61.40           C  
ATOM   1259  CD  LYS   164      13.528   6.936  -6.179  1.00 61.40           C  
ATOM   1260  CE  LYS   164      14.139   6.521  -7.511  1.00 61.40           C  
ATOM   1261  NZ  LYS   164      13.720   7.430  -8.619  1.00 61.40           N  
ATOM   1262  N   VAL   165      15.915   4.320  -2.242  1.00 74.24           N  
ATOM   1263  CA  VAL   165      17.358   4.123  -2.336  1.00 74.24           C  
ATOM   1264  C   VAL   165      17.722   3.624  -3.732  1.00 74.24           C  
ATOM   1265  O   VAL   165      17.054   2.742  -4.277  1.00 74.24           O  
ATOM   1266  CB  VAL   165      17.866   3.132  -1.266  1.00 74.24           C  
ATOM   1267  CG1 VAL   165      19.365   2.886  -1.426  1.00 74.24           C  
ATOM   1268  CG2 VAL   165      17.554   3.653   0.135  1.00 74.24           C  
ATOM   1269  N   THR   166      18.598   4.293  -4.372  1.00 77.49           N  
ATOM   1270  CA  THR   166      19.057   3.915  -5.704  1.00 77.49           C  
ATOM   1271  C   THR   166      20.444   3.282  -5.639  1.00 77.49           C  
ATOM   1272  O   THR   166      21.366   3.854  -5.053  1.00 77.49           O  
ATOM   1273  CB  THR   166      19.087   5.129  -6.650  1.00 77.49           C  
ATOM   1274  OG1 THR   166      17.808   5.775  -6.631  1.00 77.49           O  
ATOM   1275  CG2 THR   166      19.409   4.705  -8.080  1.00 77.49           C  
ATOM   1276  N   LEU   167      20.562   2.090  -5.994  1.00 82.70           N  
ATOM   1277  CA  LEU   167      21.807   1.344  -6.146  1.00 82.70           C  
ATOM   1278  C   LEU   167      22.159   1.169  -7.619  1.00 82.70           C  
ATOM   1279  O   LEU   167      21.369   0.620  -8.390  1.00 82.70           O  
ATOM   1280  CB  LEU   167      21.697  -0.025  -5.470  1.00 82.70           C  
ATOM   1281  CG  LEU   167      22.888  -0.967  -5.648  1.00 82.70           C  
ATOM   1282  CD1 LEU   167      24.121  -0.400  -4.951  1.00 82.70           C  
ATOM   1283  CD2 LEU   167      22.557  -2.356  -5.114  1.00 82.70           C  
ATOM   1284  N   THR   168      23.249   1.669  -8.074  1.00 84.13           N  
ATOM   1285  CA  THR   168      23.732   1.529  -9.444  1.00 84.13           C  
ATOM   1286  C   THR   168      24.953   0.616  -9.496  1.00 84.13           C  
ATOM   1287  O   THR   168      25.888   0.774  -8.708  1.00 84.13           O  
ATOM   1288  CB  THR   168      24.085   2.898 -10.054  1.00 84.13           C  
ATOM   1289  OG1 THR   168      22.978   3.791  -9.881  1.00 84.13           O  
ATOM   1290  CG2 THR   168      24.394   2.773 -11.542  1.00 84.13           C  
ATOM   1291  N   LEU   169      24.954  -0.369 -10.291  1.00 86.56           N  
ATOM   1292  CA  LEU   169      26.064  -1.294 -10.496  1.00 86.56           C  
ATOM   1293  C   LEU   169      26.747  -1.036 -11.834  1.00 86.56           C  
ATOM   1294  O   LEU   169      26.084  -0.714 -12.823  1.00 86.56           O  
ATOM   1295  CB  LEU   169      25.573  -2.743 -10.432  1.00 86.56           C  
ATOM   1296  CG  LEU   169      24.773  -3.133  -9.188  1.00 86.56           C  
ATOM   1297  CD1 LEU   169      24.370  -4.602  -9.256  1.00 86.56           C  
ATOM   1298  CD2 LEU   169      25.577  -2.852  -7.923  1.00 86.56           C  
ATOM   1299  N   TYR   170      28.021  -1.106 -11.854  1.00 85.87           N  
ATOM   1300  CA  TYR   170      28.885  -0.976 -13.022  1.00 85.87           C  
ATOM   1301  C   TYR   170      29.760  -2.212 -13.193  1.00 85.87           C  
ATOM   1302  O   TYR   170      30.191  -2.816 -12.208  1.00 85.87           O  
ATOM   1303  CB  TYR   170      29.762   0.274 -12.907  1.00 85.87           C  
ATOM   1304  CG  TYR   170      29.003   1.513 -12.496  1.00 85.87           C  
ATOM   1305  CD1 TYR   170      28.557   2.427 -13.447  1.00 85.87           C  
ATOM   1306  CD2 TYR   170      28.732   1.771 -11.157  1.00 85.87           C  
ATOM   1307  CE1 TYR   170      27.859   3.571 -13.073  1.00 85.87           C  
ATOM   1308  CE2 TYR   170      28.034   2.912 -10.771  1.00 85.87           C  
ATOM   1309  CZ  TYR   170      27.602   3.804 -11.735  1.00 85.87           C  
ATOM   1310  OH  TYR   170      26.912   4.935 -11.359  1.00 85.87           O  
ATOM   1311  N   ALA   171      30.032  -2.581 -14.414  1.00 81.23           N  
ATOM   1312  CA  ALA   171      31.014  -3.629 -14.678  1.00 81.23           C  
ATOM   1313  C   ALA   171      31.654  -3.447 -16.051  1.00 81.23           C  
ATOM   1314  O   ALA   171      31.010  -2.961 -16.984  1.00 81.23           O  
ATOM   1315  CB  ALA   171      30.363  -5.006 -14.576  1.00 81.23           C  
ATOM   1316  N   THR   172      32.971  -3.622 -16.126  1.00 74.52           N  
ATOM   1317  CA  THR   172      33.700  -3.639 -17.389  1.00 74.52           C  
ATOM   1318  C   THR   172      34.020  -5.071 -17.809  1.00 74.52           C  
ATOM   1319  O   THR   172      34.661  -5.814 -17.062  1.00 74.52           O  
ATOM   1320  CB  THR   172      35.004  -2.826 -17.293  1.00 74.52           C  
ATOM   1321  OG1 THR   172      34.709  -1.522 -16.777  1.00 74.52           O  
ATOM   1322  CG2 THR   172      35.665  -2.683 -18.659  1.00 74.52           C  
ATOM   1323  N   GLY   173      33.534  -5.452 -18.910  1.00 65.46           N  
ATOM   1324  CA  GLY   173      33.766  -6.797 -19.412  1.00 65.46           C  
ATOM   1325  C   GLY   173      35.163  -6.992 -19.971  1.00 65.46           C  
ATOM   1326  O   GLY   173      35.976  -6.066 -19.962  1.00 65.46           O  
ATOM   1327  N   ALA   174      35.542  -8.196 -20.276  1.00 60.93           N  
ATOM   1328  CA  ALA   174      36.836  -8.560 -20.848  1.00 60.93           C  
ATOM   1329  C   ALA   174      37.105  -7.783 -22.134  1.00 60.93           C  
ATOM   1330  O   ALA   174      38.261  -7.583 -22.514  1.00 60.93           O  
ATOM   1331  CB  ALA   174      36.895 -10.062 -21.115  1.00 60.93           C  
ATOM   1332  N   ASP   175      36.080  -7.327 -22.808  1.00 59.17           N  
ATOM   1333  CA  ASP   175      36.245  -6.594 -24.060  1.00 59.17           C  
ATOM   1334  C   ASP   175      36.437  -5.101 -23.801  1.00 59.17           C  
ATOM   1335  O   ASP   175      36.535  -4.310 -24.741  1.00 59.17           O  
ATOM   1336  CB  ASP   175      35.040  -6.818 -24.976  1.00 59.17           C  
ATOM   1337  CG  ASP   175      33.719  -6.466 -24.316  1.00 59.17           C  
ATOM   1338  OD1 ASP   175      33.713  -6.105 -23.119  1.00 59.17           O  
ATOM   1339  OD2 ASP   175      32.675  -6.554 -24.997  1.00 59.17           O  
ATOM   1340  N   GLY   176      36.306  -4.727 -22.525  1.00 63.06           N  
ATOM   1341  CA  GLY   176      36.493  -3.332 -22.157  1.00 63.06           C  
ATOM   1342  C   GLY   176      35.196  -2.547 -22.119  1.00 63.06           C  
ATOM   1343  O   GLY   176      35.196  -1.351 -21.817  1.00 63.06           O  
ATOM   1344  N   VAL   177      34.056  -3.192 -22.494  1.00 65.10           N  
ATOM   1345  CA  VAL   177      32.762  -2.518 -22.521  1.00 65.10           C  
ATOM   1346  C   VAL   177      32.206  -2.411 -21.103  1.00 65.10           C  
ATOM   1347  O   VAL   177      32.211  -3.389 -20.352  1.00 65.10           O  
ATOM   1348  CB  VAL   177      31.757  -3.256 -23.433  1.00 65.10           C  
ATOM   1349  CG1 VAL   177      30.378  -2.603 -23.357  1.00 65.10           C  
ATOM   1350  CG2 VAL   177      32.262  -3.279 -24.875  1.00 65.10           C  
ATOM   1351  N   GLU   178      31.651  -1.213 -20.803  1.00 72.26           N  
ATOM   1352  CA  GLU   178      31.089  -0.939 -19.484  1.00 72.26           C  
ATOM   1353  C   GLU   178      29.570  -1.083 -19.490  1.00 72.26           C  
ATOM   1354  O   GLU   178      28.903  -0.633 -20.425  1.00 72.26           O  
ATOM   1355  CB  GLU   178      31.483   0.463 -19.012  1.00 72.26           C  
ATOM   1356  CG  GLU   178      32.838   0.522 -18.323  1.00 72.26           C  
ATOM   1357  CD  GLU   178      33.115   1.860 -17.656  1.00 72.26           C  
ATOM   1358  OE1 GLU   178      34.136   1.983 -16.943  1.00 72.26           O  
ATOM   1359  OE2 GLU   178      32.303   2.793 -17.848  1.00 72.26           O  
ATOM   1360  N   THR   179      29.005  -1.733 -18.519  1.00 74.00           N  
ATOM   1361  CA  THR   179      27.567  -1.870 -18.315  1.00 74.00           C  
ATOM   1362  C   THR   179      27.149  -1.253 -16.983  1.00 74.00           C  
ATOM   1363  O   THR   179      27.907  -1.287 -16.012  1.00 74.00           O  
ATOM   1364  CB  THR   179      27.136  -3.348 -18.357  1.00 74.00           C  
ATOM   1365  OG1 THR   179      28.021  -4.121 -17.537  1.00 74.00           O  
ATOM   1366  CG2 THR   179      27.175  -3.892 -19.781  1.00 74.00           C  
ATOM   1367  N   GLU   180      26.151  -0.584 -17.033  1.00 79.59           N  
ATOM   1368  CA  GLU   180      25.570   0.032 -15.844  1.00 79.59           C  
ATOM   1369  C   GLU   180      24.117  -0.395 -15.656  1.00 79.59           C  
ATOM   1370  O   GLU   180      23.372  -0.525 -16.629  1.00 79.59           O  
ATOM   1371  CB  GLU   180      25.664   1.558 -15.928  1.00 79.59           C  
ATOM   1372  CG  GLU   180      24.844   2.283 -14.871  1.00 79.59           C  
ATOM   1373  CD  GLU   180      24.688   3.770 -15.149  1.00 79.59           C  
ATOM   1374  OE1 GLU   180      23.814   4.415 -14.528  1.00 79.59           O  
ATOM   1375  OE2 GLU   180      25.446   4.293 -15.995  1.00 79.59           O  
ATOM   1376  N   GLN   181      23.731  -0.692 -14.369  1.00 76.89           N  
ATOM   1377  CA  GLN   181      22.373  -1.058 -13.979  1.00 76.89           C  
ATOM   1378  C   GLN   181      21.974  -0.379 -12.672  1.00 76.89           C  
ATOM   1379  O   GLN   181      22.726  -0.408 -11.696  1.00 76.89           O  
ATOM   1380  CB  GLN   181      22.243  -2.576 -13.844  1.00 76.89           C  
ATOM   1381  CG  GLN   181      20.805  -3.061 -13.716  1.00 76.89           C  
ATOM   1382  CD  GLN   181      20.087  -3.126 -15.050  1.00 76.89           C  
ATOM   1383  OE1 GLN   181      20.717  -3.265 -16.104  1.00 76.89           O  
ATOM   1384  NE2 GLN   181      18.762  -3.026 -15.016  1.00 76.89           N  
ATOM   1385  N   THR   182      20.799   0.238 -12.668  1.00 77.16           N  
ATOM   1386  CA  THR   182      20.334   0.953 -11.484  1.00 77.16           C  
ATOM   1387  C   THR   182      19.131   0.248 -10.864  1.00 77.16           C  
ATOM   1388  O   THR   182      18.217  -0.173 -11.576  1.00 77.16           O  
ATOM   1389  CB  THR   182      19.962   2.409 -11.822  1.00 77.16           C  
ATOM   1390  OG1 THR   182      21.136   3.108 -12.254  1.00 77.16           O  
ATOM   1391  CG2 THR   182      19.378   3.123 -10.607  1.00 77.16           C  
ATOM   1392  N   TYR   183      19.161   0.022  -9.643  1.00 73.15           N  
ATOM   1393  CA  TYR   183      18.079  -0.567  -8.862  1.00 73.15           C  
ATOM   1394  C   TYR   183      17.517   0.437  -7.864  1.00 73.15           C  
ATOM   1395  O   TYR   183      18.272   1.156  -7.205  1.00 73.15           O  
ATOM   1396  CB  TYR   183      18.566  -1.818  -8.126  1.00 73.15           C  
ATOM   1397  CG  TYR   183      19.169  -2.862  -9.035  1.00 73.15           C  
ATOM   1398  CD1 TYR   183      18.394  -3.900  -9.547  1.00 73.15           C  
ATOM   1399  CD2 TYR   183      20.515  -2.812  -9.383  1.00 73.15           C  
ATOM   1400  CE1 TYR   183      18.946  -4.864 -10.383  1.00 73.15           C  
ATOM   1401  CE2 TYR   183      21.077  -3.771 -10.219  1.00 73.15           C  
ATOM   1402  CZ  TYR   183      20.286  -4.792 -10.713  1.00 73.15           C  
ATOM   1403  OH  TYR   183      20.837  -5.744 -11.541  1.00 73.15           O  
ATOM   1404  N   THR   184      16.211   0.562  -7.853  1.00 68.50           N  
ATOM   1405  CA  THR   184      15.540   1.375  -6.845  1.00 68.50           C  
ATOM   1406  C   THR   184      14.776   0.494  -5.861  1.00 68.50           C  
ATOM   1407  O   THR   184      13.995  -0.368  -6.269  1.00 68.50           O  
ATOM   1408  CB  THR   184      14.574   2.384  -7.492  1.00 68.50           C  
ATOM   1409  OG1 THR   184      15.304   3.226  -8.392  1.00 68.50           O  
ATOM   1410  CG2 THR   184      13.898   3.253  -6.437  1.00 68.50           C  
ATOM   1411  N   PHE   185      15.169   0.510  -4.711  1.00 66.75           N  
ATOM   1412  CA  PHE   185      14.507  -0.221  -3.637  1.00 66.75           C  
ATOM   1413  C   PHE   185      13.518   0.675  -2.902  1.00 66.75           C  
ATOM   1414  O   PHE   185      13.837   1.819  -2.571  1.00 66.75           O  
ATOM   1415  CB  PHE   185      15.538  -0.784  -2.654  1.00 66.75           C  
ATOM   1416  CG  PHE   185      16.589  -1.645  -3.302  1.00 66.75           C  
ATOM   1417  CD1 PHE   185      16.371  -3.004  -3.497  1.00 66.75           C  
ATOM   1418  CD2 PHE   185      17.795  -1.095  -3.716  1.00 66.75           C  
ATOM   1419  CE1 PHE   185      17.342  -3.803  -4.097  1.00 66.75           C  
ATOM   1420  CE2 PHE   185      18.770  -1.887  -4.316  1.00 66.75           C  
ATOM   1421  CZ  PHE   185      18.542  -3.241  -4.505  1.00 66.75           C  
ATOM   1422  N   LYS   186      12.264   0.171  -2.942  1.00 57.14           N  
ATOM   1423  CA  LYS   186      11.219   0.840  -2.172  1.00 57.14           C  
ATOM   1424  C   LYS   186      10.648  -0.084  -1.101  1.00 57.14           C  
ATOM   1425  O   LYS   186      10.451  -1.276  -1.342  1.00 57.14           O  
ATOM   1426  CB  LYS   186      10.100   1.327  -3.095  1.00 57.14           C  
ATOM   1427  CG  LYS   186      10.510   2.465  -4.017  1.00 57.14           C  
ATOM   1428  CD  LYS   186       9.351   2.917  -4.897  1.00 57.14           C  
ATOM   1429  CE  LYS   186       9.788   3.977  -5.898  1.00 57.14           C  
ATOM   1430  NZ  LYS   186       8.659   4.410  -6.775  1.00 57.14           N  
ATOM   1431  N   LYS   187      10.790   0.266   0.059  1.00 51.50           N  
ATOM   1432  CA  LYS   187      10.096  -0.469   1.112  1.00 51.50           C  
ATOM   1433  C   LYS   187       8.611  -0.119   1.140  1.00 51.50           C  
ATOM   1434  O   LYS   187       8.244   1.058   1.129  1.00 51.50           O  
ATOM   1435  CB  LYS   187      10.728  -0.180   2.475  1.00 51.50           C  
ATOM   1436  CG  LYS   187      10.319  -1.157   3.567  1.00 51.50           C  
ATOM   1437  CD  LYS   187      11.129  -0.944   4.839  1.00 51.50           C  
ATOM   1438  CE  LYS   187      10.705  -1.907   5.940  1.00 51.50           C  
ATOM   1439  NZ  LYS   187      11.566  -1.774   7.154  1.00 51.50           N  
ATOM   1440  N   THR   188       7.856  -1.050   0.775  1.00 44.47           N  
ATOM   1441  CA  THR   188       6.429  -0.761   0.856  1.00 44.47           C  
ATOM   1442  C   THR   188       5.793  -1.500   2.030  1.00 44.47           C  
ATOM   1443  O   THR   188       6.206  -2.611   2.368  1.00 44.47           O  
ATOM   1444  CB  THR   188       5.706  -1.147  -0.448  1.00 44.47           C  
ATOM   1445  OG1 THR   188       6.179  -2.426  -0.889  1.00 44.47           O  
ATOM   1446  CG2 THR   188       5.963  -0.118  -1.545  1.00 44.47           C  
ATOM   1447  N   PHE   189       5.151  -0.748   2.884  1.00 40.60           N  
ATOM   1448  CA  PHE   189       4.440  -1.282   4.040  1.00 40.60           C  
ATOM   1449  C   PHE   189       3.073  -1.818   3.635  1.00 40.60           C  
ATOM   1450  O   PHE   189       2.424  -1.269   2.743  1.00 40.60           O  
ATOM   1451  CB  PHE   189       4.283  -0.206   5.120  1.00 40.60           C  
ATOM   1452  CG  PHE   189       5.591   0.331   5.636  1.00 40.60           C  
ATOM   1453  CD1 PHE   189       6.240  -0.285   6.699  1.00 40.60           C  
ATOM   1454  CD2 PHE   189       6.171   1.453   5.058  1.00 40.60           C  
ATOM   1455  CE1 PHE   189       7.451   0.210   7.179  1.00 40.60           C  
ATOM   1456  CE2 PHE   189       7.380   1.954   5.533  1.00 40.60           C  
ATOM   1457  CZ  PHE   189       8.018   1.331   6.594  1.00 40.60           C  
ATOM   1458  N   THR   190       2.791  -3.015   3.672  1.00 35.66           N  
ATOM   1459  CA  THR   190       1.348  -3.173   3.522  1.00 35.66           C  
ATOM   1460  C   THR   190       0.723  -3.687   4.815  1.00 35.66           C  
ATOM   1461  O   THR   190       1.207  -4.658   5.402  1.00 35.66           O  
ATOM   1462  CB  THR   190       1.009  -4.134   2.367  1.00 35.66           C  
ATOM   1463  OG1 THR   190       1.573  -3.628   1.151  1.00 35.66           O  
ATOM   1464  CG2 THR   190      -0.499  -4.276   2.195  1.00 35.66           C  
ATOM   1465  N   ALA   191      -0.511  -3.408   4.891  1.00 32.76           N  
ATOM   1466  CA  ALA   191      -1.475  -3.324   5.985  1.00 32.76           C  
ATOM   1467  C   ALA   191      -2.027  -4.703   6.337  1.00 32.76           C  
ATOM   1468  O   ALA   191      -2.157  -5.567   5.466  1.00 32.76           O  
ATOM   1469  CB  ALA   191      -2.615  -2.376   5.619  1.00 32.76           C  
ATOM   1470  N   SER   192      -1.923  -5.151   7.514  1.00 32.22           N  
ATOM   1471  CA  SER   192      -2.726  -6.304   7.909  1.00 32.22           C  
ATOM   1472  C   SER   192      -4.201  -5.935   8.031  1.00 32.22           C  
ATOM   1473  O   SER   192      -4.536  -4.823   8.445  1.00 32.22           O  
ATOM   1474  CB  SER   192      -2.224  -6.878   9.234  1.00 32.22           C  
ATOM   1475  OG  SER   192      -0.843  -7.187   9.158  1.00 32.22           O  
ATOM   1476  N   LYS   193      -5.043  -6.263   7.109  1.00 31.59           N  
ATOM   1477  CA  LYS   193      -6.501  -6.181   7.104  1.00 31.59           C  
ATOM   1478  C   LYS   193      -7.099  -6.962   8.270  1.00 31.59           C  
ATOM   1479  O   LYS   193      -6.818  -8.151   8.437  1.00 31.59           O  
ATOM   1480  CB  LYS   193      -7.063  -6.703   5.781  1.00 31.59           C  
ATOM   1481  CG  LYS   193      -8.242  -5.900   5.250  1.00 31.59           C  
ATOM   1482  CD  LYS   193      -8.759  -6.469   3.935  1.00 31.59           C  
ATOM   1483  CE  LYS   193      -9.974  -5.702   3.432  1.00 31.59           C  
ATOM   1484  NZ  LYS   193     -10.474  -6.245   2.133  1.00 31.59           N  
ATOM   1485  N   THR   194      -7.438  -6.275   9.339  1.00 29.39           N  
ATOM   1486  CA  THR   194      -8.196  -7.198  10.176  1.00 29.39           C  
ATOM   1487  C   THR   194      -9.535  -6.588  10.581  1.00 29.39           C  
ATOM   1488  O   THR   194      -9.643  -5.371  10.749  1.00 29.39           O  
ATOM   1489  CB  THR   194      -7.404  -7.588  11.438  1.00 29.39           C  
ATOM   1490  OG1 THR   194      -6.056  -7.902  11.071  1.00 29.39           O  
ATOM   1491  CG2 THR   194      -8.027  -8.797  12.127  1.00 29.39           C  
ATOM   1492  N   THR   195     -10.539  -7.422  10.474  1.00 26.97           N  
ATOM   1493  CA  THR   195     -11.993  -7.377  10.583  1.00 26.97           C  
ATOM   1494  C   THR   195     -12.430  -7.485  12.041  1.00 26.97           C  
ATOM   1495  O   THR   195     -11.850  -8.251  12.813  1.00 26.97           O  
ATOM   1496  CB  THR   195     -12.650  -8.503   9.763  1.00 26.97           C  
ATOM   1497  OG1 THR   195     -11.675  -9.517   9.489  1.00 26.97           O  
ATOM   1498  CG2 THR   195     -13.201  -7.974   8.443  1.00 26.97           C  
ATOM   1499  N   PHE   196     -13.111  -6.457  12.583  1.00 29.13           N  
ATOM   1500  CA  PHE   196     -13.697  -6.517  13.916  1.00 29.13           C  
ATOM   1501  C   PHE   196     -14.956  -7.377  13.916  1.00 29.13           C  
ATOM   1502  O   PHE   196     -15.751  -7.323  12.976  1.00 29.13           O  
ATOM   1503  CB  PHE   196     -14.024  -5.110  14.426  1.00 29.13           C  
ATOM   1504  CG  PHE   196     -12.975  -4.537  15.341  1.00 29.13           C  
ATOM   1505  CD1 PHE   196     -13.050  -4.731  16.714  1.00 29.13           C  
ATOM   1506  CD2 PHE   196     -11.914  -3.805  14.826  1.00 29.13           C  
ATOM   1507  CE1 PHE   196     -12.081  -4.202  17.563  1.00 29.13           C  
ATOM   1508  CE2 PHE   196     -10.941  -3.273  15.668  1.00 29.13           C  
ATOM   1509  CZ  PHE   196     -11.028  -3.472  17.037  1.00 29.13           C  
ATOM   1510  N   SER   197     -15.145  -8.203  14.751  1.00 25.09           N  
ATOM   1511  CA  SER   197     -16.445  -8.571  15.301  1.00 25.09           C  
ATOM   1512  C   SER   197     -16.516  -8.276  16.795  1.00 25.09           C  
ATOM   1513  O   SER   197     -15.608  -8.633  17.548  1.00 25.09           O  
ATOM   1514  CB  SER   197     -16.734 -10.052  15.051  1.00 25.09           C  
ATOM   1515  OG  SER   197     -16.205 -10.464  13.803  1.00 25.09           O  
ATOM   1516  N   ALA   198     -16.506  -7.025  17.221  1.00 26.10           N  
ATOM   1517  CA  ALA   198     -16.762  -6.803  18.642  1.00 26.10           C  
ATOM   1518  C   ALA   198     -17.588  -7.941  19.234  1.00 26.10           C  
ATOM   1519  O   ALA   198     -18.529  -8.428  18.603  1.00 26.10           O  
ATOM   1520  CB  ALA   198     -17.473  -5.468  18.852  1.00 26.10           C  
ATOM   1521  N   LYS   199     -17.066  -8.958  19.786  1.00 23.61           N  
ATOM   1522  CA  LYS   199     -17.738 -10.048  20.487  1.00 23.61           C  
ATOM   1523  C   LYS   199     -18.831  -9.518  21.410  1.00 23.61           C  
ATOM   1524  O   LYS   199     -18.672  -8.462  22.026  1.00 23.61           O  
ATOM   1525  CB  LYS   199     -16.730 -10.873  21.288  1.00 23.61           C  
ATOM   1526  CG  LYS   199     -15.847 -11.772  20.435  1.00 23.61           C  
ATOM   1527  CD  LYS   199     -15.051 -12.749  21.290  1.00 23.61           C  
ATOM   1528  CE  LYS   199     -14.134 -13.619  20.441  1.00 23.61           C  
ATOM   1529  NZ  LYS   199     -13.305 -14.534  21.281  1.00 23.61           N  
ATOM   1530  N   SER   200     -20.060  -9.773  21.163  1.00 22.40           N  
ATOM   1531  CA  SER   200     -21.385  -9.764  21.774  1.00 22.40           C  
ATOM   1532  C   SER   200     -21.356 -10.388  23.165  1.00 22.40           C  
ATOM   1533  O   SER   200     -21.072 -11.579  23.312  1.00 22.40           O  
ATOM   1534  CB  SER   200     -22.388 -10.510  20.893  1.00 22.40           C  
ATOM   1535  OG  SER   200     -22.431 -11.885  21.233  1.00 22.40           O  
ATOM   1536  N   ASP   201     -20.764  -9.812  24.215  1.00 21.87           N  
ATOM   1537  CA  ASP   201     -21.519 -10.330  25.352  1.00 21.87           C  
ATOM   1538  C   ASP   201     -22.123  -9.194  26.175  1.00 21.87           C  
ATOM   1539  O   ASP   201     -21.506  -8.137  26.329  1.00 21.87           O  
ATOM   1540  CB  ASP   201     -20.626 -11.203  26.236  1.00 21.87           C  
ATOM   1541  CG  ASP   201     -20.756 -12.685  25.931  1.00 21.87           C  
ATOM   1542  OD1 ASP   201     -21.601 -13.062  25.090  1.00 21.87           O  
ATOM   1543  OD2 ASP   201     -20.009 -13.482  26.538  1.00 21.87           O  
ATOM   1544  N   GLY   202     -23.256  -8.695  25.725  1.00 22.46           N  
ATOM   1545  CA  GLY   202     -24.225  -8.036  26.588  1.00 22.46           C  
ATOM   1546  C   GLY   202     -23.693  -7.763  27.982  1.00 22.46           C  
ATOM   1547  O   GLY   202     -22.718  -8.382  28.413  1.00 22.46           O  
ATOM   1548  N   HIS   203     -23.030  -6.548  28.189  1.00 24.91           N  
ATOM   1549  CA  HIS   203     -22.680  -5.895  29.445  1.00 24.91           C  
ATOM   1550  C   HIS   203     -22.500  -6.914  30.565  1.00 24.91           C  
ATOM   1551  O   HIS   203     -23.237  -6.893  31.554  1.00 24.91           O  
ATOM   1552  CB  HIS   203     -23.749  -4.872  29.833  1.00 24.91           C  
ATOM   1553  CG  HIS   203     -23.290  -3.452  29.720  1.00 24.91           C  
ATOM   1554  ND1 HIS   203     -23.364  -2.738  28.544  1.00 24.91           N  
ATOM   1555  CD2 HIS   203     -22.755  -2.615  30.639  1.00 24.91           C  
ATOM   1556  CE1 HIS   203     -22.891  -1.520  28.745  1.00 24.91           C  
ATOM   1557  NE2 HIS   203     -22.515  -1.419  30.009  1.00 24.91           N  
ATOM   1558  N   THR   204     -22.789  -8.114  30.546  1.00 22.01           N  
ATOM   1559  CA  THR   204     -22.482  -8.527  31.911  1.00 22.01           C  
ATOM   1560  C   THR   204     -21.040  -9.015  32.017  1.00 22.01           C  
ATOM   1561  O   THR   204     -20.470  -9.501  31.038  1.00 22.01           O  
ATOM   1562  CB  THR   204     -23.439  -9.636  32.387  1.00 22.01           C  
ATOM   1563  OG1 THR   204     -23.498 -10.667  31.393  1.00 22.01           O  
ATOM   1564  CG2 THR   204     -24.843  -9.089  32.620  1.00 22.01           C  
ATOM   1565  N   THR   205     -20.003  -8.111  31.897  1.00 23.26           N  
ATOM   1566  CA  THR   205     -18.628  -8.416  32.278  1.00 23.26           C  
ATOM   1567  C   THR   205     -17.673  -8.143  31.120  1.00 23.26           C  
ATOM   1568  O   THR   205     -17.970  -8.478  29.971  1.00 23.26           O  
ATOM   1569  CB  THR   205     -18.485  -9.881  32.731  1.00 23.26           C  
ATOM   1570  OG1 THR   205     -19.016 -10.742  31.716  1.00 23.26           O  
ATOM   1571  CG2 THR   205     -19.235 -10.129  34.035  1.00 23.26           C  
ATOM   1572  N   ALA   206     -17.460  -6.871  30.730  1.00 26.06           N  
ATOM   1573  CA  ALA   206     -16.200  -6.596  30.044  1.00 26.06           C  
ATOM   1574  C   ALA   206     -15.517  -7.891  29.613  1.00 26.06           C  
ATOM   1575  O   ALA   206     -15.470  -8.859  30.376  1.00 26.06           O  
ATOM   1576  CB  ALA   206     -15.272  -5.782  30.942  1.00 26.06           C  
ATOM   1577  N   PRO   207     -15.610  -8.309  28.364  1.00 26.04           N  
ATOM   1578  CA  PRO   207     -14.779  -9.487  28.102  1.00 26.04           C  
ATOM   1579  C   PRO   207     -13.545  -9.550  29.000  1.00 26.04           C  
ATOM   1580  O   PRO   207     -13.123  -8.528  29.548  1.00 26.04           O  
ATOM   1581  CB  PRO   207     -14.378  -9.315  26.634  1.00 26.04           C  
ATOM   1582  CG  PRO   207     -14.879  -7.958  26.257  1.00 26.04           C  
ATOM   1583  CD  PRO   207     -15.671  -7.406  27.407  1.00 26.04           C  
ATOM   1584  N   GLU   208     -13.345 -10.659  29.779  1.00 26.04           N  
ATOM   1585  CA  GLU   208     -12.184 -11.276  30.415  1.00 26.04           C  
ATOM   1586  C   GLU   208     -10.914 -10.475  30.141  1.00 26.04           C  
ATOM   1587  O   GLU   208     -10.092 -10.279  31.038  1.00 26.04           O  
ATOM   1588  CB  GLU   208     -12.011 -12.719  29.935  1.00 26.04           C  
ATOM   1589  CG  GLU   208     -12.343 -13.763  30.991  1.00 26.04           C  
ATOM   1590  CD  GLU   208     -12.183 -15.191  30.494  1.00 26.04           C  
ATOM   1591  OE1 GLU   208     -12.408 -16.137  31.283  1.00 26.04           O  
ATOM   1592  OE2 GLU   208     -11.828 -15.365  29.307  1.00 26.04           O  
ATOM   1593  N   SER   209     -10.773  -9.826  29.028  1.00 23.51           N  
ATOM   1594  CA  SER   209      -9.589  -9.041  28.695  1.00 23.51           C  
ATOM   1595  C   SER   209      -9.957  -7.595  28.376  1.00 23.51           C  
ATOM   1596  O   SER   209     -11.044  -7.325  27.861  1.00 23.51           O  
ATOM   1597  CB  SER   209      -8.849  -9.661  27.509  1.00 23.51           C  
ATOM   1598  OG  SER   209      -9.664  -9.655  26.350  1.00 23.51           O  
ATOM   1599  N   GLY   210     -10.414  -6.714  29.285  1.00 25.28           N  
ATOM   1600  CA  GLY   210     -10.320  -5.282  29.049  1.00 25.28           C  
ATOM   1601  C   GLY   210     -10.781  -4.874  27.663  1.00 25.28           C  
ATOM   1602  O   GLY   210     -10.953  -5.722  26.785  1.00 25.28           O  
ATOM   1603  N   TYR   211     -11.988  -4.575  27.410  1.00 29.24           N  
ATOM   1604  CA  TYR   211     -12.383  -3.875  26.193  1.00 29.24           C  
ATOM   1605  C   TYR   211     -11.242  -3.850  25.183  1.00 29.24           C  
ATOM   1606  O   TYR   211     -11.476  -3.806  23.973  1.00 29.24           O  
ATOM   1607  CB  TYR   211     -12.827  -2.445  26.515  1.00 29.24           C  
ATOM   1608  CG  TYR   211     -14.322  -2.246  26.460  1.00 29.24           C  
ATOM   1609  CD1 TYR   211     -14.952  -1.875  25.275  1.00 29.24           C  
ATOM   1610  CD2 TYR   211     -15.108  -2.429  27.593  1.00 29.24           C  
ATOM   1611  CE1 TYR   211     -16.329  -1.688  25.220  1.00 29.24           C  
ATOM   1612  CE2 TYR   211     -16.486  -2.246  27.550  1.00 29.24           C  
ATOM   1613  CZ  TYR   211     -17.087  -1.877  26.360  1.00 29.24           C  
ATOM   1614  OH  TYR   211     -18.451  -1.694  26.312  1.00 29.24           O  
ATOM   1615  N   TYR   212     -10.060  -4.030  25.628  1.00 27.83           N  
ATOM   1616  CA  TYR   212      -8.872  -4.128  24.788  1.00 27.83           C  
ATOM   1617  C   TYR   212      -8.463  -5.583  24.588  1.00 27.83           C  
ATOM   1618  O   TYR   212      -7.941  -6.219  25.505  1.00 27.83           O  
ATOM   1619  CB  TYR   212      -7.711  -3.340  25.404  1.00 27.83           C  
ATOM   1620  CG  TYR   212      -7.923  -1.846  25.402  1.00 27.83           C  
ATOM   1621  CD1 TYR   212      -7.666  -1.089  24.261  1.00 27.83           C  
ATOM   1622  CD2 TYR   212      -8.379  -1.189  26.538  1.00 27.83           C  
ATOM   1623  CE1 TYR   212      -7.857   0.289  24.255  1.00 27.83           C  
ATOM   1624  CE2 TYR   212      -8.575   0.188  26.543  1.00 27.83           C  
ATOM   1625  CZ  TYR   212      -8.312   0.917  25.398  1.00 27.83           C  
ATOM   1626  OH  TYR   212      -8.503   2.281  25.397  1.00 27.83           O  
ATOM   1627  N   GLY   213      -9.370  -6.526  24.322  1.00 24.82           N  
ATOM   1628  CA  GLY   213      -8.859  -7.797  23.831  1.00 24.82           C  
ATOM   1629  C   GLY   213      -7.469  -7.690  23.233  1.00 24.82           C  
ATOM   1630  O   GLY   213      -6.951  -6.587  23.046  1.00 24.82           O  
ATOM   1631  N   THR   214      -6.422  -8.062  23.923  1.00 25.57           N  
ATOM   1632  CA  THR   214      -5.089  -8.207  23.348  1.00 25.57           C  
ATOM   1633  C   THR   214      -5.148  -8.146  21.824  1.00 25.57           C  
ATOM   1634  O   THR   214      -5.683  -9.053  21.182  1.00 25.57           O  
ATOM   1635  CB  THR   214      -4.432  -9.529  23.787  1.00 25.57           C  
ATOM   1636  OG1 THR   214      -5.334 -10.612  23.530  1.00 25.57           O  
ATOM   1637  CG2 THR   214      -4.092  -9.507  25.273  1.00 25.57           C  
ATOM   1638  N   ASN   215      -5.514  -7.075  21.237  1.00 31.31           N  
ATOM   1639  CA  ASN   215      -6.109  -6.769  19.940  1.00 31.31           C  
ATOM   1640  C   ASN   215      -5.045  -6.607  18.859  1.00 31.31           C  
ATOM   1641  O   ASN   215      -4.011  -5.978  19.089  1.00 31.31           O  
ATOM   1642  CB  ASN   215      -6.971  -5.508  20.030  1.00 31.31           C  
ATOM   1643  CG  ASN   215      -8.425  -5.769  19.690  1.00 31.31           C  
ATOM   1644  OD1 ASN   215      -8.804  -6.894  19.355  1.00 31.31           O  
ATOM   1645  ND2 ASN   215      -9.249  -4.732  19.774  1.00 31.31           N  
ATOM   1646  N   PRO   216      -5.277  -7.086  17.725  1.00 30.99           N  
ATOM   1647  CA  PRO   216      -4.477  -7.162  16.500  1.00 30.99           C  
ATOM   1648  C   PRO   216      -4.502  -5.863  15.698  1.00 30.99           C  
ATOM   1649  O   PRO   216      -5.533  -5.188  15.641  1.00 30.99           O  
ATOM   1650  CB  PRO   216      -5.138  -8.300  15.718  1.00 30.99           C  
ATOM   1651  CG  PRO   216      -6.436  -8.543  16.420  1.00 30.99           C  
ATOM   1652  CD  PRO   216      -6.431  -7.774  17.710  1.00 30.99           C  
ATOM   1653  N   GLU   217      -3.517  -4.948  15.997  1.00 37.32           N  
ATOM   1654  CA  GLU   217      -2.901  -3.800  15.339  1.00 37.32           C  
ATOM   1655  C   GLU   217      -3.736  -3.330  14.152  1.00 37.32           C  
ATOM   1656  O   GLU   217      -4.173  -4.142  13.333  1.00 37.32           O  
ATOM   1657  CB  GLU   217      -1.481  -4.142  14.880  1.00 37.32           C  
ATOM   1658  CG  GLU   217      -0.478  -4.262  16.019  1.00 37.32           C  
ATOM   1659  CD  GLU   217       0.962  -4.368  15.542  1.00 37.32           C  
ATOM   1660  OE1 GLU   217       1.887  -4.256  16.377  1.00 37.32           O  
ATOM   1661  OE2 GLU   217       1.166  -4.562  14.323  1.00 37.32           O  
ATOM   1662  N   MET   218      -4.557  -2.443  14.284  1.00 41.92           N  
ATOM   1663  CA  MET   218      -5.324  -1.745  13.257  1.00 41.92           C  
ATOM   1664  C   MET   218      -4.419  -0.855  12.412  1.00 41.92           C  
ATOM   1665  O   MET   218      -3.396  -0.366  12.896  1.00 41.92           O  
ATOM   1666  CB  MET   218      -6.436  -0.908  13.892  1.00 41.92           C  
ATOM   1667  CG  MET   218      -7.571  -1.735  14.473  1.00 41.92           C  
ATOM   1668  SD  MET   218      -9.036  -1.792  13.369  1.00 41.92           S  
ATOM   1669  CE  MET   218      -9.678  -0.111  13.603  1.00 41.92           C  
ATOM   1670  N   GLN   219      -4.855  -0.560  11.210  1.00 47.15           N  
ATOM   1671  CA  GLN   219      -4.386   0.376  10.193  1.00 47.15           C  
ATOM   1672  C   GLN   219      -4.727   1.815  10.570  1.00 47.15           C  
ATOM   1673  O   GLN   219      -5.852   2.104  10.984  1.00 47.15           O  
ATOM   1674  CB  GLN   219      -4.988   0.034   8.829  1.00 47.15           C  
ATOM   1675  CG  GLN   219      -4.497  -1.288   8.254  1.00 47.15           C  
ATOM   1676  CD  GLN   219      -5.051  -1.567   6.870  1.00 47.15           C  
ATOM   1677  OE1 GLN   219      -5.726  -0.721   6.274  1.00 47.15           O  
ATOM   1678  NE2 GLN   219      -4.770  -2.756   6.347  1.00 47.15           N  
ATOM   1679  N   LEU   220      -3.717   2.724  10.723  1.00 58.07           N  
ATOM   1680  CA  LEU   220      -4.077   4.137  10.697  1.00 58.07           C  
ATOM   1681  C   LEU   220      -4.768   4.499   9.387  1.00 58.07           C  
ATOM   1682  O   LEU   220      -5.723   5.278   9.378  1.00 58.07           O  
ATOM   1683  CB  LEU   220      -2.834   5.010  10.889  1.00 58.07           C  
ATOM   1684  CG  LEU   220      -3.040   6.330  11.634  1.00 58.07           C  
ATOM   1685  CD1 LEU   220      -2.482   6.233  13.049  1.00 58.07           C  
ATOM   1686  CD2 LEU   220      -2.389   7.481  10.875  1.00 58.07           C  
ATOM   1687  N   GLY   221      -4.883   3.596   8.383  1.00 62.26           N  
ATOM   1688  CA  GLY   221      -5.466   3.864   7.078  1.00 62.26           C  
ATOM   1689  C   GLY   221      -4.445   3.855   5.955  1.00 62.26           C  
ATOM   1690  O   GLY   221      -3.350   3.310   6.110  1.00 62.26           O  
ATOM   1691  N   LYS   222      -4.704   4.447   4.651  1.00 68.74           N  
ATOM   1692  CA  LYS   222      -3.903   4.443   3.430  1.00 68.74           C  
ATOM   1693  C   LYS   222      -3.034   5.694   3.340  1.00 68.74           C  
ATOM   1694  O   LYS   222      -3.449   6.777   3.759  1.00 68.74           O  
ATOM   1695  CB  LYS   222      -4.802   4.340   2.198  1.00 68.74           C  
ATOM   1696  CG  LYS   222      -5.349   2.943   1.945  1.00 68.74           C  
ATOM   1697  CD  LYS   222      -5.928   2.814   0.542  1.00 68.74           C  
ATOM   1698  CE  LYS   222      -6.466   1.412   0.285  1.00 68.74           C  
ATOM   1699  NZ  LYS   222      -6.992   1.268  -1.105  1.00 68.74           N  
ATOM   1700  N   HIS   223      -1.710   5.518   3.110  1.00 73.79           N  
ATOM   1701  CA  HIS   223      -0.848   6.646   2.775  1.00 73.79           C  
ATOM   1702  C   HIS   223      -1.331   7.352   1.512  1.00 73.79           C  
ATOM   1703  O   HIS   223      -1.104   6.869   0.400  1.00 73.79           O  
ATOM   1704  CB  HIS   223       0.598   6.181   2.596  1.00 73.79           C  
ATOM   1705  CG  HIS   223       1.586   7.302   2.541  1.00 73.79           C  
ATOM   1706  ND1 HIS   223       2.633   7.328   1.645  1.00 73.79           N  
ATOM   1707  CD2 HIS   223       1.684   8.437   3.271  1.00 73.79           C  
ATOM   1708  CE1 HIS   223       3.334   8.434   1.829  1.00 73.79           C  
ATOM   1709  NE2 HIS   223       2.779   9.125   2.809  1.00 73.79           N  
ATOM   1710  N   LYS   224      -2.097   8.423   1.676  1.00 80.82           N  
ATOM   1711  CA  LYS   224      -2.750   9.161   0.599  1.00 80.82           C  
ATOM   1712  C   LYS   224      -3.063  10.592   1.025  1.00 80.82           C  
ATOM   1713  O   LYS   224      -3.567  10.821   2.127  1.00 80.82           O  
ATOM   1714  CB  LYS   224      -4.032   8.451   0.162  1.00 80.82           C  
ATOM   1715  CG  LYS   224      -4.743   9.120  -1.006  1.00 80.82           C  
ATOM   1716  CD  LYS   224      -5.988   8.347  -1.420  1.00 80.82           C  
ATOM   1717  CE  LYS   224      -6.687   9.003  -2.603  1.00 80.82           C  
ATOM   1718  NZ  LYS   224      -7.842   8.189  -3.085  1.00 80.82           N  
ATOM   1719  N   THR   225      -2.667  11.593   0.178  1.00 84.09           N  
ATOM   1720  CA  THR   225      -3.049  12.977   0.439  1.00 84.09           C  
ATOM   1721  C   THR   225      -4.530  13.194   0.143  1.00 84.09           C  
ATOM   1722  O   THR   225      -5.013  12.832  -0.932  1.00 84.09           O  
ATOM   1723  CB  THR   225      -2.206  13.956  -0.400  1.00 84.09           C  
ATOM   1724  OG1 THR   225      -0.823  13.803  -0.056  1.00 84.09           O  
ATOM   1725  CG2 THR   225      -2.625  15.401  -0.143  1.00 84.09           C  
ATOM   1726  N   ILE   226      -5.282  13.767   1.103  1.00 86.46           N  
ATOM   1727  CA  ILE   226      -6.707  14.063   1.000  1.00 86.46           C  
ATOM   1728  C   ILE   226      -6.920  15.575   0.986  1.00 86.46           C  
ATOM   1729  O   ILE   226      -6.341  16.297   1.801  1.00 86.46           O  
ATOM   1730  CB  ILE   226      -7.503  13.420   2.158  1.00 86.46           C  
ATOM   1731  CG1 ILE   226      -7.342  11.896   2.135  1.00 86.46           C  
ATOM   1732  CG2 ILE   226      -8.981  13.816   2.082  1.00 86.46           C  
ATOM   1733  CD1 ILE   226      -7.937  11.229   0.902  1.00 86.46           C  
ATOM   1734  N   SER   227      -7.590  16.006  -0.010  1.00 83.53           N  
ATOM   1735  CA  SER   227      -8.081  17.380   0.008  1.00 83.53           C  
ATOM   1736  C   SER   227      -9.333  17.508   0.867  1.00 83.53           C  
ATOM   1737  O   SER   227     -10.390  16.978   0.518  1.00 83.53           O  
ATOM   1738  CB  SER   227      -8.375  17.863  -1.413  1.00 83.53           C  
ATOM   1739  OG  SER   227      -7.179  17.979  -2.163  1.00 83.53           O  
ATOM   1740  N   VAL   228      -9.270  18.195   2.016  1.00 78.03           N  
ATOM   1741  CA  VAL   228     -10.425  18.409   2.881  1.00 78.03           C  
ATOM   1742  C   VAL   228     -11.294  19.530   2.314  1.00 78.03           C  
ATOM   1743  O   VAL   228     -11.028  20.711   2.551  1.00 78.03           O  
ATOM   1744  CB  VAL   228      -9.998  18.746   4.327  1.00 78.03           C  
ATOM   1745  CG1 VAL   228     -11.222  18.915   5.226  1.00 78.03           C  
ATOM   1746  CG2 VAL   228      -9.073  17.660   4.875  1.00 78.03           C  
ATOM   1747  N   ASP   229     -12.323  19.104   1.478  1.00 69.99           N  
ATOM   1748  CA  ASP   229     -13.097  20.105   0.749  1.00 69.99           C  
ATOM   1749  C   ASP   229     -14.555  19.673   0.604  1.00 69.99           C  
ATOM   1750  O   ASP   229     -15.320  20.290  -0.139  1.00 69.99           O  
ATOM   1751  CB  ASP   229     -12.484  20.358  -0.630  1.00 69.99           C  
ATOM   1752  CG  ASP   229     -12.332  19.091  -1.453  1.00 69.99           C  
ATOM   1753  OD1 ASP   229     -12.801  18.019  -1.014  1.00 69.99           O  
ATOM   1754  OD2 ASP   229     -11.736  19.166  -2.549  1.00 69.99           O  
ATOM   1755  N   GLY   230     -14.907  18.559   1.190  1.00 65.12           N  
ATOM   1756  CA  GLY   230     -16.272  18.060   1.121  1.00 65.12           C  
ATOM   1757  C   GLY   230     -16.526  17.183  -0.090  1.00 65.12           C  
ATOM   1758  O   GLY   230     -17.611  16.617  -0.236  1.00 65.12           O  
ATOM   1759  N   ASP   231     -15.584  17.199  -1.063  1.00 68.93           N  
ATOM   1760  CA  ASP   231     -15.574  16.227  -2.152  1.00 68.93           C  
ATOM   1761  C   ASP   231     -14.970  14.900  -1.699  1.00 68.93           C  
ATOM   1762  O   ASP   231     -13.755  14.796  -1.515  1.00 68.93           O  
ATOM   1763  CB  ASP   231     -14.800  16.775  -3.353  1.00 68.93           C  
ATOM   1764  CG  ASP   231     -14.838  15.849  -4.555  1.00 68.93           C  
ATOM   1765  OD1 ASP   231     -15.308  14.698  -4.424  1.00 68.93           O  
ATOM   1766  OD2 ASP   231     -14.391  16.272  -5.643  1.00 68.93           O  
ATOM   1767  N   LEU   232     -15.778  13.919  -1.649  1.00 70.96           N  
ATOM   1768  CA  LEU   232     -15.323  12.712  -0.969  1.00 70.96           C  
ATOM   1769  C   LEU   232     -14.785  11.694  -1.969  1.00 70.96           C  
ATOM   1770  O   LEU   232     -14.674  10.507  -1.655  1.00 70.96           O  
ATOM   1771  CB  LEU   232     -16.463  12.092  -0.156  1.00 70.96           C  
ATOM   1772  CG  LEU   232     -17.090  12.981   0.919  1.00 70.96           C  
ATOM   1773  CD1 LEU   232     -18.169  12.214   1.677  1.00 70.96           C  
ATOM   1774  CD2 LEU   232     -16.021  13.498   1.876  1.00 70.96           C  
ATOM   1775  N   SER   233     -14.472  12.136  -3.294  1.00 72.90           N  
ATOM   1776  CA  SER   233     -14.004  11.241  -4.348  1.00 72.90           C  
ATOM   1777  C   SER   233     -12.641  10.648  -4.005  1.00 72.90           C  
ATOM   1778  O   SER   233     -12.236   9.636  -4.580  1.00 72.90           O  
ATOM   1779  CB  SER   233     -13.925  11.981  -5.684  1.00 72.90           C  
ATOM   1780  OG  SER   233     -15.208  12.428  -6.088  1.00 72.90           O  
ATOM   1781  N   ASP   234     -11.954  11.308  -3.047  1.00 79.94           N  
ATOM   1782  CA  ASP   234     -10.627  10.830  -2.671  1.00 79.94           C  
ATOM   1783  C   ASP   234     -10.720   9.685  -1.664  1.00 79.94           C  
ATOM   1784  O   ASP   234      -9.714   9.046  -1.348  1.00 79.94           O  
ATOM   1785  CB  ASP   234      -9.789  11.972  -2.093  1.00 79.94           C  
ATOM   1786  CG  ASP   234      -9.652  13.147  -3.044  1.00 79.94           C  
ATOM   1787  OD1 ASP   234      -9.551  12.930  -4.271  1.00 79.94           O  
ATOM   1788  OD2 ASP   234      -9.642  14.301  -2.563  1.00 79.94           O  
ATOM   1789  N   TRP   235     -11.937   9.495  -1.010  1.00 79.87           N  
ATOM   1790  CA  TRP   235     -12.114   8.445  -0.012  1.00 79.87           C  
ATOM   1791  C   TRP   235     -12.665   7.175  -0.651  1.00 79.87           C  
ATOM   1792  O   TRP   235     -13.419   7.239  -1.625  1.00 79.87           O  
ATOM   1793  CB  TRP   235     -13.048   8.916   1.106  1.00 79.87           C  
ATOM   1794  CG  TRP   235     -12.561  10.133   1.834  1.00 79.87           C  
ATOM   1795  CD1 TRP   235     -12.797  11.439   1.505  1.00 79.87           C  
ATOM   1796  CD2 TRP   235     -11.749  10.156   3.012  1.00 79.87           C  
ATOM   1797  NE1 TRP   235     -12.181  12.274   2.409  1.00 79.87           N  
ATOM   1798  CE2 TRP   235     -11.532  11.512   3.343  1.00 79.87           C  
ATOM   1799  CE3 TRP   235     -11.184   9.161   3.821  1.00 79.87           C  
ATOM   1800  CZ2 TRP   235     -10.773  11.898   4.451  1.00 79.87           C  
ATOM   1801  CZ3 TRP   235     -10.429   9.547   4.922  1.00 79.87           C  
ATOM   1802  CH2 TRP   235     -10.231  10.905   5.225  1.00 79.87           C  
ATOM   1803  N   ASP   236     -12.229   5.927  -0.243  1.00 73.66           N  
ATOM   1804  CA  ASP   236     -12.833   4.661  -0.646  1.00 73.66           C  
ATOM   1805  C   ASP   236     -12.940   3.702   0.538  1.00 73.66           C  
ATOM   1806  O   ASP   236     -12.412   3.978   1.617  1.00 73.66           O  
ATOM   1807  CB  ASP   236     -12.026   4.016  -1.774  1.00 73.66           C  
ATOM   1808  CG  ASP   236     -10.676   3.494  -1.314  1.00 73.66           C  
ATOM   1809  OD1 ASP   236     -10.632   2.495  -0.565  1.00 73.66           O  
ATOM   1810  OD2 ASP   236      -9.648   4.088  -1.703  1.00 73.66           O  
ATOM   1811  N   SER   237     -13.643   2.567   0.348  1.00 62.33           N  
ATOM   1812  CA  SER   237     -13.989   1.658   1.436  1.00 62.33           C  
ATOM   1813  C   SER   237     -12.744   1.007   2.029  1.00 62.33           C  
ATOM   1814  O   SER   237     -12.779   0.498   3.152  1.00 62.33           O  
ATOM   1815  CB  SER   237     -14.956   0.579   0.947  1.00 62.33           C  
ATOM   1816  OG  SER   237     -14.388  -0.158  -0.123  1.00 62.33           O  
ATOM   1817  N   SER   238     -11.654   0.964   1.258  1.00 63.32           N  
ATOM   1818  CA  SER   238     -10.441   0.354   1.792  1.00 63.32           C  
ATOM   1819  C   SER   238      -9.858   1.187   2.929  1.00 63.32           C  
ATOM   1820  O   SER   238      -8.930   0.750   3.613  1.00 63.32           O  
ATOM   1821  CB  SER   238      -9.397   0.180   0.689  1.00 63.32           C  
ATOM   1822  OG  SER   238      -8.869   1.434   0.294  1.00 63.32           O  
ATOM   1823  N   MET   239     -10.408   2.396   3.217  1.00 73.64           N  
ATOM   1824  CA  MET   239      -9.870   3.329   4.203  1.00 73.64           C  
ATOM   1825  C   MET   239     -10.702   3.309   5.481  1.00 73.64           C  
ATOM   1826  O   MET   239     -10.453   4.091   6.401  1.00 73.64           O  
ATOM   1827  CB  MET   239      -9.822   4.747   3.632  1.00 73.64           C  
ATOM   1828  CG  MET   239      -8.887   4.897   2.443  1.00 73.64           C  
ATOM   1829  SD  MET   239      -8.938   6.582   1.717  1.00 73.64           S  
ATOM   1830  CE  MET   239      -8.052   6.287   0.162  1.00 73.64           C  
ATOM   1831  N   ILE   240     -11.780   2.584   5.503  1.00 65.86           N  
ATOM   1832  CA  ILE   240     -12.587   2.428   6.709  1.00 65.86           C  
ATOM   1833  C   ILE   240     -11.759   1.752   7.800  1.00 65.86           C  
ATOM   1834  O   ILE   240     -11.184   0.683   7.579  1.00 65.86           O  
ATOM   1835  CB  ILE   240     -13.871   1.615   6.429  1.00 65.86           C  
ATOM   1836  CG1 ILE   240     -14.795   2.387   5.480  1.00 65.86           C  
ATOM   1837  CG2 ILE   240     -14.590   1.274   7.737  1.00 65.86           C  
ATOM   1838  CD1 ILE   240     -15.982   1.577   4.979  1.00 65.86           C  
ATOM   1839  N   ILE   241     -11.563   2.457   8.917  1.00 63.54           N  
ATOM   1840  CA  ILE   241     -10.783   1.829   9.978  1.00 63.54           C  
ATOM   1841  C   ILE   241     -11.711   1.377  11.104  1.00 63.54           C  
ATOM   1842  O   ILE   241     -11.287   0.667  12.018  1.00 63.54           O  
ATOM   1843  CB  ILE   241      -9.702   2.788  10.527  1.00 63.54           C  
ATOM   1844  CG1 ILE   241     -10.342   4.094  11.011  1.00 63.54           C  
ATOM   1845  CG2 ILE   241      -8.634   3.062   9.464  1.00 63.54           C  
ATOM   1846  CD1 ILE   241      -9.390   5.004  11.775  1.00 63.54           C  
ATOM   1847  N   ALA   242     -12.978   1.875  11.018  1.00 57.99           N  
ATOM   1848  CA  ALA   242     -13.977   1.444  11.991  1.00 57.99           C  
ATOM   1849  C   ALA   242     -15.389   1.591  11.430  1.00 57.99           C  
ATOM   1850  O   ALA   242     -15.675   2.539  10.694  1.00 57.99           O  
ATOM   1851  CB  ALA   242     -13.837   2.239  13.287  1.00 57.99           C  
ATOM   1852  N   GLN   243     -16.234   0.635  11.750  1.00 51.92           N  
ATOM   1853  CA  GLN   243     -17.630   0.705  11.331  1.00 51.92           C  
ATOM   1854  C   GLN   243     -18.570   0.474  12.510  1.00 51.92           C  
ATOM   1855  O   GLN   243     -18.243  -0.274  13.434  1.00 51.92           O  
ATOM   1856  CB  GLN   243     -17.912  -0.315  10.227  1.00 51.92           C  
ATOM   1857  CG  GLN   243     -17.599   0.193   8.826  1.00 51.92           C  
ATOM   1858  CD  GLN   243     -17.859  -0.848   7.753  1.00 51.92           C  
ATOM   1859  OE1 GLN   243     -18.598  -1.813   7.971  1.00 51.92           O  
ATOM   1860  NE2 GLN   243     -17.253  -0.660   6.585  1.00 51.92           N  
ATOM   1861  N   GLY   244     -19.500   1.374  12.678  1.00 44.47           N  
ATOM   1862  CA  GLY   244     -20.473   1.265  13.754  1.00 44.47           C  
ATOM   1863  C   GLY   244     -21.250  -0.038  13.726  1.00 44.47           C  
ATOM   1864  O   GLY   244     -21.243  -0.749  12.719  1.00 44.47           O  
ATOM   1865  N   VAL   245     -21.647  -0.569  14.829  1.00 36.19           N  
ATOM   1866  CA  VAL   245     -22.531  -1.727  14.910  1.00 36.19           C  
ATOM   1867  C   VAL   245     -23.931  -1.280  15.323  1.00 36.19           C  
ATOM   1868  O   VAL   245     -24.097  -0.224  15.939  1.00 36.19           O  
ATOM   1869  CB  VAL   245     -21.993  -2.783  15.901  1.00 36.19           C  
ATOM   1870  CG1 VAL   245     -21.542  -4.040  15.159  1.00 36.19           C  
ATOM   1871  CG2 VAL   245     -20.846  -2.205  16.726  1.00 36.19           C  
ATOM   1872  N   ALA   246     -24.988  -1.925  14.732  1.00 32.98           N  
ATOM   1873  CA  ALA   246     -26.446  -1.862  14.782  1.00 32.98           C  
ATOM   1874  C   ALA   246     -26.937  -1.638  16.209  1.00 32.98           C  
ATOM   1875  O   ALA   246     -26.236  -1.960  17.171  1.00 32.98           O  
ATOM   1876  CB  ALA   246     -27.054  -3.139  14.208  1.00 32.98           C  
ATOM   1877  N   ASN   247     -28.111  -1.043  16.470  1.00 34.63           N  
ATOM   1878  CA  ASN   247     -28.963  -0.961  17.651  1.00 34.63           C  
ATOM   1879  C   ASN   247     -29.342  -2.347  18.166  1.00 34.63           C  
ATOM   1880  O   ASN   247     -29.498  -2.544  19.373  1.00 34.63           O  
ATOM   1881  CB  ASN   247     -30.221  -0.145  17.350  1.00 34.63           C  
ATOM   1882  CG  ASN   247     -30.042   1.333  17.639  1.00 34.63           C  
ATOM   1883  OD1 ASN   247     -29.046   1.744  18.240  1.00 34.63           O  
ATOM   1884  ND2 ASN   247     -31.004   2.142  17.213  1.00 34.63           N  
ATOM   1885  N   ASP   248     -30.063  -3.084  17.359  1.00 31.53           N  
ATOM   1886  CA  ASP   248     -30.493  -4.301  18.040  1.00 31.53           C  
ATOM   1887  C   ASP   248     -29.294  -5.150  18.457  1.00 31.53           C  
ATOM   1888  O   ASP   248     -29.455  -6.297  18.877  1.00 31.53           O  
ATOM   1889  CB  ASP   248     -31.428  -5.116  17.143  1.00 31.53           C  
ATOM   1890  CG  ASP   248     -30.975  -5.155  15.694  1.00 31.53           C  
ATOM   1891  OD1 ASP   248     -30.105  -4.346  15.305  1.00 31.53           O  
ATOM   1892  OD2 ASP   248     -31.494  -6.001  14.934  1.00 31.53           O  
ATOM   1893  N   ASP   249     -28.120  -4.636  18.193  1.00 32.33           N  
ATOM   1894  CA  ASP   249     -26.948  -5.351  18.688  1.00 32.33           C  
ATOM   1895  C   ASP   249     -26.777  -5.150  20.192  1.00 32.33           C  
ATOM   1896  O   ASP   249     -26.829  -4.020  20.683  1.00 32.33           O  
ATOM   1897  CB  ASP   249     -25.688  -4.893  17.950  1.00 32.33           C  
ATOM   1898  CG  ASP   249     -24.513  -5.836  18.143  1.00 32.33           C  
ATOM   1899  OD1 ASP   249     -24.229  -6.229  19.295  1.00 32.33           O  
ATOM   1900  OD2 ASP   249     -23.863  -6.186  17.133  1.00 32.33           O  
ATOM   1901  N   PRO   250     -27.087  -6.092  20.955  1.00 25.82           N  
ATOM   1902  CA  PRO   250     -27.034  -6.023  22.417  1.00 25.82           C  
ATOM   1903  C   PRO   250     -25.768  -5.341  22.930  1.00 25.82           C  
ATOM   1904  O   PRO   250     -25.611  -5.150  24.138  1.00 25.82           O  
ATOM   1905  CB  PRO   250     -27.072  -7.494  22.841  1.00 25.82           C  
ATOM   1906  CG  PRO   250     -26.802  -8.260  21.587  1.00 25.82           C  
ATOM   1907  CD  PRO   250     -26.977  -7.336  20.416  1.00 25.82           C  
ATOM   1908  N   ARG   251     -24.841  -4.841  22.107  1.00 26.86           N  
ATOM   1909  CA  ARG   251     -23.538  -4.233  22.355  1.00 26.86           C  
ATOM   1910  C   ARG   251     -23.688  -2.788  22.821  1.00 26.86           C  
ATOM   1911  O   ARG   251     -22.765  -2.221  23.409  1.00 26.86           O  
ATOM   1912  CB  ARG   251     -22.669  -4.289  21.097  1.00 26.86           C  
ATOM   1913  CG  ARG   251     -22.253  -5.696  20.698  1.00 26.86           C  
ATOM   1914  CD  ARG   251     -21.511  -5.710  19.369  1.00 26.86           C  
ATOM   1915  NE  ARG   251     -22.433  -5.773  18.238  1.00 26.86           N  
ATOM   1916  CZ  ARG   251     -22.068  -5.734  16.959  1.00 26.86           C  
ATOM   1917  NH1 ARG   251     -20.787  -5.632  16.622  1.00 26.86           N  
ATOM   1918  NH2 ARG   251     -22.990  -5.798  16.009  1.00 26.86           N  
ATOM   1919  N   VAL   252     -24.645  -2.102  22.283  1.00 27.68           N  
ATOM   1920  CA  VAL   252     -24.913  -0.701  22.592  1.00 27.68           C  
ATOM   1921  C   VAL   252     -25.870  -0.608  23.778  1.00 27.68           C  
ATOM   1922  O   VAL   252     -26.948  -1.207  23.763  1.00 27.68           O  
ATOM   1923  CB  VAL   252     -25.499   0.047  21.373  1.00 27.68           C  
ATOM   1924  CG1 VAL   252     -25.606   1.543  21.659  1.00 27.68           C  
ATOM   1925  CG2 VAL   252     -24.644  -0.204  20.133  1.00 27.68           C  
ATOM   1926  N   TYR   253     -25.460  -0.876  25.105  1.00 29.34           N  
ATOM   1927  CA  TYR   253     -26.461  -0.607  26.132  1.00 29.34           C  
ATOM   1928  C   TYR   253     -27.088   0.768  25.936  1.00 29.34           C  
ATOM   1929  O   TYR   253     -26.389   1.783  25.948  1.00 29.34           O  
ATOM   1930  CB  TYR   253     -25.837  -0.702  27.528  1.00 29.34           C  
ATOM   1931  CG  TYR   253     -26.852  -0.742  28.645  1.00 29.34           C  
ATOM   1932  CD1 TYR   253     -27.198   0.415  29.340  1.00 29.34           C  
ATOM   1933  CD2 TYR   253     -27.466  -1.936  29.008  1.00 29.34           C  
ATOM   1934  CE1 TYR   253     -28.131   0.383  30.371  1.00 29.34           C  
ATOM   1935  CE2 TYR   253     -28.401  -1.980  30.037  1.00 29.34           C  
ATOM   1936  CZ  TYR   253     -28.726  -0.817  30.711  1.00 29.34           C  
ATOM   1937  OH  TYR   253     -29.651  -0.855  31.731  1.00 29.34           O  
ATOM   1938  N   MET   254     -28.392   0.821  25.734  1.00 26.36           N  
ATOM   1939  CA  MET   254     -29.173   2.050  25.844  1.00 26.36           C  
ATOM   1940  C   MET   254     -30.396   1.840  26.731  1.00 26.36           C  
ATOM   1941  O   MET   254     -30.981   0.756  26.741  1.00 26.36           O  
ATOM   1942  CB  MET   254     -29.608   2.536  24.460  1.00 26.36           C  
ATOM   1943  CG  MET   254     -28.653   3.542  23.836  1.00 26.36           C  
ATOM   1944  SD  MET   254     -29.296   4.239  22.265  1.00 26.36           S  
ATOM   1945  CE  MET   254     -29.241   6.010  22.655  1.00 26.36           C  
ATOM   1946  N   PRO   255     -30.622   2.717  27.747  1.00 27.21           N  
ATOM   1947  CA  PRO   255     -31.870   2.557  28.497  1.00 27.21           C  
ATOM   1948  C   PRO   255     -33.084   2.371  27.589  1.00 27.21           C  
ATOM   1949  O   PRO   255     -33.058   2.780  26.426  1.00 27.21           O  
ATOM   1950  CB  PRO   255     -31.976   3.863  29.289  1.00 27.21           C  
ATOM   1951  CG  PRO   255     -30.829   4.694  28.810  1.00 27.21           C  
ATOM   1952  CD  PRO   255     -30.034   3.886  27.825  1.00 27.21           C  
ATOM   1953  N   SER   256     -33.921   1.369  27.872  1.00 26.87           N  
ATOM   1954  CA  SER   256     -35.121   0.942  27.159  1.00 26.87           C  
ATOM   1955  C   SER   256     -35.924   2.140  26.662  1.00 26.87           C  
ATOM   1956  O   SER   256     -36.539   2.082  25.595  1.00 26.87           O  
ATOM   1957  CB  SER   256     -35.997   0.069  28.058  1.00 26.87           C  
ATOM   1958  OG  SER   256     -36.392   0.780  29.220  1.00 26.87           O  
ATOM   1959  N   SER   257     -36.082   3.200  27.506  1.00 26.45           N  
ATOM   1960  CA  SER   257     -36.855   4.264  26.873  1.00 26.45           C  
ATOM   1961  C   SER   257     -36.134   4.818  25.649  1.00 26.45           C  
ATOM   1962  O   SER   257     -36.743   5.493  24.816  1.00 26.45           O  
ATOM   1963  CB  SER   257     -37.129   5.393  27.868  1.00 26.45           C  
ATOM   1964  OG  SER   257     -35.923   5.848  28.456  1.00 26.45           O  
ATOM   1965  N   MET   258     -34.973   4.219  25.179  1.00 26.22           N  
ATOM   1966  CA  MET   258     -34.223   5.031  24.225  1.00 26.22           C  
ATOM   1967  C   MET   258     -33.748   4.187  23.047  1.00 26.22           C  
ATOM   1968  O   MET   258     -32.796   4.557  22.357  1.00 26.22           O  
ATOM   1969  CB  MET   258     -33.027   5.696  24.908  1.00 26.22           C  
ATOM   1970  CG  MET   258     -33.408   6.836  25.838  1.00 26.22           C  
ATOM   1971  SD  MET   258     -31.954   7.812  26.386  1.00 26.22           S  
ATOM   1972  CE  MET   258     -32.777   9.068  27.404  1.00 26.22           C  
ATOM   1973  N   HIS   259     -34.123   2.947  23.114  1.00 27.56           N  
ATOM   1974  CA  HIS   259     -33.923   2.012  22.012  1.00 27.56           C  
ATOM   1975  C   HIS   259     -34.262   2.658  20.673  1.00 27.56           C  
ATOM   1976  O   HIS   259     -33.745   2.247  19.632  1.00 27.56           O  
ATOM   1977  CB  HIS   259     -34.768   0.754  22.217  1.00 27.56           C  
ATOM   1978  CG  HIS   259     -34.239  -0.159  23.278  1.00 27.56           C  
ATOM   1979  ND1 HIS   259     -33.331  -1.161  23.011  1.00 27.56           N  
ATOM   1980  CD2 HIS   259     -34.490  -0.217  24.607  1.00 27.56           C  
ATOM   1981  CE1 HIS   259     -33.046  -1.798  24.135  1.00 27.56           C  
ATOM   1982  NE2 HIS   259     -33.736  -1.245  25.118  1.00 27.56           N  
ATOM   1983  N   GLU   260     -35.060   3.719  20.785  1.00 28.90           N  
ATOM   1984  CA  GLU   260     -35.421   4.118  19.428  1.00 28.90           C  
ATOM   1985  C   GLU   260     -34.405   5.099  18.852  1.00 28.90           C  
ATOM   1986  O   GLU   260     -34.580   5.601  17.740  1.00 28.90           O  
ATOM   1987  CB  GLU   260     -36.821   4.736  19.404  1.00 28.90           C  
ATOM   1988  CG  GLU   260     -37.936   3.747  19.713  1.00 28.90           C  
ATOM   1989  CD  GLU   260     -39.327   4.324  19.499  1.00 28.90           C  
ATOM   1990  OE1 GLU   260     -40.324   3.589  19.685  1.00 28.90           O  
ATOM   1991  OE2 GLU   260     -39.420   5.520  19.142  1.00 28.90           O  
ATOM   1992  N   GLN   261     -33.276   5.296  19.430  1.00 31.93           N  
ATOM   1993  CA  GLN   261     -32.495   6.445  18.984  1.00 31.93           C  
ATOM   1994  C   GLN   261     -31.152   6.006  18.408  1.00 31.93           C  
ATOM   1995  O   GLN   261     -30.327   5.425  19.116  1.00 31.93           O  
ATOM   1996  CB  GLN   261     -32.277   7.426  20.137  1.00 31.93           C  
ATOM   1997  CG  GLN   261     -33.567   7.988  20.719  1.00 31.93           C  
ATOM   1998  CD  GLN   261     -33.360   9.309  21.436  1.00 31.93           C  
ATOM   1999  OE1 GLN   261     -32.225   9.755  21.629  1.00 31.93           O  
ATOM   2000  NE2 GLN   261     -34.456   9.944  21.837  1.00 31.93           N  
ATOM   2001  N   PRO   262     -30.934   5.983  17.106  1.00 31.85           N  
ATOM   2002  CA  PRO   262     -29.811   5.399  16.369  1.00 31.85           C  
ATOM   2003  C   PRO   262     -28.524   6.209  16.515  1.00 31.85           C  
ATOM   2004  O   PRO   262     -28.476   7.376  16.116  1.00 31.85           O  
ATOM   2005  CB  PRO   262     -30.299   5.407  14.918  1.00 31.85           C  
ATOM   2006  CG  PRO   262     -31.439   6.374  14.904  1.00 31.85           C  
ATOM   2007  CD  PRO   262     -31.888   6.604  16.318  1.00 31.85           C  
ATOM   2008  N   TRP   263     -27.764   6.179  17.555  1.00 36.73           N  
ATOM   2009  CA  TRP   263     -26.505   6.912  17.633  1.00 36.73           C  
ATOM   2010  C   TRP   263     -25.379   6.134  16.960  1.00 36.73           C  
ATOM   2011  O   TRP   263     -24.713   5.317  17.599  1.00 36.73           O  
ATOM   2012  CB  TRP   263     -26.141   7.203  19.091  1.00 36.73           C  
ATOM   2013  CG  TRP   263     -26.429   8.610  19.522  1.00 36.73           C  
ATOM   2014  CD1 TRP   263     -25.883   9.756  19.012  1.00 36.73           C  
ATOM   2015  CD2 TRP   263     -27.329   9.019  20.556  1.00 36.73           C  
ATOM   2016  NE1 TRP   263     -26.392  10.854  19.667  1.00 36.73           N  
ATOM   2017  CE2 TRP   263     -27.281  10.430  20.618  1.00 36.73           C  
ATOM   2018  CE3 TRP   263     -28.175   8.330  21.436  1.00 36.73           C  
ATOM   2019  CZ2 TRP   263     -28.047  11.164  21.528  1.00 36.73           C  
ATOM   2020  CZ3 TRP   263     -28.936   9.062  22.340  1.00 36.73           C  
ATOM   2021  CH2 TRP   263     -28.865  10.464  22.377  1.00 36.73           C  
ATOM   2022  N   ASP   264     -25.333   6.077  15.669  1.00 39.28           N  
ATOM   2023  CA  ASP   264     -24.285   5.171  15.210  1.00 39.28           C  
ATOM   2024  C   ASP   264     -23.234   5.917  14.392  1.00 39.28           C  
ATOM   2025  O   ASP   264     -23.562   6.838  13.641  1.00 39.28           O  
ATOM   2026  CB  ASP   264     -24.885   4.033  14.382  1.00 39.28           C  
ATOM   2027  CG  ASP   264     -25.626   3.012  15.227  1.00 39.28           C  
ATOM   2028  OD1 ASP   264     -25.422   2.976  16.459  1.00 39.28           O  
ATOM   2029  OD2 ASP   264     -26.421   2.234  14.654  1.00 39.28           O  
ATOM   2030  N   ALA   265     -22.174   6.313  14.932  1.00 45.56           N  
ATOM   2031  CA  ALA   265     -21.106   6.411  13.940  1.00 45.56           C  
ATOM   2032  C   ALA   265     -21.118   5.209  13.001  1.00 45.56           C  
ATOM   2033  O   ALA   265     -21.162   4.062  13.452  1.00 45.56           O  
ATOM   2034  CB  ALA   265     -19.749   6.531  14.630  1.00 45.56           C  
ATOM   2035  N   TYR   266     -21.390   5.484  11.714  1.00 51.79           N  
ATOM   2036  CA  TYR   266     -21.427   4.474  10.663  1.00 51.79           C  
ATOM   2037  C   TYR   266     -20.032   3.926  10.383  1.00 51.79           C  
ATOM   2038  O   TYR   266     -19.823   2.711  10.390  1.00 51.79           O  
ATOM   2039  CB  TYR   266     -22.026   5.055   9.379  1.00 51.79           C  
ATOM   2040  CG  TYR   266     -22.396   4.010   8.354  1.00 51.79           C  
ATOM   2041  CD1 TYR   266     -21.604   3.800   7.227  1.00 51.79           C  
ATOM   2042  CD2 TYR   266     -23.538   3.232   8.510  1.00 51.79           C  
ATOM   2043  CE1 TYR   266     -21.942   2.840   6.279  1.00 51.79           C  
ATOM   2044  CE2 TYR   266     -23.886   2.268   7.569  1.00 51.79           C  
ATOM   2045  CZ  TYR   266     -23.083   2.080   6.459  1.00 51.79           C  
ATOM   2046  OH  TYR   266     -23.422   1.127   5.524  1.00 51.79           O  
ATOM   2047  N   ALA   267     -19.179   4.818   9.984  1.00 62.42           N  
ATOM   2048  CA  ALA   267     -17.844   4.408   9.554  1.00 62.42           C  
ATOM   2049  C   ALA   267     -16.818   5.502   9.836  1.00 62.42           C  
ATOM   2050  O   ALA   267     -17.144   6.691   9.804  1.00 62.42           O  
ATOM   2051  CB  ALA   267     -17.848   4.056   8.069  1.00 62.42           C  
ATOM   2052  N   LEU   268     -15.709   5.134  10.362  1.00 68.52           N  
ATOM   2053  CA  LEU   268     -14.550   6.012  10.477  1.00 68.52           C  
ATOM   2054  C   LEU   268     -13.487   5.647   9.446  1.00 68.52           C  
ATOM   2055  O   LEU   268     -13.058   4.493   9.372  1.00 68.52           O  
ATOM   2056  CB  LEU   268     -13.957   5.936  11.887  1.00 68.52           C  
ATOM   2057  CG  LEU   268     -12.740   6.821  12.160  1.00 68.52           C  
ATOM   2058  CD1 LEU   268     -13.118   8.294  12.042  1.00 68.52           C  
ATOM   2059  CD2 LEU   268     -12.158   6.521  13.537  1.00 68.52           C  
ATOM   2060  N   TYR   269     -13.186   6.556   8.671  1.00 76.54           N  
ATOM   2061  CA  TYR   269     -12.130   6.417   7.674  1.00 76.54           C  
ATOM   2062  C   TYR   269     -10.855   7.118   8.129  1.00 76.54           C  
ATOM   2063  O   TYR   269     -10.912   8.121   8.844  1.00 76.54           O  
ATOM   2064  CB  TYR   269     -12.585   6.985   6.326  1.00 76.54           C  
ATOM   2065  CG  TYR   269     -13.842   6.343   5.790  1.00 76.54           C  
ATOM   2066  CD1 TYR   269     -13.797   5.490   4.690  1.00 76.54           C  
ATOM   2067  CD2 TYR   269     -15.076   6.589   6.382  1.00 76.54           C  
ATOM   2068  CE1 TYR   269     -14.953   4.897   4.192  1.00 76.54           C  
ATOM   2069  CE2 TYR   269     -16.238   6.002   5.892  1.00 76.54           C  
ATOM   2070  CZ  TYR   269     -16.167   5.159   4.799  1.00 76.54           C  
ATOM   2071  OH  TYR   269     -17.314   4.575   4.309  1.00 76.54           O  
ATOM   2072  N   SER   270      -9.769   6.610   7.625  1.00 79.27           N  
ATOM   2073  CA  SER   270      -8.517   7.285   7.953  1.00 79.27           C  
ATOM   2074  C   SER   270      -7.521   7.192   6.802  1.00 79.27           C  
ATOM   2075  O   SER   270      -7.520   6.213   6.052  1.00 79.27           O  
ATOM   2076  CB  SER   270      -7.902   6.688   9.220  1.00 79.27           C  
ATOM   2077  OG  SER   270      -6.670   7.318   9.525  1.00 79.27           O  
ATOM   2078  N   ALA   271      -6.754   8.250   6.534  1.00 81.25           N  
ATOM   2079  CA  ALA   271      -5.628   8.376   5.613  1.00 81.25           C  
ATOM   2080  C   ALA   271      -4.536   9.266   6.200  1.00 81.25           C  
ATOM   2081  O   ALA   271      -4.760   9.961   7.194  1.00 81.25           O  
ATOM   2082  CB  ALA   271      -6.098   8.931   4.271  1.00 81.25           C  
ATOM   2083  N   TRP   272      -3.396   9.115   5.616  1.00 82.94           N  
ATOM   2084  CA  TRP   272      -2.350  10.010   6.098  1.00 82.94           C  
ATOM   2085  C   TRP   272      -1.327  10.291   5.003  1.00 82.94           C  
ATOM   2086  O   TRP   272      -1.341   9.647   3.951  1.00 82.94           O  
ATOM   2087  CB  TRP   272      -1.654   9.414   7.324  1.00 82.94           C  
ATOM   2088  CG  TRP   272      -1.020   8.078   7.075  1.00 82.94           C  
ATOM   2089  CD1 TRP   272      -1.642   6.860   7.065  1.00 82.94           C  
ATOM   2090  CD2 TRP   272       0.362   7.825   6.805  1.00 82.94           C  
ATOM   2091  NE1 TRP   272      -0.729   5.865   6.803  1.00 82.94           N  
ATOM   2092  CE2 TRP   272       0.507   6.430   6.640  1.00 82.94           C  
ATOM   2093  CE3 TRP   272       1.492   8.644   6.685  1.00 82.94           C  
ATOM   2094  CZ2 TRP   272       1.740   5.835   6.361  1.00 82.94           C  
ATOM   2095  CZ3 TRP   272       2.718   8.050   6.408  1.00 82.94           C  
ATOM   2096  CH2 TRP   272       2.830   6.659   6.249  1.00 82.94           C  
ATOM   2097  N   ASP   273      -0.503  11.417   5.144  1.00 81.46           N  
ATOM   2098  CA  ASP   273       0.657  11.753   4.323  1.00 81.46           C  
ATOM   2099  C   ASP   273       1.792  12.311   5.178  1.00 81.46           C  
ATOM   2100  O   ASP   273       1.790  12.154   6.401  1.00 81.46           O  
ATOM   2101  CB  ASP   273       0.272  12.760   3.237  1.00 81.46           C  
ATOM   2102  CG  ASP   273      -0.276  14.060   3.800  1.00 81.46           C  
ATOM   2103  OD1 ASP   273       0.084  14.431   4.938  1.00 81.46           O  
ATOM   2104  OD2 ASP   273      -1.077  14.717   3.101  1.00 81.46           O  
ATOM   2105  N   ASP   274       2.696  13.073   4.535  1.00 80.06           N  
ATOM   2106  CA  ASP   274       3.883  13.507   5.264  1.00 80.06           C  
ATOM   2107  C   ASP   274       3.530  14.565   6.308  1.00 80.06           C  
ATOM   2108  O   ASP   274       4.261  14.749   7.284  1.00 80.06           O  
ATOM   2109  CB  ASP   274       4.936  14.054   4.298  1.00 80.06           C  
ATOM   2110  CG  ASP   274       5.553  12.977   3.422  1.00 80.06           C  
ATOM   2111  OD1 ASP   274       5.423  11.777   3.748  1.00 80.06           O  
ATOM   2112  OD2 ASP   274       6.177  13.331   2.399  1.00 80.06           O  
ATOM   2113  N   ASP   275       2.323  15.054   6.139  1.00 83.15           N  
ATOM   2114  CA  ASP   275       2.091  16.239   6.959  1.00 83.15           C  
ATOM   2115  C   ASP   275       0.834  16.081   7.811  1.00 83.15           C  
ATOM   2116  O   ASP   275       0.689  16.741   8.841  1.00 83.15           O  
ATOM   2117  CB  ASP   275       1.977  17.486   6.079  1.00 83.15           C  
ATOM   2118  CG  ASP   275       3.223  17.744   5.251  1.00 83.15           C  
ATOM   2119  OD1 ASP   275       4.335  17.783   5.820  1.00 83.15           O  
ATOM   2120  OD2 ASP   275       3.092  17.914   4.020  1.00 83.15           O  
ATOM   2121  N   ASN   276      -0.115  15.201   7.371  1.00 85.52           N  
ATOM   2122  CA  ASN   276      -1.418  15.205   8.028  1.00 85.52           C  
ATOM   2123  C   ASN   276      -1.943  13.788   8.242  1.00 85.52           C  
ATOM   2124  O   ASN   276      -1.661  12.891   7.446  1.00 85.52           O  
ATOM   2125  CB  ASN   276      -2.424  16.028   7.221  1.00 85.52           C  
ATOM   2126  CG  ASN   276      -2.003  17.476   7.066  1.00 85.52           C  
ATOM   2127  OD1 ASN   276      -1.994  18.239   8.035  1.00 85.52           O  
ATOM   2128  ND2 ASN   276      -1.652  17.865   5.846  1.00 85.52           N  
ATOM   2129  N   LEU   277      -2.606  13.635   9.378  1.00 83.26           N  
ATOM   2130  CA  LEU   277      -3.584  12.565   9.543  1.00 83.26           C  
ATOM   2131  C   LEU   277      -4.973  13.028   9.116  1.00 83.26           C  
ATOM   2132  O   LEU   277      -5.413  14.115   9.496  1.00 83.26           O  
ATOM   2133  CB  LEU   277      -3.616  12.088  10.997  1.00 83.26           C  
ATOM   2134  CG  LEU   277      -2.367  11.366  11.502  1.00 83.26           C  
ATOM   2135  CD1 LEU   277      -2.452  11.149  13.009  1.00 83.26           C  
ATOM   2136  CD2 LEU   277      -2.186  10.038  10.775  1.00 83.26           C  
ATOM   2137  N   TYR   278      -5.615  12.208   8.271  1.00 85.55           N  
ATOM   2138  CA  TYR   278      -6.955  12.550   7.806  1.00 85.55           C  
ATOM   2139  C   TYR   278      -7.991  11.587   8.374  1.00 85.55           C  
ATOM   2140  O   TYR   278      -7.736  10.386   8.484  1.00 85.55           O  
ATOM   2141  CB  TYR   278      -7.013  12.538   6.276  1.00 85.55           C  
ATOM   2142  CG  TYR   278      -5.976  13.417   5.622  1.00 85.55           C  
ATOM   2143  CD1 TYR   278      -6.214  14.774   5.416  1.00 85.55           C  
ATOM   2144  CD2 TYR   278      -4.756  12.893   5.207  1.00 85.55           C  
ATOM   2145  CE1 TYR   278      -5.261  15.589   4.812  1.00 85.55           C  
ATOM   2146  CE2 TYR   278      -3.796  13.698   4.601  1.00 85.55           C  
ATOM   2147  CZ  TYR   278      -4.057  15.042   4.409  1.00 85.55           C  
ATOM   2148  OH  TYR   278      -3.111  15.843   3.810  1.00 85.55           O  
ATOM   2149  N   PHE   279      -9.115  12.113   8.739  1.00 80.14           N  
ATOM   2150  CA  PHE   279     -10.248  11.311   9.183  1.00 80.14           C  
ATOM   2151  C   PHE   279     -11.528  11.746   8.481  1.00 80.14           C  
ATOM   2152  O   PHE   279     -11.688  12.921   8.143  1.00 80.14           O  
ATOM   2153  CB  PHE   279     -10.421  11.416  10.702  1.00 80.14           C  
ATOM   2154  CG  PHE   279      -9.252  10.880  11.484  1.00 80.14           C  
ATOM   2155  CD1 PHE   279      -9.114   9.516  11.708  1.00 80.14           C  
ATOM   2156  CD2 PHE   279      -8.290  11.742  11.996  1.00 80.14           C  
ATOM   2157  CE1 PHE   279      -8.034   9.017  12.432  1.00 80.14           C  
ATOM   2158  CE2 PHE   279      -7.208  11.251  12.720  1.00 80.14           C  
ATOM   2159  CZ  PHE   279      -7.082   9.889  12.938  1.00 80.14           C  
ATOM   2160  N   LEU   280     -12.327  10.794   8.063  1.00 78.06           N  
ATOM   2161  CA  LEU   280     -13.706  10.992   7.630  1.00 78.06           C  
ATOM   2162  C   LEU   280     -14.670  10.208   8.513  1.00 78.06           C  
ATOM   2163  O   LEU   280     -14.527   8.993   8.671  1.00 78.06           O  
ATOM   2164  CB  LEU   280     -13.875  10.569   6.168  1.00 78.06           C  
ATOM   2165  CG  LEU   280     -15.292  10.645   5.600  1.00 78.06           C  
ATOM   2166  CD1 LEU   280     -15.722  12.099   5.439  1.00 78.06           C  
ATOM   2167  CD2 LEU   280     -15.375   9.907   4.268  1.00 78.06           C  
ATOM   2168  N   LEU   281     -15.454  10.906   9.176  1.00 71.01           N  
ATOM   2169  CA  LEU   281     -16.437  10.276  10.050  1.00 71.01           C  
ATOM   2170  C   LEU   281     -17.842  10.409   9.472  1.00 71.01           C  
ATOM   2171  O   LEU   281     -18.311  11.521   9.218  1.00 71.01           O  
ATOM   2172  CB  LEU   281     -16.388  10.898  11.449  1.00 71.01           C  
ATOM   2173  CG  LEU   281     -17.389  10.352  12.469  1.00 71.01           C  
ATOM   2174  CD1 LEU   281     -17.119   8.875  12.739  1.00 71.01           C  
ATOM   2175  CD2 LEU   281     -17.327  11.158  13.762  1.00 71.01           C  
ATOM   2176  N   GLU   282     -18.473   9.343   9.389  1.00 64.74           N  
ATOM   2177  CA  GLU   282     -19.866   9.251   8.963  1.00 64.74           C  
ATOM   2178  C   GLU   282     -20.776   8.875  10.129  1.00 64.74           C  
ATOM   2179  O   GLU   282     -20.623   7.805  10.723  1.00 64.74           O  
ATOM   2180  CB  GLU   282     -20.017   8.234   7.829  1.00 64.74           C  
ATOM   2181  CG  GLU   282     -21.395   8.234   7.182  1.00 64.74           C  
ATOM   2182  CD  GLU   282     -21.538   7.199   6.078  1.00 64.74           C  
ATOM   2183  OE1 GLU   282     -22.638   7.088   5.489  1.00 64.74           O  
ATOM   2184  OE2 GLU   282     -20.544   6.492   5.799  1.00 64.74           O  
ATOM   2185  N   MET   283     -21.838   9.645  10.309  1.00 56.98           N  
ATOM   2186  CA  MET   283     -22.718   9.417  11.452  1.00 56.98           C  
ATOM   2187  C   MET   283     -24.122   9.042  10.992  1.00 56.98           C  
ATOM   2188  O   MET   283     -24.598   9.537   9.968  1.00 56.98           O  
ATOM   2189  CB  MET   283     -22.774  10.658  12.344  1.00 56.98           C  
ATOM   2190  CG  MET   283     -21.428  11.054  12.929  1.00 56.98           C  
ATOM   2191  SD  MET   283     -21.015  10.107  14.446  1.00 56.98           S  
ATOM   2192  CE  MET   283     -22.320  10.699  15.558  1.00 56.98           C  
ATOM   2193  N   ALA   284     -24.679   8.135  11.601  1.00 44.49           N  
ATOM   2194  CA  ALA   284     -26.113   7.959  11.391  1.00 44.49           C  
ATOM   2195  C   ALA   284     -26.919   8.828  12.353  1.00 44.49           C  
ATOM   2196  O   ALA   284     -26.377   9.349  13.331  1.00 44.49           O  
ATOM   2197  CB  ALA   284     -26.500   6.491  11.555  1.00 44.49           C  
ATOM   2198  N   ASN   285     -28.052   9.507  11.842  1.00 39.33           N  
ATOM   2199  CA  ASN   285     -29.177  10.163  12.499  1.00 39.33           C  
ATOM   2200  C   ASN   285     -28.808  10.639  13.901  1.00 39.33           C  
ATOM   2201  O   ASN   285     -28.517   9.826  14.780  1.00 39.33           O  
ATOM   2202  CB  ASN   285     -30.385   9.226  12.557  1.00 39.33           C  
ATOM   2203  CG  ASN   285     -31.699   9.954  12.354  1.00 39.33           C  
ATOM   2204  OD1 ASN   285     -31.730  11.181  12.229  1.00 39.33           O  
ATOM   2205  ND2 ASN   285     -32.794   9.204  12.318  1.00 39.33           N  
ATOM   2206  N   THR   286     -28.547  11.922  14.082  1.00 36.53           N  
ATOM   2207  CA  THR   286     -28.474  12.368  15.469  1.00 36.53           C  
ATOM   2208  C   THR   286     -29.790  13.009  15.900  1.00 36.53           C  
ATOM   2209  O   THR   286     -29.856  13.659  16.946  1.00 36.53           O  
ATOM   2210  CB  THR   286     -27.321  13.367  15.675  1.00 36.53           C  
ATOM   2211  OG1 THR   286     -27.484  14.469  14.774  1.00 36.53           O  
ATOM   2212  CG2 THR   286     -25.970  12.709  15.415  1.00 36.53           C  
ATOM   2213  N   THR   287     -30.858  12.856  15.078  1.00 32.23           N  
ATOM   2214  CA  THR   287     -31.906  13.675  15.676  1.00 32.23           C  
ATOM   2215  C   THR   287     -32.564  12.945  16.843  1.00 32.23           C  
ATOM   2216  O   THR   287     -32.542  11.714  16.903  1.00 32.23           O  
ATOM   2217  CB  THR   287     -32.977  14.058  14.637  1.00 32.23           C  
ATOM   2218  OG1 THR   287     -32.928  13.132  13.545  1.00 32.23           O  
ATOM   2219  CG2 THR   287     -32.746  15.468  14.104  1.00 32.23           C  
ATOM   2220  N   TYR   288     -32.345  13.487  18.080  1.00 30.51           N  
ATOM   2221  CA  TYR   288     -33.454  13.386  19.022  1.00 30.51           C  
ATOM   2222  C   TYR   288     -34.793  13.457  18.298  1.00 30.51           C  
ATOM   2223  O   TYR   288     -35.026  14.368  17.500  1.00 30.51           O  
ATOM   2224  CB  TYR   288     -33.369  14.498  20.072  1.00 30.51           C  
ATOM   2225  CG  TYR   288     -33.312  13.988  21.492  1.00 30.51           C  
ATOM   2226  CD1 TYR   288     -34.473  13.845  22.248  1.00 30.51           C  
ATOM   2227  CD2 TYR   288     -32.098  13.650  22.080  1.00 30.51           C  
ATOM   2228  CE1 TYR   288     -34.426  13.378  23.558  1.00 30.51           C  
ATOM   2229  CE2 TYR   288     -32.038  13.182  23.389  1.00 30.51           C  
ATOM   2230  CZ  TYR   288     -33.206  13.049  24.118  1.00 30.51           C  
ATOM   2231  OH  TYR   288     -33.153  12.586  25.414  1.00 30.51           O  
ATOM   2232  N   ILE   289     -35.224  12.522  17.509  1.00 26.20           N  
ATOM   2233  CA  ILE   289     -36.641  12.572  17.165  1.00 26.20           C  
ATOM   2234  C   ILE   289     -37.412  13.311  18.256  1.00 26.20           C  
ATOM   2235  O   ILE   289     -37.324  12.957  19.435  1.00 26.20           O  
ATOM   2236  CB  ILE   289     -37.224  11.155  16.963  1.00 26.20           C  
ATOM   2237  CG1 ILE   289     -36.419  10.392  15.904  1.00 26.20           C  
ATOM   2238  CG2 ILE   289     -38.704  11.229  16.577  1.00 26.20           C  
ATOM   2239  CD1 ILE   289     -36.896   8.965  15.672  1.00 26.20           C  
ATOM   2240  N   THR   290     -37.259  14.591  18.365  1.00 28.04           N  
ATOM   2241  CA  THR   290     -38.353  15.325  18.990  1.00 28.04           C  
ATOM   2242  C   THR   290     -39.702  14.807  18.499  1.00 28.04           C  
ATOM   2243  O   THR   290     -39.908  14.640  17.295  1.00 28.04           O  
ATOM   2244  CB  THR   290     -38.246  16.835  18.707  1.00 28.04           C  
ATOM   2245  OG1 THR   290     -38.211  17.049  17.291  1.00 28.04           O  
ATOM   2246  CG2 THR   290     -36.985  17.423  19.330  1.00 28.04           C  
ATOM   2247  N   SER   291     -40.051  13.503  18.586  1.00 25.42           N  
ATOM   2248  CA  SER   291     -41.486  13.261  18.478  1.00 25.42           C  
ATOM   2249  C   SER   291     -42.285  14.524  18.783  1.00 25.42           C  
ATOM   2250  O   SER   291     -41.858  15.355  19.588  1.00 25.42           O  
ATOM   2251  CB  SER   291     -41.913  12.137  19.424  1.00 25.42           C  
ATOM   2252  OG  SER   291     -42.265  12.656  20.695  1.00 25.42           O  
ATOM   2253  N   PRO   292     -42.815  15.197  17.775  1.00 24.75           N  
ATOM   2254  CA  PRO   292     -43.720  16.288  18.143  1.00 24.75           C  
ATOM   2255  C   PRO   292     -44.389  16.069  19.499  1.00 24.75           C  
ATOM   2256  O   PRO   292     -44.739  17.034  20.182  1.00 24.75           O  
ATOM   2257  CB  PRO   292     -44.756  16.282  17.016  1.00 24.75           C  
ATOM   2258  CG  PRO   292     -44.282  15.229  16.067  1.00 24.75           C  
ATOM   2259  CD  PRO   292     -43.110  14.524  16.685  1.00 24.75           C  
ATOM   2260  N   GLU   293     -44.688  14.864  19.913  1.00 23.76           N  
ATOM   2261  CA  GLU   293     -45.382  14.843  21.197  1.00 23.76           C  
ATOM   2262  C   GLU   293     -44.436  15.191  22.342  1.00 23.76           C  
ATOM   2263  O   GLU   293     -44.862  15.732  23.364  1.00 23.76           O  
ATOM   2264  CB  GLU   293     -46.020  13.473  21.440  1.00 23.76           C  
ATOM   2265  CG  GLU   293     -46.999  13.048  20.355  1.00 23.76           C  
ATOM   2266  CD  GLU   293     -47.631  11.691  20.615  1.00 23.76           C  
ATOM   2267  OE1 GLU   293     -48.497  11.262  19.819  1.00 23.76           O  
ATOM   2268  OE2 GLU   293     -47.258  11.050  21.623  1.00 23.76           O  
ATOM   2269  N   ASP   294     -43.234  14.995  22.183  1.00 27.01           N  
ATOM   2270  CA  ASP   294     -42.437  15.376  23.345  1.00 27.01           C  
ATOM   2271  C   ASP   294     -41.710  16.697  23.102  1.00 27.01           C  
ATOM   2272  O   ASP   294     -40.478  16.737  23.078  1.00 27.01           O  
ATOM   2273  CB  ASP   294     -41.431  14.277  23.689  1.00 27.01           C  
ATOM   2274  CG  ASP   294     -42.000  13.223  24.622  1.00 27.01           C  
ATOM   2275  OD1 ASP   294     -43.056  13.466  25.244  1.00 27.01           O  
ATOM   2276  OD2 ASP   294     -41.385  12.141  24.739  1.00 27.01           O  
ATOM   2277  N   ASN   295     -42.450  17.610  22.476  1.00 27.22           N  
ATOM   2278  CA  ASN   295     -42.219  19.017  22.168  1.00 27.22           C  
ATOM   2279  C   ASN   295     -41.391  19.700  23.253  1.00 27.22           C  
ATOM   2280  O   ASN   295     -41.924  20.470  24.054  1.00 27.22           O  
ATOM   2281  CB  ASN   295     -43.548  19.749  21.974  1.00 27.22           C  
ATOM   2282  CG  ASN   295     -43.833  20.066  20.519  1.00 27.22           C  
ATOM   2283  OD1 ASN   295     -42.990  19.845  19.645  1.00 27.22           O  
ATOM   2284  ND2 ASN   295     -45.025  20.585  20.247  1.00 27.22           N  
ATOM   2285  N   PHE   296     -40.370  19.105  23.777  1.00 26.10           N  
ATOM   2286  CA  PHE   296     -39.580  19.992  24.622  1.00 26.10           C  
ATOM   2287  C   PHE   296     -38.901  21.072  23.789  1.00 26.10           C  
ATOM   2288  O   PHE   296     -38.179  21.915  24.325  1.00 26.10           O  
ATOM   2289  CB  PHE   296     -38.531  19.196  25.406  1.00 26.10           C  
ATOM   2290  CG  PHE   296     -39.065  18.559  26.660  1.00 26.10           C  
ATOM   2291  CD1 PHE   296     -39.131  19.278  27.848  1.00 26.10           C  
ATOM   2292  CD2 PHE   296     -39.501  17.240  26.652  1.00 26.10           C  
ATOM   2293  CE1 PHE   296     -39.624  18.690  29.011  1.00 26.10           C  
ATOM   2294  CE2 PHE   296     -39.995  16.646  27.810  1.00 26.10           C  
ATOM   2295  CZ  PHE   296     -40.055  17.373  28.989  1.00 26.10           C  
ATOM   2296  N   ALA   297     -38.927  20.805  22.486  1.00 27.41           N  
ATOM   2297  CA  ALA   297     -38.469  21.905  21.642  1.00 27.41           C  
ATOM   2298  C   ALA   297     -39.447  23.076  21.689  1.00 27.41           C  
ATOM   2299  O   ALA   297     -39.042  24.236  21.592  1.00 27.41           O  
ATOM   2300  CB  ALA   297     -38.281  21.430  20.203  1.00 27.41           C  
ATOM   2301  N   ALA   298     -40.748  22.822  21.824  1.00 24.91           N  
ATOM   2302  CA  ALA   298     -41.512  24.045  21.592  1.00 24.91           C  
ATOM   2303  C   ALA   298     -41.620  24.875  22.868  1.00 24.91           C  
ATOM   2304  O   ALA   298     -41.943  26.064  22.817  1.00 24.91           O  
ATOM   2305  CB  ALA   298     -42.904  23.710  21.060  1.00 24.91           C  
ATOM   2306  N   SER   299     -41.517  24.289  23.961  1.00 23.75           N  
ATOM   2307  CA  SER   299     -41.519  25.353  24.959  1.00 23.75           C  
ATOM   2308  C   SER   299     -40.111  25.887  25.200  1.00 23.75           C  
ATOM   2309  O   SER   299     -39.125  25.199  24.928  1.00 23.75           O  
ATOM   2310  CB  SER   299     -42.115  24.852  26.276  1.00 23.75           C  
ATOM   2311  OG  SER   299     -41.277  23.874  26.868  1.00 23.75           O  
ATOM   2312  N   ASN   300     -39.683  26.859  24.343  1.00 22.92           N  
ATOM   2313  CA  ASN   300     -38.647  27.863  24.566  1.00 22.92           C  
ATOM   2314  C   ASN   300     -37.396  27.570  23.743  1.00 22.92           C  
ATOM   2315  O   ASN   300     -36.883  26.449  23.763  1.00 22.92           O  
ATOM   2316  CB  ASN   300     -38.296  27.951  26.053  1.00 22.92           C  
ATOM   2317  CG  ASN   300     -38.629  29.303  26.652  1.00 22.92           C  
ATOM   2318  OD1 ASN   300     -39.275  30.137  26.014  1.00 22.92           O  
ATOM   2319  ND2 ASN   300     -38.190  29.530  27.885  1.00 22.92           N  
ATOM   2320  N   GLU   301     -37.449  27.765  22.339  1.00 24.84           N  
ATOM   2321  CA  GLU   301     -36.382  28.118  21.409  1.00 24.84           C  
ATOM   2322  C   GLU   301     -35.329  27.016  21.333  1.00 24.84           C  
ATOM   2323  O   GLU   301     -34.832  26.553  22.362  1.00 24.84           O  
ATOM   2324  CB  GLU   301     -35.730  29.442  21.816  1.00 24.84           C  
ATOM   2325  CG  GLU   301     -36.649  30.647  21.682  1.00 24.84           C  
ATOM   2326  CD  GLU   301     -35.955  31.967  21.978  1.00 24.84           C  
ATOM   2327  OE1 GLU   301     -36.618  33.028  21.923  1.00 24.84           O  
ATOM   2328  OE2 GLU   301     -34.737  31.941  22.265  1.00 24.84           O  
ATOM   2329  N   ALA   302     -35.577  26.009  20.649  1.00 27.17           N  
ATOM   2330  CA  ALA   302     -34.714  25.154  19.838  1.00 27.17           C  
ATOM   2331  C   ALA   302     -33.241  25.430  20.127  1.00 27.17           C  
ATOM   2332  O   ALA   302     -32.693  26.440  19.680  1.00 27.17           O  
ATOM   2333  CB  ALA   302     -35.008  25.356  18.354  1.00 27.17           C  
ATOM   2334  N   ARG   303     -32.859  25.602  21.316  1.00 25.40           N  
ATOM   2335  CA  ARG   303     -31.474  25.756  21.748  1.00 25.40           C  
ATOM   2336  C   ARG   303     -30.548  24.841  20.953  1.00 25.40           C  
ATOM   2337  O   ARG   303     -30.631  23.617  21.065  1.00 25.40           O  
ATOM   2338  CB  ARG   303     -31.341  25.464  23.244  1.00 25.40           C  
ATOM   2339  CG  ARG   303     -32.000  26.504  24.135  1.00 25.40           C  
ATOM   2340  CD  ARG   303     -31.759  26.217  25.611  1.00 25.40           C  
ATOM   2341  NE  ARG   303     -32.240  27.306  26.457  1.00 25.40           N  
ATOM   2342  CZ  ARG   303     -32.577  27.178  27.737  1.00 25.40           C  
ATOM   2343  NH1 ARG   303     -32.493  26.001  28.346  1.00 25.40           N  
ATOM   2344  NH2 ARG   303     -33.003  28.235  28.414  1.00 25.40           N  
ATOM   2345  N   PRO   304     -30.124  25.115  19.747  1.00 26.06           N  
ATOM   2346  CA  PRO   304     -29.140  24.515  18.843  1.00 26.06           C  
ATOM   2347  C   PRO   304     -28.020  23.791  19.586  1.00 26.06           C  
ATOM   2348  O   PRO   304     -27.353  22.925  19.014  1.00 26.06           O  
ATOM   2349  CB  PRO   304     -28.593  25.717  18.069  1.00 26.06           C  
ATOM   2350  CG  PRO   304     -29.067  26.911  18.833  1.00 26.06           C  
ATOM   2351  CD  PRO   304     -30.119  26.466  19.808  1.00 26.06           C  
ATOM   2352  N   TRP   305     -27.835  24.129  20.902  1.00 29.24           N  
ATOM   2353  CA  TRP   305     -26.606  23.393  21.177  1.00 29.24           C  
ATOM   2354  C   TRP   305     -26.888  21.904  21.346  1.00 29.24           C  
ATOM   2355  O   TRP   305     -25.963  21.089  21.367  1.00 29.24           O  
ATOM   2356  CB  TRP   305     -25.919  23.941  22.431  1.00 29.24           C  
ATOM   2357  CG  TRP   305     -26.770  23.885  23.665  1.00 29.24           C  
ATOM   2358  CD1 TRP   305     -27.603  24.861  24.136  1.00 29.24           C  
ATOM   2359  CD2 TRP   305     -26.866  22.795  24.587  1.00 29.24           C  
ATOM   2360  NE1 TRP   305     -28.213  24.443  25.297  1.00 29.24           N  
ATOM   2361  CE2 TRP   305     -27.778  23.180  25.595  1.00 29.24           C  
ATOM   2362  CE3 TRP   305     -26.270  21.529  24.659  1.00 29.24           C  
ATOM   2363  CZ2 TRP   305     -28.108  22.342  26.663  1.00 29.24           C  
ATOM   2364  CZ3 TRP   305     -26.599  20.697  25.723  1.00 29.24           C  
ATOM   2365  CH2 TRP   305     -27.510  21.109  26.710  1.00 29.24           C  
ATOM   2366  N   ARG   306     -28.181  21.635  21.613  1.00 27.63           N  
ATOM   2367  CA  ARG   306     -28.491  20.215  21.749  1.00 27.63           C  
ATOM   2368  C   ARG   306     -28.124  19.450  20.482  1.00 27.63           C  
ATOM   2369  O   ARG   306     -28.128  18.217  20.472  1.00 27.63           O  
ATOM   2370  CB  ARG   306     -29.973  20.017  22.071  1.00 27.63           C  
ATOM   2371  CG  ARG   306     -30.359  20.433  23.481  1.00 27.63           C  
ATOM   2372  CD  ARG   306     -31.869  20.443  23.674  1.00 27.63           C  
ATOM   2373  NE  ARG   306     -32.442  19.111  23.505  1.00 27.63           N  
ATOM   2374  CZ  ARG   306     -33.204  18.494  24.404  1.00 27.63           C  
ATOM   2375  NH1 ARG   306     -33.500  19.080  25.558  1.00 27.63           N  
ATOM   2376  NH2 ARG   306     -33.673  17.281  24.147  1.00 27.63           N  
ATOM   2377  N   ASN   307     -27.964  20.282  19.494  1.00 31.51           N  
ATOM   2378  CA  ASN   307     -27.486  19.663  18.263  1.00 31.51           C  
ATOM   2379  C   ASN   307     -25.961  19.604  18.221  1.00 31.51           C  
ATOM   2380  O   ASN   307     -25.381  19.144  17.236  1.00 31.51           O  
ATOM   2381  CB  ASN   307     -28.022  20.412  17.042  1.00 31.51           C  
ATOM   2382  CG  ASN   307     -29.419  19.971  16.653  1.00 31.51           C  
ATOM   2383  OD1 ASN   307     -29.907  18.934  17.112  1.00 31.51           O  
ATOM   2384  ND2 ASN   307     -30.074  20.755  15.804  1.00 31.51           N  
ATOM   2385  N   SER   308     -25.329  20.225  19.115  1.00 32.96           N  
ATOM   2386  CA  SER   308     -23.878  20.319  18.985  1.00 32.96           C  
ATOM   2387  C   SER   308     -23.175  19.332  19.910  1.00 32.96           C  
ATOM   2388  O   SER   308     -23.069  19.570  21.115  1.00 32.96           O  
ATOM   2389  CB  SER   308     -23.404  21.741  19.288  1.00 32.96           C  
ATOM   2390  OG  SER   308     -24.406  22.687  18.958  1.00 32.96           O  
ATOM   2391  N   ILE   309     -23.406  18.092  19.733  1.00 37.39           N  
ATOM   2392  CA  ILE   309     -22.742  17.116  20.590  1.00 37.39           C  
ATOM   2393  C   ILE   309     -21.245  17.095  20.287  1.00 37.39           C  
ATOM   2394  O   ILE   309     -20.840  16.860  19.146  1.00 37.39           O  
ATOM   2395  CB  ILE   309     -23.344  15.704  20.410  1.00 37.39           C  
ATOM   2396  CG1 ILE   309     -24.864  15.744  20.601  1.00 37.39           C  
ATOM   2397  CG2 ILE   309     -22.696  14.713  21.381  1.00 37.39           C  
ATOM   2398  CD1 ILE   309     -25.561  14.423  20.303  1.00 37.39           C  
ATOM   2399  N   PRO   310     -20.464  17.602  21.213  1.00 44.94           N  
ATOM   2400  CA  PRO   310     -19.040  17.440  20.913  1.00 44.94           C  
ATOM   2401  C   PRO   310     -18.619  15.975  20.821  1.00 44.94           C  
ATOM   2402  O   PRO   310     -19.150  15.130  21.545  1.00 44.94           O  
ATOM   2403  CB  PRO   310     -18.350  18.134  22.091  1.00 44.94           C  
ATOM   2404  CG  PRO   310     -19.440  18.367  23.087  1.00 44.94           C  
ATOM   2405  CD  PRO   310     -20.758  18.075  22.430  1.00 44.94           C  
ATOM   2406  N   MET   311     -17.811  15.765  19.827  1.00 57.20           N  
ATOM   2407  CA  MET   311     -17.212  14.445  19.658  1.00 57.20           C  
ATOM   2408  C   MET   311     -15.694  14.516  19.785  1.00 57.20           C  
ATOM   2409  O   MET   311     -15.066  15.442  19.269  1.00 57.20           O  
ATOM   2410  CB  MET   311     -17.597  13.848  18.303  1.00 57.20           C  
ATOM   2411  CG  MET   311     -18.602  12.712  18.396  1.00 57.20           C  
ATOM   2412  SD  MET   311     -18.778  11.797  16.815  1.00 57.20           S  
ATOM   2413  CE  MET   311     -17.668  12.768  15.759  1.00 57.20           C  
ATOM   2414  N   TYR   312     -15.141  13.375  20.200  1.00 63.04           N  
ATOM   2415  CA  TYR   312     -13.699  13.325  20.418  1.00 63.04           C  
ATOM   2416  C   TYR   312     -13.101  12.056  19.822  1.00 63.04           C  
ATOM   2417  O   TYR   312     -13.680  10.974  19.941  1.00 63.04           O  
ATOM   2418  CB  TYR   312     -13.379  13.400  21.914  1.00 63.04           C  
ATOM   2419  CG  TYR   312     -13.912  14.641  22.588  1.00 63.04           C  
ATOM   2420  CD1 TYR   312     -13.172  15.820  22.606  1.00 63.04           C  
ATOM   2421  CD2 TYR   312     -15.157  14.636  23.208  1.00 63.04           C  
ATOM   2422  CE1 TYR   312     -13.659  16.966  23.228  1.00 63.04           C  
ATOM   2423  CE2 TYR   312     -15.654  15.775  23.832  1.00 63.04           C  
ATOM   2424  CZ  TYR   312     -14.899  16.934  23.836  1.00 63.04           C  
ATOM   2425  OH  TYR   312     -15.386  18.064  24.453  1.00 63.04           O  
ATOM   2426  N   LEU   313     -12.162  12.302  19.071  1.00 67.07           N  
ATOM   2427  CA  LEU   313     -11.276  11.189  18.746  1.00 67.07           C  
ATOM   2428  C   LEU   313     -10.106  11.123  19.721  1.00 67.07           C  
ATOM   2429  O   LEU   313      -9.315  12.064  19.814  1.00 67.07           O  
ATOM   2430  CB  LEU   313     -10.754  11.322  17.313  1.00 67.07           C  
ATOM   2431  CG  LEU   313     -11.790  11.178  16.197  1.00 67.07           C  
ATOM   2432  CD1 LEU   313     -11.193  11.606  14.860  1.00 67.07           C  
ATOM   2433  CD2 LEU   313     -12.303   9.744  16.125  1.00 67.07           C  
ATOM   2434  N   ALA   314     -10.046  10.139  20.529  1.00 65.27           N  
ATOM   2435  CA  ALA   314      -8.953   9.964  21.483  1.00 65.27           C  
ATOM   2436  C   ALA   314      -7.786   9.213  20.848  1.00 65.27           C  
ATOM   2437  O   ALA   314      -7.950   8.088  20.371  1.00 65.27           O  
ATOM   2438  CB  ALA   314      -9.444   9.226  22.726  1.00 65.27           C  
ATOM   2439  N   LEU   315      -6.703   9.885  20.812  1.00 68.35           N  
ATOM   2440  CA  LEU   315      -5.487   9.301  20.257  1.00 68.35           C  
ATOM   2441  C   LEU   315      -4.416   9.150  21.333  1.00 68.35           C  
ATOM   2442  O   LEU   315      -4.217  10.054  22.147  1.00 68.35           O  
ATOM   2443  CB  LEU   315      -4.954  10.161  19.108  1.00 68.35           C  
ATOM   2444  CG  LEU   315      -5.953  10.509  18.003  1.00 68.35           C  
ATOM   2445  CD1 LEU   315      -5.379  11.588  17.091  1.00 68.35           C  
ATOM   2446  CD2 LEU   315      -6.319   9.264  17.202  1.00 68.35           C  
ATOM   2447  N   SER   316      -3.850   8.032  21.460  1.00 66.17           N  
ATOM   2448  CA  SER   316      -2.657   7.892  22.290  1.00 66.17           C  
ATOM   2449  C   SER   316      -1.387   7.974  21.450  1.00 66.17           C  
ATOM   2450  O   SER   316      -1.067   7.044  20.706  1.00 66.17           O  
ATOM   2451  CB  SER   316      -2.689   6.568  23.054  1.00 66.17           C  
ATOM   2452  OG  SER   316      -1.568   6.457  23.914  1.00 66.17           O  
ATOM   2453  N   ILE   317      -0.716   8.964  21.569  1.00 69.03           N  
ATOM   2454  CA  ILE   317       0.455   9.172  20.724  1.00 69.03           C  
ATOM   2455  C   ILE   317       1.726   9.001  21.552  1.00 69.03           C  
ATOM   2456  O   ILE   317       2.835   9.039  21.015  1.00 69.03           O  
ATOM   2457  CB  ILE   317       0.432  10.567  20.060  1.00 69.03           C  
ATOM   2458  CG1 ILE   317       0.196  11.656  21.112  1.00 69.03           C  
ATOM   2459  CG2 ILE   317      -0.636  10.626  18.963  1.00 69.03           C  
ATOM   2460  CD1 ILE   317       0.249  13.074  20.559  1.00 69.03           C  
ATOM   2461  N   ASP   318       1.681   8.942  22.910  1.00 61.13           N  
ATOM   2462  CA  ASP   318       2.825   8.719  23.788  1.00 61.13           C  
ATOM   2463  C   ASP   318       2.748   7.348  24.454  1.00 61.13           C  
ATOM   2464  O   ASP   318       1.961   7.145  25.381  1.00 61.13           O  
ATOM   2465  CB  ASP   318       2.908   9.816  24.851  1.00 61.13           C  
ATOM   2466  CG  ASP   318       4.211   9.790  25.631  1.00 61.13           C  
ATOM   2467  OD1 ASP   318       4.965   8.798  25.526  1.00 61.13           O  
ATOM   2468  OD2 ASP   318       4.486  10.768  26.358  1.00 61.13           O  
ATOM   2469  N   PRO   319       3.508   6.501  23.992  1.00 48.89           N  
ATOM   2470  CA  PRO   319       3.375   5.172  24.593  1.00 48.89           C  
ATOM   2471  C   PRO   319       3.676   5.169  26.090  1.00 48.89           C  
ATOM   2472  O   PRO   319       3.166   4.319  26.824  1.00 48.89           O  
ATOM   2473  CB  PRO   319       4.402   4.335  23.827  1.00 48.89           C  
ATOM   2474  CG  PRO   319       4.918   5.245  22.761  1.00 48.89           C  
ATOM   2475  CD  PRO   319       4.357   6.618  22.993  1.00 48.89           C  
ATOM   2476  N   ALA   320       4.698   5.947  26.448  1.00 48.98           N  
ATOM   2477  CA  ALA   320       4.986   5.943  27.880  1.00 48.98           C  
ATOM   2478  C   ALA   320       3.785   6.434  28.683  1.00 48.98           C  
ATOM   2479  O   ALA   320       3.690   6.182  29.886  1.00 48.98           O  
ATOM   2480  CB  ALA   320       6.210   6.806  28.178  1.00 48.98           C  
ATOM   2481  N   LYS   321       2.979   7.167  28.032  1.00 50.54           N  
ATOM   2482  CA  LYS   321       1.852   7.765  28.742  1.00 50.54           C  
ATOM   2483  C   LYS   321       0.567   6.980  28.495  1.00 50.54           C  
ATOM   2484  O   LYS   321      -0.525   7.448  28.822  1.00 50.54           O  
ATOM   2485  CB  LYS   321       1.664   9.223  28.320  1.00 50.54           C  
ATOM   2486  CG  LYS   321       2.818  10.135  28.711  1.00 50.54           C  
ATOM   2487  CD  LYS   321       2.505  11.594  28.406  1.00 50.54           C  
ATOM   2488  CE  LYS   321       3.641  12.512  28.836  1.00 50.54           C  
ATOM   2489  NZ  LYS   321       3.586  13.828  28.133  1.00 50.54           N  
ATOM   2490  N   GLN   322       0.689   5.920  27.729  1.00 45.52           N  
ATOM   2491  CA  GLN   322      -0.454   5.059  27.444  1.00 45.52           C  
ATOM   2492  C   GLN   322      -0.973   4.395  28.717  1.00 45.52           C  
ATOM   2493  O   GLN   322      -0.247   3.644  29.372  1.00 45.52           O  
ATOM   2494  CB  GLN   322      -0.081   3.994  26.411  1.00 45.52           C  
ATOM   2495  CG  GLN   322      -0.197   4.469  24.969  1.00 45.52           C  
ATOM   2496  CD  GLN   322       0.059   3.362  23.964  1.00 45.52           C  
ATOM   2497  OE1 GLN   322       0.574   2.295  24.314  1.00 45.52           O  
ATOM   2498  NE2 GLN   322      -0.296   3.608  22.707  1.00 45.52           N  
ATOM   2499  N   ALA   323      -1.618   5.119  29.561  1.00 40.00           N  
ATOM   2500  CA  ALA   323      -2.007   4.520  30.835  1.00 40.00           C  
ATOM   2501  C   ALA   323      -2.952   3.341  30.622  1.00 40.00           C  
ATOM   2502  O   ALA   323      -3.689   3.299  29.634  1.00 40.00           O  
ATOM   2503  CB  ALA   323      -2.659   5.564  31.738  1.00 40.00           C  
ATOM   2504  N   THR   324      -2.633   2.242  31.282  1.00 41.07           N  
ATOM   2505  CA  THR   324      -3.493   1.071  31.405  1.00 41.07           C  
ATOM   2506  C   THR   324      -4.725   1.391  32.248  1.00 41.07           C  
ATOM   2507  O   THR   324      -4.689   2.287  33.094  1.00 41.07           O  
ATOM   2508  CB  THR   324      -2.735  -0.116  32.029  1.00 41.07           C  
ATOM   2509  OG1 THR   324      -2.146   0.299  33.267  1.00 41.07           O  
ATOM   2510  CG2 THR   324      -1.636  -0.616  31.099  1.00 41.07           C  
ATOM   2511  N   GLY   325      -5.631   2.330  31.830  1.00 42.61           N  
ATOM   2512  CA  GLY   325      -6.910   2.636  32.450  1.00 42.61           C  
ATOM   2513  C   GLY   325      -6.964   2.270  33.921  1.00 42.61           C  
ATOM   2514  O   GLY   325      -6.065   1.600  34.433  1.00 42.61           O  
ATOM   2515  N   LYS   326      -7.661   3.023  34.797  1.00 41.24           N  
ATOM   2516  CA  LYS   326      -8.016   2.728  36.182  1.00 41.24           C  
ATOM   2517  C   LYS   326      -8.868   1.465  36.274  1.00 41.24           C  
ATOM   2518  O   LYS   326      -9.707   1.211  35.407  1.00 41.24           O  
ATOM   2519  CB  LYS   326      -8.760   3.908  36.809  1.00 41.24           C  
ATOM   2520  CG  LYS   326      -8.462   4.113  38.287  1.00 41.24           C  
ATOM   2521  CD  LYS   326      -9.372   5.170  38.899  1.00 41.24           C  
ATOM   2522  CE  LYS   326      -9.149   5.300  40.400  1.00 41.24           C  
ATOM   2523  NZ  LYS   326     -10.025   6.349  41.002  1.00 41.24           N  
ATOM   2524  N   ALA   327      -8.589   0.701  37.287  1.00 38.36           N  
ATOM   2525  CA  ALA   327      -9.525  -0.342  37.700  1.00 38.36           C  
ATOM   2526  C   ALA   327     -10.867   0.256  38.111  1.00 38.36           C  
ATOM   2527  O   ALA   327     -10.921   1.157  38.952  1.00 38.36           O  
ATOM   2528  CB  ALA   327      -8.937  -1.161  38.847  1.00 38.36           C  
ATOM   2529  N   VAL   328     -11.853   0.177  37.290  1.00 38.69           N  
ATOM   2530  CA  VAL   328     -13.148   0.698  37.714  1.00 38.69           C  
ATOM   2531  C   VAL   328     -13.956  -0.411  38.384  1.00 38.69           C  
ATOM   2532  O   VAL   328     -15.062  -0.172  38.876  1.00 38.69           O  
ATOM   2533  CB  VAL   328     -13.939   1.290  36.526  1.00 38.69           C  
ATOM   2534  CG1 VAL   328     -13.494   2.723  36.242  1.00 38.69           C  
ATOM   2535  CG2 VAL   328     -13.767   0.417  35.284  1.00 38.69           C  
ATOM   2536  N   GLY   329     -13.550  -1.638  38.442  1.00 39.72           N  
ATOM   2537  CA  GLY   329     -14.392  -2.610  39.122  1.00 39.72           C  
ATOM   2538  C   GLY   329     -13.841  -4.022  39.061  1.00 39.72           C  
ATOM   2539  O   GLY   329     -12.685  -4.228  38.686  1.00 39.72           O  
ATOM   2540  N   THR   330     -14.459  -4.979  39.709  1.00 46.87           N  
ATOM   2541  CA  THR   330     -14.082  -6.387  39.663  1.00 46.87           C  
ATOM   2542  C   THR   330     -15.167  -7.215  38.981  1.00 46.87           C  
ATOM   2543  O   THR   330     -16.355  -6.904  39.093  1.00 46.87           O  
ATOM   2544  CB  THR   330     -13.821  -6.942  41.076  1.00 46.87           C  
ATOM   2545  OG1 THR   330     -14.804  -6.419  41.978  1.00 46.87           O  
ATOM   2546  CG2 THR   330     -12.433  -6.550  41.572  1.00 46.87           C  
ATOM   2547  N   ASN   331     -14.852  -7.834  37.891  1.00 37.06           N  
ATOM   2548  CA  ASN   331     -15.767  -8.817  37.320  1.00 37.06           C  
ATOM   2549  C   ASN   331     -16.303  -9.769  38.385  1.00 37.06           C  
ATOM   2550  O   ASN   331     -15.802  -9.793  39.511  1.00 37.06           O  
ATOM   2551  CB  ASN   331     -15.079  -9.604  36.202  1.00 37.06           C  
ATOM   2552  CG  ASN   331     -14.763  -8.745  34.993  1.00 37.06           C  
ATOM   2553  OD1 ASN   331     -15.579  -7.923  34.570  1.00 37.06           O  
ATOM   2554  ND2 ASN   331     -13.574  -8.930  34.430  1.00 37.06           N  
ATOM   2555  N   LYS   332     -17.486 -10.465  38.169  1.00 40.02           N  
ATOM   2556  CA  LYS   332     -18.101 -11.421  39.086  1.00 40.02           C  
ATOM   2557  C   LYS   332     -17.086 -12.456  39.564  1.00 40.02           C  
ATOM   2558  O   LYS   332     -17.179 -12.950  40.690  1.00 40.02           O  
ATOM   2559  CB  LYS   332     -19.286 -12.120  38.417  1.00 40.02           C  
ATOM   2560  CG  LYS   332     -20.643 -11.579  38.841  1.00 40.02           C  
ATOM   2561  CD  LYS   332     -21.782 -12.377  38.219  1.00 40.02           C  
ATOM   2562  CE  LYS   332     -23.141 -11.843  38.650  1.00 40.02           C  
ATOM   2563  NZ  LYS   332     -24.260 -12.561  37.970  1.00 40.02           N  
ATOM   2564  N   ASP   333     -15.982 -12.679  38.829  1.00 45.89           N  
ATOM   2565  CA  ASP   333     -15.020 -13.692  39.250  1.00 45.89           C  
ATOM   2566  C   ASP   333     -13.884 -13.068  40.058  1.00 45.89           C  
ATOM   2567  O   ASP   333     -12.901 -13.740  40.379  1.00 45.89           O  
ATOM   2568  CB  ASP   333     -14.456 -14.435  38.037  1.00 45.89           C  
ATOM   2569  CG  ASP   333     -13.661 -13.534  37.107  1.00 45.89           C  
ATOM   2570  OD1 ASP   333     -13.567 -12.316  37.371  1.00 45.89           O  
ATOM   2571  OD2 ASP   333     -13.127 -14.047  36.100  1.00 45.89           O  
ATOM   2572  N   GLY   334     -13.898 -11.696  40.164  1.00 47.08           N  
ATOM   2573  CA  GLY   334     -12.883 -11.043  40.975  1.00 47.08           C  
ATOM   2574  C   GLY   334     -11.832 -10.325  40.150  1.00 47.08           C  
ATOM   2575  O   GLY   334     -10.987  -9.612  40.696  1.00 47.08           O  
ATOM   2576  N   SER   335     -11.671 -10.740  38.838  1.00 46.35           N  
ATOM   2577  CA  SER   335     -10.687 -10.012  38.043  1.00 46.35           C  
ATOM   2578  C   SER   335     -11.041  -8.531  37.948  1.00 46.35           C  
ATOM   2579  O   SER   335     -12.209  -8.157  38.074  1.00 46.35           O  
ATOM   2580  CB  SER   335     -10.582 -10.611  36.640  1.00 46.35           C  
ATOM   2581  OG  SER   335     -11.816 -10.499  35.952  1.00 46.35           O  
ATOM   2582  N   VAL   336     -10.004  -7.611  37.831  1.00 41.02           N  
ATOM   2583  CA  VAL   336     -10.128  -6.162  37.712  1.00 41.02           C  
ATOM   2584  C   VAL   336     -10.254  -5.773  36.241  1.00 41.02           C  
ATOM   2585  O   VAL   336      -9.562  -6.328  35.384  1.00 41.02           O  
ATOM   2586  CB  VAL   336      -8.927  -5.434  38.355  1.00 41.02           C  
ATOM   2587  CG1 VAL   336      -9.075  -3.920  38.217  1.00 41.02           C  
ATOM   2588  CG2 VAL   336      -8.789  -5.829  39.825  1.00 41.02           C  
ATOM   2589  N   TYR   337     -11.262  -5.033  35.828  1.00 41.74           N  
ATOM   2590  CA  TYR   337     -11.179  -4.454  34.492  1.00 41.74           C  
ATOM   2591  C   TYR   337     -10.874  -2.963  34.562  1.00 41.74           C  
ATOM   2592  O   TYR   337     -11.083  -2.328  35.598  1.00 41.74           O  
ATOM   2593  CB  TYR   337     -12.485  -4.684  33.724  1.00 41.74           C  
ATOM   2594  CG  TYR   337     -13.692  -4.057  34.378  1.00 41.74           C  
ATOM   2595  CD1 TYR   337     -14.435  -4.755  35.328  1.00 41.74           C  
ATOM   2596  CD2 TYR   337     -14.093  -2.768  34.048  1.00 41.74           C  
ATOM   2597  CE1 TYR   337     -15.550  -4.182  35.932  1.00 41.74           C  
ATOM   2598  CE2 TYR   337     -15.206  -2.185  34.645  1.00 41.74           C  
ATOM   2599  CZ  TYR   337     -15.927  -2.899  35.585  1.00 41.74           C  
ATOM   2600  OH  TYR   337     -17.029  -2.327  36.180  1.00 41.74           O  
ATOM   2601  N   THR   338     -10.049  -2.436  33.705  1.00 39.37           N  
ATOM   2602  CA  THR   338      -9.604  -1.048  33.659  1.00 39.37           C  
ATOM   2603  C   THR   338     -10.420  -0.252  32.644  1.00 39.37           C  
ATOM   2604  O   THR   338     -10.962  -0.820  31.694  1.00 39.37           O  
ATOM   2605  CB  THR   338      -8.108  -0.952  33.308  1.00 39.37           C  
ATOM   2606  OG1 THR   338      -7.886  -1.544  32.022  1.00 39.37           O  
ATOM   2607  CG2 THR   338      -7.252  -1.675  34.342  1.00 39.37           C  
ATOM   2608  N   ASN   339     -11.018   0.789  33.097  1.00 39.40           N  
ATOM   2609  CA  ASN   339     -11.605   1.749  32.168  1.00 39.40           C  
ATOM   2610  C   ASN   339     -10.677   2.936  31.927  1.00 39.40           C  
ATOM   2611  O   ASN   339     -10.369   3.687  32.854  1.00 39.40           O  
ATOM   2612  CB  ASN   339     -12.962   2.233  32.683  1.00 39.40           C  
ATOM   2613  CG  ASN   339     -13.733   3.023  31.645  1.00 39.40           C  
ATOM   2614  OD1 ASN   339     -13.148   3.597  30.723  1.00 39.40           O  
ATOM   2615  ND2 ASN   339     -15.053   3.057  31.785  1.00 39.40           N  
ATOM   2616  N   PRO   340      -9.969   2.887  30.788  1.00 37.36           N  
ATOM   2617  CA  PRO   340      -9.137   4.092  30.751  1.00 37.36           C  
ATOM   2618  C   PRO   340      -9.959   5.379  30.775  1.00 37.36           C  
ATOM   2619  O   PRO   340      -9.395   6.474  30.837  1.00 37.36           O  
ATOM   2620  CB  PRO   340      -8.376   3.954  29.430  1.00 37.36           C  
ATOM   2621  CG  PRO   340      -9.164   2.962  28.637  1.00 37.36           C  
ATOM   2622  CD  PRO   340     -10.037   2.184  29.579  1.00 37.36           C  
ATOM   2623  N   PHE   341     -11.192   5.290  30.801  1.00 38.01           N  
ATOM   2624  CA  PHE   341     -11.848   6.592  30.822  1.00 38.01           C  
ATOM   2625  C   PHE   341     -12.552   6.822  32.154  1.00 38.01           C  
ATOM   2626  O   PHE   341     -13.442   6.057  32.533  1.00 38.01           O  
ATOM   2627  CB  PHE   341     -12.852   6.708  29.671  1.00 38.01           C  
ATOM   2628  CG  PHE   341     -12.467   7.722  28.629  1.00 38.01           C  
ATOM   2629  CD1 PHE   341     -12.931   9.030  28.707  1.00 38.01           C  
ATOM   2630  CD2 PHE   341     -11.640   7.368  27.571  1.00 38.01           C  
ATOM   2631  CE1 PHE   341     -12.575   9.971  27.743  1.00 38.01           C  
ATOM   2632  CE2 PHE   341     -11.281   8.304  26.604  1.00 38.01           C  
ATOM   2633  CZ  PHE   341     -11.750   9.604  26.692  1.00 38.01           C  
ATOM   2634  N   VAL   342     -12.083   7.640  33.054  1.00 34.24           N  
ATOM   2635  CA  VAL   342     -12.867   8.219  34.140  1.00 34.24           C  
ATOM   2636  C   VAL   342     -13.165   9.686  33.837  1.00 34.24           C  
ATOM   2637  O   VAL   342     -12.264  10.448  33.479  1.00 34.24           O  
ATOM   2638  CB  VAL   342     -12.137   8.093  35.497  1.00 34.24           C  
ATOM   2639  CG1 VAL   342     -13.058   8.502  36.645  1.00 34.24           C  
ATOM   2640  CG2 VAL   342     -11.629   6.667  35.698  1.00 34.24           C  
ATOM   2641  N   TRP   343     -14.268  10.035  33.276  1.00 37.59           N  
ATOM   2642  CA  TRP   343     -14.519  11.470  33.186  1.00 37.59           C  
ATOM   2643  C   TRP   343     -14.639  12.090  34.574  1.00 37.59           C  
ATOM   2644  O   TRP   343     -15.486  11.682  35.372  1.00 37.59           O  
ATOM   2645  CB  TRP   343     -15.792  11.744  32.379  1.00 37.59           C  
ATOM   2646  CG  TRP   343     -15.584  11.743  30.895  1.00 37.59           C  
ATOM   2647  CD1 TRP   343     -15.332  10.660  30.099  1.00 37.59           C  
ATOM   2648  CD2 TRP   343     -15.605  12.881  30.028  1.00 37.59           C  
ATOM   2649  NE1 TRP   343     -15.196  11.057  28.789  1.00 37.59           N  
ATOM   2650  CE2 TRP   343     -15.359  12.414  28.718  1.00 37.59           C  
ATOM   2651  CE3 TRP   343     -15.810  14.253  30.233  1.00 37.59           C  
ATOM   2652  CZ2 TRP   343     -15.312  13.272  27.617  1.00 37.59           C  
ATOM   2653  CZ3 TRP   343     -15.762  15.104  29.135  1.00 37.59           C  
ATOM   2654  CH2 TRP   343     -15.516  14.609  27.845  1.00 37.59           C  
ATOM   2655  N   GLY   344     -13.634  12.706  35.228  1.00 32.39           N  
ATOM   2656  CA  GLY   344     -13.886  13.574  36.367  1.00 32.39           C  
ATOM   2657  C   GLY   344     -13.666  15.043  36.059  1.00 32.39           C  
ATOM   2658  O   GLY   344     -12.808  15.390  35.245  1.00 32.39           O  
ATOM   2659  N   CYS   345     -14.689  15.762  35.566  1.00 30.86           N  
ATOM   2660  CA  CYS   345     -14.422  17.194  35.648  1.00 30.86           C  
ATOM   2661  C   CYS   345     -13.743  17.547  36.966  1.00 30.86           C  
ATOM   2662  O   CYS   345     -14.022  16.932  37.997  1.00 30.86           O  
ATOM   2663  CB  CYS   345     -15.719  17.990  35.503  1.00 30.86           C  
ATOM   2664  SG  CYS   345     -17.031  17.093  34.644  1.00 30.86           S  
ATOM   2665  N   THR   346     -12.447  17.474  37.029  1.00 30.06           N  
ATOM   2666  CA  THR   346     -11.767  17.922  38.240  1.00 30.06           C  
ATOM   2667  C   THR   346     -12.540  19.056  38.906  1.00 30.06           C  
ATOM   2668  O   THR   346     -13.420  19.660  38.290  1.00 30.06           O  
ATOM   2669  CB  THR   346     -10.330  18.385  37.935  1.00 30.06           C  
ATOM   2670  OG1 THR   346     -10.371  19.452  36.979  1.00 30.06           O  
ATOM   2671  CG2 THR   346      -9.493  17.243  37.369  1.00 30.06           C  
ATOM   2672  N   ASN   347     -13.068  18.869  40.128  1.00 29.05           N  
ATOM   2673  CA  ASN   347     -13.236  19.731  41.294  1.00 29.05           C  
ATOM   2674  C   ASN   347     -13.331  21.201  40.895  1.00 29.05           C  
ATOM   2675  O   ASN   347     -12.336  21.927  40.940  1.00 29.05           O  
ATOM   2676  CB  ASN   347     -12.088  19.523  42.285  1.00 29.05           C  
ATOM   2677  CG  ASN   347     -12.418  18.500  43.353  1.00 29.05           C  
ATOM   2678  OD1 ASN   347     -13.557  18.037  43.457  1.00 29.05           O  
ATOM   2679  ND2 ASN   347     -11.423  18.139  44.156  1.00 29.05           N  
ATOM   2680  N   GLY   348     -13.596  21.569  39.694  1.00 26.30           N  
ATOM   2681  CA  GLY   348     -13.909  22.967  39.443  1.00 26.30           C  
ATOM   2682  C   GLY   348     -15.258  23.166  38.779  1.00 26.30           C  
ATOM   2683  O   GLY   348     -15.625  22.419  37.869  1.00 26.30           O  
ATOM   2684  N   THR   349     -16.306  22.766  39.500  1.00 30.01           N  
ATOM   2685  CA  THR   349     -17.542  23.395  39.048  1.00 30.01           C  
ATOM   2686  C   THR   349     -17.264  24.382  37.918  1.00 30.01           C  
ATOM   2687  O   THR   349     -16.133  24.846  37.756  1.00 30.01           O  
ATOM   2688  CB  THR   349     -18.254  24.122  40.204  1.00 30.01           C  
ATOM   2689  OG1 THR   349     -17.393  25.145  40.721  1.00 30.01           O  
ATOM   2690  CG2 THR   349     -18.605  23.154  41.329  1.00 30.01           C  
ATOM   2691  N   ALA   350     -17.483  23.876  36.586  1.00 28.36           N  
ATOM   2692  CA  ALA   350     -17.666  24.934  35.595  1.00 28.36           C  
ATOM   2693  C   ALA   350     -18.025  26.257  36.265  1.00 28.36           C  
ATOM   2694  O   ALA   350     -17.907  27.322  35.654  1.00 28.36           O  
ATOM   2695  CB  ALA   350     -18.746  24.540  34.590  1.00 28.36           C  
ATOM   2696  N   LYS   351     -18.632  26.326  37.441  1.00 26.37           N  
ATOM   2697  CA  LYS   351     -18.771  27.677  37.976  1.00 26.37           C  
ATOM   2698  C   LYS   351     -17.408  28.343  38.148  1.00 26.37           C  
ATOM   2699  O   LYS   351     -17.293  29.567  38.056  1.00 26.37           O  
ATOM   2700  CB  LYS   351     -19.514  27.652  39.312  1.00 26.37           C  
ATOM   2701  CG  LYS   351     -21.026  27.766  39.181  1.00 26.37           C  
ATOM   2702  CD  LYS   351     -21.689  27.988  40.535  1.00 26.37           C  
ATOM   2703  CE  LYS   351     -23.202  28.096  40.406  1.00 26.37           C  
ATOM   2704  NZ  LYS   351     -23.860  28.269  41.736  1.00 26.37           N  
ATOM   2705  N   ASP   352     -16.398  27.579  38.459  1.00 27.95           N  
ATOM   2706  CA  ASP   352     -15.212  28.429  38.515  1.00 27.95           C  
ATOM   2707  C   ASP   352     -14.471  28.428  37.180  1.00 27.95           C  
ATOM   2708  O   ASP   352     -13.313  28.842  37.107  1.00 27.95           O  
ATOM   2709  CB  ASP   352     -14.277  27.972  39.636  1.00 27.95           C  
ATOM   2710  CG  ASP   352     -14.899  28.097  41.016  1.00 27.95           C  
ATOM   2711  OD1 ASP   352     -15.859  28.880  41.184  1.00 27.95           O  
ATOM   2712  OD2 ASP   352     -14.423  27.409  41.945  1.00 27.95           O  
ATOM   2713  N   GLY   353     -15.076  28.026  36.052  1.00 28.43           N  
ATOM   2714  CA  GLY   353     -14.269  28.215  34.857  1.00 28.43           C  
ATOM   2715  C   GLY   353     -13.314  27.066  34.595  1.00 28.43           C  
ATOM   2716  O   GLY   353     -12.314  27.232  33.893  1.00 28.43           O  
ATOM   2717  N   GLY   354     -13.405  26.036  35.292  1.00 31.40           N  
ATOM   2718  CA  GLY   354     -12.644  24.801  35.179  1.00 31.40           C  
ATOM   2719  C   GLY   354     -12.950  24.026  33.911  1.00 31.40           C  
ATOM   2720  O   GLY   354     -14.088  23.605  33.694  1.00 31.40           O  
ATOM   2721  N   THR   355     -12.610  24.562  32.704  1.00 36.07           N  
ATOM   2722  CA  THR   355     -12.640  23.854  31.429  1.00 36.07           C  
ATOM   2723  C   THR   355     -11.775  22.598  31.487  1.00 36.07           C  
ATOM   2724  O   THR   355     -11.421  22.033  30.450  1.00 36.07           O  
ATOM   2725  CB  THR   355     -12.160  24.757  30.277  1.00 36.07           C  
ATOM   2726  OG1 THR   355     -10.845  25.242  30.574  1.00 36.07           O  
ATOM   2727  CG2 THR   355     -13.097  25.946  30.084  1.00 36.07           C  
ATOM   2728  N   GLY   356     -11.546  22.039  32.594  1.00 42.60           N  
ATOM   2729  CA  GLY   356     -10.662  20.900  32.404  1.00 42.60           C  
ATOM   2730  C   GLY   356     -11.356  19.566  32.606  1.00 42.60           C  
ATOM   2731  O   GLY   356     -12.465  19.512  33.143  1.00 42.60           O  
ATOM   2732  N   PHE   357     -10.899  18.563  31.892  1.00 51.74           N  
ATOM   2733  CA  PHE   357     -11.358  17.193  32.088  1.00 51.74           C  
ATOM   2734  C   PHE   357     -10.178  16.249  32.286  1.00 51.74           C  
ATOM   2735  O   PHE   357      -9.030  16.622  32.038  1.00 51.74           O  
ATOM   2736  CB  PHE   357     -12.204  16.733  30.896  1.00 51.74           C  
ATOM   2737  CG  PHE   357     -11.677  17.193  29.564  1.00 51.74           C  
ATOM   2738  CD1 PHE   357     -12.058  18.421  29.037  1.00 51.74           C  
ATOM   2739  CD2 PHE   357     -10.800  16.397  28.839  1.00 51.74           C  
ATOM   2740  CE1 PHE   357     -11.571  18.849  27.804  1.00 51.74           C  
ATOM   2741  CE2 PHE   357     -10.310  16.818  27.606  1.00 51.74           C  
ATOM   2742  CZ  PHE   357     -10.698  18.044  27.090  1.00 51.74           C  
ATOM   2743  N   THR   358     -10.396  15.020  32.923  1.00 49.34           N  
ATOM   2744  CA  THR   358      -9.332  14.059  33.194  1.00 49.34           C  
ATOM   2745  C   THR   358      -9.578  12.754  32.443  1.00 49.34           C  
ATOM   2746  O   THR   358     -10.705  12.257  32.402  1.00 49.34           O  
ATOM   2747  CB  THR   358      -9.209  13.772  34.702  1.00 49.34           C  
ATOM   2748  OG1 THR   358      -9.266  15.008  35.424  1.00 49.34           O  
ATOM   2749  CG2 THR   358      -7.895  13.069  35.022  1.00 49.34           C  
ATOM   2750  N   THR   359      -8.656  12.345  31.706  1.00 53.15           N  
ATOM   2751  CA  THR   359      -8.670  11.081  30.978  1.00 53.15           C  
ATOM   2752  C   THR   359      -7.319  10.380  31.085  1.00 53.15           C  
ATOM   2753  O   THR   359      -6.350  10.960  31.581  1.00 53.15           O  
ATOM   2754  CB  THR   359      -9.025  11.294  29.495  1.00 53.15           C  
ATOM   2755  OG1 THR   359      -7.865  11.046  28.692  1.00 53.15           O  
ATOM   2756  CG2 THR   359      -9.507  12.719  29.244  1.00 53.15           C  
ATOM   2757  N   HIS   360      -7.329   9.171  30.741  1.00 53.98           N  
ATOM   2758  CA  HIS   360      -6.071   8.438  30.647  1.00 53.98           C  
ATOM   2759  C   HIS   360      -5.529   8.454  29.222  1.00 53.98           C  
ATOM   2760  O   HIS   360      -4.716   7.604  28.853  1.00 53.98           O  
ATOM   2761  CB  HIS   360      -6.256   6.996  31.123  1.00 53.98           C  
ATOM   2762  CG  HIS   360      -6.470   6.873  32.598  1.00 53.98           C  
ATOM   2763  ND1 HIS   360      -5.429   6.837  33.501  1.00 53.98           N  
ATOM   2764  CD2 HIS   360      -7.608   6.781  33.327  1.00 53.98           C  
ATOM   2765  CE1 HIS   360      -5.919   6.727  34.725  1.00 53.98           C  
ATOM   2766  NE2 HIS   360      -7.239   6.691  34.647  1.00 53.98           N  
ATOM   2767  N   ILE   361      -6.101   9.280  28.424  1.00 59.10           N  
ATOM   2768  CA  ILE   361      -5.684   9.492  27.042  1.00 59.10           C  
ATOM   2769  C   ILE   361      -4.920  10.809  26.931  1.00 59.10           C  
ATOM   2770  O   ILE   361      -5.380  11.845  27.417  1.00 59.10           O  
ATOM   2771  CB  ILE   361      -6.894   9.492  26.081  1.00 59.10           C  
ATOM   2772  CG1 ILE   361      -7.638   8.154  26.159  1.00 59.10           C  
ATOM   2773  CG2 ILE   361      -6.444   9.785  24.647  1.00 59.10           C  
ATOM   2774  CD1 ILE   361      -8.841   8.059  25.231  1.00 59.10           C  
ATOM   2775  N   ASP   362      -3.840  10.743  26.279  1.00 70.42           N  
ATOM   2776  CA  ASP   362      -2.946  11.895  26.337  1.00 70.42           C  
ATOM   2777  C   ASP   362      -3.307  12.924  25.268  1.00 70.42           C  
ATOM   2778  O   ASP   362      -2.912  14.089  25.361  1.00 70.42           O  
ATOM   2779  CB  ASP   362      -1.490  11.454  26.172  1.00 70.42           C  
ATOM   2780  CG  ASP   362      -1.246  10.686  24.886  1.00 70.42           C  
ATOM   2781  OD1 ASP   362      -2.156  10.621  24.032  1.00 70.42           O  
ATOM   2782  OD2 ASP   362      -0.134  10.138  24.726  1.00 70.42           O  
ATOM   2783  N   THR   363      -4.026  12.496  24.218  1.00 76.26           N  
ATOM   2784  CA  THR   363      -4.362  13.413  23.135  1.00 76.26           C  
ATOM   2785  C   THR   363      -5.807  13.214  22.686  1.00 76.26           C  
ATOM   2786  O   THR   363      -6.246  12.083  22.474  1.00 76.26           O  
ATOM   2787  CB  THR   363      -3.418  13.227  21.933  1.00 76.26           C  
ATOM   2788  OG1 THR   363      -2.061  13.367  22.372  1.00 76.26           O  
ATOM   2789  CG2 THR   363      -3.698  14.262  20.848  1.00 76.26           C  
ATOM   2790  N   LEU   364      -6.575  14.373  22.534  1.00 73.55           N  
ATOM   2791  CA  LEU   364      -7.947  14.340  22.041  1.00 73.55           C  
ATOM   2792  C   LEU   364      -8.111  15.248  20.827  1.00 73.55           C  
ATOM   2793  O   LEU   364      -7.575  16.358  20.800  1.00 73.55           O  
ATOM   2794  CB  LEU   364      -8.923  14.760  23.143  1.00 73.55           C  
ATOM   2795  CG  LEU   364      -9.033  13.822  24.345  1.00 73.55           C  
ATOM   2796  CD1 LEU   364      -9.821  14.489  25.468  1.00 73.55           C  
ATOM   2797  CD2 LEU   364      -9.683  12.504  23.938  1.00 73.55           C  
ATOM   2798  N   VAL   365      -8.729  14.736  19.825  1.00 75.04           N  
ATOM   2799  CA  VAL   365      -9.205  15.566  18.723  1.00 75.04           C  
ATOM   2800  C   VAL   365     -10.715  15.763  18.840  1.00 75.04           C  
ATOM   2801  O   VAL   365     -11.483  14.804  18.733  1.00 75.04           O  
ATOM   2802  CB  VAL   365      -8.853  14.946  17.352  1.00 75.04           C  
ATOM   2803  CG1 VAL   365      -9.356  15.832  16.214  1.00 75.04           C  
ATOM   2804  CG2 VAL   365      -7.345  14.728  17.238  1.00 75.04           C  
ATOM   2805  N   ALA   366     -11.049  16.921  19.176  1.00 68.94           N  
ATOM   2806  CA  ALA   366     -12.457  17.236  19.403  1.00 68.94           C  
ATOM   2807  C   ALA   366     -13.091  17.846  18.156  1.00 68.94           C  
ATOM   2808  O   ALA   366     -12.534  18.770  17.558  1.00 68.94           O  
ATOM   2809  CB  ALA   366     -12.606  18.184  20.590  1.00 68.94           C  
ATOM   2810  N   PHE   367     -14.273  17.319  17.805  1.00 63.65           N  
ATOM   2811  CA  PHE   367     -15.120  17.812  16.726  1.00 63.65           C  
ATOM   2812  C   PHE   367     -16.148  18.805  17.256  1.00 63.65           C  
ATOM   2813  O   PHE   367     -16.973  18.460  18.104  1.00 63.65           O  
ATOM   2814  CB  PHE   367     -15.828  16.650  16.022  1.00 63.65           C  
ATOM   2815  CG  PHE   367     -14.888  15.630  15.439  1.00 63.65           C  
ATOM   2816  CD1 PHE   367     -14.474  15.722  14.116  1.00 63.65           C  
ATOM   2817  CD2 PHE   367     -14.417  14.578  16.216  1.00 63.65           C  
ATOM   2818  CE1 PHE   367     -13.603  14.779  13.574  1.00 63.65           C  
ATOM   2819  CE2 PHE   367     -13.547  13.632  15.681  1.00 63.65           C  
ATOM   2820  CZ  PHE   367     -13.142  13.734  14.360  1.00 63.65           C  
ATOM   2821  N   ASP   368     -15.824  20.043  17.346  1.00 53.37           N  
ATOM   2822  CA  ASP   368     -16.796  20.985  17.892  1.00 53.37           C  
ATOM   2823  C   ASP   368     -17.685  21.557  16.790  1.00 53.37           C  
ATOM   2824  O   ASP   368     -17.189  22.151  15.831  1.00 53.37           O  
ATOM   2825  CB  ASP   368     -16.087  22.118  18.637  1.00 53.37           C  
ATOM   2826  CG  ASP   368     -17.019  22.914  19.533  1.00 53.37           C  
ATOM   2827  OD1 ASP   368     -18.254  22.756  19.422  1.00 53.37           O  
ATOM   2828  OD2 ASP   368     -16.514  23.709  20.355  1.00 53.37           O  
ATOM   2829  N   SER   369     -18.838  21.007  16.631  1.00 42.75           N  
ATOM   2830  CA  SER   369     -19.725  21.645  15.663  1.00 42.75           C  
ATOM   2831  C   SER   369     -20.037  23.083  16.063  1.00 42.75           C  
ATOM   2832  O   SER   369     -20.651  23.827  15.295  1.00 42.75           O  
ATOM   2833  CB  SER   369     -21.026  20.852  15.525  1.00 42.75           C  
ATOM   2834  OG  SER   369     -21.743  20.845  16.747  1.00 42.75           O  
ATOM   2835  N   ASN   370     -19.721  23.418  17.262  1.00 39.23           N  
ATOM   2836  CA  ASN   370     -20.154  24.693  17.824  1.00 39.23           C  
ATOM   2837  C   ASN   370     -19.456  25.869  17.149  1.00 39.23           C  
ATOM   2838  O   ASN   370     -19.868  27.019  17.315  1.00 39.23           O  
ATOM   2839  CB  ASN   370     -19.907  24.724  19.334  1.00 39.23           C  
ATOM   2840  CG  ASN   370     -21.168  25.012  20.126  1.00 39.23           C  
ATOM   2841  OD1 ASN   370     -22.261  25.113  19.562  1.00 39.23           O  
ATOM   2842  ND2 ASN   370     -21.026  25.144  21.440  1.00 39.23           N  
ATOM   2843  N   ASN   371     -18.286  25.656  16.690  1.00 37.05           N  
ATOM   2844  CA  ASN   371     -17.713  26.872  16.123  1.00 37.05           C  
ATOM   2845  C   ASN   371     -18.429  27.282  14.839  1.00 37.05           C  
ATOM   2846  O   ASN   371     -19.018  26.443  14.156  1.00 37.05           O  
ATOM   2847  CB  ASN   371     -16.217  26.690  15.862  1.00 37.05           C  
ATOM   2848  CG  ASN   371     -15.390  26.761  17.131  1.00 37.05           C  
ATOM   2849  OD1 ASN   371     -15.829  27.315  18.142  1.00 37.05           O  
ATOM   2850  ND2 ASN   371     -14.187  26.200  17.087  1.00 37.05           N  
ATOM   2851  N   SER   372     -19.426  28.041  14.982  1.00 33.21           N  
ATOM   2852  CA  SER   372     -19.916  28.615  13.733  1.00 33.21           C  
ATOM   2853  C   SER   372     -19.024  28.227  12.559  1.00 33.21           C  
ATOM   2854  O   SER   372     -19.496  28.107  11.427  1.00 33.21           O  
ATOM   2855  CB  SER   372     -20.000  30.138  13.839  1.00 33.21           C  
ATOM   2856  OG  SER   372     -18.821  30.668  14.420  1.00 33.21           O  
ATOM   2857  N   ASN   373     -17.819  27.938  12.852  1.00 35.18           N  
ATOM   2858  CA  ASN   373     -16.996  27.418  11.765  1.00 35.18           C  
ATOM   2859  C   ASN   373     -16.721  25.927  11.934  1.00 35.18           C  
ATOM   2860  O   ASN   373     -15.981  25.335  11.147  1.00 35.18           O  
ATOM   2861  CB  ASN   373     -15.680  28.193  11.669  1.00 35.18           C  
ATOM   2862  CG  ASN   373     -15.835  29.521  10.953  1.00 35.18           C  
ATOM   2863  OD1 ASN   373     -16.879  29.800  10.357  1.00 35.18           O  
ATOM   2864  ND2 ASN   373     -14.799  30.349  11.008  1.00 35.18           N  
ATOM   2865  N   GLY   374     -17.549  25.210  12.747  1.00 45.50           N  
ATOM   2866  CA  GLY   374     -17.208  23.796  12.760  1.00 45.50           C  
ATOM   2867  C   GLY   374     -15.745  23.538  13.065  1.00 45.50           C  
ATOM   2868  O   GLY   374     -14.895  23.624  12.177  1.00 45.50           O  
ATOM   2869  N   GLY   375     -15.253  24.066  14.075  1.00 54.43           N  
ATOM   2870  CA  GLY   375     -13.826  23.859  14.266  1.00 54.43           C  
ATOM   2871  C   GLY   375     -13.507  22.617  15.077  1.00 54.43           C  
ATOM   2872  O   GLY   375     -14.414  21.906  15.516  1.00 54.43           O  
ATOM   2873  N   ALA   376     -12.530  21.872  14.656  1.00 68.08           N  
ATOM   2874  CA  ALA   376     -11.917  20.809  15.448  1.00 68.08           C  
ATOM   2875  C   ALA   376     -10.685  21.318  16.189  1.00 68.08           C  
ATOM   2876  O   ALA   376     -10.076  22.312  15.786  1.00 68.08           O  
ATOM   2877  CB  ALA   376     -11.547  19.627  14.555  1.00 68.08           C  
ATOM   2878  N   SER   377     -10.486  20.842  17.344  1.00 73.97           N  
ATOM   2879  CA  SER   377      -9.322  21.203  18.147  1.00 73.97           C  
ATOM   2880  C   SER   377      -8.611  19.964  18.681  1.00 73.97           C  
ATOM   2881  O   SER   377      -9.211  18.891  18.777  1.00 73.97           O  
ATOM   2882  CB  SER   377      -9.733  22.106  19.311  1.00 73.97           C  
ATOM   2883  OG  SER   377     -10.380  23.275  18.837  1.00 73.97           O  
ATOM   2884  N   ILE   378      -7.336  20.126  18.951  1.00 77.48           N  
ATOM   2885  CA  ILE   378      -6.526  19.102  19.603  1.00 77.48           C  
ATOM   2886  C   ILE   378      -6.280  19.490  21.059  1.00 77.48           C  
ATOM   2887  O   ILE   378      -5.941  20.638  21.354  1.00 77.48           O  
ATOM   2888  CB  ILE   378      -5.183  18.892  18.870  1.00 77.48           C  
ATOM   2889  CG1 ILE   378      -5.425  18.372  17.448  1.00 77.48           C  
ATOM   2890  CG2 ILE   378      -4.282  17.936  19.657  1.00 77.48           C  
ATOM   2891  CD1 ILE   378      -4.177  18.342  16.578  1.00 77.48           C  
ATOM   2892  N   PHE   379      -6.511  18.597  21.975  1.00 74.86           N  
ATOM   2893  CA  PHE   379      -6.198  18.725  23.393  1.00 74.86           C  
ATOM   2894  C   PHE   379      -5.033  17.819  23.775  1.00 74.86           C  
ATOM   2895  O   PHE   379      -5.087  16.607  23.560  1.00 74.86           O  
ATOM   2896  CB  PHE   379      -7.424  18.392  24.248  1.00 74.86           C  
ATOM   2897  CG  PHE   379      -8.604  19.292  23.995  1.00 74.86           C  
ATOM   2898  CD1 PHE   379      -8.847  20.388  24.814  1.00 74.86           C  
ATOM   2899  CD2 PHE   379      -9.469  19.043  22.937  1.00 74.86           C  
ATOM   2900  CE1 PHE   379      -9.938  21.224  24.582  1.00 74.86           C  
ATOM   2901  CE2 PHE   379     -10.561  19.873  22.700  1.00 74.86           C  
ATOM   2902  CZ  PHE   379     -10.794  20.962  23.524  1.00 74.86           C  
ATOM   2903  N   LYS   380      -3.988  18.420  24.274  1.00 72.22           N  
ATOM   2904  CA  LYS   380      -2.890  17.627  24.819  1.00 72.22           C  
ATOM   2905  C   LYS   380      -2.881  17.675  26.344  1.00 72.22           C  
ATOM   2906  O   LYS   380      -3.147  18.721  26.939  1.00 72.22           O  
ATOM   2907  CB  LYS   380      -1.549  18.119  24.272  1.00 72.22           C  
ATOM   2908  CG  LYS   380      -1.353  17.856  22.786  1.00 72.22           C  
ATOM   2909  CD  LYS   380       0.034  18.280  22.321  1.00 72.22           C  
ATOM   2910  CE  LYS   380       0.234  18.010  20.836  1.00 72.22           C  
ATOM   2911  NZ  LYS   380       1.600  18.406  20.380  1.00 72.22           N  
ATOM   2912  N   ALA   381      -2.678  16.621  26.941  1.00 67.02           N  
ATOM   2913  CA  ALA   381      -2.677  16.587  28.401  1.00 67.02           C  
ATOM   2914  C   ALA   381      -1.582  17.484  28.971  1.00 67.02           C  
ATOM   2915  O   ALA   381      -0.474  17.539  28.433  1.00 67.02           O  
ATOM   2916  CB  ALA   381      -2.501  15.155  28.900  1.00 67.02           C  
ATOM   2917  N   ASP   382      -1.856  18.393  29.917  1.00 61.83           N  
ATOM   2918  CA  ASP   382      -0.890  19.297  30.535  1.00 61.83           C  
ATOM   2919  C   ASP   382       0.003  18.553  31.526  1.00 61.83           C  
ATOM   2920  O   ASP   382       1.228  18.679  31.481  1.00 61.83           O  
ATOM   2921  CB  ASP   382      -1.608  20.451  31.237  1.00 61.83           C  
ATOM   2922  CG  ASP   382      -2.217  21.448  30.267  1.00 61.83           C  
ATOM   2923  OD1 ASP   382      -1.770  21.517  29.102  1.00 61.83           O  
ATOM   2924  OD2 ASP   382      -3.149  22.175  30.673  1.00 61.83           O  
ATOM   2925  N   THR   383      -0.610  17.768  32.428  1.00 61.45           N  
ATOM   2926  CA  THR   383       0.062  17.039  33.498  1.00 61.45           C  
ATOM   2927  C   THR   383      -0.590  15.677  33.717  1.00 61.45           C  
ATOM   2928  O   THR   383      -1.744  15.467  33.337  1.00 61.45           O  
ATOM   2929  CB  THR   383       0.045  17.838  34.814  1.00 61.45           C  
ATOM   2930  OG1 THR   383      -1.310  18.159  35.153  1.00 61.45           O  
ATOM   2931  CG2 THR   383       0.845  19.130  34.684  1.00 61.45           C  
ATOM   2932  N   GLN   384       0.213  14.721  34.143  1.00 59.77           N  
ATOM   2933  CA  GLN   384      -0.254  13.427  34.629  1.00 59.77           C  
ATOM   2934  C   GLN   384      -0.471  13.452  36.139  1.00 59.77           C  
ATOM   2935  O   GLN   384       0.403  13.891  36.890  1.00 59.77           O  
ATOM   2936  CB  GLN   384       0.739  12.324  34.259  1.00 59.77           C  
ATOM   2937  CG  GLN   384       0.237  10.918  34.559  1.00 59.77           C  
ATOM   2938  CD  GLN   384       1.212   9.841  34.121  1.00 59.77           C  
ATOM   2939  OE1 GLN   384       2.416  10.088  33.997  1.00 59.77           O  
ATOM   2940  NE2 GLN   384       0.699   8.638  33.883  1.00 59.77           N  
ATOM   2941  N   ASP   385      -1.641  13.198  36.522  1.00 54.12           N  
ATOM   2942  CA  ASP   385      -1.880  13.104  37.959  1.00 54.12           C  
ATOM   2943  C   ASP   385      -1.206  11.867  38.548  1.00 54.12           C  
ATOM   2944  O   ASP   385      -0.599  11.078  37.820  1.00 54.12           O  
ATOM   2945  CB  ASP   385      -3.381  13.075  38.253  1.00 54.12           C  
ATOM   2946  CG  ASP   385      -3.960  14.454  38.520  1.00 54.12           C  
ATOM   2947  OD1 ASP   385      -3.191  15.387  38.837  1.00 54.12           O  
ATOM   2948  OD2 ASP   385      -5.196  14.607  38.415  1.00 54.12           O  
ATOM   2949  N   THR   386      -1.187  11.711  39.932  1.00 49.53           N  
ATOM   2950  CA  THR   386      -0.530  10.597  40.608  1.00 49.53           C  
ATOM   2951  C   THR   386      -1.204   9.275  40.252  1.00 49.53           C  
ATOM   2952  O   THR   386      -0.565   8.221  40.275  1.00 49.53           O  
ATOM   2953  CB  THR   386      -0.541  10.787  42.136  1.00 49.53           C  
ATOM   2954  OG1 THR   386      -1.870  11.112  42.562  1.00 49.53           O  
ATOM   2955  CG2 THR   386       0.404  11.907  42.558  1.00 49.53           C  
ATOM   2956  N   ASP   387      -2.430   9.371  39.900  1.00 48.50           N  
ATOM   2957  CA  ASP   387      -3.116   8.116  39.607  1.00 48.50           C  
ATOM   2958  C   ASP   387      -2.972   7.742  38.134  1.00 48.50           C  
ATOM   2959  O   ASP   387      -3.620   6.808  37.659  1.00 48.50           O  
ATOM   2960  CB  ASP   387      -4.596   8.214  39.983  1.00 48.50           C  
ATOM   2961  CG  ASP   387      -5.261   9.471  39.452  1.00 48.50           C  
ATOM   2962  OD1 ASP   387      -4.554  10.364  38.936  1.00 48.50           O  
ATOM   2963  OD2 ASP   387      -6.503   9.572  39.554  1.00 48.50           O  
ATOM   2964  N   GLY   388      -2.241   8.605  37.388  1.00 53.33           N  
ATOM   2965  CA  GLY   388      -2.013   8.294  35.986  1.00 53.33           C  
ATOM   2966  C   GLY   388      -2.993   8.982  35.055  1.00 53.33           C  
ATOM   2967  O   GLY   388      -2.979   8.746  33.846  1.00 53.33           O  
ATOM   2968  N   THR   389      -4.012   9.680  35.631  1.00 54.51           N  
ATOM   2969  CA  THR   389      -4.981  10.400  34.812  1.00 54.51           C  
ATOM   2970  C   THR   389      -4.386  11.706  34.293  1.00 54.51           C  
ATOM   2971  O   THR   389      -3.488  12.276  34.916  1.00 54.51           O  
ATOM   2972  CB  THR   389      -6.269  10.697  35.601  1.00 54.51           C  
ATOM   2973  OG1 THR   389      -5.922  11.199  36.898  1.00 54.51           O  
ATOM   2974  CG2 THR   389      -7.116   9.438  35.765  1.00 54.51           C  
ATOM   2975  N   TYR   390      -4.895  12.153  33.151  1.00 59.04           N  
ATOM   2976  CA  TYR   390      -4.440  13.395  32.536  1.00 59.04           C  
ATOM   2977  C   TYR   390      -5.538  14.451  32.561  1.00 59.04           C  
ATOM   2978  O   TYR   390      -6.725  14.122  32.489  1.00 59.04           O  
ATOM   2979  CB  TYR   390      -3.987  13.147  31.095  1.00 59.04           C  
ATOM   2980  CG  TYR   390      -2.787  12.238  30.983  1.00 59.04           C  
ATOM   2981  CD1 TYR   390      -1.494  12.741  31.107  1.00 59.04           C  
ATOM   2982  CD2 TYR   390      -2.943  10.876  30.753  1.00 59.04           C  
ATOM   2983  CE1 TYR   390      -0.385  11.908  31.003  1.00 59.04           C  
ATOM   2984  CE2 TYR   390      -1.842  10.033  30.648  1.00 59.04           C  
ATOM   2985  CZ  TYR   390      -0.569  10.558  30.774  1.00 59.04           C  
ATOM   2986  OH  TYR   390       0.525   9.728  30.670  1.00 59.04           O  
ATOM   2987  N   MET   391      -5.115  15.692  32.717  1.00 56.03           N  
ATOM   2988  CA  MET   391      -6.033  16.827  32.729  1.00 56.03           C  
ATOM   2989  C   MET   391      -5.963  17.598  31.414  1.00 56.03           C  
ATOM   2990  O   MET   391      -4.877  17.824  30.880  1.00 56.03           O  
ATOM   2991  CB  MET   391      -5.721  17.761  33.899  1.00 56.03           C  
ATOM   2992  CG  MET   391      -5.816  17.090  35.261  1.00 56.03           C  
ATOM   2993  SD  MET   391      -7.527  17.087  35.925  1.00 56.03           S  
ATOM   2994  CE  MET   391      -7.892  18.864  35.877  1.00 56.03           C  
ATOM   2995  N   PHE   392      -7.104  17.885  30.822  1.00 58.63           N  
ATOM   2996  CA  PHE   392      -7.124  18.728  29.632  1.00 58.63           C  
ATOM   2997  C   PHE   392      -7.719  20.095  29.948  1.00 58.63           C  
ATOM   2998  O   PHE   392      -8.719  20.193  30.662  1.00 58.63           O  
ATOM   2999  CB  PHE   392      -7.919  18.056  28.509  1.00 58.63           C  
ATOM   3000  CG  PHE   392      -7.275  16.806  27.973  1.00 58.63           C  
ATOM   3001  CD1 PHE   392      -6.385  16.868  26.908  1.00 58.63           C  
ATOM   3002  CD2 PHE   392      -7.561  15.569  28.535  1.00 58.63           C  
ATOM   3003  CE1 PHE   392      -5.787  15.712  26.411  1.00 58.63           C  
ATOM   3004  CE2 PHE   392      -6.967  14.410  28.043  1.00 58.63           C  
ATOM   3005  CZ  PHE   392      -6.082  14.484  26.980  1.00 58.63           C  
ATOM   3006  N   ASN   393      -7.022  21.155  29.547  1.00 53.16           N  
ATOM   3007  CA  ASN   393      -7.448  22.547  29.643  1.00 53.16           C  
ATOM   3008  C   ASN   393      -7.932  23.079  28.297  1.00 53.16           C  
ATOM   3009  O   ASN   393      -7.201  23.032  27.307  1.00 53.16           O  
ATOM   3010  CB  ASN   393      -6.314  23.421  30.182  1.00 53.16           C  
ATOM   3011  CG  ASN   393      -6.774  24.819  30.544  1.00 53.16           C  
ATOM   3012  OD1 ASN   393      -7.851  25.257  30.131  1.00 53.16           O  
ATOM   3013  ND2 ASN   393      -5.963  25.529  31.319  1.00 53.16           N  
ATOM   3014  N   TYR   394      -9.180  23.435  28.244  1.00 51.89           N  
ATOM   3015  CA  TYR   394      -9.768  24.009  27.039  1.00 51.89           C  
ATOM   3016  C   TYR   394      -8.952  25.198  26.548  1.00 51.89           C  
ATOM   3017  O   TYR   394      -8.945  25.502  25.352  1.00 51.89           O  
ATOM   3018  CB  TYR   394     -11.214  24.440  27.300  1.00 51.89           C  
ATOM   3019  CG  TYR   394     -12.239  23.588  26.590  1.00 51.89           C  
ATOM   3020  CD1 TYR   394     -12.641  23.887  25.290  1.00 51.89           C  
ATOM   3021  CD2 TYR   394     -12.806  22.485  27.216  1.00 51.89           C  
ATOM   3022  CE1 TYR   394     -13.586  23.107  24.632  1.00 51.89           C  
ATOM   3023  CE2 TYR   394     -13.752  21.697  26.568  1.00 51.89           C  
ATOM   3024  CZ  TYR   394     -14.135  22.015  25.278  1.00 51.89           C  
ATOM   3025  OH  TYR   394     -15.071  21.239  24.632  1.00 51.89           O  
ATOM   3026  N   ASP   395      -8.369  25.900  27.470  1.00 53.24           N  
ATOM   3027  CA  ASP   395      -7.718  27.159  27.120  1.00 53.24           C  
ATOM   3028  C   ASP   395      -6.426  26.911  26.345  1.00 53.24           C  
ATOM   3029  O   ASP   395      -5.922  27.808  25.665  1.00 53.24           O  
ATOM   3030  CB  ASP   395      -7.429  27.982  28.376  1.00 53.24           C  
ATOM   3031  CG  ASP   395      -8.683  28.553  29.014  1.00 53.24           C  
ATOM   3032  OD1 ASP   395      -9.688  28.763  28.301  1.00 53.24           O  
ATOM   3033  OD2 ASP   395      -8.666  28.797  30.239  1.00 53.24           O  
ATOM   3034  N   THR   396      -5.973  25.607  26.387  1.00 63.07           N  
ATOM   3035  CA  THR   396      -4.706  25.336  25.717  1.00 63.07           C  
ATOM   3036  C   THR   396      -4.929  24.521  24.447  1.00 63.07           C  
ATOM   3037  O   THR   396      -3.983  23.960  23.888  1.00 63.07           O  
ATOM   3038  CB  THR   396      -3.731  24.588  26.646  1.00 63.07           C  
ATOM   3039  OG1 THR   396      -4.320  23.344  27.044  1.00 63.07           O  
ATOM   3040  CG2 THR   396      -3.418  25.411  27.891  1.00 63.07           C  
ATOM   3041  N   ARG   397      -6.126  24.476  23.997  1.00 63.07           N  
ATOM   3042  CA  ARG   397      -6.397  23.675  22.808  1.00 63.07           C  
ATOM   3043  C   ARG   397      -5.793  24.318  21.564  1.00 63.07           C  
ATOM   3044  O   ARG   397      -5.572  25.530  21.531  1.00 63.07           O  
ATOM   3045  CB  ARG   397      -7.903  23.484  22.620  1.00 63.07           C  
ATOM   3046  CG  ARG   397      -8.647  24.762  22.268  1.00 63.07           C  
ATOM   3047  CD  ARG   397     -10.153  24.545  22.227  1.00 63.07           C  
ATOM   3048  NE  ARG   397     -10.860  25.750  21.802  1.00 63.07           N  
ATOM   3049  CZ  ARG   397     -11.974  26.212  22.361  1.00 63.07           C  
ATOM   3050  NH1 ARG   397     -12.534  25.577  23.384  1.00 63.07           N  
ATOM   3051  NH2 ARG   397     -12.534  27.318  21.894  1.00 63.07           N  
ATOM   3052  N   ILE   398      -5.519  23.476  20.607  1.00 72.46           N  
ATOM   3053  CA  ILE   398      -4.964  23.898  19.326  1.00 72.46           C  
ATOM   3054  C   ILE   398      -6.012  23.729  18.229  1.00 72.46           C  
ATOM   3055  O   ILE   398      -6.351  22.604  17.852  1.00 72.46           O  
ATOM   3056  CB  ILE   398      -3.687  23.103  18.974  1.00 72.46           C  
ATOM   3057  CG1 ILE   398      -2.677  23.178  20.125  1.00 72.46           C  
ATOM   3058  CG2 ILE   398      -3.071  23.620  17.670  1.00 72.46           C  
ATOM   3059  CD1 ILE   398      -1.525  22.188  20.003  1.00 72.46           C  
ATOM   3060  N   PRO   399      -6.533  24.880  17.724  1.00 71.33           N  
ATOM   3061  CA  PRO   399      -7.531  24.761  16.659  1.00 71.33           C  
ATOM   3062  C   PRO   399      -6.963  24.137  15.386  1.00 71.33           C  
ATOM   3063  O   PRO   399      -5.807  24.386  15.035  1.00 71.33           O  
ATOM   3064  CB  PRO   399      -7.959  26.210  16.412  1.00 71.33           C  
ATOM   3065  CG  PRO   399      -7.316  26.991  17.513  1.00 71.33           C  
ATOM   3066  CD  PRO   399      -6.265  26.131  18.156  1.00 71.33           C  
ATOM   3067  N   ILE   400      -7.722  23.263  14.722  1.00 73.29           N  
ATOM   3068  CA  ILE   400      -7.332  22.728  13.422  1.00 73.29           C  
ATOM   3069  C   ILE   400      -8.482  22.891  12.431  1.00 73.29           C  
ATOM   3070  O   ILE   400      -9.637  23.055  12.832  1.00 73.29           O  
ATOM   3071  CB  ILE   400      -6.918  21.243  13.524  1.00 73.29           C  
ATOM   3072  CG1 ILE   400      -8.031  20.421  14.184  1.00 73.29           C  
ATOM   3073  CG2 ILE   400      -5.602  21.100  14.294  1.00 73.29           C  
ATOM   3074  CD1 ILE   400      -7.725  18.934  14.288  1.00 73.29           C  
ATOM   3075  N   GLY   401      -8.147  23.147  11.225  1.00 65.27           N  
ATOM   3076  CA  GLY   401      -9.146  23.387  10.195  1.00 65.27           C  
ATOM   3077  C   GLY   401     -10.017  22.177   9.915  1.00 65.27           C  
ATOM   3078  O   GLY   401      -9.532  21.044   9.910  1.00 65.27           O  
ATOM   3079  N   VAL   402     -11.272  22.334   9.911  1.00 59.55           N  
ATOM   3080  CA  VAL   402     -12.255  21.316   9.553  1.00 59.55           C  
ATOM   3081  C   VAL   402     -13.134  21.825   8.414  1.00 59.55           C  
ATOM   3082  O   VAL   402     -13.392  23.027   8.309  1.00 59.55           O  
ATOM   3083  CB  VAL   402     -13.128  20.921  10.765  1.00 59.55           C  
ATOM   3084  CG1 VAL   402     -14.137  19.842  10.374  1.00 59.55           C  
ATOM   3085  CG2 VAL   402     -12.251  20.444  11.921  1.00 59.55           C  
ATOM   3086  N   THR   403     -13.264  21.085   7.413  1.00 54.03           N  
ATOM   3087  CA  THR   403     -14.435  21.347   6.583  1.00 54.03           C  
ATOM   3088  C   THR   403     -15.621  20.501   7.038  1.00 54.03           C  
ATOM   3089  O   THR   403     -15.533  19.272   7.082  1.00 54.03           O  
ATOM   3090  CB  THR   403     -14.141  21.067   5.098  1.00 54.03           C  
ATOM   3091  OG1 THR   403     -12.894  21.676   4.741  1.00 54.03           O  
ATOM   3092  CG2 THR   403     -15.242  21.629   4.204  1.00 54.03           C  
ATOM   3093  N   SER   404     -16.293  20.987   8.064  1.00 50.04           N  
ATOM   3094  CA  SER   404     -17.494  20.273   8.486  1.00 50.04           C  
ATOM   3095  C   SER   404     -18.672  20.583   7.569  1.00 50.04           C  
ATOM   3096  O   SER   404     -18.739  21.663   6.979  1.00 50.04           O  
ATOM   3097  CB  SER   404     -17.851  20.633   9.929  1.00 50.04           C  
ATOM   3098  OG  SER   404     -18.265  21.985  10.023  1.00 50.04           O  
ATOM   3099  N   PHE   405     -19.309  19.554   7.157  1.00 45.47           N  
ATOM   3100  CA  PHE   405     -20.466  19.721   6.285  1.00 45.47           C  
ATOM   3101  C   PHE   405     -21.761  19.480   7.051  1.00 45.47           C  
ATOM   3102  O   PHE   405     -21.936  18.428   7.670  1.00 45.47           O  
ATOM   3103  CB  PHE   405     -20.380  18.770   5.088  1.00 45.47           C  
ATOM   3104  CG  PHE   405     -19.060  18.821   4.366  1.00 45.47           C  
ATOM   3105  CD1 PHE   405     -18.836  19.756   3.363  1.00 45.47           C  
ATOM   3106  CD2 PHE   405     -18.042  17.932   4.691  1.00 45.47           C  
ATOM   3107  CE1 PHE   405     -17.616  19.805   2.693  1.00 45.47           C  
ATOM   3108  CE2 PHE   405     -16.820  17.976   4.026  1.00 45.47           C  
ATOM   3109  CZ  PHE   405     -16.609  18.912   3.027  1.00 45.47           C  
ATOM   3110  N   GLN   406     -22.128  20.488   7.860  1.00 39.46           N  
ATOM   3111  CA  GLN   406     -23.378  20.522   8.611  1.00 39.46           C  
ATOM   3112  C   GLN   406     -24.581  20.584   7.674  1.00 39.46           C  
ATOM   3113  O   GLN   406     -24.596  21.371   6.725  1.00 39.46           O  
ATOM   3114  CB  GLN   406     -23.398  21.714   9.569  1.00 39.46           C  
ATOM   3115  CG  GLN   406     -22.545  21.515  10.815  1.00 39.46           C  
ATOM   3116  CD  GLN   406     -22.807  22.563  11.879  1.00 39.46           C  
ATOM   3117  OE1 GLN   406     -23.024  23.740  11.571  1.00 39.46           O  
ATOM   3118  NE2 GLN   406     -22.789  22.146  13.140  1.00 39.46           N  
ATOM   3119  N   ALA   407     -25.164  19.425   7.345  1.00 35.01           N  
ATOM   3120  CA  ALA   407     -26.380  19.402   6.536  1.00 35.01           C  
ATOM   3121  C   ALA   407     -27.343  20.506   6.961  1.00 35.01           C  
ATOM   3122  O   ALA   407     -28.356  20.744   6.299  1.00 35.01           O  
ATOM   3123  CB  ALA   407     -27.060  18.038   6.637  1.00 35.01           C  
ATOM   3124  N   GLN   408     -27.070  21.246   8.072  1.00 32.26           N  
ATOM   3125  CA  GLN   408     -27.982  22.315   8.466  1.00 32.26           C  
ATOM   3126  C   GLN   408     -28.026  23.417   7.412  1.00 32.26           C  
ATOM   3127  O   GLN   408     -29.084  23.993   7.152  1.00 32.26           O  
ATOM   3128  CB  GLN   408     -27.572  22.898   9.819  1.00 32.26           C  
ATOM   3129  CG  GLN   408     -28.273  22.251  11.006  1.00 32.26           C  
ATOM   3130  CD  GLN   408     -28.011  22.979  12.311  1.00 32.26           C  
ATOM   3131  OE1 GLN   408     -27.481  24.094  12.319  1.00 32.26           O  
ATOM   3132  NE2 GLN   408     -28.378  22.352  13.423  1.00 32.26           N  
ATOM   3133  N   ASP   409     -26.867  23.897   7.069  1.00 31.27           N  
ATOM   3134  CA  ASP   409     -26.841  25.242   6.501  1.00 31.27           C  
ATOM   3135  C   ASP   409     -27.407  25.250   5.083  1.00 31.27           C  
ATOM   3136  O   ASP   409     -26.752  24.791   4.145  1.00 31.27           O  
ATOM   3137  CB  ASP   409     -25.416  25.798   6.502  1.00 31.27           C  
ATOM   3138  CG  ASP   409     -25.061  26.520   7.790  1.00 31.27           C  
ATOM   3139  OD1 ASP   409     -25.961  26.754   8.625  1.00 31.27           O  
ATOM   3140  OD2 ASP   409     -23.872  26.861   7.969  1.00 31.27           O  
ATOM   3141  N   ASN   410     -28.622  25.023   4.840  1.00 29.89           N  
ATOM   3142  CA  ASN   410     -29.198  25.123   3.504  1.00 29.89           C  
ATOM   3143  C   ASN   410     -29.198  26.563   2.999  1.00 29.89           C  
ATOM   3144  O   ASN   410     -29.977  26.915   2.112  1.00 29.89           O  
ATOM   3145  CB  ASN   410     -30.619  24.556   3.488  1.00 29.89           C  
ATOM   3146  CG  ASN   410     -30.777  23.402   2.518  1.00 29.89           C  
ATOM   3147  OD1 ASN   410     -29.833  23.034   1.814  1.00 29.89           O  
ATOM   3148  ND2 ASN   410     -31.971  22.823   2.475  1.00 29.89           N  
ATOM   3149  N   LYS   411     -28.535  27.593   3.588  1.00 27.34           N  
ATOM   3150  CA  LYS   411     -28.706  28.685   2.634  1.00 27.34           C  
ATOM   3151  C   LYS   411     -27.909  28.430   1.358  1.00 27.34           C  
ATOM   3152  O   LYS   411     -28.350  28.784   0.263  1.00 27.34           O  
ATOM   3153  CB  LYS   411     -28.284  30.015   3.258  1.00 27.34           C  
ATOM   3154  CG  LYS   411     -29.307  30.599   4.221  1.00 27.34           C  
ATOM   3155  CD  LYS   411     -28.921  32.005   4.663  1.00 27.34           C  
ATOM   3156  CE  LYS   411     -29.932  32.582   5.644  1.00 27.34           C  
ATOM   3157  NZ  LYS   411     -29.531  33.939   6.119  1.00 27.34           N  
ATOM   3158  N   ASN   412     -27.061  27.508   1.291  1.00 27.75           N  
ATOM   3159  CA  ASN   412     -26.416  27.411  -0.014  1.00 27.75           C  
ATOM   3160  C   ASN   412     -26.226  25.957  -0.439  1.00 27.75           C  
ATOM   3161  O   ASN   412     -25.658  25.685  -1.497  1.00 27.75           O  
ATOM   3162  CB  ASN   412     -25.071  28.141  -0.004  1.00 27.75           C  
ATOM   3163  CG  ASN   412     -25.187  29.585  -0.450  1.00 27.75           C  
ATOM   3164  OD1 ASN   412     -26.276  30.058  -0.787  1.00 27.75           O  
ATOM   3165  ND2 ASN   412     -24.066  30.297  -0.454  1.00 27.75           N  
ATOM   3166  N   GLY   413     -27.137  25.047  -0.130  1.00 29.42           N  
ATOM   3167  CA  GLY   413     -27.248  23.809  -0.884  1.00 29.42           C  
ATOM   3168  C   GLY   413     -25.972  22.989  -0.876  1.00 29.42           C  
ATOM   3169  O   GLY   413     -25.099  23.182  -1.725  1.00 29.42           O  
ATOM   3170  N   PHE   414     -25.399  22.605   0.203  1.00 33.42           N  
ATOM   3171  CA  PHE   414     -24.140  21.984  -0.191  1.00 33.42           C  
ATOM   3172  C   PHE   414     -24.338  20.503  -0.492  1.00 33.42           C  
ATOM   3173  O   PHE   414     -25.086  19.817   0.208  1.00 33.42           O  
ATOM   3174  CB  PHE   414     -23.086  22.161   0.906  1.00 33.42           C  
ATOM   3175  CG  PHE   414     -22.189  23.352   0.699  1.00 33.42           C  
ATOM   3176  CD1 PHE   414     -21.000  23.230  -0.010  1.00 33.42           C  
ATOM   3177  CD2 PHE   414     -22.535  24.594   1.215  1.00 33.42           C  
ATOM   3178  CE1 PHE   414     -20.168  24.330  -0.203  1.00 33.42           C  
ATOM   3179  CE2 PHE   414     -21.709  25.698   1.027  1.00 33.42           C  
ATOM   3180  CZ  PHE   414     -20.525  25.564   0.318  1.00 33.42           C  
ATOM   3181  N   LYS   415     -23.605  20.000  -1.493  1.00 39.99           N  
ATOM   3182  CA  LYS   415     -23.656  18.748  -2.241  1.00 39.99           C  
ATOM   3183  C   LYS   415     -22.464  17.857  -1.904  1.00 39.99           C  
ATOM   3184  O   LYS   415     -21.345  18.346  -1.737  1.00 39.99           O  
ATOM   3185  CB  LYS   415     -23.696  19.022  -3.746  1.00 39.99           C  
ATOM   3186  CG  LYS   415     -24.932  19.782  -4.203  1.00 39.99           C  
ATOM   3187  CD  LYS   415     -24.957  19.950  -5.717  1.00 39.99           C  
ATOM   3188  CE  LYS   415     -26.131  20.808  -6.167  1.00 39.99           C  
ATOM   3189  NZ  LYS   415     -26.319  20.758  -7.647  1.00 39.99           N  
ATOM   3190  N   ILE   416     -22.721  16.907  -1.080  1.00 43.49           N  
ATOM   3191  CA  ILE   416     -21.652  15.918  -0.985  1.00 43.49           C  
ATOM   3192  C   ILE   416     -21.657  15.032  -2.228  1.00 43.49           C  
ATOM   3193  O   ILE   416     -22.718  14.599  -2.685  1.00 43.49           O  
ATOM   3194  CB  ILE   416     -21.793  15.056   0.290  1.00 43.49           C  
ATOM   3195  CG1 ILE   416     -21.763  15.942   1.540  1.00 43.49           C  
ATOM   3196  CG2 ILE   416     -20.692  13.992   0.346  1.00 43.49           C  
ATOM   3197  CD1 ILE   416     -21.862  15.170   2.848  1.00 43.49           C  
ATOM   3198  N   LYS   417     -20.605  14.952  -2.899  1.00 45.32           N  
ATOM   3199  CA  LYS   417     -20.390  13.984  -3.971  1.00 45.32           C  
ATOM   3200  C   LYS   417     -19.859  12.663  -3.420  1.00 45.32           C  
ATOM   3201  O   LYS   417     -18.811  12.632  -2.772  1.00 45.32           O  
ATOM   3202  CB  LYS   417     -19.422  14.544  -5.014  1.00 45.32           C  
ATOM   3203  CG  LYS   417     -19.281  13.676  -6.256  1.00 45.32           C  
ATOM   3204  CD  LYS   417     -18.351  14.312  -7.280  1.00 45.32           C  
ATOM   3205  CE  LYS   417     -18.193  13.435  -8.516  1.00 45.32           C  
ATOM   3206  NZ  LYS   417     -17.249  14.036  -9.505  1.00 45.32           N  
ATOM   3207  N   TYR   418     -20.628  11.583  -3.559  1.00 43.11           N  
ATOM   3208  CA  TYR   418     -20.282  10.231  -3.135  1.00 43.11           C  
ATOM   3209  C   TYR   418     -19.133   9.675  -3.967  1.00 43.11           C  
ATOM   3210  O   TYR   418     -18.956  10.057  -5.127  1.00 43.11           O  
ATOM   3211  CB  TYR   418     -21.498   9.306  -3.241  1.00 43.11           C  
ATOM   3212  CG  TYR   418     -22.529   9.532  -2.162  1.00 43.11           C  
ATOM   3213  CD1 TYR   418     -22.349   9.017  -0.880  1.00 43.11           C  
ATOM   3214  CD2 TYR   418     -23.685  10.260  -2.421  1.00 43.11           C  
ATOM   3215  CE1 TYR   418     -23.297   9.222   0.117  1.00 43.11           C  
ATOM   3216  CE2 TYR   418     -24.640  10.471  -1.432  1.00 43.11           C  
ATOM   3217  CZ  TYR   418     -24.437   9.949  -0.168  1.00 43.11           C  
ATOM   3218  OH  TYR   418     -25.379  10.154   0.816  1.00 43.11           O  
ATOM   3219  N   ALA   419     -18.253   8.954  -3.403  1.00 42.77           N  
ATOM   3220  CA  ALA   419     -17.202   8.275  -4.157  1.00 42.77           C  
ATOM   3221  C   ALA   419     -17.751   7.051  -4.884  1.00 42.77           C  
ATOM   3222  O   ALA   419     -18.731   6.446  -4.442  1.00 42.77           O  
ATOM   3223  CB  ALA   419     -16.059   7.871  -3.230  1.00 42.77           C  
ATOM   3224  N   ASN   420     -17.667   7.008  -6.230  1.00 41.68           N  
ATOM   3225  CA  ASN   420     -17.972   6.008  -7.248  1.00 41.68           C  
ATOM   3226  C   ASN   420     -19.401   6.148  -7.762  1.00 41.68           C  
ATOM   3227  O   ASN   420     -19.889   5.287  -8.496  1.00 41.68           O  
ATOM   3228  CB  ASN   420     -17.740   4.597  -6.701  1.00 41.68           C  
ATOM   3229  CG  ASN   420     -18.511   4.333  -5.423  1.00 41.68           C  
ATOM   3230  OD1 ASN   420     -19.311   5.163  -4.983  1.00 41.68           O  
ATOM   3231  ND2 ASN   420     -18.277   3.174  -4.819  1.00 41.68           N  
ATOM   3232  N   GLY   421     -20.052   7.210  -7.344  1.00 38.19           N  
ATOM   3233  CA  GLY   421     -21.386   7.403  -7.890  1.00 38.19           C  
ATOM   3234  C   GLY   421     -22.408   6.435  -7.324  1.00 38.19           C  
ATOM   3235  O   GLY   421     -23.515   6.312  -7.853  1.00 38.19           O  
ATOM   3236  N   THR   422     -22.048   5.385  -6.637  1.00 34.43           N  
ATOM   3237  CA  THR   422     -22.994   4.371  -6.182  1.00 34.43           C  
ATOM   3238  C   THR   422     -23.790   4.873  -4.981  1.00 34.43           C  
ATOM   3239  O   THR   422     -23.247   5.560  -4.114  1.00 34.43           O  
ATOM   3240  CB  THR   422     -22.273   3.061  -5.813  1.00 34.43           C  
ATOM   3241  OG1 THR   422     -21.217   3.348  -4.888  1.00 34.43           O  
ATOM   3242  CG2 THR   422     -21.682   2.391  -7.049  1.00 34.43           C  
ATOM   3243  N   LYS   423     -25.159   4.976  -5.057  1.00 34.46           N  
ATOM   3244  CA  LYS   423     -26.394   5.406  -4.408  1.00 34.46           C  
ATOM   3245  C   LYS   423     -26.705   4.542  -3.190  1.00 34.46           C  
ATOM   3246  O   LYS   423     -27.572   3.667  -3.247  1.00 34.46           O  
ATOM   3247  CB  LYS   423     -27.562   5.360  -5.395  1.00 34.46           C  
ATOM   3248  CG  LYS   423     -27.403   6.291  -6.587  1.00 34.46           C  
ATOM   3249  CD  LYS   423     -28.595   6.200  -7.531  1.00 34.46           C  
ATOM   3250  CE  LYS   423     -28.361   6.999  -8.806  1.00 34.46           C  
ATOM   3251  NZ  LYS   423     -29.492   6.847  -9.770  1.00 34.46           N  
ATOM   3252  N   SER   424     -25.668   4.054  -2.486  1.00 31.86           N  
ATOM   3253  CA  SER   424     -26.017   3.193  -1.360  1.00 31.86           C  
ATOM   3254  C   SER   424     -26.139   3.994  -0.068  1.00 31.86           C  
ATOM   3255  O   SER   424     -25.960   5.214  -0.069  1.00 31.86           O  
ATOM   3256  CB  SER   424     -24.975   2.087  -1.188  1.00 31.86           C  
ATOM   3257  OG  SER   424     -23.791   2.599  -0.602  1.00 31.86           O  
ATOM   3258  N   THR   425     -27.056   3.642   0.819  1.00 33.65           N  
ATOM   3259  CA  THR   425     -27.413   4.102   2.156  1.00 33.65           C  
ATOM   3260  C   THR   425     -26.186   4.641   2.888  1.00 33.65           C  
ATOM   3261  O   THR   425     -26.315   5.418   3.836  1.00 33.65           O  
ATOM   3262  CB  THR   425     -28.052   2.971   2.984  1.00 33.65           C  
ATOM   3263  OG1 THR   425     -27.200   1.820   2.947  1.00 33.65           O  
ATOM   3264  CG2 THR   425     -29.422   2.593   2.431  1.00 33.65           C  
ATOM   3265  N   SER   426     -25.053   4.338   2.468  1.00 38.29           N  
ATOM   3266  CA  SER   426     -23.770   4.854   2.935  1.00 38.29           C  
ATOM   3267  C   SER   426     -23.025   5.577   1.818  1.00 38.29           C  
ATOM   3268  O   SER   426     -23.365   5.430   0.642  1.00 38.29           O  
ATOM   3269  CB  SER   426     -22.905   3.720   3.487  1.00 38.29           C  
ATOM   3270  OG  SER   426     -22.100   3.159   2.464  1.00 38.29           O  
ATOM   3271  N   ILE   427     -22.413   6.658   2.155  1.00 36.58           N  
ATOM   3272  CA  ILE   427     -21.612   7.356   1.155  1.00 36.58           C  
ATOM   3273  C   ILE   427     -20.881   6.341   0.280  1.00 36.58           C  
ATOM   3274  O   ILE   427     -20.677   6.574  -0.914  1.00 36.58           O  
ATOM   3275  CB  ILE   427     -20.601   8.321   1.814  1.00 36.58           C  
ATOM   3276  CG1 ILE   427     -21.234   9.008   3.030  1.00 36.58           C  
ATOM   3277  CG2 ILE   427     -20.101   9.354   0.800  1.00 36.58           C  
ATOM   3278  CD1 ILE   427     -20.236   9.741   3.916  1.00 36.58           C  
ATOM   3279  N   PHE   428     -20.629   5.165   0.730  1.00 31.65           N  
ATOM   3280  CA  PHE   428     -19.880   4.254  -0.128  1.00 31.65           C  
ATOM   3281  C   PHE   428     -20.607   2.922  -0.269  1.00 31.65           C  
ATOM   3282  O   PHE   428     -20.036   1.947  -0.761  1.00 31.65           O  
ATOM   3283  CB  PHE   428     -18.471   4.027   0.427  1.00 31.65           C  
ATOM   3284  CG  PHE   428     -17.587   5.243   0.356  1.00 31.65           C  
ATOM   3285  CD1 PHE   428     -16.940   5.581  -0.826  1.00 31.65           C  
ATOM   3286  CD2 PHE   428     -17.403   6.049   1.472  1.00 31.65           C  
ATOM   3287  CE1 PHE   428     -16.121   6.706  -0.896  1.00 31.65           C  
ATOM   3288  CE2 PHE   428     -16.587   7.175   1.410  1.00 31.65           C  
ATOM   3289  CZ  PHE   428     -15.946   7.501   0.226  1.00 31.65           C  
ATOM   3290  N   GLY   429     -21.950   2.846   0.092  1.00 28.62           N  
ATOM   3291  CA  GLY   429     -22.641   1.602  -0.208  1.00 28.62           C  
ATOM   3292  C   GLY   429     -22.422   0.530   0.843  1.00 28.62           C  
ATOM   3293  O   GLY   429     -22.458  -0.664   0.536  1.00 28.62           O  
ATOM   3294  N   ILE   430     -21.657   0.859   1.877  1.00 28.61           N  
ATOM   3295  CA  ILE   430     -21.504  -0.194   2.875  1.00 28.61           C  
ATOM   3296  C   ILE   430     -22.843  -0.457   3.559  1.00 28.61           C  
ATOM   3297  O   ILE   430     -23.621   0.472   3.792  1.00 28.61           O  
ATOM   3298  CB  ILE   430     -20.429   0.173   3.923  1.00 28.61           C  
ATOM   3299  CG1 ILE   430     -19.194   0.767   3.236  1.00 28.61           C  
ATOM   3300  CG2 ILE   430     -20.053  -1.052   4.762  1.00 28.61           C  
ATOM   3301  CD1 ILE   430     -18.143   1.295   4.203  1.00 28.61           C  
ATOM   3302  N   ASN   431     -23.343  -1.695   3.412  1.00 31.72           N  
ATOM   3303  CA  ASN   431     -24.584  -2.187   4.000  1.00 31.72           C  
ATOM   3304  C   ASN   431     -24.733  -1.741   5.451  1.00 31.72           C  
ATOM   3305  O   ASN   431     -23.864  -2.013   6.281  1.00 31.72           O  
ATOM   3306  CB  ASN   431     -24.656  -3.713   3.903  1.00 31.72           C  
ATOM   3307  CG  ASN   431     -25.075  -4.192   2.527  1.00 31.72           C  
ATOM   3308  OD1 ASN   431     -25.668  -3.440   1.748  1.00 31.72           O  
ATOM   3309  ND2 ASN   431     -24.769  -5.446   2.217  1.00 31.72           N  
ATOM   3310  N   ALA   432     -25.520  -0.697   5.716  1.00 32.80           N  
ATOM   3311  CA  ALA   432     -25.870  -0.349   7.090  1.00 32.80           C  
ATOM   3312  C   ALA   432     -26.221  -1.595   7.899  1.00 32.80           C  
ATOM   3313  O   ALA   432     -26.766  -2.560   7.358  1.00 32.80           O  
ATOM   3314  CB  ALA   432     -27.034   0.639   7.110  1.00 32.80           C  
ATOM   3315  N   PRO   433     -25.733  -1.698   8.987  1.00 32.98           N  
ATOM   3316  CA  PRO   433     -26.244  -2.838   9.752  1.00 32.98           C  
ATOM   3317  C   PRO   433     -27.769  -2.862   9.826  1.00 32.98           C  
ATOM   3318  O   PRO   433     -28.414  -1.818   9.697  1.00 32.98           O  
ATOM   3319  CB  PRO   433     -25.634  -2.633  11.140  1.00 32.98           C  
ATOM   3320  CG  PRO   433     -24.776  -1.417  11.005  1.00 32.98           C  
ATOM   3321  CD  PRO   433     -24.982  -0.837   9.634  1.00 32.98           C  
ATOM   3322  N   LYS   434     -28.449  -4.012   9.688  1.00 30.87           N  
ATOM   3323  CA  LYS   434     -29.880  -4.226   9.887  1.00 30.87           C  
ATOM   3324  C   LYS   434     -30.405  -3.390  11.050  1.00 30.87           C  
ATOM   3325  O   LYS   434     -29.830  -3.403  12.140  1.00 30.87           O  
ATOM   3326  CB  LYS   434     -30.172  -5.707  10.132  1.00 30.87           C  
ATOM   3327  CG  LYS   434     -31.296  -6.267   9.272  1.00 30.87           C  
ATOM   3328  CD  LYS   434     -31.524  -7.748   9.546  1.00 30.87           C  
ATOM   3329  CE  LYS   434     -32.642  -8.312   8.680  1.00 30.87           C  
ATOM   3330  NZ  LYS   434     -32.806  -9.784   8.875  1.00 30.87           N  
ATOM   3331  N   GLY   435     -31.497  -2.575  10.803  1.00 27.72           N  
ATOM   3332  CA  GLY   435     -32.143  -1.734  11.798  1.00 27.72           C  
ATOM   3333  C   GLY   435     -31.575  -0.328  11.850  1.00 27.72           C  
ATOM   3334  O   GLY   435     -32.010   0.494  12.660  1.00 27.72           O  
ATOM   3335  N   SER   436     -30.398  -0.123  11.349  1.00 31.54           N  
ATOM   3336  CA  SER   436     -29.970   1.270  11.283  1.00 31.54           C  
ATOM   3337  C   SER   436     -30.958   2.115  10.485  1.00 31.54           C  
ATOM   3338  O   SER   436     -31.581   1.625   9.541  1.00 31.54           O  
ATOM   3339  CB  SER   436     -28.578   1.374  10.659  1.00 31.54           C  
ATOM   3340  OG  SER   436     -28.556   0.775   9.374  1.00 31.54           O  
ATOM   3341  N   ARG   437     -31.817   2.914  11.122  1.00 27.92           N  
ATOM   3342  CA  ARG   437     -32.606   3.836  10.311  1.00 27.92           C  
ATOM   3343  C   ARG   437     -31.705   4.781   9.523  1.00 27.92           C  
ATOM   3344  O   ARG   437     -30.847   5.453  10.099  1.00 27.92           O  
ATOM   3345  CB  ARG   437     -33.567   4.640  11.190  1.00 27.92           C  
ATOM   3346  CG  ARG   437     -34.832   3.886  11.568  1.00 27.92           C  
ATOM   3347  CD  ARG   437     -35.865   4.804  12.207  1.00 27.92           C  
ATOM   3348  NE  ARG   437     -37.060   4.069  12.614  1.00 27.92           N  
ATOM   3349  CZ  ARG   437     -38.165   4.628  13.100  1.00 27.92           C  
ATOM   3350  NH1 ARG   437     -38.248   5.945  13.248  1.00 27.92           N  
ATOM   3351  NH2 ARG   437     -39.194   3.865  13.439  1.00 27.92           N  
ATOM   3352  N   VAL   438     -31.356   4.420   8.394  1.00 29.38           N  
ATOM   3353  CA  VAL   438     -30.413   4.846   7.365  1.00 29.38           C  
ATOM   3354  C   VAL   438     -30.767   6.253   6.890  1.00 29.38           C  
ATOM   3355  O   VAL   438     -31.924   6.672   6.977  1.00 29.38           O  
ATOM   3356  CB  VAL   438     -30.398   3.868   6.169  1.00 29.38           C  
ATOM   3357  CG1 VAL   438     -29.259   4.206   5.209  1.00 29.38           C  
ATOM   3358  CG2 VAL   438     -30.276   2.426   6.661  1.00 29.38           C  
ATOM   3359  N   MET   439     -29.828   7.102   6.570  1.00 33.10           N  
ATOM   3360  CA  MET   439     -29.838   8.283   5.712  1.00 33.10           C  
ATOM   3361  C   MET   439     -30.488   7.972   4.367  1.00 33.10           C  
ATOM   3362  O   MET   439     -30.066   7.050   3.668  1.00 33.10           O  
ATOM   3363  CB  MET   439     -28.417   8.805   5.498  1.00 33.10           C  
ATOM   3364  CG  MET   439     -28.333  10.317   5.362  1.00 33.10           C  
ATOM   3365  SD  MET   439     -27.231  11.076   6.617  1.00 33.10           S  
ATOM   3366  CE  MET   439     -25.646  10.332   6.143  1.00 33.10           C  
ATOM   3367  N   GLY   440     -31.841   8.330   4.161  1.00 30.89           N  
ATOM   3368  CA  GLY   440     -32.379   8.347   2.809  1.00 30.89           C  
ATOM   3369  C   GLY   440     -33.358   7.219   2.543  1.00 30.89           C  
ATOM   3370  O   GLY   440     -33.506   6.775   1.403  1.00 30.89           O  
ATOM   3371  N   ASP   441     -33.564   6.250   3.445  1.00 28.32           N  
ATOM   3372  CA  ASP   441     -34.591   5.326   2.973  1.00 28.32           C  
ATOM   3373  C   ASP   441     -35.607   6.041   2.085  1.00 28.32           C  
ATOM   3374  O   ASP   441     -36.064   5.486   1.084  1.00 28.32           O  
ATOM   3375  CB  ASP   441     -35.301   4.664   4.156  1.00 28.32           C  
ATOM   3376  CG  ASP   441     -34.532   3.483   4.723  1.00 28.32           C  
ATOM   3377  OD1 ASP   441     -33.562   3.022   4.084  1.00 28.32           O  
ATOM   3378  OD2 ASP   441     -34.903   3.006   5.818  1.00 28.32           O  
ATOM   3379  N   ASN   442     -35.534   7.321   1.924  1.00 28.42           N  
ATOM   3380  CA  ASN   442     -36.514   7.760   0.936  1.00 28.42           C  
ATOM   3381  C   ASN   442     -36.029   8.990   0.174  1.00 28.42           C  
ATOM   3382  O   ASN   442     -36.833   9.729  -0.397  1.00 28.42           O  
ATOM   3383  CB  ASN   442     -37.860   8.046   1.605  1.00 28.42           C  
ATOM   3384  CG  ASN   442     -38.745   6.818   1.686  1.00 28.42           C  
ATOM   3385  OD1 ASN   442     -38.499   5.815   1.011  1.00 28.42           O  
ATOM   3386  ND2 ASN   442     -39.781   6.887   2.514  1.00 28.42           N  
ATOM   3387  N   LEU   443     -34.749   9.211   0.179  1.00 30.53           N  
ATOM   3388  CA  LEU   443     -34.350  10.338  -0.657  1.00 30.53           C  
ATOM   3389  C   LEU   443     -34.469   9.986  -2.136  1.00 30.53           C  
ATOM   3390  O   LEU   443     -34.392   8.813  -2.508  1.00 30.53           O  
ATOM   3391  CB  LEU   443     -32.915  10.763  -0.335  1.00 30.53           C  
ATOM   3392  CG  LEU   443     -32.706  11.489   0.995  1.00 30.53           C  
ATOM   3393  CD1 LEU   443     -31.231  11.467   1.383  1.00 30.53           C  
ATOM   3394  CD2 LEU   443     -33.221  12.921   0.910  1.00 30.53           C  
ATOM   3395  N   ASP   444     -35.322  10.618  -2.872  1.00 27.17           N  
ATOM   3396  CA  ASP   444     -35.292  10.750  -4.326  1.00 27.17           C  
ATOM   3397  C   ASP   444     -33.856  10.769  -4.846  1.00 27.17           C  
ATOM   3398  O   ASP   444     -33.161  11.779  -4.728  1.00 27.17           O  
ATOM   3399  CB  ASP   444     -36.027  12.019  -4.764  1.00 27.17           C  
ATOM   3400  CG  ASP   444     -36.773  11.848  -6.076  1.00 27.17           C  
ATOM   3401  OD1 ASP   444     -36.551  10.838  -6.778  1.00 27.17           O  
ATOM   3402  OD2 ASP   444     -37.590  12.733  -6.412  1.00 27.17           O  
ATOM   3403  N   MET   445     -33.151   9.639  -4.800  1.00 26.99           N  
ATOM   3404  CA  MET   445     -31.830   9.155  -5.193  1.00 26.99           C  
ATOM   3405  C   MET   445     -31.529   9.514  -6.644  1.00 26.99           C  
ATOM   3406  O   MET   445     -30.613   8.954  -7.249  1.00 26.99           O  
ATOM   3407  CB  MET   445     -31.732   7.641  -4.998  1.00 26.99           C  
ATOM   3408  CG  MET   445     -31.858   7.200  -3.548  1.00 26.99           C  
ATOM   3409  SD  MET   445     -31.745   5.379  -3.355  1.00 26.99           S  
ATOM   3410  CE  MET   445     -30.064   5.094  -3.976  1.00 26.99           C  
ATOM   3411  N   ASN   446     -32.379  10.305  -7.329  1.00 28.98           N  
ATOM   3412  CA  ASN   446     -32.167  10.512  -8.758  1.00 28.98           C  
ATOM   3413  C   ASN   446     -31.013  11.476  -9.020  1.00 28.98           C  
ATOM   3414  O   ASN   446     -30.450  11.494 -10.116  1.00 28.98           O  
ATOM   3415  CB  ASN   446     -33.447  11.024  -9.422  1.00 28.98           C  
ATOM   3416  CG  ASN   446     -34.282   9.909 -10.019  1.00 28.98           C  
ATOM   3417  OD1 ASN   446     -33.846   8.756 -10.082  1.00 28.98           O  
ATOM   3418  ND2 ASN   446     -35.489  10.242 -10.461  1.00 28.98           N  
ATOM   3419  N   SER   447     -30.376  12.083  -7.946  1.00 29.05           N  
ATOM   3420  CA  SER   447     -29.309  12.994  -8.345  1.00 29.05           C  
ATOM   3421  C   SER   447     -27.976  12.590  -7.724  1.00 29.05           C  
ATOM   3422  O   SER   447     -27.940  11.804  -6.775  1.00 29.05           O  
ATOM   3423  CB  SER   447     -29.652  14.430  -7.945  1.00 29.05           C  
ATOM   3424  OG  SER   447     -30.958  14.773  -8.374  1.00 29.05           O  
ATOM   3425  N   ASN   448     -26.914  12.312  -8.540  1.00 31.71           N  
ATOM   3426  CA  ASN   448     -25.541  12.240  -8.052  1.00 31.71           C  
ATOM   3427  C   ASN   448     -25.347  13.086  -6.798  1.00 31.71           C  
ATOM   3428  O   ASN   448     -24.473  12.798  -5.979  1.00 31.71           O  
ATOM   3429  CB  ASN   448     -24.560  12.675  -9.143  1.00 31.71           C  
ATOM   3430  CG  ASN   448     -24.383  11.624 -10.221  1.00 31.71           C  
ATOM   3431  OD1 ASN   448     -24.539  10.426  -9.970  1.00 31.71           O  
ATOM   3432  ND2 ASN   448     -24.055  12.065 -11.431  1.00 31.71           N  
ATOM   3433  N   TRP   449     -26.162  14.047  -6.619  1.00 31.23           N  
ATOM   3434  CA  TRP   449     -26.085  15.030  -5.544  1.00 31.23           C  
ATOM   3435  C   TRP   449     -27.254  14.873  -4.578  1.00 31.23           C  
ATOM   3436  O   TRP   449     -28.400  14.702  -5.002  1.00 31.23           O  
ATOM   3437  CB  TRP   449     -26.066  16.451  -6.115  1.00 31.23           C  
ATOM   3438  CG  TRP   449     -24.917  16.721  -7.039  1.00 31.23           C  
ATOM   3439  CD1 TRP   449     -24.801  16.333  -8.345  1.00 31.23           C  
ATOM   3440  CD2 TRP   449     -23.717  17.434  -6.724  1.00 31.23           C  
ATOM   3441  NE1 TRP   449     -23.601  16.764  -8.862  1.00 31.23           N  
ATOM   3442  CE2 TRP   449     -22.918  17.441  -7.889  1.00 31.23           C  
ATOM   3443  CE3 TRP   449     -23.241  18.069  -5.570  1.00 31.23           C  
ATOM   3444  CZ2 TRP   449     -21.666  18.060  -7.931  1.00 31.23           C  
ATOM   3445  CZ3 TRP   449     -21.995  18.684  -5.614  1.00 31.23           C  
ATOM   3446  CH2 TRP   449     -21.224  18.674  -6.788  1.00 31.23           C  
ATOM   3447  N   VAL   450     -27.057  14.220  -3.465  1.00 33.04           N  
ATOM   3448  CA  VAL   450     -28.214  14.118  -2.582  1.00 33.04           C  
ATOM   3449  C   VAL   450     -28.476  15.467  -1.916  1.00 33.04           C  
ATOM   3450  O   VAL   450     -27.547  16.121  -1.437  1.00 33.04           O  
ATOM   3451  CB  VAL   450     -28.014  13.024  -1.509  1.00 33.04           C  
ATOM   3452  CG1 VAL   450     -29.250  12.908  -0.620  1.00 33.04           C  
ATOM   3453  CG2 VAL   450     -27.699  11.682  -2.168  1.00 33.04           C  
ATOM   3454  N   ASP   451     -29.601  16.029  -2.175  1.00 31.60           N  
ATOM   3455  CA  ASP   451     -30.232  17.126  -1.447  1.00 31.60           C  
ATOM   3456  C   ASP   451     -30.754  16.656  -0.091  1.00 31.60           C  
ATOM   3457  O   ASP   451     -31.670  15.834  -0.023  1.00 31.60           O  
ATOM   3458  CB  ASP   451     -31.372  17.730  -2.269  1.00 31.60           C  
ATOM   3459  CG  ASP   451     -31.288  19.243  -2.376  1.00 31.60           C  
ATOM   3460  OD1 ASP   451     -30.469  19.861  -1.662  1.00 31.60           O  
ATOM   3461  OD2 ASP   451     -32.051  19.822  -3.179  1.00 31.60           O  
ATOM   3462  N   PHE   452     -29.915  16.705   0.862  1.00 31.03           N  
ATOM   3463  CA  PHE   452     -30.267  16.267   2.207  1.00 31.03           C  
ATOM   3464  C   PHE   452     -31.670  16.732   2.578  1.00 31.03           C  
ATOM   3465  O   PHE   452     -32.309  16.154   3.460  1.00 31.03           O  
ATOM   3466  CB  PHE   452     -29.253  16.793   3.228  1.00 31.03           C  
ATOM   3467  CG  PHE   452     -28.065  15.891   3.424  1.00 31.03           C  
ATOM   3468  CD1 PHE   452     -28.112  14.845   4.336  1.00 31.03           C  
ATOM   3469  CD2 PHE   452     -26.900  16.090   2.694  1.00 31.03           C  
ATOM   3470  CE1 PHE   452     -27.013  14.008   4.519  1.00 31.03           C  
ATOM   3471  CE2 PHE   452     -25.799  15.258   2.871  1.00 31.03           C  
ATOM   3472  CZ  PHE   452     -25.857  14.219   3.785  1.00 31.03           C  
ATOM   3473  N   PHE   453     -32.386  17.546   1.812  1.00 27.66           N  
ATOM   3474  CA  PHE   453     -33.603  18.040   2.445  1.00 27.66           C  
ATOM   3475  C   PHE   453     -34.838  17.577   1.681  1.00 27.66           C  
ATOM   3476  O   PHE   453     -35.795  18.337   1.518  1.00 27.66           O  
ATOM   3477  CB  PHE   453     -33.583  19.569   2.533  1.00 27.66           C  
ATOM   3478  CG  PHE   453     -32.704  20.102   3.633  1.00 27.66           C  
ATOM   3479  CD1 PHE   453     -33.178  20.198   4.935  1.00 27.66           C  
ATOM   3480  CD2 PHE   453     -31.403  20.507   3.363  1.00 27.66           C  
ATOM   3481  CE1 PHE   453     -32.367  20.691   5.955  1.00 27.66           C  
ATOM   3482  CE2 PHE   453     -30.587  21.000   4.377  1.00 27.66           C  
ATOM   3483  CZ  PHE   453     -31.071  21.093   5.672  1.00 27.66           C  
ATOM   3484  N   ASP   454     -34.789  16.406   1.066  1.00 28.78           N  
ATOM   3485  CA  ASP   454     -36.056  15.960   0.495  1.00 28.78           C  
ATOM   3486  C   ASP   454     -37.112  15.774   1.581  1.00 28.78           C  
ATOM   3487  O   ASP   454     -36.779  15.541   2.745  1.00 28.78           O  
ATOM   3488  CB  ASP   454     -35.865  14.657  -0.283  1.00 28.78           C  
ATOM   3489  CG  ASP   454     -36.705  14.592  -1.547  1.00 28.78           C  
ATOM   3490  OD1 ASP   454     -37.479  15.536  -1.814  1.00 28.78           O  
ATOM   3491  OD2 ASP   454     -36.594  13.586  -2.280  1.00 28.78           O  
ATOM   3492  N   GLU   455     -38.083  16.544   1.598  1.00 27.65           N  
ATOM   3493  CA  GLU   455     -39.348  16.814   2.275  1.00 27.65           C  
ATOM   3494  C   GLU   455     -39.749  15.651   3.179  1.00 27.65           C  
ATOM   3495  O   GLU   455     -40.351  15.857   4.234  1.00 27.65           O  
ATOM   3496  CB  GLU   455     -40.455  17.094   1.256  1.00 27.65           C  
ATOM   3497  CG  GLU   455     -40.351  18.461   0.595  1.00 27.65           C  
ATOM   3498  CD  GLU   455     -41.560  18.807  -0.260  1.00 27.65           C  
ATOM   3499  OE1 GLU   455     -41.589  19.911  -0.851  1.00 27.65           O  
ATOM   3500  OE2 GLU   455     -42.485  17.968  -0.340  1.00 27.65           O  
ATOM   3501  N   GLY   456     -39.300  14.474   2.917  1.00 26.63           N  
ATOM   3502  CA  GLY   456     -40.033  13.562   3.780  1.00 26.63           C  
ATOM   3503  C   GLY   456     -39.265  13.177   5.030  1.00 26.63           C  
ATOM   3504  O   GLY   456     -39.864  12.856   6.059  1.00 26.63           O  
ATOM   3505  N   TYR   457     -38.213  13.931   5.493  1.00 27.10           N  
ATOM   3506  CA  TYR   457     -37.853  13.743   6.894  1.00 27.10           C  
ATOM   3507  C   TYR   457     -36.815  14.769   7.333  1.00 27.10           C  
ATOM   3508  O   TYR   457     -35.611  14.537   7.204  1.00 27.10           O  
ATOM   3509  CB  TYR   457     -37.318  12.327   7.127  1.00 27.10           C  
ATOM   3510  CG  TYR   457     -38.314  11.402   7.785  1.00 27.10           C  
ATOM   3511  CD1 TYR   457     -38.319  11.223   9.167  1.00 27.10           C  
ATOM   3512  CD2 TYR   457     -39.250  10.706   7.028  1.00 27.10           C  
ATOM   3513  CE1 TYR   457     -39.233  10.371   9.778  1.00 27.10           C  
ATOM   3514  CE2 TYR   457     -40.169   9.852   7.628  1.00 27.10           C  
ATOM   3515  CZ  TYR   457     -40.153   9.691   9.002  1.00 27.10           C  
ATOM   3516  OH  TYR   457     -41.060   8.846   9.602  1.00 27.10           O  
ATOM   3517  N   LYS   458     -37.157  15.980   7.151  1.00 28.35           N  
ATOM   3518  CA  LYS   458     -36.581  17.160   7.790  1.00 28.35           C  
ATOM   3519  C   LYS   458     -35.843  16.787   9.072  1.00 28.35           C  
ATOM   3520  O   LYS   458     -34.834  17.406   9.416  1.00 28.35           O  
ATOM   3521  CB  LYS   458     -37.669  18.192   8.093  1.00 28.35           C  
ATOM   3522  CG  LYS   458     -38.101  19.010   6.886  1.00 28.35           C  
ATOM   3523  CD  LYS   458     -39.048  20.135   7.282  1.00 28.35           C  
ATOM   3524  CE  LYS   458     -39.500  20.940   6.071  1.00 28.35           C  
ATOM   3525  NZ  LYS   458     -40.485  21.998   6.445  1.00 28.35           N  
ATOM   3526  N   ASN   459     -35.994  15.593   9.542  1.00 30.25           N  
ATOM   3527  CA  ASN   459     -35.333  15.543  10.842  1.00 30.25           C  
ATOM   3528  C   ASN   459     -34.199  14.522  10.855  1.00 30.25           C  
ATOM   3529  O   ASN   459     -33.782  14.064  11.920  1.00 30.25           O  
ATOM   3530  CB  ASN   459     -36.344  15.228  11.946  1.00 30.25           C  
ATOM   3531  CG  ASN   459     -37.271  16.391  12.239  1.00 30.25           C  
ATOM   3532  OD1 ASN   459     -36.937  17.549  11.973  1.00 30.25           O  
ATOM   3533  ND2 ASN   459     -38.443  16.092  12.786  1.00 30.25           N  
ATOM   3534  N   SER   460     -33.817  14.039   9.735  1.00 34.12           N  
ATOM   3535  CA  SER   460     -32.760  13.035   9.811  1.00 34.12           C  
ATOM   3536  C   SER   460     -31.402  13.635   9.463  1.00 34.12           C  
ATOM   3537  O   SER   460     -31.166  14.029   8.319  1.00 34.12           O  
ATOM   3538  CB  SER   460     -33.065  11.864   8.875  1.00 34.12           C  
ATOM   3539  OG  SER   460     -33.677  12.321   7.681  1.00 34.12           O  
ATOM   3540  N   TYR   461     -30.704  14.333  10.325  1.00 36.31           N  
ATOM   3541  CA  TYR   461     -29.475  15.046   9.997  1.00 36.31           C  
ATOM   3542  C   TYR   461     -28.257  14.151  10.193  1.00 36.31           C  
ATOM   3543  O   TYR   461     -28.088  13.545  11.253  1.00 36.31           O  
ATOM   3544  CB  TYR   461     -29.339  16.307  10.855  1.00 36.31           C  
ATOM   3545  CG  TYR   461     -30.435  17.319  10.625  1.00 36.31           C  
ATOM   3546  CD1 TYR   461     -30.397  18.180   9.530  1.00 36.31           C  
ATOM   3547  CD2 TYR   461     -31.511  17.417  11.501  1.00 36.31           C  
ATOM   3548  CE1 TYR   461     -31.404  19.115   9.315  1.00 36.31           C  
ATOM   3549  CE2 TYR   461     -32.523  18.349  11.296  1.00 36.31           C  
ATOM   3550  CZ  TYR   461     -32.461  19.191  10.201  1.00 36.31           C  
ATOM   3551  OH  TYR   461     -33.461  20.115   9.993  1.00 36.31           O  
ATOM   3552  N   GLY   462     -27.862  13.452   9.200  1.00 43.89           N  
ATOM   3553  CA  GLY   462     -26.551  12.877   9.453  1.00 43.89           C  
ATOM   3554  C   GLY   462     -25.416  13.860   9.233  1.00 43.89           C  
ATOM   3555  O   GLY   462     -25.620  14.935   8.666  1.00 43.89           O  
ATOM   3556  N   TYR   463     -24.383  13.695   9.990  1.00 54.90           N  
ATOM   3557  CA  TYR   463     -23.192  14.533   9.905  1.00 54.90           C  
ATOM   3558  C   TYR   463     -22.032  13.768   9.279  1.00 54.90           C  
ATOM   3559  O   TYR   463     -21.875  12.567   9.510  1.00 54.90           O  
ATOM   3560  CB  TYR   463     -22.793  15.043  11.293  1.00 54.90           C  
ATOM   3561  CG  TYR   463     -23.821  15.950  11.925  1.00 54.90           C  
ATOM   3562  CD1 TYR   463     -23.782  17.327  11.721  1.00 54.90           C  
ATOM   3563  CD2 TYR   463     -24.831  15.431  12.728  1.00 54.90           C  
ATOM   3564  CE1 TYR   463     -24.726  18.167  12.303  1.00 54.90           C  
ATOM   3565  CE2 TYR   463     -25.780  16.262  13.315  1.00 54.90           C  
ATOM   3566  CZ  TYR   463     -25.720  17.625  13.096  1.00 54.90           C  
ATOM   3567  OH  TYR   463     -26.656  18.452  13.675  1.00 54.90           O  
ATOM   3568  N   VAL   464     -21.398  14.367   8.346  1.00 63.68           N  
ATOM   3569  CA  VAL   464     -20.103  13.899   7.863  1.00 63.68           C  
ATOM   3570  C   VAL   464     -19.019  14.910   8.228  1.00 63.68           C  
ATOM   3571  O   VAL   464     -19.173  16.109   7.986  1.00 63.68           O  
ATOM   3572  CB  VAL   464     -20.119  13.662   6.336  1.00 63.68           C  
ATOM   3573  CG1 VAL   464     -18.762  13.149   5.855  1.00 63.68           C  
ATOM   3574  CG2 VAL   464     -21.228  12.680   5.960  1.00 63.68           C  
ATOM   3575  N   TYR   465     -18.030  14.431   8.892  1.00 68.46           N  
ATOM   3576  CA  TYR   465     -16.876  15.268   9.198  1.00 68.46           C  
ATOM   3577  C   TYR   465     -15.656  14.829   8.396  1.00 68.46           C  
ATOM   3578  O   TYR   465     -15.318  13.644   8.367  1.00 68.46           O  
ATOM   3579  CB  TYR   465     -16.559  15.222  10.696  1.00 68.46           C  
ATOM   3580  CG  TYR   465     -17.665  15.766  11.567  1.00 68.46           C  
ATOM   3581  CD1 TYR   465     -17.739  17.125  11.865  1.00 68.46           C  
ATOM   3582  CD2 TYR   465     -18.638  14.922  12.094  1.00 68.46           C  
ATOM   3583  CE1 TYR   465     -18.756  17.630  12.669  1.00 68.46           C  
ATOM   3584  CE2 TYR   465     -19.659  15.416  12.899  1.00 68.46           C  
ATOM   3585  CZ  TYR   465     -19.710  16.769  13.180  1.00 68.46           C  
ATOM   3586  OH  TYR   465     -20.718  17.264  13.977  1.00 68.46           O  
ATOM   3587  N   GLU   466     -15.056  15.755   7.672  1.00 75.17           N  
ATOM   3588  CA  GLU   466     -13.773  15.577   6.997  1.00 75.17           C  
ATOM   3589  C   GLU   466     -12.690  16.444   7.632  1.00 75.17           C  
ATOM   3590  O   GLU   466     -12.813  17.670   7.671  1.00 75.17           O  
ATOM   3591  CB  GLU   466     -13.900  15.900   5.506  1.00 75.17           C  
ATOM   3592  CG  GLU   466     -12.682  15.502   4.685  1.00 75.17           C  
ATOM   3593  CD  GLU   466     -12.825  15.825   3.206  1.00 75.17           C  
ATOM   3594  OE1 GLU   466     -12.044  15.285   2.389  1.00 75.17           O  
ATOM   3595  OE2 GLU   466     -13.723  16.624   2.861  1.00 75.17           O  
ATOM   3596  N   ILE   467     -11.633  15.875   8.101  1.00 78.20           N  
ATOM   3597  CA  ILE   467     -10.686  16.666   8.880  1.00 78.20           C  
ATOM   3598  C   ILE   467      -9.259  16.246   8.538  1.00 78.20           C  
ATOM   3599  O   ILE   467      -9.010  15.085   8.205  1.00 78.20           O  
ATOM   3600  CB  ILE   467     -10.940  16.518  10.397  1.00 78.20           C  
ATOM   3601  CG1 ILE   467     -10.854  15.044  10.812  1.00 78.20           C  
ATOM   3602  CG2 ILE   467     -12.297  17.116  10.779  1.00 78.20           C  
ATOM   3603  CD1 ILE   467     -10.880  14.822  12.318  1.00 78.20           C  
ATOM   3604  N   ALA   468      -8.367  17.210   8.637  1.00 83.90           N  
ATOM   3605  CA  ALA   468      -6.923  16.998   8.601  1.00 83.90           C  
ATOM   3606  C   ALA   468      -6.275  17.405   9.921  1.00 83.90           C  
ATOM   3607  O   ALA   468      -6.446  18.537  10.381  1.00 83.90           O  
ATOM   3608  CB  ALA   468      -6.300  17.776   7.444  1.00 83.90           C  
ATOM   3609  N   VAL   469      -5.584  16.466  10.553  1.00 83.21           N  
ATOM   3610  CA  VAL   469      -4.829  16.739  11.771  1.00 83.21           C  
ATOM   3611  C   VAL   469      -3.337  16.797  11.453  1.00 83.21           C  
ATOM   3612  O   VAL   469      -2.714  15.769  11.178  1.00 83.21           O  
ATOM   3613  CB  VAL   469      -5.101  15.675  12.858  1.00 83.21           C  
ATOM   3614  CG1 VAL   469      -4.375  16.030  14.155  1.00 83.21           C  
ATOM   3615  CG2 VAL   469      -6.603  15.537  13.104  1.00 83.21           C  
ATOM   3616  N   PRO   470      -2.739  18.076  11.439  1.00 83.96           N  
ATOM   3617  CA  PRO   470      -1.302  18.128  11.163  1.00 83.96           C  
ATOM   3618  C   PRO   470      -0.479  17.316  12.160  1.00 83.96           C  
ATOM   3619  O   PRO   470      -0.705  17.406  13.370  1.00 83.96           O  
ATOM   3620  CB  PRO   470      -0.975  19.620  11.271  1.00 83.96           C  
ATOM   3621  CG  PRO   470      -2.277  20.314  11.028  1.00 83.96           C  
ATOM   3622  CD  PRO   470      -3.382  19.470  11.595  1.00 83.96           C  
ATOM   3623  N   LEU   471       0.411  16.589  11.627  1.00 84.57           N  
ATOM   3624  CA  LEU   471       1.239  15.735  12.472  1.00 84.57           C  
ATOM   3625  C   LEU   471       2.059  16.569  13.451  1.00 84.57           C  
ATOM   3626  O   LEU   471       2.183  16.213  14.625  1.00 84.57           O  
ATOM   3627  CB  LEU   471       2.169  14.873  11.615  1.00 84.57           C  
ATOM   3628  CG  LEU   471       1.493  13.861  10.688  1.00 84.57           C  
ATOM   3629  CD1 LEU   471       2.541  13.084   9.898  1.00 84.57           C  
ATOM   3630  CD2 LEU   471       0.606  12.913  11.487  1.00 84.57           C  
ATOM   3631  N   ASN   472       2.624  17.674  12.953  1.00 81.80           N  
ATOM   3632  CA  ASN   472       3.481  18.490  13.807  1.00 81.80           C  
ATOM   3633  C   ASN   472       2.727  19.005  15.029  1.00 81.80           C  
ATOM   3634  O   ASN   472       3.316  19.187  16.096  1.00 81.80           O  
ATOM   3635  CB  ASN   472       4.071  19.659  13.015  1.00 81.80           C  
ATOM   3636  CG  ASN   472       3.012  20.629  12.529  1.00 81.80           C  
ATOM   3637  OD1 ASN   472       1.816  20.422  12.749  1.00 81.80           O  
ATOM   3638  ND2 ASN   472       3.444  21.695  11.866  1.00 81.80           N  
ATOM   3639  N   THR   473       1.356  19.205  14.869  1.00 80.46           N  
ATOM   3640  CA  THR   473       0.544  19.667  15.989  1.00 80.46           C  
ATOM   3641  C   THR   473       0.417  18.579  17.050  1.00 80.46           C  
ATOM   3642  O   THR   473       0.245  18.876  18.235  1.00 80.46           O  
ATOM   3643  CB  THR   473      -0.859  20.098  15.521  1.00 80.46           C  
ATOM   3644  OG1 THR   473      -0.731  21.127  14.532  1.00 80.46           O  
ATOM   3645  CG2 THR   473      -1.688  20.628  16.687  1.00 80.46           C  
ATOM   3646  N   LEU   474       0.554  17.310  16.649  1.00 79.37           N  
ATOM   3647  CA  LEU   474       0.499  16.176  17.565  1.00 79.37           C  
ATOM   3648  C   LEU   474       1.874  15.894  18.163  1.00 79.37           C  
ATOM   3649  O   LEU   474       2.010  15.040  19.042  1.00 79.37           O  
ATOM   3650  CB  LEU   474      -0.022  14.930  16.845  1.00 79.37           C  
ATOM   3651  CG  LEU   474      -1.474  14.981  16.367  1.00 79.37           C  
ATOM   3652  CD1 LEU   474      -1.816  13.723  15.575  1.00 79.37           C  
ATOM   3653  CD2 LEU   474      -2.421  15.149  17.550  1.00 79.37           C  
ATOM   3654  N   GLY   475       2.890  16.645  17.652  1.00 77.45           N  
ATOM   3655  CA  GLY   475       4.252  16.419  18.107  1.00 77.45           C  
ATOM   3656  C   GLY   475       4.876  15.165  17.525  1.00 77.45           C  
ATOM   3657  O   GLY   475       5.741  14.548  18.150  1.00 77.45           O  
ATOM   3658  N   ILE   476       4.251  14.651  16.546  1.00 78.82           N  
ATOM   3659  CA  ILE   476       4.802  13.467  15.895  1.00 78.82           C  
ATOM   3660  C   ILE   476       5.081  13.770  14.425  1.00 78.82           C  
ATOM   3661  O   ILE   476       4.853  14.889  13.961  1.00 78.82           O  
ATOM   3662  CB  ILE   476       3.850  12.257  16.023  1.00 78.82           C  
ATOM   3663  CG1 ILE   476       2.531  12.536  15.292  1.00 78.82           C  
ATOM   3664  CG2 ILE   476       3.599  11.920  17.496  1.00 78.82           C  
ATOM   3665  CD1 ILE   476       1.563  11.361  15.292  1.00 78.82           C  
ATOM   3666  N   ASP   477       5.763  12.894  13.741  1.00 76.24           N  
ATOM   3667  CA  ASP   477       6.045  12.999  12.313  1.00 76.24           C  
ATOM   3668  C   ASP   477       5.782  11.673  11.602  1.00 76.24           C  
ATOM   3669  O   ASP   477       5.186  10.761  12.179  1.00 76.24           O  
ATOM   3670  CB  ASP   477       7.491  13.441  12.083  1.00 76.24           C  
ATOM   3671  CG  ASP   477       8.506  12.508  12.719  1.00 76.24           C  
ATOM   3672  OD1 ASP   477       8.140  11.372  13.091  1.00 76.24           O  
ATOM   3673  OD2 ASP   477       9.681  12.913  12.853  1.00 76.24           O  
ATOM   3674  N   ARG   478       6.163  11.762  10.455  1.00 72.38           N  
ATOM   3675  CA  ARG   478       5.931  10.586   9.623  1.00 72.38           C  
ATOM   3676  C   ARG   478       6.627   9.359  10.203  1.00 72.38           C  
ATOM   3677  O   ARG   478       6.045   8.273  10.250  1.00 72.38           O  
ATOM   3678  CB  ARG   478       6.414  10.835   8.193  1.00 72.38           C  
ATOM   3679  CG  ARG   478       6.370   9.603   7.304  1.00 72.38           C  
ATOM   3680  CD  ARG   478       6.975   9.873   5.934  1.00 72.38           C  
ATOM   3681  NE  ARG   478       6.899   8.699   5.069  1.00 72.38           N  
ATOM   3682  CZ  ARG   478       7.327   8.655   3.811  1.00 72.38           C  
ATOM   3683  NH1 ARG   478       7.873   9.724   3.243  1.00 72.38           N  
ATOM   3684  NH2 ARG   478       7.209   7.535   3.115  1.00 72.38           N  
ATOM   3685  N   SER   479       7.941   9.481  10.545  1.00 68.61           N  
ATOM   3686  CA  SER   479       8.699   8.348  11.066  1.00 68.61           C  
ATOM   3687  C   SER   479       7.999   7.720  12.267  1.00 68.61           C  
ATOM   3688  O   SER   479       8.036   6.501  12.446  1.00 68.61           O  
ATOM   3689  CB  SER   479      10.112   8.782  11.459  1.00 68.61           C  
ATOM   3690  OG  SER   479      10.199   9.006  12.856  1.00 68.61           O  
ATOM   3691  N   TYR   480       7.308   8.481  13.012  1.00 68.58           N  
ATOM   3692  CA  TYR   480       6.576   8.002  14.179  1.00 68.58           C  
ATOM   3693  C   TYR   480       5.428   7.089  13.766  1.00 68.58           C  
ATOM   3694  O   TYR   480       5.249   6.010  14.334  1.00 68.58           O  
ATOM   3695  CB  TYR   480       6.039   9.180  14.998  1.00 68.58           C  
ATOM   3696  CG  TYR   480       5.430   8.773  16.318  1.00 68.58           C  
ATOM   3697  CD1 TYR   480       4.079   8.450  16.413  1.00 68.58           C  
ATOM   3698  CD2 TYR   480       6.204   8.713  17.471  1.00 68.58           C  
ATOM   3699  CE1 TYR   480       3.513   8.077  17.628  1.00 68.58           C  
ATOM   3700  CE2 TYR   480       5.649   8.342  18.691  1.00 68.58           C  
ATOM   3701  CZ  TYR   480       4.305   8.026  18.759  1.00 68.58           C  
ATOM   3702  OH  TYR   480       3.750   7.657  19.964  1.00 68.58           O  
ATOM   3703  N   ILE   481       4.566   7.549  12.902  1.00 67.75           N  
ATOM   3704  CA  ILE   481       3.465   6.729  12.410  1.00 67.75           C  
ATOM   3705  C   ILE   481       4.004   5.396  11.896  1.00 67.75           C  
ATOM   3706  O   ILE   481       3.434   4.339  12.176  1.00 67.75           O  
ATOM   3707  CB  ILE   481       2.673   7.452  11.297  1.00 67.75           C  
ATOM   3708  CG1 ILE   481       1.992   8.707  11.856  1.00 67.75           C  
ATOM   3709  CG2 ILE   481       1.648   6.508  10.663  1.00 67.75           C  
ATOM   3710  CD1 ILE   481       1.261   9.533  10.806  1.00 67.75           C  
ATOM   3711  N   GLU   482       5.184   5.358  11.298  1.00 60.35           N  
ATOM   3712  CA  GLU   482       5.752   4.195  10.623  1.00 60.35           C  
ATOM   3713  C   GLU   482       6.358   3.217  11.626  1.00 60.35           C  
ATOM   3714  O   GLU   482       6.399   2.010  11.377  1.00 60.35           O  
ATOM   3715  CB  GLU   482       6.809   4.626   9.604  1.00 60.35           C  
ATOM   3716  CG  GLU   482       6.231   5.294   8.364  1.00 60.35           C  
ATOM   3717  CD  GLU   482       7.296   5.827   7.418  1.00 60.35           C  
ATOM   3718  OE1 GLU   482       6.977   6.102   6.239  1.00 60.35           O  
ATOM   3719  OE2 GLU   482       8.458   5.969   7.860  1.00 60.35           O  
ATOM   3720  N   THR   483       6.851   3.822  12.732  1.00 56.61           N  
ATOM   3721  CA  THR   483       7.579   2.949  13.647  1.00 56.61           C  
ATOM   3722  C   THR   483       6.764   2.690  14.911  1.00 56.61           C  
ATOM   3723  O   THR   483       6.764   1.576  15.439  1.00 56.61           O  
ATOM   3724  CB  THR   483       8.943   3.554  14.029  1.00 56.61           C  
ATOM   3725  OG1 THR   483       8.746   4.874  14.548  1.00 56.61           O  
ATOM   3726  CG2 THR   483       9.869   3.629  12.819  1.00 56.61           C  
ATOM   3727  N   GLN   484       6.121   3.668  15.392  1.00 58.24           N  
ATOM   3728  CA  GLN   484       5.500   3.496  16.701  1.00 58.24           C  
ATOM   3729  C   GLN   484       4.005   3.225  16.570  1.00 58.24           C  
ATOM   3730  O   GLN   484       3.432   2.478  17.365  1.00 58.24           O  
ATOM   3731  CB  GLN   484       5.735   4.731  17.573  1.00 58.24           C  
ATOM   3732  CG  GLN   484       7.204   5.014  17.857  1.00 58.24           C  
ATOM   3733  CD  GLN   484       7.834   3.983  18.775  1.00 58.24           C  
ATOM   3734  OE1 GLN   484       7.155   3.383  19.614  1.00 58.24           O  
ATOM   3735  NE2 GLN   484       9.136   3.771  18.623  1.00 58.24           N  
ATOM   3736  N   GLY   485       3.383   3.888  15.574  1.00 55.50           N  
ATOM   3737  CA  GLY   485       1.936   3.812  15.447  1.00 55.50           C  
ATOM   3738  C   GLY   485       1.204   4.719  16.417  1.00 55.50           C  
ATOM   3739  O   GLY   485       1.826   5.353  17.273  1.00 55.50           O  
ATOM   3740  N   ILE   486       0.082   5.186  16.118  1.00 61.81           N  
ATOM   3741  CA  ILE   486      -0.808   5.951  16.986  1.00 61.81           C  
ATOM   3742  C   ILE   486      -1.690   4.998  17.789  1.00 61.81           C  
ATOM   3743  O   ILE   486      -2.327   4.106  17.223  1.00 61.81           O  
ATOM   3744  CB  ILE   486      -1.681   6.934  16.174  1.00 61.81           C  
ATOM   3745  CG1 ILE   486      -0.798   7.929  15.412  1.00 61.81           C  
ATOM   3746  CG2 ILE   486      -2.664   7.667  17.092  1.00 61.81           C  
ATOM   3747  CD1 ILE   486      -1.572   8.878  14.509  1.00 61.81           C  
ATOM   3748  N   GLY   487      -1.307   4.904  19.032  1.00 48.93           N  
ATOM   3749  CA  GLY   487      -2.032   4.013  19.923  1.00 48.93           C  
ATOM   3750  C   GLY   487      -3.497   4.379  20.072  1.00 48.93           C  
ATOM   3751  O   GLY   487      -3.950   5.383  19.519  1.00 48.93           O  
ATOM   3752  N   ALA   488      -4.323   3.403  20.433  1.00 46.65           N  
ATOM   3753  CA  ALA   488      -5.732   3.323  20.811  1.00 46.65           C  
ATOM   3754  C   ALA   488      -6.511   4.523  20.280  1.00 46.65           C  
ATOM   3755  O   ALA   488      -6.020   5.654  20.313  1.00 46.65           O  
ATOM   3756  CB  ALA   488      -5.872   3.230  22.328  1.00 46.65           C  
ATOM   3757  N   MET   489      -7.439   4.267  19.538  1.00 52.06           N  
ATOM   3758  CA  MET   489      -8.354   5.326  19.124  1.00 52.06           C  
ATOM   3759  C   MET   489      -9.764   5.059  19.639  1.00 52.06           C  
ATOM   3760  O   MET   489     -10.222   3.915  19.643  1.00 52.06           O  
ATOM   3761  CB  MET   489      -8.370   5.459  17.600  1.00 52.06           C  
ATOM   3762  CG  MET   489      -9.189   6.636  17.096  1.00 52.06           C  
ATOM   3763  SD  MET   489      -9.226   6.734  15.264  1.00 52.06           S  
ATOM   3764  CE  MET   489      -7.471   7.045  14.925  1.00 52.06           C  
ATOM   3765  N   GLN   490     -10.402   5.991  20.142  1.00 49.53           N  
ATOM   3766  CA  GLN   490     -11.795   5.844  20.552  1.00 49.53           C  
ATOM   3767  C   GLN   490     -12.641   7.014  20.058  1.00 49.53           C  
ATOM   3768  O   GLN   490     -12.157   8.144  19.973  1.00 49.53           O  
ATOM   3769  CB  GLN   490     -11.898   5.727  22.073  1.00 49.53           C  
ATOM   3770  CG  GLN   490     -11.284   4.452  22.635  1.00 49.53           C  
ATOM   3771  CD  GLN   490     -11.411   4.355  24.144  1.00 49.53           C  
ATOM   3772  OE1 GLN   490     -11.753   5.334  24.816  1.00 49.53           O  
ATOM   3773  NE2 GLN   490     -11.137   3.174  24.688  1.00 49.53           N  
ATOM   3774  N   ILE   491     -13.801   6.740  19.613  1.00 48.83           N  
ATOM   3775  CA  ILE   491     -14.743   7.795  19.253  1.00 48.83           C  
ATOM   3776  C   ILE   491     -15.730   8.018  20.397  1.00 48.83           C  
ATOM   3777  O   ILE   491     -16.375   7.075  20.862  1.00 48.83           O  
ATOM   3778  CB  ILE   491     -15.501   7.456  17.950  1.00 48.83           C  
ATOM   3779  CG1 ILE   491     -14.512   7.236  16.799  1.00 48.83           C  
ATOM   3780  CG2 ILE   491     -16.505   8.560  17.606  1.00 48.83           C  
ATOM   3781  CD1 ILE   491     -15.160   6.743  15.512  1.00 48.83           C  
ATOM   3782  N   LEU   492     -15.878   9.235  20.700  1.00 47.70           N  
ATOM   3783  CA  LEU   492     -16.732   9.545  21.842  1.00 47.70           C  
ATOM   3784  C   LEU   492     -17.870  10.474  21.433  1.00 47.70           C  
ATOM   3785  O   LEU   492     -17.645  11.472  20.745  1.00 47.70           O  
ATOM   3786  CB  LEU   492     -15.914  10.185  22.966  1.00 47.70           C  
ATOM   3787  CG  LEU   492     -16.175   9.660  24.379  1.00 47.70           C  
ATOM   3788  CD1 LEU   492     -15.120   8.630  24.765  1.00 47.70           C  
ATOM   3789  CD2 LEU   492     -16.200  10.810  25.380  1.00 47.70           C  
ATOM   3790  N   THR   493     -19.075  10.198  21.879  1.00 41.33           N  
ATOM   3791  CA  THR   493     -20.143  11.171  21.673  1.00 41.33           C  
ATOM   3792  C   THR   493     -20.811  11.529  22.997  1.00 41.33           C  
ATOM   3793  O   THR   493     -20.936  10.682  23.884  1.00 41.33           O  
ATOM   3794  CB  THR   493     -21.201  10.639  20.688  1.00 41.33           C  
ATOM   3795  OG1 THR   493     -21.759   9.425  21.206  1.00 41.33           O  
ATOM   3796  CG2 THR   493     -20.588  10.360  19.320  1.00 41.33           C  
ATOM   3797  N   TYR   494     -20.954  12.774  23.288  1.00 37.81           N  
ATOM   3798  CA  TYR   494     -21.587  13.278  24.501  1.00 37.81           C  
ATOM   3799  C   TYR   494     -23.018  13.723  24.225  1.00 37.81           C  
ATOM   3800  O   TYR   494     -23.262  14.530  23.325  1.00 37.81           O  
ATOM   3801  CB  TYR   494     -20.782  14.444  25.084  1.00 37.81           C  
ATOM   3802  CG  TYR   494     -20.766  14.476  26.593  1.00 37.81           C  
ATOM   3803  CD1 TYR   494     -21.672  15.262  27.302  1.00 37.81           C  
ATOM   3804  CD2 TYR   494     -19.845  13.722  27.313  1.00 37.81           C  
ATOM   3805  CE1 TYR   494     -21.661  15.297  28.692  1.00 37.81           C  
ATOM   3806  CE2 TYR   494     -19.824  13.749  28.704  1.00 37.81           C  
ATOM   3807  CZ  TYR   494     -20.735  14.538  29.383  1.00 37.81           C  
ATOM   3808  OH  TYR   494     -20.719  14.568  30.760  1.00 37.81           O  
ATOM   3809  N   GLY   495     -23.932  13.183  24.916  1.00 31.40           N  
ATOM   3810  CA  GLY   495     -25.301  13.672  24.877  1.00 31.40           C  
ATOM   3811  C   GLY   495     -25.792  14.180  26.220  1.00 31.40           C  
ATOM   3812  O   GLY   495     -25.487  13.594  27.260  1.00 31.40           O  
ATOM   3813  N   THR   496     -25.707  15.514  26.440  1.00 28.02           N  
ATOM   3814  CA  THR   496     -26.223  16.016  27.709  1.00 28.02           C  
ATOM   3815  C   THR   496     -27.748  15.957  27.734  1.00 28.02           C  
ATOM   3816  O   THR   496     -28.401  16.206  26.719  1.00 28.02           O  
ATOM   3817  CB  THR   496     -25.759  17.461  27.967  1.00 28.02           C  
ATOM   3818  OG1 THR   496     -26.245  18.308  26.919  1.00 28.02           O  
ATOM   3819  CG2 THR   496     -24.237  17.550  28.013  1.00 28.02           C  
ATOM   3820  N   SER   497     -28.352  14.937  28.052  1.00 27.84           N  
ATOM   3821  CA  SER   497     -29.724  15.130  28.509  1.00 27.84           C  
ATOM   3822  C   SER   497     -29.793  16.160  29.632  1.00 27.84           C  
ATOM   3823  O   SER   497     -28.785  16.449  30.279  1.00 27.84           O  
ATOM   3824  CB  SER   497     -30.323  13.805  28.983  1.00 27.84           C  
ATOM   3825  OG  SER   497     -29.641  13.327  30.130  1.00 27.84           O  
ATOM   3826  N   GLY   498     -30.164  17.417  29.402  1.00 25.10           N  
ATOM   3827  CA  GLY   498     -30.607  18.427  30.351  1.00 25.10           C  
ATOM   3828  C   GLY   498     -29.602  18.689  31.456  1.00 25.10           C  
ATOM   3829  O   GLY   498     -29.874  19.459  32.379  1.00 25.10           O  
ATOM   3830  N   MET   499     -28.300  18.561  31.367  1.00 24.22           N  
ATOM   3831  CA  MET   499     -27.482  19.147  32.426  1.00 24.22           C  
ATOM   3832  C   MET   499     -26.504  20.168  31.856  1.00 24.22           C  
ATOM   3833  O   MET   499     -25.655  19.828  31.031  1.00 24.22           O  
ATOM   3834  CB  MET   499     -26.719  18.057  33.181  1.00 24.22           C  
ATOM   3835  CG  MET   499     -27.547  17.355  34.245  1.00 24.22           C  
ATOM   3836  SD  MET   499     -26.521  16.339  35.377  1.00 24.22           S  
ATOM   3837  CE  MET   499     -27.734  15.084  35.870  1.00 24.22           C  
ATOM   3838  N   ASP   500     -26.924  21.064  31.097  1.00 24.82           N  
ATOM   3839  CA  ASP   500     -26.270  22.337  30.806  1.00 24.82           C  
ATOM   3840  C   ASP   500     -25.223  22.671  31.866  1.00 24.82           C  
ATOM   3841  O   ASP   500     -24.202  23.292  31.563  1.00 24.82           O  
ATOM   3842  CB  ASP   500     -27.303  23.462  30.715  1.00 24.82           C  
ATOM   3843  CG  ASP   500     -28.024  23.498  29.379  1.00 24.82           C  
ATOM   3844  OD1 ASP   500     -27.511  22.925  28.394  1.00 24.82           O  
ATOM   3845  OD2 ASP   500     -29.113  24.108  29.310  1.00 24.82           O  
ATOM   3846  N   THR   501     -24.765  21.719  32.803  1.00 23.53           N  
ATOM   3847  CA  THR   501     -23.627  21.926  33.691  1.00 23.53           C  
ATOM   3848  C   THR   501     -23.063  20.591  34.168  1.00 23.53           C  
ATOM   3849  O   THR   501     -23.815  19.646  34.415  1.00 23.53           O  
ATOM   3850  CB  THR   501     -24.017  22.786  34.907  1.00 23.53           C  
ATOM   3851  OG1 THR   501     -25.305  22.375  35.382  1.00 23.53           O  
ATOM   3852  CG2 THR   501     -24.072  24.265  34.541  1.00 23.53           C  
ATOM   3853  N   LEU   502     -22.276  19.833  33.274  1.00 26.74           N  
ATOM   3854  CA  LEU   502     -21.204  19.115  33.955  1.00 26.74           C  
ATOM   3855  C   LEU   502     -21.548  18.890  35.423  1.00 26.74           C  
ATOM   3856  O   LEU   502     -22.133  19.762  36.069  1.00 26.74           O  
ATOM   3857  CB  LEU   502     -19.886  19.886  33.840  1.00 26.74           C  
ATOM   3858  CG  LEU   502     -19.219  19.887  32.463  1.00 26.74           C  
ATOM   3859  CD1 LEU   502     -18.208  21.025  32.365  1.00 26.74           C  
ATOM   3860  CD2 LEU   502     -18.548  18.545  32.193  1.00 26.74           C  
ATOM   3861  N   PRO   503     -22.228  17.857  35.832  1.00 24.55           N  
ATOM   3862  CA  PRO   503     -22.741  17.820  37.204  1.00 24.55           C  
ATOM   3863  C   PRO   503     -22.058  18.835  38.117  1.00 24.55           C  
ATOM   3864  O   PRO   503     -20.829  18.946  38.112  1.00 24.55           O  
ATOM   3865  CB  PRO   503     -22.438  16.389  37.655  1.00 24.55           C  
ATOM   3866  CG  PRO   503     -21.624  15.803  36.547  1.00 24.55           C  
ATOM   3867  CD  PRO   503     -21.549  16.804  35.430  1.00 24.55           C  
ATOM   3868  N   HIS   504     -22.505  20.008  38.185  1.00 22.24           N  
ATOM   3869  CA  HIS   504     -22.259  21.120  39.097  1.00 22.24           C  
ATOM   3870  C   HIS   504     -21.961  20.621  40.507  1.00 22.24           C  
ATOM   3871  O   HIS   504     -21.211  21.258  41.249  1.00 22.24           O  
ATOM   3872  CB  HIS   504     -23.457  22.071  39.118  1.00 22.24           C  
ATOM   3873  CG  HIS   504     -23.171  23.410  38.517  1.00 22.24           C  
ATOM   3874  ND1 HIS   504     -23.282  23.658  37.166  1.00 22.24           N  
ATOM   3875  CD2 HIS   504     -22.781  24.575  39.087  1.00 22.24           C  
ATOM   3876  CE1 HIS   504     -22.970  24.922  36.930  1.00 22.24           C  
ATOM   3877  NE2 HIS   504     -22.663  25.500  38.079  1.00 22.24           N  
ATOM   3878  N   ASP   505     -22.401  19.416  40.879  1.00 23.94           N  
ATOM   3879  CA  ASP   505     -22.263  19.041  42.283  1.00 23.94           C  
ATOM   3880  C   ASP   505     -21.094  18.079  42.482  1.00 23.94           C  
ATOM   3881  O   ASP   505     -21.045  17.017  41.860  1.00 23.94           O  
ATOM   3882  CB  ASP   505     -23.558  18.411  42.800  1.00 23.94           C  
ATOM   3883  CG  ASP   505     -23.675  18.453  44.314  1.00 23.94           C  
ATOM   3884  OD1 ASP   505     -22.657  18.692  44.998  1.00 23.94           O  
ATOM   3885  OD2 ASP   505     -24.795  18.243  44.827  1.00 23.94           O  
ATOM   3886  N   PRO   506     -19.945  18.532  43.019  1.00 23.24           N  
ATOM   3887  CA  PRO   506     -18.849  17.609  43.321  1.00 23.24           C  
ATOM   3888  C   PRO   506     -19.338  16.276  43.883  1.00 23.24           C  
ATOM   3889  O   PRO   506     -18.693  15.244  43.683  1.00 23.24           O  
ATOM   3890  CB  PRO   506     -18.024  18.371  44.362  1.00 23.24           C  
ATOM   3891  CG  PRO   506     -18.789  19.631  44.608  1.00 23.24           C  
ATOM   3892  CD  PRO   506     -19.985  19.649  43.700  1.00 23.24           C  
ATOM   3893  N   SER   507     -20.272  16.338  44.768  1.00 24.67           N  
ATOM   3894  CA  SER   507     -20.604  14.970  45.150  1.00 24.67           C  
ATOM   3895  C   SER   507     -21.096  14.165  43.952  1.00 24.67           C  
ATOM   3896  O   SER   507     -21.192  12.938  44.019  1.00 24.67           O  
ATOM   3897  CB  SER   507     -21.668  14.963  46.250  1.00 24.67           C  
ATOM   3898  OG  SER   507     -22.906  15.443  45.755  1.00 24.67           O  
ATOM   3899  N   MET   508     -21.598  14.831  42.954  1.00 24.79           N  
ATOM   3900  CA  MET   508     -21.872  13.960  41.815  1.00 24.79           C  
ATOM   3901  C   MET   508     -20.608  13.718  40.998  1.00 24.79           C  
ATOM   3902  O   MET   508     -20.641  13.010  39.989  1.00 24.79           O  
ATOM   3903  CB  MET   508     -22.962  14.563  40.927  1.00 24.79           C  
ATOM   3904  CG  MET   508     -24.323  14.648  41.598  1.00 24.79           C  
ATOM   3905  SD  MET   508     -25.193  13.033  41.633  1.00 24.79           S  
ATOM   3906  CE  MET   508     -26.916  13.598  41.641  1.00 24.79           C  
ATOM   3907  N   LEU   509     -19.699  14.548  41.019  1.00 24.33           N  
ATOM   3908  CA  LEU   509     -18.388  14.168  40.505  1.00 24.33           C  
ATOM   3909  C   LEU   509     -17.886  12.897  41.182  1.00 24.33           C  
ATOM   3910  O   LEU   509     -17.242  12.062  40.544  1.00 24.33           O  
ATOM   3911  CB  LEU   509     -17.381  15.303  40.713  1.00 24.33           C  
ATOM   3912  CG  LEU   509     -17.532  16.519  39.797  1.00 24.33           C  
ATOM   3913  CD1 LEU   509     -16.758  17.706  40.361  1.00 24.33           C  
ATOM   3914  CD2 LEU   509     -17.059  16.188  38.386  1.00 24.33           C  
ATOM   3915  N   ASP   510     -17.815  12.920  42.489  1.00 23.36           N  
ATOM   3916  CA  ASP   510     -17.504  11.570  42.947  1.00 23.36           C  
ATOM   3917  C   ASP   510     -18.402  10.539  42.268  1.00 23.36           C  
ATOM   3918  O   ASP   510     -17.988   9.399  42.043  1.00 23.36           O  
ATOM   3919  CB  ASP   510     -17.649  11.473  44.468  1.00 23.36           C  
ATOM   3920  CG  ASP   510     -16.314  11.366  45.185  1.00 23.36           C  
ATOM   3921  OD1 ASP   510     -15.270  11.226  44.512  1.00 23.36           O  
ATOM   3922  OD2 ASP   510     -16.307  11.418  46.433  1.00 23.36           O  
ATOM   3923  N   GLN   511     -19.517  10.947  41.848  1.00 23.10           N  
ATOM   3924  CA  GLN   511     -20.294   9.934  41.142  1.00 23.10           C  
ATOM   3925  C   GLN   511     -19.866   9.830  39.681  1.00 23.10           C  
ATOM   3926  O   GLN   511     -20.399   9.012  38.929  1.00 23.10           O  
ATOM   3927  CB  GLN   511     -21.789  10.246  41.230  1.00 23.10           C  
ATOM   3928  CG  GLN   511     -22.421   9.857  42.559  1.00 23.10           C  
ATOM   3929  CD  GLN   511     -23.907  10.161  42.614  1.00 23.10           C  
ATOM   3930  OE1 GLN   511     -24.509  10.561  41.613  1.00 23.10           O  
ATOM   3931  NE2 GLN   511     -24.507   9.975  43.784  1.00 23.10           N  
ATOM   3932  N   ALA   512     -19.507  10.850  39.027  1.00 24.25           N  
ATOM   3933  CA  ALA   512     -18.884  10.483  37.757  1.00 24.25           C  
ATOM   3934  C   ALA   512     -17.694   9.554  37.979  1.00 24.25           C  
ATOM   3935  O   ALA   512     -16.994   9.196  37.029  1.00 24.25           O  
ATOM   3936  CB  ALA   512     -18.445  11.733  36.999  1.00 24.25           C  
ATOM   3937  N   ASN   513     -17.065   9.614  39.058  1.00 24.67           N  
ATOM   3938  CA  ASN   513     -16.257   8.407  39.194  1.00 24.67           C  
ATOM   3939  C   ASN   513     -17.127   7.155  39.273  1.00 24.67           C  
ATOM   3940  O   ASN   513     -16.880   6.274  40.098  1.00 24.67           O  
ATOM   3941  CB  ASN   513     -15.351   8.502  40.423  1.00 24.67           C  
ATOM   3942  CG  ASN   513     -14.056   9.236  40.139  1.00 24.67           C  
ATOM   3943  OD1 ASN   513     -13.684   9.438  38.980  1.00 24.67           O  
ATOM   3944  ND2 ASN   513     -13.359   9.640  41.195  1.00 24.67           N  
ATOM   3945  N   LEU   514     -18.460   7.266  39.041  1.00 23.55           N  
ATOM   3946  CA  LEU   514     -19.227   6.039  38.856  1.00 23.55           C  
ATOM   3947  C   LEU   514     -18.406   4.992  38.110  1.00 23.55           C  
ATOM   3948  O   LEU   514     -17.878   5.265  37.029  1.00 23.55           O  
ATOM   3949  CB  LEU   514     -20.523   6.326  38.093  1.00 23.55           C  
ATOM   3950  CG  LEU   514     -21.666   6.937  38.904  1.00 23.55           C  
ATOM   3951  CD1 LEU   514     -22.728   7.513  37.973  1.00 23.55           C  
ATOM   3952  CD2 LEU   514     -22.274   5.897  39.840  1.00 23.55           C  
ATOM   3953  N   GLU   515     -17.481   4.396  38.660  1.00 22.51           N  
ATOM   3954  CA  GLU   515     -17.493   2.938  38.737  1.00 22.51           C  
ATOM   3955  C   GLU   515     -18.672   2.355  37.963  1.00 22.51           C  
ATOM   3956  O   GLU   515     -19.823   2.722  38.205  1.00 22.51           O  
ATOM   3957  CB  GLU   515     -17.542   2.477  40.196  1.00 22.51           C  
ATOM   3958  CG  GLU   515     -16.207   2.583  40.919  1.00 22.51           C  
ATOM   3959  CD  GLU   515     -16.250   2.042  42.340  1.00 22.51           C  
ATOM   3960  OE1 GLU   515     -15.230   2.144  43.059  1.00 22.51           O  
ATOM   3961  OE2 GLU   515     -17.312   1.511  42.736  1.00 22.51           O  
ATOM   3962  N   TYR   516     -18.933   2.756  36.688  1.00 26.18           N  
ATOM   3963  CA  TYR   516     -19.652   1.891  35.759  1.00 26.18           C  
ATOM   3964  C   TYR   516     -20.199   0.660  36.472  1.00 26.18           C  
ATOM   3965  O   TYR   516     -19.793  -0.467  36.178  1.00 26.18           O  
ATOM   3966  CB  TYR   516     -18.739   1.464  34.606  1.00 26.18           C  
ATOM   3967  CG  TYR   516     -18.800   2.383  33.411  1.00 26.18           C  
ATOM   3968  CD1 TYR   516     -19.732   2.177  32.397  1.00 26.18           C  
ATOM   3969  CD2 TYR   516     -17.925   3.458  33.293  1.00 26.18           C  
ATOM   3970  CE1 TYR   516     -19.791   3.021  31.292  1.00 26.18           C  
ATOM   3971  CE2 TYR   516     -17.975   4.308  32.193  1.00 26.18           C  
ATOM   3972  CZ  TYR   516     -18.910   4.082  31.199  1.00 26.18           C  
ATOM   3973  OH  TYR   516     -18.964   4.920  30.108  1.00 26.18           O  
ATOM   3974  N   SER   517     -20.288   0.583  37.815  1.00 21.69           N  
ATOM   3975  CA  SER   517     -20.878  -0.649  38.328  1.00 21.69           C  
ATOM   3976  C   SER   517     -22.401  -0.584  38.304  1.00 21.69           C  
ATOM   3977  O   SER   517     -22.990   0.435  38.668  1.00 21.69           O  
ATOM   3978  CB  SER   517     -20.393  -0.923  39.752  1.00 21.69           C  
ATOM   3979  OG  SER   517     -21.087  -0.112  40.684  1.00 21.69           O  
ATOM   3980  N   TYR   518     -23.029  -0.802  37.057  1.00 24.51           N  
ATOM   3981  CA  TYR   518     -24.447  -1.137  37.130  1.00 24.51           C  
ATOM   3982  C   TYR   518     -24.719  -2.113  38.268  1.00 24.51           C  
ATOM   3983  O   TYR   518     -24.046  -3.139  38.389  1.00 24.51           O  
ATOM   3984  CB  TYR   518     -24.927  -1.733  35.804  1.00 24.51           C  
ATOM   3985  CG  TYR   518     -26.420  -1.951  35.742  1.00 24.51           C  
ATOM   3986  CD1 TYR   518     -26.966  -3.222  35.907  1.00 24.51           C  
ATOM   3987  CD2 TYR   518     -27.287  -0.887  35.516  1.00 24.51           C  
ATOM   3988  CE1 TYR   518     -28.341  -3.428  35.849  1.00 24.51           C  
ATOM   3989  CE2 TYR   518     -28.663  -1.081  35.455  1.00 24.51           C  
ATOM   3990  CZ  TYR   518     -29.180  -2.353  35.623  1.00 24.51           C  
ATOM   3991  OH  TYR   518     -30.541  -2.551  35.564  1.00 24.51           O  
ATOM   3992  N   ASP   519     -25.540  -1.731  39.318  1.00 21.66           N  
ATOM   3993  CA  ASP   519     -26.318  -2.493  40.290  1.00 21.66           C  
ATOM   3994  C   ASP   519     -27.768  -2.643  39.836  1.00 21.66           C  
ATOM   3995  O   ASP   519     -28.508  -1.660  39.769  1.00 21.66           O  
ATOM   3996  CB  ASP   519     -26.264  -1.822  41.664  1.00 21.66           C  
ATOM   3997  CG  ASP   519     -26.860  -2.680  42.766  1.00 21.66           C  
ATOM   3998  OD1 ASP   519     -27.390  -3.773  42.470  1.00 21.66           O  
ATOM   3999  OD2 ASP   519     -26.801  -2.259  43.942  1.00 21.66           O  
ATOM   4000  N   PRO   520     -28.277  -3.804  39.499  1.00 21.70           N  
ATOM   4001  CA  PRO   520     -29.676  -3.976  39.097  1.00 21.70           C  
ATOM   4002  C   PRO   520     -30.655  -3.683  40.231  1.00 21.70           C  
ATOM   4003  O   PRO   520     -31.855  -3.523  39.990  1.00 21.70           O  
ATOM   4004  CB  PRO   520     -29.745  -5.448  38.682  1.00 21.70           C  
ATOM   4005  CG  PRO   520     -28.474  -6.048  39.190  1.00 21.70           C  
ATOM   4006  CD  PRO   520     -27.543  -4.936  39.579  1.00 21.70           C  
ATOM   4007  N   SER   521     -30.166  -3.607  41.489  1.00 23.18           N  
ATOM   4008  CA  SER   521     -31.196  -3.620  42.522  1.00 23.18           C  
ATOM   4009  C   SER   521     -31.646  -2.205  42.871  1.00 23.18           C  
ATOM   4010  O   SER   521     -32.658  -2.020  43.551  1.00 23.18           O  
ATOM   4011  CB  SER   521     -30.686  -4.326  43.779  1.00 23.18           C  
ATOM   4012  OG  SER   521     -29.652  -3.576  44.393  1.00 23.18           O  
ATOM   4013  N   THR   522     -31.000  -1.197  42.346  1.00 25.03           N  
ATOM   4014  CA  THR   522     -31.551   0.109  42.687  1.00 25.03           C  
ATOM   4015  C   THR   522     -32.092   0.809  41.443  1.00 25.03           C  
ATOM   4016  O   THR   522     -31.555   0.640  40.346  1.00 25.03           O  
ATOM   4017  CB  THR   522     -30.493   1.003  43.362  1.00 25.03           C  
ATOM   4018  OG1 THR   522     -29.337   1.085  42.519  1.00 25.03           O  
ATOM   4019  CG2 THR   522     -30.081   0.438  44.717  1.00 25.03           C  
ATOM   4020  N   SER   523     -33.327   0.763  41.190  1.00 24.11           N  
ATOM   4021  CA  SER   523     -34.204   1.229  40.121  1.00 24.11           C  
ATOM   4022  C   SER   523     -34.183   2.750  40.013  1.00 24.11           C  
ATOM   4023  O   SER   523     -35.059   3.345  39.380  1.00 24.11           O  
ATOM   4024  CB  SER   523     -35.636   0.746  40.353  1.00 24.11           C  
ATOM   4025  OG  SER   523     -36.278   1.531  41.342  1.00 24.11           O  
ATOM   4026  N   HIS   524     -33.201   3.448  40.576  1.00 23.25           N  
ATOM   4027  CA  HIS   524     -33.271   4.763  39.950  1.00 23.25           C  
ATOM   4028  C   HIS   524     -32.488   4.792  38.641  1.00 23.25           C  
ATOM   4029  O   HIS   524     -31.439   4.155  38.526  1.00 23.25           O  
ATOM   4030  CB  HIS   524     -32.743   5.838  40.901  1.00 23.25           C  
ATOM   4031  CG  HIS   524     -33.546   5.977  42.155  1.00 23.25           C  
ATOM   4032  ND1 HIS   524     -34.739   6.665  42.202  1.00 23.25           N  
ATOM   4033  CD2 HIS   524     -33.326   5.512  43.407  1.00 23.25           C  
ATOM   4034  CE1 HIS   524     -35.219   6.618  43.433  1.00 23.25           C  
ATOM   4035  NE2 HIS   524     -34.381   5.924  44.184  1.00 23.25           N  
ATOM   4036  N   GLU   525     -33.138   4.576  37.502  1.00 26.01           N  
ATOM   4037  CA  GLU   525     -32.858   4.791  36.085  1.00 26.01           C  
ATOM   4038  C   GLU   525     -31.882   5.947  35.885  1.00 26.01           C  
ATOM   4039  O   GLU   525     -32.286   7.049  35.510  1.00 26.01           O  
ATOM   4040  CB  GLU   525     -34.154   5.057  35.315  1.00 26.01           C  
ATOM   4041  CG  GLU   525     -35.059   3.840  35.194  1.00 26.01           C  
ATOM   4042  CD  GLU   525     -36.207   4.040  34.219  1.00 26.01           C  
ATOM   4043  OE1 GLU   525     -36.926   3.061  33.918  1.00 26.01           O  
ATOM   4044  OE2 GLU   525     -36.390   5.187  33.752  1.00 26.01           O  
ATOM   4045  N   LYS   526     -30.965   6.108  36.723  1.00 26.06           N  
ATOM   4046  CA  LYS   526     -29.795   6.982  36.708  1.00 26.06           C  
ATOM   4047  C   LYS   526     -29.244   7.138  35.294  1.00 26.06           C  
ATOM   4048  O   LYS   526     -29.094   6.153  34.568  1.00 26.06           O  
ATOM   4049  CB  LYS   526     -28.708   6.440  37.638  1.00 26.06           C  
ATOM   4050  CG  LYS   526     -28.314   7.397  38.753  1.00 26.06           C  
ATOM   4051  CD  LYS   526     -27.301   6.766  39.699  1.00 26.06           C  
ATOM   4052  CE  LYS   526     -26.929   7.711  40.833  1.00 26.06           C  
ATOM   4053  NZ  LYS   526     -26.143   7.018  41.897  1.00 26.06           N  
ATOM   4054  N   GLU   527     -29.701   8.066  34.578  1.00 27.61           N  
ATOM   4055  CA  GLU   527     -29.500   8.898  33.396  1.00 27.61           C  
ATOM   4056  C   GLU   527     -28.038   8.893  32.958  1.00 27.61           C  
ATOM   4057  O   GLU   527     -27.207   9.589  33.543  1.00 27.61           O  
ATOM   4058  CB  GLU   527     -29.963  10.333  33.663  1.00 27.61           C  
ATOM   4059  CG  GLU   527     -31.476  10.498  33.677  1.00 27.61           C  
ATOM   4060  CD  GLU   527     -31.921  11.931  33.922  1.00 27.61           C  
ATOM   4061  OE1 GLU   527     -33.142  12.204  33.874  1.00 27.61           O  
ATOM   4062  OE2 GLU   527     -31.041  12.788  34.163  1.00 27.61           O  
ATOM   4063  N   ASP   528     -27.483   7.739  32.972  1.00 27.22           N  
ATOM   4064  CA  ASP   528     -26.289   7.117  32.408  1.00 27.22           C  
ATOM   4065  C   ASP   528     -25.701   7.973  31.288  1.00 27.22           C  
ATOM   4066  O   ASP   528     -26.438   8.506  30.456  1.00 27.22           O  
ATOM   4067  CB  ASP   528     -26.608   5.715  31.887  1.00 27.22           C  
ATOM   4068  CG  ASP   528     -26.522   4.648  32.964  1.00 27.22           C  
ATOM   4069  OD1 ASP   528     -25.917   4.903  34.028  1.00 27.22           O  
ATOM   4070  OD2 ASP   528     -27.060   3.541  32.745  1.00 27.22           O  
ATOM   4071  N   ILE   529     -24.874   8.823  31.537  1.00 28.46           N  
ATOM   4072  CA  ILE   529     -23.883   9.412  30.643  1.00 28.46           C  
ATOM   4073  C   ILE   529     -23.526   8.415  29.542  1.00 28.46           C  
ATOM   4074  O   ILE   529     -23.195   7.261  29.824  1.00 28.46           O  
ATOM   4075  CB  ILE   529     -22.613   9.841  31.410  1.00 28.46           C  
ATOM   4076  CG1 ILE   529     -22.974  10.814  32.538  1.00 28.46           C  
ATOM   4077  CG2 ILE   529     -21.590  10.464  30.456  1.00 28.46           C  
ATOM   4078  CD1 ILE   529     -21.810  11.150  33.461  1.00 28.46           C  
ATOM   4079  N   ASP   530     -24.069   8.654  28.406  1.00 29.19           N  
ATOM   4080  CA  ASP   530     -24.073   7.967  27.118  1.00 29.19           C  
ATOM   4081  C   ASP   530     -22.670   7.917  26.518  1.00 29.19           C  
ATOM   4082  O   ASP   530     -22.141   8.939  26.076  1.00 29.19           O  
ATOM   4083  CB  ASP   530     -25.037   8.651  26.146  1.00 29.19           C  
ATOM   4084  CG  ASP   530     -26.496   8.432  26.505  1.00 29.19           C  
ATOM   4085  OD1 ASP   530     -26.807   7.461  27.227  1.00 29.19           O  
ATOM   4086  OD2 ASP   530     -27.342   9.236  26.058  1.00 29.19           O  
ATOM   4087  N   ASN   531     -21.831   7.124  26.923  1.00 30.57           N  
ATOM   4088  CA  ASN   531     -20.593   7.031  26.156  1.00 30.57           C  
ATOM   4089  C   ASN   531     -20.638   5.880  25.156  1.00 30.57           C  
ATOM   4090  O   ASN   531     -21.081   4.779  25.490  1.00 30.57           O  
ATOM   4091  CB  ASN   531     -19.392   6.876  27.092  1.00 30.57           C  
ATOM   4092  CG  ASN   531     -18.994   8.180  27.753  1.00 30.57           C  
ATOM   4093  OD1 ASN   531     -19.272   9.264  27.233  1.00 30.57           O  
ATOM   4094  ND2 ASN   531     -18.342   8.086  28.906  1.00 30.57           N  
ATOM   4095  N   ILE   532     -21.058   6.170  24.030  1.00 30.39           N  
ATOM   4096  CA  ILE   532     -20.696   5.085  23.125  1.00 30.39           C  
ATOM   4097  C   ILE   532     -19.183   5.071  22.916  1.00 30.39           C  
ATOM   4098  O   ILE   532     -18.586   6.098  22.584  1.00 30.39           O  
ATOM   4099  CB  ILE   532     -21.423   5.216  21.768  1.00 30.39           C  
ATOM   4100  CG1 ILE   532     -22.941   5.253  21.976  1.00 30.39           C  
ATOM   4101  CG2 ILE   532     -21.027   4.071  20.831  1.00 30.39           C  
ATOM   4102  CD1 ILE   532     -23.734   5.519  20.704  1.00 30.39           C  
ATOM   4103  N   THR   533     -18.554   4.217  23.562  1.00 31.44           N  
ATOM   4104  CA  THR   533     -17.134   4.010  23.296  1.00 31.44           C  
ATOM   4105  C   THR   533     -16.935   2.932  22.235  1.00 31.44           C  
ATOM   4106  O   THR   533     -17.517   1.849  22.326  1.00 31.44           O  
ATOM   4107  CB  THR   533     -16.377   3.618  24.579  1.00 31.44           C  
ATOM   4108  OG1 THR   533     -16.796   4.469  25.653  1.00 31.44           O  
ATOM   4109  CG2 THR   533     -14.870   3.759  24.392  1.00 31.44           C  
ATOM   4110  N   VAL   534     -16.664   3.322  21.069  1.00 31.56           N  
ATOM   4111  CA  VAL   534     -16.189   2.264  20.183  1.00 31.56           C  
ATOM   4112  C   VAL   534     -14.691   2.050  20.390  1.00 31.56           C  
ATOM   4113  O   VAL   534     -13.884   2.934  20.090  1.00 31.56           O  
ATOM   4114  CB  VAL   534     -16.481   2.592  18.701  1.00 31.56           C  
ATOM   4115  CG1 VAL   534     -16.328   1.344  17.832  1.00 31.56           C  
ATOM   4116  CG2 VAL   534     -17.881   3.183  18.552  1.00 31.56           C  
ATOM   4117  N   PRO   535     -14.297   1.271  21.337  1.00 31.37           N  
ATOM   4118  CA  PRO   535     -12.837   1.193  21.430  1.00 31.37           C  
ATOM   4119  C   PRO   535     -12.171   0.969  20.074  1.00 31.37           C  
ATOM   4120  O   PRO   535     -12.678   0.202  19.252  1.00 31.37           O  
ATOM   4121  CB  PRO   535     -12.607  -0.005  22.355  1.00 31.37           C  
ATOM   4122  CG  PRO   535     -13.964  -0.601  22.554  1.00 31.37           C  
ATOM   4123  CD  PRO   535     -14.975   0.277  21.873  1.00 31.37           C  
ATOM   4124  N   LEU   536     -11.283   1.839  19.718  1.00 33.23           N  
ATOM   4125  CA  LEU   536     -10.556   1.465  18.510  1.00 33.23           C  
ATOM   4126  C   LEU   536      -9.107   1.116  18.833  1.00 33.23           C  
ATOM   4127  O   LEU   536      -8.537   1.641  19.793  1.00 33.23           O  
ATOM   4128  CB  LEU   536     -10.603   2.599  17.482  1.00 33.23           C  
ATOM   4129  CG  LEU   536     -11.945   2.826  16.784  1.00 33.23           C  
ATOM   4130  CD1 LEU   536     -12.045   4.262  16.283  1.00 33.23           C  
ATOM   4131  CD2 LEU   536     -12.123   1.840  15.635  1.00 33.23           C  
ATOM   4132  N   ALA   537      -8.820  -0.214  18.913  1.00 29.81           N  
ATOM   4133  CA  ALA   537      -7.574  -0.955  19.091  1.00 29.81           C  
ATOM   4134  C   ALA   537      -6.380  -0.152  18.584  1.00 29.81           C  
ATOM   4135  O   ALA   537      -6.548   0.934  18.023  1.00 29.81           O  
ATOM   4136  CB  ALA   537      -7.649  -2.301  18.373  1.00 29.81           C  
ATOM   4137  N   ARG   538      -5.211  -0.500  18.935  1.00 32.30           N  
ATOM   4138  CA  ARG   538      -3.888  -0.086  18.478  1.00 32.30           C  
ATOM   4139  C   ARG   538      -3.830  -0.022  16.955  1.00 32.30           C  
ATOM   4140  O   ARG   538      -4.227  -0.969  16.273  1.00 32.30           O  
ATOM   4141  CB  ARG   538      -2.814  -1.040  19.004  1.00 32.30           C  
ATOM   4142  CG  ARG   538      -2.099  -0.537  20.248  1.00 32.30           C  
ATOM   4143  CD  ARG   538      -0.963  -1.464  20.659  1.00 32.30           C  
ATOM   4144  NE  ARG   538       0.256  -0.720  20.962  1.00 32.30           N  
ATOM   4145  CZ  ARG   538       1.432  -1.275  21.243  1.00 32.30           C  
ATOM   4146  NH1 ARG   538       1.572  -2.596  21.264  1.00 32.30           N  
ATOM   4147  NH2 ARG   538       2.477  -0.504  21.504  1.00 32.30           N  
ATOM   4148  N   ILE   539      -3.988   1.163  16.445  1.00 36.31           N  
ATOM   4149  CA  ILE   539      -3.587   1.245  15.044  1.00 36.31           C  
ATOM   4150  C   ILE   539      -2.085   1.000  14.922  1.00 36.31           C  
ATOM   4151  O   ILE   539      -1.280   1.737  15.499  1.00 36.31           O  
ATOM   4152  CB  ILE   539      -3.958   2.613  14.430  1.00 36.31           C  
ATOM   4153  CG1 ILE   539      -5.450   2.902  14.632  1.00 36.31           C  
ATOM   4154  CG2 ILE   539      -3.589   2.656  12.944  1.00 36.31           C  
ATOM   4155  CD1 ILE   539      -5.883   4.283  14.159  1.00 36.31           C  
ATOM   4156  N   GLY   540      -1.681  -0.250  15.009  1.00 31.55           N  
ATOM   4157  CA  GLY   540      -0.294  -0.681  14.947  1.00 31.55           C  
ATOM   4158  C   GLY   540       0.477  -0.048  13.804  1.00 31.55           C  
ATOM   4159  O   GLY   540      -0.110   0.612  12.943  1.00 31.55           O  
ATOM   4160  N   ALA   541       1.602   0.507  14.072  1.00 31.94           N  
ATOM   4161  CA  ALA   541       2.790   0.644  13.233  1.00 31.94           C  
ATOM   4162  C   ALA   541       2.726  -0.297  12.033  1.00 31.94           C  
ATOM   4163  O   ALA   541       2.106  -1.361  12.103  1.00 31.94           O  
ATOM   4164  CB  ALA   541       4.052   0.375  14.049  1.00 31.94           C  
ATOM   4165  N   LEU   542       2.095   0.169  10.947  1.00 34.20           N  
ATOM   4166  CA  LEU   542       2.339  -0.647   9.762  1.00 34.20           C  
ATOM   4167  C   LEU   542       3.362  -1.739  10.055  1.00 34.20           C  
ATOM   4168  O   LEU   542       4.314  -1.517  10.806  1.00 34.20           O  
ATOM   4169  CB  LEU   542       2.824   0.226   8.601  1.00 34.20           C  
ATOM   4170  CG  LEU   542       1.791   1.173   7.987  1.00 34.20           C  
ATOM   4171  CD1 LEU   542       2.488   2.282   7.205  1.00 34.20           C  
ATOM   4172  CD2 LEU   542       0.827   0.404   7.090  1.00 34.20           C  
ATOM   4173  N   LEU   543       2.880  -2.961  10.435  1.00 31.20           N  
ATOM   4174  CA  LEU   543       3.858  -4.043  10.463  1.00 31.20           C  
ATOM   4175  C   LEU   543       4.786  -3.969   9.255  1.00 31.20           C  
ATOM   4176  O   LEU   543       4.374  -3.535   8.177  1.00 31.20           O  
ATOM   4177  CB  LEU   543       3.153  -5.402  10.498  1.00 31.20           C  
ATOM   4178  CG  LEU   543       2.355  -5.720  11.763  1.00 31.20           C  
ATOM   4179  CD1 LEU   543       1.490  -6.957  11.547  1.00 31.20           C  
ATOM   4180  CD2 LEU   543       3.291  -5.916  12.951  1.00 31.20           C  
ATOM   4181  N   PRO   544       6.040  -3.668   9.405  1.00 31.32           N  
ATOM   4182  CA  PRO   544       6.848  -4.033   8.239  1.00 31.32           C  
ATOM   4183  C   PRO   544       6.359  -5.309   7.557  1.00 31.32           C  
ATOM   4184  O   PRO   544       5.900  -6.235   8.230  1.00 31.32           O  
ATOM   4185  CB  PRO   544       8.247  -4.230   8.827  1.00 31.32           C  
ATOM   4186  CG  PRO   544       8.062  -4.103  10.304  1.00 31.32           C  
ATOM   4187  CD  PRO   544       6.629  -3.746  10.576  1.00 31.32           C  
ATOM   4188  N   ASP   545       5.528  -5.392   6.568  1.00 29.56           N  
ATOM   4189  CA  ASP   545       5.199  -6.692   5.993  1.00 29.56           C  
ATOM   4190  C   ASP   545       6.120  -7.782   6.538  1.00 29.56           C  
ATOM   4191  O   ASP   545       7.098  -7.488   7.228  1.00 29.56           O  
ATOM   4192  CB  ASP   545       5.289  -6.643   4.466  1.00 29.56           C  
ATOM   4193  CG  ASP   545       3.987  -6.223   3.809  1.00 29.56           C  
ATOM   4194  OD1 ASP   545       2.972  -6.057   4.518  1.00 29.56           O  
ATOM   4195  OD2 ASP   545       3.975  -6.060   2.569  1.00 29.56           O  
ATOM   4196  N   THR   546       5.730  -8.949   6.683  1.00 28.43           N  
ATOM   4197  CA  THR   546       6.389 -10.128   6.133  1.00 28.43           C  
ATOM   4198  C   THR   546       6.913  -9.848   4.727  1.00 28.43           C  
ATOM   4199  O   THR   546       6.160  -9.413   3.853  1.00 28.43           O  
ATOM   4200  CB  THR   546       5.434 -11.336   6.096  1.00 28.43           C  
ATOM   4201  OG1 THR   546       4.617 -11.327   7.273  1.00 28.43           O  
ATOM   4202  CG2 THR   546       6.209 -12.648   6.039  1.00 28.43           C  
ATOM   4203  N   GLU   547       7.761  -8.881   4.546  1.00 32.99           N  
ATOM   4204  CA  GLU   547       8.764  -8.831   3.487  1.00 32.99           C  
ATOM   4205  C   GLU   547       8.159  -9.200   2.135  1.00 32.99           C  
ATOM   4206  O   GLU   547       7.593 -10.284   1.978  1.00 32.99           O  
ATOM   4207  CB  GLU   547       9.936  -9.762   3.810  1.00 32.99           C  
ATOM   4208  CG  GLU   547      10.750  -9.328   5.021  1.00 32.99           C  
ATOM   4209  CD  GLU   547      11.957 -10.215   5.281  1.00 32.99           C  
ATOM   4210  OE1 GLU   547      12.772  -9.885   6.172  1.00 32.99           O  
ATOM   4211  OE2 GLU   547      12.089 -11.248   4.587  1.00 32.99           O  
ATOM   4212  N   VAL   548       7.260  -8.573   1.598  1.00 31.14           N  
ATOM   4213  CA  VAL   548       7.089  -9.062   0.234  1.00 31.14           C  
ATOM   4214  C   VAL   548       8.327  -8.727  -0.595  1.00 31.14           C  
ATOM   4215  O   VAL   548       8.705  -7.559  -0.713  1.00 31.14           O  
ATOM   4216  CB  VAL   548       5.826  -8.467  -0.429  1.00 31.14           C  
ATOM   4217  CG1 VAL   548       5.583  -9.102  -1.797  1.00 31.14           C  
ATOM   4218  CG2 VAL   548       4.610  -8.656   0.476  1.00 31.14           C  
ATOM   4219  N   ASN   549       9.392  -9.331  -0.265  1.00 35.49           N  
ATOM   4220  CA  ASN   549      10.570  -9.471  -1.114  1.00 35.49           C  
ATOM   4221  C   ASN   549      10.207  -9.386  -2.594  1.00 35.49           C  
ATOM   4222  O   ASN   549       9.780 -10.376  -3.191  1.00 35.49           O  
ATOM   4223  CB  ASN   549      11.292 -10.788  -0.819  1.00 35.49           C  
ATOM   4224  CG  ASN   549      12.130 -10.725   0.442  1.00 35.49           C  
ATOM   4225  OD1 ASN   549      12.614  -9.657   0.828  1.00 35.49           O  
ATOM   4226  ND2 ASN   549      12.308 -11.867   1.095  1.00 35.49           N  
ATOM   4227  N   GLU   550       9.574  -8.443  -3.021  1.00 42.20           N  
ATOM   4228  CA  GLU   550       9.477  -8.666  -4.461  1.00 42.20           C  
ATOM   4229  C   GLU   550      10.754  -8.232  -5.174  1.00 42.20           C  
ATOM   4230  O   GLU   550      11.444  -7.315  -4.721  1.00 42.20           O  
ATOM   4231  CB  GLU   550       8.272  -7.922  -5.040  1.00 42.20           C  
ATOM   4232  CG  GLU   550       6.931  -8.532  -4.658  1.00 42.20           C  
ATOM   4233  CD  GLU   550       5.758  -7.918  -5.405  1.00 42.20           C  
ATOM   4234  OE1 GLU   550       4.613  -8.396  -5.236  1.00 42.20           O  
ATOM   4235  OE2 GLU   550       5.985  -6.952  -6.167  1.00 42.20           O  
ATOM   4236  N   ALA   551      11.425  -9.111  -5.748  1.00 50.91           N  
ATOM   4237  CA  ALA   551      12.553  -8.745  -6.600  1.00 50.91           C  
ATOM   4238  C   ALA   551      12.299  -7.415  -7.305  1.00 50.91           C  
ATOM   4239  O   ALA   551      11.183  -7.148  -7.756  1.00 50.91           O  
ATOM   4240  CB  ALA   551      12.825  -9.843  -7.625  1.00 50.91           C  
ATOM   4241  N   PRO   552      13.191  -6.519  -7.219  1.00 62.20           N  
ATOM   4242  CA  PRO   552      12.992  -5.246  -7.917  1.00 62.20           C  
ATOM   4243  C   PRO   552      12.770  -5.423  -9.417  1.00 62.20           C  
ATOM   4244  O   PRO   552      13.219  -6.414  -9.998  1.00 62.20           O  
ATOM   4245  CB  PRO   552      14.294  -4.488  -7.644  1.00 62.20           C  
ATOM   4246  CG  PRO   552      15.273  -5.542  -7.242  1.00 62.20           C  
ATOM   4247  CD  PRO   552      14.510  -6.757  -6.798  1.00 62.20           C  
ATOM   4248  N   PHE   553      11.976  -4.591 -10.000  1.00 72.86           N  
ATOM   4249  CA  PHE   553      11.784  -4.448 -11.438  1.00 72.86           C  
ATOM   4250  C   PHE   553      13.111  -4.176 -12.137  1.00 72.86           C  
ATOM   4251  O   PHE   553      13.895  -3.337 -11.688  1.00 72.86           O  
ATOM   4252  CB  PHE   553      10.791  -3.322 -11.741  1.00 72.86           C  
ATOM   4253  CG  PHE   553      10.493  -3.152 -13.206  1.00 72.86           C  
ATOM   4254  CD1 PHE   553      10.481  -1.890 -13.786  1.00 72.86           C  
ATOM   4255  CD2 PHE   553      10.224  -4.257 -14.004  1.00 72.86           C  
ATOM   4256  CE1 PHE   553      10.205  -1.730 -15.142  1.00 72.86           C  
ATOM   4257  CE2 PHE   553       9.948  -4.105 -15.360  1.00 72.86           C  
ATOM   4258  CZ  PHE   553       9.938  -2.841 -15.926  1.00 72.86           C  
ATOM   4259  N   GLU   554      13.422  -4.961 -13.061  1.00 75.18           N  
ATOM   4260  CA  GLU   554      14.679  -4.903 -13.800  1.00 75.18           C  
ATOM   4261  C   GLU   554      14.439  -4.988 -15.305  1.00 75.18           C  
ATOM   4262  O   GLU   554      13.460  -5.591 -15.750  1.00 75.18           O  
ATOM   4263  CB  GLU   554      15.618  -6.027 -13.353  1.00 75.18           C  
ATOM   4264  CG  GLU   554      15.786  -6.124 -11.844  1.00 75.18           C  
ATOM   4265  CD  GLU   554      16.629  -7.312 -11.409  1.00 75.18           C  
ATOM   4266  OE1 GLU   554      16.756  -7.551 -10.187  1.00 75.18           O  
ATOM   4267  OE2 GLU   554      17.166  -8.010 -12.298  1.00 75.18           O  
ATOM   4268  N   VAL   555      15.436  -4.308 -16.081  1.00 82.10           N  
ATOM   4269  CA  VAL   555      15.437  -4.454 -17.533  1.00 82.10           C  
ATOM   4270  C   VAL   555      16.870  -4.602 -18.037  1.00 82.10           C  
ATOM   4271  O   VAL   555      17.795  -4.005 -17.482  1.00 82.10           O  
ATOM   4272  CB  VAL   555      14.749  -3.255 -18.224  1.00 82.10           C  
ATOM   4273  CG1 VAL   555      15.551  -1.974 -18.005  1.00 82.10           C  
ATOM   4274  CG2 VAL   555      14.572  -3.530 -19.716  1.00 82.10           C  
ATOM   4275  N   ASN   556      17.063  -5.512 -19.000  1.00 78.71           N  
ATOM   4276  CA  ASN   556      18.352  -5.711 -19.654  1.00 78.71           C  
ATOM   4277  C   ASN   556      18.199  -5.854 -21.165  1.00 78.71           C  
ATOM   4278  O   ASN   556      17.138  -6.250 -21.651  1.00 78.71           O  
ATOM   4279  CB  ASN   556      19.065  -6.934 -19.074  1.00 78.71           C  
ATOM   4280  CG  ASN   556      19.575  -6.701 -17.666  1.00 78.71           C  
ATOM   4281  OD1 ASN   556      20.115  -5.635 -17.356  1.00 78.71           O  
ATOM   4282  ND2 ASN   556      19.407  -7.695 -16.801  1.00 78.71           N  
ATOM   4283  N   PHE   557      19.240  -5.374 -21.854  1.00 77.76           N  
ATOM   4284  CA  PHE   557      19.289  -5.696 -23.275  1.00 77.76           C  
ATOM   4285  C   PHE   557      19.552  -7.183 -23.484  1.00 77.76           C  
ATOM   4286  O   PHE   557      20.242  -7.815 -22.682  1.00 77.76           O  
ATOM   4287  CB  PHE   557      20.368  -4.868 -23.979  1.00 77.76           C  
ATOM   4288  CG  PHE   557      19.948  -3.456 -24.283  1.00 77.76           C  
ATOM   4289  CD1 PHE   557      19.046  -3.190 -25.307  1.00 77.76           C  
ATOM   4290  CD2 PHE   557      20.454  -2.394 -23.546  1.00 77.76           C  
ATOM   4291  CE1 PHE   557      18.655  -1.884 -25.591  1.00 77.76           C  
ATOM   4292  CE2 PHE   557      20.068  -1.086 -23.824  1.00 77.76           C  
ATOM   4293  CZ  PHE   557      19.169  -0.833 -24.848  1.00 77.76           C  
ATOM   4294  N   GLY   558      18.772  -7.784 -24.294  1.00 66.12           N  
ATOM   4295  CA  GLY   558      18.983  -9.184 -24.626  1.00 66.12           C  
ATOM   4296  C   GLY   558      20.370  -9.465 -25.172  1.00 66.12           C  
ATOM   4297  O   GLY   558      21.121  -8.537 -25.481  1.00 66.12           O  
ATOM   4298  N   ALA   559      20.806 -10.645 -25.029  1.00 55.81           N  
ATOM   4299  CA  ALA   559      22.135 -11.161 -25.349  1.00 55.81           C  
ATOM   4300  C   ALA   559      22.445 -10.996 -26.833  1.00 55.81           C  
ATOM   4301  O   ALA   559      23.591 -11.163 -27.257  1.00 55.81           O  
ATOM   4302  CB  ALA   559      22.246 -12.630 -24.945  1.00 55.81           C  
ATOM   4303  N   ASN   560      21.496 -10.670 -27.645  1.00 54.36           N  
ATOM   4304  CA  ASN   560      21.755 -10.654 -29.081  1.00 54.36           C  
ATOM   4305  C   ASN   560      22.623  -9.465 -29.481  1.00 54.36           C  
ATOM   4306  O   ASN   560      23.124  -9.407 -30.606  1.00 54.36           O  
ATOM   4307  CB  ASN   560      20.440 -10.639 -29.863  1.00 54.36           C  
ATOM   4308  CG  ASN   560      19.493  -9.553 -29.392  1.00 54.36           C  
ATOM   4309  OD1 ASN   560      19.426  -9.245 -28.199  1.00 54.36           O  
ATOM   4310  ND2 ASN   560      18.754  -8.965 -30.325  1.00 54.36           N  
ATOM   4311  N   LEU   561      22.896  -8.620 -28.549  1.00 64.92           N  
ATOM   4312  CA  LEU   561      23.547  -7.400 -29.011  1.00 64.92           C  
ATOM   4313  C   LEU   561      25.063  -7.511 -28.886  1.00 64.92           C  
ATOM   4314  O   LEU   561      25.603  -7.457 -27.779  1.00 64.92           O  
ATOM   4315  CB  LEU   561      23.045  -6.190 -28.218  1.00 64.92           C  
ATOM   4316  CG  LEU   561      21.641  -5.690 -28.561  1.00 64.92           C  
ATOM   4317  CD1 LEU   561      21.100  -4.815 -27.434  1.00 64.92           C  
ATOM   4318  CD2 LEU   561      21.652  -4.926 -29.880  1.00 64.92           C  
ATOM   4319  N   ASN   562      25.736  -7.747 -29.966  1.00 59.51           N  
ATOM   4320  CA  ASN   562      27.192  -7.819 -30.026  1.00 59.51           C  
ATOM   4321  C   ASN   562      27.785  -6.603 -30.733  1.00 59.51           C  
ATOM   4322  O   ASN   562      27.183  -6.066 -31.664  1.00 59.51           O  
ATOM   4323  CB  ASN   562      27.637  -9.107 -30.721  1.00 59.51           C  
ATOM   4324  CG  ASN   562      27.247 -10.352 -29.950  1.00 59.51           C  
ATOM   4325  OD1 ASN   562      27.248 -10.358 -28.716  1.00 59.51           O  
ATOM   4326  ND2 ASN   562      26.909 -11.415 -30.670  1.00 59.51           N  
ATOM   4327  N   SER   563      28.950  -6.043 -30.229  1.00 63.02           N  
ATOM   4328  CA  SER   563      29.717  -5.084 -31.017  1.00 63.02           C  
ATOM   4329  C   SER   563      30.299  -5.735 -32.267  1.00 63.02           C  
ATOM   4330  O   SER   563      30.321  -6.963 -32.381  1.00 63.02           O  
ATOM   4331  CB  SER   563      30.843  -4.478 -30.177  1.00 63.02           C  
ATOM   4332  OG  SER   563      31.635  -5.496 -29.589  1.00 63.02           O  
ATOM   4333  N   GLY   564      30.466  -4.928 -33.354  1.00 62.73           N  
ATOM   4334  CA  GLY   564      31.158  -5.378 -34.551  1.00 62.73           C  
ATOM   4335  C   GLY   564      30.231  -5.579 -35.735  1.00 62.73           C  
ATOM   4336  O   GLY   564      30.577  -6.282 -36.688  1.00 62.73           O  
ATOM   4337  N   GLN   565      28.968  -5.205 -35.548  1.00 71.79           N  
ATOM   4338  CA  GLN   565      28.041  -5.200 -36.674  1.00 71.79           C  
ATOM   4339  C   GLN   565      28.404  -4.112 -37.681  1.00 71.79           C  
ATOM   4340  O   GLN   565      29.148  -3.183 -37.358  1.00 71.79           O  
ATOM   4341  CB  GLN   565      26.604  -5.005 -36.187  1.00 71.79           C  
ATOM   4342  CG  GLN   565      26.147  -6.057 -35.185  1.00 71.79           C  
ATOM   4343  CD  GLN   565      25.731  -7.357 -35.847  1.00 71.79           C  
ATOM   4344  OE1 GLN   565      25.362  -7.379 -37.026  1.00 71.79           O  
ATOM   4345  NE2 GLN   565      25.785  -8.450 -35.094  1.00 71.79           N  
ATOM   4346  N   SER   566      28.146  -4.312 -38.924  1.00 75.27           N  
ATOM   4347  CA  SER   566      28.479  -3.336 -39.957  1.00 75.27           C  
ATOM   4348  C   SER   566      27.400  -2.265 -40.074  1.00 75.27           C  
ATOM   4349  O   SER   566      26.223  -2.532 -39.821  1.00 75.27           O  
ATOM   4350  CB  SER   566      28.671  -4.028 -41.307  1.00 75.27           C  
ATOM   4351  OG  SER   566      29.702  -4.998 -41.234  1.00 75.27           O  
ATOM   4352  N   ALA   567      27.819  -1.097 -40.297  1.00 81.97           N  
ATOM   4353  CA  ALA   567      26.883  -0.013 -40.580  1.00 81.97           C  
ATOM   4354  C   ALA   567      25.948  -0.381 -41.729  1.00 81.97           C  
ATOM   4355  O   ALA   567      26.353  -1.064 -42.673  1.00 81.97           O  
ATOM   4356  CB  ALA   567      27.639   1.272 -40.905  1.00 81.97           C  
ATOM   4357  N   GLY   568      24.687  -0.031 -41.598  1.00 84.71           N  
ATOM   4358  CA  GLY   568      23.703  -0.249 -42.646  1.00 84.71           C  
ATOM   4359  C   GLY   568      22.889  -1.513 -42.447  1.00 84.71           C  
ATOM   4360  O   GLY   568      21.921  -1.755 -43.170  1.00 84.71           O  
ATOM   4361  N   THR   569      23.293  -2.399 -41.603  1.00 80.74           N  
ATOM   4362  CA  THR   569      22.560  -3.615 -41.273  1.00 80.74           C  
ATOM   4363  C   THR   569      21.646  -3.387 -40.071  1.00 80.74           C  
ATOM   4364  O   THR   569      22.094  -2.911 -39.026  1.00 80.74           O  
ATOM   4365  CB  THR   569      23.518  -4.783 -40.977  1.00 80.74           C  
ATOM   4366  OG1 THR   569      24.401  -4.963 -42.091  1.00 80.74           O  
ATOM   4367  CG2 THR   569      22.750  -6.079 -40.739  1.00 80.74           C  
ATOM   4368  N   PRO   570      20.344  -3.681 -40.303  1.00 83.86           N  
ATOM   4369  CA  PRO   570      19.434  -3.513 -39.169  1.00 83.86           C  
ATOM   4370  C   PRO   570      19.818  -4.377 -37.970  1.00 83.86           C  
ATOM   4371  O   PRO   570      20.214  -5.533 -38.139  1.00 83.86           O  
ATOM   4372  CB  PRO   570      18.078  -3.940 -39.738  1.00 83.86           C  
ATOM   4373  CG  PRO   570      18.252  -3.884 -41.221  1.00 83.86           C  
ATOM   4374  CD  PRO   570      19.712  -4.042 -41.537  1.00 83.86           C  
ATOM   4375  N   ILE   571      19.748  -3.790 -36.783  1.00 82.22           N  
ATOM   4376  CA  ILE   571      20.023  -4.453 -35.513  1.00 82.22           C  
ATOM   4377  C   ILE   571      18.753  -4.493 -34.667  1.00 82.22           C  
ATOM   4378  O   ILE   571      18.089  -3.469 -34.483  1.00 82.22           O  
ATOM   4379  CB  ILE   571      21.160  -3.747 -34.741  1.00 82.22           C  
ATOM   4380  CG1 ILE   571      22.428  -3.683 -35.599  1.00 82.22           C  
ATOM   4381  CG2 ILE   571      21.433  -4.458 -33.413  1.00 82.22           C  
ATOM   4382  CD1 ILE   571      23.494  -2.739 -35.060  1.00 82.22           C  
ATOM   4383  N   THR   572      18.337  -5.642 -34.232  1.00 81.80           N  
ATOM   4384  CA  THR   572      17.210  -5.735 -33.311  1.00 81.80           C  
ATOM   4385  C   THR   572      17.678  -5.585 -31.866  1.00 81.80           C  
ATOM   4386  O   THR   572      18.459  -6.402 -31.373  1.00 81.80           O  
ATOM   4387  CB  THR   572      16.462  -7.071 -33.475  1.00 81.80           C  
ATOM   4388  OG1 THR   572      15.981  -7.181 -34.820  1.00 81.80           O  
ATOM   4389  CG2 THR   572      15.280  -7.161 -32.516  1.00 81.80           C  
ATOM   4390  N   LEU   573      17.359  -4.502 -31.285  1.00 83.92           N  
ATOM   4391  CA  LEU   573      17.561  -4.310 -29.854  1.00 83.92           C  
ATOM   4392  C   LEU   573      16.440  -4.964 -29.053  1.00 83.92           C  
ATOM   4393  O   LEU   573      15.261  -4.687 -29.288  1.00 83.92           O  
ATOM   4394  CB  LEU   573      17.641  -2.819 -29.518  1.00 83.92           C  
ATOM   4395  CG  LEU   573      18.621  -1.988 -30.350  1.00 83.92           C  
ATOM   4396  CD1 LEU   573      18.517  -0.514 -29.975  1.00 83.92           C  
ATOM   4397  CD2 LEU   573      20.047  -2.495 -30.160  1.00 83.92           C  
ATOM   4398  N   LEU   574      16.734  -5.831 -28.196  1.00 82.15           N  
ATOM   4399  CA  LEU   574      15.752  -6.548 -27.390  1.00 82.15           C  
ATOM   4400  C   LEU   574      15.929  -6.230 -25.909  1.00 82.15           C  
ATOM   4401  O   LEU   574      17.049  -6.249 -25.395  1.00 82.15           O  
ATOM   4402  CB  LEU   574      15.870  -8.057 -27.618  1.00 82.15           C  
ATOM   4403  CG  LEU   574      14.843  -8.934 -26.899  1.00 82.15           C  
ATOM   4404  CD1 LEU   574      13.502  -8.882 -27.623  1.00 82.15           C  
ATOM   4405  CD2 LEU   574      15.346 -10.370 -26.795  1.00 82.15           C  
ATOM   4406  N   ALA   575      14.853  -5.943 -25.289  1.00 82.88           N  
ATOM   4407  CA  ALA   575      14.846  -5.714 -23.846  1.00 82.88           C  
ATOM   4408  C   ALA   575      14.155  -6.860 -23.112  1.00 82.88           C  
ATOM   4409  O   ALA   575      13.137  -7.378 -23.577  1.00 82.88           O  
ATOM   4410  CB  ALA   575      14.161  -4.389 -23.521  1.00 82.88           C  
ATOM   4411  N   GLU   576      14.669  -7.297 -22.032  1.00 78.10           N  
ATOM   4412  CA  GLU   576      14.069  -8.266 -21.120  1.00 78.10           C  
ATOM   4413  C   GLU   576      13.808  -7.647 -19.750  1.00 78.10           C  
ATOM   4414  O   GLU   576      14.719  -7.093 -19.130  1.00 78.10           O  
ATOM   4415  CB  GLU   576      14.966  -9.498 -20.979  1.00 78.10           C  
ATOM   4416  CG  GLU   576      15.191 -10.248 -22.284  1.00 78.10           C  
ATOM   4417  CD  GLU   576      16.137 -11.430 -22.142  1.00 78.10           C  
ATOM   4418  OE1 GLU   576      16.299 -12.199 -23.117  1.00 78.10           O  
ATOM   4419  OE2 GLU   576      16.721 -11.588 -21.046  1.00 78.10           O  
ATOM   4420  N   SER   577      12.572  -7.672 -19.357  1.00 79.40           N  
ATOM   4421  CA  SER   577      12.251  -7.154 -18.031  1.00 79.40           C  
ATOM   4422  C   SER   577      11.886  -8.281 -17.070  1.00 79.40           C  
ATOM   4423  O   SER   577      11.406  -9.334 -17.495  1.00 79.40           O  
ATOM   4424  CB  SER   577      11.101  -6.149 -18.112  1.00 79.40           C  
ATOM   4425  OG  SER   577       9.956  -6.741 -18.701  1.00 79.40           O  
ATOM   4426  N   TYR   578      12.154  -8.103 -15.868  1.00 74.37           N  
ATOM   4427  CA  TYR   578      11.887  -9.079 -14.817  1.00 74.37           C  
ATOM   4428  C   TYR   578      11.155  -8.433 -13.647  1.00 74.37           C  
ATOM   4429  O   TYR   578      11.355  -7.251 -13.358  1.00 74.37           O  
ATOM   4430  CB  TYR   578      13.192  -9.716 -14.329  1.00 74.37           C  
ATOM   4431  CG  TYR   578      13.991 -10.378 -15.425  1.00 74.37           C  
ATOM   4432  CD1 TYR   578      13.777 -11.713 -15.761  1.00 74.37           C  
ATOM   4433  CD2 TYR   578      14.962  -9.671 -16.127  1.00 74.37           C  
ATOM   4434  CE1 TYR   578      14.512 -12.329 -16.768  1.00 74.37           C  
ATOM   4435  CE2 TYR   578      15.703 -10.276 -17.137  1.00 74.37           C  
ATOM   4436  CZ  TYR   578      15.471 -11.603 -17.450  1.00 74.37           C  
ATOM   4437  OH  TYR   578      16.201 -12.207 -18.449  1.00 74.37           O  
ATOM   4438  N   HIS   579      10.220  -9.155 -13.116  1.00 74.63           N  
ATOM   4439  CA  HIS   579       9.477  -8.815 -11.908  1.00 74.63           C  
ATOM   4440  C   HIS   579       8.595  -7.591 -12.130  1.00 74.63           C  
ATOM   4441  O   HIS   579       8.550  -6.692 -11.288  1.00 74.63           O  
ATOM   4442  CB  HIS   579      10.435  -8.567 -10.742  1.00 74.63           C  
ATOM   4443  CG  HIS   579      11.393  -9.691 -10.503  1.00 74.63           C  
ATOM   4444  ND1 HIS   579      12.751  -9.567 -10.709  1.00 74.63           N  
ATOM   4445  CD2 HIS   579      11.188 -10.959 -10.073  1.00 74.63           C  
ATOM   4446  CE1 HIS   579      13.340 -10.715 -10.416  1.00 74.63           C  
ATOM   4447  NE2 HIS   579      12.414 -11.575 -10.028  1.00 74.63           N  
ATOM   4448  N   ALA   580       8.088  -7.386 -13.386  1.00 74.60           N  
ATOM   4449  CA  ALA   580       7.162  -6.284 -13.636  1.00 74.60           C  
ATOM   4450  C   ALA   580       5.825  -6.522 -12.940  1.00 74.60           C  
ATOM   4451  O   ALA   580       5.400  -7.668 -12.772  1.00 74.60           O  
ATOM   4452  CB  ALA   580       6.950  -6.097 -15.137  1.00 74.60           C  
ATOM   4453  N   THR   581       5.218  -5.532 -12.336  1.00 72.38           N  
ATOM   4454  CA  THR   581       3.820  -5.571 -11.924  1.00 72.38           C  
ATOM   4455  C   THR   581       2.917  -5.021 -13.024  1.00 72.38           C  
ATOM   4456  O   THR   581       2.771  -3.805 -13.165  1.00 72.38           O  
ATOM   4457  CB  THR   581       3.597  -4.771 -10.626  1.00 72.38           C  
ATOM   4458  OG1 THR   581       4.630  -5.096  -9.689  1.00 72.38           O  
ATOM   4459  CG2 THR   581       2.243  -5.096 -10.006  1.00 72.38           C  
ATOM   4460  N   GLY   582       2.318  -5.969 -13.760  1.00 76.64           N  
ATOM   4461  CA  GLY   582       1.433  -5.599 -14.853  1.00 76.64           C  
ATOM   4462  C   GLY   582       2.159  -5.410 -16.172  1.00 76.64           C  
ATOM   4463  O   GLY   582       3.228  -5.985 -16.385  1.00 76.64           O  
ATOM   4464  N   ASP   583       1.636  -4.681 -17.076  1.00 85.49           N  
ATOM   4465  CA  ASP   583       2.174  -4.440 -18.411  1.00 85.49           C  
ATOM   4466  C   ASP   583       3.365  -3.487 -18.360  1.00 85.49           C  
ATOM   4467  O   ASP   583       3.438  -2.622 -17.484  1.00 85.49           O  
ATOM   4468  CB  ASP   583       1.089  -3.879 -19.333  1.00 85.49           C  
ATOM   4469  CG  ASP   583       0.027  -4.903 -19.692  1.00 85.49           C  
ATOM   4470  OD1 ASP   583       0.274  -6.119 -19.535  1.00 85.49           O  
ATOM   4471  OD2 ASP   583      -1.066  -4.491 -20.138  1.00 85.49           O  
ATOM   4472  N   VAL   584       4.287  -3.641 -19.238  1.00 85.45           N  
ATOM   4473  CA  VAL   584       5.496  -2.824 -19.253  1.00 85.45           C  
ATOM   4474  C   VAL   584       5.557  -2.015 -20.547  1.00 85.45           C  
ATOM   4475  O   VAL   584       5.218  -2.522 -21.619  1.00 85.45           O  
ATOM   4476  CB  VAL   584       6.767  -3.689 -19.105  1.00 85.45           C  
ATOM   4477  CG1 VAL   584       8.010  -2.807 -18.995  1.00 85.45           C  
ATOM   4478  CG2 VAL   584       6.649  -4.606 -17.888  1.00 85.45           C  
ATOM   4479  N   THR   585       5.913  -0.817 -20.465  1.00 91.50           N  
ATOM   4480  CA  THR   585       6.221   0.072 -21.580  1.00 91.50           C  
ATOM   4481  C   THR   585       7.726   0.287 -21.700  1.00 91.50           C  
ATOM   4482  O   THR   585       8.417   0.458 -20.693  1.00 91.50           O  
ATOM   4483  CB  THR   585       5.516   1.432 -21.421  1.00 91.50           C  
ATOM   4484  OG1 THR   585       4.117   1.216 -21.200  1.00 91.50           O  
ATOM   4485  CG2 THR   585       5.694   2.293 -22.667  1.00 91.50           C  
ATOM   4486  N   TYR   586       8.286   0.242 -22.924  1.00 92.27           N  
ATOM   4487  CA  TYR   586       9.717   0.348 -23.185  1.00 92.27           C  
ATOM   4488  C   TYR   586      10.032   1.592 -24.007  1.00 92.27           C  
ATOM   4489  O   TYR   586       9.266   1.965 -24.898  1.00 92.27           O  
ATOM   4490  CB  TYR   586      10.225  -0.901 -23.913  1.00 92.27           C  
ATOM   4491  CG  TYR   586      10.009  -2.181 -23.144  1.00 92.27           C  
ATOM   4492  CD1 TYR   586      10.984  -2.668 -22.276  1.00 92.27           C  
ATOM   4493  CD2 TYR   586       8.831  -2.907 -23.284  1.00 92.27           C  
ATOM   4494  CE1 TYR   586      10.790  -3.849 -21.567  1.00 92.27           C  
ATOM   4495  CE2 TYR   586       8.627  -4.089 -22.580  1.00 92.27           C  
ATOM   4496  CZ  TYR   586       9.610  -4.551 -21.725  1.00 92.27           C  
ATOM   4497  OH  TYR   586       9.413  -5.720 -21.025  1.00 92.27           O  
ATOM   4498  N   SER   587      11.114   2.329 -23.671  1.00 92.79           N  
ATOM   4499  CA  SER   587      11.700   3.422 -24.439  1.00 92.79           C  
ATOM   4500  C   SER   587      13.165   3.147 -24.763  1.00 92.79           C  
ATOM   4501  O   SER   587      14.018   3.172 -23.873  1.00 92.79           O  
ATOM   4502  CB  SER   587      11.577   4.741 -23.675  1.00 92.79           C  
ATOM   4503  OG  SER   587      12.107   5.814 -24.435  1.00 92.79           O  
ATOM   4504  N   PHE   588      13.483   2.861 -26.079  1.00 93.23           N  
ATOM   4505  CA  PHE   588      14.840   2.601 -26.544  1.00 93.23           C  
ATOM   4506  C   PHE   588      15.495   3.882 -27.045  1.00 93.23           C  
ATOM   4507  O   PHE   588      14.865   4.675 -27.746  1.00 93.23           O  
ATOM   4508  CB  PHE   588      14.835   1.545 -27.655  1.00 93.23           C  
ATOM   4509  CG  PHE   588      14.381   0.185 -27.198  1.00 93.23           C  
ATOM   4510  CD1 PHE   588      15.302  -0.764 -26.774  1.00 93.23           C  
ATOM   4511  CD2 PHE   588      13.031  -0.144 -27.193  1.00 93.23           C  
ATOM   4512  CE1 PHE   588      14.884  -2.024 -26.350  1.00 93.23           C  
ATOM   4513  CE2 PHE   588      12.606  -1.400 -26.771  1.00 93.23           C  
ATOM   4514  CZ  PHE   588      13.534  -2.339 -26.351  1.00 93.23           C  
ATOM   4515  N   THR   589      16.759   4.142 -26.645  1.00 92.84           N  
ATOM   4516  CA  THR   589      17.486   5.327 -27.086  1.00 92.84           C  
ATOM   4517  C   THR   589      18.844   4.943 -27.666  1.00 92.84           C  
ATOM   4518  O   THR   589      19.439   3.942 -27.259  1.00 92.84           O  
ATOM   4519  CB  THR   589      17.683   6.324 -25.929  1.00 92.84           C  
ATOM   4520  OG1 THR   589      18.435   5.694 -24.885  1.00 92.84           O  
ATOM   4521  CG2 THR   589      16.342   6.785 -25.367  1.00 92.84           C  
ATOM   4522  N   VAL   590      19.306   5.669 -28.598  1.00 91.56           N  
ATOM   4523  CA  VAL   590      20.663   5.665 -29.133  1.00 91.56           C  
ATOM   4524  C   VAL   590      21.270   7.061 -29.016  1.00 91.56           C  
ATOM   4525  O   VAL   590      20.745   8.023 -29.582  1.00 91.56           O  
ATOM   4526  CB  VAL   590      20.692   5.194 -30.605  1.00 91.56           C  
ATOM   4527  CG1 VAL   590      22.111   5.263 -31.167  1.00 91.56           C  
ATOM   4528  CG2 VAL   590      20.135   3.776 -30.721  1.00 91.56           C  
ATOM   4529  N   ASN   591      22.377   7.110 -28.213  1.00 91.47           N  
ATOM   4530  CA  ASN   591      23.034   8.375 -27.900  1.00 91.47           C  
ATOM   4531  C   ASN   591      22.040   9.408 -27.378  1.00 91.47           C  
ATOM   4532  O   ASN   591      22.040  10.557 -27.823  1.00 91.47           O  
ATOM   4533  CB  ASN   591      23.767   8.917 -29.128  1.00 91.47           C  
ATOM   4534  CG  ASN   591      25.012   8.120 -29.464  1.00 91.47           C  
ATOM   4535  OD1 ASN   591      25.565   7.422 -28.612  1.00 91.47           O  
ATOM   4536  ND2 ASN   591      25.461   8.218 -30.710  1.00 91.47           N  
ATOM   4537  N   GLY   592      21.047   8.892 -26.641  1.00 88.19           N  
ATOM   4538  CA  GLY   592      20.110   9.768 -25.955  1.00 88.19           C  
ATOM   4539  C   GLY   592      18.876  10.084 -26.777  1.00 88.19           C  
ATOM   4540  O   GLY   592      17.931  10.697 -26.277  1.00 88.19           O  
ATOM   4541  N   GLU   593      18.942   9.752 -28.007  1.00 91.27           N  
ATOM   4542  CA  GLU   593      17.782   9.990 -28.860  1.00 91.27           C  
ATOM   4543  C   GLU   593      16.851   8.781 -28.875  1.00 91.27           C  
ATOM   4544  O   GLU   593      17.298   7.649 -29.075  1.00 91.27           O  
ATOM   4545  CB  GLU   593      18.224  10.331 -30.286  1.00 91.27           C  
ATOM   4546  CG  GLU   593      19.006  11.633 -30.393  1.00 91.27           C  
ATOM   4547  CD  GLU   593      19.234  12.079 -31.828  1.00 91.27           C  
ATOM   4548  OE1 GLU   593      19.724  13.211 -32.041  1.00 91.27           O  
ATOM   4549  OE2 GLU   593      18.921  11.290 -32.748  1.00 91.27           O  
ATOM   4550  N   THR   594      15.546   9.014 -28.740  1.00 90.79           N  
ATOM   4551  CA  THR   594      14.566   7.935 -28.691  1.00 90.79           C  
ATOM   4552  C   THR   594      14.392   7.298 -30.066  1.00 90.79           C  
ATOM   4553  O   THR   594      14.163   7.997 -31.056  1.00 90.79           O  
ATOM   4554  CB  THR   594      13.203   8.441 -28.181  1.00 90.79           C  
ATOM   4555  OG1 THR   594      13.352   8.929 -26.842  1.00 90.79           O  
ATOM   4556  CG2 THR   594      12.164   7.325 -28.191  1.00 90.79           C  
ATOM   4557  N   VAL   595      14.532   5.989 -30.186  1.00 87.68           N  
ATOM   4558  CA  VAL   595      14.310   5.223 -31.408  1.00 87.68           C  
ATOM   4559  C   VAL   595      12.885   4.675 -31.423  1.00 87.68           C  
ATOM   4560  O   VAL   595      12.227   4.667 -32.467  1.00 87.68           O  
ATOM   4561  CB  VAL   595      15.327   4.068 -31.547  1.00 87.68           C  
ATOM   4562  CG1 VAL   595      15.085   3.288 -32.838  1.00 87.68           C  
ATOM   4563  CG2 VAL   595      16.756   4.608 -31.505  1.00 87.68           C  
ATOM   4564  N   GLN   596      12.412   4.179 -30.320  1.00 83.33           N  
ATOM   4565  CA  GLN   596      11.061   3.637 -30.221  1.00 83.33           C  
ATOM   4566  C   GLN   596      10.510   3.789 -28.806  1.00 83.33           C  
ATOM   4567  O   GLN   596      11.257   3.697 -27.830  1.00 83.33           O  
ATOM   4568  CB  GLN   596      11.040   2.165 -30.637  1.00 83.33           C  
ATOM   4569  CG  GLN   596       9.645   1.559 -30.684  1.00 83.33           C  
ATOM   4570  CD  GLN   596       9.636   0.148 -31.243  1.00 83.33           C  
ATOM   4571  OE1 GLN   596      10.375  -0.166 -32.182  1.00 83.33           O  
ATOM   4572  NE2 GLN   596       8.799  -0.711 -30.672  1.00 83.33           N  
ATOM   4573  N   ASN   597       9.192   3.979 -28.751  1.00 75.50           N  
ATOM   4574  CA  ASN   597       8.370   3.892 -27.548  1.00 75.50           C  
ATOM   4575  C   ASN   597       7.180   2.958 -27.748  1.00 75.50           C  
ATOM   4576  O   ASN   597       6.327   3.206 -28.602  1.00 75.50           O  
ATOM   4577  CB  ASN   597       7.890   5.282 -27.125  1.00 75.50           C  
ATOM   4578  CG  ASN   597       8.931   6.042 -26.328  1.00 75.50           C  
ATOM   4579  OD1 ASN   597       9.892   5.458 -25.821  1.00 75.50           O  
ATOM   4580  ND2 ASN   597       8.749   7.353 -26.213  1.00 75.50           N  
ATOM   4581  N   SER   598       7.157   1.951 -27.138  1.00 76.49           N  
ATOM   4582  CA  SER   598       5.971   1.115 -27.292  1.00 76.49           C  
ATOM   4583  C   SER   598       5.935   0.009 -26.242  1.00 76.49           C  
ATOM   4584  O   SER   598       6.772  -0.023 -25.338  1.00 76.49           O  
ATOM   4585  CB  SER   598       5.926   0.501 -28.692  1.00 76.49           C  
ATOM   4586  OG  SER   598       6.572  -0.760 -28.710  1.00 76.49           O  
ATOM   4587  N   ASN   599       4.832  -0.696 -26.237  1.00 76.92           N  
ATOM   4588  CA  ASN   599       4.706  -1.835 -25.334  1.00 76.92           C  
ATOM   4589  C   ASN   599       5.432  -3.063 -25.877  1.00 76.92           C  
ATOM   4590  O   ASN   599       5.235  -4.175 -25.383  1.00 76.92           O  
ATOM   4591  CB  ASN   599       3.233  -2.158 -25.079  1.00 76.92           C  
ATOM   4592  CG  ASN   599       2.539  -1.102 -24.242  1.00 76.92           C  
ATOM   4593  OD1 ASN   599       3.190  -0.319 -23.546  1.00 76.92           O  
ATOM   4594  ND2 ASN   599       1.214  -1.072 -24.304  1.00 76.92           N  
ATOM   4595  N   THR   600       6.179  -2.833 -26.954  1.00 79.94           N  
ATOM   4596  CA  THR   600       6.966  -3.935 -27.497  1.00 79.94           C  
ATOM   4597  C   THR   600       8.379  -3.925 -26.923  1.00 79.94           C  
ATOM   4598  O   THR   600       9.011  -2.870 -26.834  1.00 79.94           O  
ATOM   4599  CB  THR   600       7.033  -3.869 -29.034  1.00 79.94           C  
ATOM   4600  OG1 THR   600       5.733  -3.559 -29.551  1.00 79.94           O  
ATOM   4601  CG2 THR   600       7.497  -5.198 -29.622  1.00 79.94           C  
ATOM   4602  N   ASP   601       8.851  -5.050 -26.438  1.00 83.17           N  
ATOM   4603  CA  ASP   601      10.134  -5.182 -25.754  1.00 83.17           C  
ATOM   4604  C   ASP   601      11.286  -5.247 -26.753  1.00 83.17           C  
ATOM   4605  O   ASP   601      12.344  -5.804 -26.454  1.00 83.17           O  
ATOM   4606  CB  ASP   601      10.140  -6.426 -24.862  1.00 83.17           C  
ATOM   4607  CG  ASP   601       9.894  -7.710 -25.634  1.00 83.17           C  
ATOM   4608  OD1 ASP   601       9.678  -7.651 -26.864  1.00 83.17           O  
ATOM   4609  OD2 ASP   601       9.912  -8.791 -25.006  1.00 83.17           O  
ATOM   4610  N   SER   602      11.013  -4.811 -28.020  1.00 83.85           N  
ATOM   4611  CA  SER   602      12.052  -4.826 -29.046  1.00 83.85           C  
ATOM   4612  C   SER   602      11.867  -3.681 -30.036  1.00 83.85           C  
ATOM   4613  O   SER   602      10.768  -3.138 -30.168  1.00 83.85           O  
ATOM   4614  CB  SER   602      12.050  -6.161 -29.791  1.00 83.85           C  
ATOM   4615  OG  SER   602      10.895  -6.282 -30.604  1.00 83.85           O  
ATOM   4616  N   CYS   603      12.977  -3.202 -30.640  1.00 85.13           N  
ATOM   4617  CA  CYS   603      12.963  -2.246 -31.742  1.00 85.13           C  
ATOM   4618  C   CYS   603      14.095  -2.527 -32.723  1.00 85.13           C  
ATOM   4619  O   CYS   603      15.063  -3.209 -32.381  1.00 85.13           O  
ATOM   4620  CB  CYS   603      13.076  -0.817 -31.213  1.00 85.13           C  
ATOM   4621  SG  CYS   603      14.757  -0.343 -30.751  1.00 85.13           S  
ATOM   4622  N   VAL   604      13.848  -2.219 -33.928  1.00 85.50           N  
ATOM   4623  CA  VAL   604      14.872  -2.386 -34.954  1.00 85.50           C  
ATOM   4624  C   VAL   604      15.577  -1.054 -35.203  1.00 85.50           C  
ATOM   4625  O   VAL   604      14.924  -0.026 -35.399  1.00 85.50           O  
ATOM   4626  CB  VAL   604      14.272  -2.926 -36.271  1.00 85.50           C  
ATOM   4627  CG1 VAL   604      15.346  -3.024 -37.353  1.00 85.50           C  
ATOM   4628  CG2 VAL   604      13.617  -4.286 -36.040  1.00 85.50           C  
ATOM   4629  N   TRP   605      16.833  -1.013 -35.038  1.00 88.90           N  
ATOM   4630  CA  TRP   605      17.684   0.152 -35.256  1.00 88.90           C  
ATOM   4631  C   TRP   605      18.758  -0.145 -36.297  1.00 88.90           C  
ATOM   4632  O   TRP   605      19.432  -1.175 -36.225  1.00 88.90           O  
ATOM   4633  CB  TRP   605      18.335   0.596 -33.944  1.00 88.90           C  
ATOM   4634  CG  TRP   605      19.424   1.612 -34.117  1.00 88.90           C  
ATOM   4635  CD1 TRP   605      19.318   2.842 -34.705  1.00 88.90           C  
ATOM   4636  CD2 TRP   605      20.787   1.483 -33.702  1.00 88.90           C  
ATOM   4637  NE1 TRP   605      20.533   3.486 -34.680  1.00 88.90           N  
ATOM   4638  CE2 TRP   605      21.451   2.674 -34.070  1.00 88.90           C  
ATOM   4639  CE3 TRP   605      21.512   0.475 -33.052  1.00 88.90           C  
ATOM   4640  CZ2 TRP   605      22.808   2.884 -33.809  1.00 88.90           C  
ATOM   4641  CZ3 TRP   605      22.862   0.685 -32.794  1.00 88.90           C  
ATOM   4642  CH2 TRP   605      23.493   1.881 -33.173  1.00 88.90           C  
ATOM   4643  N   THR   606      18.933   0.745 -37.310  1.00 88.81           N  
ATOM   4644  CA  THR   606      19.938   0.615 -38.359  1.00 88.81           C  
ATOM   4645  C   THR   606      20.982   1.722 -38.249  1.00 88.81           C  
ATOM   4646  O   THR   606      20.708   2.876 -38.588  1.00 88.81           O  
ATOM   4647  CB  THR   606      19.294   0.649 -39.758  1.00 88.81           C  
ATOM   4648  OG1 THR   606      18.265  -0.346 -39.828  1.00 88.81           O  
ATOM   4649  CG2 THR   606      20.326   0.375 -40.846  1.00 88.81           C  
ATOM   4650  N   PRO   607      22.123   1.433 -37.735  1.00 88.82           N  
ATOM   4651  CA  PRO   607      23.158   2.468 -37.665  1.00 88.82           C  
ATOM   4652  C   PRO   607      23.619   2.935 -39.044  1.00 88.82           C  
ATOM   4653  O   PRO   607      23.857   2.111 -39.931  1.00 88.82           O  
ATOM   4654  CB  PRO   607      24.298   1.776 -36.914  1.00 88.82           C  
ATOM   4655  CG  PRO   607      24.031   0.314 -37.075  1.00 88.82           C  
ATOM   4656  CD  PRO   607      22.577   0.129 -37.405  1.00 88.82           C  
ATOM   4657  N   SER   608      23.755   4.177 -39.275  1.00 87.39           N  
ATOM   4658  CA  SER   608      24.128   4.722 -40.576  1.00 87.39           C  
ATOM   4659  C   SER   608      25.642   4.733 -40.756  1.00 87.39           C  
ATOM   4660  O   SER   608      26.138   4.836 -41.881  1.00 87.39           O  
ATOM   4661  CB  SER   608      23.576   6.139 -40.742  1.00 87.39           C  
ATOM   4662  OG  SER   608      23.993   6.970 -39.672  1.00 87.39           O  
ATOM   4663  N   ALA   609      26.466   4.628 -39.627  1.00 89.38           N  
ATOM   4664  CA  ALA   609      27.923   4.686 -39.714  1.00 89.38           C  
ATOM   4665  C   ALA   609      28.572   3.798 -38.656  1.00 89.38           C  
ATOM   4666  O   ALA   609      27.966   3.511 -37.621  1.00 89.38           O  
ATOM   4667  CB  ALA   609      28.407   6.127 -39.565  1.00 89.38           C  
ATOM   4668  N   ASP   610      29.882   3.426 -39.021  1.00 85.32           N  
ATOM   4669  CA  ASP   610      30.684   2.723 -38.025  1.00 85.32           C  
ATOM   4670  C   ASP   610      31.078   3.655 -36.881  1.00 85.32           C  
ATOM   4671  O   ASP   610      31.270   4.855 -37.088  1.00 85.32           O  
ATOM   4672  CB  ASP   610      31.935   2.122 -38.669  1.00 85.32           C  
ATOM   4673  CG  ASP   610      31.618   1.010 -39.653  1.00 85.32           C  
ATOM   4674  OD1 ASP   610      30.534   0.395 -39.553  1.00 85.32           O  
ATOM   4675  OD2 ASP   610      32.463   0.743 -40.536  1.00 85.32           O  
ATOM   4676  N   GLY   611      30.965   3.238 -35.704  1.00 83.65           N  
ATOM   4677  CA  GLY   611      31.395   3.989 -34.535  1.00 83.65           C  
ATOM   4678  C   GLY   611      30.862   3.422 -33.233  1.00 83.65           C  
ATOM   4679  O   GLY   611      30.386   2.286 -33.193  1.00 83.65           O  
ATOM   4680  N   THR   612      31.235   4.155 -32.091  1.00 83.29           N  
ATOM   4681  CA  THR   612      30.776   3.792 -30.755  1.00 83.29           C  
ATOM   4682  C   THR   612      29.493   4.539 -30.402  1.00 83.29           C  
ATOM   4683  O   THR   612      29.412   5.758 -30.570  1.00 83.29           O  
ATOM   4684  CB  THR   612      31.853   4.085 -29.694  1.00 83.29           C  
ATOM   4685  OG1 THR   612      33.034   3.334 -30.001  1.00 83.29           O  
ATOM   4686  CG2 THR   612      31.369   3.703 -28.299  1.00 83.29           C  
ATOM   4687  N   TYR   613      28.515   3.808 -30.045  1.00 86.24           N  
ATOM   4688  CA  TYR   613      27.221   4.380 -29.690  1.00 86.24           C  
ATOM   4689  C   TYR   613      26.855   4.046 -28.249  1.00 86.24           C  
ATOM   4690  O   TYR   613      27.236   2.994 -27.732  1.00 86.24           O  
ATOM   4691  CB  TYR   613      26.130   3.872 -30.637  1.00 86.24           C  
ATOM   4692  CG  TYR   613      26.357   4.249 -32.081  1.00 86.24           C  
ATOM   4693  CD1 TYR   613      25.800   5.409 -32.614  1.00 86.24           C  
ATOM   4694  CD2 TYR   613      27.126   3.446 -32.915  1.00 86.24           C  
ATOM   4695  CE1 TYR   613      26.004   5.759 -33.945  1.00 86.24           C  
ATOM   4696  CE2 TYR   613      27.337   3.786 -34.247  1.00 86.24           C  
ATOM   4697  CZ  TYR   613      26.773   4.943 -34.752  1.00 86.24           C  
ATOM   4698  OH  TYR   613      26.979   5.284 -36.069  1.00 86.24           O  
ATOM   4699  N   SER   614      26.156   4.916 -27.540  1.00 87.39           N  
ATOM   4700  CA  SER   614      25.498   4.684 -26.258  1.00 87.39           C  
ATOM   4701  C   SER   614      24.033   4.309 -26.449  1.00 87.39           C  
ATOM   4702  O   SER   614      23.215   5.149 -26.829  1.00 87.39           O  
ATOM   4703  CB  SER   614      25.603   5.924 -25.369  1.00 87.39           C  
ATOM   4704  OG  SER   614      25.050   5.674 -24.089  1.00 87.39           O  
ATOM   4705  N   ILE   615      23.666   3.063 -26.303  1.00 89.14           N  
ATOM   4706  CA  ILE   615      22.279   2.628 -26.427  1.00 89.14           C  
ATOM   4707  C   ILE   615      21.662   2.471 -25.039  1.00 89.14           C  
ATOM   4708  O   ILE   615      22.363   2.163 -24.072  1.00 89.14           O  
ATOM   4709  CB  ILE   615      22.171   1.304 -27.215  1.00 89.14           C  
ATOM   4710  CG1 ILE   615      22.938   0.189 -26.494  1.00 89.14           C  
ATOM   4711  CG2 ILE   615      22.683   1.484 -28.647  1.00 89.14           C  
ATOM   4712  CD1 ILE   615      22.756  -1.189 -27.115  1.00 89.14           C  
ATOM   4713  N   GLY   616      20.350   2.786 -24.933  1.00 89.05           N  
ATOM   4714  CA  GLY   616      19.641   2.717 -23.665  1.00 89.05           C  
ATOM   4715  C   GLY   616      18.226   2.188 -23.801  1.00 89.05           C  
ATOM   4716  O   GLY   616      17.671   2.158 -24.901  1.00 89.05           O  
ATOM   4717  N   VAL   617      17.776   1.569 -22.737  1.00 91.07           N  
ATOM   4718  CA  VAL   617      16.365   1.210 -22.647  1.00 91.07           C  
ATOM   4719  C   VAL   617      15.823   1.587 -21.270  1.00 91.07           C  
ATOM   4720  O   VAL   617      16.490   1.378 -20.254  1.00 91.07           O  
ATOM   4721  CB  VAL   617      16.144  -0.296 -22.912  1.00 91.07           C  
ATOM   4722  CG1 VAL   617      16.888  -1.141 -21.879  1.00 91.07           C  
ATOM   4723  CG2 VAL   617      14.652  -0.626 -22.902  1.00 91.07           C  
ATOM   4724  N   VAL   618      14.648   2.276 -21.214  1.00 90.62           N  
ATOM   4725  CA  VAL   618      13.869   2.551 -20.011  1.00 90.62           C  
ATOM   4726  C   VAL   618      12.570   1.749 -20.042  1.00 90.62           C  
ATOM   4727  O   VAL   618      11.830   1.791 -21.027  1.00 90.62           O  
ATOM   4728  CB  VAL   618      13.562   4.058 -19.865  1.00 90.62           C  
ATOM   4729  CG1 VAL   618      12.707   4.317 -18.626  1.00 90.62           C  
ATOM   4730  CG2 VAL   618      14.859   4.863 -19.802  1.00 90.62           C  
ATOM   4731  N   ALA   619      12.318   0.954 -19.021  1.00 89.86           N  
ATOM   4732  CA  ALA   619      11.086   0.185 -18.872  1.00 89.86           C  
ATOM   4733  C   ALA   619      10.275   0.675 -17.676  1.00 89.86           C  
ATOM   4734  O   ALA   619      10.824   0.898 -16.594  1.00 89.86           O  
ATOM   4735  CB  ALA   619      11.401  -1.301 -18.724  1.00 89.86           C  
ATOM   4736  N   VAL   620       9.017   0.911 -17.890  1.00 86.88           N  
ATOM   4737  CA  VAL   620       8.084   1.333 -16.850  1.00 86.88           C  
ATOM   4738  C   VAL   620       6.910   0.358 -16.782  1.00 86.88           C  
ATOM   4739  O   VAL   620       6.241   0.112 -17.789  1.00 86.88           O  
ATOM   4740  CB  VAL   620       7.570   2.769 -17.097  1.00 86.88           C  
ATOM   4741  CG1 VAL   620       6.686   3.233 -15.941  1.00 86.88           C  
ATOM   4742  CG2 VAL   620       8.743   3.728 -17.295  1.00 86.88           C  
ATOM   4743  N   ASP   621       6.673  -0.298 -15.639  1.00 84.03           N  
ATOM   4744  CA  ASP   621       5.537  -1.211 -15.554  1.00 84.03           C  
ATOM   4745  C   ASP   621       4.245  -0.453 -15.255  1.00 84.03           C  
ATOM   4746  O   ASP   621       4.252   0.775 -15.141  1.00 84.03           O  
ATOM   4747  CB  ASP   621       5.782  -2.275 -14.483  1.00 84.03           C  
ATOM   4748  CG  ASP   621       5.785  -1.708 -13.074  1.00 84.03           C  
ATOM   4749  OD1 ASP   621       5.391  -0.537 -12.886  1.00 84.03           O  
ATOM   4750  OD2 ASP   621       6.188  -2.439 -12.143  1.00 84.03           O  
ATOM   4751  N   ALA   622       3.090  -1.078 -15.178  1.00 77.45           N  
ATOM   4752  CA  ALA   622       1.769  -0.472 -15.037  1.00 77.45           C  
ATOM   4753  C   ALA   622       1.641   0.261 -13.704  1.00 77.45           C  
ATOM   4754  O   ALA   622       0.782   1.131 -13.547  1.00 77.45           O  
ATOM   4755  CB  ALA   622       0.680  -1.534 -15.163  1.00 77.45           C  
ATOM   4756  N   ASN   623       2.515  -0.028 -12.765  1.00 74.70           N  
ATOM   4757  CA  ASN   623       2.456   0.603 -11.451  1.00 74.70           C  
ATOM   4758  C   ASN   623       3.469   1.738 -11.327  1.00 74.70           C  
ATOM   4759  O   ASN   623       3.687   2.265 -10.235  1.00 74.70           O  
ATOM   4760  CB  ASN   623       2.681  -0.433 -10.347  1.00 74.70           C  
ATOM   4761  CG  ASN   623       1.404  -1.143  -9.943  1.00 74.70           C  
ATOM   4762  OD1 ASN   623       0.427  -1.168 -10.696  1.00 74.70           O  
ATOM   4763  ND2 ASN   623       1.403  -1.727  -8.750  1.00 74.70           N  
ATOM   4764  N   GLY   624       4.234   1.956 -12.355  1.00 75.07           N  
ATOM   4765  CA  GLY   624       5.150   3.085 -12.384  1.00 75.07           C  
ATOM   4766  C   GLY   624       6.561   2.719 -11.967  1.00 75.07           C  
ATOM   4767  O   GLY   624       7.421   3.592 -11.832  1.00 75.07           O  
ATOM   4768  N   ASN   625       6.811   1.441 -11.610  1.00 76.28           N  
ATOM   4769  CA  ASN   625       8.184   1.026 -11.342  1.00 76.28           C  
ATOM   4770  C   ASN   625       9.068   1.186 -12.575  1.00 76.28           C  
ATOM   4771  O   ASN   625       8.663   0.834 -13.685  1.00 76.28           O  
ATOM   4772  CB  ASN   625       8.221  -0.421 -10.846  1.00 76.28           C  
ATOM   4773  CG  ASN   625       7.385  -0.632  -9.599  1.00 76.28           C  
ATOM   4774  OD1 ASN   625       7.435   0.167  -8.660  1.00 76.28           O  
ATOM   4775  ND2 ASN   625       6.609  -1.710  -9.580  1.00 76.28           N  
ATOM   4776  N   LYS   626      10.168   1.788 -12.381  1.00 81.95           N  
ATOM   4777  CA  LYS   626      11.034   2.161 -13.495  1.00 81.95           C  
ATOM   4778  C   LYS   626      12.383   1.454 -13.403  1.00 81.95           C  
ATOM   4779  O   LYS   626      12.915   1.260 -12.308  1.00 81.95           O  
ATOM   4780  CB  LYS   626      11.238   3.676 -13.533  1.00 81.95           C  
ATOM   4781  CG  LYS   626      12.079   4.159 -14.705  1.00 81.95           C  
ATOM   4782  CD  LYS   626      12.204   5.677 -14.716  1.00 81.95           C  
ATOM   4783  CE  LYS   626      13.153   6.153 -15.808  1.00 81.95           C  
ATOM   4784  NZ  LYS   626      13.263   7.643 -15.835  1.00 81.95           N  
ATOM   4785  N   ALA   627      12.907   0.897 -14.468  1.00 81.04           N  
ATOM   4786  CA  ALA   627      14.243   0.320 -14.594  1.00 81.04           C  
ATOM   4787  C   ALA   627      14.915   0.772 -15.888  1.00 81.04           C  
ATOM   4788  O   ALA   627      14.239   1.060 -16.878  1.00 81.04           O  
ATOM   4789  CB  ALA   627      14.171  -1.204 -14.540  1.00 81.04           C  
ATOM   4790  N   GLU   628      16.203   0.915 -15.789  1.00 86.78           N  
ATOM   4791  CA  GLU   628      16.943   1.377 -16.959  1.00 86.78           C  
ATOM   4792  C   GLU   628      18.272   0.640 -17.097  1.00 86.78           C  
ATOM   4793  O   GLU   628      18.824   0.154 -16.108  1.00 86.78           O  
ATOM   4794  CB  GLU   628      17.185   2.886 -16.883  1.00 86.78           C  
ATOM   4795  CG  GLU   628      17.858   3.337 -15.594  1.00 86.78           C  
ATOM   4796  CD  GLU   628      17.931   4.849 -15.452  1.00 86.78           C  
ATOM   4797  OE1 GLU   628      18.924   5.358 -14.884  1.00 86.78           O  
ATOM   4798  OE2 GLU   628      16.987   5.530 -15.912  1.00 86.78           O  
ATOM   4799  N   SER   629      18.702   0.522 -18.364  1.00 84.48           N  
ATOM   4800  CA  SER   629      19.986  -0.078 -18.709  1.00 84.48           C  
ATOM   4801  C   SER   629      20.620   0.621 -19.907  1.00 84.48           C  
ATOM   4802  O   SER   629      19.921   1.022 -20.840  1.00 84.48           O  
ATOM   4803  CB  SER   629      19.818  -1.569 -19.008  1.00 84.48           C  
ATOM   4804  OG  SER   629      21.075  -2.178 -19.249  1.00 84.48           O  
ATOM   4805  N   THR   630      21.892   0.953 -19.800  1.00 83.26           N  
ATOM   4806  CA  THR   630      22.665   1.526 -20.897  1.00 83.26           C  
ATOM   4807  C   THR   630      23.852   0.633 -21.246  1.00 83.26           C  
ATOM   4808  O   THR   630      24.392  -0.058 -20.380  1.00 83.26           O  
ATOM   4809  CB  THR   630      23.167   2.939 -20.549  1.00 83.26           C  
ATOM   4810  OG1 THR   630      23.774   2.918 -19.251  1.00 83.26           O  
ATOM   4811  CG2 THR   630      22.021   3.945 -20.545  1.00 83.26           C  
ATOM   4812  N   LYS   631      24.179   0.644 -22.526  1.00 80.12           N  
ATOM   4813  CA  LYS   631      25.299  -0.138 -23.040  1.00 80.12           C  
ATOM   4814  C   LYS   631      26.071   0.640 -24.102  1.00 80.12           C  
ATOM   4815  O   LYS   631      25.477   1.369 -24.899  1.00 80.12           O  
ATOM   4816  CB  LYS   631      24.807  -1.466 -23.618  1.00 80.12           C  
ATOM   4817  CG  LYS   631      25.917  -2.464 -23.910  1.00 80.12           C  
ATOM   4818  CD  LYS   631      25.357  -3.821 -24.315  1.00 80.12           C  
ATOM   4819  CE  LYS   631      26.439  -4.893 -24.328  1.00 80.12           C  
ATOM   4820  NZ  LYS   631      25.975  -6.141 -25.005  1.00 80.12           N  
ATOM   4821  N   THR   632      27.439   0.585 -24.004  1.00 78.36           N  
ATOM   4822  CA  THR   632      28.245   1.041 -25.132  1.00 78.36           C  
ATOM   4823  C   THR   632      28.273  -0.011 -26.237  1.00 78.36           C  
ATOM   4824  O   THR   632      28.517  -1.190 -25.972  1.00 78.36           O  
ATOM   4825  CB  THR   632      29.684   1.368 -24.693  1.00 78.36           C  
ATOM   4826  OG1 THR   632      29.648   2.351 -23.651  1.00 78.36           O  
ATOM   4827  CG2 THR   632      30.504   1.911 -25.860  1.00 78.36           C  
ATOM   4828  N   PHE   633      27.933   0.414 -27.431  1.00 79.64           N  
ATOM   4829  CA  PHE   633      27.790  -0.487 -28.569  1.00 79.64           C  
ATOM   4830  C   PHE   633      28.643  -0.018 -29.742  1.00 79.64           C  
ATOM   4831  O   PHE   633      28.543   1.134 -30.168  1.00 79.64           O  
ATOM   4832  CB  PHE   633      26.322  -0.587 -28.995  1.00 79.64           C  
ATOM   4833  CG  PHE   633      26.034  -1.744 -29.914  1.00 79.64           C  
ATOM   4834  CD1 PHE   633      25.871  -1.541 -31.279  1.00 79.64           C  
ATOM   4835  CD2 PHE   633      25.927  -3.034 -29.413  1.00 79.64           C  
ATOM   4836  CE1 PHE   633      25.604  -2.610 -32.132  1.00 79.64           C  
ATOM   4837  CE2 PHE   633      25.661  -4.107 -30.259  1.00 79.64           C  
ATOM   4838  CZ  PHE   633      25.499  -3.893 -31.618  1.00 79.64           C  
ATOM   4839  N   VAL   634      29.528  -0.857 -30.270  1.00 77.48           N  
ATOM   4840  CA  VAL   634      30.427  -0.483 -31.356  1.00 77.48           C  
ATOM   4841  C   VAL   634      29.944  -1.104 -32.665  1.00 77.48           C  
ATOM   4842  O   VAL   634      29.786  -2.323 -32.760  1.00 77.48           O  
ATOM   4843  CB  VAL   634      31.881  -0.918 -31.065  1.00 77.48           C  
ATOM   4844  CG1 VAL   634      32.808  -0.503 -32.206  1.00 77.48           C  
ATOM   4845  CG2 VAL   634      32.360  -0.325 -29.741  1.00 77.48           C  
ATOM   4846  N   VAL   635      29.343  -0.310 -33.464  1.00 80.21           N  
ATOM   4847  CA  VAL   635      28.968  -0.718 -34.814  1.00 80.21           C  
ATOM   4848  C   VAL   635      30.198  -0.703 -35.719  1.00 80.21           C  
ATOM   4849  O   VAL   635      30.988   0.243 -35.688  1.00 80.21           O  
ATOM   4850  CB  VAL   635      27.866   0.195 -35.397  1.00 80.21           C  
ATOM   4851  CG1 VAL   635      27.535  -0.208 -36.833  1.00 80.21           C  
ATOM   4852  CG2 VAL   635      26.615   0.145 -34.522  1.00 80.21           C  
TER    4853      VAL   635                                                       
END   
