# Supplementary material for: The transformative power of transformers in protein structure prediction
Source: Proc Natl Acad Sci U S A. 2023 Jul 31;120(32):e2303499120. doi: 10.1073/pnas.2303499120 (PMC10410766; doi:10.1073/pnas.2303499120)
Supplement: Supplementary file 2 — Dataset S01 (GZ) [file pnas.2303499120.sd01.gz › SI_Data/predicted_structures/OmegaFold/T1179.pdb]

ATOM      1  N   MET     1     -17.784 -21.835 -15.861  1.00 13.18           N  
ATOM      2  CA  MET     1     -16.519 -21.145 -16.094  1.00 13.18           C  
ATOM      3  C   MET     1     -16.757 -19.698 -16.515  1.00 13.18           C  
ATOM      4  O   MET     1     -17.421 -19.441 -17.520  1.00 13.18           O  
ATOM      5  CB  MET     1     -15.698 -21.872 -17.160  1.00 13.18           C  
ATOM      6  CG  MET     1     -14.303 -22.261 -16.700  1.00 13.18           C  
ATOM      7  SD  MET     1     -13.517 -23.496 -17.807  1.00 13.18           S  
ATOM      8  CE  MET     1     -12.123 -22.521 -18.437  1.00 13.18           C  
ATOM      9  N   GLY     2     -17.085 -18.699 -15.640  1.00 18.01           N  
ATOM     10  CA  GLY     2     -17.481 -17.320 -15.879  1.00 18.01           C  
ATOM     11  C   GLY     2     -16.373 -16.476 -16.479  1.00 18.01           C  
ATOM     12  O   GLY     2     -15.210 -16.600 -16.088  1.00 18.01           O  
ATOM     13  N   ASP     3     -16.352 -16.297 -17.748  1.00 16.44           N  
ATOM     14  CA  ASP     3     -15.517 -15.436 -18.580  1.00 16.44           C  
ATOM     15  C   ASP     3     -15.275 -14.087 -17.906  1.00 16.44           C  
ATOM     16  O   ASP     3     -16.205 -13.478 -17.373  1.00 16.44           O  
ATOM     17  CB  ASP     3     -16.160 -15.229 -19.953  1.00 16.44           C  
ATOM     18  CG  ASP     3     -16.088 -16.464 -20.834  1.00 16.44           C  
ATOM     19  OD1 ASP     3     -15.250 -17.353 -20.570  1.00 16.44           O  
ATOM     20  OD2 ASP     3     -16.874 -16.547 -21.802  1.00 16.44           O  
ATOM     21  N   ALA     4     -14.321 -13.981 -17.065  1.00 17.36           N  
ATOM     22  CA  ALA     4     -13.817 -12.720 -16.528  1.00 17.36           C  
ATOM     23  C   ALA     4     -13.773 -11.642 -17.608  1.00 17.36           C  
ATOM     24  O   ALA     4     -13.407 -11.916 -18.753  1.00 17.36           O  
ATOM     25  CB  ALA     4     -12.430 -12.917 -15.921  1.00 17.36           C  
ATOM     26  N   TYR     5     -14.772 -10.799 -17.673  1.00 17.16           N  
ATOM     27  CA  TYR     5     -14.766  -9.649 -18.570  1.00 17.16           C  
ATOM     28  C   TYR     5     -13.569  -8.746 -18.291  1.00 17.16           C  
ATOM     29  O   TYR     5     -13.265  -8.448 -17.134  1.00 17.16           O  
ATOM     30  CB  TYR     5     -16.065  -8.851 -18.430  1.00 17.16           C  
ATOM     31  CG  TYR     5     -17.234  -9.460 -19.166  1.00 17.16           C  
ATOM     32  CD1 TYR     5     -17.494  -9.130 -20.495  1.00 17.16           C  
ATOM     33  CD2 TYR     5     -18.081 -10.365 -18.535  1.00 17.16           C  
ATOM     34  CE1 TYR     5     -18.571  -9.688 -21.177  1.00 17.16           C  
ATOM     35  CE2 TYR     5     -19.160 -10.929 -19.207  1.00 17.16           C  
ATOM     36  CZ  TYR     5     -19.397 -10.585 -20.526  1.00 17.16           C  
ATOM     37  OH  TYR     5     -20.464 -11.140 -21.196  1.00 17.16           O  
ATOM     38  N   VAL     6     -12.593  -8.834 -19.139  1.00 18.27           N  
ATOM     39  CA  VAL     6     -11.373  -8.039 -19.226  1.00 18.27           C  
ATOM     40  C   VAL     6     -11.716  -6.610 -19.642  1.00 18.27           C  
ATOM     41  O   VAL     6     -12.374  -6.395 -20.663  1.00 18.27           O  
ATOM     42  CB  VAL     6     -10.363  -8.655 -20.221  1.00 18.27           C  
ATOM     43  CG1 VAL     6      -9.079  -7.830 -20.266  1.00 18.27           C  
ATOM     44  CG2 VAL     6     -10.059 -10.103 -19.842  1.00 18.27           C  
ATOM     45  N   TYR     7     -11.852  -5.624 -18.705  1.00 19.63           N  
ATOM     46  CA  TYR     7     -11.972  -4.315 -19.338  1.00 19.63           C  
ATOM     47  C   TYR     7     -10.601  -3.754 -19.695  1.00 19.63           C  
ATOM     48  O   TYR     7      -9.677  -3.789 -18.878  1.00 19.63           O  
ATOM     49  CB  TYR     7     -12.713  -3.339 -18.419  1.00 19.63           C  
ATOM     50  CG  TYR     7     -13.084  -2.038 -19.088  1.00 19.63           C  
ATOM     51  CD1 TYR     7     -12.300  -0.898 -18.921  1.00 19.63           C  
ATOM     52  CD2 TYR     7     -14.218  -1.945 -19.887  1.00 19.63           C  
ATOM     53  CE1 TYR     7     -12.639   0.304 -19.534  1.00 19.63           C  
ATOM     54  CE2 TYR     7     -14.567  -0.748 -20.505  1.00 19.63           C  
ATOM     55  CZ  TYR     7     -13.772   0.369 -20.323  1.00 19.63           C  
ATOM     56  OH  TYR     7     -14.112   1.556 -20.932  1.00 19.63           O  
ATOM     57  N   ARG     8     -10.525  -3.341 -20.965  1.00 20.37           N  
ATOM     58  CA  ARG     8      -9.460  -2.728 -21.752  1.00 20.37           C  
ATOM     59  C   ARG     8      -9.645  -1.217 -21.842  1.00 20.37           C  
ATOM     60  O   ARG     8     -10.541  -0.737 -22.539  1.00 20.37           O  
ATOM     61  CB  ARG     8      -9.412  -3.335 -23.156  1.00 20.37           C  
ATOM     62  CG  ARG     8      -8.915  -4.771 -23.190  1.00 20.37           C  
ATOM     63  CD  ARG     8      -8.819  -5.302 -24.613  1.00 20.37           C  
ATOM     64  NE  ARG     8      -8.236  -6.640 -24.651  1.00 20.37           N  
ATOM     65  CZ  ARG     8      -8.345  -7.486 -25.672  1.00 20.37           C  
ATOM     66  NH1 ARG     8      -9.021  -7.146 -26.764  1.00 20.37           N  
ATOM     67  NH2 ARG     8      -7.774  -8.679 -25.602  1.00 20.37           N  
ATOM     68  N   GLY     9      -9.833  -0.594 -20.773  1.00 21.52           N  
ATOM     69  CA  GLY     9     -10.137   0.797 -21.069  1.00 21.52           C  
ATOM     70  C   GLY     9      -8.984   1.532 -21.726  1.00 21.52           C  
ATOM     71  O   GLY     9      -7.859   1.028 -21.763  1.00 21.52           O  
ATOM     72  N   PRO    10      -9.187   2.406 -22.637  1.00 22.22           N  
ATOM     73  CA  PRO    10      -8.137   3.211 -23.266  1.00 22.22           C  
ATOM     74  C   PRO    10      -7.257   3.932 -22.247  1.00 22.22           C  
ATOM     75  O   PRO    10      -7.768   4.512 -21.286  1.00 22.22           O  
ATOM     76  CB  PRO    10      -8.922   4.213 -24.116  1.00 22.22           C  
ATOM     77  CG  PRO    10     -10.337   4.080 -23.653  1.00 22.22           C  
ATOM     78  CD  PRO    10     -10.436   2.878 -22.759  1.00 22.22           C  
ATOM     79  N   CYS    11      -6.322   3.271 -21.594  1.00 22.78           N  
ATOM     80  CA  CYS    11      -5.360   4.131 -20.913  1.00 22.78           C  
ATOM     81  C   CYS    11      -4.894   5.258 -21.828  1.00 22.78           C  
ATOM     82  O   CYS    11      -4.377   5.006 -22.917  1.00 22.78           O  
ATOM     83  CB  CYS    11      -4.156   3.318 -20.437  1.00 22.78           C  
ATOM     84  SG  CYS    11      -4.446   2.425 -18.895  1.00 22.78           S  
ATOM     85  N   GLN    12      -5.809   6.000 -22.421  1.00 23.38           N  
ATOM     86  CA  GLN    12      -5.351   7.058 -23.315  1.00 23.38           C  
ATOM     87  C   GLN    12      -3.922   7.479 -22.984  1.00 23.38           C  
ATOM     88  O   GLN    12      -3.530   7.498 -21.815  1.00 23.38           O  
ATOM     89  CB  GLN    12      -6.285   8.267 -23.240  1.00 23.38           C  
ATOM     90  CG  GLN    12      -7.447   8.208 -24.223  1.00 23.38           C  
ATOM     91  CD  GLN    12      -8.313   9.453 -24.182  1.00 23.38           C  
ATOM     92  OE1 GLN    12      -8.019  10.407 -23.455  1.00 23.38           O  
ATOM     93  NE2 GLN    12      -9.389   9.453 -24.963  1.00 23.38           N  
ATOM     94  N   GLU    13      -2.964   6.900 -23.625  1.00 24.25           N  
ATOM     95  CA  GLU    13      -1.614   7.362 -23.937  1.00 24.25           C  
ATOM     96  C   GLU    13      -1.261   8.613 -23.139  1.00 24.25           C  
ATOM     97  O   GLU    13      -1.698   9.715 -23.475  1.00 24.25           O  
ATOM     98  CB  GLU    13      -1.474   7.638 -25.437  1.00 24.25           C  
ATOM     99  CG  GLU    13      -1.290   6.383 -26.278  1.00 24.25           C  
ATOM    100  CD  GLU    13      -1.093   6.676 -27.757  1.00 24.25           C  
ATOM    101  OE1 GLU    13      -0.857   5.727 -28.538  1.00 24.25           O  
ATOM    102  OE2 GLU    13      -1.174   7.865 -28.138  1.00 24.25           O  
ATOM    103  N   ALA    14      -1.670   8.778 -21.955  1.00 22.70           N  
ATOM    104  CA  ALA    14      -1.266  10.039 -21.338  1.00 22.70           C  
ATOM    105  C   ALA    14       0.224  10.297 -21.544  1.00 22.70           C  
ATOM    106  O   ALA    14       1.038   9.374 -21.455  1.00 22.70           O  
ATOM    107  CB  ALA    14      -1.601  10.035 -19.849  1.00 22.70           C  
ATOM    108  N   ALA    15       0.623  10.869 -22.637  1.00 26.12           N  
ATOM    109  CA  ALA    15       1.973  11.345 -22.929  1.00 26.12           C  
ATOM    110  C   ALA    15       2.774  11.542 -21.645  1.00 26.12           C  
ATOM    111  O   ALA    15       4.000  11.407 -21.645  1.00 26.12           O  
ATOM    112  CB  ALA    15       1.917  12.647 -23.723  1.00 26.12           C  
ATOM    113  N   ASP    16       2.139  11.594 -20.554  1.00 26.90           N  
ATOM    114  CA  ASP    16       2.914  11.856 -19.345  1.00 26.90           C  
ATOM    115  C   ASP    16       2.931  10.635 -18.429  1.00 26.90           C  
ATOM    116  O   ASP    16       1.883  10.197 -17.949  1.00 26.90           O  
ATOM    117  CB  ASP    16       2.350  13.066 -18.598  1.00 26.90           C  
ATOM    118  CG  ASP    16       3.237  13.522 -17.453  1.00 26.90           C  
ATOM    119  OD1 ASP    16       4.122  12.751 -17.023  1.00 26.90           O  
ATOM    120  OD2 ASP    16       3.047  14.661 -16.974  1.00 26.90           O  
ATOM    121  N   PRO    17       3.941   9.835 -18.495  1.00 25.57           N  
ATOM    122  CA  PRO    17       3.986   8.637 -17.652  1.00 25.57           C  
ATOM    123  C   PRO    17       3.539   8.908 -16.218  1.00 25.57           C  
ATOM    124  O   PRO    17       3.023   8.010 -15.548  1.00 25.57           O  
ATOM    125  CB  PRO    17       5.461   8.230 -17.696  1.00 25.57           C  
ATOM    126  CG  PRO    17       6.127   9.296 -18.506  1.00 25.57           C  
ATOM    127  CD  PRO    17       5.079  10.260 -18.980  1.00 25.57           C  
ATOM    128  N   LEU    18       3.936  10.040 -15.722  1.00 24.06           N  
ATOM    129  CA  LEU    18       3.445  10.316 -14.376  1.00 24.06           C  
ATOM    130  C   LEU    18       1.921  10.307 -14.342  1.00 24.06           C  
ATOM    131  O   LEU    18       1.321   9.872 -13.356  1.00 24.06           O  
ATOM    132  CB  LEU    18       3.971  11.665 -13.880  1.00 24.06           C  
ATOM    133  CG  LEU    18       5.115  11.616 -12.866  1.00 24.06           C  
ATOM    134  CD1 LEU    18       6.254  12.530 -13.307  1.00 24.06           C  
ATOM    135  CD2 LEU    18       4.618  12.005 -11.479  1.00 24.06           C  
ATOM    136  N   HIS    19       1.381  10.757 -15.435  1.00 22.27           N  
ATOM    137  CA  HIS    19      -0.076  10.770 -15.512  1.00 22.27           C  
ATOM    138  C   HIS    19      -0.634   9.356 -15.629  1.00 22.27           C  
ATOM    139  O   HIS    19      -1.704   9.060 -15.093  1.00 22.27           O  
ATOM    140  CB  HIS    19      -0.542  11.618 -16.697  1.00 22.27           C  
ATOM    141  CG  HIS    19      -0.731  13.064 -16.362  1.00 22.27           C  
ATOM    142  ND1 HIS    19       0.070  14.059 -16.879  1.00 22.27           N  
ATOM    143  CD2 HIS    19      -1.634  13.681 -15.563  1.00 22.27           C  
ATOM    144  CE1 HIS    19      -0.332  15.228 -16.411  1.00 22.27           C  
ATOM    145  NE2 HIS    19      -1.365  15.027 -15.610  1.00 22.27           N  
ATOM    146  N   ALA    20       0.053   8.559 -16.396  1.00 21.93           N  
ATOM    147  CA  ALA    20      -0.368   7.171 -16.566  1.00 21.93           C  
ATOM    148  C   ALA    20      -0.286   6.408 -15.247  1.00 21.93           C  
ATOM    149  O   ALA    20      -1.118   5.541 -14.971  1.00 21.93           O  
ATOM    150  CB  ALA    20       0.484   6.483 -17.630  1.00 21.93           C  
ATOM    151  N   ALA    21       0.782   6.633 -14.506  1.00 21.84           N  
ATOM    152  CA  ALA    21       0.813   5.911 -13.236  1.00 21.84           C  
ATOM    153  C   ALA    21      -0.356   6.319 -12.344  1.00 21.84           C  
ATOM    154  O   ALA    21      -0.867   5.507 -11.569  1.00 21.84           O  
ATOM    155  CB  ALA    21       2.138   6.155 -12.517  1.00 21.84           C  
ATOM    156  N   ARG    22      -0.726   7.555 -12.433  1.00 21.81           N  
ATOM    157  CA  ARG    22      -1.863   7.996 -11.632  1.00 21.81           C  
ATOM    158  C   ARG    22      -3.117   7.198 -11.976  1.00 21.81           C  
ATOM    159  O   ARG    22      -3.941   6.919 -11.103  1.00 21.81           O  
ATOM    160  CB  ARG    22      -2.120   9.490 -11.839  1.00 21.81           C  
ATOM    161  CG  ARG    22      -1.057  10.388 -11.225  1.00 21.81           C  
ATOM    162  CD  ARG    22      -1.426  11.860 -11.344  1.00 21.81           C  
ATOM    163  NE  ARG    22      -0.346  12.726 -10.878  1.00 21.81           N  
ATOM    164  CZ  ARG    22      -0.465  14.031 -10.652  1.00 21.81           C  
ATOM    165  NH1 ARG    22      -1.624  14.651 -10.846  1.00 21.81           N  
ATOM    166  NH2 ARG    22       0.583  14.724 -10.229  1.00 21.81           N  
ATOM    167  N   TYR    23      -3.189   6.870 -13.231  1.00 19.99           N  
ATOM    168  CA  TYR    23      -4.483   6.343 -13.649  1.00 19.99           C  
ATOM    169  C   TYR    23      -4.518   4.824 -13.530  1.00 19.99           C  
ATOM    170  O   TYR    23      -5.496   4.186 -13.925  1.00 19.99           O  
ATOM    171  CB  TYR    23      -4.794   6.760 -15.090  1.00 19.99           C  
ATOM    172  CG  TYR    23      -5.134   8.223 -15.238  1.00 19.99           C  
ATOM    173  CD1 TYR    23      -6.424   8.687 -14.995  1.00 19.99           C  
ATOM    174  CD2 TYR    23      -4.165   9.144 -15.621  1.00 19.99           C  
ATOM    175  CE1 TYR    23      -6.742  10.034 -15.132  1.00 19.99           C  
ATOM    176  CE2 TYR    23      -4.472  10.493 -15.762  1.00 19.99           C  
ATOM    177  CZ  TYR    23      -5.761  10.928 -15.515  1.00 19.99           C  
ATOM    178  OH  TYR    23      -6.070  12.262 -15.652  1.00 19.99           O  
ATOM    179  N   ALA    24      -3.354   4.257 -13.227  1.00 19.52           N  
ATOM    180  CA  ALA    24      -3.450   2.799 -13.204  1.00 19.52           C  
ATOM    181  C   ALA    24      -4.343   2.327 -12.061  1.00 19.52           C  
ATOM    182  O   ALA    24      -3.942   2.366 -10.895  1.00 19.52           O  
ATOM    183  CB  ALA    24      -2.061   2.177 -13.084  1.00 19.52           C  
ATOM    184  N   ALA    25      -5.323   3.107 -11.690  1.00 19.75           N  
ATOM    185  CA  ALA    25      -6.283   2.623 -10.701  1.00 19.75           C  
ATOM    186  C   ALA    25      -7.013   1.382 -11.206  1.00 19.75           C  
ATOM    187  O   ALA    25      -7.535   1.373 -12.323  1.00 19.75           O  
ATOM    188  CB  ALA    25      -7.286   3.720 -10.352  1.00 19.75           C  
ATOM    189  N   TRP    26      -6.421   0.213 -10.992  1.00 19.52           N  
ATOM    190  CA  TRP    26      -6.879  -1.103 -11.428  1.00 19.52           C  
ATOM    191  C   TRP    26      -8.180  -1.485 -10.731  1.00 19.52           C  
ATOM    192  O   TRP    26      -8.342  -1.247  -9.531  1.00 19.52           O  
ATOM    193  CB  TRP    26      -5.808  -2.163 -11.155  1.00 19.52           C  
ATOM    194  CG  TRP    26      -4.513  -1.918 -11.870  1.00 19.52           C  
ATOM    195  CD1 TRP    26      -3.470  -1.143 -11.445  1.00 19.52           C  
ATOM    196  CD2 TRP    26      -4.126  -2.450 -13.141  1.00 19.52           C  
ATOM    197  NE1 TRP    26      -2.457  -1.161 -12.375  1.00 19.52           N  
ATOM    198  CE2 TRP    26      -2.833  -1.955 -13.424  1.00 19.52           C  
ATOM    199  CE3 TRP    26      -4.746  -3.298 -14.067  1.00 19.52           C  
ATOM    200  CZ2 TRP    26      -2.150  -2.281 -14.598  1.00 19.52           C  
ATOM    201  CZ3 TRP    26      -4.064  -3.621 -15.235  1.00 19.52           C  
ATOM    202  CH2 TRP    26      -2.779  -3.113 -15.488  1.00 19.52           C  
ATOM    203  N   SER    27      -9.254  -1.357 -11.421  1.00 19.03           N  
ATOM    204  CA  SER    27     -10.536  -1.862 -10.941  1.00 19.03           C  
ATOM    205  C   SER    27     -10.603  -3.383 -11.039  1.00 19.03           C  
ATOM    206  O   SER    27     -10.224  -3.962 -12.059  1.00 19.03           O  
ATOM    207  CB  SER    27     -11.687  -1.241 -11.733  1.00 19.03           C  
ATOM    208  OG  SER    27     -12.057  -2.074 -12.819  1.00 19.03           O  
ATOM    209  N   VAL    28     -10.047  -4.073 -10.141  1.00 18.33           N  
ATOM    210  CA  VAL    28     -10.435  -5.476 -10.232  1.00 18.33           C  
ATOM    211  C   VAL    28     -11.910  -5.629  -9.868  1.00 18.33           C  
ATOM    212  O   VAL    28     -12.355  -5.131  -8.832  1.00 18.33           O  
ATOM    213  CB  VAL    28      -9.565  -6.366  -9.315  1.00 18.33           C  
ATOM    214  CG1 VAL    28     -10.017  -7.823  -9.390  1.00 18.33           C  
ATOM    215  CG2 VAL    28      -8.090  -6.239  -9.693  1.00 18.33           C  
ATOM    216  N   VAL    29     -12.687  -5.783 -10.877  1.00 17.83           N  
ATOM    217  CA  VAL    29     -14.110  -6.075 -10.744  1.00 17.83           C  
ATOM    218  C   VAL    29     -14.301  -7.517 -10.281  1.00 17.83           C  
ATOM    219  O   VAL    29     -13.705  -8.440 -10.842  1.00 17.83           O  
ATOM    220  CB  VAL    29     -14.865  -5.837 -12.071  1.00 17.83           C  
ATOM    221  CG1 VAL    29     -16.362  -6.080 -11.892  1.00 17.83           C  
ATOM    222  CG2 VAL    29     -14.607  -4.422 -12.584  1.00 17.83           C  
ATOM    223  N   ASP    30     -14.281  -7.752  -9.023  1.00 18.79           N  
ATOM    224  CA  ASP    30     -14.678  -9.110  -8.664  1.00 18.79           C  
ATOM    225  C   ASP    30     -16.119  -9.390  -9.082  1.00 18.79           C  
ATOM    226  O   ASP    30     -17.030  -8.636  -8.732  1.00 18.79           O  
ATOM    227  CB  ASP    30     -14.513  -9.337  -7.160  1.00 18.79           C  
ATOM    228  CG  ASP    30     -14.598 -10.801  -6.768  1.00 18.79           C  
ATOM    229  OD1 ASP    30     -14.764 -11.662  -7.659  1.00 18.79           O  
ATOM    230  OD2 ASP    30     -14.499 -11.097  -5.557  1.00 18.79           O  
ATOM    231  N   VAL    31     -16.291 -10.250 -10.066  1.00 17.50           N  
ATOM    232  CA  VAL    31     -17.569 -10.627 -10.663  1.00 17.50           C  
ATOM    233  C   VAL    31     -18.206 -11.753  -9.853  1.00 17.50           C  
ATOM    234  O   VAL    31     -19.247 -12.290 -10.238  1.00 17.50           O  
ATOM    235  CB  VAL    31     -17.401 -11.059 -12.137  1.00 17.50           C  
ATOM    236  CG1 VAL    31     -18.749 -11.067 -12.855  1.00 17.50           C  
ATOM    237  CG2 VAL    31     -16.415 -10.137 -12.854  1.00 17.50           C  
ATOM    238  N   HIS    32     -17.746 -12.086  -8.667  1.00 17.78           N  
ATOM    239  CA  HIS    32     -18.672 -13.104  -8.184  1.00 17.78           C  
ATOM    240  C   HIS    32     -19.732 -12.495  -7.272  1.00 17.78           C  
ATOM    241  O   HIS    32     -20.437 -13.218  -6.565  1.00 17.78           O  
ATOM    242  CB  HIS    32     -17.916 -14.210  -7.446  1.00 17.78           C  
ATOM    243  CG  HIS    32     -17.116 -15.095  -8.348  1.00 17.78           C  
ATOM    244  ND1 HIS    32     -17.697 -15.947  -9.260  1.00 17.78           N  
ATOM    245  CD2 HIS    32     -15.778 -15.255  -8.478  1.00 17.78           C  
ATOM    246  CE1 HIS    32     -16.748 -16.597  -9.914  1.00 17.78           C  
ATOM    247  NE2 HIS    32     -15.575 -16.195  -9.458  1.00 17.78           N  
ATOM    248  N   THR    33     -19.715 -11.176  -7.056  1.00 18.94           N  
ATOM    249  CA  THR    33     -20.987 -10.968  -6.373  1.00 18.94           C  
ATOM    250  C   THR    33     -22.147 -11.014  -7.363  1.00 18.94           C  
ATOM    251  O   THR    33     -21.996 -10.621  -8.522  1.00 18.94           O  
ATOM    252  CB  THR    33     -21.003  -9.625  -5.619  1.00 18.94           C  
ATOM    253  OG1 THR    33     -20.497  -8.596  -6.479  1.00 18.94           O  
ATOM    254  CG2 THR    33     -20.143  -9.690  -4.361  1.00 18.94           C  
ATOM    255  N   ASN    34     -22.584 -12.221  -7.740  1.00 17.39           N  
ATOM    256  CA  ASN    34     -23.862 -12.540  -8.368  1.00 17.39           C  
ATOM    257  C   ASN    34     -24.771 -11.317  -8.445  1.00 17.39           C  
ATOM    258  O   ASN    34     -25.837 -11.291  -7.828  1.00 17.39           O  
ATOM    259  CB  ASN    34     -24.561 -13.675  -7.616  1.00 17.39           C  
ATOM    260  CG  ASN    34     -25.609 -14.375  -8.458  1.00 17.39           C  
ATOM    261  OD1 ASN    34     -25.676 -14.181  -9.675  1.00 17.39           O  
ATOM    262  ND2 ASN    34     -26.433 -15.195  -7.818  1.00 17.39           N  
ATOM    263  N   HIS    35     -24.264 -10.076  -8.506  1.00 17.31           N  
ATOM    264  CA  HIS    35     -25.354  -9.183  -8.880  1.00 17.31           C  
ATOM    265  C   HIS    35     -25.685  -9.308 -10.364  1.00 17.31           C  
ATOM    266  O   HIS    35     -24.798  -9.554 -11.183  1.00 17.31           O  
ATOM    267  CB  HIS    35     -25.000  -7.733  -8.542  1.00 17.31           C  
ATOM    268  CG  HIS    35     -24.985  -7.446  -7.074  1.00 17.31           C  
ATOM    269  ND1 HIS    35     -26.111  -7.059  -6.380  1.00 17.31           N  
ATOM    270  CD2 HIS    35     -23.979  -7.494  -6.169  1.00 17.31           C  
ATOM    271  CE1 HIS    35     -25.797  -6.879  -5.108  1.00 17.31           C  
ATOM    272  NE2 HIS    35     -24.509  -7.137  -4.954  1.00 17.31           N  
ATOM    273  N   THR    36     -26.371 -10.443 -10.668  1.00 18.44           N  
ATOM    274  CA  THR    36     -27.026 -10.424 -11.971  1.00 18.44           C  
ATOM    275  C   THR    36     -27.088  -9.003 -12.524  1.00 18.44           C  
ATOM    276  O   THR    36     -27.482  -8.795 -13.673  1.00 18.44           O  
ATOM    277  CB  THR    36     -28.449 -11.007 -11.889  1.00 18.44           C  
ATOM    278  OG1 THR    36     -28.986 -10.761 -10.583  1.00 18.44           O  
ATOM    279  CG2 THR    36     -28.443 -12.510 -12.148  1.00 18.44           C  
ATOM    280  N   SER    37     -26.549  -8.081 -11.804  1.00 18.41           N  
ATOM    281  CA  SER    37     -26.602  -6.767 -12.437  1.00 18.41           C  
ATOM    282  C   SER    37     -25.222  -6.330 -12.920  1.00 18.41           C  
ATOM    283  O   SER    37     -24.233  -6.473 -12.198  1.00 18.41           O  
ATOM    284  CB  SER    37     -27.165  -5.727 -11.468  1.00 18.41           C  
ATOM    285  OG  SER    37     -28.485  -6.065 -11.079  1.00 18.41           O  
ATOM    286  N   PRO    38     -24.954  -6.476 -14.207  1.00 19.15           N  
ATOM    287  CA  PRO    38     -23.724  -5.863 -14.714  1.00 19.15           C  
ATOM    288  C   PRO    38     -23.326  -4.610 -13.938  1.00 19.15           C  
ATOM    289  O   PRO    38     -24.186  -3.928 -13.375  1.00 19.15           O  
ATOM    290  CB  PRO    38     -24.072  -5.519 -16.164  1.00 19.15           C  
ATOM    291  CG  PRO    38     -25.517  -5.877 -16.305  1.00 19.15           C  
ATOM    292  CD  PRO    38     -25.994  -6.454 -15.003  1.00 19.15           C  
ATOM    293  N   PRO    39     -22.168  -4.620 -13.281  1.00 20.37           N  
ATOM    294  CA  PRO    39     -21.797  -3.350 -12.653  1.00 20.37           C  
ATOM    295  C   PRO    39     -22.347  -2.138 -13.402  1.00 20.37           C  
ATOM    296  O   PRO    39     -22.358  -2.123 -14.636  1.00 20.37           O  
ATOM    297  CB  PRO    39     -20.267  -3.369 -12.695  1.00 20.37           C  
ATOM    298  CG  PRO    39     -19.922  -4.594 -13.478  1.00 20.37           C  
ATOM    299  CD  PRO    39     -21.192  -5.328 -13.802  1.00 20.37           C  
ATOM    300  N   ARG    40     -23.447  -1.644 -13.049  1.00 17.22           N  
ATOM    301  CA  ARG    40     -23.984  -0.391 -13.571  1.00 17.22           C  
ATOM    302  C   ARG    40     -23.036   0.770 -13.293  1.00 17.22           C  
ATOM    303  O   ARG    40     -22.618   0.977 -12.152  1.00 17.22           O  
ATOM    304  CB  ARG    40     -25.359  -0.102 -12.964  1.00 17.22           C  
ATOM    305  CG  ARG    40     -26.408  -1.155 -13.284  1.00 17.22           C  
ATOM    306  CD  ARG    40     -27.798  -0.717 -12.846  1.00 17.22           C  
ATOM    307  NE  ARG    40     -28.775  -1.793 -12.999  1.00 17.22           N  
ATOM    308  CZ  ARG    40     -30.062  -1.699 -12.677  1.00 17.22           C  
ATOM    309  NH1 ARG    40     -30.555  -0.572 -12.176  1.00 17.22           N  
ATOM    310  NH2 ARG    40     -30.862  -2.739 -12.857  1.00 17.22           N  
ATOM    311  N   TRP    41     -22.207   1.114 -14.280  1.00 17.66           N  
ATOM    312  CA  TRP    41     -21.407   2.330 -14.173  1.00 17.66           C  
ATOM    313  C   TRP    41     -22.278   3.571 -14.338  1.00 17.66           C  
ATOM    314  O   TRP    41     -23.052   3.671 -15.293  1.00 17.66           O  
ATOM    315  CB  TRP    41     -20.289   2.332 -15.220  1.00 17.66           C  
ATOM    316  CG  TRP    41     -19.260   1.262 -15.014  1.00 17.66           C  
ATOM    317  CD1 TRP    41     -19.336  -0.043 -15.415  1.00 17.66           C  
ATOM    318  CD2 TRP    41     -18.000   1.405 -14.350  1.00 17.66           C  
ATOM    319  NE1 TRP    41     -18.198  -0.720 -15.042  1.00 17.66           N  
ATOM    320  CE2 TRP    41     -17.362   0.145 -14.387  1.00 17.66           C  
ATOM    321  CE3 TRP    41     -17.347   2.478 -13.728  1.00 17.66           C  
ATOM    322  CZ2 TRP    41     -16.102  -0.071 -13.825  1.00 17.66           C  
ATOM    323  CZ3 TRP    41     -16.092   2.261 -13.169  1.00 17.66           C  
ATOM    324  CH2 TRP    41     -15.485   0.996 -13.222  1.00 17.66           C  
ATOM    325  N   SER    42     -22.851   4.152 -13.369  1.00 17.02           N  
ATOM    326  CA  SER    42     -23.491   5.430 -13.662  1.00 17.02           C  
ATOM    327  C   SER    42     -22.466   6.554 -13.753  1.00 17.02           C  
ATOM    328  O   SER    42     -22.815   7.697 -14.055  1.00 17.02           O  
ATOM    329  CB  SER    42     -24.533   5.764 -12.594  1.00 17.02           C  
ATOM    330  OG  SER    42     -23.915   5.973 -11.336  1.00 17.02           O  
ATOM    331  N   GLY    43     -21.370   6.409 -14.478  1.00 18.22           N  
ATOM    332  CA  GLY    43     -20.781   7.706 -14.770  1.00 18.22           C  
ATOM    333  C   GLY    43     -20.336   7.847 -16.213  1.00 18.22           C  
ATOM    334  O   GLY    43     -19.531   7.051 -16.701  1.00 18.22           O  
ATOM    335  N   VAL    44     -21.228   7.589 -17.151  1.00 17.82           N  
ATOM    336  CA  VAL    44     -20.919   7.999 -18.517  1.00 17.82           C  
ATOM    337  C   VAL    44     -20.159   9.323 -18.500  1.00 17.82           C  
ATOM    338  O   VAL    44     -20.608  10.296 -17.890  1.00 17.82           O  
ATOM    339  CB  VAL    44     -22.199   8.130 -19.373  1.00 17.82           C  
ATOM    340  CG1 VAL    44     -21.845   8.338 -20.845  1.00 17.82           C  
ATOM    341  CG2 VAL    44     -23.083   6.896 -19.203  1.00 17.82           C  
ATOM    342  N   VAL    45     -18.892   9.274 -18.603  1.00 19.39           N  
ATOM    343  CA  VAL    45     -18.166  10.533 -18.734  1.00 19.39           C  
ATOM    344  C   VAL    45     -18.347  11.090 -20.144  1.00 19.39           C  
ATOM    345  O   VAL    45     -18.121  10.385 -21.131  1.00 19.39           O  
ATOM    346  CB  VAL    45     -16.664  10.357 -18.419  1.00 19.39           C  
ATOM    347  CG1 VAL    45     -15.934  11.696 -18.504  1.00 19.39           C  
ATOM    348  CG2 VAL    45     -16.479   9.731 -17.038  1.00 19.39           C  
ATOM    349  N   PRO    46     -18.953  12.238 -20.210  1.00 18.65           N  
ATOM    350  CA  PRO    46     -19.179  12.905 -21.494  1.00 18.65           C  
ATOM    351  C   PRO    46     -17.885  13.152 -22.266  1.00 18.65           C  
ATOM    352  O   PRO    46     -16.814  13.263 -21.663  1.00 18.65           O  
ATOM    353  CB  PRO    46     -19.837  14.228 -21.095  1.00 18.65           C  
ATOM    354  CG  PRO    46     -19.913  14.181 -19.603  1.00 18.65           C  
ATOM    355  CD  PRO    46     -19.299  12.893 -19.134  1.00 18.65           C  
ATOM    356  N   ASP    47     -17.827  12.707 -23.498  1.00 21.56           N  
ATOM    357  CA  ASP    47     -16.918  13.028 -24.595  1.00 21.56           C  
ATOM    358  C   ASP    47     -16.280  14.401 -24.396  1.00 21.56           C  
ATOM    359  O   ASP    47     -16.971  15.373 -24.083  1.00 21.56           O  
ATOM    360  CB  ASP    47     -17.657  12.981 -25.934  1.00 21.56           C  
ATOM    361  CG  ASP    47     -17.421  11.688 -26.695  1.00 21.56           C  
ATOM    362  OD1 ASP    47     -16.592  10.863 -26.254  1.00 21.56           O  
ATOM    363  OD2 ASP    47     -18.069  11.494 -27.747  1.00 21.56           O  
ATOM    364  N   GLY    48     -14.979  14.478 -24.223  1.00 21.04           N  
ATOM    365  CA  GLY    48     -14.221  15.708 -24.387  1.00 21.04           C  
ATOM    366  C   GLY    48     -13.849  16.360 -23.069  1.00 21.04           C  
ATOM    367  O   GLY    48     -13.135  17.364 -23.047  1.00 21.04           O  
ATOM    368  N   GLN    49     -14.407  15.847 -21.981  1.00 19.22           N  
ATOM    369  CA  GLN    49     -13.851  16.394 -20.748  1.00 19.22           C  
ATOM    370  C   GLN    49     -12.883  15.411 -20.097  1.00 19.22           C  
ATOM    371  O   GLN    49     -13.047  14.195 -20.222  1.00 19.22           O  
ATOM    372  CB  GLN    49     -14.969  16.756 -19.769  1.00 19.22           C  
ATOM    373  CG  GLN    49     -15.667  18.071 -20.091  1.00 19.22           C  
ATOM    374  CD  GLN    49     -16.144  18.801 -18.850  1.00 19.22           C  
ATOM    375  OE1 GLN    49     -15.680  18.532 -17.737  1.00 19.22           O  
ATOM    376  NE2 GLN    49     -17.077  19.731 -19.030  1.00 19.22           N  
ATOM    377  N   THR    50     -11.660  15.653 -20.292  1.00 20.30           N  
ATOM    378  CA  THR    50     -10.543  15.020 -19.600  1.00 20.30           C  
ATOM    379  C   THR    50     -10.750  15.063 -18.088  1.00 20.30           C  
ATOM    380  O   THR    50     -10.400  16.049 -17.437  1.00 20.30           O  
ATOM    381  CB  THR    50      -9.207  15.697 -19.957  1.00 20.30           C  
ATOM    382  OG1 THR    50      -9.322  17.109 -19.745  1.00 20.30           O  
ATOM    383  CG2 THR    50      -8.835  15.442 -21.414  1.00 20.30           C  
ATOM    384  N   SER    51     -11.981  15.025 -17.591  1.00 18.68           N  
ATOM    385  CA  SER    51     -11.955  14.919 -16.136  1.00 18.68           C  
ATOM    386  C   SER    51     -11.163  13.697 -15.685  1.00 18.68           C  
ATOM    387  O   SER    51     -11.147  12.672 -16.370  1.00 18.68           O  
ATOM    388  CB  SER    51     -13.378  14.849 -15.578  1.00 18.68           C  
ATOM    389  OG  SER    51     -14.030  13.667 -16.011  1.00 18.68           O  
ATOM    390  N   ALA    52      -9.809  13.898 -15.479  1.00 17.57           N  
ATOM    391  CA  ALA    52      -9.040  13.354 -14.363  1.00 17.57           C  
ATOM    392  C   ALA    52      -9.736  12.139 -13.757  1.00 17.57           C  
ATOM    393  O   ALA    52     -10.891  12.224 -13.332  1.00 17.57           O  
ATOM    394  CB  ALA    52      -8.822  14.424 -13.296  1.00 17.57           C  
ATOM    395  N   TRP    53     -10.217  11.217 -14.534  1.00 17.87           N  
ATOM    396  CA  TRP    53     -10.578   9.945 -13.918  1.00 17.87           C  
ATOM    397  C   TRP    53     -10.219   9.936 -12.436  1.00 17.87           C  
ATOM    398  O   TRP    53      -9.046  10.059 -12.074  1.00 17.87           O  
ATOM    399  CB  TRP    53      -9.880   8.784 -14.632  1.00 17.87           C  
ATOM    400  CG  TRP    53     -10.407   8.511 -16.009  1.00 17.87           C  
ATOM    401  CD1 TRP    53     -10.041   9.134 -17.169  1.00 17.87           C  
ATOM    402  CD2 TRP    53     -11.400   7.545 -16.367  1.00 17.87           C  
ATOM    403  NE1 TRP    53     -10.747   8.613 -18.229  1.00 17.87           N  
ATOM    404  CE2 TRP    53     -11.587   7.637 -17.764  1.00 17.87           C  
ATOM    405  CE3 TRP    53     -12.150   6.609 -15.642  1.00 17.87           C  
ATOM    406  CZ2 TRP    53     -12.495   6.826 -18.451  1.00 17.87           C  
ATOM    407  CZ3 TRP    53     -13.052   5.803 -16.327  1.00 17.87           C  
ATOM    408  CH2 TRP    53     -13.215   5.919 -17.717  1.00 17.87           C  
ATOM    409  N   SER    54     -10.591  10.936 -11.648  1.00 16.53           N  
ATOM    410  CA  SER    54     -10.593  10.715 -10.206  1.00 16.53           C  
ATOM    411  C   SER    54     -10.743   9.234  -9.873  1.00 16.53           C  
ATOM    412  O   SER    54     -11.484   8.514 -10.545  1.00 16.53           O  
ATOM    413  CB  SER    54     -11.718  11.511  -9.543  1.00 16.53           C  
ATOM    414  OG  SER    54     -12.949  11.293 -10.211  1.00 16.53           O  
ATOM    415  N   ALA    55      -9.720   8.420 -10.279  1.00 16.88           N  
ATOM    416  CA  ALA    55      -9.535   7.207  -9.486  1.00 16.88           C  
ATOM    417  C   ALA    55     -10.877   6.631  -9.043  1.00 16.88           C  
ATOM    418  O   ALA    55     -11.683   7.326  -8.419  1.00 16.88           O  
ATOM    419  CB  ALA    55      -8.657   7.495  -8.271  1.00 16.88           C  
ATOM    420  N   CYS    56     -11.799   6.472  -9.896  1.00 16.96           N  
ATOM    421  CA  CYS    56     -12.964   5.694  -9.486  1.00 16.96           C  
ATOM    422  C   CYS    56     -12.698   4.963  -8.176  1.00 16.96           C  
ATOM    423  O   CYS    56     -11.624   4.388  -7.988  1.00 16.96           O  
ATOM    424  CB  CYS    56     -13.347   4.690 -10.573  1.00 16.96           C  
ATOM    425  SG  CYS    56     -12.148   4.582 -11.920  1.00 16.96           S  
ATOM    426  N   THR    57     -12.686   5.616  -7.095  1.00 17.64           N  
ATOM    427  CA  THR    57     -12.917   5.086  -5.755  1.00 17.64           C  
ATOM    428  C   THR    57     -14.014   4.026  -5.775  1.00 17.64           C  
ATOM    429  O   THR    57     -15.099   4.257  -6.310  1.00 17.64           O  
ATOM    430  CB  THR    57     -13.300   6.207  -4.771  1.00 17.64           C  
ATOM    431  OG1 THR    57     -12.753   7.448  -5.232  1.00 17.64           O  
ATOM    432  CG2 THR    57     -12.763   5.917  -3.373  1.00 17.64           C  
ATOM    433  N   LEU    58     -13.684   2.825  -6.192  1.00 17.28           N  
ATOM    434  CA  LEU    58     -14.629   1.736  -5.971  1.00 17.28           C  
ATOM    435  C   LEU    58     -15.068   1.685  -4.511  1.00 17.28           C  
ATOM    436  O   LEU    58     -14.243   1.819  -3.605  1.00 17.28           O  
ATOM    437  CB  LEU    58     -14.006   0.397  -6.376  1.00 17.28           C  
ATOM    438  CG  LEU    58     -14.976  -0.771  -6.567  1.00 17.28           C  
ATOM    439  CD1 LEU    58     -15.596  -0.723  -7.960  1.00 17.28           C  
ATOM    440  CD2 LEU    58     -14.264  -2.100  -6.339  1.00 17.28           C  
ATOM    441  N   GLU    59     -16.353   1.776  -4.249  1.00 16.73           N  
ATOM    442  CA  GLU    59     -17.267   1.357  -3.190  1.00 16.73           C  
ATOM    443  C   GLU    59     -17.428  -0.161  -3.168  1.00 16.73           C  
ATOM    444  O   GLU    59     -17.860  -0.758  -4.156  1.00 16.73           O  
ATOM    445  CB  GLU    59     -18.632   2.028  -3.360  1.00 16.73           C  
ATOM    446  CG  GLU    59     -18.689   3.450  -2.821  1.00 16.73           C  
ATOM    447  CD  GLU    59     -20.091   4.038  -2.828  1.00 16.73           C  
ATOM    448  OE1 GLU    59     -20.280   5.164  -2.314  1.00 16.73           O  
ATOM    449  OE2 GLU    59     -21.009   3.368  -3.351  1.00 16.73           O  
ATOM    450  N   LEU    60     -16.388  -0.830  -2.886  1.00 18.77           N  
ATOM    451  CA  LEU    60     -16.595  -2.267  -2.742  1.00 18.77           C  
ATOM    452  C   LEU    60     -17.841  -2.556  -1.912  1.00 18.77           C  
ATOM    453  O   LEU    60     -18.092  -1.888  -0.906  1.00 18.77           O  
ATOM    454  CB  LEU    60     -15.373  -2.923  -2.095  1.00 18.77           C  
ATOM    455  CG  LEU    60     -14.082  -2.907  -2.915  1.00 18.77           C  
ATOM    456  CD1 LEU    60     -12.897  -3.319  -2.046  1.00 18.77           C  
ATOM    457  CD2 LEU    60     -14.207  -3.824  -4.127  1.00 18.77           C  
ATOM    458  N   PRO    61     -18.954  -2.862  -2.539  1.00 17.49           N  
ATOM    459  CA  PRO    61     -20.103  -3.205  -1.698  1.00 17.49           C  
ATOM    460  C   PRO    61     -19.692  -3.778  -0.343  1.00 17.49           C  
ATOM    461  O   PRO    61     -18.608  -4.352  -0.215  1.00 17.49           O  
ATOM    462  CB  PRO    61     -20.850  -4.251  -2.530  1.00 17.49           C  
ATOM    463  CG  PRO    61     -19.994  -4.460  -3.737  1.00 17.49           C  
ATOM    464  CD  PRO    61     -18.808  -3.544  -3.645  1.00 17.49           C  
ATOM    465  N   GLY    62     -19.880  -2.973   0.657  1.00 16.03           N  
ATOM    466  CA  GLY    62     -20.022  -3.248   2.078  1.00 16.03           C  
ATOM    467  C   GLY    62     -19.840  -4.714   2.423  1.00 16.03           C  
ATOM    468  O   GLY    62     -19.336  -5.045   3.499  1.00 16.03           O  
ATOM    469  N   ALA    63     -20.169  -5.593   1.537  1.00 16.31           N  
ATOM    470  CA  ALA    63     -20.156  -6.948   2.082  1.00 16.31           C  
ATOM    471  C   ALA    63     -18.765  -7.568   1.979  1.00 16.31           C  
ATOM    472  O   ALA    63     -18.581  -8.750   2.280  1.00 16.31           O  
ATOM    473  CB  ALA    63     -21.179  -7.822   1.360  1.00 16.31           C  
ATOM    474  N   PHE    64     -17.779  -6.772   1.632  1.00 17.67           N  
ATOM    475  CA  PHE    64     -16.403  -7.248   1.724  1.00 17.67           C  
ATOM    476  C   PHE    64     -15.888  -7.140   3.155  1.00 17.67           C  
ATOM    477  O   PHE    64     -14.712  -7.398   3.418  1.00 17.67           O  
ATOM    478  CB  PHE    64     -15.495  -6.458   0.778  1.00 17.67           C  
ATOM    479  CG  PHE    64     -15.104  -7.216  -0.462  1.00 17.67           C  
ATOM    480  CD1 PHE    64     -13.949  -7.989  -0.487  1.00 17.67           C  
ATOM    481  CD2 PHE    64     -15.892  -7.155  -1.605  1.00 17.67           C  
ATOM    482  CE1 PHE    64     -13.585  -8.692  -1.634  1.00 17.67           C  
ATOM    483  CE2 PHE    64     -15.535  -7.855  -2.754  1.00 17.67           C  
ATOM    484  CZ  PHE    64     -14.381  -8.621  -2.767  1.00 17.67           C  
ATOM    485  N   TYR    65     -16.657  -6.572   4.053  1.00 17.22           N  
ATOM    486  CA  TYR    65     -16.138  -6.335   5.396  1.00 17.22           C  
ATOM    487  C   TYR    65     -15.996  -7.644   6.164  1.00 17.22           C  
ATOM    488  O   TYR    65     -15.089  -7.793   6.986  1.00 17.22           O  
ATOM    489  CB  TYR    65     -17.052  -5.375   6.163  1.00 17.22           C  
ATOM    490  CG  TYR    65     -16.922  -3.935   5.729  1.00 17.22           C  
ATOM    491  CD1 TYR    65     -15.942  -3.108   6.274  1.00 17.22           C  
ATOM    492  CD2 TYR    65     -17.778  -3.399   4.773  1.00 17.22           C  
ATOM    493  CE1 TYR    65     -15.820  -1.781   5.878  1.00 17.22           C  
ATOM    494  CE2 TYR    65     -17.665  -2.073   4.369  1.00 17.22           C  
ATOM    495  CZ  TYR    65     -16.684  -1.273   4.926  1.00 17.22           C  
ATOM    496  OH  TYR    65     -16.567   0.041   4.531  1.00 17.22           O  
ATOM    497  N   GLN    66     -16.545  -8.701   5.580  1.00 17.25           N  
ATOM    498  CA  GLN    66     -16.269  -9.882   6.390  1.00 17.25           C  
ATOM    499  C   GLN    66     -15.346 -10.850   5.654  1.00 17.25           C  
ATOM    500  O   GLN    66     -15.644 -11.269   4.534  1.00 17.25           O  
ATOM    501  CB  GLN    66     -17.570 -10.587   6.775  1.00 17.25           C  
ATOM    502  CG  GLN    66     -17.691 -10.886   8.263  1.00 17.25           C  
ATOM    503  CD  GLN    66     -18.988 -11.591   8.616  1.00 17.25           C  
ATOM    504  OE1 GLN    66     -19.789 -11.924   7.737  1.00 17.25           O  
ATOM    505  NE2 GLN    66     -19.205 -11.821   9.907  1.00 17.25           N  
ATOM    506  N   GLY    67     -14.086 -10.498   5.314  1.00 18.43           N  
ATOM    507  CA  GLY    67     -13.125 -11.513   4.915  1.00 18.43           C  
ATOM    508  C   GLY    67     -12.418 -11.186   3.613  1.00 18.43           C  
ATOM    509  O   GLY    67     -12.405 -11.999   2.686  1.00 18.43           O  
ATOM    510  N   ALA    68     -12.336 -10.050   3.174  1.00 21.12           N  
ATOM    511  CA  ALA    68     -11.600  -9.658   1.975  1.00 21.12           C  
ATOM    512  C   ALA    68     -10.106  -9.927   2.137  1.00 21.12           C  
ATOM    513  O   ALA    68      -9.474  -9.417   3.066  1.00 21.12           O  
ATOM    514  CB  ALA    68     -11.841  -8.184   1.661  1.00 21.12           C  
ATOM    515  N   GLN    69      -9.697 -11.130   1.849  1.00 23.89           N  
ATOM    516  CA  GLN    69      -8.360 -11.701   1.972  1.00 23.89           C  
ATOM    517  C   GLN    69      -7.620 -11.663   0.638  1.00 23.89           C  
ATOM    518  O   GLN    69      -8.230 -11.827  -0.421  1.00 23.89           O  
ATOM    519  CB  GLN    69      -8.436 -13.138   2.490  1.00 23.89           C  
ATOM    520  CG  GLN    69      -7.220 -13.565   3.301  1.00 23.89           C  
ATOM    521  CD  GLN    69      -7.440 -14.868   4.047  1.00 23.89           C  
ATOM    522  OE1 GLN    69      -8.435 -15.564   3.827  1.00 23.89           O  
ATOM    523  NE2 GLN    69      -6.512 -15.206   4.936  1.00 23.89           N  
ATOM    524  N   GLU    70      -6.425 -10.938   0.745  1.00 23.35           N  
ATOM    525  CA  GLU    70      -5.172 -10.495   0.139  1.00 23.35           C  
ATOM    526  C   GLU    70      -5.158 -10.770  -1.362  1.00 23.35           C  
ATOM    527  O   GLU    70      -5.548 -11.852  -1.804  1.00 23.35           O  
ATOM    528  CB  GLU    70      -3.979 -11.180   0.810  1.00 23.35           C  
ATOM    529  CG  GLU    70      -3.115 -10.238   1.637  1.00 23.35           C  
ATOM    530  CD  GLU    70      -1.880 -10.910   2.217  1.00 23.35           C  
ATOM    531  OE1 GLU    70      -1.045 -10.214   2.838  1.00 23.35           O  
ATOM    532  OE2 GLU    70      -1.746 -12.143   2.047  1.00 23.35           O  
ATOM    533  N   ILE    71      -5.167  -9.767  -2.128  1.00 22.83           N  
ATOM    534  CA  ILE    71      -4.765  -9.794  -3.529  1.00 22.83           C  
ATOM    535  C   ILE    71      -3.267  -9.516  -3.642  1.00 22.83           C  
ATOM    536  O   ILE    71      -2.775  -8.513  -3.120  1.00 22.83           O  
ATOM    537  CB  ILE    71      -5.564  -8.771  -4.367  1.00 22.83           C  
ATOM    538  CG1 ILE    71      -7.070  -8.971  -4.160  1.00 22.83           C  
ATOM    539  CG2 ILE    71      -5.195  -8.881  -5.850  1.00 22.83           C  
ATOM    540  CD1 ILE    71      -7.935  -7.954  -4.891  1.00 22.83           C  
ATOM    541  N   ASP    72      -2.518 -10.538  -3.748  1.00 25.10           N  
ATOM    542  CA  ASP    72      -1.075 -10.456  -3.953  1.00 25.10           C  
ATOM    543  C   ASP    72      -0.744 -10.131  -5.407  1.00 25.10           C  
ATOM    544  O   ASP    72      -0.887 -10.982  -6.287  1.00 25.10           O  
ATOM    545  CB  ASP    72      -0.398 -11.764  -3.539  1.00 25.10           C  
ATOM    546  CG  ASP    72       0.726 -11.560  -2.538  1.00 25.10           C  
ATOM    547  OD1 ASP    72       1.221 -10.420  -2.401  1.00 25.10           O  
ATOM    548  OD2 ASP    72       1.122 -12.548  -1.883  1.00 25.10           O  
ATOM    549  N   PRO    73      -0.620  -8.937  -5.764  1.00 24.56           N  
ATOM    550  CA  PRO    73      -0.164  -8.811  -7.151  1.00 24.56           C  
ATOM    551  C   PRO    73       1.265  -9.310  -7.350  1.00 24.56           C  
ATOM    552  O   PRO    73       2.145  -9.015  -6.536  1.00 24.56           O  
ATOM    553  CB  PRO    73      -0.260  -7.307  -7.418  1.00 24.56           C  
ATOM    554  CG  PRO    73      -0.415  -6.688  -6.066  1.00 24.56           C  
ATOM    555  CD  PRO    73      -0.701  -7.777  -5.073  1.00 24.56           C  
ATOM    556  N   VAL    74       1.415 -10.498  -7.722  1.00 24.57           N  
ATOM    557  CA  VAL    74       2.761 -10.974  -8.025  1.00 24.57           C  
ATOM    558  C   VAL    74       3.169 -10.514  -9.423  1.00 24.57           C  
ATOM    559  O   VAL    74       2.379 -10.601 -10.367  1.00 24.57           O  
ATOM    560  CB  VAL    74       2.855 -12.513  -7.921  1.00 24.57           C  
ATOM    561  CG1 VAL    74       4.297 -12.979  -8.111  1.00 24.57           C  
ATOM    562  CG2 VAL    74       2.308 -12.991  -6.577  1.00 24.57           C  
ATOM    563  N   ALA    75       4.165  -9.790  -9.490  1.00 24.70           N  
ATOM    564  CA  ALA    75       4.792  -9.390 -10.747  1.00 24.70           C  
ATOM    565  C   ALA    75       5.296 -10.606 -11.520  1.00 24.70           C  
ATOM    566  O   ALA    75       5.964 -11.475 -10.955  1.00 24.70           O  
ATOM    567  CB  ALA    75       5.940  -8.418 -10.484  1.00 24.70           C  
ATOM    568  N   ALA    76       4.709 -10.922 -12.625  1.00 24.88           N  
ATOM    569  CA  ALA    76       5.274 -11.977 -13.463  1.00 24.88           C  
ATOM    570  C   ALA    76       6.487 -11.472 -14.238  1.00 24.88           C  
ATOM    571  O   ALA    76       6.690 -10.262 -14.366  1.00 24.88           O  
ATOM    572  CB  ALA    76       4.218 -12.515 -14.425  1.00 24.88           C  
ATOM    573  N   ALA    77       7.483 -12.290 -14.403  1.00 25.14           N  
ATOM    574  CA  ALA    77       8.718 -12.028 -15.137  1.00 25.14           C  
ATOM    575  C   ALA    77       8.437 -11.267 -16.429  1.00 25.14           C  
ATOM    576  O   ALA    77       9.282 -10.504 -16.904  1.00 25.14           O  
ATOM    577  CB  ALA    77       9.444 -13.337 -15.441  1.00 25.14           C  
ATOM    578  N   ASP    78       7.268 -11.447 -16.977  1.00 28.00           N  
ATOM    579  CA  ASP    78       7.015 -10.804 -18.263  1.00 28.00           C  
ATOM    580  C   ASP    78       6.398  -9.421 -18.074  1.00 28.00           C  
ATOM    581  O   ASP    78       5.965  -8.791 -19.041  1.00 28.00           O  
ATOM    582  CB  ASP    78       6.100 -11.675 -19.127  1.00 28.00           C  
ATOM    583  CG  ASP    78       4.764 -11.968 -18.467  1.00 28.00           C  
ATOM    584  OD1 ASP    78       4.582 -11.622 -17.280  1.00 28.00           O  
ATOM    585  OD2 ASP    78       3.888 -12.553 -19.139  1.00 28.00           O  
ATOM    586  N   GLY    79       6.361  -8.953 -16.797  1.00 26.38           N  
ATOM    587  CA  GLY    79       5.842  -7.626 -16.506  1.00 26.38           C  
ATOM    588  C   GLY    79       4.342  -7.610 -16.276  1.00 26.38           C  
ATOM    589  O   GLY    79       3.750  -6.545 -16.086  1.00 26.38           O  
ATOM    590  N   THR    80       3.710  -8.749 -16.567  1.00 25.82           N  
ATOM    591  CA  THR    80       2.288  -8.867 -16.262  1.00 25.82           C  
ATOM    592  C   THR    80       2.072  -9.088 -14.768  1.00 25.82           C  
ATOM    593  O   THR    80       2.999  -9.468 -14.050  1.00 25.82           O  
ATOM    594  CB  THR    80       1.641 -10.018 -17.054  1.00 25.82           C  
ATOM    595  OG1 THR    80       2.385 -11.222 -16.828  1.00 25.82           O  
ATOM    596  CG2 THR    80       1.625  -9.717 -18.549  1.00 25.82           C  
ATOM    597  N   PHE    81       1.074  -8.501 -14.277  1.00 24.04           N  
ATOM    598  CA  PHE    81       0.739  -8.713 -12.874  1.00 24.04           C  
ATOM    599  C   PHE    81      -0.358  -9.761 -12.732  1.00 24.04           C  
ATOM    600  O   PHE    81      -1.289  -9.806 -13.539  1.00 24.04           O  
ATOM    601  CB  PHE    81       0.299  -7.400 -12.220  1.00 24.04           C  
ATOM    602  CG  PHE    81       1.442  -6.499 -11.838  1.00 24.04           C  
ATOM    603  CD1 PHE    81       1.999  -6.561 -10.567  1.00 24.04           C  
ATOM    604  CD2 PHE    81       1.959  -5.589 -12.750  1.00 24.04           C  
ATOM    605  CE1 PHE    81       3.057  -5.728 -10.211  1.00 24.04           C  
ATOM    606  CE2 PHE    81       3.016  -4.754 -12.401  1.00 24.04           C  
ATOM    607  CZ  PHE    81       3.563  -4.824 -11.131  1.00 24.04           C  
ATOM    608  N   ALA    82      -0.030 -10.827 -12.100  1.00 23.69           N  
ATOM    609  CA  ALA    82      -1.050 -11.830 -11.804  1.00 23.69           C  
ATOM    610  C   ALA    82      -1.719 -11.552 -10.461  1.00 23.69           C  
ATOM    611  O   ALA    82      -1.070 -11.084  -9.522  1.00 23.69           O  
ATOM    612  CB  ALA    82      -0.438 -13.229 -11.812  1.00 23.69           C  
ATOM    613  N   VAL    83      -2.954 -11.373 -10.490  1.00 25.19           N  
ATOM    614  CA  VAL    83      -3.704 -11.210  -9.249  1.00 25.19           C  
ATOM    615  C   VAL    83      -4.065 -12.581  -8.680  1.00 25.19           C  
ATOM    616  O   VAL    83      -4.629 -13.423  -9.384  1.00 25.19           O  
ATOM    617  CB  VAL    83      -4.982 -10.369  -9.464  1.00 25.19           C  
ATOM    618  CG1 VAL    83      -5.752 -10.211  -8.154  1.00 25.19           C  
ATOM    619  CG2 VAL    83      -4.629  -9.003 -10.049  1.00 25.19           C  
ATOM    620  N   ASN    84      -3.466 -12.929  -7.616  1.00 24.15           N  
ATOM    621  CA  ASN    84      -3.834 -14.197  -6.996  1.00 24.15           C  
ATOM    622  C   ASN    84      -4.887 -14.006  -5.909  1.00 24.15           C  
ATOM    623  O   ASN    84      -4.966 -12.939  -5.296  1.00 24.15           O  
ATOM    624  CB  ASN    84      -2.598 -14.893  -6.422  1.00 24.15           C  
ATOM    625  CG  ASN    84      -1.634 -15.354  -7.498  1.00 24.15           C  
ATOM    626  OD1 ASN    84      -2.037 -15.641  -8.628  1.00 24.15           O  
ATOM    627  ND2 ASN    84      -0.353 -15.427  -7.155  1.00 24.15           N  
ATOM    628  N   HIS    85      -5.889 -14.893  -5.926  1.00 23.91           N  
ATOM    629  CA  HIS    85      -6.860 -15.034  -4.846  1.00 23.91           C  
ATOM    630  C   HIS    85      -6.475 -16.171  -3.905  1.00 23.91           C  
ATOM    631  O   HIS    85      -6.184 -17.282  -4.354  1.00 23.91           O  
ATOM    632  CB  HIS    85      -8.261 -15.272  -5.412  1.00 23.91           C  
ATOM    633  CG  HIS    85      -9.323 -15.372  -4.364  1.00 23.91           C  
ATOM    634  ND1 HIS    85     -10.569 -14.805  -4.511  1.00 23.91           N  
ATOM    635  CD2 HIS    85      -9.322 -15.978  -3.153  1.00 23.91           C  
ATOM    636  CE1 HIS    85     -11.291 -15.057  -3.432  1.00 23.91           C  
ATOM    637  NE2 HIS    85     -10.558 -15.767  -2.593  1.00 23.91           N  
ATOM    638  N   TRP    86      -6.224 -15.827  -2.654  1.00 23.69           N  
ATOM    639  CA  TRP    86      -6.038 -16.857  -1.637  1.00 23.69           C  
ATOM    640  C   TRP    86      -7.378 -17.437  -1.198  1.00 23.69           C  
ATOM    641  O   TRP    86      -8.249 -16.709  -0.714  1.00 23.69           O  
ATOM    642  CB  TRP    86      -5.293 -16.288  -0.426  1.00 23.69           C  
ATOM    643  CG  TRP    86      -4.388 -17.273   0.250  1.00 23.69           C  
ATOM    644  CD1 TRP    86      -3.021 -17.274   0.246  1.00 23.69           C  
ATOM    645  CD2 TRP    86      -4.788 -18.406   1.028  1.00 23.69           C  
ATOM    646  NE1 TRP    86      -2.547 -18.340   0.974  1.00 23.69           N  
ATOM    647  CE2 TRP    86      -3.609 -19.049   1.465  1.00 23.69           C  
ATOM    648  CE3 TRP    86      -6.029 -18.938   1.398  1.00 23.69           C  
ATOM    649  CZ2 TRP    86      -3.637 -20.201   2.255  1.00 23.69           C  
ATOM    650  CZ3 TRP    86      -6.054 -20.084   2.184  1.00 23.69           C  
ATOM    651  CH2 TRP    86      -4.864 -20.701   2.603  1.00 23.69           C  
ATOM    652  N   ASN    87      -7.634 -18.706  -1.573  1.00 24.15           N  
ATOM    653  CA  ASN    87      -8.790 -19.502  -1.174  1.00 24.15           C  
ATOM    654  C   ASN    87      -8.625 -20.061   0.237  1.00 24.15           C  
ATOM    655  O   ASN    87      -7.744 -20.887   0.483  1.00 24.15           O  
ATOM    656  CB  ASN    87      -9.030 -20.638  -2.171  1.00 24.15           C  
ATOM    657  CG  ASN    87     -10.360 -21.333  -1.955  1.00 24.15           C  
ATOM    658  OD1 ASN    87     -10.953 -21.244  -0.877  1.00 24.15           O  
ATOM    659  ND2 ASN    87     -10.838 -22.029  -2.980  1.00 24.15           N  
ATOM    660  N   THR    88      -9.325 -19.551   1.195  1.00 26.78           N  
ATOM    661  CA  THR    88      -9.146 -20.071   2.546  1.00 26.78           C  
ATOM    662  C   THR    88      -9.707 -21.485   2.660  1.00 26.78           C  
ATOM    663  O   THR    88      -9.356 -22.226   3.580  1.00 26.78           O  
ATOM    664  CB  THR    88      -9.823 -19.162   3.588  1.00 26.78           C  
ATOM    665  OG1 THR    88     -11.206 -19.004   3.250  1.00 26.78           O  
ATOM    666  CG2 THR    88      -9.162 -17.788   3.632  1.00 26.78           C  
ATOM    667  N   THR    89     -10.763 -21.721   1.946  1.00 30.18           N  
ATOM    668  CA  THR    89     -11.277 -23.072   2.144  1.00 30.18           C  
ATOM    669  C   THR    89     -10.202 -24.110   1.835  1.00 30.18           C  
ATOM    670  O   THR    89      -9.953 -25.011   2.638  1.00 30.18           O  
ATOM    671  CB  THR    89     -12.514 -23.333   1.265  1.00 30.18           C  
ATOM    672  OG1 THR    89     -13.461 -22.275   1.457  1.00 30.18           O  
ATOM    673  CG2 THR    89     -13.173 -24.661   1.625  1.00 30.18           C  
ATOM    674  N   ASN    90      -9.404 -23.775   0.820  1.00 29.39           N  
ATOM    675  CA  ASN    90      -8.384 -24.777   0.531  1.00 29.39           C  
ATOM    676  C   ASN    90      -6.978 -24.224   0.742  1.00 29.39           C  
ATOM    677  O   ASN    90      -5.990 -24.933   0.543  1.00 29.39           O  
ATOM    678  CB  ASN    90      -8.539 -25.304  -0.898  1.00 29.39           C  
ATOM    679  CG  ASN    90      -9.543 -24.508  -1.708  1.00 29.39           C  
ATOM    680  OD1 ASN    90     -10.126 -23.538  -1.216  1.00 29.39           O  
ATOM    681  ND2 ASN    90      -9.752 -24.912  -2.955  1.00 29.39           N  
ATOM    682  N   GLN    91      -6.905 -22.935   1.206  1.00 28.91           N  
ATOM    683  CA  GLN    91      -5.601 -22.315   1.418  1.00 28.91           C  
ATOM    684  C   GLN    91      -4.760 -22.353   0.145  1.00 28.91           C  
ATOM    685  O   GLN    91      -3.574 -22.686   0.188  1.00 28.91           O  
ATOM    686  CB  GLN    91      -4.856 -23.007   2.560  1.00 28.91           C  
ATOM    687  CG  GLN    91      -5.483 -22.781   3.929  1.00 28.91           C  
ATOM    688  CD  GLN    91      -4.587 -23.233   5.067  1.00 28.91           C  
ATOM    689  OE1 GLN    91      -3.512 -23.798   4.841  1.00 28.91           O  
ATOM    690  NE2 GLN    91      -5.022 -22.988   6.298  1.00 28.91           N  
ATOM    691  N   LYS    92      -5.421 -22.386  -0.905  1.00 25.99           N  
ATOM    692  CA  LYS    92      -4.703 -22.346  -2.176  1.00 25.99           C  
ATOM    693  C   LYS    92      -4.915 -21.011  -2.885  1.00 25.99           C  
ATOM    694  O   LYS    92      -5.970 -20.389  -2.746  1.00 25.99           O  
ATOM    695  CB  LYS    92      -5.147 -23.496  -3.080  1.00 25.99           C  
ATOM    696  CG  LYS    92      -4.630 -24.860  -2.646  1.00 25.99           C  
ATOM    697  CD  LYS    92      -4.913 -25.925  -3.698  1.00 25.99           C  
ATOM    698  CE  LYS    92      -4.496 -27.309  -3.219  1.00 25.99           C  
ATOM    699  NZ  LYS    92      -4.715 -28.348  -4.269  1.00 25.99           N  
ATOM    700  N   LEU    93      -3.896 -20.451  -3.422  1.00 25.68           N  
ATOM    701  CA  LEU    93      -3.911 -19.276  -4.287  1.00 25.68           C  
ATOM    702  C   LEU    93      -4.548 -19.600  -5.634  1.00 25.68           C  
ATOM    703  O   LEU    93      -4.147 -20.556  -6.301  1.00 25.68           O  
ATOM    704  CB  LEU    93      -2.489 -18.746  -4.496  1.00 25.68           C  
ATOM    705  CG  LEU    93      -1.994 -17.714  -3.482  1.00 25.68           C  
ATOM    706  CD1 LEU    93      -0.494 -17.872  -3.254  1.00 25.68           C  
ATOM    707  CD2 LEU    93      -2.323 -16.301  -3.953  1.00 25.68           C  
ATOM    708  N   THR    94      -5.701 -19.122  -5.870  1.00 26.36           N  
ATOM    709  CA  THR    94      -6.266 -19.326  -7.200  1.00 26.36           C  
ATOM    710  C   THR    94      -6.125 -18.065  -8.047  1.00 26.36           C  
ATOM    711  O   THR    94      -6.319 -16.953  -7.550  1.00 26.36           O  
ATOM    712  CB  THR    94      -7.749 -19.733  -7.121  1.00 26.36           C  
ATOM    713  OG1 THR    94      -8.062 -20.118  -5.776  1.00 26.36           O  
ATOM    714  CG2 THR    94      -8.050 -20.900  -8.055  1.00 26.36           C  
ATOM    715  N   ARG    95      -5.578 -18.174  -9.223  1.00 22.85           N  
ATOM    716  CA  ARG    95      -5.279 -17.182 -10.250  1.00 22.85           C  
ATOM    717  C   ARG    95      -6.559 -16.582 -10.822  1.00 22.85           C  
ATOM    718  O   ARG    95      -7.425 -17.309 -11.315  1.00 22.85           O  
ATOM    719  CB  ARG    95      -4.445 -17.804 -11.372  1.00 22.85           C  
ATOM    720  CG  ARG    95      -3.788 -16.785 -12.290  1.00 22.85           C  
ATOM    721  CD  ARG    95      -2.842 -17.447 -13.282  1.00 22.85           C  
ATOM    722  NE  ARG    95      -2.150 -16.460 -14.107  1.00 22.85           N  
ATOM    723  CZ  ARG    95      -2.123 -16.470 -15.437  1.00 22.85           C  
ATOM    724  NH1 ARG    95      -2.752 -17.419 -16.122  1.00 22.85           N  
ATOM    725  NH2 ARG    95      -1.463 -15.523 -16.088  1.00 22.85           N  
ATOM    726  N   LEU    96      -6.805 -15.309 -10.528  1.00 24.77           N  
ATOM    727  CA  LEU    96      -8.073 -14.748 -10.983  1.00 24.77           C  
ATOM    728  C   LEU    96      -7.940 -14.172 -12.389  1.00 24.77           C  
ATOM    729  O   LEU    96      -8.864 -14.280 -13.199  1.00 24.77           O  
ATOM    730  CB  LEU    96      -8.556 -13.662 -10.018  1.00 24.77           C  
ATOM    731  CG  LEU    96      -9.390 -14.135  -8.827  1.00 24.77           C  
ATOM    732  CD1 LEU    96      -9.445 -13.052  -7.755  1.00 24.77           C  
ATOM    733  CD2 LEU    96     -10.794 -14.522  -9.277  1.00 24.77           C  
ATOM    734  N   GLY    97      -6.681 -13.924 -12.847  1.00 22.92           N  
ATOM    735  CA  GLY    97      -6.606 -13.377 -14.193  1.00 22.92           C  
ATOM    736  C   GLY    97      -5.313 -12.631 -14.463  1.00 22.92           C  
ATOM    737  O   GLY    97      -4.546 -12.353 -13.538  1.00 22.92           O  
ATOM    738  N   THR    98      -4.680 -12.941 -15.563  1.00 21.71           N  
ATOM    739  CA  THR    98      -3.489 -12.289 -16.095  1.00 21.71           C  
ATOM    740  C   THR    98      -3.787 -10.841 -16.473  1.00 21.71           C  
ATOM    741  O   THR    98      -4.803 -10.557 -17.110  1.00 21.71           O  
ATOM    742  CB  THR    98      -2.942 -13.041 -17.322  1.00 21.71           C  
ATOM    743  OG1 THR    98      -2.914 -14.446 -17.041  1.00 21.71           O  
ATOM    744  CG2 THR    98      -1.532 -12.576 -17.669  1.00 21.71           C  
ATOM    745  N   ALA    99      -3.640  -9.993 -15.521  1.00 22.91           N  
ATOM    746  CA  ALA    99      -3.815  -8.610 -15.957  1.00 22.91           C  
ATOM    747  C   ALA    99      -2.788  -8.236 -17.021  1.00 22.91           C  
ATOM    748  O   ALA    99      -1.616  -8.607 -16.920  1.00 22.91           O  
ATOM    749  CB  ALA    99      -3.714  -7.660 -14.767  1.00 22.91           C  
ATOM    750  N   TYR   100      -3.232  -8.345 -18.242  1.00 20.64           N  
ATOM    751  CA  TYR   100      -2.383  -8.089 -19.401  1.00 20.64           C  
ATOM    752  C   TYR   100      -1.721  -6.720 -19.301  1.00 20.64           C  
ATOM    753  O   TYR   100      -2.352  -5.748 -18.880  1.00 20.64           O  
ATOM    754  CB  TYR   100      -3.197  -8.182 -20.695  1.00 20.64           C  
ATOM    755  CG  TYR   100      -3.604  -9.590 -21.056  1.00 20.64           C  
ATOM    756  CD1 TYR   100      -2.734 -10.433 -21.744  1.00 20.64           C  
ATOM    757  CD2 TYR   100      -4.859 -10.081 -20.711  1.00 20.64           C  
ATOM    758  CE1 TYR   100      -3.105 -11.731 -22.081  1.00 20.64           C  
ATOM    759  CE2 TYR   100      -5.241 -11.377 -21.043  1.00 20.64           C  
ATOM    760  CZ  TYR   100      -4.358 -12.193 -21.726  1.00 20.64           C  
ATOM    761  OH  TYR   100      -4.731 -13.477 -22.057  1.00 20.64           O  
ATOM    762  N   GLY   101      -0.599  -6.706 -18.754  1.00 20.37           N  
ATOM    763  CA  GLY   101       0.399  -5.657 -18.890  1.00 20.37           C  
ATOM    764  C   GLY   101       0.334  -4.942 -20.226  1.00 20.37           C  
ATOM    765  O   GLY   101      -0.352  -5.393 -21.145  1.00 20.37           O  
ATOM    766  N   CYS   102      -0.013  -3.688 -20.232  1.00 19.99           N  
ATOM    767  CA  CYS   102       0.064  -2.755 -21.351  1.00 19.99           C  
ATOM    768  C   CYS   102       1.032  -3.257 -22.415  1.00 19.99           C  
ATOM    769  O   CYS   102       1.568  -2.468 -23.195  1.00 19.99           O  
ATOM    770  CB  CYS   102       0.497  -1.371 -20.867  1.00 19.99           C  
ATOM    771  SG  CYS   102       0.217  -1.096 -19.104  1.00 19.99           S  
ATOM    772  N   ASN   103       1.516  -4.398 -22.423  1.00 18.73           N  
ATOM    773  CA  ASN   103       2.283  -4.614 -23.646  1.00 18.73           C  
ATOM    774  C   ASN   103       1.428  -4.389 -24.890  1.00 18.73           C  
ATOM    775  O   ASN   103       1.946  -4.019 -25.945  1.00 18.73           O  
ATOM    776  CB  ASN   103       2.884  -6.020 -23.661  1.00 18.73           C  
ATOM    777  CG  ASN   103       4.064  -6.162 -22.719  1.00 18.73           C  
ATOM    778  OD1 ASN   103       4.732  -5.178 -22.389  1.00 18.73           O  
ATOM    779  ND2 ASN   103       4.328  -7.387 -22.279  1.00 18.73           N  
ATOM    780  N   GLN   104       0.219  -4.945 -24.948  1.00 18.58           N  
ATOM    781  CA  GLN   104      -0.156  -4.808 -26.351  1.00 18.58           C  
ATOM    782  C   GLN   104      -0.461  -3.354 -26.700  1.00 18.58           C  
ATOM    783  O   GLN   104      -0.788  -3.041 -27.847  1.00 18.58           O  
ATOM    784  CB  GLN   104      -1.364  -5.690 -26.672  1.00 18.58           C  
ATOM    785  CG  GLN   104      -1.008  -7.142 -26.957  1.00 18.58           C  
ATOM    786  CD  GLN   104      -2.215  -7.982 -27.327  1.00 18.58           C  
ATOM    787  OE1 GLN   104      -3.350  -7.495 -27.326  1.00 18.58           O  
ATOM    788  NE2 GLN   104      -1.981  -9.250 -27.645  1.00 18.58           N  
ATOM    789  N   HIS   105      -0.283  -2.464 -25.831  1.00 18.25           N  
ATOM    790  CA  HIS   105      -0.048  -1.224 -26.562  1.00 18.25           C  
ATOM    791  C   HIS   105       1.365  -0.702 -26.324  1.00 18.25           C  
ATOM    792  O   HIS   105       1.659  -0.160 -25.256  1.00 18.25           O  
ATOM    793  CB  HIS   105      -1.075  -0.163 -26.162  1.00 18.25           C  
ATOM    794  CG  HIS   105      -2.434  -0.393 -26.742  1.00 18.25           C  
ATOM    795  ND1 HIS   105      -2.780   0.018 -28.011  1.00 18.25           N  
ATOM    796  CD2 HIS   105      -3.531  -0.995 -26.225  1.00 18.25           C  
ATOM    797  CE1 HIS   105      -4.036  -0.322 -28.250  1.00 18.25           C  
ATOM    798  NE2 HIS   105      -4.514  -0.938 -27.182  1.00 18.25           N  
ATOM    799  N   ARG   106       2.343  -1.577 -26.410  1.00 16.27           N  
ATOM    800  CA  ARG   106       3.684  -1.171 -26.819  1.00 16.27           C  
ATOM    801  C   ARG   106       3.698   0.281 -27.285  1.00 16.27           C  
ATOM    802  O   ARG   106       3.086   0.619 -28.300  1.00 16.27           O  
ATOM    803  CB  ARG   106       4.206  -2.084 -27.930  1.00 16.27           C  
ATOM    804  CG  ARG   106       5.624  -2.583 -27.702  1.00 16.27           C  
ATOM    805  CD  ARG   106       6.112  -3.443 -28.859  1.00 16.27           C  
ATOM    806  NE  ARG   106       7.247  -4.276 -28.471  1.00 16.27           N  
ATOM    807  CZ  ARG   106       8.097  -4.844 -29.322  1.00 16.27           C  
ATOM    808  NH1 ARG   106       7.957  -4.678 -30.633  1.00 16.27           N  
ATOM    809  NH2 ARG   106       9.095  -5.582 -28.860  1.00 16.27           N  
ATOM    810  N   ALA   107       3.011   1.154 -26.672  1.00 16.42           N  
ATOM    811  CA  ALA   107       3.410   2.544 -26.875  1.00 16.42           C  
ATOM    812  C   ALA   107       4.860   2.635 -27.343  1.00 16.42           C  
ATOM    813  O   ALA   107       5.740   1.970 -26.790  1.00 16.42           O  
ATOM    814  CB  ALA   107       3.218   3.345 -25.590  1.00 16.42           C  
ATOM    815  N   ARG   108       5.123   2.206 -28.592  1.00 15.62           N  
ATOM    816  CA  ARG   108       6.230   2.742 -29.377  1.00 15.62           C  
ATOM    817  C   ARG   108       6.891   3.915 -28.661  1.00 15.62           C  
ATOM    818  O   ARG   108       7.012   5.005 -29.224  1.00 15.62           O  
ATOM    819  CB  ARG   108       5.747   3.179 -30.761  1.00 15.62           C  
ATOM    820  CG  ARG   108       5.551   2.029 -31.736  1.00 15.62           C  
ATOM    821  CD  ARG   108       5.210   2.526 -33.134  1.00 15.62           C  
ATOM    822  NE  ARG   108       4.543   1.496 -33.925  1.00 15.62           N  
ATOM    823  CZ  ARG   108       4.200   1.626 -35.204  1.00 15.62           C  
ATOM    824  NH1 ARG   108       4.456   2.749 -35.864  1.00 15.62           N  
ATOM    825  NH2 ARG   108       3.596   0.625 -35.827  1.00 15.62           N  
ATOM    826  N   THR   109       6.756   4.046 -27.415  1.00 16.87           N  
ATOM    827  CA  THR   109       7.777   4.944 -26.886  1.00 16.87           C  
ATOM    828  C   THR   109       9.128   4.238 -26.804  1.00 16.87           C  
ATOM    829  O   THR   109       9.192   3.037 -26.533  1.00 16.87           O  
ATOM    830  CB  THR   109       7.388   5.474 -25.494  1.00 16.87           C  
ATOM    831  OG1 THR   109       7.285   4.374 -24.581  1.00 16.87           O  
ATOM    832  CG2 THR   109       6.052   6.208 -25.539  1.00 16.87           C  
ATOM    833  N   THR   110       9.777   3.995 -28.049  1.00 15.60           N  
ATOM    834  CA  THR   110      11.226   3.824 -28.017  1.00 15.60           C  
ATOM    835  C   THR   110      11.705   3.535 -26.598  1.00 15.60           C  
ATOM    836  O   THR   110      11.163   4.077 -25.632  1.00 15.60           O  
ATOM    837  CB  THR   110      11.948   5.070 -28.563  1.00 15.60           C  
ATOM    838  OG1 THR   110      11.387   6.242 -27.959  1.00 15.60           O  
ATOM    839  CG2 THR   110      11.801   5.172 -30.077  1.00 15.60           C  
ATOM    840  N   GLY   111      11.597   2.289 -26.090  1.00 14.68           N  
ATOM    841  CA  GLY   111      12.498   1.632 -25.156  1.00 14.68           C  
ATOM    842  C   GLY   111      12.488   2.261 -23.775  1.00 14.68           C  
ATOM    843  O   GLY   111      13.425   2.074 -22.996  1.00 14.68           O  
ATOM    844  N   ALA   112      11.450   2.783 -23.274  1.00 15.65           N  
ATOM    845  CA  ALA   112      11.528   3.187 -21.873  1.00 15.65           C  
ATOM    846  C   ALA   112      10.991   2.092 -20.955  1.00 15.65           C  
ATOM    847  O   ALA   112       9.929   1.521 -21.215  1.00 15.65           O  
ATOM    848  CB  ALA   112      10.758   4.487 -21.651  1.00 15.65           C  
ATOM    849  N   GLU   113      11.781   1.117 -20.682  1.00 15.14           N  
ATOM    850  CA  GLU   113      11.768   0.250 -19.508  1.00 15.14           C  
ATOM    851  C   GLU   113      11.044   0.913 -18.340  1.00 15.14           C  
ATOM    852  O   GLU   113      11.279   2.086 -18.043  1.00 15.14           O  
ATOM    853  CB  GLU   113      13.195  -0.124 -19.099  1.00 15.14           C  
ATOM    854  CG  GLU   113      13.430  -1.623 -18.984  1.00 15.14           C  
ATOM    855  CD  GLU   113      14.834  -1.977 -18.524  1.00 15.14           C  
ATOM    856  OE1 GLU   113      15.142  -3.182 -18.386  1.00 15.14           O  
ATOM    857  OE2 GLU   113      15.634  -1.041 -18.299  1.00 15.14           O  
ATOM    858  N   PHE   114       9.809   0.622 -18.093  1.00 15.77           N  
ATOM    859  CA  PHE   114       9.105   1.090 -16.905  1.00 15.77           C  
ATOM    860  C   PHE   114       9.623   0.388 -15.656  1.00 15.77           C  
ATOM    861  O   PHE   114       9.727  -0.840 -15.625  1.00 15.77           O  
ATOM    862  CB  PHE   114       7.597   0.861 -17.048  1.00 15.77           C  
ATOM    863  CG  PHE   114       6.888   1.944 -17.815  1.00 15.77           C  
ATOM    864  CD1 PHE   114       6.327   3.030 -17.155  1.00 15.77           C  
ATOM    865  CD2 PHE   114       6.783   1.876 -19.198  1.00 15.77           C  
ATOM    866  CE1 PHE   114       5.671   4.034 -17.863  1.00 15.77           C  
ATOM    867  CE2 PHE   114       6.129   2.876 -19.912  1.00 15.77           C  
ATOM    868  CZ  PHE   114       5.573   3.953 -19.243  1.00 15.77           C  
ATOM    869  N   ARG   115      10.488   0.988 -14.947  1.00 15.50           N  
ATOM    870  CA  ARG   115      10.833   0.591 -13.586  1.00 15.50           C  
ATOM    871  C   ARG   115       9.900   1.243 -12.572  1.00 15.50           C  
ATOM    872  O   ARG   115       9.496   2.395 -12.744  1.00 15.50           O  
ATOM    873  CB  ARG   115      12.286   0.955 -13.272  1.00 15.50           C  
ATOM    874  CG  ARG   115      13.171   1.076 -14.503  1.00 15.50           C  
ATOM    875  CD  ARG   115      14.629   1.305 -14.129  1.00 15.50           C  
ATOM    876  NE  ARG   115      15.462   1.512 -15.310  1.00 15.50           N  
ATOM    877  CZ  ARG   115      16.790   1.447 -15.321  1.00 15.50           C  
ATOM    878  NH1 ARG   115      17.465   1.179 -14.209  1.00 15.50           N  
ATOM    879  NH2 ARG   115      17.449   1.652 -16.452  1.00 15.50           N  
ATOM    880  N   VAL   116       8.917   0.518 -12.183  1.00 16.48           N  
ATOM    881  CA  VAL   116       8.099   0.922 -11.045  1.00 16.48           C  
ATOM    882  C   VAL   116       8.974   1.607  -9.997  1.00 16.48           C  
ATOM    883  O   VAL   116       9.905   0.999  -9.464  1.00 16.48           O  
ATOM    884  CB  VAL   116       7.362  -0.283 -10.419  1.00 16.48           C  
ATOM    885  CG1 VAL   116       6.550   0.154  -9.200  1.00 16.48           C  
ATOM    886  CG2 VAL   116       6.460  -0.953 -11.454  1.00 16.48           C  
ATOM    887  N   ILE   117       9.114   2.837  -9.994  1.00 15.78           N  
ATOM    888  CA  ILE   117       9.900   3.584  -9.019  1.00 15.78           C  
ATOM    889  C   ILE   117       9.090   3.772  -7.738  1.00 15.78           C  
ATOM    890  O   ILE   117       9.611   3.592  -6.635  1.00 15.78           O  
ATOM    891  CB  ILE   117      10.342   4.955  -9.579  1.00 15.78           C  
ATOM    892  CG1 ILE   117      11.043   4.778 -10.930  1.00 15.78           C  
ATOM    893  CG2 ILE   117      11.251   5.679  -8.581  1.00 15.78           C  
ATOM    894  CD1 ILE   117      11.351   6.087 -11.644  1.00 15.78           C  
ATOM    895  N   SER   118       7.802   3.593  -7.723  1.00 17.32           N  
ATOM    896  CA  SER   118       7.280   3.979  -6.416  1.00 17.32           C  
ATOM    897  C   SER   118       5.786   3.690  -6.311  1.00 17.32           C  
ATOM    898  O   SER   118       5.054   3.809  -7.296  1.00 17.32           O  
ATOM    899  CB  SER   118       7.540   5.462  -6.151  1.00 17.32           C  
ATOM    900  OG  SER   118       6.709   6.272  -6.964  1.00 17.32           O  
ATOM    901  N   VAL   119       5.439   2.486  -6.043  1.00 17.83           N  
ATOM    902  CA  VAL   119       4.070   2.215  -5.615  1.00 17.83           C  
ATOM    903  C   VAL   119       3.590   3.327  -4.685  1.00 17.83           C  
ATOM    904  O   VAL   119       4.182   3.560  -3.629  1.00 17.83           O  
ATOM    905  CB  VAL   119       3.957   0.845  -4.911  1.00 17.83           C  
ATOM    906  CG1 VAL   119       2.503   0.540  -4.554  1.00 17.83           C  
ATOM    907  CG2 VAL   119       4.537  -0.259  -5.794  1.00 17.83           C  
ATOM    908  N   THR   120       3.326   4.461  -5.204  1.00 18.52           N  
ATOM    909  CA  THR   120       2.849   5.582  -4.403  1.00 18.52           C  
ATOM    910  C   THR   120       1.545   5.224  -3.695  1.00 18.52           C  
ATOM    911  O   THR   120       1.254   5.747  -2.617  1.00 18.52           O  
ATOM    912  CB  THR   120       2.638   6.838  -5.268  1.00 18.52           C  
ATOM    913  OG1 THR   120       1.977   6.467  -6.485  1.00 18.52           O  
ATOM    914  CG2 THR   120       3.968   7.501  -5.608  1.00 18.52           C  
ATOM    915  N   SER   121       0.779   4.321  -4.240  1.00 18.77           N  
ATOM    916  CA  SER   121      -0.492   4.199  -3.533  1.00 18.77           C  
ATOM    917  C   SER   121      -0.502   2.977  -2.620  1.00 18.77           C  
ATOM    918  O   SER   121      -0.210   1.864  -3.061  1.00 18.77           O  
ATOM    919  CB  SER   121      -1.652   4.113  -4.526  1.00 18.77           C  
ATOM    920  OG  SER   121      -1.172   3.913  -5.845  1.00 18.77           O  
ATOM    921  N   VAL   122       0.383   2.984  -1.675  1.00 19.09           N  
ATOM    922  CA  VAL   122       0.217   1.999  -0.611  1.00 19.09           C  
ATOM    923  C   VAL   122      -1.221   2.029  -0.099  1.00 19.09           C  
ATOM    924  O   VAL   122      -1.765   3.099   0.182  1.00 19.09           O  
ATOM    925  CB  VAL   122       1.202   2.249   0.552  1.00 19.09           C  
ATOM    926  CG1 VAL   122       1.131   1.116   1.574  1.00 19.09           C  
ATOM    927  CG2 VAL   122       2.626   2.405   0.021  1.00 19.09           C  
ATOM    928  N   LEU   123      -2.125   1.481  -0.787  1.00 18.24           N  
ATOM    929  CA  LEU   123      -3.471   1.169  -0.318  1.00 18.24           C  
ATOM    930  C   LEU   123      -3.442   0.657   1.117  1.00 18.24           C  
ATOM    931  O   LEU   123      -2.764  -0.330   1.415  1.00 18.24           O  
ATOM    932  CB  LEU   123      -4.129   0.131  -1.230  1.00 18.24           C  
ATOM    933  CG  LEU   123      -5.641  -0.048  -1.075  1.00 18.24           C  
ATOM    934  CD1 LEU   123      -6.383   1.071  -1.799  1.00 18.24           C  
ATOM    935  CD2 LEU   123      -6.075  -1.412  -1.600  1.00 18.24           C  
ATOM    936  N   TRP   124      -3.582   1.579   2.092  1.00 22.31           N  
ATOM    937  CA  TRP   124      -3.505   1.295   3.521  1.00 22.31           C  
ATOM    938  C   TRP   124      -4.809   0.688   4.027  1.00 22.31           C  
ATOM    939  O   TRP   124      -5.889   1.231   3.785  1.00 22.31           O  
ATOM    940  CB  TRP   124      -3.182   2.569   4.306  1.00 22.31           C  
ATOM    941  CG  TRP   124      -1.872   3.197   3.935  1.00 22.31           C  
ATOM    942  CD1 TRP   124      -1.597   3.927   2.812  1.00 22.31           C  
ATOM    943  CD2 TRP   124      -0.656   3.147   4.689  1.00 22.31           C  
ATOM    944  NE1 TRP   124      -0.282   4.334   2.822  1.00 22.31           N  
ATOM    945  CE2 TRP   124       0.316   3.869   3.963  1.00 22.31           C  
ATOM    946  CE3 TRP   124      -0.295   2.561   5.910  1.00 22.31           C  
ATOM    947  CZ2 TRP   124       1.629   4.021   4.418  1.00 22.31           C  
ATOM    948  CZ3 TRP   124       1.011   2.713   6.362  1.00 22.31           C  
ATOM    949  CH2 TRP   124       1.955   3.438   5.615  1.00 22.31           C  
ATOM    950  N   ARG   125      -4.956  -0.552   4.145  1.00 20.01           N  
ATOM    951  CA  ARG   125      -6.158  -1.123   4.747  1.00 20.01           C  
ATOM    952  C   ARG   125      -5.897  -1.556   6.185  1.00 20.01           C  
ATOM    953  O   ARG   125      -4.934  -2.277   6.457  1.00 20.01           O  
ATOM    954  CB  ARG   125      -6.659  -2.311   3.924  1.00 20.01           C  
ATOM    955  CG  ARG   125      -8.012  -2.841   4.369  1.00 20.01           C  
ATOM    956  CD  ARG   125      -8.461  -4.024   3.522  1.00 20.01           C  
ATOM    957  NE  ARG   125      -9.673  -4.640   4.055  1.00 20.01           N  
ATOM    958  CZ  ARG   125     -10.261  -5.719   3.547  1.00 20.01           C  
ATOM    959  NH1 ARG   125      -9.757  -6.327   2.479  1.00 20.01           N  
ATOM    960  NH2 ARG   125     -11.361  -6.196   4.111  1.00 20.01           N  
ATOM    961  N   ALA   126      -6.438  -0.834   7.105  1.00 20.75           N  
ATOM    962  CA  ALA   126      -6.451  -1.147   8.531  1.00 20.75           C  
ATOM    963  C   ALA   126      -7.630  -2.050   8.883  1.00 20.75           C  
ATOM    964  O   ALA   126      -8.772  -1.761   8.519  1.00 20.75           O  
ATOM    965  CB  ALA   126      -6.502   0.135   9.358  1.00 20.75           C  
ATOM    966  N   GLU   127      -7.455  -3.287   8.893  1.00 19.40           N  
ATOM    967  CA  GLU   127      -8.534  -4.149   9.366  1.00 19.40           C  
ATOM    968  C   GLU   127      -8.583  -4.187  10.890  1.00 19.40           C  
ATOM    969  O   GLU   127      -7.557  -4.386  11.545  1.00 19.40           O  
ATOM    970  CB  GLU   127      -8.373  -5.566   8.809  1.00 19.40           C  
ATOM    971  CG  GLU   127      -9.430  -5.947   7.782  1.00 19.40           C  
ATOM    972  CD  GLU   127      -9.298  -7.379   7.288  1.00 19.40           C  
ATOM    973  OE1 GLU   127     -10.178  -7.842   6.527  1.00 19.40           O  
ATOM    974  OE2 GLU   127      -8.306  -8.043   7.664  1.00 19.40           O  
ATOM    975  N   ILE   128      -9.511  -3.468  11.375  1.00 20.38           N  
ATOM    976  CA  ILE   128      -9.846  -3.488  12.794  1.00 20.38           C  
ATOM    977  C   ILE   128     -10.627  -4.758  13.122  1.00 20.38           C  
ATOM    978  O   ILE   128     -11.731  -4.965  12.612  1.00 20.38           O  
ATOM    979  CB  ILE   128     -10.659  -2.239  13.201  1.00 20.38           C  
ATOM    980  CG1 ILE   128      -9.904  -0.961  12.815  1.00 20.38           C  
ATOM    981  CG2 ILE   128     -10.968  -2.260  14.701  1.00 20.38           C  
ATOM    982  CD1 ILE   128     -10.712   0.316  13.005  1.00 20.38           C  
ATOM    983  N   SER   129      -9.989  -5.901  13.065  1.00 19.49           N  
ATOM    984  CA  SER   129     -10.838  -7.002  13.508  1.00 19.49           C  
ATOM    985  C   SER   129     -11.133  -6.906  15.001  1.00 19.49           C  
ATOM    986  O   SER   129     -10.343  -6.341  15.760  1.00 19.49           O  
ATOM    987  CB  SER   129     -10.180  -8.346  13.195  1.00 19.49           C  
ATOM    988  OG  SER   129      -9.207  -8.670  14.173  1.00 19.49           O  
ATOM    989  N   THR   130     -12.200  -6.268  15.334  1.00 21.11           N  
ATOM    990  CA  THR   130     -12.737  -6.258  16.691  1.00 21.11           C  
ATOM    991  C   THR   130     -12.392  -7.555  17.418  1.00 21.11           C  
ATOM    992  O   THR   130     -12.768  -7.742  18.577  1.00 21.11           O  
ATOM    993  CB  THR   130     -14.264  -6.060  16.686  1.00 21.11           C  
ATOM    994  OG1 THR   130     -14.868  -7.066  15.864  1.00 21.11           O  
ATOM    995  CG2 THR   130     -14.638  -4.685  16.143  1.00 21.11           C  
ATOM    996  N   GLY   131     -11.274  -8.181  17.099  1.00 21.25           N  
ATOM    997  CA  GLY   131     -10.892  -9.250  18.007  1.00 21.25           C  
ATOM    998  C   GLY   131      -9.454  -9.148  18.479  1.00 21.25           C  
ATOM    999  O   GLY   131      -8.648  -8.433  17.879  1.00 21.25           O  
ATOM   1000  N   TRP   132      -9.246  -8.541  19.642  1.00 22.94           N  
ATOM   1001  CA  TRP   132      -8.114  -8.511  20.562  1.00 22.94           C  
ATOM   1002  C   TRP   132      -6.858  -9.068  19.898  1.00 22.94           C  
ATOM   1003  O   TRP   132      -5.849  -9.304  20.565  1.00 22.94           O  
ATOM   1004  CB  TRP   132      -8.430  -9.306  21.831  1.00 22.94           C  
ATOM   1005  CG  TRP   132      -9.563  -8.742  22.636  1.00 22.94           C  
ATOM   1006  CD1 TRP   132     -10.791  -8.358  22.173  1.00 22.94           C  
ATOM   1007  CD2 TRP   132      -9.570  -8.496  24.045  1.00 22.94           C  
ATOM   1008  NE1 TRP   132     -11.562  -7.887  23.211  1.00 22.94           N  
ATOM   1009  CE2 TRP   132     -10.837  -7.961  24.370  1.00 22.94           C  
ATOM   1010  CE3 TRP   132      -8.627  -8.676  25.067  1.00 22.94           C  
ATOM   1011  CZ2 TRP   132     -11.185  -7.605  25.675  1.00 22.94           C  
ATOM   1012  CZ3 TRP   132      -8.975  -8.320  26.365  1.00 22.94           C  
ATOM   1013  CH2 TRP   132     -10.244  -7.791  26.655  1.00 22.94           C  
ATOM   1014  N   ASN   133      -6.746  -9.078  18.591  1.00 23.26           N  
ATOM   1015  CA  ASN   133      -5.436  -9.547  18.152  1.00 23.26           C  
ATOM   1016  C   ASN   133      -4.626  -8.425  17.509  1.00 23.26           C  
ATOM   1017  O   ASN   133      -4.857  -8.072  16.351  1.00 23.26           O  
ATOM   1018  CB  ASN   133      -5.583 -10.720  17.182  1.00 23.26           C  
ATOM   1019  CG  ASN   133      -4.922 -11.986  17.692  1.00 23.26           C  
ATOM   1020  OD1 ASN   133      -4.181 -11.960  18.677  1.00 23.26           O  
ATOM   1021  ND2 ASN   133      -5.187 -13.103  17.025  1.00 23.26           N  
ATOM   1022  N   TYR   134      -4.209  -7.396  18.200  1.00 24.31           N  
ATOM   1023  CA  TYR   134      -3.288  -6.303  17.907  1.00 24.31           C  
ATOM   1024  C   TYR   134      -2.123  -6.786  17.052  1.00 24.31           C  
ATOM   1025  O   TYR   134      -1.679  -6.082  16.142  1.00 24.31           O  
ATOM   1026  CB  TYR   134      -2.761  -5.682  19.205  1.00 24.31           C  
ATOM   1027  CG  TYR   134      -3.508  -4.442  19.631  1.00 24.31           C  
ATOM   1028  CD1 TYR   134      -3.105  -3.180  19.198  1.00 24.31           C  
ATOM   1029  CD2 TYR   134      -4.616  -4.528  20.466  1.00 24.31           C  
ATOM   1030  CE1 TYR   134      -3.789  -2.034  19.590  1.00 24.31           C  
ATOM   1031  CE2 TYR   134      -5.307  -3.388  20.864  1.00 24.31           C  
ATOM   1032  CZ  TYR   134      -4.887  -2.148  20.421  1.00 24.31           C  
ATOM   1033  OH  TYR   134      -5.567  -1.016  20.812  1.00 24.31           O  
ATOM   1034  N   ASP   135      -1.508  -7.848  17.550  1.00 24.67           N  
ATOM   1035  CA  ASP   135      -0.299  -8.203  16.812  1.00 24.67           C  
ATOM   1036  C   ASP   135      -0.597  -8.383  15.325  1.00 24.67           C  
ATOM   1037  O   ASP   135       0.269  -8.146  14.481  1.00 24.67           O  
ATOM   1038  CB  ASP   135       0.323  -9.479  17.383  1.00 24.67           C  
ATOM   1039  CG  ASP   135       0.997  -9.260  18.726  1.00 24.67           C  
ATOM   1040  OD1 ASP   135       1.377  -8.111  19.038  1.00 24.67           O  
ATOM   1041  OD2 ASP   135       1.152 -10.247  19.478  1.00 24.67           O  
ATOM   1042  N   ARG   136      -1.826  -8.635  15.055  1.00 22.06           N  
ATOM   1043  CA  ARG   136      -2.143  -8.839  13.645  1.00 22.06           C  
ATOM   1044  C   ARG   136      -2.040  -7.532  12.866  1.00 22.06           C  
ATOM   1045  O   ARG   136      -1.630  -7.527  11.704  1.00 22.06           O  
ATOM   1046  CB  ARG   136      -3.544  -9.433  13.490  1.00 22.06           C  
ATOM   1047  CG  ARG   136      -3.563 -10.803  12.830  1.00 22.06           C  
ATOM   1048  CD  ARG   136      -4.983 -11.311  12.624  1.00 22.06           C  
ATOM   1049  NE  ARG   136      -5.001 -12.594  11.928  1.00 22.06           N  
ATOM   1050  CZ  ARG   136      -6.103 -13.246  11.567  1.00 22.06           C  
ATOM   1051  NH1 ARG   136      -7.304 -12.744  11.831  1.00 22.06           N  
ATOM   1052  NH2 ARG   136      -6.004 -14.407  10.938  1.00 22.06           N  
ATOM   1053  N   PHE   137      -2.415  -6.449  13.534  1.00 21.74           N  
ATOM   1054  CA  PHE   137      -2.331  -5.099  12.991  1.00 21.74           C  
ATOM   1055  C   PHE   137      -0.959  -4.846  12.377  1.00 21.74           C  
ATOM   1056  O   PHE   137      -0.857  -4.302  11.276  1.00 21.74           O  
ATOM   1057  CB  PHE   137      -2.617  -4.061  14.081  1.00 21.74           C  
ATOM   1058  CG  PHE   137      -2.930  -2.689  13.546  1.00 21.74           C  
ATOM   1059  CD1 PHE   137      -1.937  -1.722  13.448  1.00 21.74           C  
ATOM   1060  CD2 PHE   137      -4.219  -2.367  13.141  1.00 21.74           C  
ATOM   1061  CE1 PHE   137      -2.224  -0.452  12.954  1.00 21.74           C  
ATOM   1062  CE2 PHE   137      -4.514  -1.100  12.645  1.00 21.74           C  
ATOM   1063  CZ  PHE   137      -3.515  -0.144  12.553  1.00 21.74           C  
ATOM   1064  N   LEU   138      -0.003  -5.175  13.150  1.00 22.60           N  
ATOM   1065  CA  LEU   138       1.286  -4.522  12.944  1.00 22.60           C  
ATOM   1066  C   LEU   138       2.054  -5.183  11.805  1.00 22.60           C  
ATOM   1067  O   LEU   138       2.790  -4.513  11.076  1.00 22.60           O  
ATOM   1068  CB  LEU   138       2.119  -4.563  14.228  1.00 22.60           C  
ATOM   1069  CG  LEU   138       1.692  -3.608  15.344  1.00 22.60           C  
ATOM   1070  CD1 LEU   138       2.246  -4.079  16.685  1.00 22.60           C  
ATOM   1071  CD2 LEU   138       2.154  -2.187  15.038  1.00 22.60           C  
ATOM   1072  N   ALA   139       1.705  -6.452  11.565  1.00 20.00           N  
ATOM   1073  CA  ALA   139       2.478  -7.135  10.530  1.00 20.00           C  
ATOM   1074  C   ALA   139       2.023  -6.712   9.137  1.00 20.00           C  
ATOM   1075  O   ALA   139       2.827  -6.663   8.203  1.00 20.00           O  
ATOM   1076  CB  ALA   139       2.359  -8.649  10.689  1.00 20.00           C  
ATOM   1077  N   LYS   140       0.899  -6.048   9.083  1.00 21.39           N  
ATOM   1078  CA  LYS   140       0.283  -6.181   7.766  1.00 21.39           C  
ATOM   1079  C   LYS   140       0.609  -4.980   6.883  1.00 21.39           C  
ATOM   1080  O   LYS   140       0.047  -4.832   5.796  1.00 21.39           O  
ATOM   1081  CB  LYS   140      -1.232  -6.341   7.896  1.00 21.39           C  
ATOM   1082  CG  LYS   140      -1.684  -7.769   8.163  1.00 21.39           C  
ATOM   1083  CD  LYS   140      -3.197  -7.905   8.061  1.00 21.39           C  
ATOM   1084  CE  LYS   140      -3.651  -9.333   8.334  1.00 21.39           C  
ATOM   1085  NZ  LYS   140      -5.133  -9.475   8.219  1.00 21.39           N  
ATOM   1086  N   LEU   141       1.428  -4.067   7.474  1.00 23.15           N  
ATOM   1087  CA  LEU   141       1.708  -2.763   6.884  1.00 23.15           C  
ATOM   1088  C   LEU   141       2.748  -2.881   5.775  1.00 23.15           C  
ATOM   1089  O   LEU   141       2.866  -1.990   4.931  1.00 23.15           O  
ATOM   1090  CB  LEU   141       2.195  -1.783   7.955  1.00 23.15           C  
ATOM   1091  CG  LEU   141       1.113  -1.116   8.806  1.00 23.15           C  
ATOM   1092  CD1 LEU   141       1.669  -0.747  10.177  1.00 23.15           C  
ATOM   1093  CD2 LEU   141       0.560   0.116   8.098  1.00 23.15           C  
ATOM   1094  N   TRP   142       2.928  -4.016   5.013  1.00 21.84           N  
ATOM   1095  CA  TRP   142       3.868  -3.920   3.900  1.00 21.84           C  
ATOM   1096  C   TRP   142       3.271  -4.516   2.630  1.00 21.84           C  
ATOM   1097  O   TRP   142       2.328  -5.308   2.692  1.00 21.84           O  
ATOM   1098  CB  TRP   142       5.182  -4.627   4.243  1.00 21.84           C  
ATOM   1099  CG  TRP   142       6.398  -3.763   4.087  1.00 21.84           C  
ATOM   1100  CD1 TRP   142       6.691  -2.621   4.778  1.00 21.84           C  
ATOM   1101  CD2 TRP   142       7.481  -3.971   3.175  1.00 21.84           C  
ATOM   1102  NE1 TRP   142       7.894  -2.106   4.352  1.00 21.84           N  
ATOM   1103  CE2 TRP   142       8.399  -2.915   3.370  1.00 21.84           C  
ATOM   1104  CE3 TRP   142       7.766  -4.949   2.213  1.00 21.84           C  
ATOM   1105  CZ2 TRP   142       9.583  -2.810   2.636  1.00 21.84           C  
ATOM   1106  CZ3 TRP   142       8.945  -4.843   1.484  1.00 21.84           C  
ATOM   1107  CH2 TRP   142       9.837  -3.780   1.701  1.00 21.84           C  
ATOM   1108  N   ASN   143       3.805  -4.190   1.509  1.00 22.15           N  
ATOM   1109  CA  ASN   143       3.893  -4.623   0.119  1.00 22.15           C  
ATOM   1110  C   ASN   143       3.592  -6.112  -0.025  1.00 22.15           C  
ATOM   1111  O   ASN   143       4.125  -6.774  -0.917  1.00 22.15           O  
ATOM   1112  CB  ASN   143       5.275  -4.303  -0.456  1.00 22.15           C  
ATOM   1113  CG  ASN   143       5.291  -4.302  -1.971  1.00 22.15           C  
ATOM   1114  OD1 ASN   143       4.249  -4.447  -2.615  1.00 22.15           O  
ATOM   1115  ND2 ASN   143       6.474  -4.139  -2.552  1.00 22.15           N  
ATOM   1116  N   GLY   144       3.012  -6.799   0.913  1.00 21.54           N  
ATOM   1117  CA  GLY   144       2.662  -8.179   0.619  1.00 21.54           C  
ATOM   1118  C   GLY   144       3.584  -9.183   1.285  1.00 21.54           C  
ATOM   1119  O   GLY   144       3.356 -10.392   1.204  1.00 21.54           O  
ATOM   1120  N   THR   145       4.749  -8.859   1.661  1.00 21.09           N  
ATOM   1121  CA  THR   145       5.542  -9.857   2.371  1.00 21.09           C  
ATOM   1122  C   THR   145       5.184  -9.875   3.855  1.00 21.09           C  
ATOM   1123  O   THR   145       5.150  -8.828   4.503  1.00 21.09           O  
ATOM   1124  CB  THR   145       7.050  -9.592   2.207  1.00 21.09           C  
ATOM   1125  OG1 THR   145       7.271  -8.859   0.996  1.00 21.09           O  
ATOM   1126  CG2 THR   145       7.834 -10.899   2.148  1.00 21.09           C  
ATOM   1127  N   ILE   146       4.097 -10.519   4.151  1.00 21.27           N  
ATOM   1128  CA  ILE   146       3.641 -10.884   5.489  1.00 21.27           C  
ATOM   1129  C   ILE   146       4.843 -11.046   6.416  1.00 21.27           C  
ATOM   1130  O   ILE   146       5.781 -11.785   6.105  1.00 21.27           O  
ATOM   1131  CB  ILE   146       2.802 -12.181   5.466  1.00 21.27           C  
ATOM   1132  CG1 ILE   146       1.563 -12.000   4.582  1.00 21.27           C  
ATOM   1133  CG2 ILE   146       2.406 -12.593   6.887  1.00 21.27           C  
ATOM   1134  CD1 ILE   146       0.720 -13.259   4.432  1.00 21.27           C  
ATOM   1135  N   LEU   147       5.128 -10.048   7.216  1.00 21.99           N  
ATOM   1136  CA  LEU   147       6.101 -10.499   8.206  1.00 21.99           C  
ATOM   1137  C   LEU   147       5.454 -11.449   9.209  1.00 21.99           C  
ATOM   1138  O   LEU   147       4.228 -11.485   9.334  1.00 21.99           O  
ATOM   1139  CB  LEU   147       6.714  -9.304   8.939  1.00 21.99           C  
ATOM   1140  CG  LEU   147       7.847  -8.574   8.216  1.00 21.99           C  
ATOM   1141  CD1 LEU   147       7.942  -7.130   8.700  1.00 21.99           C  
ATOM   1142  CD2 LEU   147       9.171  -9.301   8.426  1.00 21.99           C  
ATOM   1143  N   ALA   148       6.055 -12.572   9.440  1.00 20.45           N  
ATOM   1144  CA  ALA   148       5.943 -13.567  10.503  1.00 20.45           C  
ATOM   1145  C   ALA   148       5.077 -13.051  11.649  1.00 20.45           C  
ATOM   1146  O   ALA   148       5.143 -11.871  12.002  1.00 20.45           O  
ATOM   1147  CB  ALA   148       7.327 -13.954  11.018  1.00 20.45           C  
ATOM   1148  N   GLU   149       3.732 -13.279  11.547  1.00 23.17           N  
ATOM   1149  CA  GLU   149       2.729 -13.237  12.607  1.00 23.17           C  
ATOM   1150  C   GLU   149       3.377 -13.019  13.972  1.00 23.17           C  
ATOM   1151  O   GLU   149       4.405 -13.625  14.280  1.00 23.17           O  
ATOM   1152  CB  GLU   149       1.902 -14.525  12.617  1.00 23.17           C  
ATOM   1153  CG  GLU   149       0.946 -14.651  11.439  1.00 23.17           C  
ATOM   1154  CD  GLU   149      -0.340 -15.384  11.787  1.00 23.17           C  
ATOM   1155  OE1 GLU   149      -1.272 -15.402  10.952  1.00 23.17           O  
ATOM   1156  OE2 GLU   149      -0.416 -15.943  12.904  1.00 23.17           O  
ATOM   1157  N   PRO   150       3.375 -11.805  14.464  1.00 22.78           N  
ATOM   1158  CA  PRO   150       3.787 -11.833  15.869  1.00 22.78           C  
ATOM   1159  C   PRO   150       3.119 -12.957  16.658  1.00 22.78           C  
ATOM   1160  O   PRO   150       1.914 -13.181  16.521  1.00 22.78           O  
ATOM   1161  CB  PRO   150       3.347 -10.463  16.392  1.00 22.78           C  
ATOM   1162  CG  PRO   150       2.586  -9.849  15.262  1.00 22.78           C  
ATOM   1163  CD  PRO   150       2.657 -10.774  14.081  1.00 22.78           C  
ATOM   1164  N   THR   151       3.561 -14.182  16.444  1.00 20.89           N  
ATOM   1165  CA  THR   151       3.017 -15.237  17.292  1.00 20.89           C  
ATOM   1166  C   THR   151       2.718 -14.707  18.691  1.00 20.89           C  
ATOM   1167  O   THR   151       3.337 -13.740  19.140  1.00 20.89           O  
ATOM   1168  CB  THR   151       3.984 -16.431  17.388  1.00 20.89           C  
ATOM   1169  OG1 THR   151       5.333 -15.951  17.328  1.00 20.89           O  
ATOM   1170  CG2 THR   151       3.757 -17.417  16.247  1.00 20.89           C  
ATOM   1171  N   THR   152       1.494 -14.425  18.953  1.00 21.83           N  
ATOM   1172  CA  THR   152       0.841 -14.148  20.227  1.00 21.83           C  
ATOM   1173  C   THR   152       1.743 -14.538  21.394  1.00 21.83           C  
ATOM   1174  O   THR   152       1.614 -13.996  22.494  1.00 21.83           O  
ATOM   1175  CB  THR   152      -0.501 -14.895  20.341  1.00 21.83           C  
ATOM   1176  OG1 THR   152      -0.289 -16.289  20.085  1.00 21.83           O  
ATOM   1177  CG2 THR   152      -1.518 -14.355  19.340  1.00 21.83           C  
ATOM   1178  N   SER   153       2.707 -15.408  21.160  1.00 21.02           N  
ATOM   1179  CA  SER   153       3.250 -15.871  22.433  1.00 21.02           C  
ATOM   1180  C   SER   153       4.474 -15.058  22.840  1.00 21.02           C  
ATOM   1181  O   SER   153       5.030 -15.263  23.922  1.00 21.02           O  
ATOM   1182  CB  SER   153       3.616 -17.354  22.352  1.00 21.02           C  
ATOM   1183  OG  SER   153       4.839 -17.533  21.660  1.00 21.02           O  
ATOM   1184  N   HIS   154       4.660 -13.904  22.303  1.00 20.02           N  
ATOM   1185  CA  HIS   154       5.906 -13.416  22.883  1.00 20.02           C  
ATOM   1186  C   HIS   154       5.651 -12.255  23.839  1.00 20.02           C  
ATOM   1187  O   HIS   154       6.089 -11.131  23.587  1.00 20.02           O  
ATOM   1188  CB  HIS   154       6.877 -12.987  21.782  1.00 20.02           C  
ATOM   1189  CG  HIS   154       7.240 -14.089  20.838  1.00 20.02           C  
ATOM   1190  ND1 HIS   154       8.125 -15.092  21.170  1.00 20.02           N  
ATOM   1191  CD2 HIS   154       6.834 -14.345  19.572  1.00 20.02           C  
ATOM   1192  CE1 HIS   154       8.247 -15.920  20.146  1.00 20.02           C  
ATOM   1193  NE2 HIS   154       7.474 -15.489  19.164  1.00 20.02           N  
ATOM   1194  N   GLN   155       4.510 -12.217  24.330  1.00 23.08           N  
ATOM   1195  CA  GLN   155       4.262 -11.273  25.415  1.00 23.08           C  
ATOM   1196  C   GLN   155       5.443 -11.223  26.381  1.00 23.08           C  
ATOM   1197  O   GLN   155       5.825 -10.147  26.847  1.00 23.08           O  
ATOM   1198  CB  GLN   155       2.984 -11.643  26.168  1.00 23.08           C  
ATOM   1199  CG  GLN   155       1.706 -11.240  25.445  1.00 23.08           C  
ATOM   1200  CD  GLN   155       0.459 -11.496  26.271  1.00 23.08           C  
ATOM   1201  OE1 GLN   155       0.542 -11.871  27.445  1.00 23.08           O  
ATOM   1202  NE2 GLN   155      -0.706 -11.294  25.664  1.00 23.08           N  
ATOM   1203  N   ASP   156       6.519 -12.017  26.134  1.00 20.43           N  
ATOM   1204  CA  ASP   156       7.477 -11.925  27.231  1.00 20.43           C  
ATOM   1205  C   ASP   156       8.879 -12.315  26.771  1.00 20.43           C  
ATOM   1206  O   ASP   156       9.824 -12.303  27.562  1.00 20.43           O  
ATOM   1207  CB  ASP   156       7.041 -12.812  28.400  1.00 20.43           C  
ATOM   1208  CG  ASP   156       6.085 -12.113  29.351  1.00 20.43           C  
ATOM   1209  OD1 ASP   156       5.988 -10.867  29.311  1.00 20.43           O  
ATOM   1210  OD2 ASP   156       5.426 -12.814  30.149  1.00 20.43           O  
ATOM   1211  N   SER   157       9.057 -12.693  25.569  1.00 18.67           N  
ATOM   1212  CA  SER   157      10.481 -13.008  25.522  1.00 18.67           C  
ATOM   1213  C   SER   157      11.283 -11.856  24.927  1.00 18.67           C  
ATOM   1214  O   SER   157      10.780 -11.114  24.081  1.00 18.67           O  
ATOM   1215  CB  SER   157      10.722 -14.281  24.710  1.00 18.67           C  
ATOM   1216  OG  SER   157      10.231 -14.135  23.388  1.00 18.67           O  
ATOM   1217  N   GLY   158      11.294 -10.649  25.623  1.00 20.15           N  
ATOM   1218  CA  GLY   158      12.464  -9.815  25.405  1.00 20.15           C  
ATOM   1219  C   GLY   158      13.218 -10.164  24.136  1.00 20.15           C  
ATOM   1220  O   GLY   158      14.394  -9.824  23.992  1.00 20.15           O  
ATOM   1221  N   ILE   159      12.684 -11.006  23.315  1.00 19.45           N  
ATOM   1222  CA  ILE   159      13.480 -11.252  22.117  1.00 19.45           C  
ATOM   1223  C   ILE   159      13.325 -10.085  21.145  1.00 19.45           C  
ATOM   1224  O   ILE   159      12.204  -9.701  20.800  1.00 19.45           O  
ATOM   1225  CB  ILE   159      13.076 -12.577  21.432  1.00 19.45           C  
ATOM   1226  CG1 ILE   159      13.226 -13.750  22.408  1.00 19.45           C  
ATOM   1227  CG2 ILE   159      13.909 -12.807  20.168  1.00 19.45           C  
ATOM   1228  CD1 ILE   159      12.785 -15.091  21.837  1.00 19.45           C  
ATOM   1229  N   PRO   160      14.309  -9.271  20.981  1.00 21.12           N  
ATOM   1230  CA  PRO   160      14.379  -8.287  19.899  1.00 21.12           C  
ATOM   1231  C   PRO   160      14.055  -8.888  18.533  1.00 21.12           C  
ATOM   1232  O   PRO   160      14.528  -9.980  18.207  1.00 21.12           O  
ATOM   1233  CB  PRO   160      15.831  -7.805  19.953  1.00 21.12           C  
ATOM   1234  CG  PRO   160      16.480  -8.664  20.990  1.00 21.12           C  
ATOM   1235  CD  PRO   160      15.441  -9.583  21.567  1.00 21.12           C  
ATOM   1236  N   LEU   161      12.791  -9.096  18.210  1.00 22.45           N  
ATOM   1237  CA  LEU   161      12.484  -9.596  16.874  1.00 22.45           C  
ATOM   1238  C   LEU   161      13.429  -8.996  15.839  1.00 22.45           C  
ATOM   1239  O   LEU   161      13.488  -7.775  15.679  1.00 22.45           O  
ATOM   1240  CB  LEU   161      11.033  -9.277  16.503  1.00 22.45           C  
ATOM   1241  CG  LEU   161       9.956 -10.105  17.206  1.00 22.45           C  
ATOM   1242  CD1 LEU   161       8.627  -9.358  17.202  1.00 22.45           C  
ATOM   1243  CD2 LEU   161       9.811 -11.469  16.540  1.00 22.45           C  
ATOM   1244  N   THR   162      14.675  -9.243  15.941  1.00 19.76           N  
ATOM   1245  CA  THR   162      15.647  -8.780  14.956  1.00 19.76           C  
ATOM   1246  C   THR   162      15.555  -9.605  13.676  1.00 19.76           C  
ATOM   1247  O   THR   162      16.022 -10.746  13.631  1.00 19.76           O  
ATOM   1248  CB  THR   162      17.081  -8.848  15.512  1.00 19.76           C  
ATOM   1249  OG1 THR   162      17.302 -10.139  16.092  1.00 19.76           O  
ATOM   1250  CG2 THR   162      17.309  -7.779  16.577  1.00 19.76           C  
ATOM   1251  N   ARG   163      14.415  -9.834  13.168  1.00 19.33           N  
ATOM   1252  CA  ARG   163      14.541 -10.372  11.818  1.00 19.33           C  
ATOM   1253  C   ARG   163      14.159  -9.327  10.774  1.00 19.33           C  
ATOM   1254  O   ARG   163      13.151  -8.634  10.923  1.00 19.33           O  
ATOM   1255  CB  ARG   163      13.670 -11.620  11.653  1.00 19.33           C  
ATOM   1256  CG  ARG   163      14.397 -12.922  11.952  1.00 19.33           C  
ATOM   1257  CD  ARG   163      13.594 -14.133  11.500  1.00 19.33           C  
ATOM   1258  NE  ARG   163      13.618 -15.198  12.498  1.00 19.33           N  
ATOM   1259  CZ  ARG   163      13.523 -16.496  12.223  1.00 19.33           C  
ATOM   1260  NH1 ARG   163      13.394 -16.917  10.970  1.00 19.33           N  
ATOM   1261  NH2 ARG   163      13.556 -17.381  13.209  1.00 19.33           N  
ATOM   1262  N   GLY   164      15.105  -8.882   9.915  1.00 22.57           N  
ATOM   1263  CA  GLY   164      15.225  -8.009   8.758  1.00 22.57           C  
ATOM   1264  C   GLY   164      15.454  -6.556   9.129  1.00 22.57           C  
ATOM   1265  O   GLY   164      15.092  -5.652   8.371  1.00 22.57           O  
ATOM   1266  N   GLY   165      16.384  -6.283  10.083  1.00 20.98           N  
ATOM   1267  CA  GLY   165      16.908  -4.930  10.178  1.00 20.98           C  
ATOM   1268  C   GLY   165      15.983  -3.983  10.919  1.00 20.98           C  
ATOM   1269  O   GLY   165      16.191  -2.767  10.907  1.00 20.98           O  
ATOM   1270  N   LEU   166      15.015  -4.459  11.606  1.00 20.12           N  
ATOM   1271  CA  LEU   166      13.959  -3.730  12.299  1.00 20.12           C  
ATOM   1272  C   LEU   166      14.173  -3.767  13.808  1.00 20.12           C  
ATOM   1273  O   LEU   166      14.408  -4.834  14.380  1.00 20.12           O  
ATOM   1274  CB  LEU   166      12.587  -4.316  11.952  1.00 20.12           C  
ATOM   1275  CG  LEU   166      12.039  -3.983  10.564  1.00 20.12           C  
ATOM   1276  CD1 LEU   166      11.017  -5.030  10.133  1.00 20.12           C  
ATOM   1277  CD2 LEU   166      11.422  -2.589  10.552  1.00 20.12           C  
ATOM   1278  N   ASN   167      14.375  -2.649  14.480  1.00 21.67           N  
ATOM   1279  CA  ASN   167      14.532  -2.513  15.924  1.00 21.67           C  
ATOM   1280  C   ASN   167      13.233  -2.066  16.590  1.00 21.67           C  
ATOM   1281  O   ASN   167      12.669  -1.032  16.228  1.00 21.67           O  
ATOM   1282  CB  ASN   167      15.660  -1.532  16.252  1.00 21.67           C  
ATOM   1283  CG  ASN   167      16.999  -2.221  16.431  1.00 21.67           C  
ATOM   1284  OD1 ASN   167      17.070  -3.447  16.541  1.00 21.67           O  
ATOM   1285  ND2 ASN   167      18.070  -1.437  16.460  1.00 21.67           N  
ATOM   1286  N   TRP   168      12.613  -2.947  17.276  1.00 23.62           N  
ATOM   1287  CA  TRP   168      11.378  -2.622  17.982  1.00 23.62           C  
ATOM   1288  C   TRP   168      11.674  -2.091  19.381  1.00 23.62           C  
ATOM   1289  O   TRP   168      12.419  -2.713  20.142  1.00 23.62           O  
ATOM   1290  CB  TRP   168      10.469  -3.851  18.070  1.00 23.62           C  
ATOM   1291  CG  TRP   168       9.793  -4.202  16.779  1.00 23.62           C  
ATOM   1292  CD1 TRP   168      10.354  -4.819  15.696  1.00 23.62           C  
ATOM   1293  CD2 TRP   168       8.426  -3.952  16.435  1.00 23.62           C  
ATOM   1294  NE1 TRP   168       9.419  -4.969  14.698  1.00 23.62           N  
ATOM   1295  CE2 TRP   168       8.228  -4.445  15.126  1.00 23.62           C  
ATOM   1296  CE3 TRP   168       7.349  -3.359  17.107  1.00 23.62           C  
ATOM   1297  CZ2 TRP   168       6.994  -4.363  14.476  1.00 23.62           C  
ATOM   1298  CZ3 TRP   168       6.122  -3.278  16.459  1.00 23.62           C  
ATOM   1299  CH2 TRP   168       5.957  -3.778  15.156  1.00 23.62           C  
ATOM   1300  N   VAL   169      11.533  -0.899  19.684  1.00 21.70           N  
ATOM   1301  CA  VAL   169      11.765  -0.519  21.074  1.00 21.70           C  
ATOM   1302  C   VAL   169      10.429  -0.313  21.784  1.00 21.70           C  
ATOM   1303  O   VAL   169       9.534   0.350  21.255  1.00 21.70           O  
ATOM   1304  CB  VAL   169      12.626   0.760  21.176  1.00 21.70           C  
ATOM   1305  CG1 VAL   169      13.072   0.996  22.618  1.00 21.70           C  
ATOM   1306  CG2 VAL   169      13.836   0.664  20.249  1.00 21.70           C  
ATOM   1307  N   ARG   170      10.054  -1.198  22.693  1.00 22.78           N  
ATOM   1308  CA  ARG   170       8.957  -1.012  23.636  1.00 22.78           C  
ATOM   1309  C   ARG   170       9.320   0.016  24.703  1.00 22.78           C  
ATOM   1310  O   ARG   170      10.372  -0.086  25.338  1.00 22.78           O  
ATOM   1311  CB  ARG   170       8.583  -2.341  24.295  1.00 22.78           C  
ATOM   1312  CG  ARG   170       7.135  -2.415  24.754  1.00 22.78           C  
ATOM   1313  CD  ARG   170       6.810  -3.765  25.379  1.00 22.78           C  
ATOM   1314  NE  ARG   170       5.397  -3.870  25.729  1.00 22.78           N  
ATOM   1315  CZ  ARG   170       4.917  -4.595  26.736  1.00 22.78           C  
ATOM   1316  NH1 ARG   170       5.733  -5.295  27.517  1.00 22.78           N  
ATOM   1317  NH2 ARG   170       3.613  -4.620  26.966  1.00 22.78           N  
ATOM   1318  N   SER   171       8.805   1.201  24.625  1.00 22.33           N  
ATOM   1319  CA  SER   171       8.945   1.995  25.841  1.00 22.33           C  
ATOM   1320  C   SER   171       7.641   2.032  26.631  1.00 22.33           C  
ATOM   1321  O   SER   171       6.599   1.592  26.140  1.00 22.33           O  
ATOM   1322  CB  SER   171       9.388   3.419  25.504  1.00 22.33           C  
ATOM   1323  OG  SER   171       8.270   4.235  25.201  1.00 22.33           O  
ATOM   1324  N   GLU   172       7.675   1.647  27.863  1.00 21.71           N  
ATOM   1325  CA  GLU   172       6.729   1.573  28.972  1.00 21.71           C  
ATOM   1326  C   GLU   172       5.430   2.304  28.640  1.00 21.71           C  
ATOM   1327  O   GLU   172       4.350   1.878  29.052  1.00 21.71           O  
ATOM   1328  CB  GLU   172       7.347   2.155  30.246  1.00 21.71           C  
ATOM   1329  CG  GLU   172       8.305   1.206  30.952  1.00 21.71           C  
ATOM   1330  CD  GLU   172       8.855   1.768  32.254  1.00 21.71           C  
ATOM   1331  OE1 GLU   172       9.610   1.054  32.952  1.00 21.71           O  
ATOM   1332  OE2 GLU   172       8.527   2.931  32.579  1.00 21.71           O  
ATOM   1333  N   ASN   173       5.510   3.214  27.693  1.00 21.03           N  
ATOM   1334  CA  ASN   173       4.303   3.788  27.108  1.00 21.03           C  
ATOM   1335  C   ASN   173       4.141   3.382  25.646  1.00 21.03           C  
ATOM   1336  O   ASN   173       5.066   3.542  24.847  1.00 21.03           O  
ATOM   1337  CB  ASN   173       4.315   5.312  27.238  1.00 21.03           C  
ATOM   1338  CG  ASN   173       4.143   5.777  28.671  1.00 21.03           C  
ATOM   1339  OD1 ASN   173       3.674   5.025  29.528  1.00 21.03           O  
ATOM   1340  ND2 ASN   173       4.523   7.021  28.940  1.00 21.03           N  
ATOM   1341  N   THR   174       4.045   2.049  25.350  1.00 22.40           N  
ATOM   1342  CA  THR   174       3.859   1.193  24.183  1.00 22.40           C  
ATOM   1343  C   THR   174       4.046   1.989  22.895  1.00 22.40           C  
ATOM   1344  O   THR   174       3.087   2.550  22.361  1.00 22.40           O  
ATOM   1345  CB  THR   174       2.467   0.537  24.187  1.00 22.40           C  
ATOM   1346  OG1 THR   174       2.143   0.124  25.521  1.00 22.40           O  
ATOM   1347  CG2 THR   174       2.429  -0.680  23.268  1.00 22.40           C  
ATOM   1348  N   VAL   175       4.944   2.843  22.865  1.00 19.74           N  
ATOM   1349  CA  VAL   175       5.385   3.604  21.701  1.00 19.74           C  
ATOM   1350  C   VAL   175       6.084   2.676  20.710  1.00 19.74           C  
ATOM   1351  O   VAL   175       7.016   1.956  21.075  1.00 19.74           O  
ATOM   1352  CB  VAL   175       6.327   4.761  22.103  1.00 19.74           C  
ATOM   1353  CG1 VAL   175       6.689   5.611  20.886  1.00 19.74           C  
ATOM   1354  CG2 VAL   175       5.681   5.622  23.187  1.00 19.74           C  
ATOM   1355  N   TYR   176       5.398   2.326  19.649  1.00 23.65           N  
ATOM   1356  CA  TYR   176       6.104   1.482  18.690  1.00 23.65           C  
ATOM   1357  C   TYR   176       6.768   2.325  17.608  1.00 23.65           C  
ATOM   1358  O   TYR   176       6.145   3.228  17.046  1.00 23.65           O  
ATOM   1359  CB  TYR   176       5.143   0.475  18.051  1.00 23.65           C  
ATOM   1360  CG  TYR   176       4.639  -0.576  19.011  1.00 23.65           C  
ATOM   1361  CD1 TYR   176       5.381  -1.727  19.266  1.00 23.65           C  
ATOM   1362  CD2 TYR   176       3.421  -0.420  19.663  1.00 23.65           C  
ATOM   1363  CE1 TYR   176       4.920  -2.699  20.148  1.00 23.65           C  
ATOM   1364  CE2 TYR   176       2.950  -1.386  20.546  1.00 23.65           C  
ATOM   1365  CZ  TYR   176       3.705  -2.520  20.782  1.00 23.65           C  
ATOM   1366  OH  TYR   176       3.243  -3.479  21.656  1.00 23.65           O  
ATOM   1367  N   ALA   177       7.981   2.579  17.747  1.00 21.52           N  
ATOM   1368  CA  ALA   177       8.665   3.348  16.711  1.00 21.52           C  
ATOM   1369  C   ALA   177       9.124   2.445  15.570  1.00 21.52           C  
ATOM   1370  O   ALA   177       9.594   1.329  15.805  1.00 21.52           O  
ATOM   1371  CB  ALA   177       9.855   4.099  17.303  1.00 21.52           C  
ATOM   1372  N   TYR   178       8.551   2.599  14.396  1.00 25.68           N  
ATOM   1373  CA  TYR   178       8.977   1.902  13.188  1.00 25.68           C  
ATOM   1374  C   TYR   178      10.101   2.659  12.490  1.00 25.68           C  
ATOM   1375  O   TYR   178       9.999   3.868  12.268  1.00 25.68           O  
ATOM   1376  CB  TYR   178       7.798   1.717  12.228  1.00 25.68           C  
ATOM   1377  CG  TYR   178       7.091   0.393  12.384  1.00 25.68           C  
ATOM   1378  CD1 TYR   178       7.494  -0.724  11.654  1.00 25.68           C  
ATOM   1379  CD2 TYR   178       6.019   0.255  13.259  1.00 25.68           C  
ATOM   1380  CE1 TYR   178       6.844  -1.946  11.792  1.00 25.68           C  
ATOM   1381  CE2 TYR   178       5.362  -0.963  13.406  1.00 25.68           C  
ATOM   1382  CZ  TYR   178       5.781  -2.056  12.669  1.00 25.68           C  
ATOM   1383  OH  TYR   178       5.134  -3.263  12.810  1.00 25.68           O  
ATOM   1384  N   ARG   179      11.227   2.096  12.421  1.00 22.57           N  
ATOM   1385  CA  ARG   179      12.319   2.771  11.727  1.00 22.57           C  
ATOM   1386  C   ARG   179      12.629   2.088  10.399  1.00 22.57           C  
ATOM   1387  O   ARG   179      12.945   0.897  10.367  1.00 22.57           O  
ATOM   1388  CB  ARG   179      13.572   2.807  12.603  1.00 22.57           C  
ATOM   1389  CG  ARG   179      14.421   4.054  12.413  1.00 22.57           C  
ATOM   1390  CD  ARG   179      15.607   4.079  13.367  1.00 22.57           C  
ATOM   1391  NE  ARG   179      16.484   5.218  13.107  1.00 22.57           N  
ATOM   1392  CZ  ARG   179      17.526   5.559  13.859  1.00 22.57           C  
ATOM   1393  NH1 ARG   179      17.844   4.853  14.938  1.00 22.57           N  
ATOM   1394  NH2 ARG   179      18.257   6.615  13.531  1.00 22.57           N  
ATOM   1395  N   ASN   180      12.230   2.647   9.263  1.00 25.00           N  
ATOM   1396  CA  ASN   180      12.500   1.940   8.016  1.00 25.00           C  
ATOM   1397  C   ASN   180      13.667   2.566   7.257  1.00 25.00           C  
ATOM   1398  O   ASN   180      13.847   3.785   7.283  1.00 25.00           O  
ATOM   1399  CB  ASN   180      11.249   1.911   7.134  1.00 25.00           C  
ATOM   1400  CG  ASN   180      10.744   0.504   6.884  1.00 25.00           C  
ATOM   1401  OD1 ASN   180      11.451  -0.476   7.133  1.00 25.00           O  
ATOM   1402  ND2 ASN   180       9.517   0.393   6.389  1.00 25.00           N  
ATOM   1403  N   GLN   181      14.541   1.827   6.674  1.00 20.14           N  
ATOM   1404  CA  GLN   181      15.644   2.062   5.749  1.00 20.14           C  
ATOM   1405  C   GLN   181      15.185   1.930   4.300  1.00 20.14           C  
ATOM   1406  O   GLN   181      14.867   0.831   3.841  1.00 20.14           O  
ATOM   1407  CB  GLN   181      16.794   1.093   6.026  1.00 20.14           C  
ATOM   1408  CG  GLN   181      17.762   1.577   7.097  1.00 20.14           C  
ATOM   1409  CD  GLN   181      18.967   0.668   7.253  1.00 20.14           C  
ATOM   1410  OE1 GLN   181      19.092  -0.344   6.556  1.00 20.14           O  
ATOM   1411  NE2 GLN   181      19.861   1.021   8.171  1.00 20.14           N  
ATOM   1412  N   ILE   182      14.048   2.443   3.917  1.00 22.04           N  
ATOM   1413  CA  ILE   182      13.821   2.316   2.481  1.00 22.04           C  
ATOM   1414  C   ILE   182      15.031   2.853   1.718  1.00 22.04           C  
ATOM   1415  O   ILE   182      15.659   3.825   2.144  1.00 22.04           O  
ATOM   1416  CB  ILE   182      12.539   3.058   2.043  1.00 22.04           C  
ATOM   1417  CG1 ILE   182      11.325   2.528   2.814  1.00 22.04           C  
ATOM   1418  CG2 ILE   182      12.328   2.926   0.532  1.00 22.04           C  
ATOM   1419  CD1 ILE   182      10.011   3.200   2.439  1.00 22.04           C  
ATOM   1420  N   THR   183      15.629   1.967   1.024  1.00 21.68           N  
ATOM   1421  CA  THR   183      16.604   2.028  -0.059  1.00 21.68           C  
ATOM   1422  C   THR   183      16.758   3.459  -0.568  1.00 21.68           C  
ATOM   1423  O   THR   183      15.808   4.243  -0.528  1.00 21.68           O  
ATOM   1424  CB  THR   183      16.202   1.107  -1.225  1.00 21.68           C  
ATOM   1425  OG1 THR   183      14.819   0.756  -1.095  1.00 21.68           O  
ATOM   1426  CG2 THR   183      17.039  -0.168  -1.232  1.00 21.68           C  
ATOM   1427  N   ALA   184      17.917   3.892  -0.469  1.00 21.23           N  
ATOM   1428  CA  ALA   184      18.766   5.003  -0.891  1.00 21.23           C  
ATOM   1429  C   ALA   184      17.967   6.301  -0.977  1.00 21.23           C  
ATOM   1430  O   ALA   184      16.922   6.352  -1.629  1.00 21.23           O  
ATOM   1431  CB  ALA   184      19.419   4.694  -2.235  1.00 21.23           C  
ATOM   1432  N   GLY   185      18.231   7.117   0.026  1.00 20.41           N  
ATOM   1433  CA  GLY   185      18.068   8.560  -0.047  1.00 20.41           C  
ATOM   1434  C   GLY   185      16.632   9.009   0.148  1.00 20.41           C  
ATOM   1435  O   GLY   185      16.241  10.078  -0.324  1.00 20.41           O  
ATOM   1436  N   LYS   186      15.943   8.875   1.527  1.00 19.82           N  
ATOM   1437  CA  LYS   186      14.509   8.940   1.796  1.00 19.82           C  
ATOM   1438  C   LYS   186      14.238   9.133   3.286  1.00 19.82           C  
ATOM   1439  O   LYS   186      15.108   8.875   4.119  1.00 19.82           O  
ATOM   1440  CB  LYS   186      13.812   7.674   1.297  1.00 19.82           C  
ATOM   1441  CG  LYS   186      13.602   7.636  -0.210  1.00 19.82           C  
ATOM   1442  CD  LYS   186      12.727   6.460  -0.623  1.00 19.82           C  
ATOM   1443  CE  LYS   186      12.572   6.382  -2.136  1.00 19.82           C  
ATOM   1444  NZ  LYS   186      11.654   5.276  -2.543  1.00 19.82           N  
ATOM   1445  N   TRP   187      13.218   9.633   3.613  1.00 22.79           N  
ATOM   1446  CA  TRP   187      12.075   9.835   4.498  1.00 22.79           C  
ATOM   1447  C   TRP   187      11.794   8.580   5.318  1.00 22.79           C  
ATOM   1448  O   TRP   187      11.879   7.463   4.804  1.00 22.79           O  
ATOM   1449  CB  TRP   187      10.832  10.223   3.692  1.00 22.79           C  
ATOM   1450  CG  TRP   187      11.006  11.458   2.860  1.00 22.79           C  
ATOM   1451  CD1 TRP   187      11.544  11.538   1.607  1.00 22.79           C  
ATOM   1452  CD2 TRP   187      10.644  12.792   3.227  1.00 22.79           C  
ATOM   1453  NE1 TRP   187      11.538  12.842   1.171  1.00 22.79           N  
ATOM   1454  CE2 TRP   187      10.991  13.631   2.146  1.00 22.79           C  
ATOM   1455  CE3 TRP   187      10.058  13.359   4.366  1.00 22.79           C  
ATOM   1456  CZ2 TRP   187      10.771  15.010   2.171  1.00 22.79           C  
ATOM   1457  CZ3 TRP   187       9.840  14.732   4.389  1.00 22.79           C  
ATOM   1458  CH2 TRP   187      10.197  15.540   3.297  1.00 22.79           C  
ATOM   1459  N   TYR   188      12.036   8.757   6.593  1.00 22.20           N  
ATOM   1460  CA  TYR   188      11.502   7.750   7.504  1.00 22.20           C  
ATOM   1461  C   TYR   188      10.077   8.093   7.921  1.00 22.20           C  
ATOM   1462  O   TYR   188       9.732   9.267   8.069  1.00 22.20           O  
ATOM   1463  CB  TYR   188      12.392   7.621   8.744  1.00 22.20           C  
ATOM   1464  CG  TYR   188      13.798   7.167   8.437  1.00 22.20           C  
ATOM   1465  CD1 TYR   188      14.120   5.813   8.392  1.00 22.20           C  
ATOM   1466  CD2 TYR   188      14.808   8.092   8.194  1.00 22.20           C  
ATOM   1467  CE1 TYR   188      15.415   5.390   8.111  1.00 22.20           C  
ATOM   1468  CE2 TYR   188      16.107   7.681   7.913  1.00 22.20           C  
ATOM   1469  CZ  TYR   188      16.400   6.330   7.873  1.00 22.20           C  
ATOM   1470  OH  TYR   188      17.684   5.917   7.595  1.00 22.20           O  
ATOM   1471  N   VAL   189       9.201   7.356   7.640  1.00 23.22           N  
ATOM   1472  CA  VAL   189       7.884   7.520   8.247  1.00 23.22           C  
ATOM   1473  C   VAL   189       7.881   6.911   9.647  1.00 23.22           C  
ATOM   1474  O   VAL   189       8.279   5.758   9.830  1.00 23.22           O  
ATOM   1475  CB  VAL   189       6.777   6.877   7.382  1.00 23.22           C  
ATOM   1476  CG1 VAL   189       5.418   6.994   8.070  1.00 23.22           C  
ATOM   1477  CG2 VAL   189       6.737   7.524   5.999  1.00 23.22           C  
ATOM   1478  N   THR   190       8.056   7.724  10.606  1.00 22.26           N  
ATOM   1479  CA  THR   190       7.887   7.170  11.945  1.00 22.26           C  
ATOM   1480  C   THR   190       6.428   7.256  12.385  1.00 22.26           C  
ATOM   1481  O   THR   190       5.731   8.219  12.058  1.00 22.26           O  
ATOM   1482  CB  THR   190       8.778   7.898  12.968  1.00 22.26           C  
ATOM   1483  OG1 THR   190       9.811   8.607  12.273  1.00 22.26           O  
ATOM   1484  CG2 THR   190       9.419   6.913  13.939  1.00 22.26           C  
ATOM   1485  N   PHE   191       5.978   6.195  12.934  1.00 23.27           N  
ATOM   1486  CA  PHE   191       4.606   6.087  13.416  1.00 23.27           C  
ATOM   1487  C   PHE   191       4.569   6.055  14.940  1.00 23.27           C  
ATOM   1488  O   PHE   191       5.436   5.451  15.574  1.00 23.27           O  
ATOM   1489  CB  PHE   191       3.932   4.835  12.848  1.00 23.27           C  
ATOM   1490  CG  PHE   191       4.260   4.572  11.403  1.00 23.27           C  
ATOM   1491  CD1 PHE   191       3.428   5.036  10.391  1.00 23.27           C  
ATOM   1492  CD2 PHE   191       5.401   3.860  11.056  1.00 23.27           C  
ATOM   1493  CE1 PHE   191       3.729   4.794   9.053  1.00 23.27           C  
ATOM   1494  CE2 PHE   191       5.708   3.614   9.721  1.00 23.27           C  
ATOM   1495  CZ  PHE   191       4.871   4.081   8.721  1.00 23.27           C  
ATOM   1496  N   TRP   192       3.788   6.882  15.523  1.00 21.37           N  
ATOM   1497  CA  TRP   192       3.588   6.797  16.966  1.00 21.37           C  
ATOM   1498  C   TRP   192       2.190   6.283  17.292  1.00 21.37           C  
ATOM   1499  O   TRP   192       1.205   6.724  16.695  1.00 21.37           O  
ATOM   1500  CB  TRP   192       3.810   8.163  17.621  1.00 21.37           C  
ATOM   1501  CG  TRP   192       5.237   8.620  17.608  1.00 21.37           C  
ATOM   1502  CD1 TRP   192       6.096   8.610  16.545  1.00 21.37           C  
ATOM   1503  CD2 TRP   192       5.974   9.152  18.714  1.00 21.37           C  
ATOM   1504  NE1 TRP   192       7.323   9.104  16.923  1.00 21.37           N  
ATOM   1505  CE2 TRP   192       7.275   9.443  18.248  1.00 21.37           C  
ATOM   1506  CE3 TRP   192       5.660   9.411  20.055  1.00 21.37           C  
ATOM   1507  CZ2 TRP   192       8.262   9.982  19.077  1.00 21.37           C  
ATOM   1508  CZ3 TRP   192       6.643   9.946  20.878  1.00 21.37           C  
ATOM   1509  CH2 TRP   192       7.928  10.225  20.384  1.00 21.37           C  
ATOM   1510  N   MET   193       2.095   5.148  17.893  1.00 22.77           N  
ATOM   1511  CA  MET   193       0.793   4.706  18.383  1.00 22.77           C  
ATOM   1512  C   MET   193       0.737   4.762  19.906  1.00 22.77           C  
ATOM   1513  O   MET   193       1.684   4.353  20.582  1.00 22.77           O  
ATOM   1514  CB  MET   193       0.489   3.286  17.901  1.00 22.77           C  
ATOM   1515  CG  MET   193       1.673   2.596  17.243  1.00 22.77           C  
ATOM   1516  SD  MET   193       1.248   0.932  16.599  1.00 22.77           S  
ATOM   1517  CE  MET   193       2.685   0.622  15.537  1.00 22.77           C  
ATOM   1518  N   THR   194       0.086   5.749  20.500  1.00 23.23           N  
ATOM   1519  CA  THR   194       0.044   5.738  21.958  1.00 23.23           C  
ATOM   1520  C   THR   194      -1.136   4.909  22.458  1.00 23.23           C  
ATOM   1521  O   THR   194      -2.196   4.886  21.829  1.00 23.23           O  
ATOM   1522  CB  THR   194      -0.051   7.166  22.525  1.00 23.23           C  
ATOM   1523  OG1 THR   194      -1.162   7.841  21.921  1.00 23.23           O  
ATOM   1524  CG2 THR   194       1.223   7.956  22.244  1.00 23.23           C  
ATOM   1525  N   TYR   195      -0.843   3.874  23.164  1.00 23.30           N  
ATOM   1526  CA  TYR   195      -1.777   3.104  23.978  1.00 23.30           C  
ATOM   1527  C   TYR   195      -1.758   3.578  25.426  1.00 23.30           C  
ATOM   1528  O   TYR   195      -0.690   3.710  26.029  1.00 23.30           O  
ATOM   1529  CB  TYR   195      -1.441   1.611  23.913  1.00 23.30           C  
ATOM   1530  CG  TYR   195      -2.389   0.741  24.702  1.00 23.30           C  
ATOM   1531  CD1 TYR   195      -1.999   0.173  25.913  1.00 23.30           C  
ATOM   1532  CD2 TYR   195      -3.675   0.484  24.239  1.00 23.30           C  
ATOM   1533  CE1 TYR   195      -2.868  -0.631  26.643  1.00 23.30           C  
ATOM   1534  CE2 TYR   195      -4.552  -0.318  24.961  1.00 23.30           C  
ATOM   1535  CZ  TYR   195      -4.140  -0.870  26.160  1.00 23.30           C  
ATOM   1536  OH  TYR   195      -5.005  -1.666  26.878  1.00 23.30           O  
ATOM   1537  N   ASP   196      -2.889   4.048  25.932  1.00 22.54           N  
ATOM   1538  CA  ASP   196      -3.026   4.240  27.373  1.00 22.54           C  
ATOM   1539  C   ASP   196      -3.673   3.023  28.029  1.00 22.54           C  
ATOM   1540  O   ASP   196      -4.837   2.713  27.764  1.00 22.54           O  
ATOM   1541  CB  ASP   196      -3.846   5.497  27.671  1.00 22.54           C  
ATOM   1542  CG  ASP   196      -3.678   5.989  29.098  1.00 22.54           C  
ATOM   1543  OD1 ASP   196      -3.124   5.248  29.938  1.00 22.54           O  
ATOM   1544  OD2 ASP   196      -4.108   7.127  29.386  1.00 22.54           O  
ATOM   1545  N   PRO   197      -2.925   2.154  28.602  1.00 22.47           N  
ATOM   1546  CA  PRO   197      -3.619   1.012  29.202  1.00 22.47           C  
ATOM   1547  C   PRO   197      -4.695   1.434  30.200  1.00 22.47           C  
ATOM   1548  O   PRO   197      -5.609   0.659  30.492  1.00 22.47           O  
ATOM   1549  CB  PRO   197      -2.495   0.245  29.903  1.00 22.47           C  
ATOM   1550  CG  PRO   197      -1.328   1.180  29.890  1.00 22.47           C  
ATOM   1551  CD  PRO   197      -1.621   2.294  28.927  1.00 22.47           C  
ATOM   1552  N   ASP   198      -4.427   2.529  30.895  1.00 23.37           N  
ATOM   1553  CA  ASP   198      -5.352   2.776  31.997  1.00 23.37           C  
ATOM   1554  C   ASP   198      -6.724   3.199  31.478  1.00 23.37           C  
ATOM   1555  O   ASP   198      -7.723   3.098  32.194  1.00 23.37           O  
ATOM   1556  CB  ASP   198      -4.793   3.844  32.939  1.00 23.37           C  
ATOM   1557  CG  ASP   198      -3.621   3.349  33.768  1.00 23.37           C  
ATOM   1558  OD1 ASP   198      -3.559   2.139  34.075  1.00 23.37           O  
ATOM   1559  OD2 ASP   198      -2.754   4.177  34.122  1.00 23.37           O  
ATOM   1560  N   GLU   199      -6.762   3.442  30.149  1.00 19.26           N  
ATOM   1561  CA  GLU   199      -8.095   3.847  29.712  1.00 19.26           C  
ATOM   1562  C   GLU   199      -8.711   2.807  28.781  1.00 19.26           C  
ATOM   1563  O   GLU   199      -8.008   2.193  27.975  1.00 19.26           O  
ATOM   1564  CB  GLU   199      -8.041   5.210  29.016  1.00 19.26           C  
ATOM   1565  CG  GLU   199      -7.927   6.386  29.975  1.00 19.26           C  
ATOM   1566  CD  GLU   199      -8.080   7.735  29.291  1.00 19.26           C  
ATOM   1567  OE1 GLU   199      -8.066   8.774  29.988  1.00 19.26           O  
ATOM   1568  OE2 GLU   199      -8.218   7.752  28.047  1.00 19.26           O  
ATOM   1569  N   TRP   200      -9.326   1.852  29.285  1.00 19.87           N  
ATOM   1570  CA  TRP   200     -10.194   0.987  28.494  1.00 19.87           C  
ATOM   1571  C   TRP   200     -10.821   1.756  27.335  1.00 19.87           C  
ATOM   1572  O   TRP   200     -12.038   1.953  27.298  1.00 19.87           O  
ATOM   1573  CB  TRP   200     -11.292   0.379  29.372  1.00 19.87           C  
ATOM   1574  CG  TRP   200     -10.774  -0.470  30.494  1.00 19.87           C  
ATOM   1575  CD1 TRP   200     -10.201  -0.037  31.657  1.00 19.87           C  
ATOM   1576  CD2 TRP   200     -10.777  -1.899  30.555  1.00 19.87           C  
ATOM   1577  NE1 TRP   200      -9.848  -1.113  32.439  1.00 19.87           N  
ATOM   1578  CE2 TRP   200     -10.191  -2.266  31.787  1.00 19.87           C  
ATOM   1579  CE3 TRP   200     -11.220  -2.907  29.688  1.00 19.87           C  
ATOM   1580  CZ2 TRP   200     -10.036  -3.600  32.172  1.00 19.87           C  
ATOM   1581  CZ3 TRP   200     -11.066  -4.234  30.073  1.00 19.87           C  
ATOM   1582  CH2 TRP   200     -10.479  -4.566  31.305  1.00 19.87           C  
ATOM   1583  N   VAL   201     -10.132   2.773  26.909  1.00 18.30           N  
ATOM   1584  CA  VAL   201     -10.772   3.589  25.882  1.00 18.30           C  
ATOM   1585  C   VAL   201     -10.880   2.793  24.583  1.00 18.30           C  
ATOM   1586  O   VAL   201      -9.957   2.063  24.217  1.00 18.30           O  
ATOM   1587  CB  VAL   201      -9.998   4.904  25.639  1.00 18.30           C  
ATOM   1588  CG1 VAL   201     -10.725   5.776  24.616  1.00 18.30           C  
ATOM   1589  CG2 VAL   201      -9.807   5.661  26.952  1.00 18.30           C  
ATOM   1590  N   TRP   202     -11.994   2.141  24.385  1.00 19.01           N  
ATOM   1591  CA  TRP   202     -12.587   1.800  23.096  1.00 19.01           C  
ATOM   1592  C   TRP   202     -11.670   2.212  21.949  1.00 19.01           C  
ATOM   1593  O   TRP   202     -11.031   3.265  22.005  1.00 19.01           O  
ATOM   1594  CB  TRP   202     -13.955   2.470  22.939  1.00 19.01           C  
ATOM   1595  CG  TRP   202     -14.927   1.682  22.113  1.00 19.01           C  
ATOM   1596  CD1 TRP   202     -15.054   1.697  20.752  1.00 19.01           C  
ATOM   1597  CD2 TRP   202     -15.914   0.765  22.598  1.00 19.01           C  
ATOM   1598  NE1 TRP   202     -16.061   0.844  20.361  1.00 19.01           N  
ATOM   1599  CE2 TRP   202     -16.603   0.260  21.473  1.00 19.01           C  
ATOM   1600  CE3 TRP   202     -16.281   0.321  23.875  1.00 19.01           C  
ATOM   1601  CZ2 TRP   202     -17.641  -0.669  21.589  1.00 19.01           C  
ATOM   1602  CZ3 TRP   202     -17.313  -0.603  23.988  1.00 19.01           C  
ATOM   1603  CH2 TRP   202     -17.980  -1.087  22.850  1.00 19.01           C  
ATOM   1604  N   LEU   203     -10.726   1.389  21.582  1.00 20.04           N  
ATOM   1605  CA  LEU   203     -10.014   1.212  20.322  1.00 20.04           C  
ATOM   1606  C   LEU   203     -10.144   2.453  19.445  1.00 20.04           C  
ATOM   1607  O   LEU   203      -9.336   2.665  18.538  1.00 20.04           O  
ATOM   1608  CB  LEU   203     -10.543  -0.014  19.574  1.00 20.04           C  
ATOM   1609  CG  LEU   203     -10.032  -1.374  20.054  1.00 20.04           C  
ATOM   1610  CD1 LEU   203     -11.031  -2.471  19.697  1.00 20.04           C  
ATOM   1611  CD2 LEU   203      -8.663  -1.674  19.453  1.00 20.04           C  
ATOM   1612  N   ASP   204     -11.152   3.218  19.713  1.00 21.04           N  
ATOM   1613  CA  ASP   204     -11.465   4.227  18.707  1.00 21.04           C  
ATOM   1614  C   ASP   204     -10.526   5.426  18.820  1.00 21.04           C  
ATOM   1615  O   ASP   204     -10.593   6.353  18.010  1.00 21.04           O  
ATOM   1616  CB  ASP   204     -12.919   4.683  18.839  1.00 21.04           C  
ATOM   1617  CG  ASP   204     -13.896   3.526  18.949  1.00 21.04           C  
ATOM   1618  OD1 ASP   204     -13.579   2.413  18.477  1.00 21.04           O  
ATOM   1619  OD2 ASP   204     -14.995   3.730  19.509  1.00 21.04           O  
ATOM   1620  N   GLN   205      -9.677   5.486  19.784  1.00 21.31           N  
ATOM   1621  CA  GLN   205      -8.937   6.744  19.770  1.00 21.31           C  
ATOM   1622  C   GLN   205      -7.492   6.527  19.329  1.00 21.31           C  
ATOM   1623  O   GLN   205      -6.628   6.216  20.151  1.00 21.31           O  
ATOM   1624  CB  GLN   205      -8.973   7.404  21.149  1.00 21.31           C  
ATOM   1625  CG  GLN   205     -10.299   8.076  21.475  1.00 21.31           C  
ATOM   1626  CD  GLN   205     -10.236   8.920  22.734  1.00 21.31           C  
ATOM   1627  OE1 GLN   205      -9.231   8.913  23.452  1.00 21.31           O  
ATOM   1628  NE2 GLN   205     -11.309   9.653  23.011  1.00 21.31           N  
ATOM   1629  N   PHE   206      -7.286   5.891  18.248  1.00 22.00           N  
ATOM   1630  CA  PHE   206      -5.899   5.809  17.806  1.00 22.00           C  
ATOM   1631  C   PHE   206      -5.425   7.151  17.260  1.00 22.00           C  
ATOM   1632  O   PHE   206      -6.187   7.863  16.602  1.00 22.00           O  
ATOM   1633  CB  PHE   206      -5.735   4.721  16.741  1.00 22.00           C  
ATOM   1634  CG  PHE   206      -5.896   3.322  17.272  1.00 22.00           C  
ATOM   1635  CD1 PHE   206      -4.804   2.624  17.773  1.00 22.00           C  
ATOM   1636  CD2 PHE   206      -7.141   2.705  17.270  1.00 22.00           C  
ATOM   1637  CE1 PHE   206      -4.951   1.330  18.266  1.00 22.00           C  
ATOM   1638  CE2 PHE   206      -7.295   1.412  17.761  1.00 22.00           C  
ATOM   1639  CZ  PHE   206      -6.198   0.726  18.257  1.00 22.00           C  
ATOM   1640  N   LYS   207      -4.447   7.747  17.908  1.00 22.22           N  
ATOM   1641  CA  LYS   207      -3.761   8.877  17.287  1.00 22.22           C  
ATOM   1642  C   LYS   207      -2.601   8.403  16.415  1.00 22.22           C  
ATOM   1643  O   LYS   207      -1.752   7.633  16.868  1.00 22.22           O  
ATOM   1644  CB  LYS   207      -3.253   9.849  18.353  1.00 22.22           C  
ATOM   1645  CG  LYS   207      -4.321  10.788  18.894  1.00 22.22           C  
ATOM   1646  CD  LYS   207      -3.725  11.836  19.824  1.00 22.22           C  
ATOM   1647  CE  LYS   207      -4.802  12.727  20.428  1.00 22.22           C  
ATOM   1648  NZ  LYS   207      -4.217  13.797  21.291  1.00 22.22           N  
ATOM   1649  N   LEU   208      -2.889   8.144  15.198  1.00 23.63           N  
ATOM   1650  CA  LEU   208      -1.779   7.834  14.304  1.00 23.63           C  
ATOM   1651  C   LEU   208      -1.033   9.103  13.904  1.00 23.63           C  
ATOM   1652  O   LEU   208      -1.644  10.066  13.434  1.00 23.63           O  
ATOM   1653  CB  LEU   208      -2.284   7.109  13.054  1.00 23.63           C  
ATOM   1654  CG  LEU   208      -1.793   5.674  12.858  1.00 23.63           C  
ATOM   1655  CD1 LEU   208      -2.977   4.725  12.712  1.00 23.63           C  
ATOM   1656  CD2 LEU   208      -0.875   5.584  11.644  1.00 23.63           C  
ATOM   1657  N   GLN   209       0.132   9.166  14.377  1.00 20.22           N  
ATOM   1658  CA  GLN   209       0.885  10.364  14.024  1.00 20.22           C  
ATOM   1659  C   GLN   209       2.011  10.037  13.046  1.00 20.22           C  
ATOM   1660  O   GLN   209       2.620   8.969  13.127  1.00 20.22           O  
ATOM   1661  CB  GLN   209       1.455  11.030  15.277  1.00 20.22           C  
ATOM   1662  CG  GLN   209       0.420  11.793  16.093  1.00 20.22           C  
ATOM   1663  CD  GLN   209       1.009  12.436  17.334  1.00 20.22           C  
ATOM   1664  OE1 GLN   209       2.168  12.191  17.686  1.00 20.22           O  
ATOM   1665  NE2 GLN   209       0.216  13.263  18.007  1.00 20.22           N  
ATOM   1666  N   PHE   210       2.212  10.865  12.069  1.00 24.06           N  
ATOM   1667  CA  PHE   210       3.202  10.657  11.019  1.00 24.06           C  
ATOM   1668  C   PHE   210       4.376  11.615  11.185  1.00 24.06           C  
ATOM   1669  O   PHE   210       4.185  12.793  11.491  1.00 24.06           O  
ATOM   1670  CB  PHE   210       2.568  10.839   9.637  1.00 24.06           C  
ATOM   1671  CG  PHE   210       1.434   9.889   9.359  1.00 24.06           C  
ATOM   1672  CD1 PHE   210       1.666   8.674   8.727  1.00 24.06           C  
ATOM   1673  CD2 PHE   210       0.136  10.212   9.731  1.00 24.06           C  
ATOM   1674  CE1 PHE   210       0.619   7.793   8.469  1.00 24.06           C  
ATOM   1675  CE2 PHE   210      -0.916   9.337   9.477  1.00 24.06           C  
ATOM   1676  CZ  PHE   210      -0.673   8.128   8.845  1.00 24.06           C  
ATOM   1677  N   ALA   211       5.525  11.115  11.335  1.00 22.93           N  
ATOM   1678  CA  ALA   211       6.572  12.112  11.126  1.00 22.93           C  
ATOM   1679  C   ALA   211       7.570  11.646  10.069  1.00 22.93           C  
ATOM   1680  O   ALA   211       7.866  10.453   9.969  1.00 22.93           O  
ATOM   1681  CB  ALA   211       7.293  12.410  12.439  1.00 22.93           C  
ATOM   1682  N   LEU   212       7.789  12.410   9.124  1.00 24.34           N  
ATOM   1683  CA  LEU   212       8.808  12.133   8.118  1.00 24.34           C  
ATOM   1684  C   LEU   212      10.158  12.706   8.537  1.00 24.34           C  
ATOM   1685  O   LEU   212      10.239  13.857   8.975  1.00 24.34           O  
ATOM   1686  CB  LEU   212       8.394  12.712   6.762  1.00 24.34           C  
ATOM   1687  CG  LEU   212       7.368  11.905   5.966  1.00 24.34           C  
ATOM   1688  CD1 LEU   212       6.619  12.812   4.994  1.00 24.34           C  
ATOM   1689  CD2 LEU   212       8.047  10.761   5.221  1.00 24.34           C  
ATOM   1690  N   HIS   213      11.128  11.837   8.593  1.00 23.59           N  
ATOM   1691  CA  HIS   213      12.433  12.348   8.997  1.00 23.59           C  
ATOM   1692  C   HIS   213      13.419  12.321   7.835  1.00 23.59           C  
ATOM   1693  O   HIS   213      13.375  11.415   6.999  1.00 23.59           O  
ATOM   1694  CB  HIS   213      12.984  11.539  10.173  1.00 23.59           C  
ATOM   1695  CG  HIS   213      12.098  11.551  11.378  1.00 23.59           C  
ATOM   1696  ND1 HIS   213      12.068  12.601  12.269  1.00 23.59           N  
ATOM   1697  CD2 HIS   213      11.207  10.640  11.834  1.00 23.59           C  
ATOM   1698  CE1 HIS   213      11.195  12.334  13.226  1.00 23.59           C  
ATOM   1699  NE2 HIS   213      10.658  11.150  12.985  1.00 23.59           N  
ATOM   1700  N   PRO   214      14.111  13.345   7.535  1.00 25.90           N  
ATOM   1701  CA  PRO   214      15.290  13.100   6.701  1.00 25.90           C  
ATOM   1702  C   PRO   214      16.357  12.274   7.416  1.00 25.90           C  
ATOM   1703  O   PRO   214      16.403  12.251   8.648  1.00 25.90           O  
ATOM   1704  CB  PRO   214      15.805  14.509   6.396  1.00 25.90           C  
ATOM   1705  CG  PRO   214      14.887  15.421   7.144  1.00 25.90           C  
ATOM   1706  CD  PRO   214      13.852  14.588   7.843  1.00 25.90           C  
ATOM   1707  N   ALA   215      17.033  11.420   6.686  1.00 24.62           N  
ATOM   1708  CA  ALA   215      18.019  10.415   7.075  1.00 24.62           C  
ATOM   1709  C   ALA   215      19.027  10.990   8.066  1.00 24.62           C  
ATOM   1710  O   ALA   215      19.443  10.306   9.004  1.00 24.62           O  
ATOM   1711  CB  ALA   215      18.739   9.871   5.843  1.00 24.62           C  
ATOM   1712  N   ASN   216      19.520  12.201   7.789  1.00 27.29           N  
ATOM   1713  CA  ASN   216      20.637  12.669   8.603  1.00 27.29           C  
ATOM   1714  C   ASN   216      20.166  13.599   9.718  1.00 27.29           C  
ATOM   1715  O   ASN   216      20.984  14.211  10.407  1.00 27.29           O  
ATOM   1716  CB  ASN   216      21.680  13.370   7.731  1.00 27.29           C  
ATOM   1717  CG  ASN   216      22.438  12.406   6.839  1.00 27.29           C  
ATOM   1718  OD1 ASN   216      22.363  11.187   7.016  1.00 27.29           O  
ATOM   1719  ND2 ASN   216      23.173  12.945   5.873  1.00 27.29           N  
ATOM   1720  N   TRP   217      18.881  13.611  10.017  1.00 25.66           N  
ATOM   1721  CA  TRP   217      18.520  14.775  10.819  1.00 25.66           C  
ATOM   1722  C   TRP   217      18.392  14.403  12.292  1.00 25.66           C  
ATOM   1723  O   TRP   217      17.847  13.348  12.627  1.00 25.66           O  
ATOM   1724  CB  TRP   217      17.210  15.388  10.319  1.00 25.66           C  
ATOM   1725  CG  TRP   217      16.968  16.787  10.802  1.00 25.66           C  
ATOM   1726  CD1 TRP   217      17.241  17.288  12.044  1.00 25.66           C  
ATOM   1727  CD2 TRP   217      16.398  17.863  10.052  1.00 25.66           C  
ATOM   1728  NE1 TRP   217      16.876  18.613  12.111  1.00 25.66           N  
ATOM   1729  CE2 TRP   217      16.357  18.990  10.902  1.00 25.66           C  
ATOM   1730  CE3 TRP   217      15.919  17.985   8.741  1.00 25.66           C  
ATOM   1731  CZ2 TRP   217      15.854  20.225  10.483  1.00 25.66           C  
ATOM   1732  CZ3 TRP   217      15.420  19.214   8.325  1.00 25.66           C  
ATOM   1733  CH2 TRP   217      15.392  20.316   9.196  1.00 25.66           C  
ATOM   1734  N   SER   218      19.123  15.148  13.128  1.00 25.46           N  
ATOM   1735  CA  SER   218      19.309  15.086  14.574  1.00 25.46           C  
ATOM   1736  C   SER   218      18.317  15.989  15.299  1.00 25.46           C  
ATOM   1737  O   SER   218      18.255  15.991  16.530  1.00 25.46           O  
ATOM   1738  CB  SER   218      20.738  15.482  14.949  1.00 25.46           C  
ATOM   1739  OG  SER   218      21.027  16.798  14.510  1.00 25.46           O  
ATOM   1740  N   ASP   219      17.367  16.554  14.577  1.00 24.11           N  
ATOM   1741  CA  ASP   219      16.511  17.364  15.438  1.00 24.11           C  
ATOM   1742  C   ASP   219      15.117  16.753  15.557  1.00 24.11           C  
ATOM   1743  O   ASP   219      14.510  16.378  14.552  1.00 24.11           O  
ATOM   1744  CB  ASP   219      16.414  18.795  14.905  1.00 24.11           C  
ATOM   1745  CG  ASP   219      16.724  19.843  15.959  1.00 24.11           C  
ATOM   1746  OD1 ASP   219      16.525  19.574  17.163  1.00 24.11           O  
ATOM   1747  OD2 ASP   219      17.170  20.949  15.582  1.00 24.11           O  
ATOM   1748  N   PRO   220      14.596  16.615  16.696  1.00 24.59           N  
ATOM   1749  CA  PRO   220      13.308  15.969  16.959  1.00 24.59           C  
ATOM   1750  C   PRO   220      12.119  16.880  16.660  1.00 24.59           C  
ATOM   1751  O   PRO   220      10.979  16.540  16.985  1.00 24.59           O  
ATOM   1752  CB  PRO   220      13.379  15.638  18.452  1.00 24.59           C  
ATOM   1753  CG  PRO   220      14.562  16.399  18.957  1.00 24.59           C  
ATOM   1754  CD  PRO   220      15.331  16.923  17.777  1.00 24.59           C  
ATOM   1755  N   ILE   221      12.349  18.000  16.025  1.00 23.30           N  
ATOM   1756  CA  ILE   221      11.057  18.673  15.944  1.00 23.30           C  
ATOM   1757  C   ILE   221      10.502  18.556  14.526  1.00 23.30           C  
ATOM   1758  O   ILE   221      11.023  19.176  13.596  1.00 23.30           O  
ATOM   1759  CB  ILE   221      11.166  20.158  16.356  1.00 23.30           C  
ATOM   1760  CG1 ILE   221      11.735  20.278  17.774  1.00 23.30           C  
ATOM   1761  CG2 ILE   221       9.804  20.849  16.252  1.00 23.30           C  
ATOM   1762  CD1 ILE   221      12.004  21.711  18.214  1.00 23.30           C  
ATOM   1763  N   ALA   222      10.038  17.374  14.075  1.00 22.95           N  
ATOM   1764  CA  ALA   222       9.407  17.219  12.767  1.00 22.95           C  
ATOM   1765  C   ALA   222       7.993  17.792  12.769  1.00 22.95           C  
ATOM   1766  O   ALA   222       7.344  17.857  13.816  1.00 22.95           O  
ATOM   1767  CB  ALA   222       9.382  15.748  12.359  1.00 22.95           C  
ATOM   1768  N   PRO   223       7.525  18.362  11.740  1.00 23.74           N  
ATOM   1769  CA  PRO   223       6.121  18.757  11.607  1.00 23.74           C  
ATOM   1770  C   PRO   223       5.157  17.595  11.833  1.00 23.74           C  
ATOM   1771  O   PRO   223       5.401  16.484  11.356  1.00 23.74           O  
ATOM   1772  CB  PRO   223       6.034  19.266  10.166  1.00 23.74           C  
ATOM   1773  CG  PRO   223       7.376  18.977   9.576  1.00 23.74           C  
ATOM   1774  CD  PRO   223       8.256  18.406  10.651  1.00 23.74           C  
ATOM   1775  N   ARG   224       4.578  17.594  12.960  1.00 21.89           N  
ATOM   1776  CA  ARG   224       3.607  16.691  13.569  1.00 21.89           C  
ATOM   1777  C   ARG   224       2.245  16.815  12.895  1.00 21.89           C  
ATOM   1778  O   ARG   224       1.762  17.924  12.658  1.00 21.89           O  
ATOM   1779  CB  ARG   224       3.477  16.973  15.068  1.00 21.89           C  
ATOM   1780  CG  ARG   224       4.729  16.646  15.867  1.00 21.89           C  
ATOM   1781  CD  ARG   224       4.499  16.801  17.364  1.00 21.89           C  
ATOM   1782  NE  ARG   224       5.754  16.989  18.086  1.00 21.89           N  
ATOM   1783  CZ  ARG   224       5.876  16.982  19.410  1.00 21.89           C  
ATOM   1784  NH1 ARG   224       4.815  16.795  20.187  1.00 21.89           N  
ATOM   1785  NH2 ARG   224       7.067  17.163  19.962  1.00 21.89           N  
ATOM   1786  N   TRP   225       1.948  15.936  12.005  1.00 22.83           N  
ATOM   1787  CA  TRP   225       0.575  16.097  11.540  1.00 22.83           C  
ATOM   1788  C   TRP   225      -0.392  15.299  12.409  1.00 22.83           C  
ATOM   1789  O   TRP   225      -0.137  14.135  12.723  1.00 22.83           O  
ATOM   1790  CB  TRP   225       0.447  15.660  10.078  1.00 22.83           C  
ATOM   1791  CG  TRP   225       1.529  16.192   9.186  1.00 22.83           C  
ATOM   1792  CD1 TRP   225       2.778  15.668   9.004  1.00 22.83           C  
ATOM   1793  CD2 TRP   225       1.457  17.357   8.359  1.00 22.83           C  
ATOM   1794  NE1 TRP   225       3.488  16.437   8.111  1.00 22.83           N  
ATOM   1795  CE2 TRP   225       2.701  17.479   7.701  1.00 22.83           C  
ATOM   1796  CE3 TRP   225       0.461  18.310   8.109  1.00 22.83           C  
ATOM   1797  CZ2 TRP   225       2.975  18.518   6.808  1.00 22.83           C  
ATOM   1798  CZ3 TRP   225       0.736  19.343   7.220  1.00 22.83           C  
ATOM   1799  CH2 TRP   225       1.983  19.437   6.581  1.00 22.83           C  
ATOM   1800  N   ASP   226      -1.022  15.983  13.243  1.00 22.23           N  
ATOM   1801  CA  ASP   226      -2.070  15.496  14.135  1.00 22.23           C  
ATOM   1802  C   ASP   226      -3.295  15.040  13.347  1.00 22.23           C  
ATOM   1803  O   ASP   226      -3.840  15.799  12.542  1.00 22.23           O  
ATOM   1804  CB  ASP   226      -2.465  16.580  15.140  1.00 22.23           C  
ATOM   1805  CG  ASP   226      -1.782  16.418  16.487  1.00 22.23           C  
ATOM   1806  OD1 ASP   226      -1.278  15.314  16.786  1.00 22.23           O  
ATOM   1807  OD2 ASP   226      -1.749  17.402  17.257  1.00 22.23           O  
ATOM   1808  N   ILE   227      -3.415  13.759  13.202  1.00 23.37           N  
ATOM   1809  CA  ILE   227      -4.691  13.408  12.587  1.00 23.37           C  
ATOM   1810  C   ILE   227      -5.737  13.162  13.672  1.00 23.37           C  
ATOM   1811  O   ILE   227      -5.498  12.399  14.611  1.00 23.37           O  
ATOM   1812  CB  ILE   227      -4.558  12.166  11.678  1.00 23.37           C  
ATOM   1813  CG1 ILE   227      -3.481  12.396  10.612  1.00 23.37           C  
ATOM   1814  CG2 ILE   227      -5.904  11.822  11.032  1.00 23.37           C  
ATOM   1815  CD1 ILE   227      -3.185  11.172   9.756  1.00 23.37           C  
ATOM   1816  N   THR   228      -6.498  14.138  13.925  1.00 22.88           N  
ATOM   1817  CA  THR   228      -7.577  13.995  14.895  1.00 22.88           C  
ATOM   1818  C   THR   228      -8.780  13.297  14.268  1.00 22.88           C  
ATOM   1819  O   THR   228      -8.855  13.156  13.046  1.00 22.88           O  
ATOM   1820  CB  THR   228      -8.009  15.362  15.457  1.00 22.88           C  
ATOM   1821  OG1 THR   228      -8.298  16.249  14.369  1.00 22.88           O  
ATOM   1822  CG2 THR   228      -6.909  15.975  16.318  1.00 22.88           C  
ATOM   1823  N   GLU   229      -9.376  12.379  14.968  1.00 21.26           N  
ATOM   1824  CA  GLU   229     -10.594  11.576  14.918  1.00 21.26           C  
ATOM   1825  C   GLU   229     -11.621  12.189  13.969  1.00 21.26           C  
ATOM   1826  O   GLU   229     -12.324  11.469  13.258  1.00 21.26           O  
ATOM   1827  CB  GLU   229     -11.196  11.426  16.318  1.00 21.26           C  
ATOM   1828  CG  GLU   229     -12.147  10.245  16.455  1.00 21.26           C  
ATOM   1829  CD  GLU   229     -12.828  10.177  17.812  1.00 21.26           C  
ATOM   1830  OE1 GLU   229     -13.504   9.164  18.102  1.00 21.26           O  
ATOM   1831  OE2 GLU   229     -12.685  11.146  18.592  1.00 21.26           O  
ATOM   1832  N   ASP   230     -12.006  13.441  14.131  1.00 22.66           N  
ATOM   1833  CA  ASP   230     -13.273  13.763  13.482  1.00 22.66           C  
ATOM   1834  C   ASP   230     -13.263  13.338  12.015  1.00 22.66           C  
ATOM   1835  O   ASP   230     -14.308  13.003  11.453  1.00 22.66           O  
ATOM   1836  CB  ASP   230     -13.567  15.261  13.593  1.00 22.66           C  
ATOM   1837  CG  ASP   230     -14.396  15.613  14.816  1.00 22.66           C  
ATOM   1838  OD1 ASP   230     -15.000  14.704  15.426  1.00 22.66           O  
ATOM   1839  OD2 ASP   230     -14.448  16.810  15.172  1.00 22.66           O  
ATOM   1840  N   SER   231     -12.207  12.725  11.547  1.00 21.81           N  
ATOM   1841  CA  SER   231     -12.207  12.492  10.107  1.00 21.81           C  
ATOM   1842  C   SER   231     -11.900  11.034   9.782  1.00 21.81           C  
ATOM   1843  O   SER   231     -11.678  10.684   8.621  1.00 21.81           O  
ATOM   1844  CB  SER   231     -11.189  13.401   9.417  1.00 21.81           C  
ATOM   1845  OG  SER   231      -9.907  13.256  10.001  1.00 21.81           O  
ATOM   1846  N   LEU   232     -11.890  10.219  10.739  1.00 21.18           N  
ATOM   1847  CA  LEU   232     -11.860   8.819  10.333  1.00 21.18           C  
ATOM   1848  C   LEU   232     -13.273   8.263  10.194  1.00 21.18           C  
ATOM   1849  O   LEU   232     -13.534   7.117  10.568  1.00 21.18           O  
ATOM   1850  CB  LEU   232     -11.068   7.984  11.343  1.00 21.18           C  
ATOM   1851  CG  LEU   232      -9.547   8.134  11.302  1.00 21.18           C  
ATOM   1852  CD1 LEU   232      -8.929   7.627  12.601  1.00 21.18           C  
ATOM   1853  CD2 LEU   232      -8.969   7.391  10.104  1.00 21.18           C  
ATOM   1854  N   GLY   233     -14.285   9.027  10.517  1.00 19.54           N  
ATOM   1855  CA  GLY   233     -15.536   8.377  10.161  1.00 19.54           C  
ATOM   1856  C   GLY   233     -15.492   7.700   8.805  1.00 19.54           C  
ATOM   1857  O   GLY   233     -14.642   8.021   7.972  1.00 19.54           O  
ATOM   1858  N   THR   234     -14.997   6.500   8.736  1.00 20.85           N  
ATOM   1859  CA  THR   234     -15.100   5.487   7.691  1.00 20.85           C  
ATOM   1860  C   THR   234     -14.570   6.022   6.364  1.00 20.85           C  
ATOM   1861  O   THR   234     -14.679   5.357   5.332  1.00 20.85           O  
ATOM   1862  CB  THR   234     -16.555   5.014   7.513  1.00 20.85           C  
ATOM   1863  OG1 THR   234     -17.412   6.157   7.400  1.00 20.85           O  
ATOM   1864  CG2 THR   234     -17.007   4.168   8.699  1.00 20.85           C  
ATOM   1865  N   GLY   235     -13.650   6.964   6.325  1.00 20.06           N  
ATOM   1866  CA  GLY   235     -13.175   7.356   5.007  1.00 20.06           C  
ATOM   1867  C   GLY   235     -11.687   7.127   4.816  1.00 20.06           C  
ATOM   1868  O   GLY   235     -10.886   7.452   5.695  1.00 20.06           O  
ATOM   1869  N   LEU   236     -11.305   5.813   4.666  1.00 19.77           N  
ATOM   1870  CA  LEU   236     -10.171   5.385   3.854  1.00 19.77           C  
ATOM   1871  C   LEU   236      -9.474   6.583   3.219  1.00 19.77           C  
ATOM   1872  O   LEU   236     -10.090   7.335   2.460  1.00 19.77           O  
ATOM   1873  CB  LEU   236     -10.629   4.410   2.767  1.00 19.77           C  
ATOM   1874  CG  LEU   236     -10.659   2.930   3.151  1.00 19.77           C  
ATOM   1875  CD1 LEU   236     -11.805   2.220   2.439  1.00 19.77           C  
ATOM   1876  CD2 LEU   236      -9.326   2.265   2.825  1.00 19.77           C  
ATOM   1877  N   TRP   237      -8.737   7.350   3.973  1.00 20.14           N  
ATOM   1878  CA  TRP   237      -7.832   8.175   3.179  1.00 20.14           C  
ATOM   1879  C   TRP   237      -6.893   7.308   2.347  1.00 20.14           C  
ATOM   1880  O   TRP   237      -6.530   6.203   2.759  1.00 20.14           O  
ATOM   1881  CB  TRP   237      -7.020   9.106   4.084  1.00 20.14           C  
ATOM   1882  CG  TRP   237      -7.858  10.003   4.945  1.00 20.14           C  
ATOM   1883  CD1 TRP   237      -8.544   9.654   6.075  1.00 20.14           C  
ATOM   1884  CD2 TRP   237      -8.103  11.397   4.741  1.00 20.14           C  
ATOM   1885  NE1 TRP   237      -9.201  10.749   6.587  1.00 20.14           N  
ATOM   1886  CE2 TRP   237      -8.946  11.831   5.788  1.00 20.14           C  
ATOM   1887  CE3 TRP   237      -7.689  12.324   3.775  1.00 20.14           C  
ATOM   1888  CZ2 TRP   237      -9.385  13.153   5.894  1.00 20.14           C  
ATOM   1889  CZ3 TRP   237      -8.127  13.639   3.883  1.00 20.14           C  
ATOM   1890  CH2 TRP   237      -8.965  14.039   4.936  1.00 20.14           C  
ATOM   1891  N   SER   238      -7.056   7.277   1.132  1.00 20.97           N  
ATOM   1892  CA  SER   238      -5.984   7.081   0.161  1.00 20.97           C  
ATOM   1893  C   SER   238      -5.027   8.269   0.147  1.00 20.97           C  
ATOM   1894  O   SER   238      -5.453   9.418   0.283  1.00 20.97           O  
ATOM   1895  CB  SER   238      -6.561   6.864  -1.238  1.00 20.97           C  
ATOM   1896  OG  SER   238      -6.620   8.086  -1.953  1.00 20.97           O  
ATOM   1897  N   LEU   239      -4.237   8.421   1.197  1.00 20.66           N  
ATOM   1898  CA  LEU   239      -3.109   9.346   1.181  1.00 20.66           C  
ATOM   1899  C   LEU   239      -2.726   9.711  -0.249  1.00 20.66           C  
ATOM   1900  O   LEU   239      -1.656   9.327  -0.726  1.00 20.66           O  
ATOM   1901  CB  LEU   239      -1.906   8.736   1.905  1.00 20.66           C  
ATOM   1902  CG  LEU   239      -0.917   9.723   2.527  1.00 20.66           C  
ATOM   1903  CD1 LEU   239      -1.465  10.264   3.843  1.00 20.66           C  
ATOM   1904  CD2 LEU   239       0.440   9.060   2.739  1.00 20.66           C  
ATOM   1905  N   GLN   240      -3.668   9.744  -1.125  1.00 21.35           N  
ATOM   1906  CA  GLN   240      -3.441  10.190  -2.496  1.00 21.35           C  
ATOM   1907  C   GLN   240      -2.922  11.625  -2.529  1.00 21.35           C  
ATOM   1908  O   GLN   240      -2.109  11.977  -3.386  1.00 21.35           O  
ATOM   1909  CB  GLN   240      -4.726  10.077  -3.318  1.00 21.35           C  
ATOM   1910  CG  GLN   240      -5.086   8.649  -3.702  1.00 21.35           C  
ATOM   1911  CD  GLN   240      -6.373   8.563  -4.502  1.00 21.35           C  
ATOM   1912  OE1 GLN   240      -7.000   9.582  -4.805  1.00 21.35           O  
ATOM   1913  NE2 GLN   240      -6.775   7.345  -4.848  1.00 21.35           N  
ATOM   1914  N   ASP   241      -3.300  12.410  -1.566  1.00 20.57           N  
ATOM   1915  CA  ASP   241      -3.045  13.799  -1.936  1.00 20.57           C  
ATOM   1916  C   ASP   241      -1.715  14.285  -1.364  1.00 20.57           C  
ATOM   1917  O   ASP   241      -1.612  15.423  -0.902  1.00 20.57           O  
ATOM   1918  CB  ASP   241      -4.185  14.700  -1.457  1.00 20.57           C  
ATOM   1919  CG  ASP   241      -5.347  14.755  -2.433  1.00 20.57           C  
ATOM   1920  OD1 ASP   241      -5.149  14.471  -3.635  1.00 20.57           O  
ATOM   1921  OD2 ASP   241      -6.470  15.090  -1.998  1.00 20.57           O  
ATOM   1922  N   LEU   242      -0.833  13.364  -0.905  1.00 21.76           N  
ATOM   1923  CA  LEU   242       0.395  14.050  -0.520  1.00 21.76           C  
ATOM   1924  C   LEU   242       1.367  14.126  -1.693  1.00 21.76           C  
ATOM   1925  O   LEU   242       1.570  13.136  -2.401  1.00 21.76           O  
ATOM   1926  CB  LEU   242       1.058  13.339   0.663  1.00 21.76           C  
ATOM   1927  CG  LEU   242       0.453  13.608   2.042  1.00 21.76           C  
ATOM   1928  CD1 LEU   242       0.848  12.506   3.018  1.00 21.76           C  
ATOM   1929  CD2 LEU   242       0.893  14.973   2.562  1.00 21.76           C  
ATOM   1930  N   THR   243       1.387  15.183  -2.385  1.00 23.02           N  
ATOM   1931  CA  THR   243       2.400  15.459  -3.398  1.00 23.02           C  
ATOM   1932  C   THR   243       3.752  15.737  -2.748  1.00 23.02           C  
ATOM   1933  O   THR   243       3.844  16.530  -1.809  1.00 23.02           O  
ATOM   1934  CB  THR   243       1.996  16.653  -4.282  1.00 23.02           C  
ATOM   1935  OG1 THR   243       0.573  16.652  -4.455  1.00 23.02           O  
ATOM   1936  CG2 THR   243       2.663  16.575  -5.650  1.00 23.02           C  
ATOM   1937  N   PHE   244       4.678  14.851  -3.002  1.00 22.24           N  
ATOM   1938  CA  PHE   244       6.007  15.022  -2.428  1.00 22.24           C  
ATOM   1939  C   PHE   244       6.894  15.848  -3.352  1.00 22.24           C  
ATOM   1940  O   PHE   244       6.867  15.668  -4.572  1.00 22.24           O  
ATOM   1941  CB  PHE   244       6.656  13.662  -2.155  1.00 22.24           C  
ATOM   1942  CG  PHE   244       5.912  12.825  -1.150  1.00 22.24           C  
ATOM   1943  CD1 PHE   244       6.154  12.969   0.211  1.00 22.24           C  
ATOM   1944  CD2 PHE   244       4.969  11.894  -1.566  1.00 22.24           C  
ATOM   1945  CE1 PHE   244       5.467  12.196   1.143  1.00 22.24           C  
ATOM   1946  CE2 PHE   244       4.278  11.118  -0.640  1.00 22.24           C  
ATOM   1947  CZ  PHE   244       4.529  11.269   0.714  1.00 22.24           C  
ATOM   1948  N   TYR   245       7.438  16.907  -2.886  1.00 21.65           N  
ATOM   1949  CA  TYR   245       8.400  17.620  -3.719  1.00 21.65           C  
ATOM   1950  C   TYR   245       9.825  17.380  -3.233  1.00 21.65           C  
ATOM   1951  O   TYR   245      10.053  17.169  -2.040  1.00 21.65           O  
ATOM   1952  CB  TYR   245       8.097  19.122  -3.725  1.00 21.65           C  
ATOM   1953  CG  TYR   245       6.695  19.456  -4.171  1.00 21.65           C  
ATOM   1954  CD1 TYR   245       6.374  19.536  -5.524  1.00 21.65           C  
ATOM   1955  CD2 TYR   245       5.689  19.694  -3.242  1.00 21.65           C  
ATOM   1956  CE1 TYR   245       5.084  19.845  -5.941  1.00 21.65           C  
ATOM   1957  CE2 TYR   245       4.395  20.005  -3.646  1.00 21.65           C  
ATOM   1958  CZ  TYR   245       4.102  20.077  -4.996  1.00 21.65           C  
ATOM   1959  OH  TYR   245       2.823  20.384  -5.402  1.00 21.65           O  
ATOM   1960  N   PRO   246      10.631  16.974  -4.160  1.00 24.21           N  
ATOM   1961  CA  PRO   246      12.040  16.934  -3.763  1.00 24.21           C  
ATOM   1962  C   PRO   246      12.498  18.220  -3.079  1.00 24.21           C  
ATOM   1963  O   PRO   246      11.888  19.275  -3.269  1.00 24.21           O  
ATOM   1964  CB  PRO   246      12.775  16.730  -5.090  1.00 24.21           C  
ATOM   1965  CG  PRO   246      11.692  16.638  -6.116  1.00 24.21           C  
ATOM   1966  CD  PRO   246      10.372  16.859  -5.437  1.00 24.21           C  
ATOM   1967  N   VAL   247      13.286  18.102  -2.065  1.00 20.78           N  
ATOM   1968  CA  VAL   247      13.900  19.286  -1.472  1.00 20.78           C  
ATOM   1969  C   VAL   247      14.431  20.199  -2.573  1.00 20.78           C  
ATOM   1970  O   VAL   247      15.126  19.744  -3.485  1.00 20.78           O  
ATOM   1971  CB  VAL   247      15.038  18.907  -0.498  1.00 20.78           C  
ATOM   1972  CG1 VAL   247      15.798  20.152  -0.045  1.00 20.78           C  
ATOM   1973  CG2 VAL   247      14.480  18.150   0.706  1.00 20.78           C  
ATOM   1974  N   GLY   248      14.345  21.526  -2.328  1.00 27.91           N  
ATOM   1975  CA  GLY   248      14.664  22.635  -3.213  1.00 27.91           C  
ATOM   1976  C   GLY   248      13.585  22.904  -4.245  1.00 27.91           C  
ATOM   1977  O   GLY   248      13.712  23.821  -5.059  1.00 27.91           O  
ATOM   1978  N   HIS   249      12.740  21.869  -4.410  1.00 31.35           N  
ATOM   1979  CA  HIS   249      11.617  22.148  -5.298  1.00 31.35           C  
ATOM   1980  C   HIS   249      10.710  23.228  -4.717  1.00 31.35           C  
ATOM   1981  O   HIS   249      10.327  23.159  -3.547  1.00 31.35           O  
ATOM   1982  CB  HIS   249      10.813  20.873  -5.560  1.00 31.35           C  
ATOM   1983  CG  HIS   249       9.707  21.054  -6.550  1.00 31.35           C  
ATOM   1984  ND1 HIS   249       8.412  21.340  -6.175  1.00 31.35           N  
ATOM   1985  CD2 HIS   249       9.705  20.992  -7.902  1.00 31.35           C  
ATOM   1986  CE1 HIS   249       7.660  21.446  -7.257  1.00 31.35           C  
ATOM   1987  NE2 HIS   249       8.420  21.239  -8.318  1.00 31.35           N  
ATOM   1988  N   GLN   250      10.702  24.326  -5.373  1.00 30.99           N  
ATOM   1989  CA  GLN   250       9.740  25.393  -5.121  1.00 30.99           C  
ATOM   1990  C   GLN   250       8.468  25.192  -5.939  1.00 30.99           C  
ATOM   1991  O   GLN   250       8.487  25.317  -7.166  1.00 30.99           O  
ATOM   1992  CB  GLN   250      10.357  26.757  -5.435  1.00 30.99           C  
ATOM   1993  CG  GLN   250      10.480  27.670  -4.223  1.00 30.99           C  
ATOM   1994  CD  GLN   250      11.649  28.632  -4.328  1.00 30.99           C  
ATOM   1995  OE1 GLN   250      12.389  28.623  -5.317  1.00 30.99           O  
ATOM   1996  NE2 GLN   250      11.824  29.467  -3.310  1.00 30.99           N  
ATOM   1997  N   PRO   251       7.487  24.650  -5.304  1.00 29.94           N  
ATOM   1998  CA  PRO   251       6.278  24.474  -6.112  1.00 29.94           C  
ATOM   1999  C   PRO   251       5.802  25.775  -6.754  1.00 29.94           C  
ATOM   2000  O   PRO   251       5.995  26.854  -6.187  1.00 29.94           O  
ATOM   2001  CB  PRO   251       5.251  23.956  -5.101  1.00 29.94           C  
ATOM   2002  CG  PRO   251       5.929  24.072  -3.774  1.00 29.94           C  
ATOM   2003  CD  PRO   251       7.355  24.482  -4.002  1.00 29.94           C  
ATOM   2004  N   ALA   252       5.431  25.782  -8.015  1.00 38.87           N  
ATOM   2005  CA  ALA   252       4.751  26.884  -8.690  1.00 38.87           C  
ATOM   2006  C   ALA   252       3.409  27.188  -8.031  1.00 38.87           C  
ATOM   2007  O   ALA   252       2.842  26.336  -7.341  1.00 38.87           O  
ATOM   2008  CB  ALA   252       4.553  26.561 -10.169  1.00 38.87           C  
ATOM   2009  N   ALA   253       3.037  28.478  -7.914  1.00 35.32           N  
ATOM   2010  CA  ALA   253       1.789  28.962  -7.330  1.00 35.32           C  
ATOM   2011  C   ALA   253       0.618  28.061  -7.713  1.00 35.32           C  
ATOM   2012  O   ALA   253      -0.246  27.769  -6.883  1.00 35.32           O  
ATOM   2013  CB  ALA   253       1.517  30.398  -7.770  1.00 35.32           C  
ATOM   2014  N   ALA   254       0.662  27.521  -8.922  1.00 33.70           N  
ATOM   2015  CA  ALA   254      -0.466  26.708  -9.370  1.00 33.70           C  
ATOM   2016  C   ALA   254      -0.489  25.361  -8.654  1.00 33.70           C  
ATOM   2017  O   ALA   254      -1.556  24.773  -8.459  1.00 33.70           O  
ATOM   2018  CB  ALA   254      -0.406  26.503 -10.882  1.00 33.70           C  
ATOM   2019  N   GLU   255       0.644  24.904  -8.213  1.00 31.76           N  
ATOM   2020  CA  GLU   255       0.787  23.632  -7.511  1.00 31.76           C  
ATOM   2021  C   GLU   255       0.204  23.710  -6.103  1.00 31.76           C  
ATOM   2022  O   GLU   255      -0.254  22.703  -5.559  1.00 31.76           O  
ATOM   2023  CB  GLU   255       2.259  23.215  -7.448  1.00 31.76           C  
ATOM   2024  CG  GLU   255       2.803  22.680  -8.764  1.00 31.76           C  
ATOM   2025  CD  GLU   255       4.286  22.350  -8.710  1.00 31.76           C  
ATOM   2026  OE1 GLU   255       4.781  21.629  -9.606  1.00 31.76           O  
ATOM   2027  OE2 GLU   255       4.959  22.814  -7.763  1.00 31.76           O  
ATOM   2028  N   LEU   256       0.284  24.878  -5.542  1.00 26.54           N  
ATOM   2029  CA  LEU   256      -0.193  25.108  -4.182  1.00 26.54           C  
ATOM   2030  C   LEU   256      -1.716  25.182  -4.146  1.00 26.54           C  
ATOM   2031  O   LEU   256      -2.332  24.890  -3.118  1.00 26.54           O  
ATOM   2032  CB  LEU   256       0.406  26.397  -3.615  1.00 26.54           C  
ATOM   2033  CG  LEU   256       1.860  26.321  -3.148  1.00 26.54           C  
ATOM   2034  CD1 LEU   256       2.518  27.694  -3.236  1.00 26.54           C  
ATOM   2035  CD2 LEU   256       1.938  25.775  -1.726  1.00 26.54           C  
ATOM   2036  N   ALA   257      -2.267  25.605  -5.275  1.00 25.42           N  
ATOM   2037  CA  ALA   257      -3.700  25.884  -5.248  1.00 25.42           C  
ATOM   2038  C   ALA   257      -4.510  24.591  -5.210  1.00 25.42           C  
ATOM   2039  O   ALA   257      -5.679  24.594  -4.817  1.00 25.42           O  
ATOM   2040  CB  ALA   257      -4.102  26.724  -6.458  1.00 25.42           C  
ATOM   2041  N   LEU   258      -3.824  23.508  -5.426  1.00 24.68           N  
ATOM   2042  CA  LEU   258      -4.707  22.354  -5.553  1.00 24.68           C  
ATOM   2043  C   LEU   258      -4.847  21.627  -4.220  1.00 24.68           C  
ATOM   2044  O   LEU   258      -5.354  20.504  -4.171  1.00 24.68           O  
ATOM   2045  CB  LEU   258      -4.181  21.391  -6.621  1.00 24.68           C  
ATOM   2046  CG  LEU   258      -4.346  21.835  -8.075  1.00 24.68           C  
ATOM   2047  CD1 LEU   258      -3.427  21.024  -8.984  1.00 24.68           C  
ATOM   2048  CD2 LEU   258      -5.799  21.696  -8.515  1.00 24.68           C  
ATOM   2049  N   VAL   259      -4.567  22.342  -3.155  1.00 22.12           N  
ATOM   2050  CA  VAL   259      -4.851  21.739  -1.857  1.00 22.12           C  
ATOM   2051  C   VAL   259      -6.300  22.018  -1.463  1.00 22.12           C  
ATOM   2052  O   VAL   259      -6.730  23.173  -1.436  1.00 22.12           O  
ATOM   2053  CB  VAL   259      -3.891  22.263  -0.766  1.00 22.12           C  
ATOM   2054  CG1 VAL   259      -4.009  21.424   0.505  1.00 22.12           C  
ATOM   2055  CG2 VAL   259      -2.452  22.264  -1.277  1.00 22.12           C  
ATOM   2056  N   PRO   260      -7.175  21.103  -1.607  1.00 22.38           N  
ATOM   2057  CA  PRO   260      -8.521  21.468  -1.160  1.00 22.38           C  
ATOM   2058  C   PRO   260      -8.568  21.858   0.316  1.00 22.38           C  
ATOM   2059  O   PRO   260      -7.809  21.318   1.125  1.00 22.38           O  
ATOM   2060  CB  PRO   260      -9.335  20.197  -1.415  1.00 22.38           C  
ATOM   2061  CG  PRO   260      -8.350  19.218  -1.969  1.00 22.38           C  
ATOM   2062  CD  PRO   260      -7.001  19.876  -2.021  1.00 22.38           C  
ATOM   2063  N   ARG   261      -8.994  23.054   0.585  1.00 16.66           N  
ATOM   2064  CA  ARG   261      -9.275  23.564   1.924  1.00 16.66           C  
ATOM   2065  C   ARG   261     -10.214  22.630   2.679  1.00 16.66           C  
ATOM   2066  O   ARG   261     -11.296  22.299   2.190  1.00 16.66           O  
ATOM   2067  CB  ARG   261      -9.881  24.967   1.849  1.00 16.66           C  
ATOM   2068  CG  ARG   261      -8.850  26.084   1.841  1.00 16.66           C  
ATOM   2069  CD  ARG   261      -9.503  27.456   1.926  1.00 16.66           C  
ATOM   2070  NE  ARG   261      -8.510  28.524   1.973  1.00 16.66           N  
ATOM   2071  CZ  ARG   261      -8.793  29.824   1.967  1.00 16.66           C  
ATOM   2072  NH1 ARG   261     -10.052  30.243   1.917  1.00 16.66           N  
ATOM   2073  NH2 ARG   261      -7.811  30.711   2.013  1.00 16.66           N  
TER    2074      ARG   261                                                       
END   
