# Supplementary material for: The transformative power of transformers in protein structure prediction
Source: Proc Natl Acad Sci U S A. 2023 Jul 31;120(32):e2303499120. doi: 10.1073/pnas.2303499120 (PMC10410766; doi:10.1073/pnas.2303499120)
Supplement: Supplementary file 2 — Dataset S01 (GZ) [file pnas.2303499120.sd01.gz › SI_Data/predicted_structures/OmegaFold/T1186.pdb]

ATOM      1  N   SER     1      -1.004  11.120 -24.851  1.00 86.42           N  
ATOM      2  CA  SER     1      -0.537  12.392 -24.309  1.00 86.42           C  
ATOM      3  C   SER     1       0.970  12.375 -24.080  1.00 86.42           C  
ATOM      4  O   SER     1       1.613  11.332 -24.217  1.00 86.42           O  
ATOM      5  CB  SER     1      -1.257  12.712 -22.998  1.00 86.42           C  
ATOM      6  OG  SER     1      -0.791  11.877 -21.952  1.00 86.42           O  
ATOM      7  N   ALA     2       1.641  13.542 -23.912  1.00 92.51           N  
ATOM      8  CA  ALA     2       3.059  13.672 -23.584  1.00 92.51           C  
ATOM      9  C   ALA     2       3.413  12.851 -22.347  1.00 92.51           C  
ATOM     10  O   ALA     2       4.472  12.222 -22.295  1.00 92.51           O  
ATOM     11  CB  ALA     2       3.422  15.139 -23.367  1.00 92.51           C  
ATOM     12  N   VAL     3       2.522  12.797 -21.449  1.00 95.93           N  
ATOM     13  CA  VAL     3       2.769  12.064 -20.211  1.00 95.93           C  
ATOM     14  C   VAL     3       2.808  10.565 -20.496  1.00 95.93           C  
ATOM     15  O   VAL     3       3.695   9.858 -20.013  1.00 95.93           O  
ATOM     16  CB  VAL     3       1.696  12.376 -19.144  1.00 95.93           C  
ATOM     17  CG1 VAL     3       1.823  11.424 -17.956  1.00 95.93           C  
ATOM     18  CG2 VAL     3       1.807  13.828 -18.684  1.00 95.93           C  
ATOM     19  N   GLN     4       1.892  10.101 -21.421  1.00 96.91           N  
ATOM     20  CA  GLN     4       1.865   8.686 -21.775  1.00 96.91           C  
ATOM     21  C   GLN     4       3.163   8.264 -22.457  1.00 96.91           C  
ATOM     22  O   GLN     4       3.704   7.195 -22.166  1.00 96.91           O  
ATOM     23  CB  GLN     4       0.672   8.383 -22.684  1.00 96.91           C  
ATOM     24  CG  GLN     4      -0.675   8.467 -21.979  1.00 96.91           C  
ATOM     25  CD  GLN     4      -0.824   7.437 -20.874  1.00 96.91           C  
ATOM     26  OE1 GLN     4      -0.403   6.285 -21.020  1.00 96.91           O  
ATOM     27  NE2 GLN     4      -1.426   7.844 -19.762  1.00 96.91           N  
ATOM     28  N   GLN     5       3.675   9.113 -23.253  1.00 97.57           N  
ATOM     29  CA  GLN     5       4.910   8.813 -23.971  1.00 97.57           C  
ATOM     30  C   GLN     5       6.096   8.732 -23.015  1.00 97.57           C  
ATOM     31  O   GLN     5       6.957   7.861 -23.157  1.00 97.57           O  
ATOM     32  CB  GLN     5       5.174   9.864 -25.049  1.00 97.57           C  
ATOM     33  CG  GLN     5       4.188   9.818 -26.209  1.00 97.57           C  
ATOM     34  CD  GLN     5       4.374  10.966 -27.183  1.00 97.57           C  
ATOM     35  OE1 GLN     5       5.340  11.730 -27.087  1.00 97.57           O  
ATOM     36  NE2 GLN     5       3.449  11.097 -28.128  1.00 97.57           N  
ATOM     37  N   LYS     6       6.066   9.558 -22.068  1.00 97.96           N  
ATOM     38  CA  LYS     6       7.158   9.544 -21.099  1.00 97.96           C  
ATOM     39  C   LYS     6       7.119   8.282 -20.243  1.00 97.96           C  
ATOM     40  O   LYS     6       8.161   7.690 -19.953  1.00 97.96           O  
ATOM     41  CB  LYS     6       7.100  10.785 -20.207  1.00 97.96           C  
ATOM     42  CG  LYS     6       7.483  12.076 -20.915  1.00 97.96           C  
ATOM     43  CD  LYS     6       7.384  13.276 -19.981  1.00 97.96           C  
ATOM     44  CE  LYS     6       7.850  14.556 -20.664  1.00 97.96           C  
ATOM     45  NZ  LYS     6       7.727  15.740 -19.762  1.00 97.96           N  
ATOM     46  N   LEU     7       5.962   7.866 -19.882  1.00 98.03           N  
ATOM     47  CA  LEU     7       5.841   6.651 -19.084  1.00 98.03           C  
ATOM     48  C   LEU     7       6.223   5.423 -19.902  1.00 98.03           C  
ATOM     49  O   LEU     7       6.877   4.510 -19.391  1.00 98.03           O  
ATOM     50  CB  LEU     7       4.413   6.500 -18.551  1.00 98.03           C  
ATOM     51  CG  LEU     7       3.979   7.503 -17.481  1.00 98.03           C  
ATOM     52  CD1 LEU     7       2.482   7.382 -17.217  1.00 98.03           C  
ATOM     53  CD2 LEU     7       4.773   7.291 -16.195  1.00 98.03           C  
ATOM     54  N   ALA     8       5.829   5.433 -21.195  1.00 98.17           N  
ATOM     55  CA  ALA     8       6.208   4.333 -22.077  1.00 98.17           C  
ATOM     56  C   ALA     8       7.724   4.251 -22.232  1.00 98.17           C  
ATOM     57  O   ALA     8       8.300   3.161 -22.194  1.00 98.17           O  
ATOM     58  CB  ALA     8       5.545   4.493 -23.443  1.00 98.17           C  
ATOM     59  N   ALA     9       8.337   5.426 -22.382  1.00 98.16           N  
ATOM     60  CA  ALA     9       9.792   5.468 -22.503  1.00 98.16           C  
ATOM     61  C   ALA     9      10.464   4.981 -21.223  1.00 98.16           C  
ATOM     62  O   ALA     9      11.458   4.253 -21.274  1.00 98.16           O  
ATOM     63  CB  ALA     9      10.257   6.883 -22.840  1.00 98.16           C  
ATOM     64  N   LEU    10       9.877   5.386 -20.091  1.00 97.63           N  
ATOM     65  CA  LEU    10      10.414   4.944 -18.809  1.00 97.63           C  
ATOM     66  C   LEU    10      10.315   3.428 -18.672  1.00 97.63           C  
ATOM     67  O   LEU    10      11.268   2.776 -18.240  1.00 97.63           O  
ATOM     68  CB  LEU    10       9.673   5.621 -17.653  1.00 97.63           C  
ATOM     69  CG  LEU    10      10.109   5.224 -16.242  1.00 97.63           C  
ATOM     70  CD1 LEU    10      11.584   5.549 -16.032  1.00 97.63           C  
ATOM     71  CD2 LEU    10       9.246   5.927 -15.199  1.00 97.63           C  
ATOM     72  N   GLU    11       9.170   2.843 -18.979  1.00 97.70           N  
ATOM     73  CA  GLU    11       8.994   1.395 -18.929  1.00 97.70           C  
ATOM     74  C   GLU    11      10.001   0.685 -19.829  1.00 97.70           C  
ATOM     75  O   GLU    11      10.627  -0.295 -19.418  1.00 97.70           O  
ATOM     76  CB  GLU    11       7.568   1.012 -19.330  1.00 97.70           C  
ATOM     77  CG  GLU    11       7.312  -0.488 -19.335  1.00 97.70           C  
ATOM     78  CD  GLU    11       5.858  -0.848 -19.600  1.00 97.70           C  
ATOM     79  OE1 GLU    11       5.488  -1.053 -20.779  1.00 97.70           O  
ATOM     80  OE2 GLU    11       5.083  -0.924 -18.621  1.00 97.70           O  
ATOM     81  N   LYS    12      10.162   1.137 -21.062  1.00 97.15           N  
ATOM     82  CA  LYS    12      11.087   0.529 -22.014  1.00 97.15           C  
ATOM     83  C   LYS    12      12.518   0.558 -21.485  1.00 97.15           C  
ATOM     84  O   LYS    12      13.207  -0.465 -21.487  1.00 97.15           O  
ATOM     85  CB  LYS    12      11.013   1.243 -23.365  1.00 97.15           C  
ATOM     86  CG  LYS    12      11.891   0.621 -24.442  1.00 97.15           C  
ATOM     87  CD  LYS    12      11.743   1.349 -25.772  1.00 97.15           C  
ATOM     88  CE  LYS    12      12.654   0.757 -26.839  1.00 97.15           C  
ATOM     89  NZ  LYS    12      12.517   1.470 -28.144  1.00 97.15           N  
ATOM     90  N   SER    13      12.956   1.759 -21.002  1.00 96.47           N  
ATOM     91  CA  SER    13      14.345   1.916 -20.581  1.00 96.47           C  
ATOM     92  C   SER    13      14.637   1.101 -19.326  1.00 96.47           C  
ATOM     93  O   SER    13      15.778   0.697 -19.093  1.00 96.47           O  
ATOM     94  CB  SER    13      14.665   3.390 -20.327  1.00 96.47           C  
ATOM     95  OG  SER    13      13.951   3.874 -19.203  1.00 96.47           O  
ATOM     96  N   SER    14      13.611   0.814 -18.507  1.00 95.81           N  
ATOM     97  CA  SER    14      13.810   0.110 -17.244  1.00 95.81           C  
ATOM     98  C   SER    14      13.850  -1.400 -17.453  1.00 95.81           C  
ATOM     99  O   SER    14      14.312  -2.140 -16.582  1.00 95.81           O  
ATOM    100  CB  SER    14      12.702   0.466 -16.252  1.00 95.81           C  
ATOM    101  OG  SER    14      11.454  -0.046 -16.686  1.00 95.81           O  
ATOM    102  N   GLY    15      13.280  -1.897 -18.625  1.00 95.62           N  
ATOM    103  CA  GLY    15      13.226  -3.322 -18.910  1.00 95.62           C  
ATOM    104  C   GLY    15      12.222  -4.065 -18.048  1.00 95.62           C  
ATOM    105  O   GLY    15      12.347  -5.275 -17.844  1.00 95.62           O  
ATOM    106  N   GLY    16      11.338  -3.356 -17.377  1.00 96.04           N  
ATOM    107  CA  GLY    16      10.316  -3.962 -16.538  1.00 96.04           C  
ATOM    108  C   GLY    16       8.905  -3.672 -17.013  1.00 96.04           C  
ATOM    109  O   GLY    16       8.700  -3.272 -18.161  1.00 96.04           O  
ATOM    110  N   ARG    17       7.983  -4.099 -16.205  1.00 97.47           N  
ATOM    111  CA  ARG    17       6.562  -3.836 -16.402  1.00 97.47           C  
ATOM    112  C   ARG    17       6.064  -2.764 -15.439  1.00 97.47           C  
ATOM    113  O   ARG    17       6.084  -2.958 -14.222  1.00 97.47           O  
ATOM    114  CB  ARG    17       5.747  -5.119 -16.224  1.00 97.47           C  
ATOM    115  CG  ARG    17       4.278  -4.971 -16.583  1.00 97.47           C  
ATOM    116  CD  ARG    17       3.533  -6.294 -16.470  1.00 97.47           C  
ATOM    117  NE  ARG    17       2.521  -6.254 -15.419  1.00 97.47           N  
ATOM    118  CZ  ARG    17       2.301  -7.228 -14.541  1.00 97.47           C  
ATOM    119  NH1 ARG    17       3.021  -8.342 -14.570  1.00 97.47           N  
ATOM    120  NH2 ARG    17       1.353  -7.087 -13.626  1.00 97.47           N  
ATOM    121  N   LEU    18       5.626  -1.581 -16.039  1.00 98.21           N  
ATOM    122  CA  LEU    18       5.245  -0.416 -15.248  1.00 98.21           C  
ATOM    123  C   LEU    18       3.740  -0.178 -15.322  1.00 98.21           C  
ATOM    124  O   LEU    18       3.158  -0.192 -16.408  1.00 98.21           O  
ATOM    125  CB  LEU    18       5.994   0.828 -15.732  1.00 98.21           C  
ATOM    126  CG  LEU    18       5.619   2.150 -15.060  1.00 98.21           C  
ATOM    127  CD1 LEU    18       6.070   2.150 -13.603  1.00 98.21           C  
ATOM    128  CD2 LEU    18       6.230   3.326 -15.815  1.00 98.21           C  
ATOM    129  N   GLY    19       3.047  -0.026 -14.098  1.00 98.56           N  
ATOM    130  CA  GLY    19       1.677   0.442 -13.964  1.00 98.56           C  
ATOM    131  C   GLY    19       1.560   1.725 -13.163  1.00 98.56           C  
ATOM    132  O   GLY    19       2.163   1.854 -12.096  1.00 98.56           O  
ATOM    133  N   VAL    20       0.775   2.635 -13.823  1.00 98.56           N  
ATOM    134  CA  VAL    20       0.634   3.925 -13.158  1.00 98.56           C  
ATOM    135  C   VAL    20      -0.827   4.368 -13.193  1.00 98.56           C  
ATOM    136  O   VAL    20      -1.518   4.171 -14.196  1.00 98.56           O  
ATOM    137  CB  VAL    20       1.533   5.001 -13.808  1.00 98.56           C  
ATOM    138  CG1 VAL    20       1.301   6.363 -13.158  1.00 98.56           C  
ATOM    139  CG2 VAL    20       3.003   4.600 -13.704  1.00 98.56           C  
ATOM    140  N   ALA    21      -1.344   4.828 -12.100  1.00 98.65           N  
ATOM    141  CA  ALA    21      -2.607   5.558 -12.030  1.00 98.65           C  
ATOM    142  C   ALA    21      -2.452   6.845 -11.223  1.00 98.65           C  
ATOM    143  O   ALA    21      -1.921   6.827 -10.111  1.00 98.65           O  
ATOM    144  CB  ALA    21      -3.697   4.680 -11.420  1.00 98.65           C  
ATOM    145  N   LEU    22      -2.880   7.951 -11.812  1.00 98.05           N  
ATOM    146  CA  LEU    22      -2.924   9.242 -11.136  1.00 98.05           C  
ATOM    147  C   LEU    22      -4.328   9.836 -11.187  1.00 98.05           C  
ATOM    148  O   LEU    22      -4.974   9.822 -12.237  1.00 98.05           O  
ATOM    149  CB  LEU    22      -1.924  10.213 -11.769  1.00 98.05           C  
ATOM    150  CG  LEU    22      -1.990  11.664 -11.289  1.00 98.05           C  
ATOM    151  CD1 LEU    22      -1.215  11.827  -9.986  1.00 98.05           C  
ATOM    152  CD2 LEU    22      -1.451  12.607 -12.359  1.00 98.05           C  
ATOM    153  N   ILE    23      -4.783  10.304 -10.041  1.00 98.27           N  
ATOM    154  CA  ILE    23      -6.030  11.058  -9.965  1.00 98.27           C  
ATOM    155  C   ILE    23      -5.742  12.484  -9.500  1.00 98.27           C  
ATOM    156  O   ILE    23      -5.185  12.691  -8.420  1.00 98.27           O  
ATOM    157  CB  ILE    23      -7.043  10.379  -9.017  1.00 98.27           C  
ATOM    158  CG1 ILE    23      -7.341   8.951  -9.487  1.00 98.27           C  
ATOM    159  CG2 ILE    23      -8.330  11.204  -8.922  1.00 98.27           C  
ATOM    160  CD1 ILE    23      -8.136   8.123  -8.487  1.00 98.27           C  
ATOM    161  N   ASP    24      -6.077  13.469 -10.346  1.00 97.36           N  
ATOM    162  CA  ASP    24      -6.150  14.863  -9.920  1.00 97.36           C  
ATOM    163  C   ASP    24      -7.515  15.183  -9.316  1.00 97.36           C  
ATOM    164  O   ASP    24      -8.516  15.250 -10.033  1.00 97.36           O  
ATOM    165  CB  ASP    24      -5.862  15.800 -11.095  1.00 97.36           C  
ATOM    166  CG  ASP    24      -5.594  17.230 -10.662  1.00 97.36           C  
ATOM    167  OD1 ASP    24      -6.175  17.680  -9.651  1.00 97.36           O  
ATOM    168  OD2 ASP    24      -4.797  17.915 -11.339  1.00 97.36           O  
ATOM    169  N   THR    25      -7.453  15.527  -8.048  1.00 97.63           N  
ATOM    170  CA  THR    25      -8.734  15.614  -7.355  1.00 97.63           C  
ATOM    171  C   THR    25      -9.392  16.968  -7.601  1.00 97.63           C  
ATOM    172  O   THR    25     -10.576  17.150  -7.312  1.00 97.63           O  
ATOM    173  CB  THR    25      -8.566  15.389  -5.841  1.00 97.63           C  
ATOM    174  OG1 THR    25      -7.719  16.412  -5.303  1.00 97.63           O  
ATOM    175  CG2 THR    25      -7.944  14.027  -5.552  1.00 97.63           C  
ATOM    176  N   ALA    26      -8.621  17.857  -8.155  1.00 96.97           N  
ATOM    177  CA  ALA    26      -9.185  19.170  -8.456  1.00 96.97           C  
ATOM    178  C   ALA    26     -10.248  19.073  -9.546  1.00 96.97           C  
ATOM    179  O   ALA    26     -11.299  19.713  -9.456  1.00 96.97           O  
ATOM    180  CB  ALA    26      -8.083  20.139  -8.876  1.00 96.97           C  
ATOM    181  N   ASP    27      -9.928  18.219 -10.539  1.00 96.15           N  
ATOM    182  CA  ASP    27     -10.875  18.172 -11.649  1.00 96.15           C  
ATOM    183  C   ASP    27     -11.206  16.730 -12.028  1.00 96.15           C  
ATOM    184  O   ASP    27     -11.778  16.477 -13.090  1.00 96.15           O  
ATOM    185  CB  ASP    27     -10.316  18.919 -12.862  1.00 96.15           C  
ATOM    186  CG  ASP    27      -8.984  18.366 -13.338  1.00 96.15           C  
ATOM    187  OD1 ASP    27      -8.525  17.336 -12.800  1.00 96.15           O  
ATOM    188  OD2 ASP    27      -8.387  18.969 -14.256  1.00 96.15           O  
ATOM    189  N   ASN    28     -10.694  15.783 -11.323  1.00 96.29           N  
ATOM    190  CA  ASN    28     -10.973  14.356 -11.435  1.00 96.29           C  
ATOM    191  C   ASN    28     -10.343  13.758 -12.690  1.00 96.29           C  
ATOM    192  O   ASN    28     -10.743  12.682 -13.138  1.00 96.29           O  
ATOM    193  CB  ASN    28     -12.482  14.100 -11.425  1.00 96.29           C  
ATOM    194  CG  ASN    28     -13.098  14.296 -10.054  1.00 96.29           C  
ATOM    195  OD1 ASN    28     -12.534  13.876  -9.040  1.00 96.29           O  
ATOM    196  ND2 ASN    28     -14.260  14.937 -10.012  1.00 96.29           N  
ATOM    197  N   THR    29      -9.470  14.522 -13.358  1.00 96.83           N  
ATOM    198  CA  THR    29      -8.747  13.940 -14.484  1.00 96.83           C  
ATOM    199  C   THR    29      -7.847  12.799 -14.017  1.00 96.83           C  
ATOM    200  O   THR    29      -7.397  12.787 -12.870  1.00 96.83           O  
ATOM    201  CB  THR    29      -7.901  15.000 -15.212  1.00 96.83           C  
ATOM    202  OG1 THR    29      -6.979  15.586 -14.285  1.00 96.83           O  
ATOM    203  CG2 THR    29      -8.782  16.099 -15.799  1.00 96.83           C  
ATOM    204  N   GLN    30      -7.590  11.867 -14.929  1.00 97.22           N  
ATOM    205  CA  GLN    30      -6.763  10.703 -14.630  1.00 97.22           C  
ATOM    206  C   GLN    30      -5.664  10.526 -15.673  1.00 97.22           C  
ATOM    207  O   GLN    30      -5.847  10.877 -16.841  1.00 97.22           O  
ATOM    208  CB  GLN    30      -7.622   9.440 -14.552  1.00 97.22           C  
ATOM    209  CG  GLN    30      -8.688   9.486 -13.466  1.00 97.22           C  
ATOM    210  CD  GLN    30      -9.474   8.193 -13.359  1.00 97.22           C  
ATOM    211  OE1 GLN    30      -8.996   7.126 -13.755  1.00 97.22           O  
ATOM    212  NE2 GLN    30     -10.687   8.279 -12.824  1.00 97.22           N  
ATOM    213  N   VAL    31      -4.580  10.027 -15.267  1.00 97.39           N  
ATOM    214  CA  VAL    31      -3.525   9.447 -16.092  1.00 97.39           C  
ATOM    215  C   VAL    31      -3.393   7.956 -15.789  1.00 97.39           C  
ATOM    216  O   VAL    31      -3.104   7.570 -14.654  1.00 97.39           O  
ATOM    217  CB  VAL    31      -2.172  10.158 -15.866  1.00 97.39           C  
ATOM    218  CG1 VAL    31      -1.070   9.500 -16.694  1.00 97.39           C  
ATOM    219  CG2 VAL    31      -2.287  11.643 -16.208  1.00 97.39           C  
ATOM    220  N   LEU    32      -3.690   7.112 -16.835  1.00 98.22           N  
ATOM    221  CA  LEU    32      -3.618   5.667 -16.653  1.00 98.22           C  
ATOM    222  C   LEU    32      -2.609   5.047 -17.614  1.00 98.22           C  
ATOM    223  O   LEU    32      -2.698   5.247 -18.828  1.00 98.22           O  
ATOM    224  CB  LEU    32      -4.996   5.031 -16.862  1.00 98.22           C  
ATOM    225  CG  LEU    32      -6.125   5.555 -15.974  1.00 98.22           C  
ATOM    226  CD1 LEU    32      -7.458   4.950 -16.400  1.00 98.22           C  
ATOM    227  CD2 LEU    32      -5.838   5.252 -14.508  1.00 98.22           C  
ATOM    228  N   TYR    33      -1.547   4.395 -17.125  1.00 98.39           N  
ATOM    229  CA  TYR    33      -0.621   3.552 -17.873  1.00 98.39           C  
ATOM    230  C   TYR    33      -0.626   2.126 -17.336  1.00 98.39           C  
ATOM    231  O   TYR    33      -0.120   1.866 -16.242  1.00 98.39           O  
ATOM    232  CB  TYR    33       0.797   4.127 -17.814  1.00 98.39           C  
ATOM    233  CG  TYR    33       1.773   3.430 -18.731  1.00 98.39           C  
ATOM    234  CD1 TYR    33       2.616   2.429 -18.253  1.00 98.39           C  
ATOM    235  CD2 TYR    33       1.856   3.772 -20.077  1.00 98.39           C  
ATOM    236  CE1 TYR    33       3.518   1.785 -19.094  1.00 98.39           C  
ATOM    237  CE2 TYR    33       2.754   3.135 -20.927  1.00 98.39           C  
ATOM    238  CZ  TYR    33       3.579   2.144 -20.428  1.00 98.39           C  
ATOM    239  OH  TYR    33       4.471   1.511 -21.265  1.00 98.39           O  
ATOM    240  N   ARG    34      -1.245   1.221 -18.228  1.00 98.29           N  
ATOM    241  CA  ARG    34      -1.543  -0.135 -17.777  1.00 98.29           C  
ATOM    242  C   ARG    34      -2.394  -0.116 -16.512  1.00 98.29           C  
ATOM    243  O   ARG    34      -2.110  -0.841 -15.556  1.00 98.29           O  
ATOM    244  CB  ARG    34      -0.251  -0.915 -17.528  1.00 98.29           C  
ATOM    245  CG  ARG    34       0.572  -1.160 -18.782  1.00 98.29           C  
ATOM    246  CD  ARG    34       1.848  -1.932 -18.478  1.00 98.29           C  
ATOM    247  NE  ARG    34       2.610  -2.216 -19.690  1.00 98.29           N  
ATOM    248  CZ  ARG    34       2.594  -3.376 -20.341  1.00 98.29           C  
ATOM    249  NH1 ARG    34       1.853  -4.388 -19.905  1.00 98.29           N  
ATOM    250  NH2 ARG    34       3.326  -3.526 -21.435  1.00 98.29           N  
ATOM    251  N   GLY    35      -3.311   0.829 -16.472  1.00 98.29           N  
ATOM    252  CA  GLY    35      -4.082   1.116 -15.273  1.00 98.29           C  
ATOM    253  C   GLY    35      -5.011  -0.015 -14.876  1.00 98.29           C  
ATOM    254  O   GLY    35      -5.437  -0.101 -13.722  1.00 98.29           O  
ATOM    255  N   ASP    36      -5.279  -0.933 -15.831  1.00 98.31           N  
ATOM    256  CA  ASP    36      -6.272  -1.960 -15.531  1.00 98.31           C  
ATOM    257  C   ASP    36      -5.627  -3.342 -15.457  1.00 98.31           C  
ATOM    258  O   ASP    36      -6.321  -4.350 -15.305  1.00 98.31           O  
ATOM    259  CB  ASP    36      -7.385  -1.954 -16.581  1.00 98.31           C  
ATOM    260  CG  ASP    36      -8.215  -0.682 -16.558  1.00 98.31           C  
ATOM    261  OD1 ASP    36      -8.629  -0.244 -15.463  1.00 98.31           O  
ATOM    262  OD2 ASP    36      -8.459  -0.116 -17.645  1.00 98.31           O  
ATOM    263  N   GLU    37      -4.354  -3.370 -15.637  1.00 98.06           N  
ATOM    264  CA  GLU    37      -3.651  -4.641 -15.492  1.00 98.06           C  
ATOM    265  C   GLU    37      -3.383  -4.960 -14.024  1.00 98.06           C  
ATOM    266  O   GLU    37      -3.191  -4.053 -13.212  1.00 98.06           O  
ATOM    267  CB  GLU    37      -2.336  -4.621 -16.275  1.00 98.06           C  
ATOM    268  CG  GLU    37      -2.515  -4.423 -17.773  1.00 98.06           C  
ATOM    269  CD  GLU    37      -1.203  -4.439 -18.541  1.00 98.06           C  
ATOM    270  OE1 GLU    37      -1.114  -3.785 -19.605  1.00 98.06           O  
ATOM    271  OE2 GLU    37      -0.257  -5.113 -18.077  1.00 98.06           O  
ATOM    272  N   ARG    38      -3.310  -6.292 -13.657  1.00 97.83           N  
ATOM    273  CA  ARG    38      -3.141  -6.698 -12.265  1.00 97.83           C  
ATOM    274  C   ARG    38      -1.664  -6.774 -11.893  1.00 97.83           C  
ATOM    275  O   ARG    38      -0.848  -7.275 -12.669  1.00 97.83           O  
ATOM    276  CB  ARG    38      -3.815  -8.049 -12.013  1.00 97.83           C  
ATOM    277  CG  ARG    38      -5.334  -7.986 -11.998  1.00 97.83           C  
ATOM    278  CD  ARG    38      -5.945  -9.252 -11.413  1.00 97.83           C  
ATOM    279  NE  ARG    38      -7.284  -9.009 -10.883  1.00 97.83           N  
ATOM    280  CZ  ARG    38      -7.573  -8.862  -9.593  1.00 97.83           C  
ATOM    281  NH1 ARG    38      -6.619  -8.931  -8.672  1.00 97.83           N  
ATOM    282  NH2 ARG    38      -8.826  -8.645  -9.221  1.00 97.83           N  
ATOM    283  N   PHE    39      -1.325  -6.256 -10.707  1.00 98.09           N  
ATOM    284  CA  PHE    39      -0.002  -6.292 -10.095  1.00 98.09           C  
ATOM    285  C   PHE    39      -0.071  -6.880  -8.691  1.00 98.09           C  
ATOM    286  O   PHE    39      -1.065  -6.700  -7.985  1.00 98.09           O  
ATOM    287  CB  PHE    39       0.608  -4.888 -10.047  1.00 98.09           C  
ATOM    288  CG  PHE    39       0.978  -4.340 -11.399  1.00 98.09           C  
ATOM    289  CD1 PHE    39       2.283  -4.432 -11.868  1.00 98.09           C  
ATOM    290  CD2 PHE    39       0.021  -3.733 -12.201  1.00 98.09           C  
ATOM    291  CE1 PHE    39       2.628  -3.926 -13.119  1.00 98.09           C  
ATOM    292  CE2 PHE    39       0.358  -3.224 -13.452  1.00 98.09           C  
ATOM    293  CZ  PHE    39       1.663  -3.321 -13.909  1.00 98.09           C  
ATOM    294  N   PRO    40       0.951  -7.594  -8.266  1.00 98.16           N  
ATOM    295  CA  PRO    40       1.027  -7.941  -6.845  1.00 98.16           C  
ATOM    296  C   PRO    40       1.092  -6.713  -5.940  1.00 98.16           C  
ATOM    297  O   PRO    40       1.860  -5.785  -6.207  1.00 98.16           O  
ATOM    298  CB  PRO    40       2.318  -8.759  -6.749  1.00 98.16           C  
ATOM    299  CG  PRO    40       2.639  -9.131  -8.161  1.00 98.16           C  
ATOM    300  CD  PRO    40       2.106  -8.060  -9.070  1.00 98.16           C  
ATOM    301  N   MET    41       0.370  -6.705  -4.940  1.00 98.39           N  
ATOM    302  CA  MET    41       0.281  -5.533  -4.074  1.00 98.39           C  
ATOM    303  C   MET    41       1.430  -5.509  -3.072  1.00 98.39           C  
ATOM    304  O   MET    41       1.869  -4.438  -2.649  1.00 98.39           O  
ATOM    305  CB  MET    41      -1.058  -5.510  -3.335  1.00 98.39           C  
ATOM    306  CG  MET    41      -2.249  -5.216  -4.233  1.00 98.39           C  
ATOM    307  SD  MET    41      -3.828  -5.135  -3.301  1.00 98.39           S  
ATOM    308  CE  MET    41      -4.053  -6.890  -2.899  1.00 98.39           C  
ATOM    309  N   CYS    42       1.755  -6.636  -2.585  1.00 98.19           N  
ATOM    310  CA  CYS    42       2.715  -6.730  -1.491  1.00 98.19           C  
ATOM    311  C   CYS    42       2.310  -5.828  -0.331  1.00 98.19           C  
ATOM    312  O   CYS    42       1.172  -5.886   0.138  1.00 98.19           O  
ATOM    313  CB  CYS    42       4.116  -6.357  -1.974  1.00 98.19           C  
ATOM    314  SG  CYS    42       4.702  -7.364  -3.354  1.00 98.19           S  
ATOM    315  N   SER    43       3.170  -5.063   0.248  1.00 98.47           N  
ATOM    316  CA  SER    43       2.920  -4.349   1.496  1.00 98.47           C  
ATOM    317  C   SER    43       1.921  -3.214   1.293  1.00 98.47           C  
ATOM    318  O   SER    43       1.458  -2.607   2.261  1.00 98.47           O  
ATOM    319  CB  SER    43       4.225  -3.793   2.067  1.00 98.47           C  
ATOM    320  OG  SER    43       5.015  -4.832   2.619  1.00 98.47           O  
ATOM    321  N   THR    44       1.613  -2.856   0.035  1.00 98.71           N  
ATOM    322  CA  THR    44       0.625  -1.791  -0.095  1.00 98.71           C  
ATOM    323  C   THR    44      -0.750  -2.270   0.361  1.00 98.71           C  
ATOM    324  O   THR    44      -1.631  -1.459   0.654  1.00 98.71           O  
ATOM    325  CB  THR    44       0.539  -1.283  -1.546  1.00 98.71           C  
ATOM    326  OG1 THR    44       0.153  -2.365  -2.403  1.00 98.71           O  
ATOM    327  CG2 THR    44       1.881  -0.731  -2.016  1.00 98.71           C  
ATOM    328  N   SER    45      -1.005  -3.561   0.495  1.00 98.74           N  
ATOM    329  CA  SER    45      -2.253  -4.130   0.992  1.00 98.74           C  
ATOM    330  C   SER    45      -2.483  -3.765   2.455  1.00 98.74           C  
ATOM    331  O   SER    45      -3.614  -3.817   2.942  1.00 98.74           O  
ATOM    332  CB  SER    45      -2.251  -5.651   0.832  1.00 98.74           C  
ATOM    333  OG  SER    45      -1.161  -6.228   1.530  1.00 98.74           O  
ATOM    334  N   LYS    46      -1.421  -3.371   3.154  1.00 98.75           N  
ATOM    335  CA  LYS    46      -1.511  -3.039   4.573  1.00 98.75           C  
ATOM    336  C   LYS    46      -2.378  -1.804   4.795  1.00 98.75           C  
ATOM    337  O   LYS    46      -2.939  -1.619   5.877  1.00 98.75           O  
ATOM    338  CB  LYS    46      -0.117  -2.813   5.160  1.00 98.75           C  
ATOM    339  CG  LYS    46       0.726  -4.076   5.257  1.00 98.75           C  
ATOM    340  CD  LYS    46       2.109  -3.783   5.827  1.00 98.75           C  
ATOM    341  CE  LYS    46       2.911  -5.061   6.036  1.00 98.75           C  
ATOM    342  NZ  LYS    46       4.011  -5.195   5.034  1.00 98.75           N  
ATOM    343  N   VAL    47      -2.389  -0.915   3.787  1.00 98.91           N  
ATOM    344  CA  VAL    47      -3.256   0.253   3.897  1.00 98.91           C  
ATOM    345  C   VAL    47      -4.707  -0.194   4.064  1.00 98.91           C  
ATOM    346  O   VAL    47      -5.424   0.315   4.928  1.00 98.91           O  
ATOM    347  CB  VAL    47      -3.122   1.177   2.666  1.00 98.91           C  
ATOM    348  CG1 VAL    47      -4.150   2.306   2.723  1.00 98.91           C  
ATOM    349  CG2 VAL    47      -1.706   1.744   2.577  1.00 98.91           C  
ATOM    350  N   MET    48      -5.143  -1.252   3.183  1.00 98.82           N  
ATOM    351  CA  MET    48      -6.509  -1.763   3.255  1.00 98.82           C  
ATOM    352  C   MET    48      -6.776  -2.414   4.608  1.00 98.82           C  
ATOM    353  O   MET    48      -7.840  -2.217   5.198  1.00 98.82           O  
ATOM    354  CB  MET    48      -6.768  -2.767   2.131  1.00 98.82           C  
ATOM    355  CG  MET    48      -8.200  -3.274   2.081  1.00 98.82           C  
ATOM    356  SD  MET    48      -9.386  -1.979   1.548  1.00 98.82           S  
ATOM    357  CE  MET    48      -9.167  -2.065  -0.251  1.00 98.82           C  
ATOM    358  N   ALA    49      -5.831  -3.140   5.183  1.00 98.90           N  
ATOM    359  CA  ALA    49      -6.013  -3.813   6.466  1.00 98.90           C  
ATOM    360  C   ALA    49      -6.153  -2.803   7.601  1.00 98.90           C  
ATOM    361  O   ALA    49      -7.079  -2.893   8.411  1.00 98.90           O  
ATOM    362  CB  ALA    49      -4.846  -4.759   6.741  1.00 98.90           C  
ATOM    363  N   ALA    50      -5.279  -1.856   7.664  1.00 98.89           N  
ATOM    364  CA  ALA    50      -5.346  -0.843   8.715  1.00 98.89           C  
ATOM    365  C   ALA    50      -6.633  -0.031   8.613  1.00 98.89           C  
ATOM    366  O   ALA    50      -7.272   0.262   9.627  1.00 98.89           O  
ATOM    367  CB  ALA    50      -4.131   0.080   8.642  1.00 98.89           C  
ATOM    368  N   ALA    51      -7.077   0.290   7.372  1.00 98.92           N  
ATOM    369  CA  ALA    51      -8.323   1.028   7.183  1.00 98.92           C  
ATOM    370  C   ALA    51      -9.519   0.220   7.676  1.00 98.92           C  
ATOM    371  O   ALA    51     -10.435   0.768   8.294  1.00 98.92           O  
ATOM    372  CB  ALA    51      -8.504   1.398   5.713  1.00 98.92           C  
ATOM    373  N   ALA    52      -9.486  -1.054   7.404  1.00 98.84           N  
ATOM    374  CA  ALA    52     -10.573  -1.924   7.846  1.00 98.84           C  
ATOM    375  C   ALA    52     -10.658  -1.964   9.369  1.00 98.84           C  
ATOM    376  O   ALA    52     -11.752  -1.935   9.937  1.00 98.84           O  
ATOM    377  CB  ALA    52     -10.386  -3.333   7.290  1.00 98.84           C  
ATOM    378  N   VAL    53      -9.498  -2.020  10.030  1.00 98.82           N  
ATOM    379  CA  VAL    53      -9.488  -1.973  11.488  1.00 98.82           C  
ATOM    380  C   VAL    53     -10.050  -0.635  11.966  1.00 98.82           C  
ATOM    381  O   VAL    53     -10.869  -0.592  12.887  1.00 98.82           O  
ATOM    382  CB  VAL    53      -8.066  -2.186  12.054  1.00 98.82           C  
ATOM    383  CG1 VAL    53      -8.026  -1.867  13.548  1.00 98.82           C  
ATOM    384  CG2 VAL    53      -7.600  -3.618  11.798  1.00 98.82           C  
ATOM    385  N   LEU    54      -9.672   0.463  11.306  1.00 98.82           N  
ATOM    386  CA  LEU    54     -10.197   1.778  11.653  1.00 98.82           C  
ATOM    387  C   LEU    54     -11.707   1.832  11.446  1.00 98.82           C  
ATOM    388  O   LEU    54     -12.430   2.409  12.263  1.00 98.82           O  
ATOM    389  CB  LEU    54      -9.516   2.865  10.817  1.00 98.82           C  
ATOM    390  CG  LEU    54      -8.101   3.259  11.240  1.00 98.82           C  
ATOM    391  CD1 LEU    54      -7.439   4.105  10.157  1.00 98.82           C  
ATOM    392  CD2 LEU    54      -8.128   4.008  12.568  1.00 98.82           C  
ATOM    393  N   LYS    55     -12.111   1.197  10.363  1.00 98.75           N  
ATOM    394  CA  LYS    55     -13.549   1.166  10.118  1.00 98.75           C  
ATOM    395  C   LYS    55     -14.285   0.455  11.250  1.00 98.75           C  
ATOM    396  O   LYS    55     -15.310   0.941  11.733  1.00 98.75           O  
ATOM    397  CB  LYS    55     -13.852   0.480   8.785  1.00 98.75           C  
ATOM    398  CG  LYS    55     -15.334   0.405   8.450  1.00 98.75           C  
ATOM    399  CD  LYS    55     -15.943   1.793   8.296  1.00 98.75           C  
ATOM    400  CE  LYS    55     -17.372   1.723   7.773  1.00 98.75           C  
ATOM    401  NZ  LYS    55     -17.991   3.078   7.669  1.00 98.75           N  
ATOM    402  N   GLN    56     -13.775  -0.699  11.728  1.00 98.43           N  
ATOM    403  CA  GLN    56     -14.395  -1.420  12.835  1.00 98.43           C  
ATOM    404  C   GLN    56     -14.432  -0.563  14.097  1.00 98.43           C  
ATOM    405  O   GLN    56     -15.373  -0.654  14.888  1.00 98.43           O  
ATOM    406  CB  GLN    56     -13.650  -2.727  13.110  1.00 98.43           C  
ATOM    407  CG  GLN    56     -13.832  -3.779  12.024  1.00 98.43           C  
ATOM    408  CD  GLN    56     -13.148  -5.091  12.357  1.00 98.43           C  
ATOM    409  OE1 GLN    56     -12.194  -5.128  13.141  1.00 98.43           O  
ATOM    410  NE2 GLN    56     -13.629  -6.178  11.764  1.00 98.43           N  
ATOM    411  N   SER    57     -13.539   0.347  14.276  1.00 98.41           N  
ATOM    412  CA  SER    57     -13.424   1.145  15.492  1.00 98.41           C  
ATOM    413  C   SER    57     -14.475   2.249  15.531  1.00 98.41           C  
ATOM    414  O   SER    57     -14.653   2.908  16.557  1.00 98.41           O  
ATOM    415  CB  SER    57     -12.026   1.757  15.602  1.00 98.41           C  
ATOM    416  OG  SER    57     -11.877   2.836  14.695  1.00 98.41           O  
ATOM    417  N   GLU    58     -15.066   2.488  14.396  1.00 97.95           N  
ATOM    418  CA  GLU    58     -16.127   3.491  14.391  1.00 97.95           C  
ATOM    419  C   GLU    58     -17.281   3.077  15.299  1.00 97.95           C  
ATOM    420  O   GLU    58     -17.955   3.929  15.882  1.00 97.95           O  
ATOM    421  CB  GLU    58     -16.637   3.727  12.967  1.00 97.95           C  
ATOM    422  CG  GLU    58     -15.627   4.412  12.057  1.00 97.95           C  
ATOM    423  CD  GLU    58     -16.151   4.648  10.650  1.00 97.95           C  
ATOM    424  OE1 GLU    58     -15.397   5.179   9.802  1.00 97.95           O  
ATOM    425  OE2 GLU    58     -17.325   4.300  10.392  1.00 97.95           O  
ATOM    426  N   THR    59     -17.506   1.815  15.429  1.00 97.64           N  
ATOM    427  CA  THR    59     -18.610   1.338  16.255  1.00 97.64           C  
ATOM    428  C   THR    59     -18.086   0.666  17.521  1.00 97.64           C  
ATOM    429  O   THR    59     -18.809   0.547  18.512  1.00 97.64           O  
ATOM    430  CB  THR    59     -19.504   0.353  15.480  1.00 97.64           C  
ATOM    431  OG1 THR    59     -18.696  -0.713  14.965  1.00 97.64           O  
ATOM    432  CG2 THR    59     -20.208   1.047  14.319  1.00 97.64           C  
ATOM    433  N   GLN    60     -16.862   0.235  17.508  1.00 97.53           N  
ATOM    434  CA  GLN    60     -16.208  -0.352  18.673  1.00 97.53           C  
ATOM    435  C   GLN    60     -15.148   0.587  19.241  1.00 97.53           C  
ATOM    436  O   GLN    60     -13.956   0.421  18.972  1.00 97.53           O  
ATOM    437  CB  GLN    60     -15.579  -1.699  18.315  1.00 97.53           C  
ATOM    438  CG  GLN    60     -16.560  -2.695  17.712  1.00 97.53           C  
ATOM    439  CD  GLN    60     -15.875  -3.927  17.150  1.00 97.53           C  
ATOM    440  OE1 GLN    60     -15.023  -4.533  17.806  1.00 97.53           O  
ATOM    441  NE2 GLN    60     -16.242  -4.304  15.930  1.00 97.53           N  
ATOM    442  N   LYS    61     -15.504   1.447  20.117  1.00 93.98           N  
ATOM    443  CA  LYS    61     -14.742   2.635  20.489  1.00 93.98           C  
ATOM    444  C   LYS    61     -13.445   2.255  21.198  1.00 93.98           C  
ATOM    445  O   LYS    61     -12.495   3.040  21.228  1.00 93.98           O  
ATOM    446  CB  LYS    61     -15.578   3.552  21.383  1.00 93.98           C  
ATOM    447  CG  LYS    61     -16.830   4.096  20.712  1.00 93.98           C  
ATOM    448  CD  LYS    61     -16.491   4.896  19.461  1.00 93.98           C  
ATOM    449  CE  LYS    61     -17.742   5.460  18.801  1.00 93.98           C  
ATOM    450  NZ  LYS    61     -17.439   6.075  17.474  1.00 93.98           N  
ATOM    451  N   GLN    62     -13.403   1.082  21.794  1.00 96.53           N  
ATOM    452  CA  GLN    62     -12.199   0.750  22.549  1.00 96.53           C  
ATOM    453  C   GLN    62     -11.295  -0.190  21.756  1.00 96.53           C  
ATOM    454  O   GLN    62     -10.286  -0.673  22.274  1.00 96.53           O  
ATOM    455  CB  GLN    62     -12.564   0.118  23.893  1.00 96.53           C  
ATOM    456  CG  GLN    62     -13.343   1.044  24.817  1.00 96.53           C  
ATOM    457  CD  GLN    62     -12.604   2.337  25.110  1.00 96.53           C  
ATOM    458  OE1 GLN    62     -11.394   2.334  25.358  1.00 96.53           O  
ATOM    459  NE2 GLN    62     -13.327   3.452  25.084  1.00 96.53           N  
ATOM    460  N   LEU    63     -11.815  -0.372  20.504  1.00 97.64           N  
ATOM    461  CA  LEU    63     -11.140  -1.416  19.741  1.00 97.64           C  
ATOM    462  C   LEU    63      -9.660  -1.089  19.565  1.00 97.64           C  
ATOM    463  O   LEU    63      -8.801  -1.948  19.778  1.00 97.64           O  
ATOM    464  CB  LEU    63     -11.802  -1.593  18.372  1.00 97.64           C  
ATOM    465  CG  LEU    63     -11.245  -2.711  17.489  1.00 97.64           C  
ATOM    466  CD1 LEU    63     -11.672  -4.073  18.026  1.00 97.64           C  
ATOM    467  CD2 LEU    63     -11.702  -2.531  16.046  1.00 97.64           C  
ATOM    468  N   LEU    64      -9.296   0.131  19.204  1.00 98.34           N  
ATOM    469  CA  LEU    64      -7.919   0.462  18.854  1.00 98.34           C  
ATOM    470  C   LEU    64      -7.007   0.352  20.072  1.00 98.34           C  
ATOM    471  O   LEU    64      -5.788   0.227  19.930  1.00 98.34           O  
ATOM    472  CB  LEU    64      -7.839   1.874  18.268  1.00 98.34           C  
ATOM    473  CG  LEU    64      -8.431   2.061  16.869  1.00 98.34           C  
ATOM    474  CD1 LEU    64      -8.281   3.511  16.421  1.00 98.34           C  
ATOM    475  CD2 LEU    64      -7.764   1.117  15.875  1.00 98.34           C  
ATOM    476  N   ASN    65      -7.580   0.300  21.332  1.00 97.99           N  
ATOM    477  CA  ASN    65      -6.785   0.230  22.553  1.00 97.99           C  
ATOM    478  C   ASN    65      -6.713  -1.195  23.094  1.00 97.99           C  
ATOM    479  O   ASN    65      -6.128  -1.433  24.152  1.00 97.99           O  
ATOM    480  CB  ASN    65      -7.350   1.174  23.617  1.00 97.99           C  
ATOM    481  CG  ASN    65      -7.226   2.634  23.227  1.00 97.99           C  
ATOM    482  OD1 ASN    65      -6.188   3.068  22.721  1.00 97.99           O  
ATOM    483  ND2 ASN    65      -8.283   3.402  23.461  1.00 97.99           N  
ATOM    484  N   GLN    66      -7.359  -2.088  22.360  1.00 96.89           N  
ATOM    485  CA  GLN    66      -7.336  -3.486  22.779  1.00 96.89           C  
ATOM    486  C   GLN    66      -5.934  -4.075  22.655  1.00 96.89           C  
ATOM    487  O   GLN    66      -5.328  -4.028  21.582  1.00 96.89           O  
ATOM    488  CB  GLN    66      -8.326  -4.310  21.955  1.00 96.89           C  
ATOM    489  CG  GLN    66      -8.425  -5.767  22.389  1.00 96.89           C  
ATOM    490  CD  GLN    66      -9.433  -6.555  21.573  1.00 96.89           C  
ATOM    491  OE1 GLN    66     -10.068  -6.019  20.660  1.00 96.89           O  
ATOM    492  NE2 GLN    66      -9.587  -7.834  21.897  1.00 96.89           N  
ATOM    493  N   PRO    67      -5.476  -4.610  23.886  1.00 98.12           N  
ATOM    494  CA  PRO    67      -4.157  -5.238  23.790  1.00 98.12           C  
ATOM    495  C   PRO    67      -4.191  -6.574  23.052  1.00 98.12           C  
ATOM    496  O   PRO    67      -5.129  -7.356  23.227  1.00 98.12           O  
ATOM    497  CB  PRO    67      -3.752  -5.433  25.254  1.00 98.12           C  
ATOM    498  CG  PRO    67      -5.044  -5.572  25.992  1.00 98.12           C  
ATOM    499  CD  PRO    67      -6.075  -4.718  25.313  1.00 98.12           C  
ATOM    500  N   VAL    68      -3.186  -6.817  22.198  1.00 98.34           N  
ATOM    501  CA  VAL    68      -2.991  -8.071  21.477  1.00 98.34           C  
ATOM    502  C   VAL    68      -1.653  -8.692  21.874  1.00 98.34           C  
ATOM    503  O   VAL    68      -0.608  -8.046  21.774  1.00 98.34           O  
ATOM    504  CB  VAL    68      -3.047  -7.861  19.947  1.00 98.34           C  
ATOM    505  CG1 VAL    68      -2.851  -9.186  19.213  1.00 98.34           C  
ATOM    506  CG2 VAL    68      -4.373  -7.216  19.547  1.00 98.34           C  
ATOM    507  N   GLU    69      -1.721  -9.866  22.291  1.00 98.37           N  
ATOM    508  CA  GLU    69      -0.495 -10.545  22.702  1.00 98.37           C  
ATOM    509  C   GLU    69       0.401 -10.840  21.503  1.00 98.37           C  
ATOM    510  O   GLU    69      -0.084 -11.226  20.438  1.00 98.37           O  
ATOM    511  CB  GLU    69      -0.823 -11.842  23.446  1.00 98.37           C  
ATOM    512  CG  GLU    69       0.387 -12.504  24.090  1.00 98.37           C  
ATOM    513  CD  GLU    69       0.048 -13.795  24.819  1.00 98.37           C  
ATOM    514  OE1 GLU    69       0.852 -14.242  25.668  1.00 98.37           O  
ATOM    515  OE2 GLU    69      -1.030 -14.364  24.537  1.00 98.37           O  
ATOM    516  N   ILE    70       1.722 -10.719  21.754  1.00 98.48           N  
ATOM    517  CA  ILE    70       2.728 -11.092  20.766  1.00 98.48           C  
ATOM    518  C   ILE    70       3.552 -12.267  21.287  1.00 98.48           C  
ATOM    519  O   ILE    70       4.329 -12.118  22.233  1.00 98.48           O  
ATOM    520  CB  ILE    70       3.651  -9.902  20.421  1.00 98.48           C  
ATOM    521  CG1 ILE    70       2.818  -8.655  20.102  1.00 98.48           C  
ATOM    522  CG2 ILE    70       4.576 -10.256  19.254  1.00 98.48           C  
ATOM    523  CD1 ILE    70       1.835  -8.845  18.955  1.00 98.48           C  
ATOM    524  N   LYS    71       3.500 -13.399  20.633  1.00 98.37           N  
ATOM    525  CA  LYS    71       4.264 -14.589  20.996  1.00 98.37           C  
ATOM    526  C   LYS    71       5.425 -14.813  20.032  1.00 98.37           C  
ATOM    527  O   LYS    71       5.387 -14.352  18.889  1.00 98.37           O  
ATOM    528  CB  LYS    71       3.358 -15.822  21.020  1.00 98.37           C  
ATOM    529  CG  LYS    71       2.177 -15.704  21.972  1.00 98.37           C  
ATOM    530  CD  LYS    71       1.241 -16.899  21.853  1.00 98.37           C  
ATOM    531  CE  LYS    71       0.014 -16.741  22.740  1.00 98.37           C  
ATOM    532  NZ  LYS    71      -0.921 -17.896  22.603  1.00 98.37           N  
ATOM    533  N   PRO    72       6.297 -15.588  20.491  1.00 98.22           N  
ATOM    534  CA  PRO    72       7.405 -15.902  19.587  1.00 98.22           C  
ATOM    535  C   PRO    72       6.940 -16.555  18.288  1.00 98.22           C  
ATOM    536  O   PRO    72       7.448 -16.228  17.212  1.00 98.22           O  
ATOM    537  CB  PRO    72       8.266 -16.867  20.406  1.00 98.22           C  
ATOM    538  CG  PRO    72       8.058 -16.452  21.827  1.00 98.22           C  
ATOM    539  CD  PRO    72       6.621 -16.055  22.002  1.00 98.22           C  
ATOM    540  N   ALA    73       5.898 -17.394  18.366  1.00 97.94           N  
ATOM    541  CA  ALA    73       5.398 -18.111  17.196  1.00 97.94           C  
ATOM    542  C   ALA    73       4.705 -17.159  16.224  1.00 97.94           C  
ATOM    543  O   ALA    73       4.454 -17.514  15.070  1.00 97.94           O  
ATOM    544  CB  ALA    73       4.442 -19.222  17.620  1.00 97.94           C  
ATOM    545  N   ASP    74       4.427 -15.929  16.667  1.00 98.04           N  
ATOM    546  CA  ASP    74       3.757 -14.943  15.824  1.00 98.04           C  
ATOM    547  C   ASP    74       4.740 -14.294  14.852  1.00 98.04           C  
ATOM    548  O   ASP    74       4.333 -13.730  13.834  1.00 98.04           O  
ATOM    549  CB  ASP    74       3.082 -13.872  16.684  1.00 98.04           C  
ATOM    550  CG  ASP    74       1.969 -14.426  17.556  1.00 98.04           C  
ATOM    551  OD1 ASP    74       1.338 -15.434  17.172  1.00 98.04           O  
ATOM    552  OD2 ASP    74       1.719 -13.847  18.635  1.00 98.04           O  
ATOM    553  N   LEU    75       5.963 -14.314  15.263  1.00 98.48           N  
ATOM    554  CA  LEU    75       6.928 -13.536  14.493  1.00 98.48           C  
ATOM    555  C   LEU    75       7.107 -14.122  13.096  1.00 98.48           C  
ATOM    556  O   LEU    75       7.266 -15.335  12.943  1.00 98.48           O  
ATOM    557  CB  LEU    75       8.276 -13.487  15.216  1.00 98.48           C  
ATOM    558  CG  LEU    75       8.296 -12.769  16.566  1.00 98.48           C  
ATOM    559  CD1 LEU    75       9.723 -12.674  17.095  1.00 98.48           C  
ATOM    560  CD2 LEU    75       7.672 -11.383  16.443  1.00 98.48           C  
ATOM    561  N   VAL    76       6.990 -13.299  12.062  1.00 98.21           N  
ATOM    562  CA  VAL    76       7.363 -13.638  10.692  1.00 98.21           C  
ATOM    563  C   VAL    76       8.483 -12.715  10.219  1.00 98.21           C  
ATOM    564  O   VAL    76       8.867 -11.780  10.926  1.00 98.21           O  
ATOM    565  CB  VAL    76       6.153 -13.543   9.735  1.00 98.21           C  
ATOM    566  CG1 VAL    76       5.074 -14.549  10.127  1.00 98.21           C  
ATOM    567  CG2 VAL    76       5.589 -12.124   9.729  1.00 98.21           C  
ATOM    568  N   ASN    77       9.038 -13.118   9.001  1.00 96.67           N  
ATOM    569  CA  ASN    77      10.130 -12.300   8.484  1.00 96.67           C  
ATOM    570  C   ASN    77       9.744 -10.825   8.421  1.00 96.67           C  
ATOM    571  O   ASN    77       8.605 -10.490   8.091  1.00 96.67           O  
ATOM    572  CB  ASN    77      10.565 -12.794   7.103  1.00 96.67           C  
ATOM    573  CG  ASN    77      11.884 -12.195   6.656  1.00 96.67           C  
ATOM    574  OD1 ASN    77      12.839 -12.120   7.433  1.00 96.67           O  
ATOM    575  ND2 ASN    77      11.946 -11.766   5.402  1.00 96.67           N  
ATOM    576  N   TYR    78      10.728  -9.884   8.768  1.00 97.13           N  
ATOM    577  CA  TYR    78      10.673  -8.426   8.796  1.00 97.13           C  
ATOM    578  C   TYR    78       9.604  -7.940   9.768  1.00 97.13           C  
ATOM    579  O   TYR    78       8.464  -7.687   9.370  1.00 97.13           O  
ATOM    580  CB  TYR    78      10.397  -7.871   7.396  1.00 97.13           C  
ATOM    581  CG  TYR    78      10.698  -6.399   7.256  1.00 97.13           C  
ATOM    582  CD1 TYR    78       9.716  -5.441   7.498  1.00 97.13           C  
ATOM    583  CD2 TYR    78      11.965  -5.962   6.882  1.00 97.13           C  
ATOM    584  CE1 TYR    78       9.988  -4.083   7.369  1.00 97.13           C  
ATOM    585  CE2 TYR    78      12.249  -4.607   6.750  1.00 97.13           C  
ATOM    586  CZ  TYR    78      11.256  -3.676   6.995  1.00 97.13           C  
ATOM    587  OH  TYR    78      11.531  -2.333   6.866  1.00 97.13           O  
ATOM    588  N   ASN    79      10.095  -7.723  10.958  1.00 97.89           N  
ATOM    589  CA  ASN    79       9.258  -7.333  12.088  1.00 97.89           C  
ATOM    590  C   ASN    79       9.979  -6.351  13.007  1.00 97.89           C  
ATOM    591  O   ASN    79      10.132  -6.611  14.202  1.00 97.89           O  
ATOM    592  CB  ASN    79       8.810  -8.566  12.875  1.00 97.89           C  
ATOM    593  CG  ASN    79       9.895  -9.621  12.975  1.00 97.89           C  
ATOM    594  OD1 ASN    79      11.085  -9.302  13.031  1.00 97.89           O  
ATOM    595  ND2 ASN    79       9.492 -10.886  12.999  1.00 97.89           N  
ATOM    596  N   PRO    80      10.342  -5.214  12.524  1.00 98.19           N  
ATOM    597  CA  PRO    80      11.217  -4.294  13.254  1.00 98.19           C  
ATOM    598  C   PRO    80      10.564  -3.737  14.517  1.00 98.19           C  
ATOM    599  O   PRO    80      11.262  -3.321  15.445  1.00 98.19           O  
ATOM    600  CB  PRO    80      11.483  -3.180  12.239  1.00 98.19           C  
ATOM    601  CG  PRO    80      10.351  -3.271  11.267  1.00 98.19           C  
ATOM    602  CD  PRO    80       9.985  -4.717  11.095  1.00 98.19           C  
ATOM    603  N   ILE    81       9.169  -3.823  14.632  1.00 98.58           N  
ATOM    604  CA  ILE    81       8.519  -3.245  15.804  1.00 98.58           C  
ATOM    605  C   ILE    81       7.974  -4.359  16.694  1.00 98.58           C  
ATOM    606  O   ILE    81       8.313  -4.440  17.877  1.00 98.58           O  
ATOM    607  CB  ILE    81       7.384  -2.277  15.400  1.00 98.58           C  
ATOM    608  CG1 ILE    81       7.916  -1.196  14.453  1.00 98.58           C  
ATOM    609  CG2 ILE    81       6.742  -1.651  16.642  1.00 98.58           C  
ATOM    610  CD1 ILE    81       9.064  -0.378  15.030  1.00 98.58           C  
ATOM    611  N   ALA    82       7.270  -5.314  16.208  1.00 98.56           N  
ATOM    612  CA  ALA    82       6.585  -6.355  16.970  1.00 98.56           C  
ATOM    613  C   ALA    82       7.581  -7.205  17.754  1.00 98.56           C  
ATOM    614  O   ALA    82       7.288  -7.648  18.867  1.00 98.56           O  
ATOM    615  CB  ALA    82       5.755  -7.236  16.039  1.00 98.56           C  
ATOM    616  N   GLU    83       8.798  -7.413  17.170  1.00 98.18           N  
ATOM    617  CA  GLU    83       9.767  -8.278  17.837  1.00 98.18           C  
ATOM    618  C   GLU    83      10.159  -7.718  19.201  1.00 98.18           C  
ATOM    619  O   GLU    83      10.513  -8.473  20.110  1.00 98.18           O  
ATOM    620  CB  GLU    83      11.013  -8.462  16.966  1.00 98.18           C  
ATOM    621  CG  GLU    83      11.835  -7.193  16.794  1.00 98.18           C  
ATOM    622  CD  GLU    83      13.064  -7.389  15.920  1.00 98.18           C  
ATOM    623  OE1 GLU    83      13.657  -6.382  15.472  1.00 98.18           O  
ATOM    624  OE2 GLU    83      13.437  -8.560  15.681  1.00 98.18           O  
ATOM    625  N   LYS    84       9.993  -6.440  19.439  1.00 98.45           N  
ATOM    626  CA  LYS    84      10.360  -5.791  20.694  1.00 98.45           C  
ATOM    627  C   LYS    84       9.293  -6.014  21.762  1.00 98.45           C  
ATOM    628  O   LYS    84       9.488  -5.658  22.926  1.00 98.45           O  
ATOM    629  CB  LYS    84      10.582  -4.293  20.480  1.00 98.45           C  
ATOM    630  CG  LYS    84      11.692  -3.966  19.491  1.00 98.45           C  
ATOM    631  CD  LYS    84      11.795  -2.468  19.242  1.00 98.45           C  
ATOM    632  CE  LYS    84      12.861  -2.145  18.203  1.00 98.45           C  
ATOM    633  NZ  LYS    84      12.894  -0.688  17.878  1.00 98.45           N  
ATOM    634  N   HIS    85       8.215  -6.579  21.313  1.00 98.29           N  
ATOM    635  CA  HIS    85       7.099  -6.746  22.237  1.00 98.29           C  
ATOM    636  C   HIS    85       6.788  -8.221  22.466  1.00 98.29           C  
ATOM    637  O   HIS    85       5.682  -8.570  22.884  1.00 98.29           O  
ATOM    638  CB  HIS    85       5.856  -6.023  21.713  1.00 98.29           C  
ATOM    639  CG  HIS    85       6.002  -4.536  21.668  1.00 98.29           C  
ATOM    640  ND1 HIS    85       5.519  -3.711  22.660  1.00 98.29           N  
ATOM    641  CD2 HIS    85       6.579  -3.726  20.750  1.00 98.29           C  
ATOM    642  CE1 HIS    85       5.794  -2.455  22.352  1.00 98.29           C  
ATOM    643  NE2 HIS    85       6.437  -2.437  21.198  1.00 98.29           N  
ATOM    644  N   VAL    86       7.724  -9.120  22.012  1.00 98.24           N  
ATOM    645  CA  VAL    86       7.497 -10.549  22.207  1.00 98.24           C  
ATOM    646  C   VAL    86       7.241 -10.834  23.685  1.00 98.24           C  
ATOM    647  O   VAL    86       7.906 -10.270  24.557  1.00 98.24           O  
ATOM    648  CB  VAL    86       8.692 -11.387  21.701  1.00 98.24           C  
ATOM    649  CG1 VAL    86       8.537 -12.851  22.111  1.00 98.24           C  
ATOM    650  CG2 VAL    86       8.825 -11.266  20.184  1.00 98.24           C  
ATOM    651  N   ASN    87       6.241 -11.605  24.022  1.00 97.05           N  
ATOM    652  CA  ASN    87       5.759 -11.982  25.347  1.00 97.05           C  
ATOM    653  C   ASN    87       5.098 -10.805  26.059  1.00 97.05           C  
ATOM    654  O   ASN    87       4.921 -10.831  27.278  1.00 97.05           O  
ATOM    655  CB  ASN    87       6.903 -12.541  26.195  1.00 97.05           C  
ATOM    656  CG  ASN    87       7.448 -13.847  25.652  1.00 97.05           C  
ATOM    657  OD1 ASN    87       6.697 -14.687  25.150  1.00 97.05           O  
ATOM    658  ND2 ASN    87       8.761 -14.027  25.748  1.00 97.05           N  
ATOM    659  N   GLY    88       4.868  -9.764  25.387  1.00 98.23           N  
ATOM    660  CA  GLY    88       4.059  -8.632  25.811  1.00 98.23           C  
ATOM    661  C   GLY    88       2.842  -8.408  24.934  1.00 98.23           C  
ATOM    662  O   GLY    88       2.247  -9.364  24.432  1.00 98.23           O  
ATOM    663  N   THR    89       2.423  -7.113  24.872  1.00 98.45           N  
ATOM    664  CA  THR    89       1.265  -6.774  24.054  1.00 98.45           C  
ATOM    665  C   THR    89       1.538  -5.525  23.220  1.00 98.45           C  
ATOM    666  O   THR    89       2.457  -4.761  23.521  1.00 98.45           O  
ATOM    667  CB  THR    89       0.013  -6.550  24.923  1.00 98.45           C  
ATOM    668  OG1 THR    89       0.232  -5.425  25.784  1.00 98.45           O  
ATOM    669  CG2 THR    89      -0.291  -7.777  25.776  1.00 98.45           C  
ATOM    670  N   MET    90       0.807  -5.404  22.168  1.00 98.67           N  
ATOM    671  CA  MET    90       0.598  -4.188  21.388  1.00 98.67           C  
ATOM    672  C   MET    90      -0.889  -3.925  21.176  1.00 98.67           C  
ATOM    673  O   MET    90      -1.675  -4.863  21.033  1.00 98.67           O  
ATOM    674  CB  MET    90       1.309  -4.286  20.037  1.00 98.67           C  
ATOM    675  CG  MET    90       2.823  -4.372  20.146  1.00 98.67           C  
ATOM    676  SD  MET    90       3.638  -4.525  18.509  1.00 98.67           S  
ATOM    677  CE  MET    90       3.449  -2.828  17.896  1.00 98.67           C  
ATOM    678  N   THR    91      -1.224  -2.612  21.258  1.00 98.75           N  
ATOM    679  CA  THR    91      -2.606  -2.324  20.890  1.00 98.75           C  
ATOM    680  C   THR    91      -2.792  -2.409  19.378  1.00 98.75           C  
ATOM    681  O   THR    91      -1.816  -2.387  18.625  1.00 98.75           O  
ATOM    682  CB  THR    91      -3.036  -0.930  21.385  1.00 98.75           C  
ATOM    683  OG1 THR    91      -2.277   0.071  20.696  1.00 98.75           O  
ATOM    684  CG2 THR    91      -2.805  -0.784  22.885  1.00 98.75           C  
ATOM    685  N   LEU    92      -4.034  -2.466  18.904  1.00 98.60           N  
ATOM    686  CA  LEU    92      -4.291  -2.501  17.468  1.00 98.60           C  
ATOM    687  C   LEU    92      -3.819  -1.215  16.800  1.00 98.60           C  
ATOM    688  O   LEU    92      -3.403  -1.230  15.639  1.00 98.60           O  
ATOM    689  CB  LEU    92      -5.783  -2.713  17.196  1.00 98.60           C  
ATOM    690  CG  LEU    92      -6.314  -4.134  17.399  1.00 98.60           C  
ATOM    691  CD1 LEU    92      -7.825  -4.169  17.193  1.00 98.60           C  
ATOM    692  CD2 LEU    92      -5.617  -5.106  16.453  1.00 98.60           C  
ATOM    693  N   ALA    93      -3.921  -0.080  17.576  1.00 98.77           N  
ATOM    694  CA  ALA    93      -3.386   1.173  17.048  1.00 98.77           C  
ATOM    695  C   ALA    93      -1.878   1.077  16.832  1.00 98.77           C  
ATOM    696  O   ALA    93      -1.364   1.510  15.798  1.00 98.77           O  
ATOM    697  CB  ALA    93      -3.713   2.330  17.989  1.00 98.77           C  
ATOM    698  N   GLU    94      -1.155   0.497  17.766  1.00 98.82           N  
ATOM    699  CA  GLU    94       0.289   0.328  17.643  1.00 98.82           C  
ATOM    700  C   GLU    94       0.638  -0.614  16.494  1.00 98.82           C  
ATOM    701  O   GLU    94       1.582  -0.362  15.742  1.00 98.82           O  
ATOM    702  CB  GLU    94       0.883  -0.197  18.952  1.00 98.82           C  
ATOM    703  CG  GLU    94       0.900   0.830  20.075  1.00 98.82           C  
ATOM    704  CD  GLU    94       1.205   0.226  21.437  1.00 98.82           C  
ATOM    705  OE1 GLU    94       1.630   0.970  22.349  1.00 98.82           O  
ATOM    706  OE2 GLU    94       1.018  -1.002  21.591  1.00 98.82           O  
ATOM    707  N   LEU    95      -0.136  -1.687  16.378  1.00 98.88           N  
ATOM    708  CA  LEU    95       0.100  -2.638  15.297  1.00 98.88           C  
ATOM    709  C   LEU    95      -0.151  -1.991  13.939  1.00 98.88           C  
ATOM    710  O   LEU    95       0.613  -2.203  12.995  1.00 98.88           O  
ATOM    711  CB  LEU    95      -0.795  -3.869  15.461  1.00 98.88           C  
ATOM    712  CG  LEU    95      -0.452  -4.807  16.620  1.00 98.88           C  
ATOM    713  CD1 LEU    95      -1.626  -5.735  16.916  1.00 98.88           C  
ATOM    714  CD2 LEU    95       0.805  -5.610  16.304  1.00 98.88           C  
ATOM    715  N   SER    96      -1.204  -1.174  13.844  1.00 98.85           N  
ATOM    716  CA  SER    96      -1.490  -0.464  12.602  1.00 98.85           C  
ATOM    717  C   SER    96      -0.362   0.497  12.242  1.00 98.85           C  
ATOM    718  O   SER    96       0.090   0.529  11.095  1.00 98.85           O  
ATOM    719  CB  SER    96      -2.809   0.303  12.713  1.00 98.85           C  
ATOM    720  OG  SER    96      -3.895  -0.589  12.901  1.00 98.85           O  
ATOM    721  N   ALA    97       0.073   1.238  13.249  1.00 98.85           N  
ATOM    722  CA  ALA    97       1.200   2.140  13.024  1.00 98.85           C  
ATOM    723  C   ALA    97       2.441   1.369  12.584  1.00 98.85           C  
ATOM    724  O   ALA    97       3.124   1.767  11.638  1.00 98.85           O  
ATOM    725  CB  ALA    97       1.497   2.946  14.286  1.00 98.85           C  
ATOM    726  N   ALA    98       2.709   0.270  13.246  1.00 98.86           N  
ATOM    727  CA  ALA    98       3.873  -0.544  12.903  1.00 98.86           C  
ATOM    728  C   ALA    98       3.784  -1.051  11.467  1.00 98.86           C  
ATOM    729  O   ALA    98       4.767  -1.004  10.723  1.00 98.86           O  
ATOM    730  CB  ALA    98       4.005  -1.717  13.871  1.00 98.86           C  
ATOM    731  N   ALA    99       2.616  -1.480  11.080  1.00 98.86           N  
ATOM    732  CA  ALA    99       2.413  -2.005   9.733  1.00 98.86           C  
ATOM    733  C   ALA    99       2.609  -0.915   8.683  1.00 98.86           C  
ATOM    734  O   ALA    99       3.290  -1.129   7.677  1.00 98.86           O  
ATOM    735  CB  ALA    99       1.020  -2.617   9.605  1.00 98.86           C  
ATOM    736  N   LEU   100       2.130   0.240   8.929  1.00 98.81           N  
ATOM    737  CA  LEU   100       2.107   1.252   7.879  1.00 98.81           C  
ATOM    738  C   LEU   100       3.395   2.068   7.882  1.00 98.81           C  
ATOM    739  O   LEU   100       3.901   2.441   6.821  1.00 98.81           O  
ATOM    740  CB  LEU   100       0.901   2.179   8.054  1.00 98.81           C  
ATOM    741  CG  LEU   100      -0.472   1.565   7.778  1.00 98.81           C  
ATOM    742  CD1 LEU   100      -1.555   2.635   7.849  1.00 98.81           C  
ATOM    743  CD2 LEU   100      -0.485   0.873   6.419  1.00 98.81           C  
ATOM    744  N   GLN   101       3.982   2.278   9.019  1.00 98.66           N  
ATOM    745  CA  GLN   101       5.129   3.179   9.062  1.00 98.66           C  
ATOM    746  C   GLN   101       6.437   2.413   8.887  1.00 98.66           C  
ATOM    747  O   GLN   101       7.415   2.955   8.365  1.00 98.66           O  
ATOM    748  CB  GLN   101       5.150   3.960  10.377  1.00 98.66           C  
ATOM    749  CG  GLN   101       3.989   4.933  10.533  1.00 98.66           C  
ATOM    750  CD  GLN   101       3.973   5.616  11.888  1.00 98.66           C  
ATOM    751  OE1 GLN   101       4.723   5.241  12.795  1.00 98.66           O  
ATOM    752  NE2 GLN   101       3.118   6.622  12.035  1.00 98.66           N  
ATOM    753  N   TYR   102       6.354   1.177   9.275  1.00 98.48           N  
ATOM    754  CA  TYR   102       7.609   0.435   9.295  1.00 98.48           C  
ATOM    755  C   TYR   102       7.501  -0.843   8.472  1.00 98.48           C  
ATOM    756  O   TYR   102       8.423  -1.661   8.459  1.00 98.48           O  
ATOM    757  CB  TYR   102       8.011   0.096  10.734  1.00 98.48           C  
ATOM    758  CG  TYR   102       8.168   1.307  11.621  1.00 98.48           C  
ATOM    759  CD1 TYR   102       9.350   2.045  11.623  1.00 98.48           C  
ATOM    760  CD2 TYR   102       7.136   1.716  12.460  1.00 98.48           C  
ATOM    761  CE1 TYR   102       9.500   3.160  12.441  1.00 98.48           C  
ATOM    762  CE2 TYR   102       7.275   2.830  13.281  1.00 98.48           C  
ATOM    763  CZ  TYR   102       8.459   3.545  13.265  1.00 98.48           C  
ATOM    764  OH  TYR   102       8.602   4.648  14.076  1.00 98.48           O  
ATOM    765  N   SER   103       6.307  -1.045   7.924  1.00 98.37           N  
ATOM    766  CA  SER   103       5.956  -2.175   7.069  1.00 98.37           C  
ATOM    767  C   SER   103       6.129  -3.499   7.805  1.00 98.37           C  
ATOM    768  O   SER   103       6.629  -4.471   7.235  1.00 98.37           O  
ATOM    769  CB  SER   103       6.808  -2.173   5.800  1.00 98.37           C  
ATOM    770  OG  SER   103       6.155  -2.870   4.754  1.00 98.37           O  
ATOM    771  N   ASP   104       6.070  -3.492   9.038  1.00 98.66           N  
ATOM    772  CA  ASP   104       6.226  -4.667   9.890  1.00 98.66           C  
ATOM    773  C   ASP   104       5.241  -5.765   9.496  1.00 98.66           C  
ATOM    774  O   ASP   104       4.027  -5.587   9.610  1.00 98.66           O  
ATOM    775  CB  ASP   104       6.035  -4.292  11.361  1.00 98.66           C  
ATOM    776  CG  ASP   104       6.426  -5.408  12.313  1.00 98.66           C  
ATOM    777  OD1 ASP   104       5.930  -6.544  12.158  1.00 98.66           O  
ATOM    778  OD2 ASP   104       7.236  -5.148  13.229  1.00 98.66           O  
ATOM    779  N   ASN   105       5.690  -6.954   9.158  1.00 98.69           N  
ATOM    780  CA  ASN   105       4.867  -8.046   8.649  1.00 98.69           C  
ATOM    781  C   ASN   105       4.103  -8.741   9.772  1.00 98.69           C  
ATOM    782  O   ASN   105       2.977  -9.200   9.571  1.00 98.69           O  
ATOM    783  CB  ASN   105       5.727  -9.057   7.888  1.00 98.69           C  
ATOM    784  CG  ASN   105       6.206  -8.526   6.551  1.00 98.69           C  
ATOM    785  OD1 ASN   105       5.630  -7.583   6.001  1.00 98.69           O  
ATOM    786  ND2 ASN   105       7.263  -9.127   6.018  1.00 98.69           N  
ATOM    787  N   THR   106       4.751  -8.818  10.957  1.00 98.79           N  
ATOM    788  CA  THR   106       4.062  -9.439  12.083  1.00 98.79           C  
ATOM    789  C   THR   106       2.846  -8.613  12.495  1.00 98.79           C  
ATOM    790  O   THR   106       1.763  -9.160  12.714  1.00 98.79           O  
ATOM    791  CB  THR   106       5.003  -9.608  13.290  1.00 98.79           C  
ATOM    792  OG1 THR   106       6.104 -10.446  12.916  1.00 98.79           O  
ATOM    793  CG2 THR   106       4.275 -10.241  14.471  1.00 98.79           C  
ATOM    794  N   ALA   107       3.013  -7.348  12.568  1.00 98.87           N  
ATOM    795  CA  ALA   107       1.896  -6.455  12.863  1.00 98.87           C  
ATOM    796  C   ALA   107       0.774  -6.625  11.843  1.00 98.87           C  
ATOM    797  O   ALA   107      -0.399  -6.727  12.211  1.00 98.87           O  
ATOM    798  CB  ALA   107       2.368  -5.003  12.892  1.00 98.87           C  
ATOM    799  N   MET   108       1.138  -6.665  10.566  1.00 98.71           N  
ATOM    800  CA  MET   108       0.140  -6.888   9.524  1.00 98.71           C  
ATOM    801  C   MET   108      -0.644  -8.170   9.787  1.00 98.71           C  
ATOM    802  O   MET   108      -1.871  -8.185   9.675  1.00 98.71           O  
ATOM    803  CB  MET   108       0.805  -6.955   8.148  1.00 98.71           C  
ATOM    804  CG  MET   108      -0.163  -7.246   7.013  1.00 98.71           C  
ATOM    805  SD  MET   108      -1.427  -5.931   6.812  1.00 98.71           S  
ATOM    806  CE  MET   108      -2.473  -6.685   5.535  1.00 98.71           C  
ATOM    807  N   ASN   109       0.054  -9.329  10.125  1.00 98.81           N  
ATOM    808  CA  ASN   109      -0.652 -10.584  10.356  1.00 98.81           C  
ATOM    809  C   ASN   109      -1.621 -10.474  11.530  1.00 98.81           C  
ATOM    810  O   ASN   109      -2.683 -11.098  11.525  1.00 98.81           O  
ATOM    811  CB  ASN   109       0.341 -11.724  10.592  1.00 98.81           C  
ATOM    812  CG  ASN   109       0.887 -12.299   9.300  1.00 98.81           C  
ATOM    813  OD1 ASN   109       0.485 -11.893   8.206  1.00 98.81           O  
ATOM    814  ND2 ASN   109       1.809 -13.248   9.417  1.00 98.81           N  
ATOM    815  N   LYS   110      -1.266  -9.628  12.512  1.00 98.77           N  
ATOM    816  CA  LYS   110      -2.192  -9.453  13.628  1.00 98.77           C  
ATOM    817  C   LYS   110      -3.441  -8.693  13.192  1.00 98.77           C  
ATOM    818  O   LYS   110      -4.549  -9.004  13.632  1.00 98.77           O  
ATOM    819  CB  LYS   110      -1.508  -8.718  14.782  1.00 98.77           C  
ATOM    820  CG  LYS   110      -0.407  -9.520  15.461  1.00 98.77           C  
ATOM    821  CD  LYS   110      -0.948 -10.806  16.072  1.00 98.77           C  
ATOM    822  CE  LYS   110       0.151 -11.603  16.762  1.00 98.77           C  
ATOM    823  NZ  LYS   110      -0.346 -12.923  17.251  1.00 98.77           N  
ATOM    824  N   LEU   111      -3.219  -7.704  12.335  1.00 98.82           N  
ATOM    825  CA  LEU   111      -4.371  -6.975  11.817  1.00 98.82           C  
ATOM    826  C   LEU   111      -5.265  -7.890  10.987  1.00 98.82           C  
ATOM    827  O   LEU   111      -6.487  -7.887  11.152  1.00 98.82           O  
ATOM    828  CB  LEU   111      -3.915  -5.784  10.970  1.00 98.82           C  
ATOM    829  CG  LEU   111      -3.068  -4.728  11.684  1.00 98.82           C  
ATOM    830  CD1 LEU   111      -2.728  -3.587  10.731  1.00 98.82           C  
ATOM    831  CD2 LEU   111      -3.797  -4.203  12.917  1.00 98.82           C  
ATOM    832  N   ILE   112      -4.682  -8.691  10.112  1.00 98.79           N  
ATOM    833  CA  ILE   112      -5.426  -9.633   9.283  1.00 98.79           C  
ATOM    834  C   ILE   112      -6.229 -10.580  10.171  1.00 98.79           C  
ATOM    835  O   ILE   112      -7.406 -10.840   9.908  1.00 98.79           O  
ATOM    836  CB  ILE   112      -4.485 -10.435   8.356  1.00 98.79           C  
ATOM    837  CG1 ILE   112      -3.950  -9.540   7.233  1.00 98.79           C  
ATOM    838  CG2 ILE   112      -5.206 -11.659   7.784  1.00 98.79           C  
ATOM    839  CD1 ILE   112      -2.838 -10.176   6.411  1.00 98.79           C  
ATOM    840  N   ALA   113      -5.565 -11.059  11.251  1.00 98.63           N  
ATOM    841  CA  ALA   113      -6.253 -11.952  12.180  1.00 98.63           C  
ATOM    842  C   ALA   113      -7.460 -11.264  12.810  1.00 98.63           C  
ATOM    843  O   ALA   113      -8.540 -11.852  12.902  1.00 98.63           O  
ATOM    844  CB  ALA   113      -5.293 -12.434  13.264  1.00 98.63           C  
ATOM    845  N   GLN   114      -7.244  -9.937  13.153  1.00 98.37           N  
ATOM    846  CA  GLN   114      -8.344  -9.174  13.734  1.00 98.37           C  
ATOM    847  C   GLN   114      -9.529  -9.102  12.776  1.00 98.37           C  
ATOM    848  O   GLN   114     -10.684  -9.101  13.207  1.00 98.37           O  
ATOM    849  CB  GLN   114      -7.882  -7.765  14.106  1.00 98.37           C  
ATOM    850  CG  GLN   114      -9.015  -6.838  14.529  1.00 98.37           C  
ATOM    851  CD  GLN   114      -9.704  -7.295  15.801  1.00 98.37           C  
ATOM    852  OE1 GLN   114      -9.052  -7.743  16.749  1.00 98.37           O  
ATOM    853  NE2 GLN   114     -11.028  -7.186  15.831  1.00 98.37           N  
ATOM    854  N   LEU   115      -9.283  -9.226  11.538  1.00 98.45           N  
ATOM    855  CA  LEU   115     -10.304  -8.999  10.521  1.00 98.45           C  
ATOM    856  C   LEU   115     -10.917 -10.318  10.062  1.00 98.45           C  
ATOM    857  O   LEU   115     -11.706 -10.344   9.115  1.00 98.45           O  
ATOM    858  CB  LEU   115      -9.709  -8.256   9.322  1.00 98.45           C  
ATOM    859  CG  LEU   115      -9.245  -6.821   9.576  1.00 98.45           C  
ATOM    860  CD1 LEU   115      -8.340  -6.348   8.443  1.00 98.45           C  
ATOM    861  CD2 LEU   115     -10.443  -5.891   9.734  1.00 98.45           C  
ATOM    862  N   GLY   116     -10.486 -11.400  10.638  1.00 98.43           N  
ATOM    863  CA  GLY   116     -11.048 -12.703  10.324  1.00 98.43           C  
ATOM    864  C   GLY   116     -10.302 -13.424   9.218  1.00 98.43           C  
ATOM    865  O   GLY   116     -10.867 -14.284   8.539  1.00 98.43           O  
ATOM    866  N   GLY   117      -9.020 -12.871   8.872  1.00 98.63           N  
ATOM    867  CA  GLY   117      -8.221 -13.465   7.812  1.00 98.63           C  
ATOM    868  C   GLY   117      -8.163 -12.613   6.559  1.00 98.63           C  
ATOM    869  O   GLY   117      -8.775 -11.544   6.500  1.00 98.63           O  
ATOM    870  N   PRO   118      -7.450 -13.097   5.570  1.00 98.60           N  
ATOM    871  CA  PRO   118      -7.378 -12.327   4.326  1.00 98.60           C  
ATOM    872  C   PRO   118      -8.751 -12.079   3.704  1.00 98.60           C  
ATOM    873  O   PRO   118      -8.988 -11.015   3.127  1.00 98.60           O  
ATOM    874  CB  PRO   118      -6.518 -13.208   3.415  1.00 98.60           C  
ATOM    875  CG  PRO   118      -5.783 -14.117   4.347  1.00 98.60           C  
ATOM    876  CD  PRO   118      -6.590 -14.264   5.605  1.00 98.60           C  
ATOM    877  N   GLY   119      -9.625 -13.040   3.849  1.00 98.49           N  
ATOM    878  CA  GLY   119     -10.983 -12.872   3.355  1.00 98.49           C  
ATOM    879  C   GLY   119     -11.685 -11.662   3.941  1.00 98.49           C  
ATOM    880  O   GLY   119     -12.472 -11.003   3.258  1.00 98.49           O  
ATOM    881  N   GLY   120     -11.402 -11.343   5.236  1.00 98.66           N  
ATOM    882  CA  GLY   120     -11.980 -10.164   5.861  1.00 98.66           C  
ATOM    883  C   GLY   120     -11.481  -8.864   5.259  1.00 98.66           C  
ATOM    884  O   GLY   120     -12.232  -7.891   5.159  1.00 98.66           O  
ATOM    885  N   VAL   121     -10.276  -8.888   4.870  1.00 98.78           N  
ATOM    886  CA  VAL   121      -9.719  -7.699   4.234  1.00 98.78           C  
ATOM    887  C   VAL   121     -10.390  -7.475   2.881  1.00 98.78           C  
ATOM    888  O   VAL   121     -10.826  -6.362   2.574  1.00 98.78           O  
ATOM    889  CB  VAL   121      -8.188  -7.814   4.057  1.00 98.78           C  
ATOM    890  CG1 VAL   121      -7.623  -6.550   3.412  1.00 98.78           C  
ATOM    891  CG2 VAL   121      -7.515  -8.078   5.403  1.00 98.78           C  
ATOM    892  N   THR   122     -10.507  -8.550   2.143  1.00 98.68           N  
ATOM    893  CA  THR   122     -11.159  -8.505   0.839  1.00 98.68           C  
ATOM    894  C   THR   122     -12.619  -8.084   0.979  1.00 98.68           C  
ATOM    895  O   THR   122     -13.115  -7.276   0.191  1.00 98.68           O  
ATOM    896  CB  THR   122     -11.081  -9.869   0.129  1.00 98.68           C  
ATOM    897  OG1 THR   122      -9.709 -10.186  -0.136  1.00 98.68           O  
ATOM    898  CG2 THR   122     -11.850  -9.848  -1.188  1.00 98.68           C  
ATOM    899  N   ALA   123     -13.265  -8.617   1.975  1.00 98.70           N  
ATOM    900  CA  ALA   123     -14.662  -8.251   2.192  1.00 98.70           C  
ATOM    901  C   ALA   123     -14.805  -6.753   2.441  1.00 98.70           C  
ATOM    902  O   ALA   123     -15.751  -6.125   1.961  1.00 98.70           O  
ATOM    903  CB  ALA   123     -15.243  -9.040   3.363  1.00 98.70           C  
ATOM    904  N   PHE   124     -13.850  -6.182   3.185  1.00 98.70           N  
ATOM    905  CA  PHE   124     -13.896  -4.741   3.404  1.00 98.70           C  
ATOM    906  C   PHE   124     -13.724  -3.988   2.090  1.00 98.70           C  
ATOM    907  O   PHE   124     -14.416  -2.999   1.840  1.00 98.70           O  
ATOM    908  CB  PHE   124     -12.813  -4.312   4.400  1.00 98.70           C  
ATOM    909  CG  PHE   124     -12.760  -2.827   4.637  1.00 98.70           C  
ATOM    910  CD1 PHE   124     -11.644  -2.089   4.264  1.00 98.70           C  
ATOM    911  CD2 PHE   124     -13.827  -2.170   5.234  1.00 98.70           C  
ATOM    912  CE1 PHE   124     -11.593  -0.714   4.482  1.00 98.70           C  
ATOM    913  CE2 PHE   124     -13.783  -0.796   5.456  1.00 98.70           C  
ATOM    914  CZ  PHE   124     -12.664  -0.071   5.080  1.00 98.70           C  
ATOM    915  N   ALA   125     -12.847  -4.485   1.287  1.00 98.77           N  
ATOM    916  CA  ALA   125     -12.683  -3.837  -0.011  1.00 98.77           C  
ATOM    917  C   ALA   125     -13.998  -3.820  -0.786  1.00 98.77           C  
ATOM    918  O   ALA   125     -14.383  -2.791  -1.346  1.00 98.77           O  
ATOM    919  CB  ALA   125     -11.599  -4.540  -0.824  1.00 98.77           C  
ATOM    920  N   ARG   126     -14.742  -4.923  -0.750  1.00 98.61           N  
ATOM    921  CA  ARG   126     -16.015  -4.990  -1.460  1.00 98.61           C  
ATOM    922  C   ARG   126     -17.024  -4.010  -0.870  1.00 98.61           C  
ATOM    923  O   ARG   126     -17.760  -3.350  -1.607  1.00 98.61           O  
ATOM    924  CB  ARG   126     -16.580  -6.411  -1.418  1.00 98.61           C  
ATOM    925  CG  ARG   126     -15.685  -7.449  -2.076  1.00 98.61           C  
ATOM    926  CD  ARG   126     -15.457  -7.144  -3.550  1.00 98.61           C  
ATOM    927  NE  ARG   126     -14.537  -8.099  -4.162  1.00 98.61           N  
ATOM    928  CZ  ARG   126     -13.238  -7.884  -4.352  1.00 98.61           C  
ATOM    929  NH1 ARG   126     -12.679  -6.738  -3.981  1.00 98.61           N  
ATOM    930  NH2 ARG   126     -12.492  -8.822  -4.919  1.00 98.61           N  
ATOM    931  N   ALA   127     -16.941  -3.893   0.428  1.00 98.50           N  
ATOM    932  CA  ALA   127     -17.909  -3.058   1.135  1.00 98.50           C  
ATOM    933  C   ALA   127     -17.740  -1.588   0.763  1.00 98.50           C  
ATOM    934  O   ALA   127     -18.689  -0.806   0.852  1.00 98.50           O  
ATOM    935  CB  ALA   127     -17.767  -3.241   2.644  1.00 98.50           C  
ATOM    936  N   ILE   128     -16.555  -1.201   0.277  1.00 98.01           N  
ATOM    937  CA  ILE   128     -16.356   0.208  -0.047  1.00 98.01           C  
ATOM    938  C   ILE   128     -16.344   0.391  -1.563  1.00 98.01           C  
ATOM    939  O   ILE   128     -15.919   1.435  -2.065  1.00 98.01           O  
ATOM    940  CB  ILE   128     -15.047   0.750   0.569  1.00 98.01           C  
ATOM    941  CG1 ILE   128     -13.838   0.002  -0.003  1.00 98.01           C  
ATOM    942  CG2 ILE   128     -15.085   0.644   2.096  1.00 98.01           C  
ATOM    943  CD1 ILE   128     -12.501   0.668   0.293  1.00 98.01           C  
ATOM    944  N   GLY   129     -16.710  -0.671  -2.315  1.00 98.26           N  
ATOM    945  CA  GLY   129     -16.971  -0.558  -3.741  1.00 98.26           C  
ATOM    946  C   GLY   129     -15.795  -0.986  -4.599  1.00 98.26           C  
ATOM    947  O   GLY   129     -15.785  -0.751  -5.809  1.00 98.26           O  
ATOM    948  N   ASP   130     -14.799  -1.475  -3.984  1.00 98.36           N  
ATOM    949  CA  ASP   130     -13.664  -2.009  -4.729  1.00 98.36           C  
ATOM    950  C   ASP   130     -13.883  -3.478  -5.086  1.00 98.36           C  
ATOM    951  O   ASP   130     -13.707  -4.360  -4.243  1.00 98.36           O  
ATOM    952  CB  ASP   130     -12.372  -1.851  -3.924  1.00 98.36           C  
ATOM    953  CG  ASP   130     -11.132  -2.244  -4.709  1.00 98.36           C  
ATOM    954  OD1 ASP   130     -11.241  -3.050  -5.658  1.00 98.36           O  
ATOM    955  OD2 ASP   130     -10.036  -1.745  -4.373  1.00 98.36           O  
ATOM    956  N   GLU   131     -14.104  -3.778  -6.320  1.00 98.20           N  
ATOM    957  CA  GLU   131     -14.392  -5.140  -6.758  1.00 98.20           C  
ATOM    958  C   GLU   131     -13.138  -5.824  -7.295  1.00 98.20           C  
ATOM    959  O   GLU   131     -13.208  -6.938  -7.819  1.00 98.20           O  
ATOM    960  CB  GLU   131     -15.489  -5.142  -7.825  1.00 98.20           C  
ATOM    961  CG  GLU   131     -16.833  -4.629  -7.326  1.00 98.20           C  
ATOM    962  CD  GLU   131     -17.941  -4.744  -8.361  1.00 98.20           C  
ATOM    963  OE1 GLU   131     -19.132  -4.666  -7.986  1.00 98.20           O  
ATOM    964  OE2 GLU   131     -17.614  -4.915  -9.557  1.00 98.20           O  
ATOM    965  N   THR   132     -11.974  -5.146  -7.169  1.00 98.52           N  
ATOM    966  CA  THR   132     -10.751  -5.624  -7.805  1.00 98.52           C  
ATOM    967  C   THR   132      -9.742  -6.087  -6.757  1.00 98.52           C  
ATOM    968  O   THR   132      -9.142  -7.154  -6.895  1.00 98.52           O  
ATOM    969  CB  THR   132     -10.116  -4.532  -8.686  1.00 98.52           C  
ATOM    970  OG1 THR   132     -11.060  -4.121  -9.682  1.00 98.52           O  
ATOM    971  CG2 THR   132      -8.856  -5.046  -9.376  1.00 98.52           C  
ATOM    972  N   PHE   133      -9.553  -5.263  -5.709  1.00 98.60           N  
ATOM    973  CA  PHE   133      -8.620  -5.605  -4.642  1.00 98.60           C  
ATOM    974  C   PHE   133      -8.900  -7.004  -4.106  1.00 98.60           C  
ATOM    975  O   PHE   133     -10.035  -7.319  -3.742  1.00 98.60           O  
ATOM    976  CB  PHE   133      -8.702  -4.581  -3.506  1.00 98.60           C  
ATOM    977  CG  PHE   133      -7.784  -4.881  -2.352  1.00 98.60           C  
ATOM    978  CD1 PHE   133      -8.088  -5.891  -1.447  1.00 98.60           C  
ATOM    979  CD2 PHE   133      -6.616  -4.152  -2.171  1.00 98.60           C  
ATOM    980  CE1 PHE   133      -7.240  -6.170  -0.378  1.00 98.60           C  
ATOM    981  CE2 PHE   133      -5.764  -4.425  -1.104  1.00 98.60           C  
ATOM    982  CZ  PHE   133      -6.078  -5.434  -0.208  1.00 98.60           C  
ATOM    983  N   ARG   134      -7.857  -7.866  -4.102  1.00 98.39           N  
ATOM    984  CA  ARG   134      -8.026  -9.220  -3.584  1.00 98.39           C  
ATOM    985  C   ARG   134      -6.829  -9.635  -2.735  1.00 98.39           C  
ATOM    986  O   ARG   134      -5.697  -9.669  -3.223  1.00 98.39           O  
ATOM    987  CB  ARG   134      -8.225 -10.214  -4.731  1.00 98.39           C  
ATOM    988  CG  ARG   134      -8.280 -11.666  -4.284  1.00 98.39           C  
ATOM    989  CD  ARG   134      -8.439 -12.613  -5.465  1.00 98.39           C  
ATOM    990  NE  ARG   134      -8.347 -14.010  -5.052  1.00 98.39           N  
ATOM    991  CZ  ARG   134      -8.484 -15.052  -5.867  1.00 98.39           C  
ATOM    992  NH1 ARG   134      -8.722 -14.874  -7.161  1.00 98.39           N  
ATOM    993  NH2 ARG   134      -8.381 -16.282  -5.385  1.00 98.39           N  
ATOM    994  N   LEU   135      -7.066  -9.958  -1.476  1.00 98.61           N  
ATOM    995  CA  LEU   135      -6.087 -10.552  -0.572  1.00 98.61           C  
ATOM    996  C   LEU   135      -6.446 -12.000  -0.258  1.00 98.61           C  
ATOM    997  O   LEU   135      -7.568 -12.289   0.163  1.00 98.61           O  
ATOM    998  CB  LEU   135      -5.997  -9.744   0.726  1.00 98.61           C  
ATOM    999  CG  LEU   135      -4.768 -10.000   1.599  1.00 98.61           C  
ATOM   1000  CD1 LEU   135      -3.518  -9.429   0.937  1.00 98.61           C  
ATOM   1001  CD2 LEU   135      -4.965  -9.402   2.988  1.00 98.61           C  
ATOM   1002  N   ASP   136      -5.506 -12.971  -0.414  1.00 98.46           N  
ATOM   1003  CA  ASP   136      -5.777 -14.397  -0.268  1.00 98.46           C  
ATOM   1004  C   ASP   136      -4.922 -15.008   0.839  1.00 98.46           C  
ATOM   1005  O   ASP   136      -5.284 -16.037   1.414  1.00 98.46           O  
ATOM   1006  CB  ASP   136      -5.529 -15.129  -1.589  1.00 98.46           C  
ATOM   1007  CG  ASP   136      -6.477 -14.697  -2.694  1.00 98.46           C  
ATOM   1008  OD1 ASP   136      -7.709 -14.836  -2.530  1.00 98.46           O  
ATOM   1009  OD2 ASP   136      -5.989 -14.216  -3.739  1.00 98.46           O  
ATOM   1010  N   ARG   137      -3.789 -14.375   1.090  1.00 98.45           N  
ATOM   1011  CA  ARG   137      -2.788 -14.966   1.973  1.00 98.45           C  
ATOM   1012  C   ARG   137      -2.347 -13.972   3.042  1.00 98.45           C  
ATOM   1013  O   ARG   137      -2.737 -12.803   3.010  1.00 98.45           O  
ATOM   1014  CB  ARG   137      -1.577 -15.444   1.170  1.00 98.45           C  
ATOM   1015  CG  ARG   137      -1.882 -16.589   0.218  1.00 98.45           C  
ATOM   1016  CD  ARG   137      -0.714 -16.874  -0.715  1.00 98.45           C  
ATOM   1017  NE  ARG   137      -0.475 -15.765  -1.635  1.00 98.45           N  
ATOM   1018  CZ  ARG   137       0.434 -15.768  -2.606  1.00 98.45           C  
ATOM   1019  NH1 ARG   137       1.212 -16.826  -2.804  1.00 98.45           N  
ATOM   1020  NH2 ARG   137       0.567 -14.704  -3.385  1.00 98.45           N  
ATOM   1021  N   THR   138      -1.558 -14.444   3.977  1.00 98.50           N  
ATOM   1022  CA  THR   138      -0.914 -13.621   4.994  1.00 98.50           C  
ATOM   1023  C   THR   138       0.573 -13.454   4.692  1.00 98.50           C  
ATOM   1024  O   THR   138       1.075 -13.990   3.702  1.00 98.50           O  
ATOM   1025  CB  THR   138      -1.091 -14.226   6.398  1.00 98.50           C  
ATOM   1026  OG1 THR   138      -0.456 -15.510   6.442  1.00 98.50           O  
ATOM   1027  CG2 THR   138      -2.567 -14.390   6.744  1.00 98.50           C  
ATOM   1028  N   ALA   139       1.217 -12.568   5.482  1.00 98.24           N  
ATOM   1029  CA  ALA   139       2.668 -12.426   5.394  1.00 98.24           C  
ATOM   1030  C   ALA   139       3.374 -13.676   5.910  1.00 98.24           C  
ATOM   1031  O   ALA   139       2.895 -14.329   6.840  1.00 98.24           O  
ATOM   1032  CB  ALA   139       3.131 -11.198   6.174  1.00 98.24           C  
ATOM   1033  N   PRO   140       4.443 -14.019   5.252  1.00 97.75           N  
ATOM   1034  CA  PRO   140       5.046 -13.292   4.132  1.00 97.75           C  
ATOM   1035  C   PRO   140       4.614 -13.839   2.773  1.00 97.75           C  
ATOM   1036  O   PRO   140       5.025 -13.316   1.734  1.00 97.75           O  
ATOM   1037  CB  PRO   140       6.548 -13.492   4.349  1.00 97.75           C  
ATOM   1038  CG  PRO   140       6.671 -14.866   4.924  1.00 97.75           C  
ATOM   1039  CD  PRO   140       5.516 -15.099   5.855  1.00 97.75           C  
ATOM   1040  N   THR   141       3.744 -14.819   2.785  1.00 97.73           N  
ATOM   1041  CA  THR   141       3.509 -15.525   1.530  1.00 97.73           C  
ATOM   1042  C   THR   141       2.735 -14.645   0.552  1.00 97.73           C  
ATOM   1043  O   THR   141       2.790 -14.860  -0.660  1.00 97.73           O  
ATOM   1044  CB  THR   141       2.740 -16.838   1.764  1.00 97.73           C  
ATOM   1045  OG1 THR   141       1.542 -16.559   2.498  1.00 97.73           O  
ATOM   1046  CG2 THR   141       3.583 -17.837   2.549  1.00 97.73           C  
ATOM   1047  N   LEU   142       2.017 -13.666   1.063  1.00 97.32           N  
ATOM   1048  CA  LEU   142       1.284 -12.800   0.145  1.00 97.32           C  
ATOM   1049  C   LEU   142       2.242 -12.038  -0.765  1.00 97.32           C  
ATOM   1050  O   LEU   142       1.819 -11.442  -1.758  1.00 97.32           O  
ATOM   1051  CB  LEU   142       0.407 -11.815   0.922  1.00 97.32           C  
ATOM   1052  CG  LEU   142       1.141 -10.803   1.803  1.00 97.32           C  
ATOM   1053  CD1 LEU   142       1.577  -9.599   0.976  1.00 97.32           C  
ATOM   1054  CD2 LEU   142       0.257 -10.367   2.966  1.00 97.32           C  
ATOM   1055  N   ASN   143       3.606 -12.198  -0.544  1.00 96.57           N  
ATOM   1056  CA  ASN   143       4.607 -11.469  -1.315  1.00 96.57           C  
ATOM   1057  C   ASN   143       5.267 -12.361  -2.363  1.00 96.57           C  
ATOM   1058  O   ASN   143       6.273 -11.979  -2.964  1.00 96.57           O  
ATOM   1059  CB  ASN   143       5.664 -10.865  -0.389  1.00 96.57           C  
ATOM   1060  CG  ASN   143       5.089  -9.832   0.559  1.00 96.57           C  
ATOM   1061  OD1 ASN   143       4.159  -9.100   0.210  1.00 96.57           O  
ATOM   1062  ND2 ASN   143       5.636  -9.765   1.767  1.00 96.57           N  
ATOM   1063  N   THR   144       4.884 -13.632  -2.548  1.00 95.05           N  
ATOM   1064  CA  THR   144       5.510 -14.558  -3.486  1.00 95.05           C  
ATOM   1065  C   THR   144       5.365 -14.057  -4.920  1.00 95.05           C  
ATOM   1066  O   THR   144       6.312 -14.125  -5.706  1.00 95.05           O  
ATOM   1067  CB  THR   144       4.904 -15.968  -3.367  1.00 95.05           C  
ATOM   1068  OG1 THR   144       5.065 -16.440  -2.024  1.00 95.05           O  
ATOM   1069  CG2 THR   144       5.586 -16.942  -4.322  1.00 95.05           C  
ATOM   1070  N   ALA   145       4.268 -13.289  -5.304  1.00 94.52           N  
ATOM   1071  CA  ALA   145       4.056 -12.533  -6.536  1.00 94.52           C  
ATOM   1072  C   ALA   145       4.385 -13.380  -7.762  1.00 94.52           C  
ATOM   1073  O   ALA   145       5.065 -12.915  -8.680  1.00 94.52           O  
ATOM   1074  CB  ALA   145       4.898 -11.260  -6.530  1.00 94.52           C  
ATOM   1075  N   ILE   146       4.042 -14.694  -7.872  1.00 94.14           N  
ATOM   1076  CA  ILE   146       4.261 -15.541  -9.040  1.00 94.14           C  
ATOM   1077  C   ILE   146       3.588 -14.920 -10.261  1.00 94.14           C  
ATOM   1078  O   ILE   146       2.393 -14.617 -10.232  1.00 94.14           O  
ATOM   1079  CB  ILE   146       3.732 -16.974  -8.806  1.00 94.14           C  
ATOM   1080  CG1 ILE   146       4.464 -17.629  -7.629  1.00 94.14           C  
ATOM   1081  CG2 ILE   146       3.875 -17.816 -10.077  1.00 94.14           C  
ATOM   1082  CD1 ILE   146       3.809 -18.908  -7.127  1.00 94.14           C  
ATOM   1083  N   PRO   147       4.378 -14.666 -11.322  1.00 92.96           N  
ATOM   1084  CA  PRO   147       3.786 -14.056 -12.515  1.00 92.96           C  
ATOM   1085  C   PRO   147       2.535 -14.789 -12.994  1.00 92.96           C  
ATOM   1086  O   PRO   147       2.533 -16.019 -13.085  1.00 92.96           O  
ATOM   1087  CB  PRO   147       4.907 -14.153 -13.554  1.00 92.96           C  
ATOM   1088  CG  PRO   147       6.170 -14.127 -12.756  1.00 92.96           C  
ATOM   1089  CD  PRO   147       5.949 -14.898 -11.487  1.00 92.96           C  
ATOM   1090  N   GLY   148       1.436 -14.065 -13.158  1.00 92.93           N  
ATOM   1091  CA  GLY   148       0.180 -14.582 -13.677  1.00 92.93           C  
ATOM   1092  C   GLY   148      -0.760 -15.068 -12.590  1.00 92.93           C  
ATOM   1093  O   GLY   148      -1.914 -15.403 -12.864  1.00 92.93           O  
ATOM   1094  N   ASP   149      -0.266 -15.106 -11.364  1.00 94.50           N  
ATOM   1095  CA  ASP   149      -1.088 -15.507 -10.227  1.00 94.50           C  
ATOM   1096  C   ASP   149      -1.995 -14.364  -9.775  1.00 94.50           C  
ATOM   1097  O   ASP   149      -1.513 -13.308  -9.361  1.00 94.50           O  
ATOM   1098  CB  ASP   149      -0.208 -15.970  -9.065  1.00 94.50           C  
ATOM   1099  CG  ASP   149      -1.007 -16.534  -7.903  1.00 94.50           C  
ATOM   1100  OD1 ASP   149      -2.234 -16.306  -7.839  1.00 94.50           O  
ATOM   1101  OD2 ASP   149      -0.403 -17.211  -7.042  1.00 94.50           O  
ATOM   1102  N   PRO   150      -3.250 -14.550  -9.762  1.00 96.17           N  
ATOM   1103  CA  PRO   150      -4.139 -13.424  -9.466  1.00 96.17           C  
ATOM   1104  C   PRO   150      -4.288 -13.167  -7.968  1.00 96.17           C  
ATOM   1105  O   PRO   150      -4.892 -12.169  -7.566  1.00 96.17           O  
ATOM   1106  CB  PRO   150      -5.473 -13.858 -10.081  1.00 96.17           C  
ATOM   1107  CG  PRO   150      -5.470 -15.349  -9.987  1.00 96.17           C  
ATOM   1108  CD  PRO   150      -4.075 -15.841 -10.246  1.00 96.17           C  
ATOM   1109  N   ARG   151      -3.819 -14.105  -7.148  1.00 97.71           N  
ATOM   1110  CA  ARG   151      -3.950 -13.920  -5.707  1.00 97.71           C  
ATOM   1111  C   ARG   151      -3.120 -12.733  -5.230  1.00 97.71           C  
ATOM   1112  O   ARG   151      -2.027 -12.486  -5.744  1.00 97.71           O  
ATOM   1113  CB  ARG   151      -3.528 -15.188  -4.961  1.00 97.71           C  
ATOM   1114  CG  ARG   151      -4.476 -16.361  -5.154  1.00 97.71           C  
ATOM   1115  CD  ARG   151      -3.986 -17.607  -4.431  1.00 97.71           C  
ATOM   1116  NE  ARG   151      -2.668 -18.022  -4.903  1.00 97.71           N  
ATOM   1117  CZ  ARG   151      -1.911 -18.949  -4.321  1.00 97.71           C  
ATOM   1118  NH1 ARG   151      -2.330 -19.578  -3.229  1.00 97.71           N  
ATOM   1119  NH2 ARG   151      -0.727 -19.249  -4.835  1.00 97.71           N  
ATOM   1120  N   ASP   152      -3.639 -11.988  -4.352  1.00 98.41           N  
ATOM   1121  CA  ASP   152      -2.960 -10.890  -3.672  1.00 98.41           C  
ATOM   1122  C   ASP   152      -2.572  -9.790  -4.658  1.00 98.41           C  
ATOM   1123  O   ASP   152      -1.438  -9.306  -4.641  1.00 98.41           O  
ATOM   1124  CB  ASP   152      -1.718 -11.400  -2.938  1.00 98.41           C  
ATOM   1125  CG  ASP   152      -1.992 -12.633  -2.095  1.00 98.41           C  
ATOM   1126  OD1 ASP   152      -2.839 -12.570  -1.178  1.00 98.41           O  
ATOM   1127  OD2 ASP   152      -1.353 -13.678  -2.349  1.00 98.41           O  
ATOM   1128  N   THR   153      -3.523  -9.609  -5.604  1.00 98.51           N  
ATOM   1129  CA  THR   153      -3.262  -8.602  -6.627  1.00 98.51           C  
ATOM   1130  C   THR   153      -4.373  -7.557  -6.654  1.00 98.51           C  
ATOM   1131  O   THR   153      -5.444  -7.767  -6.080  1.00 98.51           O  
ATOM   1132  CB  THR   153      -3.123  -9.243  -8.020  1.00 98.51           C  
ATOM   1133  OG1 THR   153      -4.348  -9.905  -8.359  1.00 98.51           O  
ATOM   1134  CG2 THR   153      -1.986 -10.260  -8.046  1.00 98.51           C  
ATOM   1135  N   THR   154      -4.148  -6.413  -7.291  1.00 98.66           N  
ATOM   1136  CA  THR   154      -5.064  -5.358  -7.711  1.00 98.66           C  
ATOM   1137  C   THR   154      -4.563  -4.683  -8.986  1.00 98.66           C  
ATOM   1138  O   THR   154      -3.635  -5.174  -9.631  1.00 98.66           O  
ATOM   1139  CB  THR   154      -5.244  -4.301  -6.605  1.00 98.66           C  
ATOM   1140  OG1 THR   154      -6.318  -3.422  -6.963  1.00 98.66           O  
ATOM   1141  CG2 THR   154      -3.972  -3.481  -6.415  1.00 98.66           C  
ATOM   1142  N   THR   155      -5.367  -3.610  -9.429  1.00 98.76           N  
ATOM   1143  CA  THR   155      -4.874  -2.777 -10.520  1.00 98.76           C  
ATOM   1144  C   THR   155      -4.500  -1.387 -10.012  1.00 98.76           C  
ATOM   1145  O   THR   155      -5.007  -0.941  -8.980  1.00 98.76           O  
ATOM   1146  CB  THR   155      -5.918  -2.652 -11.644  1.00 98.76           C  
ATOM   1147  OG1 THR   155      -7.021  -1.865 -11.179  1.00 98.76           O  
ATOM   1148  CG2 THR   155      -6.431  -4.023 -12.073  1.00 98.76           C  
ATOM   1149  N   PRO   156      -3.609  -0.651 -10.697  1.00 98.78           N  
ATOM   1150  CA  PRO   156      -3.288   0.725 -10.310  1.00 98.78           C  
ATOM   1151  C   PRO   156      -4.526   1.614 -10.212  1.00 98.78           C  
ATOM   1152  O   PRO   156      -4.664   2.383  -9.258  1.00 98.78           O  
ATOM   1153  CB  PRO   156      -2.361   1.200 -11.431  1.00 98.78           C  
ATOM   1154  CG  PRO   156      -1.652  -0.034 -11.889  1.00 98.78           C  
ATOM   1155  CD  PRO   156      -2.624  -1.179 -11.868  1.00 98.78           C  
ATOM   1156  N   ARG   157      -5.451   1.469 -11.224  1.00 98.72           N  
ATOM   1157  CA  ARG   157      -6.661   2.284 -11.186  1.00 98.72           C  
ATOM   1158  C   ARG   157      -7.487   1.979  -9.940  1.00 98.72           C  
ATOM   1159  O   ARG   157      -7.909   2.893  -9.229  1.00 98.72           O  
ATOM   1160  CB  ARG   157      -7.505   2.054 -12.442  1.00 98.72           C  
ATOM   1161  CG  ARG   157      -8.807   2.838 -12.461  1.00 98.72           C  
ATOM   1162  CD  ARG   157      -9.665   2.475 -13.665  1.00 98.72           C  
ATOM   1163  NE  ARG   157      -8.979   2.759 -14.922  1.00 98.72           N  
ATOM   1164  CZ  ARG   157      -9.514   2.605 -16.130  1.00 98.72           C  
ATOM   1165  NH1 ARG   157     -10.759   2.164 -16.268  1.00 98.72           N  
ATOM   1166  NH2 ARG   157      -8.800   2.894 -17.207  1.00 98.72           N  
ATOM   1167  N   ALA   158      -7.786   0.687  -9.619  1.00 98.80           N  
ATOM   1168  CA  ALA   158      -8.583   0.318  -8.452  1.00 98.80           C  
ATOM   1169  C   ALA   158      -7.920   0.794  -7.162  1.00 98.80           C  
ATOM   1170  O   ALA   158      -8.587   1.329  -6.274  1.00 98.80           O  
ATOM   1171  CB  ALA   158      -8.799  -1.192  -8.410  1.00 98.80           C  
ATOM   1172  N   MET   159      -6.657   0.640  -7.096  1.00 98.83           N  
ATOM   1173  CA  MET   159      -5.954   1.054  -5.884  1.00 98.83           C  
ATOM   1174  C   MET   159      -5.990   2.570  -5.725  1.00 98.83           C  
ATOM   1175  O   MET   159      -6.115   3.079  -4.610  1.00 98.83           O  
ATOM   1176  CB  MET   159      -4.505   0.565  -5.909  1.00 98.83           C  
ATOM   1177  CG  MET   159      -3.702   0.966  -4.682  1.00 98.83           C  
ATOM   1178  SD  MET   159      -4.468   0.386  -3.119  1.00 98.83           S  
ATOM   1179  CE  MET   159      -3.927  -1.346  -3.122  1.00 98.83           C  
ATOM   1180  N   ALA   160      -5.831   3.332  -6.824  1.00 98.83           N  
ATOM   1181  CA  ALA   160      -5.918   4.788  -6.737  1.00 98.83           C  
ATOM   1182  C   ALA   160      -7.286   5.226  -6.223  1.00 98.83           C  
ATOM   1183  O   ALA   160      -7.381   6.095  -5.353  1.00 98.83           O  
ATOM   1184  CB  ALA   160      -5.637   5.420  -8.098  1.00 98.83           C  
ATOM   1185  N   GLN   161      -8.291   4.617  -6.705  1.00 98.77           N  
ATOM   1186  CA  GLN   161      -9.635   4.946  -6.243  1.00 98.77           C  
ATOM   1187  C   GLN   161      -9.818   4.576  -4.773  1.00 98.77           C  
ATOM   1188  O   GLN   161     -10.400   5.342  -4.003  1.00 98.77           O  
ATOM   1189  CB  GLN   161     -10.686   4.236  -7.097  1.00 98.77           C  
ATOM   1190  CG  GLN   161     -10.760   4.746  -8.530  1.00 98.77           C  
ATOM   1191  CD  GLN   161     -11.227   6.187  -8.617  1.00 98.77           C  
ATOM   1192  OE1 GLN   161     -11.796   6.728  -7.663  1.00 98.77           O  
ATOM   1193  NE2 GLN   161     -10.992   6.818  -9.763  1.00 98.77           N  
ATOM   1194  N   THR   162      -9.369   3.368  -4.487  1.00 98.71           N  
ATOM   1195  CA  THR   162      -9.451   2.914  -3.103  1.00 98.71           C  
ATOM   1196  C   THR   162      -8.733   3.886  -2.172  1.00 98.71           C  
ATOM   1197  O   THR   162      -9.292   4.311  -1.159  1.00 98.71           O  
ATOM   1198  CB  THR   162      -8.852   1.505  -2.941  1.00 98.71           C  
ATOM   1199  OG1 THR   162      -9.710   0.551  -3.578  1.00 98.71           O  
ATOM   1200  CG2 THR   162      -8.705   1.136  -1.469  1.00 98.71           C  
ATOM   1201  N   LEU   163      -7.535   4.225  -2.541  1.00 98.78           N  
ATOM   1202  CA  LEU   163      -6.755   5.130  -1.705  1.00 98.78           C  
ATOM   1203  C   LEU   163      -7.445   6.484  -1.576  1.00 98.78           C  
ATOM   1204  O   LEU   163      -7.477   7.069  -0.491  1.00 98.78           O  
ATOM   1205  CB  LEU   163      -5.348   5.315  -2.281  1.00 98.78           C  
ATOM   1206  CG  LEU   163      -4.355   6.086  -1.411  1.00 98.78           C  
ATOM   1207  CD1 LEU   163      -4.158   5.377  -0.075  1.00 98.78           C  
ATOM   1208  CD2 LEU   163      -3.024   6.251  -2.137  1.00 98.78           C  
ATOM   1209  N   ARG   164      -7.940   7.006  -2.674  1.00 98.70           N  
ATOM   1210  CA  ARG   164      -8.696   8.254  -2.632  1.00 98.70           C  
ATOM   1211  C   ARG   164      -9.860   8.156  -1.651  1.00 98.70           C  
ATOM   1212  O   ARG   164     -10.036   9.030  -0.800  1.00 98.70           O  
ATOM   1213  CB  ARG   164      -9.215   8.616  -4.025  1.00 98.70           C  
ATOM   1214  CG  ARG   164     -10.072   9.871  -4.057  1.00 98.70           C  
ATOM   1215  CD  ARG   164     -10.640  10.132  -5.445  1.00 98.70           C  
ATOM   1216  NE  ARG   164     -11.560  11.266  -5.446  1.00 98.70           N  
ATOM   1217  CZ  ARG   164     -12.279  11.657  -6.494  1.00 98.70           C  
ATOM   1218  NH1 ARG   164     -12.199  11.010  -7.651  1.00 98.70           N  
ATOM   1219  NH2 ARG   164     -13.086  12.704  -6.386  1.00 98.70           N  
ATOM   1220  N   GLN   165     -10.651   7.054  -1.671  1.00 98.54           N  
ATOM   1221  CA  GLN   165     -11.809   6.884  -0.801  1.00 98.54           C  
ATOM   1222  C   GLN   165     -11.390   6.803   0.664  1.00 98.54           C  
ATOM   1223  O   GLN   165     -12.051   7.371   1.536  1.00 98.54           O  
ATOM   1224  CB  GLN   165     -12.595   5.631  -1.192  1.00 98.54           C  
ATOM   1225  CG  GLN   165     -13.358   5.768  -2.503  1.00 98.54           C  
ATOM   1226  CD  GLN   165     -14.397   6.872  -2.465  1.00 98.54           C  
ATOM   1227  OE1 GLN   165     -15.220   6.936  -1.547  1.00 98.54           O  
ATOM   1228  NE2 GLN   165     -14.368   7.748  -3.463  1.00 98.54           N  
ATOM   1229  N   LEU   166     -10.264   6.209   0.859  1.00 98.76           N  
ATOM   1230  CA  LEU   166      -9.842   5.962   2.234  1.00 98.76           C  
ATOM   1231  C   LEU   166      -9.220   7.213   2.845  1.00 98.76           C  
ATOM   1232  O   LEU   166      -9.220   7.378   4.067  1.00 98.76           O  
ATOM   1233  CB  LEU   166      -8.845   4.802   2.289  1.00 98.76           C  
ATOM   1234  CG  LEU   166      -9.390   3.421   1.924  1.00 98.76           C  
ATOM   1235  CD1 LEU   166      -8.274   2.382   1.965  1.00 98.76           C  
ATOM   1236  CD2 LEU   166     -10.527   3.029   2.862  1.00 98.76           C  
ATOM   1237  N   THR   167      -8.738   8.122   1.965  1.00 98.73           N  
ATOM   1238  CA  THR   167      -7.944   9.205   2.533  1.00 98.73           C  
ATOM   1239  C   THR   167      -8.617  10.553   2.293  1.00 98.73           C  
ATOM   1240  O   THR   167      -8.327  11.530   2.987  1.00 98.73           O  
ATOM   1241  CB  THR   167      -6.523   9.225   1.941  1.00 98.73           C  
ATOM   1242  OG1 THR   167      -6.607   9.343   0.515  1.00 98.73           O  
ATOM   1243  CG2 THR   167      -5.763   7.950   2.290  1.00 98.73           C  
ATOM   1244  N   LEU   168      -9.440  10.577   1.270  1.00 98.50           N  
ATOM   1245  CA  LEU   168      -9.997  11.881   0.925  1.00 98.50           C  
ATOM   1246  C   LEU   168     -11.519  11.824   0.867  1.00 98.50           C  
ATOM   1247  O   LEU   168     -12.184  12.862   0.867  1.00 98.50           O  
ATOM   1248  CB  LEU   168      -9.440  12.363  -0.417  1.00 98.50           C  
ATOM   1249  CG  LEU   168      -7.918  12.465  -0.523  1.00 98.50           C  
ATOM   1250  CD1 LEU   168      -7.506  12.778  -1.957  1.00 98.50           C  
ATOM   1251  CD2 LEU   168      -7.384  13.525   0.436  1.00 98.50           C  
ATOM   1252  N   GLY   169     -12.039  10.557   0.786  1.00 97.74           N  
ATOM   1253  CA  GLY   169     -13.475  10.384   0.633  1.00 97.74           C  
ATOM   1254  C   GLY   169     -14.177  10.046   1.934  1.00 97.74           C  
ATOM   1255  O   GLY   169     -13.797  10.540   2.998  1.00 97.74           O  
ATOM   1256  N   HIS   170     -15.290   9.150   1.779  1.00 97.13           N  
ATOM   1257  CA  HIS   170     -16.130   8.964   2.956  1.00 97.13           C  
ATOM   1258  C   HIS   170     -16.188   7.497   3.366  1.00 97.13           C  
ATOM   1259  O   HIS   170     -17.127   7.073   4.044  1.00 97.13           O  
ATOM   1260  CB  HIS   170     -17.542   9.493   2.696  1.00 97.13           C  
ATOM   1261  CG  HIS   170     -17.583  10.945   2.341  1.00 97.13           C  
ATOM   1262  ND1 HIS   170     -17.307  11.942   3.251  1.00 97.13           N  
ATOM   1263  CD2 HIS   170     -17.866  11.567   1.172  1.00 97.13           C  
ATOM   1264  CE1 HIS   170     -17.419  13.118   2.656  1.00 97.13           C  
ATOM   1265  NE2 HIS   170     -17.757  12.918   1.393  1.00 97.13           N  
ATOM   1266  N   ALA   171     -15.141   6.763   2.871  1.00 98.44           N  
ATOM   1267  CA  ALA   171     -15.157   5.355   3.258  1.00 98.44           C  
ATOM   1268  C   ALA   171     -14.918   5.195   4.756  1.00 98.44           C  
ATOM   1269  O   ALA   171     -15.349   4.208   5.358  1.00 98.44           O  
ATOM   1270  CB  ALA   171     -14.109   4.574   2.468  1.00 98.44           C  
ATOM   1271  N   LEU   172     -14.189   6.125   5.402  1.00 98.63           N  
ATOM   1272  CA  LEU   172     -13.942   6.174   6.839  1.00 98.63           C  
ATOM   1273  C   LEU   172     -14.540   7.437   7.451  1.00 98.63           C  
ATOM   1274  O   LEU   172     -14.712   8.444   6.761  1.00 98.63           O  
ATOM   1275  CB  LEU   172     -12.439   6.117   7.127  1.00 98.63           C  
ATOM   1276  CG  LEU   172     -11.702   4.871   6.633  1.00 98.63           C  
ATOM   1277  CD1 LEU   172     -10.199   5.027   6.844  1.00 98.63           C  
ATOM   1278  CD2 LEU   172     -12.221   3.625   7.342  1.00 98.63           C  
ATOM   1279  N   GLY   173     -14.893   7.287   8.741  1.00 98.26           N  
ATOM   1280  CA  GLY   173     -15.199   8.505   9.475  1.00 98.26           C  
ATOM   1281  C   GLY   173     -14.037   9.478   9.526  1.00 98.26           C  
ATOM   1282  O   GLY   173     -12.885   9.089   9.321  1.00 98.26           O  
ATOM   1283  N   GLU   174     -14.358  10.721   9.811  1.00 98.45           N  
ATOM   1284  CA  GLU   174     -13.372  11.794   9.733  1.00 98.45           C  
ATOM   1285  C   GLU   174     -12.176  11.511  10.638  1.00 98.45           C  
ATOM   1286  O   GLU   174     -11.025  11.663  10.220  1.00 98.45           O  
ATOM   1287  CB  GLU   174     -14.006  13.137  10.104  1.00 98.45           C  
ATOM   1288  CG  GLU   174     -14.966  13.675   9.053  1.00 98.45           C  
ATOM   1289  CD  GLU   174     -15.608  14.996   9.447  1.00 98.45           C  
ATOM   1290  OE1 GLU   174     -16.455  15.511   8.682  1.00 98.45           O  
ATOM   1291  OE2 GLU   174     -15.261  15.521  10.529  1.00 98.45           O  
ATOM   1292  N   THR   175     -12.503  11.068  11.891  1.00 98.30           N  
ATOM   1293  CA  THR   175     -11.427  10.816  12.843  1.00 98.30           C  
ATOM   1294  C   THR   175     -10.550   9.659  12.373  1.00 98.30           C  
ATOM   1295  O   THR   175      -9.321   9.742  12.426  1.00 98.30           O  
ATOM   1296  CB  THR   175     -11.982  10.505  14.245  1.00 98.30           C  
ATOM   1297  OG1 THR   175     -12.721  11.637  14.722  1.00 98.30           O  
ATOM   1298  CG2 THR   175     -10.857  10.197  15.227  1.00 98.30           C  
ATOM   1299  N   GLN   176     -11.145   8.639  11.881  1.00 98.66           N  
ATOM   1300  CA  GLN   176     -10.422   7.464  11.405  1.00 98.66           C  
ATOM   1301  C   GLN   176      -9.626   7.783  10.143  1.00 98.66           C  
ATOM   1302  O   GLN   176      -8.488   7.335   9.991  1.00 98.66           O  
ATOM   1303  CB  GLN   176     -11.390   6.310  11.138  1.00 98.66           C  
ATOM   1304  CG  GLN   176     -11.961   5.681  12.402  1.00 98.66           C  
ATOM   1305  CD  GLN   176     -13.020   6.546  13.060  1.00 98.66           C  
ATOM   1306  OE1 GLN   176     -13.656   7.377  12.405  1.00 98.66           O  
ATOM   1307  NE2 GLN   176     -13.215   6.356  14.361  1.00 98.66           N  
ATOM   1308  N   ARG   177     -10.285   8.524   9.278  1.00 98.63           N  
ATOM   1309  CA  ARG   177      -9.607   8.934   8.052  1.00 98.63           C  
ATOM   1310  C   ARG   177      -8.359   9.753   8.365  1.00 98.63           C  
ATOM   1311  O   ARG   177      -7.293   9.514   7.795  1.00 98.63           O  
ATOM   1312  CB  ARG   177     -10.552   9.739   7.158  1.00 98.63           C  
ATOM   1313  CG  ARG   177      -9.940  10.151   5.828  1.00 98.63           C  
ATOM   1314  CD  ARG   177     -10.937  10.904   4.958  1.00 98.63           C  
ATOM   1315  NE  ARG   177     -11.327  12.175   5.562  1.00 98.63           N  
ATOM   1316  CZ  ARG   177     -12.583  12.582   5.728  1.00 98.63           C  
ATOM   1317  NH1 ARG   177     -13.599  11.822   5.336  1.00 98.63           N  
ATOM   1318  NH2 ARG   177     -12.825  13.758   6.290  1.00 98.63           N  
ATOM   1319  N   ALA   178      -8.441  10.715   9.258  1.00 98.70           N  
ATOM   1320  CA  ALA   178      -7.302  11.538   9.654  1.00 98.70           C  
ATOM   1321  C   ALA   178      -6.187  10.683  10.248  1.00 98.70           C  
ATOM   1322  O   ALA   178      -5.005  10.919   9.982  1.00 98.70           O  
ATOM   1323  CB  ALA   178      -7.739  12.606  10.653  1.00 98.70           C  
ATOM   1324  N   GLN   179      -6.596   9.696  11.011  1.00 98.78           N  
ATOM   1325  CA  GLN   179      -5.589   8.823  11.606  1.00 98.78           C  
ATOM   1326  C   GLN   179      -4.865   8.010  10.536  1.00 98.78           C  
ATOM   1327  O   GLN   179      -3.646   7.844  10.595  1.00 98.78           O  
ATOM   1328  CB  GLN   179      -6.229   7.887  12.633  1.00 98.78           C  
ATOM   1329  CG  GLN   179      -5.226   7.029  13.391  1.00 98.78           C  
ATOM   1330  CD  GLN   179      -4.257   7.852  14.219  1.00 98.78           C  
ATOM   1331  OE1 GLN   179      -4.665   8.737  14.979  1.00 98.78           O  
ATOM   1332  NE2 GLN   179      -2.967   7.568  14.078  1.00 98.78           N  
ATOM   1333  N   LEU   180      -5.637   7.486   9.601  1.00 98.86           N  
ATOM   1334  CA  LEU   180      -5.002   6.751   8.513  1.00 98.86           C  
ATOM   1335  C   LEU   180      -3.969   7.618   7.801  1.00 98.86           C  
ATOM   1336  O   LEU   180      -2.838   7.182   7.572  1.00 98.86           O  
ATOM   1337  CB  LEU   180      -6.052   6.262   7.511  1.00 98.86           C  
ATOM   1338  CG  LEU   180      -5.527   5.477   6.308  1.00 98.86           C  
ATOM   1339  CD1 LEU   180      -4.807   4.215   6.771  1.00 98.86           C  
ATOM   1340  CD2 LEU   180      -6.668   5.130   5.357  1.00 98.86           C  
ATOM   1341  N   VAL   181      -4.361   8.842   7.554  1.00 98.83           N  
ATOM   1342  CA  VAL   181      -3.475   9.766   6.855  1.00 98.83           C  
ATOM   1343  C   VAL   181      -2.237  10.039   7.706  1.00 98.83           C  
ATOM   1344  O   VAL   181      -1.116  10.065   7.192  1.00 98.83           O  
ATOM   1345  CB  VAL   181      -4.191  11.092   6.515  1.00 98.83           C  
ATOM   1346  CG1 VAL   181      -3.183  12.154   6.079  1.00 98.83           C  
ATOM   1347  CG2 VAL   181      -5.240  10.869   5.428  1.00 98.83           C  
ATOM   1348  N   THR   182      -2.409  10.187   9.012  1.00 98.75           N  
ATOM   1349  CA  THR   182      -1.280  10.400   9.912  1.00 98.75           C  
ATOM   1350  C   THR   182      -0.297   9.237   9.830  1.00 98.75           C  
ATOM   1351  O   THR   182       0.913   9.446   9.713  1.00 98.75           O  
ATOM   1352  CB  THR   182      -1.752  10.576  11.367  1.00 98.75           C  
ATOM   1353  OG1 THR   182      -2.483  11.803  11.482  1.00 98.75           O  
ATOM   1354  CG2 THR   182      -0.568  10.612  12.328  1.00 98.75           C  
ATOM   1355  N   TRP   183      -0.861   7.995   9.794  1.00 98.73           N  
ATOM   1356  CA  TRP   183       0.020   6.834   9.717  1.00 98.73           C  
ATOM   1357  C   TRP   183       0.754   6.796   8.381  1.00 98.73           C  
ATOM   1358  O   TRP   183       1.951   6.504   8.331  1.00 98.73           O  
ATOM   1359  CB  TRP   183      -0.777   5.541   9.913  1.00 98.73           C  
ATOM   1360  CG  TRP   183      -1.263   5.332  11.316  1.00 98.73           C  
ATOM   1361  CD1 TRP   183      -0.688   5.799  12.465  1.00 98.73           C  
ATOM   1362  CD2 TRP   183      -2.423   4.597  11.717  1.00 98.73           C  
ATOM   1363  NE1 TRP   183      -1.422   5.399  13.557  1.00 98.73           N  
ATOM   1364  CE2 TRP   183      -2.491   4.661  13.126  1.00 98.73           C  
ATOM   1365  CE3 TRP   183      -3.413   3.891  11.021  1.00 98.73           C  
ATOM   1366  CZ2 TRP   183      -3.512   4.043  13.852  1.00 98.73           C  
ATOM   1367  CZ3 TRP   183      -4.428   3.277  11.745  1.00 98.73           C  
ATOM   1368  CH2 TRP   183      -4.468   3.359  13.147  1.00 98.73           C  
ATOM   1369  N   LEU   184       0.160   7.131   7.343  1.00 98.80           N  
ATOM   1370  CA  LEU   184       0.764   7.088   6.016  1.00 98.80           C  
ATOM   1371  C   LEU   184       1.857   8.143   5.881  1.00 98.80           C  
ATOM   1372  O   LEU   184       2.912   7.880   5.299  1.00 98.80           O  
ATOM   1373  CB  LEU   184      -0.300   7.297   4.935  1.00 98.80           C  
ATOM   1374  CG  LEU   184      -1.274   6.140   4.710  1.00 98.80           C  
ATOM   1375  CD1 LEU   184      -2.404   6.572   3.781  1.00 98.80           C  
ATOM   1376  CD2 LEU   184      -0.544   4.928   4.143  1.00 98.80           C  
ATOM   1377  N   LYS   185       1.614   9.341   6.443  1.00 98.61           N  
ATOM   1378  CA  LYS   185       2.638  10.381   6.411  1.00 98.61           C  
ATOM   1379  C   LYS   185       3.876   9.957   7.197  1.00 98.61           C  
ATOM   1380  O   LYS   185       4.983  10.424   6.920  1.00 98.61           O  
ATOM   1381  CB  LYS   185       2.088  11.694   6.970  1.00 98.61           C  
ATOM   1382  CG  LYS   185       1.110  12.399   6.042  1.00 98.61           C  
ATOM   1383  CD  LYS   185       0.514  13.639   6.696  1.00 98.61           C  
ATOM   1384  CE  LYS   185      -0.403  14.391   5.740  1.00 98.61           C  
ATOM   1385  NZ  LYS   185      -1.103  15.522   6.419  1.00 98.61           N  
ATOM   1386  N   GLY   186       3.637   9.058   8.170  1.00 98.29           N  
ATOM   1387  CA  GLY   186       4.738   8.642   9.024  1.00 98.29           C  
ATOM   1388  C   GLY   186       5.543   7.494   8.442  1.00 98.29           C  
ATOM   1389  O   GLY   186       6.410   6.933   9.116  1.00 98.29           O  
ATOM   1390  N   ASN   187       5.154   7.115   7.158  1.00 98.40           N  
ATOM   1391  CA  ASN   187       5.890   6.034   6.511  1.00 98.40           C  
ATOM   1392  C   ASN   187       7.382   6.344   6.429  1.00 98.40           C  
ATOM   1393  O   ASN   187       7.771   7.450   6.049  1.00 98.40           O  
ATOM   1394  CB  ASN   187       5.327   5.761   5.115  1.00 98.40           C  
ATOM   1395  CG  ASN   187       6.003   4.589   4.432  1.00 98.40           C  
ATOM   1396  OD1 ASN   187       6.303   3.574   5.066  1.00 98.40           O  
ATOM   1397  ND2 ASN   187       6.247   4.719   3.133  1.00 98.40           N  
ATOM   1398  N   THR   188       8.242   5.321   6.710  1.00 97.41           N  
ATOM   1399  CA  THR   188       9.687   5.522   6.723  1.00 97.41           C  
ATOM   1400  C   THR   188      10.357   4.703   5.624  1.00 97.41           C  
ATOM   1401  O   THR   188      11.587   4.655   5.540  1.00 97.41           O  
ATOM   1402  CB  THR   188      10.291   5.146   8.089  1.00 97.41           C  
ATOM   1403  OG1 THR   188      10.052   3.757   8.344  1.00 97.41           O  
ATOM   1404  CG2 THR   188       9.670   5.972   9.211  1.00 97.41           C  
ATOM   1405  N   THR   189       9.577   4.031   4.775  1.00 95.71           N  
ATOM   1406  CA  THR   189      10.205   3.150   3.797  1.00 95.71           C  
ATOM   1407  C   THR   189      10.154   3.768   2.402  1.00 95.71           C  
ATOM   1408  O   THR   189      10.571   3.142   1.425  1.00 95.71           O  
ATOM   1409  CB  THR   189       9.527   1.768   3.774  1.00 95.71           C  
ATOM   1410  OG1 THR   189       8.163   1.918   3.362  1.00 95.71           O  
ATOM   1411  CG2 THR   189       9.561   1.116   5.152  1.00 95.71           C  
ATOM   1412  N   GLY   190       9.708   5.002   2.231  1.00 93.51           N  
ATOM   1413  CA  GLY   190       9.384   5.480   0.896  1.00 93.51           C  
ATOM   1414  C   GLY   190      10.269   6.625   0.441  1.00 93.51           C  
ATOM   1415  O   GLY   190       9.996   7.258  -0.581  1.00 93.51           O  
ATOM   1416  N   ALA   191      11.357   6.912   1.252  1.00 95.30           N  
ATOM   1417  CA  ALA   191      12.138   8.108   0.947  1.00 95.30           C  
ATOM   1418  C   ALA   191      12.708   8.045  -0.468  1.00 95.30           C  
ATOM   1419  O   ALA   191      12.816   9.069  -1.146  1.00 95.30           O  
ATOM   1420  CB  ALA   191      13.264   8.282   1.963  1.00 95.30           C  
ATOM   1421  N   ALA   192      13.045   6.864  -0.894  1.00 94.89           N  
ATOM   1422  CA  ALA   192      13.730   6.715  -2.175  1.00 94.89           C  
ATOM   1423  C   ALA   192      12.744   6.374  -3.289  1.00 94.89           C  
ATOM   1424  O   ALA   192      13.149   6.047  -4.407  1.00 94.89           O  
ATOM   1425  CB  ALA   192      14.811   5.641  -2.079  1.00 94.89           C  
ATOM   1426  N   SER   193      11.508   6.387  -3.024  1.00 96.41           N  
ATOM   1427  CA  SER   193      10.510   6.023  -4.024  1.00 96.41           C  
ATOM   1428  C   SER   193       9.737   7.247  -4.506  1.00 96.41           C  
ATOM   1429  O   SER   193      10.324   8.178  -5.061  1.00 96.41           O  
ATOM   1430  CB  SER   193       9.538   4.987  -3.458  1.00 96.41           C  
ATOM   1431  OG  SER   193       8.826   5.515  -2.353  1.00 96.41           O  
ATOM   1432  N   ILE   194       8.397   7.278  -4.443  1.00 97.78           N  
ATOM   1433  CA  ILE   194       7.588   8.377  -4.958  1.00 97.78           C  
ATOM   1434  C   ILE   194       8.082   9.699  -4.376  1.00 97.78           C  
ATOM   1435  O   ILE   194       8.267  10.675  -5.107  1.00 97.78           O  
ATOM   1436  CB  ILE   194       6.090   8.175  -4.635  1.00 97.78           C  
ATOM   1437  CG1 ILE   194       5.458   7.188  -5.623  1.00 97.78           C  
ATOM   1438  CG2 ILE   194       5.349   9.516  -4.651  1.00 97.78           C  
ATOM   1439  CD1 ILE   194       4.014   6.831  -5.302  1.00 97.78           C  
ATOM   1440  N   ARG   195       8.456   9.769  -3.077  1.00 97.39           N  
ATOM   1441  CA  ARG   195       8.872  10.997  -2.408  1.00 97.39           C  
ATOM   1442  C   ARG   195      10.099  11.600  -3.084  1.00 97.39           C  
ATOM   1443  O   ARG   195      10.231  12.823  -3.165  1.00 97.39           O  
ATOM   1444  CB  ARG   195       9.166  10.732  -0.930  1.00 97.39           C  
ATOM   1445  CG  ARG   195       7.931  10.404  -0.105  1.00 97.39           C  
ATOM   1446  CD  ARG   195       8.282  10.115   1.347  1.00 97.39           C  
ATOM   1447  NE  ARG   195       7.116   9.673   2.106  1.00 97.39           N  
ATOM   1448  CZ  ARG   195       6.455  10.421   2.985  1.00 97.39           C  
ATOM   1449  NH1 ARG   195       6.834  11.670   3.233  1.00 97.39           N  
ATOM   1450  NH2 ARG   195       5.406   9.919   3.620  1.00 97.39           N  
ATOM   1451  N   ALA   196      10.940  10.751  -3.578  1.00 97.26           N  
ATOM   1452  CA  ALA   196      12.201  11.211  -4.153  1.00 97.26           C  
ATOM   1453  C   ALA   196      11.967  11.957  -5.464  1.00 97.26           C  
ATOM   1454  O   ALA   196      12.829  12.712  -5.918  1.00 97.26           O  
ATOM   1455  CB  ALA   196      13.145  10.033  -4.376  1.00 97.26           C  
ATOM   1456  N   GLY   197      10.810  11.748  -6.037  1.00 97.03           N  
ATOM   1457  CA  GLY   197      10.547  12.368  -7.325  1.00 97.03           C  
ATOM   1458  C   GLY   197       9.701  13.624  -7.222  1.00 97.03           C  
ATOM   1459  O   GLY   197       9.396  14.258  -8.234  1.00 97.03           O  
ATOM   1460  N   LEU   198       9.319  14.015  -6.039  1.00 97.52           N  
ATOM   1461  CA  LEU   198       8.418  15.146  -5.846  1.00 97.52           C  
ATOM   1462  C   LEU   198       9.136  16.301  -5.156  1.00 97.52           C  
ATOM   1463  O   LEU   198      10.146  16.094  -4.479  1.00 97.52           O  
ATOM   1464  CB  LEU   198       7.197  14.725  -5.025  1.00 97.52           C  
ATOM   1465  CG  LEU   198       6.334  13.609  -5.616  1.00 97.52           C  
ATOM   1466  CD1 LEU   198       5.295  13.147  -4.600  1.00 97.52           C  
ATOM   1467  CD2 LEU   198       5.661  14.077  -6.902  1.00 97.52           C  
ATOM   1468  N   PRO   199       8.594  17.610  -5.376  1.00 96.51           N  
ATOM   1469  CA  PRO   199       9.143  18.737  -4.618  1.00 96.51           C  
ATOM   1470  C   PRO   199       9.114  18.504  -3.109  1.00 96.51           C  
ATOM   1471  O   PRO   199       8.132  17.976  -2.581  1.00 96.51           O  
ATOM   1472  CB  PRO   199       8.230  19.902  -5.009  1.00 96.51           C  
ATOM   1473  CG  PRO   199       7.762  19.574  -6.390  1.00 96.51           C  
ATOM   1474  CD  PRO   199       7.519  18.095  -6.472  1.00 96.51           C  
ATOM   1475  N   THR   200      10.115  18.905  -2.421  1.00 95.07           N  
ATOM   1476  CA  THR   200      10.254  18.617  -0.998  1.00 95.07           C  
ATOM   1477  C   THR   200       9.222  19.394  -0.186  1.00 95.07           C  
ATOM   1478  O   THR   200       8.949  19.056   0.968  1.00 95.07           O  
ATOM   1479  CB  THR   200      11.669  18.956  -0.494  1.00 95.07           C  
ATOM   1480  OG1 THR   200      11.969  20.321  -0.814  1.00 95.07           O  
ATOM   1481  CG2 THR   200      12.714  18.053  -1.141  1.00 95.07           C  
ATOM   1482  N   SER   201       8.735  20.504  -0.790  1.00 96.24           N  
ATOM   1483  CA  SER   201       7.748  21.321  -0.092  1.00 96.24           C  
ATOM   1484  C   SER   201       6.399  20.613  -0.016  1.00 96.24           C  
ATOM   1485  O   SER   201       5.509  21.039   0.723  1.00 96.24           O  
ATOM   1486  CB  SER   201       7.584  22.674  -0.785  1.00 96.24           C  
ATOM   1487  OG  SER   201       7.181  22.503  -2.133  1.00 96.24           O  
ATOM   1488  N   TRP   202       6.182  19.521  -0.774  1.00 97.45           N  
ATOM   1489  CA  TRP   202       4.930  18.771  -0.762  1.00 97.45           C  
ATOM   1490  C   TRP   202       4.895  17.790   0.405  1.00 97.45           C  
ATOM   1491  O   TRP   202       5.928  17.244   0.797  1.00 97.45           O  
ATOM   1492  CB  TRP   202       4.739  18.021  -2.083  1.00 97.45           C  
ATOM   1493  CG  TRP   202       4.528  18.916  -3.266  1.00 97.45           C  
ATOM   1494  CD1 TRP   202       4.638  20.278  -3.299  1.00 97.45           C  
ATOM   1495  CD2 TRP   202       4.166  18.510  -4.590  1.00 97.45           C  
ATOM   1496  NE1 TRP   202       4.365  20.744  -4.565  1.00 97.45           N  
ATOM   1497  CE2 TRP   202       4.073  19.681  -5.375  1.00 97.45           C  
ATOM   1498  CE3 TRP   202       3.911  17.269  -5.189  1.00 97.45           C  
ATOM   1499  CZ2 TRP   202       3.736  19.646  -6.730  1.00 97.45           C  
ATOM   1500  CZ3 TRP   202       3.575  17.237  -6.537  1.00 97.45           C  
ATOM   1501  CH2 TRP   202       3.492  18.419  -7.291  1.00 97.45           C  
ATOM   1502  N   THR   203       3.738  17.606   1.022  1.00 97.59           N  
ATOM   1503  CA  THR   203       3.505  16.579   2.032  1.00 97.59           C  
ATOM   1504  C   THR   203       3.010  15.288   1.387  1.00 97.59           C  
ATOM   1505  O   THR   203       2.141  15.317   0.513  1.00 97.59           O  
ATOM   1506  CB  THR   203       2.486  17.053   3.085  1.00 97.59           C  
ATOM   1507  OG1 THR   203       2.963  18.260   3.693  1.00 97.59           O  
ATOM   1508  CG2 THR   203       2.284  15.998   4.168  1.00 97.59           C  
ATOM   1509  N   VAL   204       3.555  14.166   1.858  1.00 98.42           N  
ATOM   1510  CA  VAL   204       3.246  12.887   1.227  1.00 98.42           C  
ATOM   1511  C   VAL   204       2.919  11.848   2.298  1.00 98.42           C  
ATOM   1512  O   VAL   204       3.654  11.704   3.277  1.00 98.42           O  
ATOM   1513  CB  VAL   204       4.413  12.393   0.344  1.00 98.42           C  
ATOM   1514  CG1 VAL   204       4.056  11.072  -0.333  1.00 98.42           C  
ATOM   1515  CG2 VAL   204       4.778  13.449  -0.697  1.00 98.42           C  
ATOM   1516  N   GLY   205       1.822  11.175   2.119  1.00 98.68           N  
ATOM   1517  CA  GLY   205       1.499   9.939   2.814  1.00 98.68           C  
ATOM   1518  C   GLY   205       1.522   8.722   1.910  1.00 98.68           C  
ATOM   1519  O   GLY   205       0.623   8.537   1.086  1.00 98.68           O  
ATOM   1520  N   ASP   206       2.528   7.934   2.112  1.00 98.61           N  
ATOM   1521  CA  ASP   206       2.629   6.829   1.164  1.00 98.61           C  
ATOM   1522  C   ASP   206       2.867   5.505   1.888  1.00 98.61           C  
ATOM   1523  O   ASP   206       3.070   5.484   3.104  1.00 98.61           O  
ATOM   1524  CB  ASP   206       3.751   7.086   0.156  1.00 98.61           C  
ATOM   1525  CG  ASP   206       5.132   7.073   0.789  1.00 98.61           C  
ATOM   1526  OD1 ASP   206       5.248   7.342   2.004  1.00 98.61           O  
ATOM   1527  OD2 ASP   206       6.112   6.795   0.066  1.00 98.61           O  
ATOM   1528  N   LYS   207       2.624   4.382   1.106  1.00 98.70           N  
ATOM   1529  CA  LYS   207       2.969   3.030   1.536  1.00 98.70           C  
ATOM   1530  C   LYS   207       3.719   2.279   0.440  1.00 98.70           C  
ATOM   1531  O   LYS   207       3.184   2.061  -0.649  1.00 98.70           O  
ATOM   1532  CB  LYS   207       1.711   2.256   1.934  1.00 98.70           C  
ATOM   1533  CG  LYS   207       1.984   0.842   2.425  1.00 98.70           C  
ATOM   1534  CD  LYS   207       2.749   0.846   3.743  1.00 98.70           C  
ATOM   1535  CE  LYS   207       3.397  -0.503   4.018  1.00 98.70           C  
ATOM   1536  NZ  LYS   207       4.635  -0.699   3.205  1.00 98.70           N  
ATOM   1537  N   THR   208       4.936   1.827   0.806  1.00 98.41           N  
ATOM   1538  CA  THR   208       5.735   1.075  -0.156  1.00 98.41           C  
ATOM   1539  C   THR   208       5.457  -0.421  -0.037  1.00 98.41           C  
ATOM   1540  O   THR   208       4.802  -0.863   0.909  1.00 98.41           O  
ATOM   1541  CB  THR   208       7.239   1.338   0.040  1.00 98.41           C  
ATOM   1542  OG1 THR   208       7.614   0.963   1.371  1.00 98.41           O  
ATOM   1543  CG2 THR   208       7.572   2.811  -0.173  1.00 98.41           C  
ATOM   1544  N   GLY   209       5.862  -1.207  -0.983  1.00 97.49           N  
ATOM   1545  CA  GLY   209       5.777  -2.659  -1.003  1.00 97.49           C  
ATOM   1546  C   GLY   209       6.841  -3.307  -1.868  1.00 97.49           C  
ATOM   1547  O   GLY   209       7.241  -2.749  -2.892  1.00 97.49           O  
ATOM   1548  N   SER   210       7.347  -4.440  -1.373  1.00 96.73           N  
ATOM   1549  CA  SER   210       8.309  -5.233  -2.133  1.00 96.73           C  
ATOM   1550  C   SER   210       8.006  -6.723  -2.022  1.00 96.73           C  
ATOM   1551  O   SER   210       7.477  -7.181  -1.008  1.00 96.73           O  
ATOM   1552  CB  SER   210       9.733  -4.956  -1.649  1.00 96.73           C  
ATOM   1553  OG  SER   210       9.894  -5.363  -0.301  1.00 96.73           O  
ATOM   1554  N   GLY   211       8.270  -7.427  -3.091  1.00 94.77           N  
ATOM   1555  CA  GLY   211       8.039  -8.863  -3.088  1.00 94.77           C  
ATOM   1556  C   GLY   211       8.965  -9.618  -4.023  1.00 94.77           C  
ATOM   1557  O   GLY   211       9.980  -9.079  -4.468  1.00 94.77           O  
ATOM   1558  N   ASP   212       8.657 -10.846  -4.262  1.00 95.29           N  
ATOM   1559  CA  ASP   212       9.444 -11.705  -5.141  1.00 95.29           C  
ATOM   1560  C   ASP   212       9.354 -11.237  -6.592  1.00 95.29           C  
ATOM   1561  O   ASP   212       8.538 -10.374  -6.922  1.00 95.29           O  
ATOM   1562  CB  ASP   212       8.978 -13.158  -5.029  1.00 95.29           C  
ATOM   1563  CG  ASP   212       9.330 -13.792  -3.695  1.00 95.29           C  
ATOM   1564  OD1 ASP   212      10.100 -13.189  -2.917  1.00 95.29           O  
ATOM   1565  OD2 ASP   212       8.836 -14.907  -3.420  1.00 95.29           O  
ATOM   1566  N   TYR   213      10.225 -11.696  -7.398  1.00 94.87           N  
ATOM   1567  CA  TYR   213      10.268 -11.474  -8.839  1.00 94.87           C  
ATOM   1568  C   TYR   213      10.391  -9.989  -9.159  1.00 94.87           C  
ATOM   1569  O   TYR   213       9.798  -9.504 -10.125  1.00 94.87           O  
ATOM   1570  CB  TYR   213       9.017 -12.049  -9.509  1.00 94.87           C  
ATOM   1571  CG  TYR   213       8.926 -13.554  -9.435  1.00 94.87           C  
ATOM   1572  CD1 TYR   213       9.588 -14.358 -10.360  1.00 94.87           C  
ATOM   1573  CD2 TYR   213       8.179 -14.175  -8.441  1.00 94.87           C  
ATOM   1574  CE1 TYR   213       9.506 -15.744 -10.297  1.00 94.87           C  
ATOM   1575  CE2 TYR   213       8.090 -15.561  -8.367  1.00 94.87           C  
ATOM   1576  CZ  TYR   213       8.756 -16.336  -9.298  1.00 94.87           C  
ATOM   1577  OH  TYR   213       8.671 -17.708  -9.231  1.00 94.87           O  
ATOM   1578  N   GLY   214      11.060  -9.222  -8.141  1.00 95.14           N  
ATOM   1579  CA  GLY   214      11.470  -7.851  -8.397  1.00 95.14           C  
ATOM   1580  C   GLY   214      10.329  -6.857  -8.296  1.00 95.14           C  
ATOM   1581  O   GLY   214      10.374  -5.787  -8.906  1.00 95.14           O  
ATOM   1582  N   THR   215       9.242  -7.270  -7.594  1.00 96.90           N  
ATOM   1583  CA  THR   215       8.103  -6.380  -7.397  1.00 96.90           C  
ATOM   1584  C   THR   215       8.466  -5.236  -6.455  1.00 96.90           C  
ATOM   1585  O   THR   215       8.997  -5.466  -5.367  1.00 96.90           O  
ATOM   1586  CB  THR   215       6.888  -7.144  -6.837  1.00 96.90           C  
ATOM   1587  OG1 THR   215       6.461  -8.119  -7.796  1.00 96.90           O  
ATOM   1588  CG2 THR   215       5.730  -6.196  -6.544  1.00 96.90           C  
ATOM   1589  N   THR   216       8.306  -3.980  -6.925  1.00 97.49           N  
ATOM   1590  CA  THR   216       8.529  -2.750  -6.174  1.00 97.49           C  
ATOM   1591  C   THR   216       7.375  -1.773  -6.382  1.00 97.49           C  
ATOM   1592  O   THR   216       7.098  -1.362  -7.511  1.00 97.49           O  
ATOM   1593  CB  THR   216       9.854  -2.078  -6.582  1.00 97.49           C  
ATOM   1594  OG1 THR   216      10.916  -3.035  -6.486  1.00 97.49           O  
ATOM   1595  CG2 THR   216      10.170  -0.892  -5.677  1.00 97.49           C  
ATOM   1596  N   ASN   217       6.697  -1.514  -5.301  1.00 98.28           N  
ATOM   1597  CA  ASN   217       5.478  -0.716  -5.378  1.00 98.28           C  
ATOM   1598  C   ASN   217       5.553   0.510  -4.472  1.00 98.28           C  
ATOM   1599  O   ASN   217       6.329   0.534  -3.515  1.00 98.28           O  
ATOM   1600  CB  ASN   217       4.257  -1.566  -5.021  1.00 98.28           C  
ATOM   1601  CG  ASN   217       4.169  -2.836  -5.843  1.00 98.28           C  
ATOM   1602  OD1 ASN   217       4.556  -2.860  -7.014  1.00 98.28           O  
ATOM   1603  ND2 ASN   217       3.659  -3.901  -5.236  1.00 98.28           N  
ATOM   1604  N   ASP   218       4.711   1.497  -4.817  1.00 98.67           N  
ATOM   1605  CA  ASP   218       4.408   2.618  -3.933  1.00 98.67           C  
ATOM   1606  C   ASP   218       3.076   3.266  -4.305  1.00 98.67           C  
ATOM   1607  O   ASP   218       2.748   3.388  -5.487  1.00 98.67           O  
ATOM   1608  CB  ASP   218       5.530   3.657  -3.979  1.00 98.67           C  
ATOM   1609  CG  ASP   218       5.604   4.506  -2.722  1.00 98.67           C  
ATOM   1610  OD1 ASP   218       4.726   4.373  -1.844  1.00 98.67           O  
ATOM   1611  OD2 ASP   218       6.548   5.318  -2.611  1.00 98.67           O  
ATOM   1612  N   ILE   219       2.239   3.621  -3.288  1.00 98.82           N  
ATOM   1613  CA  ILE   219       0.996   4.363  -3.469  1.00 98.82           C  
ATOM   1614  C   ILE   219       0.989   5.588  -2.556  1.00 98.82           C  
ATOM   1615  O   ILE   219       1.485   5.533  -1.429  1.00 98.82           O  
ATOM   1616  CB  ILE   219      -0.237   3.476  -3.185  1.00 98.82           C  
ATOM   1617  CG1 ILE   219      -0.197   2.949  -1.747  1.00 98.82           C  
ATOM   1618  CG2 ILE   219      -0.316   2.323  -4.190  1.00 98.82           C  
ATOM   1619  CD1 ILE   219      -1.407   2.109  -1.361  1.00 98.82           C  
ATOM   1620  N   ALA   220       0.383   6.648  -3.027  1.00 98.80           N  
ATOM   1621  CA  ALA   220       0.557   7.868  -2.243  1.00 98.80           C  
ATOM   1622  C   ALA   220      -0.619   8.820  -2.441  1.00 98.80           C  
ATOM   1623  O   ALA   220      -1.160   8.927  -3.544  1.00 98.80           O  
ATOM   1624  CB  ALA   220       1.866   8.559  -2.617  1.00 98.80           C  
ATOM   1625  N   VAL   221      -1.073   9.440  -1.375  1.00 98.74           N  
ATOM   1626  CA  VAL   221      -1.806  10.700  -1.424  1.00 98.74           C  
ATOM   1627  C   VAL   221      -0.842  11.867  -1.217  1.00 98.74           C  
ATOM   1628  O   VAL   221      -0.026  11.849  -0.292  1.00 98.74           O  
ATOM   1629  CB  VAL   221      -2.931  10.744  -0.366  1.00 98.74           C  
ATOM   1630  CG1 VAL   221      -2.354  10.611   1.042  1.00 98.74           C  
ATOM   1631  CG2 VAL   221      -3.736  12.036  -0.497  1.00 98.74           C  
ATOM   1632  N   ILE   222      -0.865  12.835  -2.114  1.00 98.53           N  
ATOM   1633  CA  ILE   222       0.120  13.908  -2.204  1.00 98.53           C  
ATOM   1634  C   ILE   222      -0.574  15.259  -2.047  1.00 98.53           C  
ATOM   1635  O   ILE   222      -1.587  15.523  -2.699  1.00 98.53           O  
ATOM   1636  CB  ILE   222       0.894  13.855  -3.540  1.00 98.53           C  
ATOM   1637  CG1 ILE   222       1.558  12.485  -3.718  1.00 98.53           C  
ATOM   1638  CG2 ILE   222       1.931  14.979  -3.609  1.00 98.53           C  
ATOM   1639  CD1 ILE   222       1.725  12.062  -5.171  1.00 98.53           C  
ATOM   1640  N   TRP   223      -0.056  16.154  -1.176  1.00 97.99           N  
ATOM   1641  CA  TRP   223      -0.604  17.490  -0.962  1.00 97.99           C  
ATOM   1642  C   TRP   223       0.370  18.561  -1.441  1.00 97.99           C  
ATOM   1643  O   TRP   223       1.228  19.014  -0.680  1.00 97.99           O  
ATOM   1644  CB  TRP   223      -0.932  17.705   0.518  1.00 97.99           C  
ATOM   1645  CG  TRP   223      -2.011  16.805   1.040  1.00 97.99           C  
ATOM   1646  CD1 TRP   223      -3.352  17.066   1.086  1.00 97.99           C  
ATOM   1647  CD2 TRP   223      -1.837  15.498   1.596  1.00 97.99           C  
ATOM   1648  NE1 TRP   223      -4.023  16.000   1.637  1.00 97.99           N  
ATOM   1649  CE2 TRP   223      -3.118  15.025   1.958  1.00 97.99           C  
ATOM   1650  CE3 TRP   223      -0.722  14.680   1.823  1.00 97.99           C  
ATOM   1651  CZ2 TRP   223      -3.313  13.768   2.535  1.00 97.99           C  
ATOM   1652  CZ3 TRP   223      -0.919  13.430   2.397  1.00 97.99           C  
ATOM   1653  CH2 TRP   223      -2.206  12.988   2.746  1.00 97.99           C  
ATOM   1654  N   PRO   224       0.210  18.965  -2.756  1.00 96.70           N  
ATOM   1655  CA  PRO   224       0.994  20.118  -3.205  1.00 96.70           C  
ATOM   1656  C   PRO   224       0.595  21.413  -2.500  1.00 96.70           C  
ATOM   1657  O   PRO   224      -0.511  21.512  -1.962  1.00 96.70           O  
ATOM   1658  CB  PRO   224       0.684  20.193  -4.702  1.00 96.70           C  
ATOM   1659  CG  PRO   224       0.154  18.840  -5.051  1.00 96.70           C  
ATOM   1660  CD  PRO   224      -0.581  18.294  -3.860  1.00 96.70           C  
ATOM   1661  N   GLN   225       1.582  22.423  -2.429  1.00 95.31           N  
ATOM   1662  CA  GLN   225       1.268  23.718  -1.837  1.00 95.31           C  
ATOM   1663  C   GLN   225       0.316  24.513  -2.726  1.00 95.31           C  
ATOM   1664  O   GLN   225       0.584  24.707  -3.914  1.00 95.31           O  
ATOM   1665  CB  GLN   225       2.546  24.520  -1.586  1.00 95.31           C  
ATOM   1666  CG  GLN   225       3.421  23.951  -0.477  1.00 95.31           C  
ATOM   1667  CD  GLN   225       4.648  24.801  -0.204  1.00 95.31           C  
ATOM   1668  OE1 GLN   225       4.824  25.870  -0.798  1.00 95.31           O  
ATOM   1669  NE2 GLN   225       5.505  24.332   0.697  1.00 95.31           N  
ATOM   1670  N   GLY   226      -0.819  24.834  -2.236  1.00 94.92           N  
ATOM   1671  CA  GLY   226      -1.708  25.754  -2.927  1.00 94.92           C  
ATOM   1672  C   GLY   226      -2.616  25.067  -3.929  1.00 94.92           C  
ATOM   1673  O   GLY   226      -3.097  25.697  -4.873  1.00 94.92           O  
ATOM   1674  N   ARG   227      -2.615  23.724  -3.881  1.00 93.02           N  
ATOM   1675  CA  ARG   227      -3.478  23.028  -4.829  1.00 93.02           C  
ATOM   1676  C   ARG   227      -4.118  21.801  -4.188  1.00 93.02           C  
ATOM   1677  O   ARG   227      -3.661  21.329  -3.145  1.00 93.02           O  
ATOM   1678  CB  ARG   227      -2.688  22.617  -6.074  1.00 93.02           C  
ATOM   1679  CG  ARG   227      -1.719  21.469  -5.837  1.00 93.02           C  
ATOM   1680  CD  ARG   227      -1.049  21.022  -7.129  1.00 93.02           C  
ATOM   1681  NE  ARG   227      -1.921  20.156  -7.917  1.00 93.02           N  
ATOM   1682  CZ  ARG   227      -1.725  19.843  -9.195  1.00 93.02           C  
ATOM   1683  NH1 ARG   227      -0.678  20.322  -9.858  1.00 93.02           N  
ATOM   1684  NH2 ARG   227      -2.582  19.046  -9.817  1.00 93.02           N  
ATOM   1685  N   ALA   228      -5.203  21.261  -4.766  1.00 97.17           N  
ATOM   1686  CA  ALA   228      -5.892  20.063  -4.291  1.00 97.17           C  
ATOM   1687  C   ALA   228      -4.951  18.862  -4.268  1.00 97.17           C  
ATOM   1688  O   ALA   228      -3.963  18.825  -5.005  1.00 97.17           O  
ATOM   1689  CB  ALA   228      -7.107  19.766  -5.166  1.00 97.17           C  
ATOM   1690  N   PRO   229      -5.231  17.837  -3.505  1.00 98.24           N  
ATOM   1691  CA  PRO   229      -4.398  16.635  -3.429  1.00 98.24           C  
ATOM   1692  C   PRO   229      -4.401  15.832  -4.728  1.00 98.24           C  
ATOM   1693  O   PRO   229      -5.341  15.937  -5.521  1.00 98.24           O  
ATOM   1694  CB  PRO   229      -5.035  15.835  -2.291  1.00 98.24           C  
ATOM   1695  CG  PRO   229      -5.732  16.855  -1.450  1.00 98.24           C  
ATOM   1696  CD  PRO   229      -6.240  17.946  -2.348  1.00 98.24           C  
ATOM   1697  N   LEU   230      -3.327  15.045  -4.884  1.00 98.33           N  
ATOM   1698  CA  LEU   230      -3.179  14.016  -5.906  1.00 98.33           C  
ATOM   1699  C   LEU   230      -3.156  12.626  -5.280  1.00 98.33           C  
ATOM   1700  O   LEU   230      -2.730  12.464  -4.134  1.00 98.33           O  
ATOM   1701  CB  LEU   230      -1.899  14.244  -6.716  1.00 98.33           C  
ATOM   1702  CG  LEU   230      -1.721  15.637  -7.323  1.00 98.33           C  
ATOM   1703  CD1 LEU   230      -0.309  15.795  -7.879  1.00 98.33           C  
ATOM   1704  CD2 LEU   230      -2.760  15.884  -8.411  1.00 98.33           C  
ATOM   1705  N   VAL   231      -3.637  11.667  -6.028  1.00 98.67           N  
ATOM   1706  CA  VAL   231      -3.439  10.266  -5.675  1.00 98.67           C  
ATOM   1707  C   VAL   231      -2.613   9.573  -6.757  1.00 98.67           C  
ATOM   1708  O   VAL   231      -2.979   9.593  -7.935  1.00 98.67           O  
ATOM   1709  CB  VAL   231      -4.785   9.533  -5.481  1.00 98.67           C  
ATOM   1710  CG1 VAL   231      -4.554   8.074  -5.088  1.00 98.67           C  
ATOM   1711  CG2 VAL   231      -5.632  10.245  -4.428  1.00 98.67           C  
ATOM   1712  N   LEU   232      -1.528   9.020  -6.320  1.00 98.66           N  
ATOM   1713  CA  LEU   232      -0.613   8.397  -7.271  1.00 98.66           C  
ATOM   1714  C   LEU   232      -0.294   6.964  -6.858  1.00 98.66           C  
ATOM   1715  O   LEU   232       0.113   6.717  -5.721  1.00 98.66           O  
ATOM   1716  CB  LEU   232       0.680   9.208  -7.381  1.00 98.66           C  
ATOM   1717  CG  LEU   232       1.792   8.599  -8.237  1.00 98.66           C  
ATOM   1718  CD1 LEU   232       1.311   8.406  -9.671  1.00 98.66           C  
ATOM   1719  CD2 LEU   232       3.038   9.477  -8.199  1.00 98.66           C  
ATOM   1720  N   VAL   233      -0.456   6.046  -7.768  1.00 98.78           N  
ATOM   1721  CA  VAL   233      -0.108   4.639  -7.606  1.00 98.78           C  
ATOM   1722  C   VAL   233       0.911   4.233  -8.668  1.00 98.78           C  
ATOM   1723  O   VAL   233       0.709   4.482  -9.859  1.00 98.78           O  
ATOM   1724  CB  VAL   233      -1.357   3.732  -7.692  1.00 98.78           C  
ATOM   1725  CG1 VAL   233      -0.957   2.258  -7.659  1.00 98.78           C  
ATOM   1726  CG2 VAL   233      -2.327   4.052  -6.557  1.00 98.78           C  
ATOM   1727  N   THR   234       2.054   3.627  -8.202  1.00 98.53           N  
ATOM   1728  CA  THR   234       3.046   3.076  -9.119  1.00 98.53           C  
ATOM   1729  C   THR   234       3.409   1.647  -8.728  1.00 98.53           C  
ATOM   1730  O   THR   234       3.898   1.405  -7.623  1.00 98.53           O  
ATOM   1731  CB  THR   234       4.319   3.942  -9.151  1.00 98.53           C  
ATOM   1732  OG1 THR   234       3.957   5.306  -9.398  1.00 98.53           O  
ATOM   1733  CG2 THR   234       5.275   3.475 -10.244  1.00 98.53           C  
ATOM   1734  N   TYR   235       3.122   0.716  -9.587  1.00 98.42           N  
ATOM   1735  CA  TYR   235       3.504  -0.685  -9.452  1.00 98.42           C  
ATOM   1736  C   TYR   235       4.522  -1.077 -10.516  1.00 98.42           C  
ATOM   1737  O   TYR   235       4.383  -0.705 -11.684  1.00 98.42           O  
ATOM   1738  CB  TYR   235       2.273  -1.591  -9.549  1.00 98.42           C  
ATOM   1739  CG  TYR   235       1.384  -1.539  -8.330  1.00 98.42           C  
ATOM   1740  CD1 TYR   235       1.921  -1.337  -7.060  1.00 98.42           C  
ATOM   1741  CD2 TYR   235       0.007  -1.692  -8.445  1.00 98.42           C  
ATOM   1742  CE1 TYR   235       1.106  -1.291  -5.934  1.00 98.42           C  
ATOM   1743  CE2 TYR   235      -0.818  -1.647  -7.325  1.00 98.42           C  
ATOM   1744  CZ  TYR   235      -0.260  -1.446  -6.076  1.00 98.42           C  
ATOM   1745  OH  TYR   235      -1.071  -1.401  -4.964  1.00 98.42           O  
ATOM   1746  N   PHE   236       5.532  -1.787 -10.127  1.00 97.88           N  
ATOM   1747  CA  PHE   236       6.634  -2.092 -11.033  1.00 97.88           C  
ATOM   1748  C   PHE   236       7.181  -3.490 -10.768  1.00 97.88           C  
ATOM   1749  O   PHE   236       7.340  -3.892  -9.613  1.00 97.88           O  
ATOM   1750  CB  PHE   236       7.752  -1.055 -10.889  1.00 97.88           C  
ATOM   1751  CG  PHE   236       8.913  -1.282 -11.819  1.00 97.88           C  
ATOM   1752  CD1 PHE   236      10.186  -1.523 -11.317  1.00 97.88           C  
ATOM   1753  CD2 PHE   236       8.732  -1.254 -13.195  1.00 97.88           C  
ATOM   1754  CE1 PHE   236      11.263  -1.733 -12.175  1.00 97.88           C  
ATOM   1755  CE2 PHE   236       9.803  -1.464 -14.059  1.00 97.88           C  
ATOM   1756  CZ  PHE   236      11.068  -1.702 -13.547  1.00 97.88           C  
ATOM   1757  N   THR   237       7.342  -4.328 -11.754  1.00 96.79           N  
ATOM   1758  CA  THR   237       7.974  -5.639 -11.657  1.00 96.79           C  
ATOM   1759  C   THR   237       9.139  -5.751 -12.637  1.00 96.79           C  
ATOM   1760  O   THR   237       8.988  -5.458 -13.825  1.00 96.79           O  
ATOM   1761  CB  THR   237       6.963  -6.768 -11.927  1.00 96.79           C  
ATOM   1762  OG1 THR   237       5.849  -6.626 -11.037  1.00 96.79           O  
ATOM   1763  CG2 THR   237       7.599  -8.138 -11.713  1.00 96.79           C  
ATOM   1764  N   GLN   238      10.335  -6.079 -12.148  1.00 93.68           N  
ATOM   1765  CA  GLN   238      11.549  -6.320 -12.920  1.00 93.68           C  
ATOM   1766  C   GLN   238      12.476  -7.293 -12.198  1.00 93.68           C  
ATOM   1767  O   GLN   238      13.194  -6.906 -11.274  1.00 93.68           O  
ATOM   1768  CB  GLN   238      12.280  -5.005 -13.196  1.00 93.68           C  
ATOM   1769  CG  GLN   238      13.365  -5.116 -14.258  1.00 93.68           C  
ATOM   1770  CD  GLN   238      13.114  -6.248 -15.236  1.00 93.68           C  
ATOM   1771  OE1 GLN   238      13.815  -7.265 -15.221  1.00 93.68           O  
ATOM   1772  NE2 GLN   238      12.115  -6.080 -16.094  1.00 93.68           N  
ATOM   1773  N   PRO   239      12.537  -8.406 -12.631  1.00 88.97           N  
ATOM   1774  CA  PRO   239      13.264  -9.417 -11.860  1.00 88.97           C  
ATOM   1775  C   PRO   239      14.779  -9.303 -12.017  1.00 88.97           C  
ATOM   1776  O   PRO   239      15.530  -9.832 -11.193  1.00 88.97           O  
ATOM   1777  CB  PRO   239      12.753 -10.738 -12.442  1.00 88.97           C  
ATOM   1778  CG  PRO   239      12.209 -10.378 -13.787  1.00 88.97           C  
ATOM   1779  CD  PRO   239      11.738  -8.953 -13.745  1.00 88.97           C  
ATOM   1780  N   GLN   240      15.299  -8.602 -12.914  1.00 84.24           N  
ATOM   1781  CA  GLN   240      16.713  -8.683 -13.266  1.00 84.24           C  
ATOM   1782  C   GLN   240      17.506  -7.548 -12.625  1.00 84.24           C  
ATOM   1783  O   GLN   240      18.737  -7.594 -12.577  1.00 84.24           O  
ATOM   1784  CB  GLN   240      16.890  -8.655 -14.785  1.00 84.24           C  
ATOM   1785  CG  GLN   240      16.262  -9.844 -15.500  1.00 84.24           C  
ATOM   1786  CD  GLN   240      16.717  -9.969 -16.942  1.00 84.24           C  
ATOM   1787  OE1 GLN   240      17.323  -9.047 -17.498  1.00 84.24           O  
ATOM   1788  NE2 GLN   240      16.429 -11.111 -17.558  1.00 84.24           N  
ATOM   1789  N   GLN   241      16.863  -6.507 -12.113  1.00 76.79           N  
ATOM   1790  CA  GLN   241      17.567  -5.347 -11.576  1.00 76.79           C  
ATOM   1791  C   GLN   241      17.609  -5.386 -10.051  1.00 76.79           C  
ATOM   1792  O   GLN   241      16.850  -6.127  -9.423  1.00 76.79           O  
ATOM   1793  CB  GLN   241      16.907  -4.051 -12.050  1.00 76.79           C  
ATOM   1794  CG  GLN   241      17.006  -3.824 -13.552  1.00 76.79           C  
ATOM   1795  CD  GLN   241      16.478  -2.466 -13.976  1.00 76.79           C  
ATOM   1796  OE1 GLN   241      15.650  -1.863 -13.285  1.00 76.79           O  
ATOM   1797  NE2 GLN   241      16.951  -1.976 -15.117  1.00 76.79           N  
ATOM   1798  N   ASN   242      18.571  -4.588  -9.531  1.00 89.43           N  
ATOM   1799  CA  ASN   242      18.600  -4.489  -8.076  1.00 89.43           C  
ATOM   1800  C   ASN   242      17.510  -3.556  -7.556  1.00 89.43           C  
ATOM   1801  O   ASN   242      16.833  -2.888  -8.339  1.00 89.43           O  
ATOM   1802  CB  ASN   242      19.975  -4.019  -7.596  1.00 89.43           C  
ATOM   1803  CG  ASN   242      20.319  -2.626  -8.087  1.00 89.43           C  
ATOM   1804  OD1 ASN   242      19.432  -1.814  -8.363  1.00 89.43           O  
ATOM   1805  ND2 ASN   242      21.611  -2.340  -8.199  1.00 89.43           N  
ATOM   1806  N   ALA   243      17.334  -3.471  -6.260  1.00 90.03           N  
ATOM   1807  CA  ALA   243      16.240  -2.769  -5.593  1.00 90.03           C  
ATOM   1808  C   ALA   243      16.333  -1.264  -5.824  1.00 90.03           C  
ATOM   1809  O   ALA   243      15.320  -0.601  -6.059  1.00 90.03           O  
ATOM   1810  CB  ALA   243      16.244  -3.076  -4.098  1.00 90.03           C  
ATOM   1811  N   GLU   244      17.545  -0.793  -5.877  1.00 92.33           N  
ATOM   1812  CA  GLU   244      17.752   0.645  -6.026  1.00 92.33           C  
ATOM   1813  C   GLU   244      17.290   1.129  -7.398  1.00 92.33           C  
ATOM   1814  O   GLU   244      16.641   2.172  -7.508  1.00 92.33           O  
ATOM   1815  CB  GLU   244      19.225   1.001  -5.811  1.00 92.33           C  
ATOM   1816  CG  GLU   244      19.669   0.929  -4.358  1.00 92.33           C  
ATOM   1817  CD  GLU   244      21.172   0.759  -4.198  1.00 92.33           C  
ATOM   1818  OE1 GLU   244      21.641   0.559  -3.054  1.00 92.33           O  
ATOM   1819  OE2 GLU   244      21.885   0.827  -5.223  1.00 92.33           O  
ATOM   1820  N   SER   245      17.613   0.359  -8.380  1.00 93.61           N  
ATOM   1821  CA  SER   245      17.206   0.725  -9.733  1.00 93.61           C  
ATOM   1822  C   SER   245      15.687   0.710  -9.876  1.00 93.61           C  
ATOM   1823  O   SER   245      15.113   1.580 -10.534  1.00 93.61           O  
ATOM   1824  CB  SER   245      17.831  -0.225 -10.756  1.00 93.61           C  
ATOM   1825  OG  SER   245      19.241  -0.088 -10.773  1.00 93.61           O  
ATOM   1826  N   ARG   246      15.084  -0.138  -9.172  1.00 95.92           N  
ATOM   1827  CA  ARG   246      13.629  -0.222  -9.232  1.00 95.92           C  
ATOM   1828  C   ARG   246      12.982   0.976  -8.545  1.00 95.92           C  
ATOM   1829  O   ARG   246      12.025   1.554  -9.065  1.00 95.92           O  
ATOM   1830  CB  ARG   246      13.138  -1.522  -8.591  1.00 95.92           C  
ATOM   1831  CG  ARG   246      13.559  -2.776  -9.341  1.00 95.92           C  
ATOM   1832  CD  ARG   246      12.814  -4.007  -8.843  1.00 95.92           C  
ATOM   1833  NE  ARG   246      13.180  -4.338  -7.469  1.00 95.92           N  
ATOM   1834  CZ  ARG   246      14.212  -5.103  -7.123  1.00 95.92           C  
ATOM   1835  NH1 ARG   246      15.004  -5.632  -8.048  1.00 95.92           N  
ATOM   1836  NH2 ARG   246      14.453  -5.340  -5.842  1.00 95.92           N  
ATOM   1837  N   ARG   247      13.530   1.351  -7.435  1.00 96.15           N  
ATOM   1838  CA  ARG   247      13.004   2.516  -6.732  1.00 96.15           C  
ATOM   1839  C   ARG   247      13.187   3.784  -7.560  1.00 96.15           C  
ATOM   1840  O   ARG   247      12.338   4.677  -7.532  1.00 96.15           O  
ATOM   1841  CB  ARG   247      13.685   2.676  -5.371  1.00 96.15           C  
ATOM   1842  CG  ARG   247      13.293   1.613  -4.357  1.00 96.15           C  
ATOM   1843  CD  ARG   247      13.900   1.887  -2.989  1.00 96.15           C  
ATOM   1844  NE  ARG   247      14.491   0.683  -2.410  1.00 96.15           N  
ATOM   1845  CZ  ARG   247      14.464   0.372  -1.117  1.00 96.15           C  
ATOM   1846  NH1 ARG   247      13.871   1.173  -0.239  1.00 96.15           N  
ATOM   1847  NH2 ARG   247      15.033  -0.749  -0.699  1.00 96.15           N  
ATOM   1848  N   ASP   248      14.245   3.793  -8.331  1.00 96.55           N  
ATOM   1849  CA  ASP   248      14.493   4.945  -9.193  1.00 96.55           C  
ATOM   1850  C   ASP   248      13.405   5.079 -10.256  1.00 96.55           C  
ATOM   1851  O   ASP   248      13.036   6.192 -10.637  1.00 96.55           O  
ATOM   1852  CB  ASP   248      15.866   4.832  -9.857  1.00 96.55           C  
ATOM   1853  CG  ASP   248      17.005   5.235  -8.937  1.00 96.55           C  
ATOM   1854  OD1 ASP   248      16.741   5.729  -7.820  1.00 96.55           O  
ATOM   1855  OD2 ASP   248      18.177   5.061  -9.335  1.00 96.55           O  
ATOM   1856  N   VAL   249      12.915   3.975 -10.688  1.00 97.53           N  
ATOM   1857  CA  VAL   249      11.835   3.999 -11.669  1.00 97.53           C  
ATOM   1858  C   VAL   249      10.598   4.654 -11.060  1.00 97.53           C  
ATOM   1859  O   VAL   249       9.956   5.495 -11.694  1.00 97.53           O  
ATOM   1860  CB  VAL   249      11.493   2.579 -12.172  1.00 97.53           C  
ATOM   1861  CG1 VAL   249      10.240   2.602 -13.044  1.00 97.53           C  
ATOM   1862  CG2 VAL   249      12.673   1.988 -12.942  1.00 97.53           C  
ATOM   1863  N   LEU   250      10.253   4.273  -9.821  1.00 98.09           N  
ATOM   1864  CA  LEU   250       9.094   4.871  -9.169  1.00 98.09           C  
ATOM   1865  C   LEU   250       9.276   6.377  -9.011  1.00 98.09           C  
ATOM   1866  O   LEU   250       8.344   7.148  -9.250  1.00 98.09           O  
ATOM   1867  CB  LEU   250       8.857   4.227  -7.801  1.00 98.09           C  
ATOM   1868  CG  LEU   250       7.987   2.969  -7.785  1.00 98.09           C  
ATOM   1869  CD1 LEU   250       8.620   1.876  -8.641  1.00 98.09           C  
ATOM   1870  CD2 LEU   250       7.778   2.481  -6.355  1.00 98.09           C  
ATOM   1871  N   ALA   251      10.493   6.826  -8.596  1.00 97.99           N  
ATOM   1872  CA  ALA   251      10.784   8.248  -8.437  1.00 97.99           C  
ATOM   1873  C   ALA   251      10.647   8.988  -9.765  1.00 97.99           C  
ATOM   1874  O   ALA   251      10.094  10.088  -9.816  1.00 97.99           O  
ATOM   1875  CB  ALA   251      12.185   8.444  -7.864  1.00 97.99           C  
ATOM   1876  N   SER   252      11.088   8.365 -10.814  1.00 97.66           N  
ATOM   1877  CA  SER   252      11.009   8.973 -12.139  1.00 97.66           C  
ATOM   1878  C   SER   252       9.561   9.132 -12.588  1.00 97.66           C  
ATOM   1879  O   SER   252       9.188  10.168 -13.142  1.00 97.66           O  
ATOM   1880  CB  SER   252      11.780   8.135 -13.160  1.00 97.66           C  
ATOM   1881  OG  SER   252      13.169   8.152 -12.879  1.00 97.66           O  
ATOM   1882  N   ALA   253       8.778   8.067 -12.346  1.00 97.65           N  
ATOM   1883  CA  ALA   253       7.360   8.173 -12.683  1.00 97.65           C  
ATOM   1884  C   ALA   253       6.707   9.339 -11.946  1.00 97.65           C  
ATOM   1885  O   ALA   253       5.929  10.095 -12.533  1.00 97.65           O  
ATOM   1886  CB  ALA   253       6.637   6.869 -12.358  1.00 97.65           C  
ATOM   1887  N   ALA   254       7.074   9.512 -10.727  1.00 97.85           N  
ATOM   1888  CA  ALA   254       6.519  10.604  -9.932  1.00 97.85           C  
ATOM   1889  C   ALA   254       6.946  11.960 -10.488  1.00 97.85           C  
ATOM   1890  O   ALA   254       6.150  12.901 -10.525  1.00 97.85           O  
ATOM   1891  CB  ALA   254       6.947  10.472  -8.473  1.00 97.85           C  
ATOM   1892  N   ARG   255       8.121  12.096 -10.904  1.00 96.94           N  
ATOM   1893  CA  ARG   255       8.631  13.337 -11.478  1.00 96.94           C  
ATOM   1894  C   ARG   255       7.870  13.706 -12.747  1.00 96.94           C  
ATOM   1895  O   ARG   255       7.564  14.879 -12.975  1.00 96.94           O  
ATOM   1896  CB  ARG   255      10.126  13.216 -11.780  1.00 96.94           C  
ATOM   1897  CG  ARG   255      10.793  14.537 -12.132  1.00 96.94           C  
ATOM   1898  CD  ARG   255      12.297  14.380 -12.307  1.00 96.94           C  
ATOM   1899  NE  ARG   255      12.927  13.847 -11.102  1.00 96.94           N  
ATOM   1900  CZ  ARG   255      13.881  12.920 -11.093  1.00 96.94           C  
ATOM   1901  NH1 ARG   255      14.336  12.404 -12.229  1.00 96.94           N  
ATOM   1902  NH2 ARG   255      14.385  12.506  -9.939  1.00 96.94           N  
ATOM   1903  N   ILE   256       7.611  12.754 -13.549  1.00 95.81           N  
ATOM   1904  CA  ILE   256       6.859  12.943 -14.785  1.00 95.81           C  
ATOM   1905  C   ILE   256       5.481  13.519 -14.468  1.00 95.81           C  
ATOM   1906  O   ILE   256       5.030  14.462 -15.123  1.00 95.81           O  
ATOM   1907  CB  ILE   256       6.719  11.619 -15.570  1.00 95.81           C  
ATOM   1908  CG1 ILE   256       8.075  11.192 -16.143  1.00 95.81           C  
ATOM   1909  CG2 ILE   256       5.674  11.757 -16.680  1.00 95.81           C  
ATOM   1910  CD1 ILE   256       8.116   9.749 -16.629  1.00 95.81           C  
ATOM   1911  N   ILE   257       4.963  13.042 -13.337  1.00 89.31           N  
ATOM   1912  CA  ILE   257       3.621  13.461 -12.951  1.00 89.31           C  
ATOM   1913  C   ILE   257       3.667  14.875 -12.377  1.00 89.31           C  
ATOM   1914  O   ILE   257       2.763  15.679 -12.617  1.00 89.31           O  
ATOM   1915  CB  ILE   257       2.997  12.487 -11.926  1.00 89.31           C  
ATOM   1916  CG1 ILE   257       2.690  11.139 -12.589  1.00 89.31           C  
ATOM   1917  CG2 ILE   257       1.735  13.092 -11.304  1.00 89.31           C  
ATOM   1918  CD1 ILE   257       1.695  11.227 -13.738  1.00 89.31           C  
ATOM   1919  N   ALA   258       4.700  15.167 -11.660  1.00 88.77           N  
ATOM   1920  CA  ALA   258       4.812  16.468 -11.005  1.00 88.77           C  
ATOM   1921  C   ALA   258       5.035  17.579 -12.026  1.00 88.77           C  
ATOM   1922  O   ALA   258       4.742  18.747 -11.756  1.00 88.77           O  
ATOM   1923  CB  ALA   258       5.946  16.453  -9.983  1.00 88.77           C  
ATOM   1924  N   GLU   259       5.499  17.212 -13.191  1.00 82.81           N  
ATOM   1925  CA  GLU   259       5.804  18.212 -14.211  1.00 82.81           C  
ATOM   1926  C   GLU   259       4.531  18.729 -14.874  1.00 82.81           C  
ATOM   1927  O   GLU   259       4.421  19.920 -15.175  1.00 82.81           O  
ATOM   1928  CB  GLU   259       6.749  17.633 -15.266  1.00 82.81           C  
ATOM   1929  CG  GLU   259       8.164  17.391 -14.759  1.00 82.81           C  
ATOM   1930  CD  GLU   259       9.048  16.674 -15.766  1.00 82.81           C  
ATOM   1931  OE1 GLU   259      10.249  16.464 -15.478  1.00 82.81           O  
ATOM   1932  OE2 GLU   259       8.537  16.320 -16.852  1.00 82.81           O  
TER    1933      GLU   259                                                       
END   
