# Supplementary material for: The transformative power of transformers in protein structure prediction
Source: Proc Natl Acad Sci U S A. 2023 Jul 31;120(32):e2303499120. doi: 10.1073/pnas.2303499120 (PMC10410766; doi:10.1073/pnas.2303499120)
Supplement: Supplementary file 2 — Dataset S01 (GZ) [file pnas.2303499120.sd01.gz › SI_Data/predicted_structures/OmegaFold/T1137s5.pdb]

ATOM      1  N   MET     1       5.449   2.246 -41.584  1.00 33.83           N  
ATOM      2  CA  MET     1       4.866   1.250 -42.479  1.00 33.83           C  
ATOM      3  C   MET     1       5.706   1.097 -43.743  1.00 33.83           C  
ATOM      4  O   MET     1       5.479   0.182 -44.537  1.00 33.83           O  
ATOM      5  CB  MET     1       3.431   1.630 -42.847  1.00 33.83           C  
ATOM      6  CG  MET     1       2.375   0.817 -42.116  1.00 33.83           C  
ATOM      7  SD  MET     1       0.674   1.422 -42.439  1.00 33.83           S  
ATOM      8  CE  MET     1      -0.231  -0.150 -42.437  1.00 33.83           C  
ATOM      9  N   ARG     2       6.655   2.029 -43.934  1.00 36.74           N  
ATOM     10  CA  ARG     2       7.589   2.160 -45.047  1.00 36.74           C  
ATOM     11  C   ARG     2       8.719   1.142 -44.937  1.00 36.74           C  
ATOM     12  O   ARG     2       9.249   0.683 -45.951  1.00 36.74           O  
ATOM     13  CB  ARG     2       8.164   3.577 -45.103  1.00 36.74           C  
ATOM     14  CG  ARG     2       7.468   4.485 -46.104  1.00 36.74           C  
ATOM     15  CD  ARG     2       8.143   5.847 -46.195  1.00 36.74           C  
ATOM     16  NE  ARG     2       7.464   6.723 -47.146  1.00 36.74           N  
ATOM     17  CZ  ARG     2       7.835   7.969 -47.426  1.00 36.74           C  
ATOM     18  NH1 ARG     2       8.890   8.512 -46.832  1.00 36.74           N  
ATOM     19  NH2 ARG     2       7.145   8.677 -48.308  1.00 36.74           N  
ATOM     20  N   LEU     3       8.923   0.707 -43.724  1.00 44.09           N  
ATOM     21  CA  LEU     3      10.107  -0.134 -43.584  1.00 44.09           C  
ATOM     22  C   LEU     3       9.793  -1.580 -43.955  1.00 44.09           C  
ATOM     23  O   LEU     3      10.695  -2.345 -44.303  1.00 44.09           O  
ATOM     24  CB  LEU     3      10.645  -0.068 -42.152  1.00 44.09           C  
ATOM     25  CG  LEU     3      11.579   1.100 -41.832  1.00 44.09           C  
ATOM     26  CD1 LEU     3      11.508   1.444 -40.348  1.00 44.09           C  
ATOM     27  CD2 LEU     3      13.010   0.767 -42.241  1.00 44.09           C  
ATOM     28  N   LEU     4       8.533  -1.803 -44.224  1.00 46.67           N  
ATOM     29  CA  LEU     4       8.226  -3.216 -44.410  1.00 46.67           C  
ATOM     30  C   LEU     4       8.271  -3.592 -45.888  1.00 46.67           C  
ATOM     31  O   LEU     4       8.105  -4.762 -46.240  1.00 46.67           O  
ATOM     32  CB  LEU     4       6.849  -3.547 -43.829  1.00 46.67           C  
ATOM     33  CG  LEU     4       6.802  -3.862 -42.333  1.00 46.67           C  
ATOM     34  CD1 LEU     4       5.483  -3.388 -41.732  1.00 46.67           C  
ATOM     35  CD2 LEU     4       6.999  -5.356 -42.094  1.00 46.67           C  
ATOM     36  N   LYS     5       8.426  -2.572 -46.740  1.00 43.59           N  
ATOM     37  CA  LYS     5       8.330  -2.888 -48.162  1.00 43.59           C  
ATOM     38  C   LYS     5       9.596  -3.581 -48.657  1.00 43.59           C  
ATOM     39  O   LYS     5       9.629  -4.101 -49.775  1.00 43.59           O  
ATOM     40  CB  LYS     5       8.074  -1.620 -48.978  1.00 43.59           C  
ATOM     41  CG  LYS     5       6.632  -1.458 -49.434  1.00 43.59           C  
ATOM     42  CD  LYS     5       6.458  -0.226 -50.312  1.00 43.59           C  
ATOM     43  CE  LYS     5       5.015  -0.063 -50.769  1.00 43.59           C  
ATOM     44  NZ  LYS     5       4.832   1.165 -51.599  1.00 43.59           N  
ATOM     45  N   GLY     6      10.592  -3.565 -47.806  1.00 49.10           N  
ATOM     46  CA  GLY     6      11.771  -4.122 -48.449  1.00 49.10           C  
ATOM     47  C   GLY     6      11.991  -5.588 -48.126  1.00 49.10           C  
ATOM     48  O   GLY     6      13.010  -6.167 -48.509  1.00 49.10           O  
ATOM     49  N   PHE     7      10.936  -6.275 -47.705  1.00 48.81           N  
ATOM     50  CA  PHE     7      11.325  -7.668 -47.519  1.00 48.81           C  
ATOM     51  C   PHE     7      10.851  -8.523 -48.688  1.00 48.81           C  
ATOM     52  O   PHE     7       9.762  -8.304 -49.223  1.00 48.81           O  
ATOM     53  CB  PHE     7      10.758  -8.215 -46.205  1.00 48.81           C  
ATOM     54  CG  PHE     7      11.701  -8.093 -45.039  1.00 48.81           C  
ATOM     55  CD1 PHE     7      12.741  -8.999 -44.871  1.00 48.81           C  
ATOM     56  CD2 PHE     7      11.549  -7.072 -44.110  1.00 48.81           C  
ATOM     57  CE1 PHE     7      13.616  -8.889 -43.793  1.00 48.81           C  
ATOM     58  CE2 PHE     7      12.419  -6.955 -43.031  1.00 48.81           C  
ATOM     59  CZ  PHE     7      13.452  -7.865 -42.873  1.00 48.81           C  
ATOM     60  N   PRO     8      11.763  -9.116 -49.384  1.00 47.87           N  
ATOM     61  CA  PRO     8      11.387 -10.052 -50.446  1.00 47.87           C  
ATOM     62  C   PRO     8      10.170 -10.899 -50.081  1.00 47.87           C  
ATOM     63  O   PRO     8       9.922 -11.154 -48.900  1.00 47.87           O  
ATOM     64  CB  PRO     8      12.633 -10.927 -50.602  1.00 47.87           C  
ATOM     65  CG  PRO     8      13.549 -10.487 -49.506  1.00 47.87           C  
ATOM     66  CD  PRO     8      12.921  -9.321 -48.798  1.00 47.87           C  
ATOM     67  N   LYS     9       9.086 -10.581 -50.599  1.00 48.71           N  
ATOM     68  CA  LYS     9       7.845 -11.350 -50.637  1.00 48.71           C  
ATOM     69  C   LYS     9       8.121 -12.847 -50.531  1.00 48.71           C  
ATOM     70  O   LYS     9       8.574 -13.469 -51.494  1.00 48.71           O  
ATOM     71  CB  LYS     9       7.067 -11.050 -51.919  1.00 48.71           C  
ATOM     72  CG  LYS     9       6.214  -9.792 -51.846  1.00 48.71           C  
ATOM     73  CD  LYS     9       5.308  -9.659 -53.063  1.00 48.71           C  
ATOM     74  CE  LYS     9       4.493  -8.374 -53.017  1.00 48.71           C  
ATOM     75  NZ  LYS     9       3.611  -8.234 -54.214  1.00 48.71           N  
ATOM     76  N   MET    10       8.981 -13.225 -49.624  1.00 49.14           N  
ATOM     77  CA  MET    10       9.224 -14.640 -49.354  1.00 49.14           C  
ATOM     78  C   MET    10       7.910 -15.389 -49.157  1.00 49.14           C  
ATOM     79  O   MET    10       7.166 -15.109 -48.215  1.00 49.14           O  
ATOM     80  CB  MET    10      10.113 -14.808 -48.121  1.00 49.14           C  
ATOM     81  CG  MET    10      11.555 -14.381 -48.342  1.00 49.14           C  
ATOM     82  SD  MET    10      12.693 -15.072 -47.080  1.00 49.14           S  
ATOM     83  CE  MET    10      12.420 -13.898 -45.725  1.00 49.14           C  
ATOM     84  N   ARG    11       7.135 -15.551 -50.197  1.00 54.01           N  
ATOM     85  CA  ARG    11       5.828 -16.170 -50.393  1.00 54.01           C  
ATOM     86  C   ARG    11       5.925 -17.690 -50.315  1.00 54.01           C  
ATOM     87  O   ARG    11       4.910 -18.376 -50.178  1.00 54.01           O  
ATOM     88  CB  ARG    11       5.230 -15.752 -51.738  1.00 54.01           C  
ATOM     89  CG  ARG    11       3.754 -16.082 -51.885  1.00 54.01           C  
ATOM     90  CD  ARG    11       3.187 -15.557 -53.197  1.00 54.01           C  
ATOM     91  NE  ARG    11       3.751 -16.257 -54.347  1.00 54.01           N  
ATOM     92  CZ  ARG    11       3.326 -16.123 -55.600  1.00 54.01           C  
ATOM     93  NH1 ARG    11       2.319 -15.308 -55.891  1.00 54.01           N  
ATOM     94  NH2 ARG    11       3.912 -16.808 -56.571  1.00 54.01           N  
ATOM     95  N   ASN    12       6.894 -18.270 -49.585  1.00 58.17           N  
ATOM     96  CA  ASN    12       6.563 -19.682 -49.422  1.00 58.17           C  
ATOM     97  C   ASN    12       7.109 -20.238 -48.110  1.00 58.17           C  
ATOM     98  O   ASN    12       8.118 -20.947 -48.103  1.00 58.17           O  
ATOM     99  CB  ASN    12       7.090 -20.497 -50.605  1.00 58.17           C  
ATOM    100  CG  ASN    12       6.187 -20.415 -51.820  1.00 58.17           C  
ATOM    101  OD1 ASN    12       5.059 -19.922 -51.737  1.00 58.17           O  
ATOM    102  ND2 ASN    12       6.677 -20.896 -52.956  1.00 58.17           N  
ATOM    103  N   TRP    13       6.841 -19.566 -46.984  1.00 56.24           N  
ATOM    104  CA  TRP    13       7.043 -20.319 -45.750  1.00 56.24           C  
ATOM    105  C   TRP    13       6.035 -21.457 -45.635  1.00 56.24           C  
ATOM    106  O   TRP    13       4.869 -21.302 -46.004  1.00 56.24           O  
ATOM    107  CB  TRP    13       6.932 -19.396 -44.533  1.00 56.24           C  
ATOM    108  CG  TRP    13       8.221 -18.731 -44.152  1.00 56.24           C  
ATOM    109  CD1 TRP    13       8.957 -17.866 -44.912  1.00 56.24           C  
ATOM    110  CD2 TRP    13       8.928 -18.883 -42.917  1.00 56.24           C  
ATOM    111  NE1 TRP    13      10.080 -17.469 -44.224  1.00 56.24           N  
ATOM    112  CE2 TRP    13      10.086 -18.078 -42.997  1.00 56.24           C  
ATOM    113  CE3 TRP    13       8.693 -19.621 -41.749  1.00 56.24           C  
ATOM    114  CZ2 TRP    13      11.008 -17.991 -41.952  1.00 56.24           C  
ATOM    115  CZ3 TRP    13       9.613 -19.533 -40.710  1.00 56.24           C  
ATOM    116  CH2 TRP    13      10.755 -18.724 -40.820  1.00 56.24           C  
ATOM    117  N   THR    14       6.380 -22.739 -45.858  1.00 63.37           N  
ATOM    118  CA  THR    14       5.689 -23.984 -45.542  1.00 63.37           C  
ATOM    119  C   THR    14       4.887 -23.846 -44.252  1.00 63.37           C  
ATOM    120  O   THR    14       5.146 -22.948 -43.447  1.00 63.37           O  
ATOM    121  CB  THR    14       6.680 -25.156 -45.411  1.00 63.37           C  
ATOM    122  OG1 THR    14       7.780 -24.753 -44.586  1.00 63.37           O  
ATOM    123  CG2 THR    14       7.212 -25.582 -46.775  1.00 63.37           C  
ATOM    124  N   ARG    15       3.542 -23.862 -44.378  1.00 63.28           N  
ATOM    125  CA  ARG    15       2.669 -23.933 -43.211  1.00 63.28           C  
ATOM    126  C   ARG    15       3.464 -24.263 -41.952  1.00 63.28           C  
ATOM    127  O   ARG    15       3.203 -23.706 -40.884  1.00 63.28           O  
ATOM    128  CB  ARG    15       1.569 -24.975 -43.424  1.00 63.28           C  
ATOM    129  CG  ARG    15       0.344 -24.439 -44.148  1.00 63.28           C  
ATOM    130  CD  ARG    15      -0.776 -25.468 -44.200  1.00 63.28           C  
ATOM    131  NE  ARG    15      -1.697 -25.207 -45.302  1.00 63.28           N  
ATOM    132  CZ  ARG    15      -2.701 -26.005 -45.656  1.00 63.28           C  
ATOM    133  NH1 ARG    15      -2.933 -27.136 -44.999  1.00 63.28           N  
ATOM    134  NH2 ARG    15      -3.478 -25.671 -46.675  1.00 63.28           N  
ATOM    135  N   VAL    16       4.544 -24.969 -42.148  1.00 68.52           N  
ATOM    136  CA  VAL    16       5.319 -25.387 -40.984  1.00 68.52           C  
ATOM    137  C   VAL    16       6.227 -24.245 -40.531  1.00 68.52           C  
ATOM    138  O   VAL    16       6.390 -24.013 -39.331  1.00 68.52           O  
ATOM    139  CB  VAL    16       6.159 -26.648 -41.285  1.00 68.52           C  
ATOM    140  CG1 VAL    16       7.060 -26.992 -40.101  1.00 68.52           C  
ATOM    141  CG2 VAL    16       5.248 -27.826 -41.627  1.00 68.52           C  
ATOM    142  N   GLY    17       6.744 -23.544 -41.522  1.00 74.48           N  
ATOM    143  CA  GLY    17       7.584 -22.419 -41.145  1.00 74.48           C  
ATOM    144  C   GLY    17       6.819 -21.310 -40.448  1.00 74.48           C  
ATOM    145  O   GLY    17       7.315 -20.714 -39.490  1.00 74.48           O  
ATOM    146  N   ARG    18       5.523 -21.214 -40.890  1.00 72.43           N  
ATOM    147  CA  ARG    18       4.683 -20.213 -40.239  1.00 72.43           C  
ATOM    148  C   ARG    18       4.403 -20.594 -38.790  1.00 72.43           C  
ATOM    149  O   ARG    18       4.433 -19.739 -37.901  1.00 72.43           O  
ATOM    150  CB  ARG    18       3.367 -20.039 -41.000  1.00 72.43           C  
ATOM    151  CG  ARG    18       3.241 -18.705 -41.717  1.00 72.43           C  
ATOM    152  CD  ARG    18       1.984 -18.640 -42.572  1.00 72.43           C  
ATOM    153  NE  ARG    18       0.791 -18.413 -41.760  1.00 72.43           N  
ATOM    154  CZ  ARG    18      -0.448 -18.336 -42.238  1.00 72.43           C  
ATOM    155  NH1 ARG    18      -0.682 -18.466 -43.539  1.00 72.43           N  
ATOM    156  NH2 ARG    18      -1.460 -18.127 -41.409  1.00 72.43           N  
ATOM    157  N   ARG    19       4.207 -21.935 -38.659  1.00 75.75           N  
ATOM    158  CA  ARG    19       3.856 -22.401 -37.321  1.00 75.75           C  
ATOM    159  C   ARG    19       5.059 -22.338 -36.386  1.00 75.75           C  
ATOM    160  O   ARG    19       4.932 -21.928 -35.230  1.00 75.75           O  
ATOM    161  CB  ARG    19       3.309 -23.829 -37.376  1.00 75.75           C  
ATOM    162  CG  ARG    19       1.888 -23.925 -37.906  1.00 75.75           C  
ATOM    163  CD  ARG    19       1.340 -25.341 -37.799  1.00 75.75           C  
ATOM    164  NE  ARG    19       0.006 -25.449 -38.382  1.00 75.75           N  
ATOM    165  CZ  ARG    19      -0.744 -26.547 -38.363  1.00 75.75           C  
ATOM    166  NH1 ARG    19      -0.303 -27.658 -37.785  1.00 75.75           N  
ATOM    167  NH2 ARG    19      -1.944 -26.534 -38.924  1.00 75.75           N  
ATOM    168  N   THR    20       6.186 -22.604 -37.019  1.00 81.10           N  
ATOM    169  CA  THR    20       7.375 -22.560 -36.175  1.00 81.10           C  
ATOM    170  C   THR    20       7.728 -21.120 -35.813  1.00 81.10           C  
ATOM    171  O   THR    20       8.152 -20.843 -34.689  1.00 81.10           O  
ATOM    172  CB  THR    20       8.577 -23.228 -36.868  1.00 81.10           C  
ATOM    173  OG1 THR    20       8.320 -23.319 -38.274  1.00 81.10           O  
ATOM    174  CG2 THR    20       8.822 -24.628 -36.316  1.00 81.10           C  
ATOM    175  N   ALA    21       7.466 -20.236 -36.752  1.00 82.08           N  
ATOM    176  CA  ALA    21       7.757 -18.830 -36.484  1.00 82.08           C  
ATOM    177  C   ALA    21       6.814 -18.267 -35.424  1.00 82.08           C  
ATOM    178  O   ALA    21       7.241 -17.532 -34.531  1.00 82.08           O  
ATOM    179  CB  ALA    21       7.657 -18.012 -37.769  1.00 82.08           C  
ATOM    180  N   VAL    22       5.570 -18.705 -35.522  1.00 80.80           N  
ATOM    181  CA  VAL    22       4.591 -18.231 -34.550  1.00 80.80           C  
ATOM    182  C   VAL    22       4.918 -18.796 -33.169  1.00 80.80           C  
ATOM    183  O   VAL    22       4.869 -18.076 -32.169  1.00 80.80           O  
ATOM    184  CB  VAL    22       3.152 -18.620 -34.957  1.00 80.80           C  
ATOM    185  CG1 VAL    22       2.173 -18.335 -33.819  1.00 80.80           C  
ATOM    186  CG2 VAL    22       2.736 -17.873 -36.224  1.00 80.80           C  
ATOM    187  N   LEU    23       5.350 -20.035 -33.202  1.00 82.14           N  
ATOM    188  CA  LEU    23       5.688 -20.654 -31.925  1.00 82.14           C  
ATOM    189  C   LEU    23       6.934 -20.012 -31.323  1.00 82.14           C  
ATOM    190  O   LEU    23       7.001 -19.793 -30.112  1.00 82.14           O  
ATOM    191  CB  LEU    23       5.909 -22.159 -32.100  1.00 82.14           C  
ATOM    192  CG  LEU    23       4.678 -23.049 -31.924  1.00 82.14           C  
ATOM    193  CD1 LEU    23       4.905 -24.404 -32.588  1.00 82.14           C  
ATOM    194  CD2 LEU    23       4.349 -23.222 -30.445  1.00 82.14           C  
ATOM    195  N   ALA    24       7.855 -19.706 -32.214  1.00 84.52           N  
ATOM    196  CA  ALA    24       9.068 -19.040 -31.745  1.00 84.52           C  
ATOM    197  C   ALA    24       8.757 -17.645 -31.211  1.00 84.52           C  
ATOM    198  O   ALA    24       9.292 -17.236 -30.178  1.00 84.52           O  
ATOM    199  CB  ALA    24      10.098 -18.959 -32.869  1.00 84.52           C  
ATOM    200  N   ALA    25       7.823 -17.003 -31.893  1.00 82.26           N  
ATOM    201  CA  ALA    25       7.440 -15.662 -31.457  1.00 82.26           C  
ATOM    202  C   ALA    25       6.720 -15.708 -30.112  1.00 82.26           C  
ATOM    203  O   ALA    25       6.994 -14.896 -29.226  1.00 82.26           O  
ATOM    204  CB  ALA    25       6.557 -14.993 -32.507  1.00 82.26           C  
ATOM    205  N   VAL    26       5.857 -16.704 -30.032  1.00 79.51           N  
ATOM    206  CA  VAL    26       5.116 -16.847 -28.784  1.00 79.51           C  
ATOM    207  C   VAL    26       6.076 -17.197 -27.649  1.00 79.51           C  
ATOM    208  O   VAL    26       5.958 -16.666 -26.542  1.00 79.51           O  
ATOM    209  CB  VAL    26       4.012 -17.922 -28.899  1.00 79.51           C  
ATOM    210  CG1 VAL    26       3.429 -18.247 -27.525  1.00 79.51           C  
ATOM    211  CG2 VAL    26       2.913 -17.457 -29.852  1.00 79.51           C  
ATOM    212  N   ALA    27       7.015 -18.038 -28.048  1.00 80.02           N  
ATOM    213  CA  ALA    27       7.999 -18.414 -27.035  1.00 80.02           C  
ATOM    214  C   ALA    27       8.832 -17.209 -26.607  1.00 80.02           C  
ATOM    215  O   ALA    27       9.126 -17.039 -25.422  1.00 80.02           O  
ATOM    216  CB  ALA    27       8.905 -19.525 -27.560  1.00 80.02           C  
ATOM    217  N   LEU    28       9.125 -16.396 -27.573  1.00 76.77           N  
ATOM    218  CA  LEU    28       9.924 -15.219 -27.250  1.00 76.77           C  
ATOM    219  C   LEU    28       9.124 -14.235 -26.403  1.00 76.77           C  
ATOM    220  O   LEU    28       9.668 -13.611 -25.489  1.00 76.77           O  
ATOM    221  CB  LEU    28      10.409 -14.532 -28.529  1.00 76.77           C  
ATOM    222  CG  LEU    28      11.817 -14.898 -29.003  1.00 76.77           C  
ATOM    223  CD1 LEU    28      11.906 -14.802 -30.522  1.00 76.77           C  
ATOM    224  CD2 LEU    28      12.855 -13.997 -28.343  1.00 76.77           C  
ATOM    225  N   VAL    29       7.850 -14.221 -26.781  1.00 71.71           N  
ATOM    226  CA  VAL    29       6.984 -13.325 -26.021  1.00 71.71           C  
ATOM    227  C   VAL    29       6.816 -13.854 -24.598  1.00 71.71           C  
ATOM    228  O   VAL    29       6.800 -13.079 -23.639  1.00 71.71           O  
ATOM    229  CB  VAL    29       5.604 -13.162 -26.696  1.00 71.71           C  
ATOM    230  CG1 VAL    29       4.657 -12.364 -25.802  1.00 71.71           C  
ATOM    231  CG2 VAL    29       5.754 -12.487 -28.058  1.00 71.71           C  
ATOM    232  N   LEU    30       6.694 -15.165 -24.580  1.00 67.93           N  
ATOM    233  CA  LEU    30       6.495 -15.715 -23.244  1.00 67.93           C  
ATOM    234  C   LEU    30       7.793 -15.684 -22.444  1.00 67.93           C  
ATOM    235  O   LEU    30       7.767 -15.632 -21.212  1.00 67.93           O  
ATOM    236  CB  LEU    30       5.969 -17.150 -23.328  1.00 67.93           C  
ATOM    237  CG  LEU    30       4.493 -17.311 -23.696  1.00 67.93           C  
ATOM    238  CD1 LEU    30       4.206 -18.746 -24.122  1.00 67.93           C  
ATOM    239  CD2 LEU    30       3.603 -16.906 -22.527  1.00 67.93           C  
ATOM    240  N   THR    31       8.874 -15.802 -23.243  1.00 66.24           N  
ATOM    241  CA  THR    31      10.087 -15.685 -22.442  1.00 66.24           C  
ATOM    242  C   THR    31      10.433 -14.219 -22.196  1.00 66.24           C  
ATOM    243  O   THR    31      11.443 -13.913 -21.558  1.00 66.24           O  
ATOM    244  CB  THR    31      11.276 -16.389 -23.122  1.00 66.24           C  
ATOM    245  OG1 THR    31      11.354 -15.968 -24.490  1.00 66.24           O  
ATOM    246  CG2 THR    31      11.116 -17.905 -23.077  1.00 66.24           C  
ATOM    247  N   SER    32       9.882 -13.399 -23.078  1.00 60.95           N  
ATOM    248  CA  SER    32      10.143 -12.012 -22.706  1.00 60.95           C  
ATOM    249  C   SER    32       9.675 -11.724 -21.284  1.00 60.95           C  
ATOM    250  O   SER    32       8.520 -11.983 -20.940  1.00 60.95           O  
ATOM    251  CB  SER    32       9.454 -11.057 -23.682  1.00 60.95           C  
ATOM    252  OG  SER    32       9.525  -9.721 -23.212  1.00 60.95           O  
ATOM    253  N   CYS    33      10.208 -12.474 -20.365  1.00 55.55           N  
ATOM    254  CA  CYS    33      10.141 -12.179 -18.938  1.00 55.55           C  
ATOM    255  C   CYS    33       9.837 -10.705 -18.699  1.00 55.55           C  
ATOM    256  O   CYS    33      10.673  -9.842 -18.973  1.00 55.55           O  
ATOM    257  CB  CYS    33      11.453 -12.556 -18.251  1.00 55.55           C  
ATOM    258  SG  CYS    33      11.748 -14.336 -18.171  1.00 55.55           S  
ATOM    259  N   GLY    34       8.982 -10.106 -19.498  1.00 53.09           N  
ATOM    260  CA  GLY    34       8.413  -8.898 -18.922  1.00 53.09           C  
ATOM    261  C   GLY    34       8.203  -8.993 -17.423  1.00 53.09           C  
ATOM    262  O   GLY    34       7.608  -9.956 -16.934  1.00 53.09           O  
ATOM    263  N   GLN    35       9.303  -9.398 -16.736  1.00 51.02           N  
ATOM    264  CA  GLN    35       9.181  -9.250 -15.290  1.00 51.02           C  
ATOM    265  C   GLN    35       7.953  -8.423 -14.923  1.00 51.02           C  
ATOM    266  O   GLN    35       7.864  -7.244 -15.275  1.00 51.02           O  
ATOM    267  CB  GLN    35      10.441  -8.607 -14.707  1.00 51.02           C  
ATOM    268  CG  GLN    35      11.106  -9.436 -13.617  1.00 51.02           C  
ATOM    269  CD  GLN    35      12.403  -8.822 -13.123  1.00 51.02           C  
ATOM    270  OE1 GLN    35      12.906  -7.853 -13.699  1.00 51.02           O  
ATOM    271  NE2 GLN    35      12.954  -9.384 -12.052  1.00 51.02           N  
ATOM    272  N   TRP    36       6.773  -8.919 -15.383  1.00 49.83           N  
ATOM    273  CA  TRP    36       5.600  -8.257 -14.821  1.00 49.83           C  
ATOM    274  C   TRP    36       5.784  -7.996 -13.330  1.00 49.83           C  
ATOM    275  O   TRP    36       5.850  -8.934 -12.533  1.00 49.83           O  
ATOM    276  CB  TRP    36       4.343  -9.100 -15.053  1.00 49.83           C  
ATOM    277  CG  TRP    36       3.085  -8.475 -14.529  1.00 49.83           C  
ATOM    278  CD1 TRP    36       2.576  -8.584 -13.264  1.00 49.83           C  
ATOM    279  CD2 TRP    36       2.174  -7.647 -15.259  1.00 49.83           C  
ATOM    280  NE1 TRP    36       1.402  -7.873 -13.164  1.00 49.83           N  
ATOM    281  CE2 TRP    36       1.134  -7.289 -14.373  1.00 49.83           C  
ATOM    282  CE3 TRP    36       2.137  -7.172 -16.577  1.00 49.83           C  
ATOM    283  CZ2 TRP    36       0.066  -6.476 -14.764  1.00 49.83           C  
ATOM    284  CZ3 TRP    36       1.074  -6.364 -16.965  1.00 49.83           C  
ATOM    285  CH2 TRP    36       0.054  -6.025 -16.060  1.00 49.83           C  
ATOM    286  N   ARG    37       6.506  -6.974 -12.953  1.00 51.17           N  
ATOM    287  CA  ARG    37       6.749  -6.626 -11.557  1.00 51.17           C  
ATOM    288  C   ARG    37       5.499  -6.033 -10.916  1.00 51.17           C  
ATOM    289  O   ARG    37       5.542  -5.564  -9.776  1.00 51.17           O  
ATOM    290  CB  ARG    37       7.914  -5.641 -11.443  1.00 51.17           C  
ATOM    291  CG  ARG    37       9.284  -6.295 -11.518  1.00 51.17           C  
ATOM    292  CD  ARG    37      10.405  -5.280 -11.342  1.00 51.17           C  
ATOM    293  NE  ARG    37      11.719  -5.912 -11.410  1.00 51.17           N  
ATOM    294  CZ  ARG    37      12.873  -5.254 -11.487  1.00 51.17           C  
ATOM    295  NH1 ARG    37      12.896  -3.927 -11.509  1.00 51.17           N  
ATOM    296  NH2 ARG    37      14.012  -5.929 -11.544  1.00 51.17           N  
ATOM    297  N   GLY    38       4.339  -6.666 -11.214  1.00 56.03           N  
ATOM    298  CA  GLY    38       3.149  -6.408 -10.418  1.00 56.03           C  
ATOM    299  C   GLY    38       2.516  -5.061 -10.709  1.00 56.03           C  
ATOM    300  O   GLY    38       3.024  -4.295 -11.531  1.00 56.03           O  
ATOM    301  N   ILE    39       1.230  -5.003 -10.478  1.00 55.00           N  
ATOM    302  CA  ILE    39       0.375  -3.842 -10.700  1.00 55.00           C  
ATOM    303  C   ILE    39       0.982  -2.617 -10.018  1.00 55.00           C  
ATOM    304  O   ILE    39       0.622  -1.481 -10.335  1.00 55.00           O  
ATOM    305  CB  ILE    39      -1.060  -4.088 -10.182  1.00 55.00           C  
ATOM    306  CG1 ILE    39      -1.950  -4.623 -11.310  1.00 55.00           C  
ATOM    307  CG2 ILE    39      -1.645  -2.806  -9.583  1.00 55.00           C  
ATOM    308  CD1 ILE    39      -3.258  -5.234 -10.828  1.00 55.00           C  
ATOM    309  N   ALA    40       1.900  -2.874  -9.113  1.00 54.71           N  
ATOM    310  CA  ALA    40       2.415  -1.750  -8.336  1.00 54.71           C  
ATOM    311  C   ALA    40       3.346  -0.881  -9.178  1.00 54.71           C  
ATOM    312  O   ALA    40       3.596   0.278  -8.841  1.00 54.71           O  
ATOM    313  CB  ALA    40       3.142  -2.252  -7.091  1.00 54.71           C  
ATOM    314  N   ASN    41       3.856  -1.374 -10.295  1.00 55.44           N  
ATOM    315  CA  ASN    41       4.783  -0.532 -11.043  1.00 55.44           C  
ATOM    316  C   ASN    41       4.105   0.117 -12.246  1.00 55.44           C  
ATOM    317  O   ASN    41       4.778   0.619 -13.148  1.00 55.44           O  
ATOM    318  CB  ASN    41       6.001  -1.342 -11.494  1.00 55.44           C  
ATOM    319  CG  ASN    41       6.919  -1.705 -10.343  1.00 55.44           C  
ATOM    320  OD1 ASN    41       6.840  -1.118  -9.261  1.00 55.44           O  
ATOM    321  ND2 ASN    41       7.796  -2.676 -10.568  1.00 55.44           N  
ATOM    322  N   VAL    42       2.815  -0.078 -12.420  1.00 58.98           N  
ATOM    323  CA  VAL    42       2.098   0.562 -13.518  1.00 58.98           C  
ATOM    324  C   VAL    42       1.820   2.023 -13.171  1.00 58.98           C  
ATOM    325  O   VAL    42       1.245   2.320 -12.122  1.00 58.98           O  
ATOM    326  CB  VAL    42       0.776  -0.171 -13.836  1.00 58.98           C  
ATOM    327  CG1 VAL    42       0.059   0.493 -15.010  1.00 58.98           C  
ATOM    328  CG2 VAL    42       1.042  -1.645 -14.133  1.00 58.98           C  
ATOM    329  N   PRO    43       2.552   2.936 -13.810  1.00 55.98           N  
ATOM    330  CA  PRO    43       2.265   4.332 -13.471  1.00 55.98           C  
ATOM    331  C   PRO    43       0.790   4.689 -13.639  1.00 55.98           C  
ATOM    332  O   PRO    43       0.177   4.336 -14.651  1.00 55.98           O  
ATOM    333  CB  PRO    43       3.133   5.120 -14.455  1.00 55.98           C  
ATOM    334  CG  PRO    43       3.596   4.106 -15.452  1.00 55.98           C  
ATOM    335  CD  PRO    43       3.259   2.738 -14.933  1.00 55.98           C  
ATOM    336  N   LEU    44       0.037   4.715 -12.585  1.00 57.98           N  
ATOM    337  CA  LEU    44      -1.355   5.135 -12.705  1.00 57.98           C  
ATOM    338  C   LEU    44      -1.450   6.538 -13.294  1.00 57.98           C  
ATOM    339  O   LEU    44      -0.635   7.407 -12.975  1.00 57.98           O  
ATOM    340  CB  LEU    44      -2.047   5.093 -11.340  1.00 57.98           C  
ATOM    341  CG  LEU    44      -2.305   3.704 -10.753  1.00 57.98           C  
ATOM    342  CD1 LEU    44      -2.708   3.815  -9.287  1.00 57.98           C  
ATOM    343  CD2 LEU    44      -3.378   2.975 -11.554  1.00 57.98           C  
ATOM    344  N   PRO    45      -2.167   6.676 -14.380  1.00 61.61           N  
ATOM    345  CA  PRO    45      -2.343   8.032 -14.906  1.00 61.61           C  
ATOM    346  C   PRO    45      -3.067   8.954 -13.927  1.00 61.61           C  
ATOM    347  O   PRO    45      -3.826   8.484 -13.076  1.00 61.61           O  
ATOM    348  CB  PRO    45      -3.178   7.815 -16.170  1.00 61.61           C  
ATOM    349  CG  PRO    45      -3.736   6.435 -16.027  1.00 61.61           C  
ATOM    350  CD  PRO    45      -2.942   5.706 -14.982  1.00 61.61           C  
ATOM    351  N   GLY    46      -2.498  10.185 -13.632  1.00 61.93           N  
ATOM    352  CA  GLY    46      -3.329  11.268 -13.131  1.00 61.93           C  
ATOM    353  C   GLY    46      -2.985  11.677 -11.712  1.00 61.93           C  
ATOM    354  O   GLY    46      -3.618  12.572 -11.147  1.00 61.93           O  
ATOM    355  N   GLY    47      -1.731  11.489 -11.296  1.00 62.75           N  
ATOM    356  CA  GLY    47      -1.409  11.983  -9.966  1.00 62.75           C  
ATOM    357  C   GLY    47      -0.347  13.066  -9.972  1.00 62.75           C  
ATOM    358  O   GLY    47       0.150  13.449 -11.033  1.00 62.75           O  
ATOM    359  N   PRO    48      -0.220  13.795  -8.881  1.00 64.00           N  
ATOM    360  CA  PRO    48       0.892  14.748  -8.870  1.00 64.00           C  
ATOM    361  C   PRO    48       2.230  14.097  -9.213  1.00 64.00           C  
ATOM    362  O   PRO    48       2.492  12.963  -8.804  1.00 64.00           O  
ATOM    363  CB  PRO    48       0.893  15.272  -7.432  1.00 64.00           C  
ATOM    364  CG  PRO    48      -0.283  14.614  -6.785  1.00 64.00           C  
ATOM    365  CD  PRO    48      -0.877  13.636  -7.757  1.00 64.00           C  
ATOM    366  N   GLY    49       2.945  14.711 -10.176  1.00 62.63           N  
ATOM    367  CA  GLY    49       4.274  14.276 -10.573  1.00 62.63           C  
ATOM    368  C   GLY    49       4.295  13.574 -11.918  1.00 62.63           C  
ATOM    369  O   GLY    49       5.351  13.134 -12.378  1.00 62.63           O  
ATOM    370  N   THR    50       3.083  13.327 -12.462  1.00 66.85           N  
ATOM    371  CA  THR    50       3.044  12.638 -13.747  1.00 66.85           C  
ATOM    372  C   THR    50       2.926  13.639 -14.894  1.00 66.85           C  
ATOM    373  O   THR    50       2.957  13.255 -16.065  1.00 66.85           O  
ATOM    374  CB  THR    50       1.874  11.640 -13.811  1.00 66.85           C  
ATOM    375  OG1 THR    50       0.647  12.334 -13.550  1.00 66.85           O  
ATOM    376  CG2 THR    50       2.043  10.527 -12.782  1.00 66.85           C  
ATOM    377  N   GLU    51       2.843  14.893 -14.511  1.00 67.30           N  
ATOM    378  CA  GLU    51       2.620  15.931 -15.513  1.00 67.30           C  
ATOM    379  C   GLU    51       3.895  16.222 -16.300  1.00 67.30           C  
ATOM    380  O   GLU    51       4.990  15.840 -15.880  1.00 67.30           O  
ATOM    381  CB  GLU    51       2.105  17.214 -14.854  1.00 67.30           C  
ATOM    382  CG  GLU    51       0.883  17.004 -13.972  1.00 67.30           C  
ATOM    383  CD  GLU    51       1.084  17.486 -12.544  1.00 67.30           C  
ATOM    384  OE1 GLU    51       0.146  17.361 -11.724  1.00 67.30           O  
ATOM    385  OE2 GLU    51       2.187  17.993 -12.244  1.00 67.30           O  
ATOM    386  N   SER    52       3.788  16.719 -17.547  1.00 68.60           N  
ATOM    387  CA  SER    52       4.911  17.229 -18.326  1.00 68.60           C  
ATOM    388  C   SER    52       5.614  18.371 -17.600  1.00 68.60           C  
ATOM    389  O   SER    52       4.960  19.238 -17.016  1.00 68.60           O  
ATOM    390  CB  SER    52       4.439  17.703 -19.702  1.00 68.60           C  
ATOM    391  OG  SER    52       4.075  19.072 -19.665  1.00 68.60           O  
ATOM    392  N   GLY    53       6.889  18.256 -17.354  1.00 77.85           N  
ATOM    393  CA  GLY    53       7.664  19.299 -16.702  1.00 77.85           C  
ATOM    394  C   GLY    53       7.986  18.987 -15.253  1.00 77.85           C  
ATOM    395  O   GLY    53       8.209  19.897 -14.451  1.00 77.85           O  
ATOM    396  N   SER    54       7.679  17.790 -14.806  1.00 84.32           N  
ATOM    397  CA  SER    54       7.995  17.414 -13.432  1.00 84.32           C  
ATOM    398  C   SER    54       9.494  17.501 -13.166  1.00 84.32           C  
ATOM    399  O   SER    54      10.301  17.407 -14.093  1.00 84.32           O  
ATOM    400  CB  SER    54       7.497  15.999 -13.135  1.00 84.32           C  
ATOM    401  OG  SER    54       8.139  15.054 -13.973  1.00 84.32           O  
ATOM    402  N   MET    55       9.831  18.081 -12.096  1.00 91.05           N  
ATOM    403  CA  MET    55      11.206  18.090 -11.603  1.00 91.05           C  
ATOM    404  C   MET    55      11.573  16.743 -10.990  1.00 91.05           C  
ATOM    405  O   MET    55      10.886  16.258 -10.090  1.00 91.05           O  
ATOM    406  CB  MET    55      11.400  19.204 -10.572  1.00 91.05           C  
ATOM    407  CG  MET    55      12.808  19.274 -10.004  1.00 91.05           C  
ATOM    408  SD  MET    55      12.953  20.485  -8.633  1.00 91.05           S  
ATOM    409  CE  MET    55      12.593  22.023  -9.525  1.00 91.05           C  
ATOM    410  N   THR    56      12.581  16.086 -11.579  1.00 93.50           N  
ATOM    411  CA  THR    56      13.044  14.787 -11.105  1.00 93.50           C  
ATOM    412  C   THR    56      14.190  14.952 -10.111  1.00 93.50           C  
ATOM    413  O   THR    56      15.203  15.581 -10.422  1.00 93.50           O  
ATOM    414  CB  THR    56      13.500  13.895 -12.275  1.00 93.50           C  
ATOM    415  OG1 THR    56      12.402  13.701 -13.176  1.00 93.50           O  
ATOM    416  CG2 THR    56      13.978  12.536 -11.776  1.00 93.50           C  
ATOM    417  N   LEU    57      14.021  14.475  -8.880  1.00 95.94           N  
ATOM    418  CA  LEU    57      15.039  14.506  -7.836  1.00 95.94           C  
ATOM    419  C   LEU    57      15.499  13.095  -7.484  1.00 95.94           C  
ATOM    420  O   LEU    57      14.723  12.142  -7.583  1.00 95.94           O  
ATOM    421  CB  LEU    57      14.504  15.208  -6.585  1.00 95.94           C  
ATOM    422  CG  LEU    57      14.054  16.659  -6.763  1.00 95.94           C  
ATOM    423  CD1 LEU    57      13.375  17.163  -5.493  1.00 95.94           C  
ATOM    424  CD2 LEU    57      15.240  17.546  -7.129  1.00 95.94           C  
ATOM    425  N   TYR    58      16.740  12.967  -7.153  1.00 96.52           N  
ATOM    426  CA  TYR    58      17.287  11.736  -6.594  1.00 96.52           C  
ATOM    427  C   TYR    58      17.451  11.848  -5.083  1.00 96.52           C  
ATOM    428  O   TYR    58      18.145  12.741  -4.592  1.00 96.52           O  
ATOM    429  CB  TYR    58      18.635  11.403  -7.242  1.00 96.52           C  
ATOM    430  CG  TYR    58      18.556  11.201  -8.736  1.00 96.52           C  
ATOM    431  CD1 TYR    58      18.220   9.961  -9.274  1.00 96.52           C  
ATOM    432  CD2 TYR    58      18.819  12.248  -9.612  1.00 96.52           C  
ATOM    433  CE1 TYR    58      18.149   9.769 -10.650  1.00 96.52           C  
ATOM    434  CE2 TYR    58      18.751  12.068 -10.990  1.00 96.52           C  
ATOM    435  CZ  TYR    58      18.415  10.827 -11.498  1.00 96.52           C  
ATOM    436  OH  TYR    58      18.346  10.642 -12.861  1.00 96.52           O  
ATOM    437  N   VAL    59      16.759  11.012  -4.372  1.00 96.60           N  
ATOM    438  CA  VAL    59      16.777  11.075  -2.914  1.00 96.60           C  
ATOM    439  C   VAL    59      17.455   9.828  -2.352  1.00 96.60           C  
ATOM    440  O   VAL    59      16.927   8.719  -2.469  1.00 96.60           O  
ATOM    441  CB  VAL    59      15.352  11.214  -2.334  1.00 96.60           C  
ATOM    442  CG1 VAL    59      15.401  11.389  -0.817  1.00 96.60           C  
ATOM    443  CG2 VAL    59      14.622  12.386  -2.988  1.00 96.60           C  
ATOM    444  N   GLN    60      18.595   9.987  -1.726  1.00 96.72           N  
ATOM    445  CA  GLN    60      19.299   8.892  -1.067  1.00 96.72           C  
ATOM    446  C   GLN    60      18.715   8.617   0.316  1.00 96.72           C  
ATOM    447  O   GLN    60      18.576   9.531   1.130  1.00 96.72           O  
ATOM    448  CB  GLN    60      20.792   9.204  -0.953  1.00 96.72           C  
ATOM    449  CG  GLN    60      21.500   9.322  -2.296  1.00 96.72           C  
ATOM    450  CD  GLN    60      22.965   9.689  -2.158  1.00 96.72           C  
ATOM    451  OE1 GLN    60      23.379  10.275  -1.153  1.00 96.72           O  
ATOM    452  NE2 GLN    60      23.760   9.346  -3.166  1.00 96.72           N  
ATOM    453  N   MET    61      18.309   7.413   0.604  1.00 94.67           N  
ATOM    454  CA  MET    61      17.663   7.047   1.862  1.00 94.67           C  
ATOM    455  C   MET    61      18.442   5.946   2.574  1.00 94.67           C  
ATOM    456  O   MET    61      19.095   5.125   1.928  1.00 94.67           O  
ATOM    457  CB  MET    61      16.223   6.592   1.615  1.00 94.67           C  
ATOM    458  CG  MET    61      15.345   7.656   0.977  1.00 94.67           C  
ATOM    459  SD  MET    61      14.906   8.999   2.148  1.00 94.67           S  
ATOM    460  CE  MET    61      13.764   8.110   3.242  1.00 94.67           C  
ATOM    461  N   PRO    62      18.461   6.010   3.877  1.00 91.02           N  
ATOM    462  CA  PRO    62      19.116   4.913   4.594  1.00 91.02           C  
ATOM    463  C   PRO    62      18.398   3.578   4.414  1.00 91.02           C  
ATOM    464  O   PRO    62      19.034   2.521   4.449  1.00 91.02           O  
ATOM    465  CB  PRO    62      19.065   5.368   6.055  1.00 91.02           C  
ATOM    466  CG  PRO    62      17.960   6.374   6.104  1.00 91.02           C  
ATOM    467  CD  PRO    62      17.837   7.013   4.750  1.00 91.02           C  
ATOM    468  N   GLU    63      17.042   3.655   4.230  1.00 86.46           N  
ATOM    469  CA  GLU    63      16.206   2.468   4.080  1.00 86.46           C  
ATOM    470  C   GLU    63      14.969   2.766   3.238  1.00 86.46           C  
ATOM    471  O   GLU    63      14.358   3.828   3.377  1.00 86.46           O  
ATOM    472  CB  GLU    63      15.790   1.926   5.451  1.00 86.46           C  
ATOM    473  CG  GLU    63      15.001   0.626   5.385  1.00 86.46           C  
ATOM    474  CD  GLU    63      14.663   0.059   6.754  1.00 86.46           C  
ATOM    475  OE1 GLU    63      14.189  -1.097   6.833  1.00 86.46           O  
ATOM    476  OE2 GLU    63      14.873   0.778   7.758  1.00 86.46           O  
ATOM    477  N   THR    64      14.615   1.858   2.298  1.00 87.10           N  
ATOM    478  CA  THR    64      13.478   2.089   1.413  1.00 87.10           C  
ATOM    479  C   THR    64      12.501   0.918   1.472  1.00 87.10           C  
ATOM    480  O   THR    64      11.667   0.754   0.580  1.00 87.10           O  
ATOM    481  CB  THR    64      13.937   2.305  -0.040  1.00 87.10           C  
ATOM    482  OG1 THR    64      14.728   1.186  -0.458  1.00 87.10           O  
ATOM    483  CG2 THR    64      14.769   3.577  -0.171  1.00 87.10           C  
ATOM    484  N   LEU    65      12.638   0.019   2.525  1.00 82.14           N  
ATOM    485  CA  LEU    65      11.901  -1.240   2.520  1.00 82.14           C  
ATOM    486  C   LEU    65      10.398  -0.991   2.573  1.00 82.14           C  
ATOM    487  O   LEU    65       9.613  -1.787   2.052  1.00 82.14           O  
ATOM    488  CB  LEU    65      12.327  -2.115   3.702  1.00 82.14           C  
ATOM    489  CG  LEU    65      13.652  -2.864   3.549  1.00 82.14           C  
ATOM    490  CD1 LEU    65      14.113  -3.406   4.898  1.00 82.14           C  
ATOM    491  CD2 LEU    65      13.514  -3.991   2.532  1.00 82.14           C  
ATOM    492  N   ALA    66      10.099   0.101   3.092  1.00 79.78           N  
ATOM    493  CA  ALA    66       8.674   0.340   3.304  1.00 79.78           C  
ATOM    494  C   ALA    66       8.063   1.096   2.127  1.00 79.78           C  
ATOM    495  O   ALA    66       6.851   1.316   2.085  1.00 79.78           O  
ATOM    496  CB  ALA    66       8.452   1.113   4.602  1.00 79.78           C  
ATOM    497  N   LEU    67       8.906   1.504   1.220  1.00 86.74           N  
ATOM    498  CA  LEU    67       8.415   2.287   0.091  1.00 86.74           C  
ATOM    499  C   LEU    67       8.244   1.411  -1.146  1.00 86.74           C  
ATOM    500  O   LEU    67       8.890   0.367  -1.266  1.00 86.74           O  
ATOM    501  CB  LEU    67       9.370   3.443  -0.216  1.00 86.74           C  
ATOM    502  CG  LEU    67       9.515   4.510   0.870  1.00 86.74           C  
ATOM    503  CD1 LEU    67      10.670   5.450   0.540  1.00 86.74           C  
ATOM    504  CD2 LEU    67       8.214   5.289   1.031  1.00 86.74           C  
ATOM    505  N   ASN    68       7.305   1.686  -2.006  1.00 85.45           N  
ATOM    506  CA  ASN    68       7.114   1.063  -3.311  1.00 85.45           C  
ATOM    507  C   ASN    68       7.216   2.084  -4.440  1.00 85.45           C  
ATOM    508  O   ASN    68       7.251   3.290  -4.191  1.00 85.45           O  
ATOM    509  CB  ASN    68       5.767   0.339  -3.369  1.00 85.45           C  
ATOM    510  CG  ASN    68       5.627  -0.721  -2.294  1.00 85.45           C  
ATOM    511  OD1 ASN    68       6.602  -1.379  -1.924  1.00 85.45           O  
ATOM    512  ND2 ASN    68       4.413  -0.894  -1.786  1.00 85.45           N  
ATOM    513  N   ALA    69       7.465   1.534  -5.643  1.00 84.15           N  
ATOM    514  CA  ALA    69       7.335   2.409  -6.804  1.00 84.15           C  
ATOM    515  C   ALA    69       5.955   3.061  -6.848  1.00 84.15           C  
ATOM    516  O   ALA    69       4.960   2.449  -6.453  1.00 84.15           O  
ATOM    517  CB  ALA    69       7.591   1.628  -8.091  1.00 84.15           C  
ATOM    518  N   ASN    70       5.836   4.381  -6.905  1.00 85.96           N  
ATOM    519  CA  ASN    70       4.630   5.198  -6.986  1.00 85.96           C  
ATOM    520  C   ASN    70       4.204   5.706  -5.612  1.00 85.96           C  
ATOM    521  O   ASN    70       3.058   6.120  -5.426  1.00 85.96           O  
ATOM    522  CB  ASN    70       3.491   4.412  -7.638  1.00 85.96           C  
ATOM    523  CG  ASN    70       3.612   4.353  -9.148  1.00 85.96           C  
ATOM    524  OD1 ASN    70       4.139   5.274  -9.777  1.00 85.96           O  
ATOM    525  ND2 ASN    70       3.126   3.268  -9.740  1.00 85.96           N  
ATOM    526  N   SER    71       5.014   5.423  -4.601  1.00 89.16           N  
ATOM    527  CA  SER    71       4.748   6.034  -3.304  1.00 89.16           C  
ATOM    528  C   SER    71       4.637   7.551  -3.420  1.00 89.16           C  
ATOM    529  O   SER    71       5.293   8.164  -4.265  1.00 89.16           O  
ATOM    530  CB  SER    71       5.845   5.670  -2.303  1.00 89.16           C  
ATOM    531  OG  SER    71       5.798   4.290  -1.984  1.00 89.16           O  
ATOM    532  N   ARG    72       3.764   8.100  -2.667  1.00 91.21           N  
ATOM    533  CA  ARG    72       3.503   9.534  -2.731  1.00 91.21           C  
ATOM    534  C   ARG    72       4.594  10.322  -2.014  1.00 91.21           C  
ATOM    535  O   ARG    72       5.258   9.798  -1.116  1.00 91.21           O  
ATOM    536  CB  ARG    72       2.137   9.859  -2.123  1.00 91.21           C  
ATOM    537  CG  ARG    72       0.963   9.310  -2.918  1.00 91.21           C  
ATOM    538  CD  ARG    72      -0.371   9.686  -2.287  1.00 91.21           C  
ATOM    539  NE  ARG    72      -0.611   8.947  -1.050  1.00 91.21           N  
ATOM    540  CZ  ARG    72      -1.644   9.145  -0.236  1.00 91.21           C  
ATOM    541  NH1 ARG    72      -2.558  10.068  -0.514  1.00 91.21           N  
ATOM    542  NH2 ARG    72      -1.765   8.415   0.863  1.00 91.21           N  
ATOM    543  N   VAL    73       4.833  11.539  -2.482  1.00 94.15           N  
ATOM    544  CA  VAL    73       5.793  12.459  -1.881  1.00 94.15           C  
ATOM    545  C   VAL    73       5.065  13.692  -1.350  1.00 94.15           C  
ATOM    546  O   VAL    73       4.301  14.330  -2.078  1.00 94.15           O  
ATOM    547  CB  VAL    73       6.886  12.878  -2.889  1.00 94.15           C  
ATOM    548  CG1 VAL    73       7.858  13.868  -2.251  1.00 94.15           C  
ATOM    549  CG2 VAL    73       7.632  11.650  -3.407  1.00 94.15           C  
ATOM    550  N   ARG    74       5.247  13.955  -0.165  1.00 93.56           N  
ATOM    551  CA  ARG    74       4.569  15.042   0.534  1.00 93.56           C  
ATOM    552  C   ARG    74       5.539  16.173   0.858  1.00 93.56           C  
ATOM    553  O   ARG    74       6.666  15.927   1.294  1.00 93.56           O  
ATOM    554  CB  ARG    74       3.913  14.530   1.818  1.00 93.56           C  
ATOM    555  CG  ARG    74       3.109  15.585   2.562  1.00 93.56           C  
ATOM    556  CD  ARG    74       2.091  14.957   3.504  1.00 93.56           C  
ATOM    557  NE  ARG    74       2.724  14.044   4.450  1.00 93.56           N  
ATOM    558  CZ  ARG    74       3.187  14.394   5.647  1.00 93.56           C  
ATOM    559  NH1 ARG    74       3.097  15.650   6.068  1.00 93.56           N  
ATOM    560  NH2 ARG    74       3.745  13.481   6.429  1.00 93.56           N  
ATOM    561  N   VAL    75       5.122  17.386   0.583  1.00 93.41           N  
ATOM    562  CA  VAL    75       5.807  18.609   0.987  1.00 93.41           C  
ATOM    563  C   VAL    75       4.854  19.494   1.788  1.00 93.41           C  
ATOM    564  O   VAL    75       3.822  19.929   1.274  1.00 93.41           O  
ATOM    565  CB  VAL    75       6.354  19.383  -0.233  1.00 93.41           C  
ATOM    566  CG1 VAL    75       7.083  20.649   0.213  1.00 93.41           C  
ATOM    567  CG2 VAL    75       7.282  18.491  -1.057  1.00 93.41           C  
ATOM    568  N   ARG    76       5.099  19.826   2.953  1.00 87.65           N  
ATOM    569  CA  ARG    76       4.324  20.678   3.849  1.00 87.65           C  
ATOM    570  C   ARG    76       2.863  20.240   3.894  1.00 87.65           C  
ATOM    571  O   ARG    76       1.959  21.057   3.708  1.00 87.65           O  
ATOM    572  CB  ARG    76       4.419  22.142   3.416  1.00 87.65           C  
ATOM    573  CG  ARG    76       5.815  22.731   3.539  1.00 87.65           C  
ATOM    574  CD  ARG    76       5.821  24.229   3.269  1.00 87.65           C  
ATOM    575  NE  ARG    76       7.175  24.775   3.285  1.00 87.65           N  
ATOM    576  CZ  ARG    76       7.632  25.641   4.184  1.00 87.65           C  
ATOM    577  NH1 ARG    76       6.848  26.081   5.162  1.00 87.65           N  
ATOM    578  NH2 ARG    76       8.882  26.073   4.106  1.00 87.65           N  
ATOM    579  N   ASP    77       2.483  19.037   3.841  1.00 85.86           N  
ATOM    580  CA  ASP    77       1.173  18.442   4.088  1.00 85.86           C  
ATOM    581  C   ASP    77       0.409  18.236   2.782  1.00 85.86           C  
ATOM    582  O   ASP    77      -0.801  18.002   2.795  1.00 85.86           O  
ATOM    583  CB  ASP    77       0.358  19.316   5.042  1.00 85.86           C  
ATOM    584  CG  ASP    77       0.917  19.335   6.454  1.00 85.86           C  
ATOM    585  OD1 ASP    77       1.386  18.282   6.938  1.00 85.86           O  
ATOM    586  OD2 ASP    77       0.886  20.411   7.089  1.00 85.86           O  
ATOM    587  N   VAL    78       1.116  18.590   1.698  1.00 90.20           N  
ATOM    588  CA  VAL    78       0.473  18.381   0.406  1.00 90.20           C  
ATOM    589  C   VAL    78       1.283  17.384  -0.420  1.00 90.20           C  
ATOM    590  O   VAL    78       2.507  17.502  -0.521  1.00 90.20           O  
ATOM    591  CB  VAL    78       0.311  19.708  -0.369  1.00 90.20           C  
ATOM    592  CG1 VAL    78      -0.387  19.471  -1.707  1.00 90.20           C  
ATOM    593  CG2 VAL    78      -0.463  20.724   0.469  1.00 90.20           C  
ATOM    594  N   PHE    79       0.654  16.484  -0.943  1.00 91.35           N  
ATOM    595  CA  PHE    79       1.323  15.542  -1.833  1.00 91.35           C  
ATOM    596  C   PHE    79       1.551  16.163  -3.206  1.00 91.35           C  
ATOM    597  O   PHE    79       0.595  16.453  -3.929  1.00 91.35           O  
ATOM    598  CB  PHE    79       0.504  14.254  -1.969  1.00 91.35           C  
ATOM    599  CG  PHE    79       0.499  13.404  -0.727  1.00 91.35           C  
ATOM    600  CD1 PHE    79       1.628  12.685  -0.355  1.00 91.35           C  
ATOM    601  CD2 PHE    79      -0.637  13.324   0.069  1.00 91.35           C  
ATOM    602  CE1 PHE    79       1.627  11.898   0.794  1.00 91.35           C  
ATOM    603  CE2 PHE    79      -0.646  12.539   1.219  1.00 91.35           C  
ATOM    604  CZ  PHE    79       0.486  11.826   1.579  1.00 91.35           C  
ATOM    605  N   VAL    80       2.786  16.379  -3.551  1.00 91.46           N  
ATOM    606  CA  VAL    80       3.133  17.131  -4.752  1.00 91.46           C  
ATOM    607  C   VAL    80       3.923  16.240  -5.709  1.00 91.46           C  
ATOM    608  O   VAL    80       4.385  16.700  -6.756  1.00 91.46           O  
ATOM    609  CB  VAL    80       3.946  18.400  -4.413  1.00 91.46           C  
ATOM    610  CG1 VAL    80       3.104  19.376  -3.592  1.00 91.46           C  
ATOM    611  CG2 VAL    80       5.224  18.030  -3.663  1.00 91.46           C  
ATOM    612  N   GLY    81       4.158  14.960  -5.317  1.00 92.26           N  
ATOM    613  CA  GLY    81       4.991  14.137  -6.179  1.00 92.26           C  
ATOM    614  C   GLY    81       4.785  12.649  -5.965  1.00 92.26           C  
ATOM    615  O   GLY    81       3.899  12.242  -5.211  1.00 92.26           O  
ATOM    616  N   ARG    82       5.660  11.848  -6.695  1.00 91.19           N  
ATOM    617  CA  ARG    82       5.610  10.390  -6.644  1.00 91.19           C  
ATOM    618  C   ARG    82       7.004   9.789  -6.796  1.00 91.19           C  
ATOM    619  O   ARG    82       7.877  10.386  -7.429  1.00 91.19           O  
ATOM    620  CB  ARG    82       4.683   9.845  -7.732  1.00 91.19           C  
ATOM    621  CG  ARG    82       3.229  10.258  -7.565  1.00 91.19           C  
ATOM    622  CD  ARG    82       2.411   9.177  -6.873  1.00 91.19           C  
ATOM    623  NE  ARG    82       0.977   9.418  -7.006  1.00 91.19           N  
ATOM    624  CZ  ARG    82       0.051   8.967  -6.165  1.00 91.19           C  
ATOM    625  NH1 ARG    82       0.393   8.239  -5.108  1.00 91.19           N  
ATOM    626  NH2 ARG    82      -1.226   9.245  -6.381  1.00 91.19           N  
ATOM    627  N   VAL    83       7.197   8.641  -6.196  1.00 92.59           N  
ATOM    628  CA  VAL    83       8.415   7.865  -6.403  1.00 92.59           C  
ATOM    629  C   VAL    83       8.303   7.064  -7.698  1.00 92.59           C  
ATOM    630  O   VAL    83       7.436   6.195  -7.825  1.00 92.59           O  
ATOM    631  CB  VAL    83       8.695   6.919  -5.214  1.00 92.59           C  
ATOM    632  CG1 VAL    83       9.943   6.077  -5.476  1.00 92.59           C  
ATOM    633  CG2 VAL    83       8.847   7.719  -3.921  1.00 92.59           C  
ATOM    634  N   ARG    84       9.077   7.376  -8.634  1.00 89.86           N  
ATOM    635  CA  ARG    84       9.048   6.704  -9.928  1.00 89.86           C  
ATOM    636  C   ARG    84       9.785   5.370  -9.869  1.00 89.86           C  
ATOM    637  O   ARG    84       9.299   4.363 -10.387  1.00 89.86           O  
ATOM    638  CB  ARG    84       9.663   7.594 -11.011  1.00 89.86           C  
ATOM    639  CG  ARG    84       9.600   6.998 -12.408  1.00 89.86           C  
ATOM    640  CD  ARG    84      10.088   7.982 -13.463  1.00 89.86           C  
ATOM    641  NE  ARG    84      11.367   8.580 -13.092  1.00 89.86           N  
ATOM    642  CZ  ARG    84      12.396   8.744 -13.920  1.00 89.86           C  
ATOM    643  NH1 ARG    84      12.315   8.355 -15.187  1.00 89.86           N  
ATOM    644  NH2 ARG    84      13.515   9.300 -13.477  1.00 89.86           N  
ATOM    645  N   LYS    85      10.915   5.380  -9.239  1.00 89.82           N  
ATOM    646  CA  LYS    85      11.773   4.199  -9.222  1.00 89.82           C  
ATOM    647  C   LYS    85      12.591   4.131  -7.935  1.00 89.82           C  
ATOM    648  O   LYS    85      12.918   5.164  -7.347  1.00 89.82           O  
ATOM    649  CB  LYS    85      12.705   4.195 -10.435  1.00 89.82           C  
ATOM    650  CG  LYS    85      13.455   2.886 -10.635  1.00 89.82           C  
ATOM    651  CD  LYS    85      14.314   2.920 -11.893  1.00 89.82           C  
ATOM    652  CE  LYS    85      15.077   1.617 -12.085  1.00 89.82           C  
ATOM    653  NZ  LYS    85      15.887   1.630 -13.340  1.00 89.82           N  
ATOM    654  N   ILE    86      12.873   2.959  -7.389  1.00 92.21           N  
ATOM    655  CA  ILE    86      13.749   2.704  -6.250  1.00 92.21           C  
ATOM    656  C   ILE    86      14.920   1.827  -6.687  1.00 92.21           C  
ATOM    657  O   ILE    86      14.720   0.727  -7.208  1.00 92.21           O  
ATOM    658  CB  ILE    86      12.983   2.035  -5.087  1.00 92.21           C  
ATOM    659  CG1 ILE    86      11.766   2.880  -4.693  1.00 92.21           C  
ATOM    660  CG2 ILE    86      13.908   1.816  -3.887  1.00 92.21           C  
ATOM    661  CD1 ILE    86      10.862   2.221  -3.660  1.00 92.21           C  
ATOM    662  N   GLU    87      16.114   2.305  -6.528  1.00 91.80           N  
ATOM    663  CA  GLU    87      17.302   1.575  -6.958  1.00 91.80           C  
ATOM    664  C   GLU    87      18.445   1.746  -5.962  1.00 91.80           C  
ATOM    665  O   GLU    87      18.389   2.614  -5.088  1.00 91.80           O  
ATOM    666  CB  GLU    87      17.744   2.036  -8.349  1.00 91.80           C  
ATOM    667  CG  GLU    87      18.058   3.523  -8.433  1.00 91.80           C  
ATOM    668  CD  GLU    87      18.349   3.996  -9.849  1.00 91.80           C  
ATOM    669  OE1 GLU    87      18.107   5.185 -10.153  1.00 91.80           O  
ATOM    670  OE2 GLU    87      18.823   3.169 -10.660  1.00 91.80           O  
ATOM    671  N   LEU    88      19.431   0.914  -6.161  1.00 94.57           N  
ATOM    672  CA  LEU    88      20.694   1.017  -5.438  1.00 94.57           C  
ATOM    673  C   LEU    88      21.777   1.628  -6.320  1.00 94.57           C  
ATOM    674  O   LEU    88      22.174   1.033  -7.325  1.00 94.57           O  
ATOM    675  CB  LEU    88      21.141  -0.360  -4.940  1.00 94.57           C  
ATOM    676  CG  LEU    88      21.098  -0.582  -3.428  1.00 94.57           C  
ATOM    677  CD1 LEU    88      20.338  -1.863  -3.100  1.00 94.57           C  
ATOM    678  CD2 LEU    88      22.511  -0.630  -2.854  1.00 94.57           C  
ATOM    679  N   ILE    89      22.217   2.884  -6.025  1.00 93.38           N  
ATOM    680  CA  ILE    89      23.296   3.579  -6.719  1.00 93.38           C  
ATOM    681  C   ILE    89      24.509   3.697  -5.800  1.00 93.38           C  
ATOM    682  O   ILE    89      24.469   4.417  -4.799  1.00 93.38           O  
ATOM    683  CB  ILE    89      22.850   4.977  -7.201  1.00 93.38           C  
ATOM    684  CG1 ILE    89      21.613   4.863  -8.100  1.00 93.38           C  
ATOM    685  CG2 ILE    89      23.994   5.688  -7.930  1.00 93.38           C  
ATOM    686  CD1 ILE    89      21.019   6.204  -8.509  1.00 93.38           C  
ATOM    687  N   ASN    90      25.563   2.910  -6.180  1.00 93.29           N  
ATOM    688  CA  ASN    90      26.773   2.886  -5.366  1.00 93.29           C  
ATOM    689  C   ASN    90      26.480   2.437  -3.937  1.00 93.29           C  
ATOM    690  O   ASN    90      26.869   3.106  -2.979  1.00 93.29           O  
ATOM    691  CB  ASN    90      27.445   4.261  -5.362  1.00 93.29           C  
ATOM    692  CG  ASN    90      27.927   4.679  -6.738  1.00 93.29           C  
ATOM    693  OD1 ASN    90      28.424   3.857  -7.511  1.00 93.29           O  
ATOM    694  ND2 ASN    90      27.782   5.961  -7.052  1.00 93.29           N  
ATOM    695  N   TRP    91      25.567   1.494  -3.835  1.00 92.66           N  
ATOM    696  CA  TRP    91      25.195   0.787  -2.614  1.00 92.66           C  
ATOM    697  C   TRP    91      24.377   1.685  -1.692  1.00 92.66           C  
ATOM    698  O   TRP    91      24.361   1.486  -0.475  1.00 92.66           O  
ATOM    699  CB  TRP    91      26.443   0.284  -1.882  1.00 92.66           C  
ATOM    700  CG  TRP    91      27.284  -0.659  -2.689  1.00 92.66           C  
ATOM    701  CD1 TRP    91      28.486  -0.390  -3.282  1.00 92.66           C  
ATOM    702  CD2 TRP    91      26.981  -2.023  -2.996  1.00 92.66           C  
ATOM    703  NE1 TRP    91      28.950  -1.507  -3.938  1.00 92.66           N  
ATOM    704  CE2 TRP    91      28.046  -2.522  -3.779  1.00 92.66           C  
ATOM    705  CE3 TRP    91      25.913  -2.874  -2.683  1.00 92.66           C  
ATOM    706  CZ2 TRP    91      28.072  -3.835  -4.254  1.00 92.66           C  
ATOM    707  CZ3 TRP    91      25.941  -4.180  -3.158  1.00 92.66           C  
ATOM    708  CH2 TRP    91      27.014  -4.646  -3.934  1.00 92.66           C  
ATOM    709  N   VAL    92      23.847   2.795  -2.312  1.00 94.74           N  
ATOM    710  CA  VAL    92      22.949   3.638  -1.529  1.00 94.74           C  
ATOM    711  C   VAL    92      21.536   3.563  -2.105  1.00 94.74           C  
ATOM    712  O   VAL    92      21.324   3.855  -3.284  1.00 94.74           O  
ATOM    713  CB  VAL    92      23.433   5.105  -1.495  1.00 94.74           C  
ATOM    714  CG1 VAL    92      22.509   5.959  -0.628  1.00 94.74           C  
ATOM    715  CG2 VAL    92      24.871   5.180  -0.983  1.00 94.74           C  
ATOM    716  N   PRO    93      20.601   3.084  -1.260  1.00 94.66           N  
ATOM    717  CA  PRO    93      19.230   3.135  -1.772  1.00 94.66           C  
ATOM    718  C   PRO    93      18.813   4.539  -2.203  1.00 94.66           C  
ATOM    719  O   PRO    93      18.895   5.481  -1.412  1.00 94.66           O  
ATOM    720  CB  PRO    93      18.392   2.656  -0.584  1.00 94.66           C  
ATOM    721  CG  PRO    93      19.359   1.937   0.301  1.00 94.66           C  
ATOM    722  CD  PRO    93      20.714   2.564   0.136  1.00 94.66           C  
ATOM    723  N   THR    94      18.509   4.729  -3.465  1.00 96.08           N  
ATOM    724  CA  THR    94      18.189   6.032  -4.038  1.00 96.08           C  
ATOM    725  C   THR    94      16.815   6.008  -4.701  1.00 96.08           C  
ATOM    726  O   THR    94      16.526   5.124  -5.510  1.00 96.08           O  
ATOM    727  CB  THR    94      19.251   6.466  -5.065  1.00 96.08           C  
ATOM    728  OG1 THR    94      20.537   6.487  -4.434  1.00 96.08           O  
ATOM    729  CG2 THR    94      18.946   7.855  -5.617  1.00 96.08           C  
ATOM    730  N   LEU    95      15.911   7.017  -4.279  1.00 95.88           N  
ATOM    731  CA  LEU    95      14.596   7.190  -4.887  1.00 95.88           C  
ATOM    732  C   LEU    95      14.650   8.211  -6.018  1.00 95.88           C  
ATOM    733  O   LEU    95      15.287   9.258  -5.885  1.00 95.88           O  
ATOM    734  CB  LEU    95      13.573   7.628  -3.835  1.00 95.88           C  
ATOM    735  CG  LEU    95      13.595   6.867  -2.509  1.00 95.88           C  
ATOM    736  CD1 LEU    95      12.666   7.533  -1.500  1.00 95.88           C  
ATOM    737  CD2 LEU    95      13.203   5.408  -2.723  1.00 95.88           C  
ATOM    738  N   THR    96      14.120   7.842  -7.170  1.00 94.17           N  
ATOM    739  CA  THR    96      13.821   8.826  -8.204  1.00 94.17           C  
ATOM    740  C   THR    96      12.418   9.397  -8.019  1.00 94.17           C  
ATOM    741  O   THR    96      11.425   8.695  -8.221  1.00 94.17           O  
ATOM    742  CB  THR    96      13.948   8.214  -9.612  1.00 94.17           C  
ATOM    743  OG1 THR    96      15.237   7.603  -9.746  1.00 94.17           O  
ATOM    744  CG2 THR    96      13.788   9.278 -10.692  1.00 94.17           C  
ATOM    745  N   VAL    97      12.367  10.650  -7.582  1.00 94.44           N  
ATOM    746  CA  VAL    97      11.113  11.291  -7.202  1.00 94.44           C  
ATOM    747  C   VAL    97      10.755  12.372  -8.219  1.00 94.44           C  
ATOM    748  O   VAL    97      11.600  13.192  -8.586  1.00 94.44           O  
ATOM    749  CB  VAL    97      11.193  11.900  -5.784  1.00 94.44           C  
ATOM    750  CG1 VAL    97       9.895  12.625  -5.433  1.00 94.44           C  
ATOM    751  CG2 VAL    97      11.498  10.814  -4.754  1.00 94.44           C  
ATOM    752  N   ASP    98       9.543  12.344  -8.729  1.00 92.59           N  
ATOM    753  CA  ASP    98       9.007  13.392  -9.593  1.00 92.59           C  
ATOM    754  C   ASP    98       8.106  14.343  -8.808  1.00 92.59           C  
ATOM    755  O   ASP    98       7.117  13.916  -8.208  1.00 92.59           O  
ATOM    756  CB  ASP    98       8.234  12.780 -10.763  1.00 92.59           C  
ATOM    757  CG  ASP    98       9.119  11.990 -11.710  1.00 92.59           C  
ATOM    758  OD1 ASP    98      10.307  12.344 -11.873  1.00 92.59           O  
ATOM    759  OD2 ASP    98       8.624  11.006 -12.302  1.00 92.59           O  
ATOM    760  N   VAL    99       8.459  15.537  -8.712  1.00 92.44           N  
ATOM    761  CA  VAL    99       7.713  16.565  -7.994  1.00 92.44           C  
ATOM    762  C   VAL    99       7.075  17.531  -8.990  1.00 92.44           C  
ATOM    763  O   VAL    99       7.636  17.795 -10.056  1.00 92.44           O  
ATOM    764  CB  VAL    99       8.617  17.338  -7.007  1.00 92.44           C  
ATOM    765  CG1 VAL    99       7.797  18.335  -6.191  1.00 92.44           C  
ATOM    766  CG2 VAL    99       9.354  16.366  -6.087  1.00 92.44           C  
ATOM    767  N   GLU   100       5.862  18.016  -8.791  1.00 89.16           N  
ATOM    768  CA  GLU   100       5.162  19.001  -9.612  1.00 89.16           C  
ATOM    769  C   GLU   100       6.049  20.208  -9.901  1.00 89.16           C  
ATOM    770  O   GLU   100       6.877  20.590  -9.071  1.00 89.16           O  
ATOM    771  CB  GLU   100       3.869  19.450  -8.927  1.00 89.16           C  
ATOM    772  CG  GLU   100       2.764  18.404  -8.951  1.00 89.16           C  
ATOM    773  CD  GLU   100       1.466  18.888  -8.324  1.00 89.16           C  
ATOM    774  OE1 GLU   100       0.483  18.113  -8.289  1.00 89.16           O  
ATOM    775  OE2 GLU   100       1.431  20.051  -7.865  1.00 89.16           O  
ATOM    776  N   PRO   101       5.851  20.748 -11.010  1.00 86.10           N  
ATOM    777  CA  PRO   101       6.623  21.958 -11.300  1.00 86.10           C  
ATOM    778  C   PRO   101       6.202  23.148 -10.441  1.00 86.10           C  
ATOM    779  O   PRO   101       5.047  23.226 -10.012  1.00 86.10           O  
ATOM    780  CB  PRO   101       6.326  22.220 -12.779  1.00 86.10           C  
ATOM    781  CG  PRO   101       5.043  21.501 -13.044  1.00 86.10           C  
ATOM    782  CD  PRO   101       4.917  20.372 -12.061  1.00 86.10           C  
ATOM    783  N   GLY   102       7.090  23.963  -9.921  1.00 85.92           N  
ATOM    784  CA  GLY   102       6.776  25.152  -9.146  1.00 85.92           C  
ATOM    785  C   GLY   102       7.111  25.010  -7.673  1.00 85.92           C  
ATOM    786  O   GLY   102       7.061  25.987  -6.923  1.00 85.92           O  
ATOM    787  N   ILE   103       7.277  23.789  -7.316  1.00 90.32           N  
ATOM    788  CA  ILE   103       7.654  23.586  -5.921  1.00 90.32           C  
ATOM    789  C   ILE   103       9.125  23.947  -5.726  1.00 90.32           C  
ATOM    790  O   ILE   103      10.004  23.368  -6.369  1.00 90.32           O  
ATOM    791  CB  ILE   103       7.396  22.130  -5.472  1.00 90.32           C  
ATOM    792  CG1 ILE   103       5.921  21.764  -5.670  1.00 90.32           C  
ATOM    793  CG2 ILE   103       7.819  21.932  -4.014  1.00 90.32           C  
ATOM    794  CD1 ILE   103       4.955  22.644  -4.888  1.00 90.32           C  
ATOM    795  N   LYS   104       9.337  24.932  -4.934  1.00 92.07           N  
ATOM    796  CA  LYS   104      10.697  25.380  -4.647  1.00 92.07           C  
ATOM    797  C   LYS   104      11.231  24.733  -3.372  1.00 92.07           C  
ATOM    798  O   LYS   104      10.702  24.966  -2.283  1.00 92.07           O  
ATOM    799  CB  LYS   104      10.745  26.903  -4.522  1.00 92.07           C  
ATOM    800  CG  LYS   104      10.299  27.642  -5.775  1.00 92.07           C  
ATOM    801  CD  LYS   104      10.320  29.151  -5.572  1.00 92.07           C  
ATOM    802  CE  LYS   104       9.869  29.891  -6.824  1.00 92.07           C  
ATOM    803  NZ  LYS   104       9.845  31.370  -6.615  1.00 92.07           N  
ATOM    804  N   LEU   105      12.138  23.889  -3.534  1.00 94.91           N  
ATOM    805  CA  LEU   105      12.775  23.219  -2.406  1.00 94.91           C  
ATOM    806  C   LEU   105      14.202  23.720  -2.211  1.00 94.91           C  
ATOM    807  O   LEU   105      15.019  23.652  -3.133  1.00 94.91           O  
ATOM    808  CB  LEU   105      12.778  21.702  -2.615  1.00 94.91           C  
ATOM    809  CG  LEU   105      11.409  21.022  -2.663  1.00 94.91           C  
ATOM    810  CD1 LEU   105      11.549  19.584  -3.151  1.00 94.91           C  
ATOM    811  CD2 LEU   105      10.741  21.065  -1.293  1.00 94.91           C  
ATOM    812  N   PRO   106      14.447  24.229  -1.056  1.00 96.21           N  
ATOM    813  CA  PRO   106      15.831  24.622  -0.777  1.00 96.21           C  
ATOM    814  C   PRO   106      16.805  23.449  -0.856  1.00 96.21           C  
ATOM    815  O   PRO   106      16.410  22.298  -0.648  1.00 96.21           O  
ATOM    816  CB  PRO   106      15.759  25.177   0.647  1.00 96.21           C  
ATOM    817  CG  PRO   106      14.307  25.441   0.882  1.00 96.21           C  
ATOM    818  CD  PRO   106      13.507  24.505   0.022  1.00 96.21           C  
ATOM    819  N   LYS   107      18.085  23.714  -1.076  1.00 95.25           N  
ATOM    820  CA  LYS   107      19.092  22.675  -1.275  1.00 95.25           C  
ATOM    821  C   LYS   107      19.302  21.861  -0.002  1.00 95.25           C  
ATOM    822  O   LYS   107      19.782  20.727  -0.056  1.00 95.25           O  
ATOM    823  CB  LYS   107      20.417  23.291  -1.728  1.00 95.25           C  
ATOM    824  CG  LYS   107      20.528  23.483  -3.233  1.00 95.25           C  
ATOM    825  CD  LYS   107      20.725  22.154  -3.952  1.00 95.25           C  
ATOM    826  CE  LYS   107      20.957  22.353  -5.443  1.00 95.25           C  
ATOM    827  NZ  LYS   107      21.077  21.051  -6.165  1.00 95.25           N  
ATOM    828  N   ASN   108      18.978  22.447   1.093  1.00 95.40           N  
ATOM    829  CA  ASN   108      19.187  21.717   2.339  1.00 95.40           C  
ATOM    830  C   ASN   108      17.894  21.081   2.841  1.00 95.40           C  
ATOM    831  O   ASN   108      17.667  20.996   4.049  1.00 95.40           O  
ATOM    832  CB  ASN   108      19.775  22.639   3.409  1.00 95.40           C  
ATOM    833  CG  ASN   108      18.912  23.859   3.668  1.00 95.40           C  
ATOM    834  OD1 ASN   108      18.143  24.285   2.802  1.00 95.40           O  
ATOM    835  ND2 ASN   108      19.033  24.429   4.861  1.00 95.40           N  
ATOM    836  N   THR   109      16.956  20.742   1.949  1.00 96.05           N  
ATOM    837  CA  THR   109      15.713  20.045   2.259  1.00 96.05           C  
ATOM    838  C   THR   109      15.999  18.665   2.845  1.00 96.05           C  
ATOM    839  O   THR   109      16.920  17.975   2.402  1.00 96.05           O  
ATOM    840  CB  THR   109      14.827  19.900   1.008  1.00 96.05           C  
ATOM    841  OG1 THR   109      14.462  21.203   0.535  1.00 96.05           O  
ATOM    842  CG2 THR   109      13.559  19.112   1.320  1.00 96.05           C  
ATOM    843  N   LEU   110      15.281  18.281   3.893  1.00 95.45           N  
ATOM    844  CA  LEU   110      15.425  16.998   4.571  1.00 95.45           C  
ATOM    845  C   LEU   110      14.396  15.994   4.061  1.00 95.45           C  
ATOM    846  O   LEU   110      13.278  16.373   3.704  1.00 95.45           O  
ATOM    847  CB  LEU   110      15.277  17.172   6.085  1.00 95.45           C  
ATOM    848  CG  LEU   110      16.230  18.168   6.749  1.00 95.45           C  
ATOM    849  CD1 LEU   110      15.821  18.406   8.199  1.00 95.45           C  
ATOM    850  CD2 LEU   110      17.668  17.668   6.669  1.00 95.45           C  
ATOM    851  N   ALA   111      14.816  14.803   3.882  1.00 95.32           N  
ATOM    852  CA  ALA   111      13.930  13.726   3.450  1.00 95.32           C  
ATOM    853  C   ALA   111      13.751  12.687   4.554  1.00 95.32           C  
ATOM    854  O   ALA   111      14.716  12.307   5.220  1.00 95.32           O  
ATOM    855  CB  ALA   111      14.472  13.065   2.185  1.00 95.32           C  
ATOM    856  N   LYS   112      12.493  12.331   4.752  1.00 91.63           N  
ATOM    857  CA  LYS   112      12.192  11.256   5.692  1.00 91.63           C  
ATOM    858  C   LYS   112      11.053  10.379   5.177  1.00 91.63           C  
ATOM    859  O   LYS   112      10.370  10.741   4.217  1.00 91.63           O  
ATOM    860  CB  LYS   112      11.833  11.827   7.065  1.00 91.63           C  
ATOM    861  CG  LYS   112      10.573  12.679   7.071  1.00 91.63           C  
ATOM    862  CD  LYS   112      10.313  13.282   8.445  1.00 91.63           C  
ATOM    863  CE  LYS   112       9.013  14.075   8.472  1.00 91.63           C  
ATOM    864  NZ  LYS   112       8.761  14.681   9.814  1.00 91.63           N  
ATOM    865  N   ILE   113      10.920   9.227   5.716  1.00 89.39           N  
ATOM    866  CA  ILE   113       9.778   8.364   5.433  1.00 89.39           C  
ATOM    867  C   ILE   113       8.666   8.632   6.444  1.00 89.39           C  
ATOM    868  O   ILE   113       8.883   8.541   7.654  1.00 89.39           O  
ATOM    869  CB  ILE   113      10.178   6.872   5.460  1.00 89.39           C  
ATOM    870  CG1 ILE   113      11.230   6.581   4.383  1.00 89.39           C  
ATOM    871  CG2 ILE   113       8.948   5.979   5.278  1.00 89.39           C  
ATOM    872  CD1 ILE   113      11.637   5.117   4.294  1.00 89.39           C  
ATOM    873  N   GLY   114       7.613   9.103   5.935  1.00 85.74           N  
ATOM    874  CA  GLY   114       6.449   9.351   6.770  1.00 85.74           C  
ATOM    875  C   GLY   114       5.307   8.389   6.504  1.00 85.74           C  
ATOM    876  O   GLY   114       5.430   7.486   5.674  1.00 85.74           O  
ATOM    877  N   GLN   115       4.359   8.418   7.366  1.00 81.30           N  
ATOM    878  CA  GLN   115       3.153   7.602   7.270  1.00 81.30           C  
ATOM    879  C   GLN   115       1.898   8.454   7.433  1.00 81.30           C  
ATOM    880  O   GLN   115       1.877   9.392   8.233  1.00 81.30           O  
ATOM    881  CB  GLN   115       3.173   6.489   8.319  1.00 81.30           C  
ATOM    882  CG  GLN   115       2.183   5.365   8.043  1.00 81.30           C  
ATOM    883  CD  GLN   115       2.449   4.130   8.882  1.00 81.30           C  
ATOM    884  OE1 GLN   115       3.480   4.030   9.556  1.00 81.30           O  
ATOM    885  NE2 GLN   115       1.521   3.179   8.847  1.00 81.30           N  
ATOM    886  N   THR   116       0.938   8.259   6.554  1.00 79.68           N  
ATOM    887  CA  THR   116      -0.278   9.064   6.586  1.00 79.68           C  
ATOM    888  C   THR   116      -1.043   8.835   7.887  1.00 79.68           C  
ATOM    889  O   THR   116      -1.607   9.773   8.454  1.00 79.68           O  
ATOM    890  CB  THR   116      -1.190   8.746   5.388  1.00 79.68           C  
ATOM    891  OG1 THR   116      -0.395   8.237   4.310  1.00 79.68           O  
ATOM    892  CG2 THR   116      -1.930   9.992   4.913  1.00 79.68           C  
ATOM    893  N   SER   117      -1.043   7.611   8.317  1.00 74.53           N  
ATOM    894  CA  SER   117      -1.691   7.178   9.551  1.00 74.53           C  
ATOM    895  C   SER   117      -1.058   5.900  10.089  1.00 74.53           C  
ATOM    896  O   SER   117      -0.058   5.421   9.550  1.00 74.53           O  
ATOM    897  CB  SER   117      -3.187   6.959   9.323  1.00 74.53           C  
ATOM    898  OG  SER   117      -3.410   5.827   8.500  1.00 74.53           O  
ATOM    899  N   LEU   118      -1.562   5.462  11.320  1.00 70.40           N  
ATOM    900  CA  LEU   118      -1.003   4.279  11.966  1.00 70.40           C  
ATOM    901  C   LEU   118      -1.082   3.067  11.045  1.00 70.40           C  
ATOM    902  O   LEU   118      -0.136   2.281  10.963  1.00 70.40           O  
ATOM    903  CB  LEU   118      -1.737   3.987  13.278  1.00 70.40           C  
ATOM    904  CG  LEU   118      -1.197   4.685  14.527  1.00 70.40           C  
ATOM    905  CD1 LEU   118      -2.245   4.675  15.634  1.00 70.40           C  
ATOM    906  CD2 LEU   118       0.091   4.017  14.998  1.00 70.40           C  
ATOM    907  N   LEU   119      -2.108   3.052  10.250  1.00 71.83           N  
ATOM    908  CA  LEU   119      -2.282   1.922   9.343  1.00 71.83           C  
ATOM    909  C   LEU   119      -2.263   2.384   7.890  1.00 71.83           C  
ATOM    910  O   LEU   119      -2.673   1.643   6.994  1.00 71.83           O  
ATOM    911  CB  LEU   119      -3.594   1.192   9.642  1.00 71.83           C  
ATOM    912  CG  LEU   119      -3.750   0.630  11.056  1.00 71.83           C  
ATOM    913  CD1 LEU   119      -5.083  -0.098  11.192  1.00 71.83           C  
ATOM    914  CD2 LEU   119      -2.590  -0.300  11.393  1.00 71.83           C  
ATOM    915  N   GLY   120      -1.786   3.567   7.746  1.00 76.88           N  
ATOM    916  CA  GLY   120      -1.765   4.098   6.392  1.00 76.88           C  
ATOM    917  C   GLY   120      -0.508   3.728   5.626  1.00 76.88           C  
ATOM    918  O   GLY   120       0.350   3.009   6.141  1.00 76.88           O  
ATOM    919  N   SER   121      -0.507   4.136   4.412  1.00 81.88           N  
ATOM    920  CA  SER   121       0.625   3.814   3.550  1.00 81.88           C  
ATOM    921  C   SER   121       1.803   4.745   3.814  1.00 81.88           C  
ATOM    922  O   SER   121       1.614   5.898   4.209  1.00 81.88           O  
ATOM    923  CB  SER   121       0.219   3.896   2.078  1.00 81.88           C  
ATOM    924  OG  SER   121      -0.172   5.215   1.737  1.00 81.88           O  
ATOM    925  N   GLN   122       2.953   4.289   3.734  1.00 86.49           N  
ATOM    926  CA  GLN   122       4.176   5.064   3.917  1.00 86.49           C  
ATOM    927  C   GLN   122       4.487   5.902   2.681  1.00 86.49           C  
ATOM    928  O   GLN   122       4.057   5.569   1.574  1.00 86.49           O  
ATOM    929  CB  GLN   122       5.354   4.141   4.235  1.00 86.49           C  
ATOM    930  CG  GLN   122       5.227   3.419   5.570  1.00 86.49           C  
ATOM    931  CD  GLN   122       6.403   2.506   5.858  1.00 86.49           C  
ATOM    932  OE1 GLN   122       6.952   1.874   4.950  1.00 86.49           O  
ATOM    933  NE2 GLN   122       6.798   2.428   7.124  1.00 86.49           N  
ATOM    934  N   HIS   123       5.057   7.074   2.875  1.00 91.11           N  
ATOM    935  CA  HIS   123       5.395   8.008   1.807  1.00 91.11           C  
ATOM    936  C   HIS   123       6.692   8.749   2.114  1.00 91.11           C  
ATOM    937  O   HIS   123       7.229   8.639   3.218  1.00 91.11           O  
ATOM    938  CB  HIS   123       4.258   9.008   1.590  1.00 91.11           C  
ATOM    939  CG  HIS   123       3.976   9.865   2.784  1.00 91.11           C  
ATOM    940  ND1 HIS   123       3.142   9.466   3.806  1.00 91.11           N  
ATOM    941  CD2 HIS   123       4.422  11.099   3.117  1.00 91.11           C  
ATOM    942  CE1 HIS   123       3.087  10.421   4.719  1.00 91.11           C  
ATOM    943  NE2 HIS   123       3.854  11.423   4.325  1.00 91.11           N  
ATOM    944  N   VAL   124       7.228   9.377   1.107  1.00 93.73           N  
ATOM    945  CA  VAL   124       8.410  10.214   1.285  1.00 93.73           C  
ATOM    946  C   VAL   124       7.988  11.624   1.693  1.00 93.73           C  
ATOM    947  O   VAL   124       7.108  12.221   1.068  1.00 93.73           O  
ATOM    948  CB  VAL   124       9.268  10.265   0.001  1.00 93.73           C  
ATOM    949  CG1 VAL   124      10.446  11.221   0.177  1.00 93.73           C  
ATOM    950  CG2 VAL   124       9.760   8.866  -0.367  1.00 93.73           C  
ATOM    951  N   GLU   125       8.527  12.074   2.756  1.00 94.08           N  
ATOM    952  CA  GLU   125       8.269  13.437   3.213  1.00 94.08           C  
ATOM    953  C   GLU   125       9.499  14.322   3.031  1.00 94.08           C  
ATOM    954  O   GLU   125      10.568  14.025   3.568  1.00 94.08           O  
ATOM    955  CB  GLU   125       7.831  13.439   4.679  1.00 94.08           C  
ATOM    956  CG  GLU   125       7.325  14.789   5.168  1.00 94.08           C  
ATOM    957  CD  GLU   125       6.788  14.749   6.590  1.00 94.08           C  
ATOM    958  OE1 GLU   125       6.384  15.811   7.116  1.00 94.08           O  
ATOM    959  OE2 GLU   125       6.773  13.648   7.183  1.00 94.08           O  
ATOM    960  N   LEU   126       9.394  15.390   2.234  1.00 95.43           N  
ATOM    961  CA  LEU   126      10.438  16.393   2.055  1.00 95.43           C  
ATOM    962  C   LEU   126      10.147  17.636   2.890  1.00 95.43           C  
ATOM    963  O   LEU   126       9.115  18.285   2.706  1.00 95.43           O  
ATOM    964  CB  LEU   126      10.565  16.776   0.578  1.00 95.43           C  
ATOM    965  CG  LEU   126      10.881  15.637  -0.393  1.00 95.43           C  
ATOM    966  CD1 LEU   126      10.941  16.161  -1.823  1.00 95.43           C  
ATOM    967  CD2 LEU   126      12.191  14.957  -0.011  1.00 95.43           C  
ATOM    968  N   ASN   127      11.040  17.910   3.788  1.00 93.39           N  
ATOM    969  CA  ASN   127      10.845  19.006   4.731  1.00 93.39           C  
ATOM    970  C   ASN   127      11.907  20.089   4.560  1.00 93.39           C  
ATOM    971  O   ASN   127      13.087  19.855   4.827  1.00 93.39           O  
ATOM    972  CB  ASN   127      10.848  18.483   6.169  1.00 93.39           C  
ATOM    973  CG  ASN   127       9.627  17.642   6.487  1.00 93.39           C  
ATOM    974  OD1 ASN   127       8.549  17.853   5.926  1.00 93.39           O  
ATOM    975  ND2 ASN   127       9.788  16.680   7.388  1.00 93.39           N  
ATOM    976  N   PRO   128      11.469  21.245   4.088  1.00 93.03           N  
ATOM    977  CA  PRO   128      12.430  22.350   4.131  1.00 93.03           C  
ATOM    978  C   PRO   128      12.770  22.780   5.557  1.00 93.03           C  
ATOM    979  O   PRO   128      11.879  22.883   6.404  1.00 93.03           O  
ATOM    980  CB  PRO   128      11.711  23.473   3.380  1.00 93.03           C  
ATOM    981  CG  PRO   128      10.568  22.800   2.689  1.00 93.03           C  
ATOM    982  CD  PRO   128      10.236  21.539   3.436  1.00 93.03           C  
ATOM    983  N   PRO   129      13.956  22.927   5.896  1.00 88.26           N  
ATOM    984  CA  PRO   129      14.359  23.289   7.257  1.00 88.26           C  
ATOM    985  C   PRO   129      13.963  24.716   7.630  1.00 88.26           C  
ATOM    986  O   PRO   129      13.423  25.448   6.796  1.00 88.26           O  
ATOM    987  CB  PRO   129      15.881  23.135   7.228  1.00 88.26           C  
ATOM    988  CG  PRO   129      16.264  23.398   5.807  1.00 88.26           C  
ATOM    989  CD  PRO   129      15.131  22.967   4.920  1.00 88.26           C  
ATOM    990  N   GLU   130      14.112  25.115   8.923  1.00 88.22           N  
ATOM    991  CA  GLU   130      13.782  26.437   9.448  1.00 88.22           C  
ATOM    992  C   GLU   130      14.656  27.516   8.815  1.00 88.22           C  
ATOM    993  O   GLU   130      14.193  28.632   8.571  1.00 88.22           O  
ATOM    994  CB  GLU   130      13.932  26.463  10.971  1.00 88.22           C  
ATOM    995  CG  GLU   130      12.781  25.803  11.714  1.00 88.22           C  
ATOM    996  CD  GLU   130      12.875  25.955  13.224  1.00 88.22           C  
ATOM    997  OE1 GLU   130      11.962  25.484  13.940  1.00 88.22           O  
ATOM    998  OE2 GLU   130      13.870  26.550  13.695  1.00 88.22           O  
ATOM    999  N   ASP   131      15.953  27.196   8.491  1.00 91.35           N  
ATOM   1000  CA  ASP   131      16.883  28.095   7.815  1.00 91.35           C  
ATOM   1001  C   ASP   131      17.187  27.609   6.400  1.00 91.35           C  
ATOM   1002  O   ASP   131      18.229  26.995   6.160  1.00 91.35           O  
ATOM   1003  CB  ASP   131      18.180  28.228   8.616  1.00 91.35           C  
ATOM   1004  CG  ASP   131      19.106  29.302   8.073  1.00 91.35           C  
ATOM   1005  OD1 ASP   131      18.651  30.156   7.283  1.00 91.35           O  
ATOM   1006  OD2 ASP   131      20.301  29.291   8.436  1.00 91.35           O  
ATOM   1007  N   PRO   132      16.205  27.870   5.475  1.00 91.26           N  
ATOM   1008  CA  PRO   132      16.369  27.340   4.119  1.00 91.26           C  
ATOM   1009  C   PRO   132      17.503  28.020   3.354  1.00 91.26           C  
ATOM   1010  O   PRO   132      17.703  29.230   3.486  1.00 91.26           O  
ATOM   1011  CB  PRO   132      15.017  27.628   3.462  1.00 91.26           C  
ATOM   1012  CG  PRO   132      14.459  28.785   4.227  1.00 91.26           C  
ATOM   1013  CD  PRO   132      14.998  28.734   5.627  1.00 91.26           C  
ATOM   1014  N   SER   133      18.296  27.330   2.664  1.00 93.96           N  
ATOM   1015  CA  SER   133      19.314  27.827   1.744  1.00 93.96           C  
ATOM   1016  C   SER   133      18.695  28.679   0.641  1.00 93.96           C  
ATOM   1017  O   SER   133      17.545  28.462   0.254  1.00 93.96           O  
ATOM   1018  CB  SER   133      20.092  26.665   1.126  1.00 93.96           C  
ATOM   1019  OG  SER   133      21.018  27.136   0.162  1.00 93.96           O  
ATOM   1020  N   SER   134      19.365  29.686   0.143  1.00 93.88           N  
ATOM   1021  CA  SER   134      18.884  30.538  -0.940  1.00 93.88           C  
ATOM   1022  C   SER   134      18.893  29.797  -2.273  1.00 93.88           C  
ATOM   1023  O   SER   134      18.105  30.110  -3.168  1.00 93.88           O  
ATOM   1024  CB  SER   134      19.736  31.803  -1.046  1.00 93.88           C  
ATOM   1025  OG  SER   134      21.099  31.476  -1.255  1.00 93.88           O  
ATOM   1026  N   GLU   135      19.713  28.811  -2.293  1.00 95.17           N  
ATOM   1027  CA  GLU   135      19.784  28.002  -3.506  1.00 95.17           C  
ATOM   1028  C   GLU   135      18.708  26.920  -3.511  1.00 95.17           C  
ATOM   1029  O   GLU   135      18.443  26.295  -2.482  1.00 95.17           O  
ATOM   1030  CB  GLU   135      21.170  27.366  -3.648  1.00 95.17           C  
ATOM   1031  CG  GLU   135      22.288  28.373  -3.876  1.00 95.17           C  
ATOM   1032  CD  GLU   135      23.665  27.733  -3.948  1.00 95.17           C  
ATOM   1033  OE1 GLU   135      24.678  28.467  -3.904  1.00 95.17           O  
ATOM   1034  OE2 GLU   135      23.733  26.488  -4.051  1.00 95.17           O  
ATOM   1035  N   LEU   136      18.063  26.787  -4.663  1.00 95.35           N  
ATOM   1036  CA  LEU   136      16.972  25.824  -4.769  1.00 95.35           C  
ATOM   1037  C   LEU   136      17.419  24.577  -5.525  1.00 95.35           C  
ATOM   1038  O   LEU   136      18.375  24.626  -6.302  1.00 95.35           O  
ATOM   1039  CB  LEU   136      15.766  26.455  -5.470  1.00 95.35           C  
ATOM   1040  CG  LEU   136      15.168  27.695  -4.805  1.00 95.35           C  
ATOM   1041  CD1 LEU   136      14.064  28.284  -5.677  1.00 95.35           C  
ATOM   1042  CD2 LEU   136      14.635  27.354  -3.417  1.00 95.35           C  
ATOM   1043  N   LEU   137      16.796  23.456  -5.211  1.00 95.30           N  
ATOM   1044  CA  LEU   137      17.036  22.211  -5.932  1.00 95.30           C  
ATOM   1045  C   LEU   137      16.520  22.304  -7.364  1.00 95.30           C  
ATOM   1046  O   LEU   137      15.451  22.868  -7.608  1.00 95.30           O  
ATOM   1047  CB  LEU   137      16.369  21.037  -5.212  1.00 95.30           C  
ATOM   1048  CG  LEU   137      17.036  20.569  -3.917  1.00 95.30           C  
ATOM   1049  CD1 LEU   137      16.099  19.648  -3.142  1.00 95.30           C  
ATOM   1050  CD2 LEU   137      18.355  19.867  -4.218  1.00 95.30           C  
ATOM   1051  N   ARG   138      17.296  21.795  -8.359  1.00 93.78           N  
ATOM   1052  CA  ARG   138      16.918  21.777  -9.769  1.00 93.78           C  
ATOM   1053  C   ARG   138      16.714  20.348 -10.262  1.00 93.78           C  
ATOM   1054  O   ARG   138      17.062  19.391  -9.569  1.00 93.78           O  
ATOM   1055  CB  ARG   138      17.978  22.479 -10.620  1.00 93.78           C  
ATOM   1056  CG  ARG   138      18.209  23.933 -10.240  1.00 93.78           C  
ATOM   1057  CD  ARG   138      19.348  24.550 -11.039  1.00 93.78           C  
ATOM   1058  NE  ARG   138      19.645  25.908 -10.593  1.00 93.78           N  
ATOM   1059  CZ  ARG   138      20.615  26.672 -11.086  1.00 93.78           C  
ATOM   1060  NH1 ARG   138      21.404  26.226 -12.056  1.00 93.78           N  
ATOM   1061  NH2 ARG   138      20.798  27.893 -10.607  1.00 93.78           N  
ATOM   1062  N   ASP   139      16.131  20.264 -11.441  1.00 93.38           N  
ATOM   1063  CA  ASP   139      15.900  18.973 -12.082  1.00 93.38           C  
ATOM   1064  C   ASP   139      17.199  18.179 -12.201  1.00 93.38           C  
ATOM   1065  O   ASP   139      18.205  18.695 -12.691  1.00 93.38           O  
ATOM   1066  CB  ASP   139      15.272  19.164 -13.464  1.00 93.38           C  
ATOM   1067  CG  ASP   139      14.796  17.862 -14.084  1.00 93.38           C  
ATOM   1068  OD1 ASP   139      14.024  17.123 -13.435  1.00 93.38           O  
ATOM   1069  OD2 ASP   139      15.199  17.571 -15.231  1.00 93.38           O  
ATOM   1070  N   GLY   140      17.216  17.039 -11.543  1.00 94.09           N  
ATOM   1071  CA  GLY   140      18.346  16.127 -11.614  1.00 94.09           C  
ATOM   1072  C   GLY   140      19.242  16.190 -10.391  1.00 94.09           C  
ATOM   1073  O   GLY   140      20.190  15.412 -10.269  1.00 94.09           O  
ATOM   1074  N   ASP   141      18.921  17.058  -9.436  1.00 96.03           N  
ATOM   1075  CA  ASP   141      19.734  17.177  -8.230  1.00 96.03           C  
ATOM   1076  C   ASP   141      19.440  16.039  -7.255  1.00 96.03           C  
ATOM   1077  O   ASP   141      18.402  15.381  -7.357  1.00 96.03           O  
ATOM   1078  CB  ASP   141      19.493  18.527  -7.551  1.00 96.03           C  
ATOM   1079  CG  ASP   141      20.237  19.668  -8.219  1.00 96.03           C  
ATOM   1080  OD1 ASP   141      21.024  19.417  -9.158  1.00 96.03           O  
ATOM   1081  OD2 ASP   141      20.038  20.830  -7.802  1.00 96.03           O  
ATOM   1082  N   THR   142      20.368  15.865  -6.338  1.00 96.52           N  
ATOM   1083  CA  THR   142      20.297  14.769  -5.378  1.00 96.52           C  
ATOM   1084  C   THR   142      20.203  15.304  -3.952  1.00 96.52           C  
ATOM   1085  O   THR   142      20.909  16.247  -3.590  1.00 96.52           O  
ATOM   1086  CB  THR   142      21.518  13.839  -5.501  1.00 96.52           C  
ATOM   1087  OG1 THR   142      21.544  13.265  -6.814  1.00 96.52           O  
ATOM   1088  CG2 THR   142      21.461  12.717  -4.470  1.00 96.52           C  
ATOM   1089  N   ILE   143      19.272  14.827  -3.163  1.00 96.47           N  
ATOM   1090  CA  ILE   143      19.286  14.974  -1.711  1.00 96.47           C  
ATOM   1091  C   ILE   143      20.155  13.882  -1.091  1.00 96.47           C  
ATOM   1092  O   ILE   143      19.772  12.710  -1.075  1.00 96.47           O  
ATOM   1093  CB  ILE   143      17.858  14.921  -1.123  1.00 96.47           C  
ATOM   1094  CG1 ILE   143      16.989  16.028  -1.732  1.00 96.47           C  
ATOM   1095  CG2 ILE   143      17.899  15.033   0.404  1.00 96.47           C  
ATOM   1096  CD1 ILE   143      15.527  15.966  -1.315  1.00 96.47           C  
ATOM   1097  N   PRO   144      21.284  14.275  -0.581  1.00 96.26           N  
ATOM   1098  CA  PRO   144      22.241  13.278  -0.096  1.00 96.26           C  
ATOM   1099  C   PRO   144      21.769  12.576   1.175  1.00 96.26           C  
ATOM   1100  O   PRO   144      20.849  13.054   1.844  1.00 96.26           O  
ATOM   1101  CB  PRO   144      23.503  14.102   0.172  1.00 96.26           C  
ATOM   1102  CG  PRO   144      23.002  15.470   0.509  1.00 96.26           C  
ATOM   1103  CD  PRO   144      21.759  15.733  -0.292  1.00 96.26           C  
ATOM   1104  N   LEU   145      22.421  11.456   1.478  1.00 95.26           N  
ATOM   1105  CA  LEU   145      22.071  10.594   2.601  1.00 95.26           C  
ATOM   1106  C   LEU   145      22.148  11.359   3.918  1.00 95.26           C  
ATOM   1107  O   LEU   145      21.369  11.099   4.838  1.00 95.26           O  
ATOM   1108  CB  LEU   145      22.997   9.375   2.651  1.00 95.26           C  
ATOM   1109  CG  LEU   145      22.704   8.345   3.744  1.00 95.26           C  
ATOM   1110  CD1 LEU   145      21.309   7.759   3.558  1.00 95.26           C  
ATOM   1111  CD2 LEU   145      23.758   7.244   3.737  1.00 95.26           C  
ATOM   1112  N   ALA   146      23.067  12.380   4.027  1.00 93.86           N  
ATOM   1113  CA  ALA   146      23.260  13.157   5.249  1.00 93.86           C  
ATOM   1114  C   ALA   146      22.004  13.948   5.601  1.00 93.86           C  
ATOM   1115  O   ALA   146      21.815  14.344   6.754  1.00 93.86           O  
ATOM   1116  CB  ALA   146      24.453  14.098   5.098  1.00 93.86           C  
ATOM   1117  N   GLN   147      21.073  14.052   4.621  1.00 94.89           N  
ATOM   1118  CA  GLN   147      19.870  14.854   4.815  1.00 94.89           C  
ATOM   1119  C   GLN   147      18.626  13.973   4.886  1.00 94.89           C  
ATOM   1120  O   GLN   147      17.504  14.460   4.729  1.00 94.89           O  
ATOM   1121  CB  GLN   147      19.722  15.881   3.691  1.00 94.89           C  
ATOM   1122  CG  GLN   147      20.820  16.936   3.673  1.00 94.89           C  
ATOM   1123  CD  GLN   147      20.721  17.866   2.478  1.00 94.89           C  
ATOM   1124  OE1 GLN   147      21.235  17.566   1.396  1.00 94.89           O  
ATOM   1125  NE2 GLN   147      20.059  19.004   2.666  1.00 94.89           N  
ATOM   1126  N   SER   148      18.897  12.661   4.854  1.00 93.21           N  
ATOM   1127  CA  SER   148      17.800  11.699   4.886  1.00 93.21           C  
ATOM   1128  C   SER   148      17.825  10.874   6.168  1.00 93.21           C  
ATOM   1129  O   SER   148      18.896  10.505   6.655  1.00 93.21           O  
ATOM   1130  CB  SER   148      17.865  10.771   3.672  1.00 93.21           C  
ATOM   1131  OG  SER   148      17.832  11.516   2.467  1.00 93.21           O  
ATOM   1132  N   SER   149      16.716  10.767   6.801  1.00 86.06           N  
ATOM   1133  CA  SER   149      16.647   9.985   8.031  1.00 86.06           C  
ATOM   1134  C   SER   149      15.571   8.908   7.942  1.00 86.06           C  
ATOM   1135  O   SER   149      14.667   8.994   7.108  1.00 86.06           O  
ATOM   1136  CB  SER   149      16.372  10.895   9.230  1.00 86.06           C  
ATOM   1137  OG  SER   149      15.119  11.542   9.093  1.00 86.06           O  
ATOM   1138  N   ALA   150      15.828   7.819   8.665  1.00 76.42           N  
ATOM   1139  CA  ALA   150      14.862   6.725   8.735  1.00 76.42           C  
ATOM   1140  C   ALA   150      13.931   6.892   9.933  1.00 76.42           C  
ATOM   1141  O   ALA   150      14.277   7.563  10.908  1.00 76.42           O  
ATOM   1142  CB  ALA   150      15.585   5.382   8.810  1.00 76.42           C  
ATOM   1143  N   TYR   151      12.705   6.657   9.762  1.00 74.37           N  
ATOM   1144  CA  TYR   151      11.801   6.593  10.905  1.00 74.37           C  
ATOM   1145  C   TYR   151      11.513   5.148  11.293  1.00 74.37           C  
ATOM   1146  O   TYR   151      11.491   4.261  10.436  1.00 74.37           O  
ATOM   1147  CB  TYR   151      10.490   7.322  10.595  1.00 74.37           C  
ATOM   1148  CG  TYR   151      10.192   8.464  11.535  1.00 74.37           C  
ATOM   1149  CD1 TYR   151       9.449   8.261  12.696  1.00 74.37           C  
ATOM   1150  CD2 TYR   151      10.653   9.748  11.265  1.00 74.37           C  
ATOM   1151  CE1 TYR   151       9.171   9.311  13.565  1.00 74.37           C  
ATOM   1152  CE2 TYR   151      10.381  10.806  12.127  1.00 74.37           C  
ATOM   1153  CZ  TYR   151       9.641  10.577  13.273  1.00 74.37           C  
ATOM   1154  OH  TYR   151       9.369  11.621  14.129  1.00 74.37           O  
ATOM   1155  N   PRO   152      11.382   4.946  12.608  1.00 70.34           N  
ATOM   1156  CA  PRO   152      11.058   3.580  13.028  1.00 70.34           C  
ATOM   1157  C   PRO   152       9.696   3.114  12.519  1.00 70.34           C  
ATOM   1158  O   PRO   152       8.742   3.895  12.492  1.00 70.34           O  
ATOM   1159  CB  PRO   152      11.068   3.669  14.556  1.00 70.34           C  
ATOM   1160  CG  PRO   152      11.345   5.107  14.853  1.00 70.34           C  
ATOM   1161  CD  PRO   152      11.500   5.841  13.552  1.00 70.34           C  
ATOM   1162  N   THR   153       9.740   1.958  11.957  1.00 68.42           N  
ATOM   1163  CA  THR   153       8.490   1.328  11.547  1.00 68.42           C  
ATOM   1164  C   THR   153       7.648   0.955  12.764  1.00 68.42           C  
ATOM   1165  O   THR   153       8.134   0.990  13.896  1.00 68.42           O  
ATOM   1166  CB  THR   153       8.750   0.072  10.694  1.00 68.42           C  
ATOM   1167  OG1 THR   153       9.486  -0.881  11.471  1.00 68.42           O  
ATOM   1168  CG2 THR   153       9.549   0.415   9.441  1.00 68.42           C  
ATOM   1169  N   ILE   154       6.351   0.786  12.516  1.00 70.77           N  
ATOM   1170  CA  ILE   154       5.403   0.390  13.552  1.00 70.77           C  
ATOM   1171  C   ILE   154       5.833  -0.941  14.164  1.00 70.77           C  
ATOM   1172  O   ILE   154       5.766  -1.121  15.382  1.00 70.77           O  
ATOM   1173  CB  ILE   154       3.967   0.284  12.991  1.00 70.77           C  
ATOM   1174  CG1 ILE   154       3.435   1.672  12.617  1.00 70.77           C  
ATOM   1175  CG2 ILE   154       3.042  -0.403  14.002  1.00 70.77           C  
ATOM   1176  CD1 ILE   154       2.105   1.647  11.876  1.00 70.77           C  
ATOM   1177  N   GLU   155       6.252  -1.833  13.271  1.00 68.04           N  
ATOM   1178  CA  GLU   155       6.697  -3.137  13.755  1.00 68.04           C  
ATOM   1179  C   GLU   155       7.809  -2.991  14.790  1.00 68.04           C  
ATOM   1180  O   GLU   155       7.787  -3.653  15.830  1.00 68.04           O  
ATOM   1181  CB  GLU   155       7.173  -4.009  12.591  1.00 68.04           C  
ATOM   1182  CG  GLU   155       6.064  -4.408  11.628  1.00 68.04           C  
ATOM   1183  CD  GLU   155       5.773  -3.349  10.576  1.00 68.04           C  
ATOM   1184  OE1 GLU   155       4.929  -3.595   9.684  1.00 68.04           O  
ATOM   1185  OE2 GLU   155       6.395  -2.266  10.643  1.00 68.04           O  
ATOM   1186  N   ARG   156       8.728  -2.055  14.415  1.00 70.64           N  
ATOM   1187  CA  ARG   156       9.842  -1.821  15.328  1.00 70.64           C  
ATOM   1188  C   ARG   156       9.363  -1.168  16.620  1.00 70.64           C  
ATOM   1189  O   ARG   156       9.867  -1.478  17.702  1.00 70.64           O  
ATOM   1190  CB  ARG   156      10.909  -0.948  14.663  1.00 70.64           C  
ATOM   1191  CG  ARG   156      12.184  -0.806  15.478  1.00 70.64           C  
ATOM   1192  CD  ARG   156      13.330  -0.254  14.641  1.00 70.64           C  
ATOM   1193  NE  ARG   156      14.604  -0.342  15.347  1.00 70.64           N  
ATOM   1194  CZ  ARG   156      15.788  -0.058  14.812  1.00 70.64           C  
ATOM   1195  NH1 ARG   156      15.884   0.338  13.549  1.00 70.64           N  
ATOM   1196  NH2 ARG   156      16.885  -0.172  15.546  1.00 70.64           N  
ATOM   1197  N   THR   157       8.351  -0.396  16.461  1.00 70.89           N  
ATOM   1198  CA  THR   157       7.768   0.288  17.609  1.00 70.89           C  
ATOM   1199  C   THR   157       7.048  -0.702  18.520  1.00 70.89           C  
ATOM   1200  O   THR   157       7.244  -0.690  19.737  1.00 70.89           O  
ATOM   1201  CB  THR   157       6.788   1.389  17.166  1.00 70.89           C  
ATOM   1202  OG1 THR   157       7.455   2.281  16.265  1.00 70.89           O  
ATOM   1203  CG2 THR   157       6.274   2.184  18.362  1.00 70.89           C  
ATOM   1204  N   LEU   158       6.251  -1.530  17.915  1.00 69.16           N  
ATOM   1205  CA  LEU   158       5.493  -2.485  18.717  1.00 69.16           C  
ATOM   1206  C   LEU   158       6.424  -3.484  19.395  1.00 69.16           C  
ATOM   1207  O   LEU   158       6.172  -3.905  20.526  1.00 69.16           O  
ATOM   1208  CB  LEU   158       4.475  -3.227  17.847  1.00 69.16           C  
ATOM   1209  CG  LEU   158       3.296  -2.401  17.328  1.00 69.16           C  
ATOM   1210  CD1 LEU   158       2.403  -3.255  16.435  1.00 69.16           C  
ATOM   1211  CD2 LEU   158       2.499  -1.819  18.490  1.00 69.16           C  
ATOM   1212  N   ALA   159       7.468  -3.691  18.633  1.00 71.46           N  
ATOM   1213  CA  ALA   159       8.461  -4.587  19.221  1.00 71.46           C  
ATOM   1214  C   ALA   159       9.132  -3.943  20.431  1.00 71.46           C  
ATOM   1215  O   ALA   159       9.394  -4.613  21.433  1.00 71.46           O  
ATOM   1216  CB  ALA   159       9.508  -4.976  18.181  1.00 71.46           C  
ATOM   1217  N   GLY   160       9.298  -2.692  20.311  1.00 70.67           N  
ATOM   1218  CA  GLY   160       9.906  -1.970  21.416  1.00 70.67           C  
ATOM   1219  C   GLY   160       9.016  -1.895  22.642  1.00 70.67           C  
ATOM   1220  O   GLY   160       9.474  -2.123  23.764  1.00 70.67           O  
ATOM   1221  N   ILE   161       7.782  -1.683  22.364  1.00 71.61           N  
ATOM   1222  CA  ILE   161       6.826  -1.625  23.465  1.00 71.61           C  
ATOM   1223  C   ILE   161       6.694  -3.004  24.107  1.00 71.61           C  
ATOM   1224  O   ILE   161       6.662  -3.123  25.335  1.00 71.61           O  
ATOM   1225  CB  ILE   161       5.446  -1.121  22.989  1.00 71.61           C  
ATOM   1226  CG1 ILE   161       5.529   0.353  22.575  1.00 71.61           C  
ATOM   1227  CG2 ILE   161       4.391  -1.324  24.080  1.00 71.61           C  
ATOM   1228  CD1 ILE   161       4.245   0.898  21.965  1.00 71.61           C  
ATOM   1229  N   SER   162       6.672  -3.999  23.246  1.00 66.70           N  
ATOM   1230  CA  SER   162       6.573  -5.367  23.744  1.00 66.70           C  
ATOM   1231  C   SER   162       7.798  -5.746  24.570  1.00 66.70           C  
ATOM   1232  O   SER   162       7.679  -6.431  25.588  1.00 66.70           O  
ATOM   1233  CB  SER   162       6.407  -6.350  22.584  1.00 66.70           C  
ATOM   1234  OG  SER   162       6.738  -7.667  22.989  1.00 66.70           O  
ATOM   1235  N   GLY   163       8.868  -5.262  24.098  1.00 67.84           N  
ATOM   1236  CA  GLY   163      10.086  -5.545  24.841  1.00 67.84           C  
ATOM   1237  C   GLY   163      10.109  -4.902  26.215  1.00 67.84           C  
ATOM   1238  O   GLY   163      10.597  -5.500  27.177  1.00 67.84           O  
ATOM   1239  N   ILE   164       9.468  -3.812  26.281  1.00 64.78           N  
ATOM   1240  CA  ILE   164       9.346  -3.107  27.552  1.00 64.78           C  
ATOM   1241  C   ILE   164       8.394  -3.865  28.474  1.00 64.78           C  
ATOM   1242  O   ILE   164       8.673  -4.033  29.664  1.00 64.78           O  
ATOM   1243  CB  ILE   164       8.855  -1.656  27.349  1.00 64.78           C  
ATOM   1244  CG1 ILE   164       9.903  -0.839  26.585  1.00 64.78           C  
ATOM   1245  CG2 ILE   164       8.525  -1.004  28.695  1.00 64.78           C  
ATOM   1246  CD1 ILE   164       9.426   0.545  26.168  1.00 64.78           C  
ATOM   1247  N   LEU   165       7.286  -4.309  27.887  1.00 63.75           N  
ATOM   1248  CA  LEU   165       6.245  -4.895  28.724  1.00 63.75           C  
ATOM   1249  C   LEU   165       6.639  -6.295  29.181  1.00 63.75           C  
ATOM   1250  O   LEU   165       6.218  -6.746  30.249  1.00 63.75           O  
ATOM   1251  CB  LEU   165       4.915  -4.949  27.967  1.00 63.75           C  
ATOM   1252  CG  LEU   165       4.251  -3.604  27.667  1.00 63.75           C  
ATOM   1253  CD1 LEU   165       3.049  -3.800  26.749  1.00 63.75           C  
ATOM   1254  CD2 LEU   165       3.835  -2.913  28.961  1.00 63.75           C  
ATOM   1255  N   THR   166       7.437  -6.948  28.342  1.00 64.99           N  
ATOM   1256  CA  THR   166       7.782  -8.301  28.766  1.00 64.99           C  
ATOM   1257  C   THR   166       8.973  -8.280  29.721  1.00 64.99           C  
ATOM   1258  O   THR   166       9.338  -9.312  30.288  1.00 64.99           O  
ATOM   1259  CB  THR   166       8.105  -9.200  27.558  1.00 64.99           C  
ATOM   1260  OG1 THR   166       8.937  -8.478  26.641  1.00 64.99           O  
ATOM   1261  CG2 THR   166       6.831  -9.633  26.839  1.00 64.99           C  
ATOM   1262  N   GLY   167       9.448  -7.081  30.046  1.00 62.09           N  
ATOM   1263  CA  GLY   167      10.408  -7.067  31.139  1.00 62.09           C  
ATOM   1264  C   GLY   167      11.850  -7.099  30.667  1.00 62.09           C  
ATOM   1265  O   GLY   167      12.719  -7.650  31.346  1.00 62.09           O  
ATOM   1266  N   GLY   168      12.016  -6.887  29.354  1.00 58.17           N  
ATOM   1267  CA  GLY   168      13.417  -6.720  29.002  1.00 58.17           C  
ATOM   1268  C   GLY   168      14.100  -5.611  29.779  1.00 58.17           C  
ATOM   1269  O   GLY   168      13.592  -4.490  29.846  1.00 58.17           O  
ATOM   1270  N   GLY   169      14.222  -5.825  31.071  1.00 50.47           N  
ATOM   1271  CA  GLY   169      15.372  -5.453  31.880  1.00 50.47           C  
ATOM   1272  C   GLY   169      15.468  -3.960  32.129  1.00 50.47           C  
ATOM   1273  O   GLY   169      15.188  -3.157  31.237  1.00 50.47           O  
ATOM   1274  N   ILE   170      14.703  -3.474  33.028  1.00 50.50           N  
ATOM   1275  CA  ILE   170      14.804  -2.247  33.811  1.00 50.50           C  
ATOM   1276  C   ILE   170      16.247  -1.748  33.805  1.00 50.50           C  
ATOM   1277  O   ILE   170      16.493  -0.539  33.831  1.00 50.50           O  
ATOM   1278  CB  ILE   170      14.317  -2.461  35.262  1.00 50.50           C  
ATOM   1279  CG1 ILE   170      12.857  -2.929  35.272  1.00 50.50           C  
ATOM   1280  CG2 ILE   170      14.488  -1.179  36.083  1.00 50.50           C  
ATOM   1281  CD1 ILE   170      12.005  -2.273  36.350  1.00 50.50           C  
ATOM   1282  N   PRO   171      17.301  -2.523  33.473  1.00 47.07           N  
ATOM   1283  CA  PRO   171      18.382  -1.536  33.527  1.00 47.07           C  
ATOM   1284  C   PRO   171      18.616  -0.843  32.187  1.00 47.07           C  
ATOM   1285  O   PRO   171      19.245   0.217  32.137  1.00 47.07           O  
ATOM   1286  CB  PRO   171      19.601  -2.370  33.931  1.00 47.07           C  
ATOM   1287  CG  PRO   171      19.101  -3.777  33.982  1.00 47.07           C  
ATOM   1288  CD  PRO   171      17.702  -3.807  33.436  1.00 47.07           C  
ATOM   1289  N   ASN   172      17.805  -1.127  31.223  1.00 53.35           N  
ATOM   1290  CA  ASN   172      18.089  -0.271  30.076  1.00 53.35           C  
ATOM   1291  C   ASN   172      16.939   0.693  29.798  1.00 53.35           C  
ATOM   1292  O   ASN   172      16.392   0.711  28.694  1.00 53.35           O  
ATOM   1293  CB  ASN   172      18.386  -1.116  28.836  1.00 53.35           C  
ATOM   1294  CG  ASN   172      19.767  -1.740  28.871  1.00 53.35           C  
ATOM   1295  OD1 ASN   172      20.695  -1.190  29.470  1.00 53.35           O  
ATOM   1296  ND2 ASN   172      19.913  -2.894  28.230  1.00 53.35           N  
ATOM   1297  N   ILE   173      16.219   1.052  30.755  1.00 50.24           N  
ATOM   1298  CA  ILE   173      15.225   2.102  30.563  1.00 50.24           C  
ATOM   1299  C   ILE   173      15.852   3.274  29.811  1.00 50.24           C  
ATOM   1300  O   ILE   173      15.185   3.936  29.012  1.00 50.24           O  
ATOM   1301  CB  ILE   173      14.641   2.581  31.910  1.00 50.24           C  
ATOM   1302  CG1 ILE   173      13.733   1.502  32.512  1.00 50.24           C  
ATOM   1303  CG2 ILE   173      13.881   3.899  31.731  1.00 50.24           C  
ATOM   1304  CD1 ILE   173      13.261   1.809  33.927  1.00 50.24           C  
ATOM   1305  N   GLU   174      17.162   3.534  30.156  1.00 52.31           N  
ATOM   1306  CA  GLU   174      17.714   4.652  29.396  1.00 52.31           C  
ATOM   1307  C   GLU   174      17.718   4.352  27.899  1.00 52.31           C  
ATOM   1308  O   GLU   174      17.358   5.209  27.089  1.00 52.31           O  
ATOM   1309  CB  GLU   174      19.133   4.976  29.871  1.00 52.31           C  
ATOM   1310  CG  GLU   174      19.676   6.291  29.331  1.00 52.31           C  
ATOM   1311  CD  GLU   174      20.658   6.967  30.275  1.00 52.31           C  
ATOM   1312  OE1 GLU   174      20.943   8.173  30.093  1.00 52.31           O  
ATOM   1313  OE2 GLU   174      21.147   6.286  31.204  1.00 52.31           O  
ATOM   1314  N   VAL   175      18.141   3.155  27.562  1.00 52.01           N  
ATOM   1315  CA  VAL   175      18.115   2.910  26.124  1.00 52.01           C  
ATOM   1316  C   VAL   175      16.671   2.758  25.651  1.00 52.01           C  
ATOM   1317  O   VAL   175      16.318   3.208  24.558  1.00 52.01           O  
ATOM   1318  CB  VAL   175      18.934   1.655  25.747  1.00 52.01           C  
ATOM   1319  CG1 VAL   175      18.817   1.363  24.252  1.00 52.01           C  
ATOM   1320  CG2 VAL   175      20.397   1.833  26.146  1.00 52.01           C  
ATOM   1321  N   ILE   176      15.872   2.253  26.457  1.00 56.48           N  
ATOM   1322  CA  ILE   176      14.468   2.106  26.089  1.00 56.48           C  
ATOM   1323  C   ILE   176      13.788   3.473  26.091  1.00 56.48           C  
ATOM   1324  O   ILE   176      12.944   3.755  25.237  1.00 56.48           O  
ATOM   1325  CB  ILE   176      13.732   1.140  27.044  1.00 56.48           C  
ATOM   1326  CG1 ILE   176      14.336  -0.266  26.951  1.00 56.48           C  
ATOM   1327  CG2 ILE   176      12.232   1.113  26.735  1.00 56.48           C  
ATOM   1328  CD1 ILE   176      13.793  -1.243  27.986  1.00 56.48           C  
ATOM   1329  N   GLN   177      14.219   4.259  27.076  1.00 52.61           N  
ATOM   1330  CA  GLN   177      13.633   5.594  27.021  1.00 52.61           C  
ATOM   1331  C   GLN   177      13.933   6.271  25.687  1.00 52.61           C  
ATOM   1332  O   GLN   177      13.040   6.850  25.064  1.00 52.61           O  
ATOM   1333  CB  GLN   177      14.148   6.455  28.174  1.00 52.61           C  
ATOM   1334  CG  GLN   177      13.395   6.246  29.482  1.00 52.61           C  
ATOM   1335  CD  GLN   177      13.885   7.156  30.593  1.00 52.61           C  
ATOM   1336  OE1 GLN   177      14.351   8.272  30.340  1.00 52.61           O  
ATOM   1337  NE2 GLN   177      13.785   6.685  31.832  1.00 52.61           N  
ATOM   1338  N   THR   178      15.230   6.166  25.339  1.00 61.53           N  
ATOM   1339  CA  THR   178      15.597   6.825  24.091  1.00 61.53           C  
ATOM   1340  C   THR   178      14.889   6.173  22.907  1.00 61.53           C  
ATOM   1341  O   THR   178      14.400   6.865  22.011  1.00 61.53           O  
ATOM   1342  CB  THR   178      17.120   6.788  23.866  1.00 61.53           C  
ATOM   1343  OG1 THR   178      17.782   7.276  25.039  1.00 61.53           O  
ATOM   1344  CG2 THR   178      17.520   7.652  22.674  1.00 61.53           C  
ATOM   1345  N   GLU   179      14.736   4.870  23.092  1.00 58.96           N  
ATOM   1346  CA  GLU   179      14.132   4.157  21.971  1.00 58.96           C  
ATOM   1347  C   GLU   179      12.626   4.394  21.913  1.00 58.96           C  
ATOM   1348  O   GLU   179      12.063   4.587  20.833  1.00 58.96           O  
ATOM   1349  CB  GLU   179      14.425   2.657  22.067  1.00 58.96           C  
ATOM   1350  CG  GLU   179      14.225   1.907  20.758  1.00 58.96           C  
ATOM   1351  CD  GLU   179      15.127   2.400  19.639  1.00 58.96           C  
ATOM   1352  OE1 GLU   179      14.824   2.136  18.453  1.00 58.96           O  
ATOM   1353  OE2 GLU   179      16.146   3.056  19.950  1.00 58.96           O  
ATOM   1354  N   VAL   180      12.043   4.419  23.135  1.00 61.26           N  
ATOM   1355  CA  VAL   180      10.612   4.689  23.214  1.00 61.26           C  
ATOM   1356  C   VAL   180      10.339   6.143  22.835  1.00 61.26           C  
ATOM   1357  O   VAL   180       9.384   6.433  22.109  1.00 61.26           O  
ATOM   1358  CB  VAL   180      10.055   4.393  24.624  1.00 61.26           C  
ATOM   1359  CG1 VAL   180       8.630   4.925  24.766  1.00 61.26           C  
ATOM   1360  CG2 VAL   180      10.099   2.893  24.911  1.00 61.26           C  
ATOM   1361  N   PHE   181      11.189   7.020  23.395  1.00 60.45           N  
ATOM   1362  CA  PHE   181      11.041   8.424  23.031  1.00 60.45           C  
ATOM   1363  C   PHE   181      11.157   8.608  21.523  1.00 60.45           C  
ATOM   1364  O   PHE   181      10.369   9.338  20.919  1.00 60.45           O  
ATOM   1365  CB  PHE   181      12.091   9.280  23.747  1.00 60.45           C  
ATOM   1366  CG  PHE   181      11.644  10.691  24.016  1.00 60.45           C  
ATOM   1367  CD1 PHE   181      11.818  11.684  23.060  1.00 60.45           C  
ATOM   1368  CD2 PHE   181      11.049  11.025  25.226  1.00 60.45           C  
ATOM   1369  CE1 PHE   181      11.405  12.992  23.306  1.00 60.45           C  
ATOM   1370  CE2 PHE   181      10.633  12.329  25.479  1.00 60.45           C  
ATOM   1371  CZ  PHE   181      10.813  13.311  24.518  1.00 60.45           C  
ATOM   1372  N   ASN   182      12.191   7.985  20.941  1.00 62.03           N  
ATOM   1373  CA  ASN   182      12.379   8.099  19.498  1.00 62.03           C  
ATOM   1374  C   ASN   182      11.185   7.537  18.732  1.00 62.03           C  
ATOM   1375  O   ASN   182      10.792   8.082  17.699  1.00 62.03           O  
ATOM   1376  CB  ASN   182      13.666   7.393  19.067  1.00 62.03           C  
ATOM   1377  CG  ASN   182      14.911   8.184  19.416  1.00 62.03           C  
ATOM   1378  OD1 ASN   182      14.846   9.393  19.656  1.00 62.03           O  
ATOM   1379  ND2 ASN   182      16.054   7.509  19.448  1.00 62.03           N  
ATOM   1380  N   ILE   183      10.603   6.576  19.475  1.00 59.70           N  
ATOM   1381  CA  ILE   183       9.471   5.890  18.862  1.00 59.70           C  
ATOM   1382  C   ILE   183       8.215   6.748  18.994  1.00 59.70           C  
ATOM   1383  O   ILE   183       7.426   6.854  18.052  1.00 59.70           O  
ATOM   1384  CB  ILE   183       9.240   4.501  19.499  1.00 59.70           C  
ATOM   1385  CG1 ILE   183      10.442   3.587  19.236  1.00 59.70           C  
ATOM   1386  CG2 ILE   183       7.948   3.872  18.969  1.00 59.70           C  
ATOM   1387  CD1 ILE   183      10.439   2.308  20.062  1.00 59.70           C  
ATOM   1388  N   LEU   184       8.080   7.284  20.146  1.00 63.00           N  
ATOM   1389  CA  LEU   184       6.853   8.031  20.400  1.00 63.00           C  
ATOM   1390  C   LEU   184       6.961   9.454  19.862  1.00 63.00           C  
ATOM   1391  O   LEU   184       5.955  10.157  19.746  1.00 63.00           O  
ATOM   1392  CB  LEU   184       6.543   8.062  21.899  1.00 63.00           C  
ATOM   1393  CG  LEU   184       6.183   6.723  22.544  1.00 63.00           C  
ATOM   1394  CD1 LEU   184       6.015   6.888  24.051  1.00 63.00           C  
ATOM   1395  CD2 LEU   184       4.914   6.152  21.919  1.00 63.00           C  
ATOM   1396  N   ASN   185       8.218   9.779  19.647  1.00 66.43           N  
ATOM   1397  CA  ASN   185       8.381  11.131  19.124  1.00 66.43           C  
ATOM   1398  C   ASN   185       7.707  11.290  17.764  1.00 66.43           C  
ATOM   1399  O   ASN   185       8.077  10.617  16.800  1.00 66.43           O  
ATOM   1400  CB  ASN   185       9.864  11.495  19.028  1.00 66.43           C  
ATOM   1401  CG  ASN   185      10.106  12.988  19.131  1.00 66.43           C  
ATOM   1402  OD1 ASN   185       9.162  13.779  19.217  1.00 66.43           O  
ATOM   1403  ND2 ASN   185      11.374  13.385  19.126  1.00 66.43           N  
ATOM   1404  N   GLY   186       6.619  12.029  17.778  1.00 65.56           N  
ATOM   1405  CA  GLY   186       5.918  12.422  16.566  1.00 65.56           C  
ATOM   1406  C   GLY   186       4.690  11.577  16.286  1.00 65.56           C  
ATOM   1407  O   GLY   186       4.022  11.762  15.266  1.00 65.56           O  
ATOM   1408  N   ARG   187       4.456  10.606  17.135  1.00 67.97           N  
ATOM   1409  CA  ARG   187       3.291   9.782  16.832  1.00 67.97           C  
ATOM   1410  C   ARG   187       2.189   9.990  17.865  1.00 67.97           C  
ATOM   1411  O   ARG   187       1.328   9.126  18.046  1.00 67.97           O  
ATOM   1412  CB  ARG   187       3.680   8.303  16.772  1.00 67.97           C  
ATOM   1413  CG  ARG   187       4.670   7.970  15.668  1.00 67.97           C  
ATOM   1414  CD  ARG   187       4.860   6.467  15.515  1.00 67.97           C  
ATOM   1415  NE  ARG   187       5.783   6.149  14.428  1.00 67.97           N  
ATOM   1416  CZ  ARG   187       5.902   4.951  13.862  1.00 67.97           C  
ATOM   1417  NH1 ARG   187       5.156   3.931  14.270  1.00 67.97           N  
ATOM   1418  NH2 ARG   187       6.774   4.772  12.880  1.00 67.97           N  
ATOM   1419  N   ALA   188       2.352  10.949  18.770  1.00 69.37           N  
ATOM   1420  CA  ALA   188       1.385  11.106  19.854  1.00 69.37           C  
ATOM   1421  C   ALA   188      -0.036  11.219  19.310  1.00 69.37           C  
ATOM   1422  O   ALA   188      -0.959  10.589  19.831  1.00 69.37           O  
ATOM   1423  CB  ALA   188       1.728  12.330  20.699  1.00 69.37           C  
ATOM   1424  N   ASP   189      -0.071  11.815  18.089  1.00 73.05           N  
ATOM   1425  CA  ASP   189      -1.407  12.027  17.539  1.00 73.05           C  
ATOM   1426  C   ASP   189      -1.973  10.733  16.958  1.00 73.05           C  
ATOM   1427  O   ASP   189      -3.156  10.433  17.133  1.00 73.05           O  
ATOM   1428  CB  ASP   189      -1.380  13.118  16.467  1.00 73.05           C  
ATOM   1429  CG  ASP   189      -1.137  14.504  17.038  1.00 73.05           C  
ATOM   1430  OD1 ASP   189      -1.534  14.767  18.194  1.00 73.05           O  
ATOM   1431  OD2 ASP   189      -0.544  15.343  16.325  1.00 73.05           O  
ATOM   1432  N   GLN   190      -1.097   9.923  16.429  1.00 70.49           N  
ATOM   1433  CA  GLN   190      -1.524   8.667  15.821  1.00 70.49           C  
ATOM   1434  C   GLN   190      -1.936   7.653  16.884  1.00 70.49           C  
ATOM   1435  O   GLN   190      -2.937   6.951  16.724  1.00 70.49           O  
ATOM   1436  CB  GLN   190      -0.410   8.088  14.946  1.00 70.49           C  
ATOM   1437  CG  GLN   190      -0.117   8.912  13.699  1.00 70.49           C  
ATOM   1438  CD  GLN   190       1.319   8.775  13.231  1.00 70.49           C  
ATOM   1439  OE1 GLN   190       2.180   8.276  13.962  1.00 70.49           O  
ATOM   1440  NE2 GLN   190       1.589   9.219  12.007  1.00 70.49           N  
ATOM   1441  N   ILE   191      -1.224   7.629  17.943  1.00 75.26           N  
ATOM   1442  CA  ILE   191      -1.526   6.724  19.047  1.00 75.26           C  
ATOM   1443  C   ILE   191      -2.852   7.123  19.693  1.00 75.26           C  
ATOM   1444  O   ILE   191      -3.686   6.265  19.992  1.00 75.26           O  
ATOM   1445  CB  ILE   191      -0.396   6.722  20.101  1.00 75.26           C  
ATOM   1446  CG1 ILE   191       0.873   6.088  19.521  1.00 75.26           C  
ATOM   1447  CG2 ILE   191      -0.843   5.990  21.370  1.00 75.26           C  
ATOM   1448  CD1 ILE   191       2.067   6.119  20.465  1.00 75.26           C  
ATOM   1449  N   ARG   192      -3.038   8.451  19.723  1.00 75.97           N  
ATOM   1450  CA  ARG   192      -4.280   8.941  20.311  1.00 75.97           C  
ATOM   1451  C   ARG   192      -5.481   8.561  19.450  1.00 75.97           C  
ATOM   1452  O   ARG   192      -6.515   8.138  19.970  1.00 75.97           O  
ATOM   1453  CB  ARG   192      -4.227  10.459  20.495  1.00 75.97           C  
ATOM   1454  CG  ARG   192      -3.446  10.904  21.721  1.00 75.97           C  
ATOM   1455  CD  ARG   192      -3.533  12.409  21.929  1.00 75.97           C  
ATOM   1456  NE  ARG   192      -2.706  12.847  23.050  1.00 75.97           N  
ATOM   1457  CZ  ARG   192      -1.641  13.636  22.944  1.00 75.97           C  
ATOM   1458  NH1 ARG   192      -1.250  14.091  21.760  1.00 75.97           N  
ATOM   1459  NH2 ARG   192      -0.961  13.972  24.030  1.00 75.97           N  
ATOM   1460  N   GLU   193      -5.275   8.646  18.187  1.00 78.27           N  
ATOM   1461  CA  GLU   193      -6.335   8.274  17.255  1.00 78.27           C  
ATOM   1462  C   GLU   193      -6.642   6.781  17.335  1.00 78.27           C  
ATOM   1463  O   GLU   193      -7.808   6.382  17.352  1.00 78.27           O  
ATOM   1464  CB  GLU   193      -5.950   8.655  15.823  1.00 78.27           C  
ATOM   1465  CG  GLU   193      -7.069   8.456  14.812  1.00 78.27           C  
ATOM   1466  CD  GLU   193      -6.932   9.341  13.583  1.00 78.27           C  
ATOM   1467  OE1 GLU   193      -7.861   9.365  12.745  1.00 78.27           O  
ATOM   1468  OE2 GLU   193      -5.885  10.015  13.456  1.00 78.27           O  
ATOM   1469  N   PHE   194      -5.603   6.008  17.341  1.00 77.78           N  
ATOM   1470  CA  PHE   194      -5.767   4.564  17.460  1.00 77.78           C  
ATOM   1471  C   PHE   194      -6.469   4.205  18.763  1.00 77.78           C  
ATOM   1472  O   PHE   194      -7.384   3.378  18.774  1.00 77.78           O  
ATOM   1473  CB  PHE   194      -4.408   3.860  17.383  1.00 77.78           C  
ATOM   1474  CG  PHE   194      -4.475   2.382  17.658  1.00 77.78           C  
ATOM   1475  CD1 PHE   194      -3.950   1.854  18.831  1.00 77.78           C  
ATOM   1476  CD2 PHE   194      -5.063   1.520  16.742  1.00 77.78           C  
ATOM   1477  CE1 PHE   194      -4.010   0.486  19.087  1.00 77.78           C  
ATOM   1478  CE2 PHE   194      -5.127   0.152  16.991  1.00 77.78           C  
ATOM   1479  CZ  PHE   194      -4.599  -0.363  18.164  1.00 77.78           C  
ATOM   1480  N   LEU   195      -6.078   4.869  19.826  1.00 80.71           N  
ATOM   1481  CA  LEU   195      -6.715   4.619  21.114  1.00 80.71           C  
ATOM   1482  C   LEU   195      -8.188   5.011  21.077  1.00 80.71           C  
ATOM   1483  O   LEU   195      -9.031   4.329  21.664  1.00 80.71           O  
ATOM   1484  CB  LEU   195      -5.998   5.390  22.225  1.00 80.71           C  
ATOM   1485  CG  LEU   195      -4.591   4.910  22.585  1.00 80.71           C  
ATOM   1486  CD1 LEU   195      -3.965   5.833  23.625  1.00 80.71           C  
ATOM   1487  CD2 LEU   195      -4.630   3.473  23.093  1.00 80.71           C  
ATOM   1488  N   ASN   196      -8.470   5.976  20.273  1.00 87.86           N  
ATOM   1489  CA  ASN   196      -9.861   6.394  20.135  1.00 87.86           C  
ATOM   1490  C   ASN   196     -10.681   5.368  19.359  1.00 87.86           C  
ATOM   1491  O   ASN   196     -11.809   5.050  19.740  1.00 87.86           O  
ATOM   1492  CB  ASN   196      -9.946   7.764  19.458  1.00 87.86           C  
ATOM   1493  CG  ASN   196      -9.800   8.910  20.438  1.00 87.86           C  
ATOM   1494  OD1 ASN   196      -9.869   8.716  21.655  1.00 87.86           O  
ATOM   1495  ND2 ASN   196      -9.597  10.114  19.916  1.00 87.86           N  
ATOM   1496  N   GLN   197     -10.053   4.777  18.406  1.00 87.63           N  
ATOM   1497  CA  GLN   197     -10.714   3.751  17.606  1.00 87.63           C  
ATOM   1498  C   GLN   197     -10.953   2.485  18.423  1.00 87.63           C  
ATOM   1499  O   GLN   197     -12.013   1.865  18.321  1.00 87.63           O  
ATOM   1500  CB  GLN   197      -9.886   3.424  16.361  1.00 87.63           C  
ATOM   1501  CG  GLN   197      -9.886   4.531  15.315  1.00 87.63           C  
ATOM   1502  CD  GLN   197      -9.902   3.996  13.895  1.00 87.63           C  
ATOM   1503  OE1 GLN   197      -9.591   2.825  13.655  1.00 87.63           O  
ATOM   1504  NE2 GLN   197     -10.266   4.850  12.944  1.00 87.63           N  
ATOM   1505  N   LEU   198     -10.028   2.211  19.251  1.00 83.32           N  
ATOM   1506  CA  LEU   198     -10.153   1.050  20.126  1.00 83.32           C  
ATOM   1507  C   LEU   198     -11.262   1.260  21.151  1.00 83.32           C  
ATOM   1508  O   LEU   198     -12.028   0.338  21.441  1.00 83.32           O  
ATOM   1509  CB  LEU   198      -8.828   0.771  20.839  1.00 83.32           C  
ATOM   1510  CG  LEU   198      -8.441  -0.700  21.000  1.00 83.32           C  
ATOM   1511  CD1 LEU   198      -7.016  -0.931  20.507  1.00 83.32           C  
ATOM   1512  CD2 LEU   198      -8.586  -1.135  22.454  1.00 83.32           C  
ATOM   1513  N   ASP   199     -11.343   2.441  21.645  1.00 90.04           N  
ATOM   1514  CA  ASP   199     -12.392   2.771  22.605  1.00 90.04           C  
ATOM   1515  C   ASP   199     -13.776   2.634  21.974  1.00 90.04           C  
ATOM   1516  O   ASP   199     -14.684   2.055  22.574  1.00 90.04           O  
ATOM   1517  CB  ASP   199     -12.198   4.188  23.146  1.00 90.04           C  
ATOM   1518  CG  ASP   199     -13.064   4.484  24.359  1.00 90.04           C  
ATOM   1519  OD1 ASP   199     -13.428   3.540  25.093  1.00 90.04           O  
ATOM   1520  OD2 ASP   199     -13.386   5.671  24.581  1.00 90.04           O  
ATOM   1521  N   THR   200     -13.913   3.007  20.746  1.00 92.15           N  
ATOM   1522  CA  THR   200     -15.178   2.923  20.025  1.00 92.15           C  
ATOM   1523  C   THR   200     -15.539   1.468  19.734  1.00 92.15           C  
ATOM   1524  O   THR   200     -16.693   1.066  19.894  1.00 92.15           O  
ATOM   1525  CB  THR   200     -15.123   3.714  18.705  1.00 92.15           C  
ATOM   1526  OG1 THR   200     -14.740   5.067  18.981  1.00 92.15           O  
ATOM   1527  CG2 THR   200     -16.479   3.714  18.006  1.00 92.15           C  
ATOM   1528  N   PHE   201     -14.560   0.745  19.270  1.00 88.57           N  
ATOM   1529  CA  PHE   201     -14.746  -0.671  18.976  1.00 88.57           C  
ATOM   1530  C   PHE   201     -15.174  -1.432  20.226  1.00 88.57           C  
ATOM   1531  O   PHE   201     -16.136  -2.201  20.191  1.00 88.57           O  
ATOM   1532  CB  PHE   201     -13.459  -1.277  18.408  1.00 88.57           C  
ATOM   1533  CG  PHE   201     -13.539  -2.761  18.172  1.00 88.57           C  
ATOM   1534  CD1 PHE   201     -12.841  -3.647  18.983  1.00 88.57           C  
ATOM   1535  CD2 PHE   201     -14.314  -3.271  17.138  1.00 88.57           C  
ATOM   1536  CE1 PHE   201     -12.913  -5.021  18.767  1.00 88.57           C  
ATOM   1537  CE2 PHE   201     -14.391  -4.642  16.916  1.00 88.57           C  
ATOM   1538  CZ  PHE   201     -13.690  -5.516  17.731  1.00 88.57           C  
ATOM   1539  N   THR   202     -14.644  -1.197  21.358  1.00 87.96           N  
ATOM   1540  CA  THR   202     -14.986  -1.840  22.622  1.00 87.96           C  
ATOM   1541  C   THR   202     -16.391  -1.444  23.067  1.00 87.96           C  
ATOM   1542  O   THR   202     -17.146  -2.279  23.571  1.00 87.96           O  
ATOM   1543  CB  THR   202     -13.974  -1.477  23.725  1.00 87.96           C  
ATOM   1544  OG1 THR   202     -12.647  -1.735  23.251  1.00 87.96           O  
ATOM   1545  CG2 THR   202     -14.219  -2.298  24.987  1.00 87.96           C  
ATOM   1546  N   ASP   203     -16.686  -0.190  22.763  1.00 90.51           N  
ATOM   1547  CA  ASP   203     -18.024   0.275  23.115  1.00 90.51           C  
ATOM   1548  C   ASP   203     -19.089  -0.439  22.287  1.00 90.51           C  
ATOM   1549  O   ASP   203     -20.120  -0.857  22.820  1.00 90.51           O  
ATOM   1550  CB  ASP   203     -18.134   1.789  22.920  1.00 90.51           C  
ATOM   1551  CG  ASP   203     -18.216   2.551  24.231  1.00 90.51           C  
ATOM   1552  OD1 ASP   203     -18.027   1.940  25.305  1.00 90.51           O  
ATOM   1553  OD2 ASP   203     -18.475   3.774  24.189  1.00 90.51           O  
ATOM   1554  N   GLU   204     -18.779  -0.705  21.010  1.00 90.46           N  
ATOM   1555  CA  GLU   204     -19.706  -1.409  20.129  1.00 90.46           C  
ATOM   1556  C   GLU   204     -19.869  -2.867  20.552  1.00 90.46           C  
ATOM   1557  O   GLU   204     -20.982  -3.396  20.559  1.00 90.46           O  
ATOM   1558  CB  GLU   204     -19.231  -1.333  18.676  1.00 90.46           C  
ATOM   1559  CG  GLU   204     -20.318  -1.638  17.656  1.00 90.46           C  
ATOM   1560  CD  GLU   204     -21.480  -0.659  17.707  1.00 90.46           C  
ATOM   1561  OE1 GLU   204     -22.606  -1.031  17.305  1.00 90.46           O  
ATOM   1562  OE2 GLU   204     -21.263   0.491  18.151  1.00 90.46           O  
ATOM   1563  N   LEU   205     -18.808  -3.410  21.004  1.00 81.95           N  
ATOM   1564  CA  LEU   205     -18.855  -4.792  21.470  1.00 81.95           C  
ATOM   1565  C   LEU   205     -19.677  -4.906  22.749  1.00 81.95           C  
ATOM   1566  O   LEU   205     -20.447  -5.856  22.915  1.00 81.95           O  
ATOM   1567  CB  LEU   205     -17.440  -5.325  21.708  1.00 81.95           C  
ATOM   1568  CG  LEU   205     -16.680  -5.808  20.472  1.00 81.95           C  
ATOM   1569  CD1 LEU   205     -15.261  -6.219  20.849  1.00 81.95           C  
ATOM   1570  CD2 LEU   205     -17.419  -6.965  19.809  1.00 81.95           C  
ATOM   1571  N   ASN   206     -19.464  -3.861  23.569  1.00 85.24           N  
ATOM   1572  CA  ASN   206     -20.220  -3.841  24.817  1.00 85.24           C  
ATOM   1573  C   ASN   206     -21.716  -3.683  24.563  1.00 85.24           C  
ATOM   1574  O   ASN   206     -22.535  -4.303  25.245  1.00 85.24           O  
ATOM   1575  CB  ASN   206     -19.716  -2.723  25.732  1.00 85.24           C  
ATOM   1576  CG  ASN   206     -18.732  -3.219  26.773  1.00 85.24           C  
ATOM   1577  OD1 ASN   206     -18.598  -4.426  26.993  1.00 85.24           O  
ATOM   1578  ND2 ASN   206     -18.035  -2.293  27.420  1.00 85.24           N  
ATOM   1579  N   GLN   207     -21.982  -2.996  23.500  1.00 86.42           N  
ATOM   1580  CA  GLN   207     -23.383  -2.771  23.163  1.00 86.42           C  
ATOM   1581  C   GLN   207     -24.003  -4.014  22.529  1.00 86.42           C  
ATOM   1582  O   GLN   207     -25.195  -4.276  22.702  1.00 86.42           O  
ATOM   1583  CB  GLN   207     -23.524  -1.576  22.219  1.00 86.42           C  
ATOM   1584  CG  GLN   207     -23.353  -0.227  22.906  1.00 86.42           C  
ATOM   1585  CD  GLN   207     -23.533   0.942  21.956  1.00 86.42           C  
ATOM   1586  OE1 GLN   207     -23.845   0.757  20.776  1.00 86.42           O  
ATOM   1587  NE2 GLN   207     -23.336   2.154  22.464  1.00 86.42           N  
ATOM   1588  N   GLN   208     -23.092  -4.822  21.870  1.00 88.34           N  
ATOM   1589  CA  GLN   208     -23.596  -5.996  21.166  1.00 88.34           C  
ATOM   1590  C   GLN   208     -23.620  -7.218  22.080  1.00 88.34           C  
ATOM   1591  O   GLN   208     -24.063  -8.295  21.674  1.00 88.34           O  
ATOM   1592  CB  GLN   208     -22.747  -6.284  19.926  1.00 88.34           C  
ATOM   1593  CG  GLN   208     -22.796  -5.182  18.877  1.00 88.34           C  
ATOM   1594  CD  GLN   208     -24.062  -5.223  18.041  1.00 88.34           C  
ATOM   1595  OE1 GLN   208     -24.773  -6.233  18.017  1.00 88.34           O  
ATOM   1596  NE2 GLN   208     -24.351  -4.126  17.348  1.00 88.34           N  
ATOM   1597  N   ARG   209     -23.032  -7.023  23.262  1.00 80.89           N  
ATOM   1598  CA  ARG   209     -22.989  -8.128  24.215  1.00 80.89           C  
ATOM   1599  C   ARG   209     -24.395  -8.574  24.599  1.00 80.89           C  
ATOM   1600  O   ARG   209     -24.674  -9.773  24.671  1.00 80.89           O  
ATOM   1601  CB  ARG   209     -22.205  -7.728  25.467  1.00 80.89           C  
ATOM   1602  CG  ARG   209     -21.983  -8.871  26.445  1.00 80.89           C  
ATOM   1603  CD  ARG   209     -21.930  -8.378  27.885  1.00 80.89           C  
ATOM   1604  NE  ARG   209     -20.705  -7.630  28.153  1.00 80.89           N  
ATOM   1605  CZ  ARG   209     -20.213  -7.391  29.365  1.00 80.89           C  
ATOM   1606  NH1 ARG   209     -20.835  -7.839  30.450  1.00 80.89           N  
ATOM   1607  NH2 ARG   209     -19.090  -6.698  29.495  1.00 80.89           N  
ATOM   1608  N   GLU   210     -25.249  -7.512  24.696  1.00 81.84           N  
ATOM   1609  CA  GLU   210     -26.598  -7.881  25.115  1.00 81.84           C  
ATOM   1610  C   GLU   210     -27.319  -8.667  24.024  1.00 81.84           C  
ATOM   1611  O   GLU   210     -28.023  -9.637  24.312  1.00 81.84           O  
ATOM   1612  CB  GLU   210     -27.405  -6.635  25.487  1.00 81.84           C  
ATOM   1613  CG  GLU   210     -27.234  -6.202  26.936  1.00 81.84           C  
ATOM   1614  CD  GLU   210     -27.989  -4.925  27.273  1.00 81.84           C  
ATOM   1615  OE1 GLU   210     -27.838  -4.413  28.405  1.00 81.84           O  
ATOM   1616  OE2 GLU   210     -28.737  -4.434  26.399  1.00 81.84           O  
ATOM   1617  N   GLU   211     -27.018  -8.241  22.762  1.00 84.09           N  
ATOM   1618  CA  GLU   211     -27.645  -8.924  21.634  1.00 84.09           C  
ATOM   1619  C   GLU   211     -27.139 -10.358  21.505  1.00 84.09           C  
ATOM   1620  O   GLU   211     -27.916 -11.274  21.228  1.00 84.09           O  
ATOM   1621  CB  GLU   211     -27.391  -8.158  20.333  1.00 84.09           C  
ATOM   1622  CG  GLU   211     -28.447  -7.106  20.022  1.00 84.09           C  
ATOM   1623  CD  GLU   211     -28.087  -6.228  18.835  1.00 84.09           C  
ATOM   1624  OE1 GLU   211     -28.820  -5.251  18.558  1.00 84.09           O  
ATOM   1625  OE2 GLU   211     -27.065  -6.519  18.175  1.00 84.09           O  
ATOM   1626  N   ILE   212     -25.877 -10.567  21.844  1.00 81.50           N  
ATOM   1627  CA  ILE   212     -25.266 -11.889  21.757  1.00 81.50           C  
ATOM   1628  C   ILE   212     -25.833 -12.792  22.850  1.00 81.50           C  
ATOM   1629  O   ILE   212     -26.183 -13.946  22.591  1.00 81.50           O  
ATOM   1630  CB  ILE   212     -23.728 -11.809  21.871  1.00 81.50           C  
ATOM   1631  CG1 ILE   212     -23.137 -11.105  20.645  1.00 81.50           C  
ATOM   1632  CG2 ILE   212     -23.126 -13.207  22.042  1.00 81.50           C  
ATOM   1633  CD1 ILE   212     -21.647 -10.811  20.757  1.00 81.50           C  
ATOM   1634  N   THR   213     -26.068 -12.176  24.030  1.00 82.59           N  
ATOM   1635  CA  THR   213     -26.609 -12.937  25.151  1.00 82.59           C  
ATOM   1636  C   THR   213     -28.048 -13.361  24.872  1.00 82.59           C  
ATOM   1637  O   THR   213     -28.427 -14.503  25.142  1.00 82.59           O  
ATOM   1638  CB  THR   213     -26.554 -12.123  26.457  1.00 82.59           C  
ATOM   1639  OG1 THR   213     -25.206 -11.696  26.691  1.00 82.59           O  
ATOM   1640  CG2 THR   213     -27.024 -12.957  27.644  1.00 82.59           C  
ATOM   1641  N   ARG   214     -28.761 -12.483  24.253  1.00 86.16           N  
ATOM   1642  CA  ARG   214     -30.148 -12.797  23.928  1.00 86.16           C  
ATOM   1643  C   ARG   214     -30.228 -13.899  22.876  1.00 86.16           C  
ATOM   1644  O   ARG   214     -31.080 -14.786  22.962  1.00 86.16           O  
ATOM   1645  CB  ARG   214     -30.882 -11.548  23.435  1.00 86.16           C  
ATOM   1646  CG  ARG   214     -31.269 -10.583  24.544  1.00 86.16           C  
ATOM   1647  CD  ARG   214     -32.303  -9.570  24.075  1.00 86.16           C  
ATOM   1648  NE  ARG   214     -31.784  -8.727  23.002  1.00 86.16           N  
ATOM   1649  CZ  ARG   214     -31.402  -7.462  23.149  1.00 86.16           C  
ATOM   1650  NH1 ARG   214     -31.474  -6.866  24.333  1.00 86.16           N  
ATOM   1651  NH2 ARG   214     -30.945  -6.787  22.105  1.00 86.16           N  
ATOM   1652  N   ALA   215     -29.267 -13.794  21.999  1.00 82.20           N  
ATOM   1653  CA  ALA   215     -29.239 -14.810  20.950  1.00 82.20           C  
ATOM   1654  C   ALA   215     -28.898 -16.182  21.525  1.00 82.20           C  
ATOM   1655  O   ALA   215     -29.530 -17.183  21.177  1.00 82.20           O  
ATOM   1656  CB  ALA   215     -28.237 -14.428  19.864  1.00 82.20           C  
ATOM   1657  N   ILE   216     -28.033 -16.145  22.546  1.00 82.24           N  
ATOM   1658  CA  ILE   216     -27.614 -17.398  23.164  1.00 82.24           C  
ATOM   1659  C   ILE   216     -28.751 -17.960  24.014  1.00 82.24           C  
ATOM   1660  O   ILE   216     -29.031 -19.160  23.972  1.00 82.24           O  
ATOM   1661  CB  ILE   216     -26.345 -17.207  24.025  1.00 82.24           C  
ATOM   1662  CG1 ILE   216     -25.137 -16.897  23.135  1.00 82.24           C  
ATOM   1663  CG2 ILE   216     -26.086 -18.446  24.887  1.00 82.24           C  
ATOM   1664  CD1 ILE   216     -23.873 -16.544  23.907  1.00 82.24           C  
ATOM   1665  N   ASP   217     -29.467 -17.076  24.684  1.00 78.64           N  
ATOM   1666  CA  ASP   217     -30.578 -17.510  25.524  1.00 78.64           C  
ATOM   1667  C   ASP   217     -31.705 -18.104  24.681  1.00 78.64           C  
ATOM   1668  O   ASP   217     -32.284 -19.130  25.044  1.00 78.64           O  
ATOM   1669  CB  ASP   217     -31.106 -16.343  26.361  1.00 78.64           C  
ATOM   1670  CG  ASP   217     -30.290 -16.098  27.618  1.00 78.64           C  
ATOM   1671  OD1 ASP   217     -29.433 -16.940  27.963  1.00 78.64           O  
ATOM   1672  OD2 ASP   217     -30.507 -15.054  28.271  1.00 78.64           O  
ATOM   1673  N   SER   218     -31.922 -17.520  23.554  1.00 79.50           N  
ATOM   1674  CA  SER   218     -32.967 -18.013  22.663  1.00 79.50           C  
ATOM   1675  C   SER   218     -32.617 -19.390  22.109  1.00 79.50           C  
ATOM   1676  O   SER   218     -33.476 -20.272  22.035  1.00 79.50           O  
ATOM   1677  CB  SER   218     -33.195 -17.035  21.510  1.00 79.50           C  
ATOM   1678  OG  SER   218     -32.031 -16.919  20.710  1.00 79.50           O  
ATOM   1679  N   THR   219     -31.279 -19.599  21.941  1.00 77.98           N  
ATOM   1680  CA  THR   219     -30.831 -20.893  21.438  1.00 77.98           C  
ATOM   1681  C   THR   219     -30.976 -21.970  22.509  1.00 77.98           C  
ATOM   1682  O   THR   219     -31.401 -23.090  22.217  1.00 77.98           O  
ATOM   1683  CB  THR   219     -29.367 -20.832  20.964  1.00 77.98           C  
ATOM   1684  OG1 THR   219     -29.203 -19.715  20.082  1.00 77.98           O  
ATOM   1685  CG2 THR   219     -28.973 -22.108  20.228  1.00 77.98           C  
ATOM   1686  N   ASN   220     -30.752 -21.526  23.710  1.00 76.35           N  
ATOM   1687  CA  ASN   220     -30.891 -22.470  24.814  1.00 76.35           C  
ATOM   1688  C   ASN   220     -32.350 -22.856  25.041  1.00 76.35           C  
ATOM   1689  O   ASN   220     -32.656 -24.022  25.297  1.00 76.35           O  
ATOM   1690  CB  ASN   220     -30.289 -21.891  26.096  1.00 76.35           C  
ATOM   1691  CG  ASN   220     -28.781 -22.035  26.150  1.00 76.35           C  
ATOM   1692  OD1 ASN   220     -28.202 -22.885  25.469  1.00 76.35           O  
ATOM   1693  ND2 ASN   220     -28.135 -21.205  26.960  1.00 76.35           N  
ATOM   1694  N   ARG   221     -33.235 -21.967  24.868  1.00 77.90           N  
ATOM   1695  CA  ARG   221     -34.662 -22.214  25.051  1.00 77.90           C  
ATOM   1696  C   ARG   221     -35.202 -23.137  23.964  1.00 77.90           C  
ATOM   1697  O   ARG   221     -35.977 -24.052  24.247  1.00 77.90           O  
ATOM   1698  CB  ARG   221     -35.440 -20.897  25.056  1.00 77.90           C  
ATOM   1699  CG  ARG   221     -36.861 -21.023  25.584  1.00 77.90           C  
ATOM   1700  CD  ARG   221     -37.324 -19.744  26.267  1.00 77.90           C  
ATOM   1701  NE  ARG   221     -38.697 -19.857  26.751  1.00 77.90           N  
ATOM   1702  CZ  ARG   221     -39.219 -19.123  27.729  1.00 77.90           C  
ATOM   1703  NH1 ARG   221     -38.489 -18.204  28.351  1.00 77.90           N  
ATOM   1704  NH2 ARG   221     -40.481 -19.310  28.090  1.00 77.90           N  
ATOM   1705  N   LEU   222     -34.707 -22.891  22.790  1.00 73.16           N  
ATOM   1706  CA  LEU   222     -35.116 -23.740  21.677  1.00 73.16           C  
ATOM   1707  C   LEU   222     -34.595 -25.162  21.857  1.00 73.16           C  
ATOM   1708  O   LEU   222     -35.329 -26.129  21.638  1.00 73.16           O  
ATOM   1709  CB  LEU   222     -34.613 -23.164  20.351  1.00 73.16           C  
ATOM   1710  CG  LEU   222     -34.966 -23.956  19.090  1.00 73.16           C  
ATOM   1711  CD1 LEU   222     -36.467 -23.897  18.830  1.00 73.16           C  
ATOM   1712  CD2 LEU   222     -34.188 -23.425  17.890  1.00 73.16           C  
ATOM   1713  N   LEU   223     -33.388 -25.277  22.392  1.00 70.47           N  
ATOM   1714  CA  LEU   223     -32.804 -26.597  22.603  1.00 70.47           C  
ATOM   1715  C   LEU   223     -33.573 -27.368  23.670  1.00 70.47           C  
ATOM   1716  O   LEU   223     -33.775 -28.578  23.545  1.00 70.47           O  
ATOM   1717  CB  LEU   223     -31.332 -26.474  23.007  1.00 70.47           C  
ATOM   1718  CG  LEU   223     -30.327 -26.318  21.865  1.00 70.47           C  
ATOM   1719  CD1 LEU   223     -29.004 -25.775  22.394  1.00 70.47           C  
ATOM   1720  CD2 LEU   223     -30.117 -27.649  21.150  1.00 70.47           C  
ATOM   1721  N   ASN   224     -34.061 -26.615  24.599  1.00 71.79           N  
ATOM   1722  CA  ASN   224     -34.814 -27.242  25.680  1.00 71.79           C  
ATOM   1723  C   ASN   224     -36.174 -27.742  25.200  1.00 71.79           C  
ATOM   1724  O   ASN   224     -36.603 -28.836  25.568  1.00 71.79           O  
ATOM   1725  CB  ASN   224     -34.989 -26.268  26.848  1.00 71.79           C  
ATOM   1726  CG  ASN   224     -34.699 -26.908  28.191  1.00 71.79           C  
ATOM   1727  OD1 ASN   224     -34.022 -27.936  28.269  1.00 71.79           O  
ATOM   1728  ND2 ASN   224     -35.210 -26.305  29.258  1.00 71.79           N  
ATOM   1729  N   ILE   225     -36.812 -26.902  24.364  1.00 72.86           N  
ATOM   1730  CA  ILE   225     -38.116 -27.261  23.818  1.00 72.86           C  
ATOM   1731  C   ILE   225     -37.982 -28.499  22.934  1.00 72.86           C  
ATOM   1732  O   ILE   225     -38.793 -29.424  23.023  1.00 72.86           O  
ATOM   1733  CB  ILE   225     -38.734 -26.094  23.016  1.00 72.86           C  
ATOM   1734  CG1 ILE   225     -39.130 -24.950  23.957  1.00 72.86           C  
ATOM   1735  CG2 ILE   225     -39.938 -26.576  22.202  1.00 72.86           C  
ATOM   1736  CD1 ILE   225     -39.528 -23.668  23.239  1.00 72.86           C  
ATOM   1737  N   VAL   226     -36.870 -28.524  22.276  1.00 69.86           N  
ATOM   1738  CA  VAL   226     -36.613 -29.641  21.373  1.00 69.86           C  
ATOM   1739  C   VAL   226     -36.311 -30.901  22.181  1.00 69.86           C  
ATOM   1740  O   VAL   226     -36.767 -31.993  21.835  1.00 69.86           O  
ATOM   1741  CB  VAL   226     -35.447 -29.334  20.407  1.00 69.86           C  
ATOM   1742  CG1 VAL   226     -35.001 -30.601  19.679  1.00 69.86           C  
ATOM   1743  CG2 VAL   226     -35.854 -28.254  19.406  1.00 69.86           C  
ATOM   1744  N   SER   227     -35.553 -30.684  23.248  1.00 68.60           N  
ATOM   1745  CA  SER   227     -35.160 -31.804  24.097  1.00 68.60           C  
ATOM   1746  C   SER   227     -36.364 -32.396  24.823  1.00 68.60           C  
ATOM   1747  O   SER   227     -36.438 -33.609  25.025  1.00 68.60           O  
ATOM   1748  CB  SER   227     -34.108 -31.362  25.115  1.00 68.60           C  
ATOM   1749  OG  SER   227     -33.933 -32.348  26.118  1.00 68.60           O  
ATOM   1750  N   GLN   228     -37.326 -31.513  25.194  1.00 68.85           N  
ATOM   1751  CA  GLN   228     -38.493 -31.972  25.940  1.00 68.85           C  
ATOM   1752  C   GLN   228     -39.485 -32.684  25.025  1.00 68.85           C  
ATOM   1753  O   GLN   228     -40.207 -33.583  25.463  1.00 68.85           O  
ATOM   1754  CB  GLN   228     -39.177 -30.799  26.644  1.00 68.85           C  
ATOM   1755  CG  GLN   228     -38.469 -30.347  27.915  1.00 68.85           C  
ATOM   1756  CD  GLN   228     -39.331 -29.445  28.777  1.00 68.85           C  
ATOM   1757  OE1 GLN   228     -40.382 -28.965  28.340  1.00 68.85           O  
ATOM   1758  NE2 GLN   228     -38.893 -29.207  30.009  1.00 68.85           N  
ATOM   1759  N   ARG   229     -39.336 -32.282  23.772  1.00 68.07           N  
ATOM   1760  CA  ARG   229     -40.326 -32.860  22.870  1.00 68.07           C  
ATOM   1761  C   ARG   229     -39.722 -33.993  22.047  1.00 68.07           C  
ATOM   1762  O   ARG   229     -40.168 -34.262  20.929  1.00 68.07           O  
ATOM   1763  CB  ARG   229     -40.900 -31.787  21.942  1.00 68.07           C  
ATOM   1764  CG  ARG   229     -41.851 -30.822  22.631  1.00 68.07           C  
ATOM   1765  CD  ARG   229     -42.890 -30.267  21.666  1.00 68.07           C  
ATOM   1766  NE  ARG   229     -43.890 -29.458  22.356  1.00 68.07           N  
ATOM   1767  CZ  ARG   229     -45.006 -28.994  21.800  1.00 68.07           C  
ATOM   1768  NH1 ARG   229     -45.287 -29.252  20.527  1.00 68.07           N  
ATOM   1769  NH2 ARG   229     -45.848 -28.267  22.520  1.00 68.07           N  
ATOM   1770  N   ASN   230     -38.551 -34.442  22.505  1.00 65.18           N  
ATOM   1771  CA  ASN   230     -37.885 -35.615  21.948  1.00 65.18           C  
ATOM   1772  C   ASN   230     -38.892 -36.664  21.486  1.00 65.18           C  
ATOM   1773  O   ASN   230     -38.738 -37.247  20.412  1.00 65.18           O  
ATOM   1774  CB  ASN   230     -36.919 -36.219  22.969  1.00 65.18           C  
ATOM   1775  CG  ASN   230     -35.539 -35.596  22.907  1.00 65.18           C  
ATOM   1776  OD1 ASN   230     -35.179 -34.952  21.919  1.00 65.18           O  
ATOM   1777  ND2 ASN   230     -34.756 -35.783  23.963  1.00 65.18           N  
ATOM   1778  N   ASP   231     -39.940 -36.837  22.335  1.00 66.10           N  
ATOM   1779  CA  ASP   231     -40.865 -37.907  21.973  1.00 66.10           C  
ATOM   1780  C   ASP   231     -41.706 -37.518  20.760  1.00 66.10           C  
ATOM   1781  O   ASP   231     -41.917 -38.331  19.858  1.00 66.10           O  
ATOM   1782  CB  ASP   231     -41.773 -38.253  23.155  1.00 66.10           C  
ATOM   1783  CG  ASP   231     -41.009 -38.783  24.355  1.00 66.10           C  
ATOM   1784  OD1 ASP   231     -39.863 -39.252  24.190  1.00 66.10           O  
ATOM   1785  OD2 ASP   231     -41.560 -38.733  25.476  1.00 66.10           O  
ATOM   1786  N   THR   232     -41.996 -36.222  20.735  1.00 67.80           N  
ATOM   1787  CA  THR   232     -42.762 -35.703  19.608  1.00 67.80           C  
ATOM   1788  C   THR   232     -41.909 -35.670  18.343  1.00 67.80           C  
ATOM   1789  O   THR   232     -42.372 -36.053  17.266  1.00 67.80           O  
ATOM   1790  CB  THR   232     -43.302 -34.291  19.902  1.00 67.80           C  
ATOM   1791  OG1 THR   232     -44.016 -34.308  21.144  1.00 67.80           O  
ATOM   1792  CG2 THR   232     -44.240 -33.819  18.797  1.00 67.80           C  
ATOM   1793  N   LEU   233     -40.639 -35.382  18.570  1.00 64.31           N  
ATOM   1794  CA  LEU   233     -39.776 -35.373  17.394  1.00 64.31           C  
ATOM   1795  C   LEU   233     -39.536 -36.790  16.884  1.00 64.31           C  
ATOM   1796  O   LEU   233     -39.520 -37.024  15.674  1.00 64.31           O  
ATOM   1797  CB  LEU   233     -38.439 -34.700  17.716  1.00 64.31           C  
ATOM   1798  CG  LEU   233     -38.444 -33.172  17.768  1.00 64.31           C  
ATOM   1799  CD1 LEU   233     -37.194 -32.661  18.478  1.00 64.31           C  
ATOM   1800  CD2 LEU   233     -38.542 -32.589  16.363  1.00 64.31           C  
ATOM   1801  N   ASP   234     -39.174 -37.681  17.834  1.00 64.95           N  
ATOM   1802  CA  ASP   234     -39.006 -39.080  17.455  1.00 64.95           C  
ATOM   1803  C   ASP   234     -40.206 -39.579  16.652  1.00 64.95           C  
ATOM   1804  O   ASP   234     -40.041 -40.263  15.640  1.00 64.95           O  
ATOM   1805  CB  ASP   234     -38.803 -39.952  18.695  1.00 64.95           C  
ATOM   1806  CG  ASP   234     -37.365 -40.408  18.871  1.00 64.95           C  
ATOM   1807  OD1 ASP   234     -36.498 -40.020  18.058  1.00 64.95           O  
ATOM   1808  OD2 ASP   234     -37.097 -41.165  19.828  1.00 64.95           O  
ATOM   1809  N   ARG   235     -41.341 -39.120  16.983  1.00 62.36           N  
ATOM   1810  CA  ARG   235     -42.560 -39.633  16.365  1.00 62.36           C  
ATOM   1811  C   ARG   235     -42.823 -38.951  15.027  1.00 62.36           C  
ATOM   1812  O   ARG   235     -43.259 -39.597  14.071  1.00 62.36           O  
ATOM   1813  CB  ARG   235     -43.758 -39.439  17.297  1.00 62.36           C  
ATOM   1814  CG  ARG   235     -44.940 -40.339  16.975  1.00 62.36           C  
ATOM   1815  CD  ARG   235     -45.920 -40.421  18.137  1.00 62.36           C  
ATOM   1816  NE  ARG   235     -46.486 -41.760  18.272  1.00 62.36           N  
ATOM   1817  CZ  ARG   235     -46.927 -42.285  19.411  1.00 62.36           C  
ATOM   1818  NH1 ARG   235     -46.877 -41.590  20.542  1.00 62.36           N  
ATOM   1819  NH2 ARG   235     -47.423 -43.513  19.420  1.00 62.36           N  
ATOM   1820  N   VAL   236     -42.601 -37.646  15.018  1.00 64.20           N  
ATOM   1821  CA  VAL   236     -42.671 -36.957  13.733  1.00 64.20           C  
ATOM   1822  C   VAL   236     -41.699 -37.602  12.748  1.00 64.20           C  
ATOM   1823  O   VAL   236     -42.038 -37.817  11.582  1.00 64.20           O  
ATOM   1824  CB  VAL   236     -42.360 -35.451  13.879  1.00 64.20           C  
ATOM   1825  CG1 VAL   236     -42.148 -34.808  12.509  1.00 64.20           C  
ATOM   1826  CG2 VAL   236     -43.485 -34.746  14.635  1.00 64.20           C  
ATOM   1827  N   LEU   237     -40.574 -38.069  13.356  1.00 60.69           N  
ATOM   1828  CA  LEU   237     -39.560 -38.647  12.481  1.00 60.69           C  
ATOM   1829  C   LEU   237     -39.973 -40.039  12.015  1.00 60.69           C  
ATOM   1830  O   LEU   237     -39.592 -40.472  10.925  1.00 60.69           O  
ATOM   1831  CB  LEU   237     -38.209 -38.717  13.198  1.00 60.69           C  
ATOM   1832  CG  LEU   237     -37.493 -37.385  13.427  1.00 60.69           C  
ATOM   1833  CD1 LEU   237     -36.304 -37.576  14.362  1.00 60.69           C  
ATOM   1834  CD2 LEU   237     -37.045 -36.784  12.100  1.00 60.69           C  
ATOM   1835  N   THR   238     -40.875 -40.646  12.853  1.00 67.32           N  
ATOM   1836  CA  THR   238     -41.250 -42.008  12.488  1.00 67.32           C  
ATOM   1837  C   THR   238     -42.458 -42.004  11.555  1.00 67.32           C  
ATOM   1838  O   THR   238     -42.585 -42.876  10.692  1.00 67.32           O  
ATOM   1839  CB  THR   238     -41.565 -42.854  13.735  1.00 67.32           C  
ATOM   1840  OG1 THR   238     -41.654 -41.994  14.879  1.00 67.32           O  
ATOM   1841  CG2 THR   238     -40.479 -43.897  13.981  1.00 67.32           C  
ATOM   1842  N   GLU   239     -43.294 -40.947  11.725  1.00 64.67           N  
ATOM   1843  CA  GLU   239     -44.515 -40.939  10.925  1.00 64.67           C  
ATOM   1844  C   GLU   239     -44.315 -40.172   9.621  1.00 64.67           C  
ATOM   1845  O   GLU   239     -45.124 -40.287   8.697  1.00 64.67           O  
ATOM   1846  CB  GLU   239     -45.674 -40.332  11.720  1.00 64.67           C  
ATOM   1847  CG  GLU   239     -46.162 -41.209  12.863  1.00 64.67           C  
ATOM   1848  CD  GLU   239     -47.616 -40.959  13.233  1.00 64.67           C  
ATOM   1849  OE1 GLU   239     -48.125 -41.615  14.170  1.00 64.67           O  
ATOM   1850  OE2 GLU   239     -48.251 -40.101  12.580  1.00 64.67           O  
ATOM   1851  N   PHE   240     -43.209 -39.417   9.651  1.00 65.88           N  
ATOM   1852  CA  PHE   240     -42.992 -38.527   8.516  1.00 65.88           C  
ATOM   1853  C   PHE   240     -42.635 -39.322   7.266  1.00 65.88           C  
ATOM   1854  O   PHE   240     -43.207 -39.098   6.197  1.00 65.88           O  
ATOM   1855  CB  PHE   240     -41.885 -37.515   8.829  1.00 65.88           C  
ATOM   1856  CG  PHE   240     -41.812 -36.373   7.851  1.00 65.88           C  
ATOM   1857  CD1 PHE   240     -40.723 -36.239   6.999  1.00 65.88           C  
ATOM   1858  CD2 PHE   240     -42.834 -35.434   7.785  1.00 65.88           C  
ATOM   1859  CE1 PHE   240     -40.653 -35.183   6.092  1.00 65.88           C  
ATOM   1860  CE2 PHE   240     -42.771 -34.377   6.882  1.00 65.88           C  
ATOM   1861  CZ  PHE   240     -41.679 -34.252   6.037  1.00 65.88           C  
ATOM   1862  N   PRO   241     -41.831 -40.395   7.407  1.00 63.65           N  
ATOM   1863  CA  PRO   241     -41.503 -41.056   6.142  1.00 63.65           C  
ATOM   1864  C   PRO   241     -42.708 -41.748   5.508  1.00 63.65           C  
ATOM   1865  O   PRO   241     -42.945 -41.604   4.306  1.00 63.65           O  
ATOM   1866  CB  PRO   241     -40.437 -42.078   6.544  1.00 63.65           C  
ATOM   1867  CG  PRO   241     -39.772 -41.485   7.744  1.00 63.65           C  
ATOM   1868  CD  PRO   241     -40.799 -40.721   8.529  1.00 63.65           C  
ATOM   1869  N   PRO   242     -43.563 -42.431   6.249  1.00 66.52           N  
ATOM   1870  CA  PRO   242     -44.726 -43.001   5.564  1.00 66.52           C  
ATOM   1871  C   PRO   242     -45.615 -41.937   4.925  1.00 66.52           C  
ATOM   1872  O   PRO   242     -46.206 -42.174   3.869  1.00 66.52           O  
ATOM   1873  CB  PRO   242     -45.470 -43.734   6.684  1.00 66.52           C  
ATOM   1874  CG  PRO   242     -44.473 -43.851   7.792  1.00 66.52           C  
ATOM   1875  CD  PRO   242     -43.385 -42.841   7.564  1.00 66.52           C  
ATOM   1876  N   LEU   243     -45.700 -40.803   5.603  1.00 61.73           N  
ATOM   1877  CA  LEU   243     -46.514 -39.721   5.059  1.00 61.73           C  
ATOM   1878  C   LEU   243     -45.911 -39.186   3.765  1.00 61.73           C  
ATOM   1879  O   LEU   243     -46.633 -38.928   2.799  1.00 61.73           O  
ATOM   1880  CB  LEU   243     -46.650 -38.588   6.080  1.00 61.73           C  
ATOM   1881  CG  LEU   243     -47.680 -37.505   5.756  1.00 61.73           C  
ATOM   1882  CD1 LEU   243     -49.084 -37.987   6.105  1.00 61.73           C  
ATOM   1883  CD2 LEU   243     -47.352 -36.215   6.500  1.00 61.73           C  
ATOM   1884  N   ILE   244     -44.617 -39.135   3.764  1.00 62.99           N  
ATOM   1885  CA  ILE   244     -43.927 -38.690   2.558  1.00 62.99           C  
ATOM   1886  C   ILE   244     -44.090 -39.733   1.455  1.00 62.99           C  
ATOM   1887  O   ILE   244     -44.292 -39.385   0.289  1.00 62.99           O  
ATOM   1888  CB  ILE   244     -42.428 -38.428   2.830  1.00 62.99           C  
ATOM   1889  CG1 ILE   244     -42.259 -37.262   3.812  1.00 62.99           C  
ATOM   1890  CG2 ILE   244     -41.682 -38.153   1.521  1.00 62.99           C  
ATOM   1891  CD1 ILE   244     -41.529 -36.061   3.227  1.00 62.99           C  
ATOM   1892  N   GLN   245     -43.999 -40.992   1.863  1.00 62.44           N  
ATOM   1893  CA  GLN   245     -44.198 -42.049   0.877  1.00 62.44           C  
ATOM   1894  C   GLN   245     -45.613 -42.011   0.307  1.00 62.44           C  
ATOM   1895  O   GLN   245     -45.804 -42.138  -0.904  1.00 62.44           O  
ATOM   1896  CB  GLN   245     -43.918 -43.420   1.495  1.00 62.44           C  
ATOM   1897  CG  GLN   245     -43.913 -44.561   0.485  1.00 62.44           C  
ATOM   1898  CD  GLN   245     -42.725 -44.505  -0.457  1.00 62.44           C  
ATOM   1899  OE1 GLN   245     -41.669 -43.963  -0.115  1.00 62.44           O  
ATOM   1900  NE2 GLN   245     -42.888 -45.065  -1.651  1.00 62.44           N  
ATOM   1901  N   HIS   246     -46.577 -41.919   1.197  1.00 62.13           N  
ATOM   1902  CA  HIS   246     -47.959 -41.835   0.738  1.00 62.13           C  
ATOM   1903  C   HIS   246     -48.164 -40.631  -0.175  1.00 62.13           C  
ATOM   1904  O   HIS   246     -48.821 -40.739  -1.213  1.00 62.13           O  
ATOM   1905  CB  HIS   246     -48.915 -41.759   1.930  1.00 62.13           C  
ATOM   1906  CG  HIS   246     -50.359 -41.721   1.539  1.00 62.13           C  
ATOM   1907  ND1 HIS   246     -50.995 -42.786   0.939  1.00 62.13           N  
ATOM   1908  CD2 HIS   246     -51.289 -40.746   1.668  1.00 62.13           C  
ATOM   1909  CE1 HIS   246     -52.259 -42.466   0.713  1.00 62.13           C  
ATOM   1910  NE2 HIS   246     -52.463 -41.233   1.146  1.00 62.13           N  
ATOM   1911  N   PHE   247     -47.548 -39.582   0.185  1.00 60.21           N  
ATOM   1912  CA  PHE   247     -47.687 -38.391  -0.645  1.00 60.21           C  
ATOM   1913  C   PHE   247     -46.984 -38.581  -1.984  1.00 60.21           C  
ATOM   1914  O   PHE   247     -47.477 -38.127  -3.020  1.00 60.21           O  
ATOM   1915  CB  PHE   247     -47.122 -37.163   0.075  1.00 60.21           C  
ATOM   1916  CG  PHE   247     -47.867 -35.889  -0.222  1.00 60.21           C  
ATOM   1917  CD1 PHE   247     -47.528 -35.110  -1.322  1.00 60.21           C  
ATOM   1918  CD2 PHE   247     -48.907 -35.472   0.599  1.00 60.21           C  
ATOM   1919  CE1 PHE   247     -48.216 -33.931  -1.600  1.00 60.21           C  
ATOM   1920  CE2 PHE   247     -49.599 -34.294   0.328  1.00 60.21           C  
ATOM   1921  CZ  PHE   247     -49.251 -33.525  -0.771  1.00 60.21           C  
ATOM   1922  N   ALA   248     -45.813 -39.239  -1.898  1.00 58.91           N  
ATOM   1923  CA  ALA   248     -45.103 -39.537  -3.138  1.00 58.91           C  
ATOM   1924  C   ALA   248     -45.958 -40.393  -4.068  1.00 58.91           C  
ATOM   1925  O   ALA   248     -45.995 -40.159  -5.279  1.00 58.91           O  
ATOM   1926  CB  ALA   248     -43.781 -40.241  -2.839  1.00 58.91           C  
ATOM   1927  N   GLU   249     -46.680 -41.314  -3.443  1.00 64.13           N  
ATOM   1928  CA  GLU   249     -47.542 -42.182  -4.241  1.00 64.13           C  
ATOM   1929  C   GLU   249     -48.727 -41.408  -4.812  1.00 64.13           C  
ATOM   1930  O   GLU   249     -49.095 -41.595  -5.974  1.00 64.13           O  
ATOM   1931  CB  GLU   249     -48.039 -43.363  -3.405  1.00 64.13           C  
ATOM   1932  CG  GLU   249     -46.979 -44.427  -3.152  1.00 64.13           C  
ATOM   1933  CD  GLU   249     -47.445 -45.525  -2.210  1.00 64.13           C  
ATOM   1934  OE1 GLU   249     -46.630 -46.408  -1.857  1.00 64.13           O  
ATOM   1935  OE2 GLU   249     -48.634 -45.504  -1.822  1.00 64.13           O  
ATOM   1936  N   THR   250     -49.314 -40.598  -3.940  1.00 65.52           N  
ATOM   1937  CA  THR   250     -50.442 -39.795  -4.399  1.00 65.52           C  
ATOM   1938  C   THR   250     -49.999 -38.800  -5.467  1.00 65.52           C  
ATOM   1939  O   THR   250     -50.754 -38.498  -6.394  1.00 65.52           O  
ATOM   1940  CB  THR   250     -51.101 -39.038  -3.231  1.00 65.52           C  
ATOM   1941  OG1 THR   250     -50.137 -38.848  -2.188  1.00 65.52           O  
ATOM   1942  CG2 THR   250     -52.289 -39.813  -2.673  1.00 65.52           C  
ATOM   1943  N   ARG   251     -48.741 -38.324  -5.326  1.00 64.59           N  
ATOM   1944  CA  ARG   251     -48.060 -37.541  -6.352  1.00 64.59           C  
ATOM   1945  C   ARG   251     -48.061 -38.273  -7.689  1.00 64.59           C  
ATOM   1946  O   ARG   251     -48.364 -37.681  -8.727  1.00 64.59           O  
ATOM   1947  CB  ARG   251     -46.624 -37.229  -5.926  1.00 64.59           C  
ATOM   1948  CG  ARG   251     -45.831 -36.447  -6.960  1.00 64.59           C  
ATOM   1949  CD  ARG   251     -44.340 -36.738  -6.865  1.00 64.59           C  
ATOM   1950  NE  ARG   251     -43.577 -35.966  -7.842  1.00 64.59           N  
ATOM   1951  CZ  ARG   251     -42.483 -36.399  -8.464  1.00 64.59           C  
ATOM   1952  NH1 ARG   251     -42.000 -37.613  -8.220  1.00 64.59           N  
ATOM   1953  NH2 ARG   251     -41.867 -35.614  -9.335  1.00 64.59           N  
ATOM   1954  N   ASP   252     -47.396 -39.471  -7.775  1.00 64.63           N  
ATOM   1955  CA  ASP   252     -47.298 -40.220  -9.023  1.00 64.63           C  
ATOM   1956  C   ASP   252     -48.680 -40.476  -9.621  1.00 64.63           C  
ATOM   1957  O   ASP   252     -48.866 -40.371 -10.835  1.00 64.63           O  
ATOM   1958  CB  ASP   252     -46.569 -41.546  -8.798  1.00 64.63           C  
ATOM   1959  CG  ASP   252     -45.072 -41.375  -8.608  1.00 64.63           C  
ATOM   1960  OD1 ASP   252     -44.526 -40.318  -8.990  1.00 64.63           O  
ATOM   1961  OD2 ASP   252     -44.433 -42.307  -8.074  1.00 64.63           O  
ATOM   1962  N   LEU   253     -49.641 -40.595  -8.648  1.00 67.07           N  
ATOM   1963  CA  LEU   253     -50.999 -40.826  -9.128  1.00 67.07           C  
ATOM   1964  C   LEU   253     -51.600 -39.544  -9.695  1.00 67.07           C  
ATOM   1965  O   LEU   253     -52.262 -39.570 -10.735  1.00 67.07           O  
ATOM   1966  CB  LEU   253     -51.884 -41.362  -7.999  1.00 67.07           C  
ATOM   1967  CG  LEU   253     -51.700 -42.836  -7.636  1.00 67.07           C  
ATOM   1968  CD1 LEU   253     -52.398 -43.148  -6.317  1.00 67.07           C  
ATOM   1969  CD2 LEU   253     -52.229 -43.731  -8.751  1.00 67.07           C  
ATOM   1970  N   PHE   254     -51.258 -38.459  -8.998  1.00 64.96           N  
ATOM   1971  CA  PHE   254     -51.767 -37.181  -9.481  1.00 64.96           C  
ATOM   1972  C   PHE   254     -51.112 -36.804 -10.805  1.00 64.96           C  
ATOM   1973  O   PHE   254     -51.790 -36.361 -11.734  1.00 64.96           O  
ATOM   1974  CB  PHE   254     -51.527 -36.079  -8.445  1.00 64.96           C  
ATOM   1975  CG  PHE   254     -52.135 -34.753  -8.817  1.00 64.96           C  
ATOM   1976  CD1 PHE   254     -51.336 -33.706  -9.260  1.00 64.96           C  
ATOM   1977  CD2 PHE   254     -53.507 -34.554  -8.723  1.00 64.96           C  
ATOM   1978  CE1 PHE   254     -51.895 -32.478  -9.605  1.00 64.96           C  
ATOM   1979  CE2 PHE   254     -54.073 -33.330  -9.066  1.00 64.96           C  
ATOM   1980  CZ  PHE   254     -53.266 -32.293  -9.506  1.00 64.96           C  
ATOM   1981  N   ALA   255     -49.781 -36.977 -10.894  1.00 61.51           N  
ATOM   1982  CA  ALA   255     -49.075 -36.680 -12.137  1.00 61.51           C  
ATOM   1983  C   ALA   255     -49.600 -37.538 -13.285  1.00 61.51           C  
ATOM   1984  O   ALA   255     -49.824 -37.039 -14.390  1.00 61.51           O  
ATOM   1985  CB  ALA   255     -47.574 -36.893 -11.961  1.00 61.51           C  
ATOM   1986  N   ASP   256     -49.853 -38.797 -12.975  1.00 67.36           N  
ATOM   1987  CA  ASP   256     -50.368 -39.690 -14.008  1.00 67.36           C  
ATOM   1988  C   ASP   256     -51.773 -39.278 -14.440  1.00 67.36           C  
ATOM   1989  O   ASP   256     -52.110 -39.350 -15.624  1.00 67.36           O  
ATOM   1990  CB  ASP   256     -50.374 -41.138 -13.511  1.00 67.36           C  
ATOM   1991  CG  ASP   256     -48.987 -41.753 -13.462  1.00 67.36           C  
ATOM   1992  OD1 ASP   256     -48.049 -41.193 -14.069  1.00 67.36           O  
ATOM   1993  OD2 ASP   256     -48.831 -42.811 -12.813  1.00 67.36           O  
ATOM   1994  N   ALA   257     -52.489 -38.784 -13.432  1.00 65.73           N  
ATOM   1995  CA  ALA   257     -53.844 -38.337 -13.743  1.00 65.73           C  
ATOM   1996  C   ALA   257     -53.822 -37.096 -14.631  1.00 65.73           C  
ATOM   1997  O   ALA   257     -54.594 -36.995 -15.587  1.00 65.73           O  
ATOM   1998  CB  ALA   257     -54.619 -38.054 -12.458  1.00 65.73           C  
ATOM   1999  N   VAL   258     -52.883 -36.192 -14.338  1.00 63.51           N  
ATOM   2000  CA  VAL   258     -52.777 -34.969 -15.127  1.00 63.51           C  
ATOM   2001  C   VAL   258     -52.328 -35.306 -16.547  1.00 63.51           C  
ATOM   2002  O   VAL   258     -52.828 -34.730 -17.516  1.00 63.51           O  
ATOM   2003  CB  VAL   258     -51.798 -33.961 -14.483  1.00 63.51           C  
ATOM   2004  CG1 VAL   258     -51.531 -32.790 -15.427  1.00 63.51           C  
ATOM   2005  CG2 VAL   258     -52.349 -33.462 -13.148  1.00 63.51           C  
ATOM   2006  N   THR   259     -51.440 -36.274 -16.664  1.00 65.50           N  
ATOM   2007  CA  THR   259     -50.964 -36.696 -17.977  1.00 65.50           C  
ATOM   2008  C   THR   259     -52.088 -37.354 -18.773  1.00 65.50           C  
ATOM   2009  O   THR   259     -52.255 -37.081 -19.963  1.00 65.50           O  
ATOM   2010  CB  THR   259     -49.778 -37.671 -17.855  1.00 65.50           C  
ATOM   2011  OG1 THR   259     -48.709 -37.027 -17.151  1.00 65.50           O  
ATOM   2012  CG2 THR   259     -49.279 -38.104 -19.229  1.00 65.50           C  
ATOM   2013  N   ALA   260     -52.846 -38.176 -18.042  1.00 66.30           N  
ATOM   2014  CA  ALA   260     -53.964 -38.840 -18.709  1.00 66.30           C  
ATOM   2015  C   ALA   260     -55.007 -37.826 -19.170  1.00 66.30           C  
ATOM   2016  O   ALA   260     -55.542 -37.937 -20.276  1.00 66.30           O  
ATOM   2017  CB  ALA   260     -54.601 -39.870 -17.781  1.00 66.30           C  
ATOM   2018  N   LEU   261     -55.151 -36.853 -18.364  1.00 59.07           N  
ATOM   2019  CA  LEU   261     -56.103 -35.809 -18.725  1.00 59.07           C  
ATOM   2020  C   LEU   261     -55.589 -34.988 -19.903  1.00 59.07           C  
ATOM   2021  O   LEU   261     -56.368 -34.578 -20.767  1.00 59.07           O  
ATOM   2022  CB  LEU   261     -56.373 -34.892 -17.529  1.00 59.07           C  
ATOM   2023  CG  LEU   261     -57.574 -35.255 -16.654  1.00 59.07           C  
ATOM   2024  CD1 LEU   261     -57.389 -34.703 -15.244  1.00 59.07           C  
ATOM   2025  CD2 LEU   261     -58.865 -34.731 -17.274  1.00 59.07           C  
ATOM   2026  N   GLY   262     -54.306 -34.833 -19.955  1.00 58.63           N  
ATOM   2027  CA  GLY   262     -53.712 -34.117 -21.073  1.00 58.63           C  
ATOM   2028  C   GLY   262     -53.825 -34.865 -22.388  1.00 58.63           C  
ATOM   2029  O   GLY   262     -54.154 -34.273 -23.418  1.00 58.63           O  
ATOM   2030  N   ARG   263     -53.646 -36.155 -22.312  1.00 68.60           N  
ATOM   2031  CA  ARG   263     -53.757 -36.964 -23.521  1.00 68.60           C  
ATOM   2032  C   ARG   263     -55.203 -37.034 -24.002  1.00 68.60           C  
ATOM   2033  O   ARG   263     -55.466 -36.972 -25.204  1.00 68.60           O  
ATOM   2034  CB  ARG   263     -53.218 -38.375 -23.276  1.00 68.60           C  
ATOM   2035  CG  ARG   263     -51.702 -38.449 -23.190  1.00 68.60           C  
ATOM   2036  CD  ARG   263     -51.217 -39.879 -22.994  1.00 68.60           C  
ATOM   2037  NE  ARG   263     -49.759 -39.958 -22.994  1.00 68.60           N  
ATOM   2038  CZ  ARG   263     -49.056 -40.988 -22.531  1.00 68.60           C  
ATOM   2039  NH1 ARG   263     -49.667 -42.050 -22.018  1.00 68.60           N  
ATOM   2040  NH2 ARG   263     -47.732 -40.956 -22.580  1.00 68.60           N  
ATOM   2041  N   LEU   264     -56.045 -37.235 -23.010  1.00 62.29           N  
ATOM   2042  CA  LEU   264     -57.467 -37.274 -23.336  1.00 62.29           C  
ATOM   2043  C   LEU   264     -57.918 -35.956 -23.958  1.00 62.29           C  
ATOM   2044  O   LEU   264     -58.665 -35.952 -24.939  1.00 62.29           O  
ATOM   2045  CB  LEU   264     -58.296 -37.572 -22.084  1.00 62.29           C  
ATOM   2046  CG  LEU   264     -59.808 -37.688 -22.285  1.00 62.29           C  
ATOM   2047  CD1 LEU   264     -60.175 -39.095 -22.746  1.00 62.29           C  
ATOM   2048  CD2 LEU   264     -60.547 -37.331 -21.000  1.00 62.29           C  
ATOM   2049  N   SER   265     -57.408 -34.836 -23.450  1.00 57.93           N  
ATOM   2050  CA  SER   265     -57.767 -33.531 -23.994  1.00 57.93           C  
ATOM   2051  C   SER   265     -57.242 -33.361 -25.415  1.00 57.93           C  
ATOM   2052  O   SER   265     -57.924 -32.795 -26.271  1.00 57.93           O  
ATOM   2053  CB  SER   265     -57.226 -32.411 -23.104  1.00 57.93           C  
ATOM   2054  OG  SER   265     -55.834 -32.238 -23.304  1.00 57.93           O  
ATOM   2055  N   ALA   266     -56.095 -33.973 -25.691  1.00 63.41           N  
ATOM   2056  CA  ALA   266     -55.504 -33.898 -27.024  1.00 63.41           C  
ATOM   2057  C   ALA   266     -56.291 -34.742 -28.022  1.00 63.41           C  
ATOM   2058  O   ALA   266     -56.521 -34.320 -29.157  1.00 63.41           O  
ATOM   2059  CB  ALA   266     -54.045 -34.347 -26.986  1.00 63.41           C  
ATOM   2060  N   ALA   267     -56.669 -35.919 -27.487  1.00 61.49           N  
ATOM   2061  CA  ALA   267     -57.455 -36.803 -28.344  1.00 61.49           C  
ATOM   2062  C   ALA   267     -58.826 -36.202 -28.641  1.00 61.49           C  
ATOM   2063  O   ALA   267     -59.321 -36.295 -29.767  1.00 61.49           O  
ATOM   2064  CB  ALA   267     -57.608 -38.176 -27.694  1.00 61.49           C  
ATOM   2065  N   ALA   268     -59.416 -35.611 -27.637  1.00 59.09           N  
ATOM   2066  CA  ALA   268     -60.727 -34.990 -27.808  1.00 59.09           C  
ATOM   2067  C   ALA   268     -60.654 -33.812 -28.775  1.00 59.09           C  
ATOM   2068  O   ALA   268     -61.578 -33.588 -29.561  1.00 59.09           O  
ATOM   2069  CB  ALA   268     -61.279 -34.534 -26.459  1.00 59.09           C  
ATOM   2070  N   ASP   269     -59.548 -33.118 -28.705  1.00 61.44           N  
ATOM   2071  CA  ASP   269     -59.273 -32.011 -29.615  1.00 61.44           C  
ATOM   2072  C   ASP   269     -59.212 -32.491 -31.063  1.00 61.44           C  
ATOM   2073  O   ASP   269     -59.738 -31.834 -31.963  1.00 61.44           O  
ATOM   2074  CB  ASP   269     -57.963 -31.317 -29.236  1.00 61.44           C  
ATOM   2075  CG  ASP   269     -57.754 -30.002 -29.966  1.00 61.44           C  
ATOM   2076  OD1 ASP   269     -58.730 -29.241 -30.140  1.00 61.44           O  
ATOM   2077  OD2 ASP   269     -56.605 -29.727 -30.374  1.00 61.44           O  
ATOM   2078  N   GLU   270     -58.501 -33.538 -31.261  1.00 62.71           N  
ATOM   2079  CA  GLU   270     -58.329 -34.106 -32.595  1.00 62.71           C  
ATOM   2080  C   GLU   270     -59.659 -34.593 -33.163  1.00 62.71           C  
ATOM   2081  O   GLU   270     -59.941 -34.402 -34.348  1.00 62.71           O  
ATOM   2082  CB  GLU   270     -57.319 -35.256 -32.564  1.00 62.71           C  
ATOM   2083  CG  GLU   270     -56.955 -35.792 -33.941  1.00 62.71           C  
ATOM   2084  CD  GLU   270     -55.899 -34.959 -34.650  1.00 62.71           C  
ATOM   2085  OE1 GLU   270     -55.934 -34.869 -35.898  1.00 62.71           O  
ATOM   2086  OE2 GLU   270     -55.029 -34.392 -33.952  1.00 62.71           O  
ATOM   2087  N   THR   271     -60.442 -35.233 -32.279  1.00 61.21           N  
ATOM   2088  CA  THR   271     -61.718 -35.799 -32.704  1.00 61.21           C  
ATOM   2089  C   THR   271     -62.725 -34.693 -33.009  1.00 61.21           C  
ATOM   2090  O   THR   271     -63.504 -34.801 -33.959  1.00 61.21           O  
ATOM   2091  CB  THR   271     -62.296 -36.742 -31.633  1.00 61.21           C  
ATOM   2092  OG1 THR   271     -61.273 -37.648 -31.200  1.00 61.21           O  
ATOM   2093  CG2 THR   271     -63.470 -37.545 -32.183  1.00 61.21           C  
ATOM   2094  N   LEU   272     -62.589 -33.620 -32.285  1.00 59.54           N  
ATOM   2095  CA  LEU   272     -63.577 -32.554 -32.409  1.00 59.54           C  
ATOM   2096  C   LEU   272     -63.268 -31.664 -33.609  1.00 59.54           C  
ATOM   2097  O   LEU   272     -64.170 -31.035 -34.169  1.00 59.54           O  
ATOM   2098  CB  LEU   272     -63.619 -31.711 -31.132  1.00 59.54           C  
ATOM   2099  CG  LEU   272     -64.205 -32.388 -29.892  1.00 59.54           C  
ATOM   2100  CD1 LEU   272     -63.878 -31.579 -28.641  1.00 59.54           C  
ATOM   2101  CD2 LEU   272     -65.712 -32.566 -30.041  1.00 59.54           C  
ATOM   2102  N   SER   273     -62.004 -31.510 -33.954  1.00 58.77           N  
ATOM   2103  CA  SER   273     -61.696 -30.849 -35.217  1.00 58.77           C  
ATOM   2104  C   SER   273     -62.288 -31.610 -36.399  1.00 58.77           C  
ATOM   2105  O   SER   273     -62.648 -31.009 -37.413  1.00 58.77           O  
ATOM   2106  CB  SER   273     -60.183 -30.710 -35.396  1.00 58.77           C  
ATOM   2107  OG  SER   273     -59.607 -30.034 -34.292  1.00 58.77           O  
ATOM   2108  N   GLY   274     -62.610 -32.911 -36.101  1.00 56.90           N  
ATOM   2109  CA  GLY   274     -63.136 -33.671 -37.223  1.00 56.90           C  
ATOM   2110  C   GLY   274     -64.650 -33.776 -37.215  1.00 56.90           C  
ATOM   2111  O   GLY   274     -65.274 -33.905 -38.270  1.00 56.90           O  
ATOM   2112  N   SER   275     -65.355 -33.203 -36.234  1.00 51.71           N  
ATOM   2113  CA  SER   275     -66.780 -33.498 -36.343  1.00 51.71           C  
ATOM   2114  C   SER   275     -67.621 -32.238 -36.170  1.00 51.71           C  
ATOM   2115  O   SER   275     -67.114 -31.202 -35.735  1.00 51.71           O  
ATOM   2116  CB  SER   275     -67.192 -34.542 -35.303  1.00 51.71           C  
ATOM   2117  OG  SER   275     -66.147 -35.474 -35.084  1.00 51.71           O  
ATOM   2118  N   ASN   276     -68.816 -32.184 -36.846  1.00 52.62           N  
ATOM   2119  CA  ASN   276     -70.146 -31.629 -37.070  1.00 52.62           C  
ATOM   2120  C   ASN   276     -70.460 -30.508 -36.083  1.00 52.62           C  
ATOM   2121  O   ASN   276     -69.943 -30.498 -34.964  1.00 52.62           O  
ATOM   2122  CB  ASN   276     -71.208 -32.727 -36.982  1.00 52.62           C  
ATOM   2123  CG  ASN   276     -72.041 -32.836 -38.244  1.00 52.62           C  
ATOM   2124  OD1 ASN   276     -71.949 -31.992 -39.139  1.00 52.62           O  
ATOM   2125  ND2 ASN   276     -72.860 -33.878 -38.326  1.00 52.62           N  
ATOM   2126  N   ALA   277     -70.919 -29.310 -36.632  1.00 50.24           N  
ATOM   2127  CA  ALA   277     -71.223 -27.892 -36.460  1.00 50.24           C  
ATOM   2128  C   ALA   277     -72.065 -27.660 -35.208  1.00 50.24           C  
ATOM   2129  O   ALA   277     -71.934 -26.626 -34.547  1.00 50.24           O  
ATOM   2130  CB  ALA   277     -71.946 -27.349 -37.690  1.00 50.24           C  
ATOM   2131  N   ASN   278     -72.751 -28.682 -34.751  1.00 47.56           N  
ATOM   2132  CA  ASN   278     -73.787 -28.284 -33.803  1.00 47.56           C  
ATOM   2133  C   ASN   278     -73.291 -28.369 -32.362  1.00 47.56           C  
ATOM   2134  O   ASN   278     -73.692 -27.570 -31.515  1.00 47.56           O  
ATOM   2135  CB  ASN   278     -75.040 -29.143 -33.985  1.00 47.56           C  
ATOM   2136  CG  ASN   278     -75.920 -28.659 -35.120  1.00 47.56           C  
ATOM   2137  OD1 ASN   278     -75.781 -27.526 -35.590  1.00 47.56           O  
ATOM   2138  ND2 ASN   278     -76.832 -29.512 -35.569  1.00 47.56           N  
ATOM   2139  N   LEU   279     -72.120 -29.097 -32.126  1.00 48.44           N  
ATOM   2140  CA  LEU   279     -71.433 -29.163 -30.841  1.00 48.44           C  
ATOM   2141  C   LEU   279     -70.287 -28.158 -30.785  1.00 48.44           C  
ATOM   2142  O   LEU   279     -69.554 -28.101 -29.795  1.00 48.44           O  
ATOM   2143  CB  LEU   279     -70.900 -30.576 -30.590  1.00 48.44           C  
ATOM   2144  CG  LEU   279     -71.573 -31.365 -29.465  1.00 48.44           C  
ATOM   2145  CD1 LEU   279     -71.864 -32.792 -29.919  1.00 48.44           C  
ATOM   2146  CD2 LEU   279     -70.701 -31.363 -28.215  1.00 48.44           C  
ATOM   2147  N   HIS   280     -70.142 -27.298 -31.795  1.00 49.71           N  
ATOM   2148  CA  HIS   280     -69.277 -26.177 -32.144  1.00 49.71           C  
ATOM   2149  C   HIS   280     -69.259 -25.129 -31.036  1.00 49.71           C  
ATOM   2150  O   HIS   280     -68.189 -24.688 -30.611  1.00 49.71           O  
ATOM   2151  CB  HIS   280     -69.728 -25.542 -33.461  1.00 49.71           C  
ATOM   2152  CG  HIS   280     -68.781 -24.509 -33.984  1.00 49.71           C  
ATOM   2153  ND1 HIS   280     -67.625 -24.834 -34.659  1.00 49.71           N  
ATOM   2154  CD2 HIS   280     -68.823 -23.157 -33.932  1.00 49.71           C  
ATOM   2155  CE1 HIS   280     -66.994 -23.722 -35.000  1.00 49.71           C  
ATOM   2156  NE2 HIS   280     -67.701 -22.691 -34.571  1.00 49.71           N  
ATOM   2157  N   THR   281     -70.501 -24.712 -30.586  1.00 51.30           N  
ATOM   2158  CA  THR   281     -70.458 -23.515 -29.753  1.00 51.30           C  
ATOM   2159  C   THR   281     -70.015 -23.859 -28.334  1.00 51.30           C  
ATOM   2160  O   THR   281     -69.226 -23.129 -27.730  1.00 51.30           O  
ATOM   2161  CB  THR   281     -71.829 -22.815 -29.711  1.00 51.30           C  
ATOM   2162  OG1 THR   281     -72.489 -22.992 -30.969  1.00 51.30           O  
ATOM   2163  CG2 THR   281     -71.675 -21.322 -29.437  1.00 51.30           C  
ATOM   2164  N   ASN   282     -70.576 -24.851 -27.829  1.00 52.06           N  
ATOM   2165  CA  ASN   282     -70.194 -25.116 -26.446  1.00 52.06           C  
ATOM   2166  C   ASN   282     -68.754 -25.611 -26.347  1.00 52.06           C  
ATOM   2167  O   ASN   282     -68.039 -25.271 -25.402  1.00 52.06           O  
ATOM   2168  CB  ASN   282     -71.148 -26.130 -25.811  1.00 52.06           C  
ATOM   2169  CG  ASN   282     -72.436 -25.495 -25.324  1.00 52.06           C  
ATOM   2170  OD1 ASN   282     -72.493 -24.286 -25.083  1.00 52.06           O  
ATOM   2171  ND2 ASN   282     -73.478 -26.304 -25.178  1.00 52.06           N  
ATOM   2172  N   LEU   283     -68.224 -26.075 -27.474  1.00 51.50           N  
ATOM   2173  CA  LEU   283     -66.907 -26.696 -27.387  1.00 51.50           C  
ATOM   2174  C   LEU   283     -65.817 -25.721 -27.821  1.00 51.50           C  
ATOM   2175  O   LEU   283     -64.647 -25.896 -27.473  1.00 51.50           O  
ATOM   2176  CB  LEU   283     -66.851 -27.959 -28.249  1.00 51.50           C  
ATOM   2177  CG  LEU   283     -67.440 -29.229 -27.632  1.00 51.50           C  
ATOM   2178  CD1 LEU   283     -67.883 -30.194 -28.726  1.00 51.50           C  
ATOM   2179  CD2 LEU   283     -66.427 -29.892 -26.704  1.00 51.50           C  
ATOM   2180  N   GLN   284     -66.192 -24.841 -28.741  1.00 54.40           N  
ATOM   2181  CA  GLN   284     -65.205 -23.782 -28.922  1.00 54.40           C  
ATOM   2182  C   GLN   284     -64.812 -23.161 -27.584  1.00 54.40           C  
ATOM   2183  O   GLN   284     -63.672 -22.728 -27.406  1.00 54.40           O  
ATOM   2184  CB  GLN   284     -65.742 -22.703 -29.864  1.00 54.40           C  
ATOM   2185  CG  GLN   284     -65.106 -22.722 -31.247  1.00 54.40           C  
ATOM   2186  CD  GLN   284     -65.629 -21.620 -32.149  1.00 54.40           C  
ATOM   2187  OE1 GLN   284     -66.575 -20.908 -31.797  1.00 54.40           O  
ATOM   2188  NE2 GLN   284     -65.019 -21.473 -33.320  1.00 54.40           N  
ATOM   2189  N   ASN   285     -65.783 -23.147 -26.722  1.00 55.09           N  
ATOM   2190  CA  ASN   285     -65.357 -22.510 -25.480  1.00 55.09           C  
ATOM   2191  C   ASN   285     -64.452 -23.427 -24.662  1.00 55.09           C  
ATOM   2192  O   ASN   285     -63.653 -22.955 -23.851  1.00 55.09           O  
ATOM   2193  CB  ASN   285     -66.571 -22.085 -24.651  1.00 55.09           C  
ATOM   2194  CG  ASN   285     -67.270 -20.866 -25.222  1.00 55.09           C  
ATOM   2195  OD1 ASN   285     -66.663 -20.066 -25.939  1.00 55.09           O  
ATOM   2196  ND2 ASN   285     -68.552 -20.717 -24.908  1.00 55.09           N  
ATOM   2197  N   LEU   286     -64.565 -24.724 -24.990  1.00 59.82           N  
ATOM   2198  CA  LEU   286     -63.698 -25.537 -24.143  1.00 59.82           C  
ATOM   2199  C   LEU   286     -62.344 -25.761 -24.808  1.00 59.82           C  
ATOM   2200  O   LEU   286     -61.409 -26.252 -24.172  1.00 59.82           O  
ATOM   2201  CB  LEU   286     -64.357 -26.884 -23.836  1.00 59.82           C  
ATOM   2202  CG  LEU   286     -65.530 -26.856 -22.855  1.00 59.82           C  
ATOM   2203  CD1 LEU   286     -66.243 -28.204 -22.843  1.00 59.82           C  
ATOM   2204  CD2 LEU   286     -65.049 -26.488 -21.456  1.00 59.82           C  
ATOM   2205  N   GLN   287     -62.344 -25.532 -26.053  1.00 59.32           N  
ATOM   2206  CA  GLN   287     -61.112 -25.710 -26.815  1.00 59.32           C  
ATOM   2207  C   GLN   287     -59.953 -24.954 -26.171  1.00 59.32           C  
ATOM   2208  O   GLN   287     -58.859 -25.500 -26.016  1.00 59.32           O  
ATOM   2209  CB  GLN   287     -61.303 -25.248 -28.260  1.00 59.32           C  
ATOM   2210  CG  GLN   287     -60.210 -25.726 -29.207  1.00 59.32           C  
ATOM   2211  CD  GLN   287     -60.347 -25.144 -30.602  1.00 59.32           C  
ATOM   2212  OE1 GLN   287     -61.365 -24.530 -30.935  1.00 59.32           O  
ATOM   2213  NE2 GLN   287     -59.322 -25.334 -31.427  1.00 59.32           N  
ATOM   2214  N   ARG   288     -60.291 -23.674 -25.898  1.00 62.69           N  
ATOM   2215  CA  ARG   288     -59.207 -22.819 -25.426  1.00 62.69           C  
ATOM   2216  C   ARG   288     -58.678 -23.299 -24.079  1.00 62.69           C  
ATOM   2217  O   ARG   288     -57.469 -23.473 -23.907  1.00 62.69           O  
ATOM   2218  CB  ARG   288     -59.675 -21.366 -25.318  1.00 62.69           C  
ATOM   2219  CG  ARG   288     -59.514 -20.569 -26.603  1.00 62.69           C  
ATOM   2220  CD  ARG   288     -59.924 -19.115 -26.419  1.00 62.69           C  
ATOM   2221  NE  ARG   288     -59.955 -18.399 -27.691  1.00 62.69           N  
ATOM   2222  CZ  ARG   288     -60.418 -17.163 -27.855  1.00 62.69           C  
ATOM   2223  NH1 ARG   288     -60.900 -16.478 -26.824  1.00 62.69           N  
ATOM   2224  NH2 ARG   288     -60.399 -16.607 -29.057  1.00 62.69           N  
ATOM   2225  N   PRO   289     -59.588 -23.628 -23.200  1.00 58.62           N  
ATOM   2226  CA  PRO   289     -59.046 -24.089 -21.919  1.00 58.62           C  
ATOM   2227  C   PRO   289     -58.321 -25.429 -22.033  1.00 58.62           C  
ATOM   2228  O   PRO   289     -57.310 -25.647 -21.361  1.00 58.62           O  
ATOM   2229  CB  PRO   289     -60.289 -24.214 -21.035  1.00 58.62           C  
ATOM   2230  CG  PRO   289     -61.356 -23.469 -21.768  1.00 58.62           C  
ATOM   2231  CD  PRO   289     -60.917 -23.287 -23.193  1.00 58.62           C  
ATOM   2232  N   LEU   290     -58.791 -26.307 -22.889  1.00 58.53           N  
ATOM   2233  CA  LEU   290     -58.149 -27.613 -22.993  1.00 58.53           C  
ATOM   2234  C   LEU   290     -56.764 -27.489 -23.621  1.00 58.53           C  
ATOM   2235  O   LEU   290     -55.828 -28.178 -23.210  1.00 58.53           O  
ATOM   2236  CB  LEU   290     -59.012 -28.571 -23.817  1.00 58.53           C  
ATOM   2237  CG  LEU   290     -60.272 -29.106 -23.134  1.00 58.53           C  
ATOM   2238  CD1 LEU   290     -61.150 -29.841 -24.142  1.00 58.53           C  
ATOM   2239  CD2 LEU   290     -59.903 -30.022 -21.972  1.00 58.53           C  
ATOM   2240  N   LYS   291     -56.703 -26.608 -24.581  1.00 63.83           N  
ATOM   2241  CA  LYS   291     -55.413 -26.360 -25.219  1.00 63.83           C  
ATOM   2242  C   LYS   291     -54.416 -25.762 -24.230  1.00 63.83           C  
ATOM   2243  O   LYS   291     -53.253 -26.167 -24.192  1.00 63.83           O  
ATOM   2244  CB  LYS   291     -55.579 -25.430 -26.422  1.00 63.83           C  
ATOM   2245  CG  LYS   291     -54.478 -25.564 -27.465  1.00 63.83           C  
ATOM   2246  CD  LYS   291     -54.759 -24.700 -28.687  1.00 63.83           C  
ATOM   2247  CE  LYS   291     -53.627 -24.782 -29.703  1.00 63.83           C  
ATOM   2248  NZ  LYS   291     -53.932 -23.999 -30.938  1.00 63.83           N  
ATOM   2249  N   GLN   292     -54.923 -24.825 -23.428  1.00 63.24           N  
ATOM   2250  CA  GLN   292     -54.050 -24.209 -22.434  1.00 63.24           C  
ATOM   2251  C   GLN   292     -53.615 -25.222 -21.379  1.00 63.24           C  
ATOM   2252  O   GLN   292     -52.469 -25.198 -20.924  1.00 63.24           O  
ATOM   2253  CB  GLN   292     -54.750 -23.024 -21.765  1.00 63.24           C  
ATOM   2254  CG  GLN   292     -54.900 -21.808 -22.670  1.00 63.24           C  
ATOM   2255  CD  GLN   292     -54.834 -20.498 -21.907  1.00 63.24           C  
ATOM   2256  OE1 GLN   292     -54.752 -20.485 -20.675  1.00 63.24           O  
ATOM   2257  NE2 GLN   292     -54.871 -19.387 -22.634  1.00 63.24           N  
ATOM   2258  N   LEU   293     -54.516 -26.028 -21.109  1.00 58.41           N  
ATOM   2259  CA  LEU   293     -54.191 -27.061 -20.131  1.00 58.41           C  
ATOM   2260  C   LEU   293     -53.156 -28.032 -20.689  1.00 58.41           C  
ATOM   2261  O   LEU   293     -52.228 -28.430 -19.982  1.00 58.41           O  
ATOM   2262  CB  LEU   293     -55.452 -27.823 -19.717  1.00 58.41           C  
ATOM   2263  CG  LEU   293     -55.283 -28.864 -18.609  1.00 58.41           C  
ATOM   2264  CD1 LEU   293     -54.927 -28.183 -17.291  1.00 58.41           C  
ATOM   2265  CD2 LEU   293     -56.550 -29.699 -18.461  1.00 58.41           C  
ATOM   2266  N   GLY   294     -53.346 -28.383 -21.951  1.00 59.01           N  
ATOM   2267  CA  GLY   294     -52.358 -29.257 -22.563  1.00 59.01           C  
ATOM   2268  C   GLY   294     -50.967 -28.652 -22.600  1.00 59.01           C  
ATOM   2269  O   GLY   294     -49.977 -29.346 -22.363  1.00 59.01           O  
ATOM   2270  N   ARG   295     -50.944 -27.296 -22.746  1.00 62.79           N  
ATOM   2271  CA  ARG   295     -49.659 -26.610 -22.830  1.00 62.79           C  
ATOM   2272  C   ARG   295     -49.012 -26.488 -21.455  1.00 62.79           C  
ATOM   2273  O   ARG   295     -47.785 -26.486 -21.338  1.00 62.79           O  
ATOM   2274  CB  ARG   295     -49.830 -25.223 -23.454  1.00 62.79           C  
ATOM   2275  CG  ARG   295     -50.026 -25.245 -24.961  1.00 62.79           C  
ATOM   2276  CD  ARG   295     -50.029 -23.842 -25.550  1.00 62.79           C  
ATOM   2277  NE  ARG   295     -50.262 -23.862 -26.992  1.00 62.79           N  
ATOM   2278  CZ  ARG   295     -50.419 -22.781 -27.750  1.00 62.79           C  
ATOM   2279  NH1 ARG   295     -50.372 -21.566 -27.216  1.00 62.79           N  
ATOM   2280  NH2 ARG   295     -50.625 -22.915 -29.052  1.00 62.79           N  
ATOM   2281  N   ALA   296     -49.918 -26.393 -20.431  1.00 58.72           N  
ATOM   2282  CA  ALA   296     -49.404 -26.141 -19.087  1.00 58.72           C  
ATOM   2283  C   ALA   296     -49.052 -27.446 -18.380  1.00 58.72           C  
ATOM   2284  O   ALA   296     -48.278 -27.450 -17.420  1.00 58.72           O  
ATOM   2285  CB  ALA   296     -50.423 -25.352 -18.268  1.00 58.72           C  
ATOM   2286  N   ALA   297     -49.576 -28.561 -18.922  1.00 57.04           N  
ATOM   2287  CA  ALA   297     -49.479 -29.837 -18.216  1.00 57.04           C  
ATOM   2288  C   ALA   297     -48.022 -30.222 -17.976  1.00 57.04           C  
ATOM   2289  O   ALA   297     -47.648 -30.596 -16.862  1.00 57.04           O  
ATOM   2290  CB  ALA   297     -50.194 -30.934 -19.001  1.00 57.04           C  
ATOM   2291  N   PRO   298     -47.168 -30.140 -18.973  1.00 59.19           N  
ATOM   2292  CA  PRO   298     -45.795 -30.560 -18.684  1.00 59.19           C  
ATOM   2293  C   PRO   298     -45.135 -29.712 -17.599  1.00 59.19           C  
ATOM   2294  O   PRO   298     -44.322 -30.220 -16.822  1.00 59.19           O  
ATOM   2295  CB  PRO   298     -45.082 -30.382 -20.026  1.00 59.19           C  
ATOM   2296  CG  PRO   298     -46.180 -30.164 -21.017  1.00 59.19           C  
ATOM   2297  CD  PRO   298     -47.445 -29.859 -20.267  1.00 59.19           C  
ATOM   2298  N   TYR   299     -45.521 -28.429 -17.536  1.00 54.70           N  
ATOM   2299  CA  TYR   299     -44.920 -27.543 -16.546  1.00 54.70           C  
ATOM   2300  C   TYR   299     -45.490 -27.809 -15.158  1.00 54.70           C  
ATOM   2301  O   TYR   299     -44.812 -27.595 -14.150  1.00 54.70           O  
ATOM   2302  CB  TYR   299     -45.143 -26.077 -16.930  1.00 54.70           C  
ATOM   2303  CG  TYR   299     -44.524 -25.695 -18.252  1.00 54.70           C  
ATOM   2304  CD1 TYR   299     -43.144 -25.553 -18.382  1.00 54.70           C  
ATOM   2305  CD2 TYR   299     -45.316 -25.474 -19.373  1.00 54.70           C  
ATOM   2306  CE1 TYR   299     -42.569 -25.198 -19.597  1.00 54.70           C  
ATOM   2307  CE2 TYR   299     -44.751 -25.119 -20.594  1.00 54.70           C  
ATOM   2308  CZ  TYR   299     -43.379 -24.985 -20.696  1.00 54.70           C  
ATOM   2309  OH  TYR   299     -42.815 -24.634 -21.902  1.00 54.70           O  
ATOM   2310  N   LEU   300     -46.745 -28.246 -15.240  1.00 57.08           N  
ATOM   2311  CA  LEU   300     -47.383 -28.551 -13.964  1.00 57.08           C  
ATOM   2312  C   LEU   300     -46.784 -29.808 -13.342  1.00 57.08           C  
ATOM   2313  O   LEU   300     -46.555 -29.859 -12.132  1.00 57.08           O  
ATOM   2314  CB  LEU   300     -48.893 -28.729 -14.148  1.00 57.08           C  
ATOM   2315  CG  LEU   300     -49.713 -27.447 -14.302  1.00 57.08           C  
ATOM   2316  CD1 LEU   300     -51.072 -27.758 -14.920  1.00 57.08           C  
ATOM   2317  CD2 LEU   300     -49.879 -26.753 -12.954  1.00 57.08           C  
ATOM   2318  N   VAL   301     -46.578 -30.747 -14.226  1.00 57.47           N  
ATOM   2319  CA  VAL   301     -45.955 -31.980 -13.757  1.00 57.47           C  
ATOM   2320  C   VAL   301     -44.545 -31.687 -13.249  1.00 57.47           C  
ATOM   2321  O   VAL   301     -44.148 -32.172 -12.187  1.00 57.47           O  
ATOM   2322  CB  VAL   301     -45.908 -33.051 -14.870  1.00 57.47           C  
ATOM   2323  CG1 VAL   301     -45.115 -34.273 -14.411  1.00 57.47           C  
ATOM   2324  CG2 VAL   301     -47.323 -33.453 -15.283  1.00 57.47           C  
ATOM   2325  N   GLY   302     -43.858 -30.854 -13.992  1.00 52.89           N  
ATOM   2326  CA  GLY   302     -42.526 -30.468 -13.556  1.00 52.89           C  
ATOM   2327  C   GLY   302     -42.525 -29.703 -12.246  1.00 52.89           C  
ATOM   2328  O   GLY   302     -41.694 -29.961 -11.372  1.00 52.89           O  
ATOM   2329  N   ALA   303     -43.407 -28.737 -12.230  1.00 51.56           N  
ATOM   2330  CA  ALA   303     -43.526 -27.933 -11.016  1.00 51.56           C  
ATOM   2331  C   ALA   303     -43.834 -28.809  -9.806  1.00 51.56           C  
ATOM   2332  O   ALA   303     -43.285 -28.597  -8.721  1.00 51.56           O  
ATOM   2333  CB  ALA   303     -44.606 -26.868 -11.187  1.00 51.56           C  
ATOM   2334  N   LEU   304     -44.729 -29.736 -10.110  1.00 53.34           N  
ATOM   2335  CA  LEU   304     -45.081 -30.635  -9.016  1.00 53.34           C  
ATOM   2336  C   LEU   304     -43.865 -31.433  -8.556  1.00 53.34           C  
ATOM   2337  O   LEU   304     -43.696 -31.681  -7.360  1.00 53.34           O  
ATOM   2338  CB  LEU   304     -46.199 -31.589  -9.444  1.00 53.34           C  
ATOM   2339  CG  LEU   304     -46.935 -32.319  -8.319  1.00 53.34           C  
ATOM   2340  CD1 LEU   304     -47.853 -31.356  -7.574  1.00 53.34           C  
ATOM   2341  CD2 LEU   304     -47.725 -33.499  -8.874  1.00 53.34           C  
ATOM   2342  N   LYS   305     -43.018 -31.673  -9.515  1.00 51.59           N  
ATOM   2343  CA  LYS   305     -41.829 -32.456  -9.192  1.00 51.59           C  
ATOM   2344  C   LYS   305     -40.844 -31.642  -8.359  1.00 51.59           C  
ATOM   2345  O   LYS   305     -40.104 -32.197  -7.544  1.00 51.59           O  
ATOM   2346  CB  LYS   305     -41.150 -32.952 -10.469  1.00 51.59           C  
ATOM   2347  CG  LYS   305     -41.841 -34.143 -11.116  1.00 51.59           C  
ATOM   2348  CD  LYS   305     -41.099 -34.613 -12.360  1.00 51.59           C  
ATOM   2349  CE  LYS   305     -41.819 -35.770 -13.038  1.00 51.59           C  
ATOM   2350  NZ  LYS   305     -41.136 -36.186 -14.299  1.00 51.59           N  
ATOM   2351  N   LEU   306     -40.963 -30.298  -8.497  1.00 47.76           N  
ATOM   2352  CA  LEU   306     -39.980 -29.393  -7.911  1.00 47.76           C  
ATOM   2353  C   LEU   306     -40.375 -29.009  -6.489  1.00 47.76           C  
ATOM   2354  O   LEU   306     -39.512 -28.705  -5.662  1.00 47.76           O  
ATOM   2355  CB  LEU   306     -39.832 -28.134  -8.770  1.00 47.76           C  
ATOM   2356  CG  LEU   306     -38.983 -28.273 -10.035  1.00 47.76           C  
ATOM   2357  CD1 LEU   306     -39.188 -27.066 -10.945  1.00 47.76           C  
ATOM   2358  CD2 LEU   306     -37.510 -28.434  -9.676  1.00 47.76           C  
ATOM   2359  N   ILE   307     -41.662 -28.702  -6.306  1.00 46.16           N  
ATOM   2360  CA  ILE   307     -42.228 -28.237  -5.044  1.00 46.16           C  
ATOM   2361  C   ILE   307     -41.683 -29.078  -3.892  1.00 46.16           C  
ATOM   2362  O   ILE   307     -41.399 -28.553  -2.813  1.00 46.16           O  
ATOM   2363  CB  ILE   307     -43.772 -28.292  -5.064  1.00 46.16           C  
ATOM   2364  CG1 ILE   307     -44.345 -27.001  -5.660  1.00 46.16           C  
ATOM   2365  CG2 ILE   307     -44.322 -28.536  -3.655  1.00 46.16           C  
ATOM   2366  CD1 ILE   307     -45.781 -27.129  -6.149  1.00 46.16           C  
ATOM   2367  N   LEU   308     -41.329 -30.353  -4.212  1.00 43.47           N  
ATOM   2368  CA  LEU   308     -40.858 -31.003  -2.994  1.00 43.47           C  
ATOM   2369  C   LEU   308     -39.346 -31.193  -3.028  1.00 43.47           C  
ATOM   2370  O   LEU   308     -38.770 -31.796  -2.120  1.00 43.47           O  
ATOM   2371  CB  LEU   308     -41.550 -32.356  -2.806  1.00 43.47           C  
ATOM   2372  CG  LEU   308     -43.000 -32.315  -2.322  1.00 43.47           C  
ATOM   2373  CD1 LEU   308     -43.639 -33.695  -2.444  1.00 43.47           C  
ATOM   2374  CD2 LEU   308     -43.070 -31.813  -0.883  1.00 43.47           C  
ATOM   2375  N   THR   309     -38.763 -31.102  -4.139  1.00 42.37           N  
ATOM   2376  CA  THR   309     -37.332 -31.094  -3.858  1.00 42.37           C  
ATOM   2377  C   THR   309     -36.945 -29.856  -3.055  1.00 42.37           C  
ATOM   2378  O   THR   309     -35.828 -29.767  -2.541  1.00 42.37           O  
ATOM   2379  CB  THR   309     -36.508 -31.144  -5.158  1.00 42.37           C  
ATOM   2380  OG1 THR   309     -36.895 -30.054  -6.005  1.00 42.37           O  
ATOM   2381  CG2 THR   309     -36.733 -32.456  -5.903  1.00 42.37           C  
ATOM   2382  N   VAL   310     -37.792 -28.943  -2.979  1.00 39.55           N  
ATOM   2383  CA  VAL   310     -37.477 -27.782  -2.154  1.00 39.55           C  
ATOM   2384  C   VAL   310     -37.782 -28.090  -0.690  1.00 39.55           C  
ATOM   2385  O   VAL   310     -38.933 -28.346  -0.330  1.00 39.55           O  
ATOM   2386  CB  VAL   310     -38.262 -26.531  -2.611  1.00 39.55           C  
ATOM   2387  CG1 VAL   310     -38.040 -25.371  -1.642  1.00 39.55           C  
ATOM   2388  CG2 VAL   310     -37.853 -26.134  -4.028  1.00 39.55           C  
ATOM   2389  N   PRO   311     -36.822 -28.109   0.177  1.00 36.99           N  
ATOM   2390  CA  PRO   311     -35.372 -28.206  -0.003  1.00 36.99           C  
ATOM   2391  C   PRO   311     -34.835 -29.609   0.271  1.00 36.99           C  
ATOM   2392  O   PRO   311     -33.626 -29.838   0.190  1.00 36.99           O  
ATOM   2393  CB  PRO   311     -34.822 -27.203   1.014  1.00 36.99           C  
ATOM   2394  CG  PRO   311     -35.895 -27.080   2.047  1.00 36.99           C  
ATOM   2395  CD  PRO   311     -37.155 -27.688   1.501  1.00 36.99           C  
ATOM   2396  N   PHE   312     -35.536 -30.657   0.201  1.00 38.95           N  
ATOM   2397  CA  PHE   312     -34.917 -31.948   0.473  1.00 38.95           C  
ATOM   2398  C   PHE   312     -35.091 -32.892  -0.711  1.00 38.95           C  
ATOM   2399  O   PHE   312     -36.107 -32.842  -1.408  1.00 38.95           O  
ATOM   2400  CB  PHE   312     -35.512 -32.576   1.737  1.00 38.95           C  
ATOM   2401  CG  PHE   312     -35.439 -31.687   2.949  1.00 38.95           C  
ATOM   2402  CD1 PHE   312     -34.256 -31.566   3.668  1.00 38.95           C  
ATOM   2403  CD2 PHE   312     -36.553 -30.973   3.368  1.00 38.95           C  
ATOM   2404  CE1 PHE   312     -34.185 -30.744   4.790  1.00 38.95           C  
ATOM   2405  CE2 PHE   312     -36.490 -30.149   4.489  1.00 38.95           C  
ATOM   2406  CZ  PHE   312     -35.306 -30.037   5.198  1.00 38.95           C  
ATOM   2407  N   ASN   313     -33.986 -33.095  -1.468  1.00 42.84           N  
ATOM   2408  CA  ASN   313     -34.022 -34.339  -2.229  1.00 42.84           C  
ATOM   2409  C   ASN   313     -34.584 -35.489  -1.399  1.00 42.84           C  
ATOM   2410  O   ASN   313     -34.162 -35.703  -0.261  1.00 42.84           O  
ATOM   2411  CB  ASN   313     -32.625 -34.691  -2.747  1.00 42.84           C  
ATOM   2412  CG  ASN   313     -32.643 -35.838  -3.739  1.00 42.84           C  
ATOM   2413  OD1 ASN   313     -33.591 -36.626  -3.779  1.00 42.84           O  
ATOM   2414  ND2 ASN   313     -31.594 -35.939  -4.547  1.00 42.84           N  
ATOM   2415  N   ILE   314     -35.852 -35.798  -1.525  1.00 45.66           N  
ATOM   2416  CA  ILE   314     -36.511 -36.874  -0.794  1.00 45.66           C  
ATOM   2417  C   ILE   314     -35.495 -37.959  -0.447  1.00 45.66           C  
ATOM   2418  O   ILE   314     -35.637 -38.650   0.565  1.00 45.66           O  
ATOM   2419  CB  ILE   314     -37.681 -37.475  -1.606  1.00 45.66           C  
ATOM   2420  CG1 ILE   314     -38.802 -37.933  -0.666  1.00 45.66           C  
ATOM   2421  CG2 ILE   314     -37.192 -38.633  -2.481  1.00 45.66           C  
ATOM   2422  CD1 ILE   314     -40.161 -37.321  -0.979  1.00 45.66           C  
ATOM   2423  N   ASP   315     -34.549 -38.083  -1.270  1.00 47.27           N  
ATOM   2424  CA  ASP   315     -33.637 -39.180  -0.958  1.00 47.27           C  
ATOM   2425  C   ASP   315     -32.719 -38.816   0.206  1.00 47.27           C  
ATOM   2426  O   ASP   315     -32.161 -39.699   0.862  1.00 47.27           O  
ATOM   2427  CB  ASP   315     -32.806 -39.552  -2.188  1.00 47.27           C  
ATOM   2428  CG  ASP   315     -33.643 -40.120  -3.320  1.00 47.27           C  
ATOM   2429  OD1 ASP   315     -34.726 -40.685  -3.054  1.00 47.27           O  
ATOM   2430  OD2 ASP   315     -33.215 -40.003  -4.489  1.00 47.27           O  
ATOM   2431  N   ASN   316     -32.597 -37.529   0.444  1.00 43.52           N  
ATOM   2432  CA  ASN   316     -31.654 -37.177   1.500  1.00 43.52           C  
ATOM   2433  C   ASN   316     -32.361 -36.968   2.836  1.00 43.52           C  
ATOM   2434  O   ASN   316     -31.713 -36.717   3.854  1.00 43.52           O  
ATOM   2435  CB  ASN   316     -30.861 -35.925   1.117  1.00 43.52           C  
ATOM   2436  CG  ASN   316     -29.947 -36.153  -0.070  1.00 43.52           C  
ATOM   2437  OD1 ASN   316     -29.581 -37.290  -0.378  1.00 43.52           O  
ATOM   2438  ND2 ASN   316     -29.571 -35.073  -0.745  1.00 43.52           N  
ATOM   2439  N   ILE   317     -33.666 -37.014   2.856  1.00 45.48           N  
ATOM   2440  CA  ILE   317     -34.425 -36.751   4.074  1.00 45.48           C  
ATOM   2441  C   ILE   317     -34.114 -37.823   5.117  1.00 45.48           C  
ATOM   2442  O   ILE   317     -33.831 -37.508   6.275  1.00 45.48           O  
ATOM   2443  CB  ILE   317     -35.943 -36.700   3.794  1.00 45.48           C  
ATOM   2444  CG1 ILE   317     -36.285 -35.487   2.920  1.00 45.48           C  
ATOM   2445  CG2 ILE   317     -36.734 -36.671   5.105  1.00 45.48           C  
ATOM   2446  CD1 ILE   317     -37.772 -35.330   2.633  1.00 45.48           C  
ATOM   2447  N   PRO   318     -34.193 -39.091   4.741  1.00 43.59           N  
ATOM   2448  CA  PRO   318     -33.795 -40.009   5.812  1.00 43.59           C  
ATOM   2449  C   PRO   318     -32.327 -39.858   6.203  1.00 43.59           C  
ATOM   2450  O   PRO   318     -31.956 -40.140   7.345  1.00 43.59           O  
ATOM   2451  CB  PRO   318     -34.061 -41.390   5.209  1.00 43.59           C  
ATOM   2452  CG  PRO   318     -34.789 -41.117   3.933  1.00 43.59           C  
ATOM   2453  CD  PRO   318     -34.688 -39.649   3.632  1.00 43.59           C  
ATOM   2454  N   LYS   319     -31.537 -39.406   5.224  1.00 41.86           N  
ATOM   2455  CA  LYS   319     -30.128 -39.321   5.595  1.00 41.86           C  
ATOM   2456  C   LYS   319     -29.871 -38.125   6.507  1.00 41.86           C  
ATOM   2457  O   LYS   319     -28.929 -38.136   7.303  1.00 41.86           O  
ATOM   2458  CB  LYS   319     -29.248 -39.227   4.347  1.00 41.86           C  
ATOM   2459  CG  LYS   319     -29.237 -40.492   3.502  1.00 41.86           C  
ATOM   2460  CD  LYS   319     -28.298 -40.359   2.310  1.00 41.86           C  
ATOM   2461  CE  LYS   319     -28.373 -41.576   1.399  1.00 41.86           C  
ATOM   2462  NZ  LYS   319     -27.494 -41.427   0.201  1.00 41.86           N  
ATOM   2463  N   ALA   320     -30.609 -37.070   6.253  1.00 40.42           N  
ATOM   2464  CA  ALA   320     -30.460 -35.862   7.060  1.00 40.42           C  
ATOM   2465  C   ALA   320     -30.949 -36.092   8.487  1.00 40.42           C  
ATOM   2466  O   ALA   320     -30.414 -35.510   9.434  1.00 40.42           O  
ATOM   2467  CB  ALA   320     -31.216 -34.699   6.422  1.00 40.42           C  
ATOM   2468  N   ILE   321     -31.872 -37.036   8.633  1.00 42.22           N  
ATOM   2469  CA  ILE   321     -32.458 -37.235   9.954  1.00 42.22           C  
ATOM   2470  C   ILE   321     -31.540 -38.114  10.799  1.00 42.22           C  
ATOM   2471  O   ILE   321     -31.494 -37.977  12.024  1.00 42.22           O  
ATOM   2472  CB  ILE   321     -33.866 -37.866   9.858  1.00 42.22           C  
ATOM   2473  CG1 ILE   321     -34.824 -36.923   9.122  1.00 42.22           C  
ATOM   2474  CG2 ILE   321     -34.399 -38.210  11.251  1.00 42.22           C  
ATOM   2475  CD1 ILE   321     -36.228 -37.486   8.940  1.00 42.22           C  
ATOM   2476  N   ARG   322     -30.679 -38.910  10.173  1.00 39.08           N  
ATOM   2477  CA  ARG   322     -29.908 -39.814  11.021  1.00 39.08           C  
ATOM   2478  C   ARG   322     -28.764 -39.076  11.710  1.00 39.08           C  
ATOM   2479  O   ARG   322     -28.157 -39.597  12.647  1.00 39.08           O  
ATOM   2480  CB  ARG   322     -29.358 -40.983  10.201  1.00 39.08           C  
ATOM   2481  CG  ARG   322     -30.345 -42.125  10.019  1.00 39.08           C  
ATOM   2482  CD  ARG   322     -29.643 -43.420   9.633  1.00 39.08           C  
ATOM   2483  NE  ARG   322     -29.287 -43.438   8.217  1.00 39.08           N  
ATOM   2484  CZ  ARG   322     -29.489 -44.467   7.398  1.00 39.08           C  
ATOM   2485  NH1 ARG   322     -30.052 -45.586   7.840  1.00 39.08           N  
ATOM   2486  NH2 ARG   322     -29.126 -44.376   6.127  1.00 39.08           N  
ATOM   2487  N   GLY   323     -28.571 -37.791  11.319  1.00 36.19           N  
ATOM   2488  CA  GLY   323     -27.440 -37.142  11.964  1.00 36.19           C  
ATOM   2489  C   GLY   323     -27.837 -36.312  13.170  1.00 36.19           C  
ATOM   2490  O   GLY   323     -29.016 -36.009  13.361  1.00 36.19           O  
ATOM   2491  N   ASP   324     -27.412 -36.675  14.393  1.00 35.67           N  
ATOM   2492  CA  ASP   324     -27.511 -35.814  15.568  1.00 35.67           C  
ATOM   2493  C   ASP   324     -27.330 -34.346  15.190  1.00 35.67           C  
ATOM   2494  O   ASP   324     -27.943 -33.464  15.796  1.00 35.67           O  
ATOM   2495  CB  ASP   324     -26.475 -36.219  16.618  1.00 35.67           C  
ATOM   2496  CG  ASP   324     -26.765 -37.570  17.249  1.00 35.67           C  
ATOM   2497  OD1 ASP   324     -27.924 -38.034  17.188  1.00 35.67           O  
ATOM   2498  OD2 ASP   324     -25.827 -38.173  17.813  1.00 35.67           O  
ATOM   2499  N   TYR   325     -26.731 -34.030  14.136  1.00 29.62           N  
ATOM   2500  CA  TYR   325     -26.578 -32.600  13.889  1.00 29.62           C  
ATOM   2501  C   TYR   325     -27.183 -32.211  12.546  1.00 29.62           C  
ATOM   2502  O   TYR   325     -27.124 -32.981  11.584  1.00 29.62           O  
ATOM   2503  CB  TYR   325     -25.100 -32.202  13.931  1.00 29.62           C  
ATOM   2504  CG  TYR   325     -24.456 -32.399  15.282  1.00 29.62           C  
ATOM   2505  CD1 TYR   325     -24.577 -31.435  16.281  1.00 29.62           C  
ATOM   2506  CD2 TYR   325     -23.725 -33.549  15.563  1.00 29.62           C  
ATOM   2507  CE1 TYR   325     -23.984 -31.612  17.527  1.00 29.62           C  
ATOM   2508  CE2 TYR   325     -23.128 -33.736  16.805  1.00 29.62           C  
ATOM   2509  CZ  TYR   325     -23.263 -32.764  17.779  1.00 29.62           C  
ATOM   2510  OH  TYR   325     -22.673 -32.944  19.011  1.00 29.62           O  
ATOM   2511  N   ILE   326     -28.353 -31.571  12.572  1.00 31.77           N  
ATOM   2512  CA  ILE   326     -28.901 -30.938  11.378  1.00 31.77           C  
ATOM   2513  C   ILE   326     -27.901 -29.924  10.826  1.00 31.77           C  
ATOM   2514  O   ILE   326     -27.524 -28.975  11.518  1.00 31.77           O  
ATOM   2515  CB  ILE   326     -30.253 -30.251  11.672  1.00 31.77           C  
ATOM   2516  CG1 ILE   326     -31.286 -31.283  12.138  1.00 31.77           C  
ATOM   2517  CG2 ILE   326     -30.754 -29.494  10.439  1.00 31.77           C  
ATOM   2518  CD1 ILE   326     -32.592 -30.675  12.629  1.00 31.77           C  
ATOM   2519  N   ASN   327     -27.007 -30.246   9.994  1.00 27.84           N  
ATOM   2520  CA  ASN   327     -26.266 -29.237   9.244  1.00 27.84           C  
ATOM   2521  C   ASN   327     -27.000 -28.837   7.967  1.00 27.84           C  
ATOM   2522  O   ASN   327     -27.076 -29.620   7.018  1.00 27.84           O  
ATOM   2523  CB  ASN   327     -24.860 -29.740   8.913  1.00 27.84           C  
ATOM   2524  CG  ASN   327     -23.850 -29.403   9.992  1.00 27.84           C  
ATOM   2525  OD1 ASN   327     -24.086 -28.528  10.829  1.00 27.84           O  
ATOM   2526  ND2 ASN   327     -22.717 -30.095   9.980  1.00 27.84           N  
ATOM   2527  N   VAL   328     -27.819 -27.786   8.032  1.00 28.14           N  
ATOM   2528  CA  VAL   328     -28.555 -27.392   6.835  1.00 28.14           C  
ATOM   2529  C   VAL   328     -27.792 -26.296   6.095  1.00 28.14           C  
ATOM   2530  O   VAL   328     -27.379 -25.303   6.698  1.00 28.14           O  
ATOM   2531  CB  VAL   328     -29.982 -26.909   7.179  1.00 28.14           C  
ATOM   2532  CG1 VAL   328     -30.701 -26.413   5.926  1.00 28.14           C  
ATOM   2533  CG2 VAL   328     -30.777 -28.028   7.848  1.00 28.14           C  
ATOM   2534  N   SER   329     -27.345 -26.534   4.948  1.00 23.74           N  
ATOM   2535  CA  SER   329     -26.863 -25.480   4.063  1.00 23.74           C  
ATOM   2536  C   SER   329     -27.864 -25.191   2.949  1.00 23.74           C  
ATOM   2537  O   SER   329     -28.345 -26.113   2.286  1.00 23.74           O  
ATOM   2538  CB  SER   329     -25.512 -25.863   3.458  1.00 23.74           C  
ATOM   2539  OG  SER   329     -25.633 -27.022   2.650  1.00 23.74           O  
ATOM   2540  N   LEU   330     -28.584 -24.072   3.071  1.00 23.43           N  
ATOM   2541  CA  LEU   330     -29.484 -23.563   2.042  1.00 23.43           C  
ATOM   2542  C   LEU   330     -28.711 -22.797   0.974  1.00 23.43           C  
ATOM   2543  O   LEU   330     -27.975 -21.858   1.288  1.00 23.43           O  
ATOM   2544  CB  LEU   330     -30.552 -22.658   2.663  1.00 23.43           C  
ATOM   2545  CG  LEU   330     -31.989 -22.883   2.191  1.00 23.43           C  
ATOM   2546  CD1 LEU   330     -32.909 -23.117   3.386  1.00 23.43           C  
ATOM   2547  CD2 LEU   330     -32.472 -21.698   1.362  1.00 23.43           C  
ATOM   2548  N   LYS   331     -28.611 -23.334  -0.156  1.00 24.53           N  
ATOM   2549  CA  LYS   331     -28.135 -22.550  -1.292  1.00 24.53           C  
ATOM   2550  C   LYS   331     -29.291 -22.134  -2.197  1.00 24.53           C  
ATOM   2551  O   LYS   331     -29.907 -22.976  -2.852  1.00 24.53           O  
ATOM   2552  CB  LYS   331     -27.100 -23.341  -2.094  1.00 24.53           C  
ATOM   2553  CG  LYS   331     -26.053 -22.474  -2.779  1.00 24.53           C  
ATOM   2554  CD  LYS   331     -25.057 -23.317  -3.564  1.00 24.53           C  
ATOM   2555  CE  LYS   331     -24.085 -22.447  -4.351  1.00 24.53           C  
ATOM   2556  NZ  LYS   331     -23.059 -23.267  -5.062  1.00 24.53           N  
ATOM   2557  N   LEU   332     -29.845 -20.971  -1.993  1.00 24.12           N  
ATOM   2558  CA  LEU   332     -30.896 -20.348  -2.791  1.00 24.12           C  
ATOM   2559  C   LEU   332     -30.320 -19.738  -4.065  1.00 24.12           C  
ATOM   2560  O   LEU   332     -29.458 -18.859  -4.003  1.00 24.12           O  
ATOM   2561  CB  LEU   332     -31.620 -19.272  -1.978  1.00 24.12           C  
ATOM   2562  CG  LEU   332     -33.028 -18.902  -2.446  1.00 24.12           C  
ATOM   2563  CD1 LEU   332     -34.056 -19.851  -1.838  1.00 24.12           C  
ATOM   2564  CD2 LEU   332     -33.349 -17.455  -2.085  1.00 24.12           C  
ATOM   2565  N   ASP   333     -30.437 -20.329  -5.184  1.00 25.34           N  
ATOM   2566  CA  ASP   333     -30.102 -19.721  -6.469  1.00 25.34           C  
ATOM   2567  C   ASP   333     -31.318 -19.035  -7.086  1.00 25.34           C  
ATOM   2568  O   ASP   333     -32.162 -19.690  -7.702  1.00 25.34           O  
ATOM   2569  CB  ASP   333     -29.547 -20.773  -7.431  1.00 25.34           C  
ATOM   2570  CG  ASP   333     -28.645 -20.182  -8.500  1.00 25.34           C  
ATOM   2571  OD1 ASP   333     -28.588 -18.940  -8.631  1.00 25.34           O  
ATOM   2572  OD2 ASP   333     -27.988 -20.965  -9.220  1.00 25.34           O  
ATOM   2573  N   LEU   334     -31.613 -17.879  -6.583  1.00 23.81           N  
ATOM   2574  CA  LEU   334     -32.649 -17.031  -7.164  1.00 23.81           C  
ATOM   2575  C   LEU   334     -32.104 -16.245  -8.352  1.00 23.81           C  
ATOM   2576  O   LEU   334     -31.371 -15.269  -8.172  1.00 23.81           O  
ATOM   2577  CB  LEU   334     -33.206 -16.069  -6.112  1.00 23.81           C  
ATOM   2578  CG  LEU   334     -33.941 -16.707  -4.932  1.00 23.81           C  
ATOM   2579  CD1 LEU   334     -33.937 -15.764  -3.733  1.00 23.81           C  
ATOM   2580  CD2 LEU   334     -35.369 -17.073  -5.325  1.00 23.81           C  
ATOM   2581  N   THR   335     -31.512 -16.887  -9.293  1.00 27.31           N  
ATOM   2582  CA  THR   335     -31.151 -16.095 -10.464  1.00 27.31           C  
ATOM   2583  C   THR   335     -32.248 -15.088 -10.796  1.00 27.31           C  
ATOM   2584  O   THR   335     -33.433 -15.366 -10.597  1.00 27.31           O  
ATOM   2585  CB  THR   335     -30.888 -16.994 -11.686  1.00 27.31           C  
ATOM   2586  OG1 THR   335     -31.971 -17.921 -11.832  1.00 27.31           O  
ATOM   2587  CG2 THR   335     -29.586 -17.772 -11.527  1.00 27.31           C  
ATOM   2588  N   LEU   336     -32.124 -13.873 -10.308  1.00 25.17           N  
ATOM   2589  CA  LEU   336     -32.894 -12.656 -10.541  1.00 25.17           C  
ATOM   2590  C   LEU   336     -33.844 -12.832 -11.721  1.00 25.17           C  
ATOM   2591  O   LEU   336     -34.886 -12.177 -11.786  1.00 25.17           O  
ATOM   2592  CB  LEU   336     -31.959 -11.471 -10.796  1.00 25.17           C  
ATOM   2593  CG  LEU   336     -31.380 -10.786  -9.557  1.00 25.17           C  
ATOM   2594  CD1 LEU   336     -30.008 -10.198  -9.869  1.00 25.17           C  
ATOM   2595  CD2 LEU   336     -32.328  -9.705  -9.051  1.00 25.17           C  
ATOM   2596  N   SER   337     -33.620 -13.761 -12.639  1.00 31.26           N  
ATOM   2597  CA  SER   337     -34.525 -13.807 -13.784  1.00 31.26           C  
ATOM   2598  C   SER   337     -35.894 -14.345 -13.385  1.00 31.26           C  
ATOM   2599  O   SER   337     -36.916 -13.922 -13.929  1.00 31.26           O  
ATOM   2600  CB  SER   337     -33.934 -14.669 -14.900  1.00 31.26           C  
ATOM   2601  OG  SER   337     -33.577 -15.950 -14.411  1.00 31.26           O  
ATOM   2602  N   SER   338     -35.942 -15.340 -12.522  1.00 28.92           N  
ATOM   2603  CA  SER   338     -37.269 -15.819 -12.147  1.00 28.92           C  
ATOM   2604  C   SER   338     -37.996 -14.803 -11.272  1.00 28.92           C  
ATOM   2605  O   SER   338     -39.224 -14.713 -11.306  1.00 28.92           O  
ATOM   2606  CB  SER   338     -37.169 -17.157 -11.415  1.00 28.92           C  
ATOM   2607  OG  SER   338     -36.463 -17.011 -10.194  1.00 28.92           O  
ATOM   2608  N   VAL   339     -37.237 -14.073 -10.480  1.00 30.85           N  
ATOM   2609  CA  VAL   339     -37.820 -12.973  -9.719  1.00 30.85           C  
ATOM   2610  C   VAL   339     -38.312 -11.887 -10.674  1.00 30.85           C  
ATOM   2611  O   VAL   339     -39.354 -11.270 -10.438  1.00 30.85           O  
ATOM   2612  CB  VAL   339     -36.808 -12.379  -8.714  1.00 30.85           C  
ATOM   2613  CG1 VAL   339     -37.456 -11.271  -7.887  1.00 30.85           C  
ATOM   2614  CG2 VAL   339     -36.255 -13.475  -7.804  1.00 30.85           C  
ATOM   2615  N   ASP   340     -37.571 -11.660 -11.720  1.00 31.92           N  
ATOM   2616  CA  ASP   340     -37.931 -10.646 -12.707  1.00 31.92           C  
ATOM   2617  C   ASP   340     -39.321 -10.909 -13.281  1.00 31.92           C  
ATOM   2618  O   ASP   340     -40.121  -9.983 -13.433  1.00 31.92           O  
ATOM   2619  CB  ASP   340     -36.896 -10.603 -13.833  1.00 31.92           C  
ATOM   2620  CG  ASP   340     -35.647  -9.823 -13.460  1.00 31.92           C  
ATOM   2621  OD1 ASP   340     -35.667  -9.084 -12.453  1.00 31.92           O  
ATOM   2622  OD2 ASP   340     -34.634  -9.947 -14.182  1.00 31.92           O  
ATOM   2623  N   ASN   341     -39.540 -12.162 -13.571  1.00 32.48           N  
ATOM   2624  CA  ASN   341     -40.775 -12.473 -14.283  1.00 32.48           C  
ATOM   2625  C   ASN   341     -41.977 -12.484 -13.342  1.00 32.48           C  
ATOM   2626  O   ASN   341     -43.076 -12.080 -13.727  1.00 32.48           O  
ATOM   2627  CB  ASN   341     -40.655 -13.816 -15.006  1.00 32.48           C  
ATOM   2628  CG  ASN   341     -40.019 -13.687 -16.376  1.00 32.48           C  
ATOM   2629  OD1 ASN   341     -39.834 -12.579 -16.886  1.00 32.48           O  
ATOM   2630  ND2 ASN   341     -39.680 -14.819 -16.982  1.00 32.48           N  
ATOM   2631  N   ALA   342     -41.642 -12.972 -12.175  1.00 32.63           N  
ATOM   2632  CA  ALA   342     -42.737 -12.997 -11.208  1.00 32.63           C  
ATOM   2633  C   ALA   342     -43.052 -11.592 -10.701  1.00 32.63           C  
ATOM   2634  O   ALA   342     -44.216 -11.255 -10.472  1.00 32.63           O  
ATOM   2635  CB  ALA   342     -42.393 -13.917 -10.039  1.00 32.63           C  
ATOM   2636  N   PHE   343     -41.971 -10.797 -10.760  1.00 30.22           N  
ATOM   2637  CA  PHE   343     -42.039  -9.455 -10.194  1.00 30.22           C  
ATOM   2638  C   PHE   343     -42.742  -8.499 -11.151  1.00 30.22           C  
ATOM   2639  O   PHE   343     -43.512  -7.637 -10.722  1.00 30.22           O  
ATOM   2640  CB  PHE   343     -40.635  -8.935  -9.870  1.00 30.22           C  
ATOM   2641  CG  PHE   343     -40.111  -9.393  -8.536  1.00 30.22           C  
ATOM   2642  CD1 PHE   343     -40.514  -8.767  -7.362  1.00 30.22           C  
ATOM   2643  CD2 PHE   343     -39.214 -10.451  -8.454  1.00 30.22           C  
ATOM   2644  CE1 PHE   343     -40.031  -9.189  -6.126  1.00 30.22           C  
ATOM   2645  CE2 PHE   343     -38.727 -10.878  -7.222  1.00 30.22           C  
ATOM   2646  CZ  PHE   343     -39.136 -10.245  -6.059  1.00 30.22           C  
ATOM   2647  N   LEU   344     -42.403  -8.626 -12.432  1.00 31.53           N  
ATOM   2648  CA  LEU   344     -42.937  -7.583 -13.300  1.00 31.53           C  
ATOM   2649  C   LEU   344     -44.344  -7.936 -13.771  1.00 31.53           C  
ATOM   2650  O   LEU   344     -45.056  -7.083 -14.307  1.00 31.53           O  
ATOM   2651  CB  LEU   344     -42.021  -7.368 -14.507  1.00 31.53           C  
ATOM   2652  CG  LEU   344     -40.659  -6.735 -14.221  1.00 31.53           C  
ATOM   2653  CD1 LEU   344     -39.741  -6.881 -15.430  1.00 31.53           C  
ATOM   2654  CD2 LEU   344     -40.821  -5.267 -13.840  1.00 31.53           C  
ATOM   2655  N   SER   345     -44.845  -9.068 -13.380  1.00 35.72           N  
ATOM   2656  CA  SER   345     -46.246  -9.111 -13.788  1.00 35.72           C  
ATOM   2657  C   SER   345     -47.176  -8.953 -12.590  1.00 35.72           C  
ATOM   2658  O   SER   345     -46.909  -9.494 -11.515  1.00 35.72           O  
ATOM   2659  CB  SER   345     -46.554 -10.421 -14.514  1.00 35.72           C  
ATOM   2660  OG  SER   345     -46.622 -11.500 -13.596  1.00 35.72           O  
ATOM   2661  N   GLY   346     -47.194  -7.841 -11.941  1.00 35.97           N  
ATOM   2662  CA  GLY   346     -48.075  -7.087 -11.064  1.00 35.97           C  
ATOM   2663  C   GLY   346     -49.037  -7.965 -10.286  1.00 35.97           C  
ATOM   2664  O   GLY   346     -49.634  -7.522  -9.303  1.00 35.97           O  
ATOM   2665  N   THR   347     -48.979  -9.312 -10.396  1.00 38.18           N  
ATOM   2666  CA  THR   347     -49.775 -10.012  -9.393  1.00 38.18           C  
ATOM   2667  C   THR   347     -48.879 -10.827  -8.465  1.00 38.18           C  
ATOM   2668  O   THR   347     -49.370 -11.529  -7.579  1.00 38.18           O  
ATOM   2669  CB  THR   347     -50.815 -10.938 -10.051  1.00 38.18           C  
ATOM   2670  OG1 THR   347     -50.149 -11.830 -10.952  1.00 38.18           O  
ATOM   2671  CG2 THR   347     -51.854 -10.134 -10.825  1.00 38.18           C  
ATOM   2672  N   GLY   348     -47.654 -10.544  -8.517  1.00 35.82           N  
ATOM   2673  CA  GLY   348     -46.482 -11.189  -7.948  1.00 35.82           C  
ATOM   2674  C   GLY   348     -45.980 -10.511  -6.687  1.00 35.82           C  
ATOM   2675  O   GLY   348     -46.152  -9.302  -6.516  1.00 35.82           O  
ATOM   2676  N   VAL   349     -46.464 -11.061  -5.540  1.00 35.67           N  
ATOM   2677  CA  VAL   349     -46.253 -11.085  -4.097  1.00 35.67           C  
ATOM   2678  C   VAL   349     -47.592 -10.949  -3.376  1.00 35.67           C  
ATOM   2679  O   VAL   349     -47.851 -11.653  -2.396  1.00 35.67           O  
ATOM   2680  CB  VAL   349     -45.288  -9.965  -3.646  1.00 35.67           C  
ATOM   2681  CG1 VAL   349     -45.165  -9.940  -2.124  1.00 35.67           C  
ATOM   2682  CG2 VAL   349     -43.917 -10.149  -4.294  1.00 35.67           C  
ATOM   2683  N   SER   350     -48.340  -9.936  -3.789  1.00 38.33           N  
ATOM   2684  CA  SER   350     -49.575  -9.844  -3.018  1.00 38.33           C  
ATOM   2685  C   SER   350     -50.410 -11.113  -3.159  1.00 38.33           C  
ATOM   2686  O   SER   350     -50.957 -11.615  -2.176  1.00 38.33           O  
ATOM   2687  CB  SER   350     -50.395  -8.632  -3.460  1.00 38.33           C  
ATOM   2688  OG  SER   350     -49.644  -7.438  -3.321  1.00 38.33           O  
ATOM   2689  N   GLY   351     -50.344 -11.731  -4.367  1.00 41.67           N  
ATOM   2690  CA  GLY   351     -51.099 -12.969  -4.476  1.00 41.67           C  
ATOM   2691  C   GLY   351     -50.466 -14.122  -3.719  1.00 41.67           C  
ATOM   2692  O   GLY   351     -51.161 -14.880  -3.039  1.00 41.67           O  
ATOM   2693  N   MET   352     -49.145 -14.129  -3.880  1.00 40.03           N  
ATOM   2694  CA  MET   352     -48.497 -15.168  -3.085  1.00 40.03           C  
ATOM   2695  C   MET   352     -48.642 -14.882  -1.594  1.00 40.03           C  
ATOM   2696  O   MET   352     -48.913 -15.790  -0.807  1.00 40.03           O  
ATOM   2697  CB  MET   352     -47.017 -15.284  -3.453  1.00 40.03           C  
ATOM   2698  CG  MET   352     -46.280 -16.376  -2.694  1.00 40.03           C  
ATOM   2699  SD  MET   352     -46.596 -18.047  -3.383  1.00 40.03           S  
ATOM   2700  CE  MET   352     -45.389 -18.069  -4.736  1.00 40.03           C  
ATOM   2701  N   LEU   353     -48.413 -13.644  -1.147  1.00 41.40           N  
ATOM   2702  CA  LEU   353     -48.546 -13.355   0.277  1.00 41.40           C  
ATOM   2703  C   LEU   353     -49.966 -13.632   0.757  1.00 41.40           C  
ATOM   2704  O   LEU   353     -50.164 -14.140   1.863  1.00 41.40           O  
ATOM   2705  CB  LEU   353     -48.171 -11.899   0.566  1.00 41.40           C  
ATOM   2706  CG  LEU   353     -46.682 -11.557   0.507  1.00 41.40           C  
ATOM   2707  CD1 LEU   353     -46.481 -10.047   0.577  1.00 41.40           C  
ATOM   2708  CD2 LEU   353     -45.928 -12.255   1.633  1.00 41.40           C  
ATOM   2709  N   ARG   354     -50.950 -13.309  -0.121  1.00 42.31           N  
ATOM   2710  CA  ARG   354     -52.339 -13.600   0.217  1.00 42.31           C  
ATOM   2711  C   ARG   354     -52.566 -15.102   0.353  1.00 42.31           C  
ATOM   2712  O   ARG   354     -53.246 -15.551   1.278  1.00 42.31           O  
ATOM   2713  CB  ARG   354     -53.283 -13.021  -0.839  1.00 42.31           C  
ATOM   2714  CG  ARG   354     -54.542 -12.393  -0.263  1.00 42.31           C  
ATOM   2715  CD  ARG   354     -55.453 -11.852  -1.356  1.00 42.31           C  
ATOM   2716  NE  ARG   354     -55.366 -10.398  -1.460  1.00 42.31           N  
ATOM   2717  CZ  ARG   354     -55.807  -9.684  -2.492  1.00 42.31           C  
ATOM   2718  NH1 ARG   354     -56.379 -10.279  -3.534  1.00 42.31           N  
ATOM   2719  NH2 ARG   354     -55.677  -8.365  -2.484  1.00 42.31           N  
ATOM   2720  N   ALA   355     -51.934 -15.814  -0.594  1.00 43.13           N  
ATOM   2721  CA  ALA   355     -52.109 -17.264  -0.568  1.00 43.13           C  
ATOM   2722  C   ALA   355     -51.441 -17.875   0.660  1.00 43.13           C  
ATOM   2723  O   ALA   355     -51.994 -18.779   1.290  1.00 43.13           O  
ATOM   2724  CB  ALA   355     -51.548 -17.890  -1.843  1.00 43.13           C  
ATOM   2725  N   LEU   356     -50.328 -17.257   0.977  1.00 42.04           N  
ATOM   2726  CA  LEU   356     -49.584 -17.743   2.133  1.00 42.04           C  
ATOM   2727  C   LEU   356     -50.329 -17.436   3.428  1.00 42.04           C  
ATOM   2728  O   LEU   356     -50.363 -18.263   4.341  1.00 42.04           O  
ATOM   2729  CB  LEU   356     -48.188 -17.116   2.174  1.00 42.04           C  
ATOM   2730  CG  LEU   356     -47.046 -17.966   1.616  1.00 42.04           C  
ATOM   2731  CD1 LEU   356     -46.036 -17.086   0.887  1.00 42.04           C  
ATOM   2732  CD2 LEU   356     -46.369 -18.753   2.733  1.00 42.04           C  
ATOM   2733  N   GLU   357     -50.808 -16.215   3.450  1.00 41.88           N  
ATOM   2734  CA  GLU   357     -51.604 -15.751   4.582  1.00 41.88           C  
ATOM   2735  C   GLU   357     -52.823 -16.643   4.801  1.00 41.88           C  
ATOM   2736  O   GLU   357     -53.159 -16.974   5.940  1.00 41.88           O  
ATOM   2737  CB  GLU   357     -52.044 -14.300   4.371  1.00 41.88           C  
ATOM   2738  CG  GLU   357     -52.080 -13.477   5.650  1.00 41.88           C  
ATOM   2739  CD  GLU   357     -52.483 -12.029   5.420  1.00 41.88           C  
ATOM   2740  OE1 GLU   357     -52.530 -11.249   6.399  1.00 41.88           O  
ATOM   2741  OE2 GLU   357     -52.754 -11.671   4.252  1.00 41.88           O  
ATOM   2742  N   GLN   358     -53.471 -16.927   3.655  1.00 45.67           N  
ATOM   2743  CA  GLN   358     -54.665 -17.764   3.721  1.00 45.67           C  
ATOM   2744  C   GLN   358     -54.328 -19.165   4.224  1.00 45.67           C  
ATOM   2745  O   GLN   358     -55.099 -19.762   4.978  1.00 45.67           O  
ATOM   2746  CB  GLN   358     -55.340 -17.846   2.351  1.00 45.67           C  
ATOM   2747  CG  GLN   358     -56.362 -16.745   2.102  1.00 45.67           C  
ATOM   2748  CD  GLN   358     -57.042 -16.869   0.752  1.00 45.67           C  
ATOM   2749  OE1 GLN   358     -56.582 -17.610  -0.123  1.00 45.67           O  
ATOM   2750  NE2 GLN   358     -58.141 -16.145   0.572  1.00 45.67           N  
ATOM   2751  N   ALA   359     -53.170 -19.546   3.828  1.00 42.01           N  
ATOM   2752  CA  ALA   359     -52.729 -20.879   4.232  1.00 42.01           C  
ATOM   2753  C   ALA   359     -52.301 -20.894   5.696  1.00 42.01           C  
ATOM   2754  O   ALA   359     -52.646 -21.815   6.441  1.00 42.01           O  
ATOM   2755  CB  ALA   359     -51.584 -21.353   3.341  1.00 42.01           C  
ATOM   2756  N   TRP   360     -51.742 -19.811   6.117  1.00 36.69           N  
ATOM   2757  CA  TRP   360     -51.225 -19.805   7.481  1.00 36.69           C  
ATOM   2758  C   TRP   360     -52.257 -19.239   8.452  1.00 36.69           C  
ATOM   2759  O   TRP   360     -52.130 -19.403   9.667  1.00 36.69           O  
ATOM   2760  CB  TRP   360     -49.930 -18.993   7.562  1.00 36.69           C  
ATOM   2761  CG  TRP   360     -48.692 -19.792   7.290  1.00 36.69           C  
ATOM   2762  CD1 TRP   360     -48.532 -21.142   7.441  1.00 36.69           C  
ATOM   2763  CD2 TRP   360     -47.436 -19.290   6.823  1.00 36.69           C  
ATOM   2764  NE1 TRP   360     -47.252 -21.509   7.095  1.00 36.69           N  
ATOM   2765  CE2 TRP   360     -46.560 -20.392   6.712  1.00 36.69           C  
ATOM   2766  CE3 TRP   360     -46.967 -18.013   6.486  1.00 36.69           C  
ATOM   2767  CZ2 TRP   360     -45.239 -20.255   6.278  1.00 36.69           C  
ATOM   2768  CZ3 TRP   360     -45.652 -17.879   6.054  1.00 36.69           C  
ATOM   2769  CH2 TRP   360     -44.806 -18.995   5.954  1.00 36.69           C  
ATOM   2770  N   GLY   361     -52.949 -18.179   7.975  1.00 42.31           N  
ATOM   2771  CA  GLY   361     -53.936 -17.657   8.906  1.00 42.31           C  
ATOM   2772  C   GLY   361     -55.017 -18.663   9.255  1.00 42.31           C  
ATOM   2773  O   GLY   361     -55.814 -18.434  10.168  1.00 42.31           O  
ATOM   2774  N   ARG   362     -54.990 -19.702   8.422  1.00 40.57           N  
ATOM   2775  CA  ARG   362     -55.949 -20.706   8.872  1.00 40.57           C  
ATOM   2776  C   ARG   362     -55.439 -21.433  10.112  1.00 40.57           C  
ATOM   2777  O   ARG   362     -54.236 -21.660  10.255  1.00 40.57           O  
ATOM   2778  CB  ARG   362     -56.236 -21.713   7.756  1.00 40.57           C  
ATOM   2779  CG  ARG   362     -57.262 -21.232   6.742  1.00 40.57           C  
ATOM   2780  CD  ARG   362     -58.046 -22.391   6.141  1.00 40.57           C  
ATOM   2781  NE  ARG   362     -58.686 -22.013   4.884  1.00 40.57           N  
ATOM   2782  CZ  ARG   362     -59.479 -22.807   4.169  1.00 40.57           C  
ATOM   2783  NH1 ARG   362     -59.745 -24.043   4.575  1.00 40.57           N  
ATOM   2784  NH2 ARG   362     -60.009 -22.362   3.040  1.00 40.57           N  
ATOM   2785  N   ASP   363     -55.775 -20.873  11.219  1.00 37.33           N  
ATOM   2786  CA  ASP   363     -55.657 -21.577  12.493  1.00 37.33           C  
ATOM   2787  C   ASP   363     -55.044 -22.962  12.301  1.00 37.33           C  
ATOM   2788  O   ASP   363     -55.627 -23.817  11.630  1.00 37.33           O  
ATOM   2789  CB  ASP   363     -57.025 -21.696  13.168  1.00 37.33           C  
ATOM   2790  CG  ASP   363     -56.930 -22.058  14.640  1.00 37.33           C  
ATOM   2791  OD1 ASP   363     -55.820 -22.376  15.119  1.00 37.33           O  
ATOM   2792  OD2 ASP   363     -57.975 -22.027  15.326  1.00 37.33           O  
ATOM   2793  N   PRO   364     -53.720 -23.090  12.361  1.00 32.62           N  
ATOM   2794  CA  PRO   364     -53.161 -24.441  12.280  1.00 32.62           C  
ATOM   2795  C   PRO   364     -54.012 -25.477  13.010  1.00 32.62           C  
ATOM   2796  O   PRO   364     -53.958 -26.666  12.685  1.00 32.62           O  
ATOM   2797  CB  PRO   364     -51.789 -24.296  12.943  1.00 32.62           C  
ATOM   2798  CG  PRO   364     -51.667 -22.839  13.254  1.00 32.62           C  
ATOM   2799  CD  PRO   364     -52.976 -22.173  12.937  1.00 32.62           C  
ATOM   2800  N   ALA   365     -54.633 -25.054  14.093  1.00 34.59           N  
ATOM   2801  CA  ALA   365     -55.463 -26.067  14.741  1.00 34.59           C  
ATOM   2802  C   ALA   365     -56.513 -26.613  13.778  1.00 34.59           C  
ATOM   2803  O   ALA   365     -57.021 -27.721  13.966  1.00 34.59           O  
ATOM   2804  CB  ALA   365     -56.135 -25.489  15.984  1.00 34.59           C  
ATOM   2805  N   THR   366     -56.890 -25.850  12.811  1.00 34.93           N  
ATOM   2806  CA  THR   366     -57.847 -26.502  11.925  1.00 34.93           C  
ATOM   2807  C   THR   366     -57.126 -27.327  10.863  1.00 34.93           C  
ATOM   2808  O   THR   366     -57.765 -27.984  10.039  1.00 34.93           O  
ATOM   2809  CB  THR   366     -58.767 -25.473  11.242  1.00 34.93           C  
ATOM   2810  OG1 THR   366     -57.966 -24.517  10.538  1.00 34.93           O  
ATOM   2811  CG2 THR   366     -59.629 -24.741  12.266  1.00 34.93           C  
ATOM   2812  N   MET   367     -55.856 -27.185  10.740  1.00 29.66           N  
ATOM   2813  CA  MET   367     -55.302 -28.067   9.717  1.00 29.66           C  
ATOM   2814  C   MET   367     -54.882 -29.403  10.321  1.00 29.66           C  
ATOM   2815  O   MET   367     -54.681 -30.380   9.597  1.00 29.66           O  
ATOM   2816  CB  MET   367     -54.107 -27.407   9.027  1.00 29.66           C  
ATOM   2817  CG  MET   367     -54.497 -26.358   7.997  1.00 29.66           C  
ATOM   2818  SD  MET   367     -53.127 -25.966   6.840  1.00 29.66           S  
ATOM   2819  CE  MET   367     -52.770 -24.258   7.336  1.00 29.66           C  
ATOM   2820  N   ILE   368     -54.603 -29.412  11.523  1.00 28.43           N  
ATOM   2821  CA  ILE   368     -54.234 -30.725  12.042  1.00 28.43           C  
ATOM   2822  C   ILE   368     -55.494 -31.527  12.358  1.00 28.43           C  
ATOM   2823  O   ILE   368     -56.337 -31.088  13.144  1.00 28.43           O  
ATOM   2824  CB  ILE   368     -53.345 -30.606  13.299  1.00 28.43           C  
ATOM   2825  CG1 ILE   368     -52.134 -29.710  13.014  1.00 28.43           C  
ATOM   2826  CG2 ILE   368     -52.900 -31.991  13.779  1.00 28.43           C  
ATOM   2827  CD1 ILE   368     -51.170 -29.582  14.186  1.00 28.43           C  
ATOM   2828  N   PRO   369     -55.986 -32.273  11.346  1.00 30.00           N  
ATOM   2829  CA  PRO   369     -57.131 -33.094  11.747  1.00 30.00           C  
ATOM   2830  C   PRO   369     -57.106 -33.457  13.230  1.00 30.00           C  
ATOM   2831  O   PRO   369     -56.033 -33.526  13.835  1.00 30.00           O  
ATOM   2832  CB  PRO   369     -56.991 -34.345  10.876  1.00 30.00           C  
ATOM   2833  CG  PRO   369     -55.700 -34.159  10.146  1.00 30.00           C  
ATOM   2834  CD  PRO   369     -55.144 -32.808  10.496  1.00 30.00           C  
ATOM   2835  N   ASP   370     -57.844 -32.826  14.058  1.00 30.89           N  
ATOM   2836  CA  ASP   370     -58.237 -33.372  15.353  1.00 30.89           C  
ATOM   2837  C   ASP   370     -57.656 -34.769  15.559  1.00 30.89           C  
ATOM   2838  O   ASP   370     -58.177 -35.749  15.022  1.00 30.89           O  
ATOM   2839  CB  ASP   370     -59.762 -33.413  15.478  1.00 30.89           C  
ATOM   2840  CG  ASP   370     -60.255 -32.998  16.853  1.00 30.89           C  
ATOM   2841  OD1 ASP   370     -59.428 -32.843  17.777  1.00 30.89           O  
ATOM   2842  OD2 ASP   370     -61.483 -32.828  17.015  1.00 30.89           O  
ATOM   2843  N   VAL   371     -56.386 -34.945  15.423  1.00 27.15           N  
ATOM   2844  CA  VAL   371     -55.931 -36.300  15.714  1.00 27.15           C  
ATOM   2845  C   VAL   371     -56.144 -36.611  17.193  1.00 27.15           C  
ATOM   2846  O   VAL   371     -55.641 -35.897  18.063  1.00 27.15           O  
ATOM   2847  CB  VAL   371     -54.445 -36.493  15.337  1.00 27.15           C  
ATOM   2848  CG1 VAL   371     -54.051 -37.965  15.432  1.00 27.15           C  
ATOM   2849  CG2 VAL   371     -54.177 -35.954  13.934  1.00 27.15           C  
ATOM   2850  N   ARG   372     -57.344 -36.844  17.633  1.00 30.84           N  
ATOM   2851  CA  ARG   372     -57.780 -37.416  18.903  1.00 30.84           C  
ATOM   2852  C   ARG   372     -56.725 -38.359  19.471  1.00 30.84           C  
ATOM   2853  O   ARG   372     -56.245 -39.255  18.772  1.00 30.84           O  
ATOM   2854  CB  ARG   372     -59.108 -38.157  18.732  1.00 30.84           C  
ATOM   2855  CG  ARG   372     -60.317 -37.240  18.637  1.00 30.84           C  
ATOM   2856  CD  ARG   372     -61.622 -38.024  18.661  1.00 30.84           C  
ATOM   2857  NE  ARG   372     -62.770 -37.169  18.373  1.00 30.84           N  
ATOM   2858  CZ  ARG   372     -64.020 -37.600  18.236  1.00 30.84           C  
ATOM   2859  NH1 ARG   372     -64.310 -38.890  18.357  1.00 30.84           N  
ATOM   2860  NH2 ARG   372     -64.989 -36.735  17.974  1.00 30.84           N  
ATOM   2861  N   PHE   373     -56.055 -37.956  20.489  1.00 28.49           N  
ATOM   2862  CA  PHE   373     -55.062 -38.501  21.407  1.00 28.49           C  
ATOM   2863  C   PHE   373     -55.502 -39.860  21.937  1.00 28.49           C  
ATOM   2864  O   PHE   373     -56.537 -39.969  22.599  1.00 28.49           O  
ATOM   2865  CB  PHE   373     -54.818 -37.537  22.572  1.00 28.49           C  
ATOM   2866  CG  PHE   373     -53.901 -36.393  22.232  1.00 28.49           C  
ATOM   2867  CD1 PHE   373     -52.522 -36.555  22.270  1.00 28.49           C  
ATOM   2868  CD2 PHE   373     -54.419 -35.155  21.874  1.00 28.49           C  
ATOM   2869  CE1 PHE   373     -51.671 -35.498  21.955  1.00 28.49           C  
ATOM   2870  CE2 PHE   373     -53.575 -34.094  21.558  1.00 28.49           C  
ATOM   2871  CZ  PHE   373     -52.201 -34.267  21.601  1.00 28.49           C  
ATOM   2872  N   THR   374     -55.137 -40.931  21.327  1.00 32.11           N  
ATOM   2873  CA  THR   374     -55.257 -42.143  22.131  1.00 32.11           C  
ATOM   2874  C   THR   374     -54.075 -42.277  23.087  1.00 32.11           C  
ATOM   2875  O   THR   374     -52.926 -42.060  22.696  1.00 32.11           O  
ATOM   2876  CB  THR   374     -55.347 -43.397  21.242  1.00 32.11           C  
ATOM   2877  OG1 THR   374     -54.584 -43.184  20.047  1.00 32.11           O  
ATOM   2878  CG2 THR   374     -56.792 -43.700  20.861  1.00 32.11           C  
ATOM   2879  N   PRO   375     -54.331 -41.982  24.348  1.00 37.54           N  
ATOM   2880  CA  PRO   375     -53.249 -42.226  25.305  1.00 37.54           C  
ATOM   2881  C   PRO   375     -52.511 -43.536  25.040  1.00 37.54           C  
ATOM   2882  O   PRO   375     -53.117 -44.510  24.585  1.00 37.54           O  
ATOM   2883  CB  PRO   375     -53.974 -42.270  26.653  1.00 37.54           C  
ATOM   2884  CG  PRO   375     -55.421 -42.117  26.314  1.00 37.54           C  
ATOM   2885  CD  PRO   375     -55.547 -41.948  24.827  1.00 37.54           C  
ATOM   2886  N   ASN   376     -51.240 -43.453  24.782  1.00 39.35           N  
ATOM   2887  CA  ASN   376     -50.288 -44.558  24.763  1.00 39.35           C  
ATOM   2888  C   ASN   376     -50.545 -45.538  25.904  1.00 39.35           C  
ATOM   2889  O   ASN   376     -50.603 -45.140  27.069  1.00 39.35           O  
ATOM   2890  CB  ASN   376     -48.853 -44.031  24.828  1.00 39.35           C  
ATOM   2891  CG  ASN   376     -47.825 -45.092  24.488  1.00 39.35           C  
ATOM   2892  OD1 ASN   376     -48.147 -46.281  24.402  1.00 39.35           O  
ATOM   2893  ND2 ASN   376     -46.581 -44.672  24.292  1.00 39.35           N  
ATOM   2894  N   PRO   377     -50.922 -46.735  25.593  1.00 38.60           N  
ATOM   2895  CA  PRO   377     -51.132 -47.716  26.660  1.00 38.60           C  
ATOM   2896  C   PRO   377     -49.901 -47.897  27.546  1.00 38.60           C  
ATOM   2897  O   PRO   377     -50.001 -48.454  28.642  1.00 38.60           O  
ATOM   2898  CB  PRO   377     -51.448 -49.005  25.896  1.00 38.60           C  
ATOM   2899  CG  PRO   377     -51.297 -48.641  24.455  1.00 38.60           C  
ATOM   2900  CD  PRO   377     -50.985 -47.174  24.363  1.00 38.60           C  
ATOM   2901  N   HIS   378     -48.778 -47.427  27.053  1.00 39.34           N  
ATOM   2902  CA  HIS   378     -47.648 -47.664  27.943  1.00 39.34           C  
ATOM   2903  C   HIS   378     -47.571 -46.599  29.032  1.00 39.34           C  
ATOM   2904  O   HIS   378     -46.630 -46.587  29.828  1.00 39.34           O  
ATOM   2905  CB  HIS   378     -46.340 -47.700  27.151  1.00 39.34           C  
ATOM   2906  CG  HIS   378     -46.302 -48.769  26.104  1.00 39.34           C  
ATOM   2907  ND1 HIS   378     -46.278 -50.112  26.413  1.00 39.34           N  
ATOM   2908  CD2 HIS   378     -46.287 -48.689  24.753  1.00 39.34           C  
ATOM   2909  CE1 HIS   378     -46.248 -50.814  25.292  1.00 39.34           C  
ATOM   2910  NE2 HIS   378     -46.253 -49.974  24.271  1.00 39.34           N  
ATOM   2911  N   ASP   379     -48.340 -45.581  28.876  1.00 42.55           N  
ATOM   2912  CA  ASP   379     -48.297 -44.590  29.947  1.00 42.55           C  
ATOM   2913  C   ASP   379     -49.070 -45.073  31.173  1.00 42.55           C  
ATOM   2914  O   ASP   379     -49.379 -44.284  32.068  1.00 42.55           O  
ATOM   2915  CB  ASP   379     -48.859 -43.252  29.464  1.00 42.55           C  
ATOM   2916  CG  ASP   379     -47.961 -42.563  28.451  1.00 42.55           C  
ATOM   2917  OD1 ASP   379     -46.744 -42.846  28.423  1.00 42.55           O  
ATOM   2918  OD2 ASP   379     -48.475 -41.727  27.677  1.00 42.55           O  
ATOM   2919  N   ALA   380     -49.554 -46.304  31.067  1.00 41.44           N  
ATOM   2920  CA  ALA   380     -50.242 -46.778  32.265  1.00 41.44           C  
ATOM   2921  C   ALA   380     -49.330 -46.705  33.486  1.00 41.44           C  
ATOM   2922  O   ALA   380     -48.117 -46.898  33.376  1.00 41.44           O  
ATOM   2923  CB  ALA   380     -50.740 -48.207  32.062  1.00 41.44           C  
ATOM   2924  N   PRO   381     -49.540 -45.857  34.430  1.00 47.28           N  
ATOM   2925  CA  PRO   381     -48.785 -45.914  35.684  1.00 47.28           C  
ATOM   2926  C   PRO   381     -48.403 -47.339  36.079  1.00 47.28           C  
ATOM   2927  O   PRO   381     -49.225 -48.253  35.977  1.00 47.28           O  
ATOM   2928  CB  PRO   381     -49.751 -45.305  36.705  1.00 47.28           C  
ATOM   2929  CG  PRO   381     -51.010 -45.056  35.938  1.00 47.28           C  
ATOM   2930  CD  PRO   381     -50.781 -45.445  34.506  1.00 47.28           C  
ATOM   2931  N   GLY   382     -47.190 -47.770  35.883  1.00 45.48           N  
ATOM   2932  CA  GLY   382     -46.668 -49.036  36.371  1.00 45.48           C  
ATOM   2933  C   GLY   382     -46.032 -49.879  35.281  1.00 45.48           C  
ATOM   2934  O   GLY   382     -45.847 -51.085  35.450  1.00 45.48           O  
ATOM   2935  N   GLY   383     -46.001 -49.346  34.071  1.00 39.24           N  
ATOM   2936  CA  GLY   383     -45.364 -50.135  33.028  1.00 39.24           C  
ATOM   2937  C   GLY   383     -43.852 -50.012  33.026  1.00 39.24           C  
ATOM   2938  O   GLY   383     -43.284 -49.264  33.824  1.00 39.24           O  
ATOM   2939  N   PRO   384     -43.143 -51.067  32.725  1.00 38.01           N  
ATOM   2940  CA  PRO   384     -41.679 -51.101  32.766  1.00 38.01           C  
ATOM   2941  C   PRO   384     -41.044 -49.818  32.235  1.00 38.01           C  
ATOM   2942  O   PRO   384     -41.561 -49.214  31.291  1.00 38.01           O  
ATOM   2943  CB  PRO   384     -41.329 -52.294  31.872  1.00 38.01           C  
ATOM   2944  CG  PRO   384     -42.614 -52.660  31.203  1.00 38.01           C  
ATOM   2945  CD  PRO   384     -43.724 -51.876  31.842  1.00 38.01           C  
ATOM   2946  N   LEU   385     -40.826 -48.842  33.086  1.00 36.72           N  
ATOM   2947  CA  LEU   385     -39.909 -47.765  32.731  1.00 36.72           C  
ATOM   2948  C   LEU   385     -38.885 -48.239  31.705  1.00 36.72           C  
ATOM   2949  O   LEU   385     -38.156 -49.203  31.948  1.00 36.72           O  
ATOM   2950  CB  LEU   385     -39.193 -47.237  33.977  1.00 36.72           C  
ATOM   2951  CG  LEU   385     -39.955 -46.206  34.811  1.00 36.72           C  
ATOM   2952  CD1 LEU   385     -39.669 -46.409  36.295  1.00 36.72           C  
ATOM   2953  CD2 LEU   385     -39.587 -44.791  34.378  1.00 36.72           C  
ATOM   2954  N   VAL   386     -39.304 -48.594  30.581  1.00 34.60           N  
ATOM   2955  CA  VAL   386     -38.273 -48.874  29.586  1.00 34.60           C  
ATOM   2956  C   VAL   386     -37.053 -47.993  29.844  1.00 34.60           C  
ATOM   2957  O   VAL   386     -37.172 -46.770  29.944  1.00 34.60           O  
ATOM   2958  CB  VAL   386     -38.797 -48.652  28.149  1.00 34.60           C  
ATOM   2959  CG1 VAL   386     -37.755 -49.090  27.122  1.00 34.60           C  
ATOM   2960  CG2 VAL   386     -40.109 -49.404  27.938  1.00 34.60           C  
ATOM   2961  N   GLU   387     -36.205 -48.348  30.694  1.00 31.63           N  
ATOM   2962  CA  GLU   387     -34.848 -47.861  30.929  1.00 31.63           C  
ATOM   2963  C   GLU   387     -34.087 -47.694  29.617  1.00 31.63           C  
ATOM   2964  O   GLU   387     -33.857 -48.668  28.898  1.00 31.63           O  
ATOM   2965  CB  GLU   387     -34.090 -48.811  31.860  1.00 31.63           C  
ATOM   2966  CG  GLU   387     -34.268 -48.495  33.338  1.00 31.63           C  
ATOM   2967  CD  GLU   387     -33.211 -49.140  34.221  1.00 31.63           C  
ATOM   2968  OE1 GLU   387     -33.154 -48.822  35.430  1.00 31.63           O  
ATOM   2969  OE2 GLU   387     -32.434 -49.969  33.699  1.00 31.63           O  
ATOM   2970  N   ARG   388     -34.310 -46.568  28.939  1.00 33.74           N  
ATOM   2971  CA  ARG   388     -33.584 -46.175  27.736  1.00 33.74           C  
ATOM   2972  C   ARG   388     -32.093 -46.030  28.018  1.00 33.74           C  
ATOM   2973  O   ARG   388     -31.702 -45.491  29.055  1.00 33.74           O  
ATOM   2974  CB  ARG   388     -34.141 -44.865  27.175  1.00 33.74           C  
ATOM   2975  CG  ARG   388     -35.326 -45.049  26.240  1.00 33.74           C  
ATOM   2976  CD  ARG   388     -35.707 -43.747  25.549  1.00 33.74           C  
ATOM   2977  NE  ARG   388     -36.887 -43.911  24.705  1.00 33.74           N  
ATOM   2978  CZ  ARG   388     -37.412 -42.955  23.943  1.00 33.74           C  
ATOM   2979  NH1 ARG   388     -36.869 -41.743  23.904  1.00 33.74           N  
ATOM   2980  NH2 ARG   388     -38.488 -43.212  23.213  1.00 33.74           N  
ATOM   2981  N   GLY   389     -31.329 -46.936  27.639  1.00 26.28           N  
ATOM   2982  CA  GLY   389     -29.944 -47.085  27.219  1.00 26.28           C  
ATOM   2983  C   GLY   389     -29.267 -45.762  26.918  1.00 26.28           C  
ATOM   2984  O   GLY   389     -29.828 -44.916  26.218  1.00 26.28           O  
ATOM   2985  N   GLU   390     -28.923 -44.931  28.005  1.00 17.83           N  
ATOM   2986  CA  GLU   390     -27.738 -44.096  27.838  1.00 17.83           C  
ATOM   2987  C   GLU   390     -27.154 -44.241  26.436  1.00 17.83           C  
ATOM   2988  O   GLU   390     -26.652 -45.308  26.074  1.00 17.83           O  
ATOM   2989  CB  GLU   390     -26.680 -44.447  28.887  1.00 17.83           C  
ATOM   2990  CG  GLU   390     -26.834 -43.684  30.195  1.00 17.83           C  
ATOM   2991  CD  GLU   390     -25.710 -43.955  31.183  1.00 17.83           C  
ATOM   2992  OE1 GLU   390     -25.688 -43.324  32.264  1.00 17.83           O  
ATOM   2993  OE2 GLU   390     -24.846 -44.805  30.874  1.00 17.83           O  
TER    2994      GLU   390                                                       
END   
