# Supplementary material for: The transformative power of transformers in protein structure prediction
Source: Proc Natl Acad Sci U S A. 2023 Jul 31;120(32):e2303499120. doi: 10.1073/pnas.2303499120 (PMC10410766; doi:10.1073/pnas.2303499120)
Supplement: Supplementary file 2 — Dataset S01 (GZ) [file pnas.2303499120.sd01.gz › SI_Data/predicted_structures/OmegaFold/T1137s4.pdb]

ATOM      1  N   MET     1      21.505 -17.586  49.530  1.00 36.57           N  
ATOM      2  CA  MET     1      20.777 -18.621  48.801  1.00 36.57           C  
ATOM      3  C   MET     1      20.846 -19.955  49.536  1.00 36.57           C  
ATOM      4  O   MET     1      20.095 -20.881  49.223  1.00 36.57           O  
ATOM      5  CB  MET     1      21.334 -18.775  47.385  1.00 36.57           C  
ATOM      6  CG  MET     1      20.786 -17.758  46.396  1.00 36.57           C  
ATOM      7  SD  MET     1      20.363 -18.510  44.777  1.00 36.57           S  
ATOM      8  CE  MET     1      21.988 -18.468  43.971  1.00 36.57           C  
ATOM      9  N   SER     2      21.774 -20.023  50.487  1.00 40.61           N  
ATOM     10  CA  SER     2      22.045 -21.136  51.391  1.00 40.61           C  
ATOM     11  C   SER     2      21.173 -21.061  52.639  1.00 40.61           C  
ATOM     12  O   SER     2      21.135 -22.002  53.434  1.00 40.61           O  
ATOM     13  CB  SER     2      23.521 -21.155  51.790  1.00 40.61           C  
ATOM     14  OG  SER     2      23.844 -20.020  52.576  1.00 40.61           O  
ATOM     15  N   THR     3      20.619 -19.889  52.823  1.00 48.12           N  
ATOM     16  CA  THR     3      19.849 -19.823  54.060  1.00 48.12           C  
ATOM     17  C   THR     3      18.480 -20.473  53.880  1.00 48.12           C  
ATOM     18  O   THR     3      17.948 -21.079  54.812  1.00 48.12           O  
ATOM     19  CB  THR     3      19.671 -18.368  54.530  1.00 48.12           C  
ATOM     20  OG1 THR     3      19.217 -17.569  53.431  1.00 48.12           O  
ATOM     21  CG2 THR     3      20.984 -17.794  55.052  1.00 48.12           C  
ATOM     22  N   ILE     4      18.015 -20.398  52.675  1.00 51.83           N  
ATOM     23  CA  ILE     4      16.609 -20.786  52.629  1.00 51.83           C  
ATOM     24  C   ILE     4      16.497 -22.305  52.510  1.00 51.83           C  
ATOM     25  O   ILE     4      15.574 -22.910  53.059  1.00 51.83           O  
ATOM     26  CB  ILE     4      15.872 -20.101  51.457  1.00 51.83           C  
ATOM     27  CG1 ILE     4      15.989 -18.577  51.570  1.00 51.83           C  
ATOM     28  CG2 ILE     4      14.404 -20.536  51.414  1.00 51.83           C  
ATOM     29  CD1 ILE     4      15.520 -17.826  50.331  1.00 51.83           C  
ATOM     30  N   PHE     5      17.561 -22.997  52.327  1.00 56.04           N  
ATOM     31  CA  PHE     5      17.245 -24.420  52.294  1.00 56.04           C  
ATOM     32  C   PHE     5      18.011 -25.170  53.377  1.00 56.04           C  
ATOM     33  O   PHE     5      19.171 -25.538  53.183  1.00 56.04           O  
ATOM     34  CB  PHE     5      17.567 -25.012  50.918  1.00 56.04           C  
ATOM     35  CG  PHE     5      16.638 -24.552  49.827  1.00 56.04           C  
ATOM     36  CD1 PHE     5      15.352 -25.068  49.728  1.00 56.04           C  
ATOM     37  CD2 PHE     5      17.051 -23.605  48.900  1.00 56.04           C  
ATOM     38  CE1 PHE     5      14.490 -24.644  48.719  1.00 56.04           C  
ATOM     39  CE2 PHE     5      16.196 -23.177  47.890  1.00 56.04           C  
ATOM     40  CZ  PHE     5      14.916 -23.699  47.800  1.00 56.04           C  
ATOM     41  N   ASN     6      18.130 -24.732  54.567  1.00 51.86           N  
ATOM     42  CA  ASN     6      18.577 -25.564  55.679  1.00 51.86           C  
ATOM     43  C   ASN     6      17.916 -26.939  55.652  1.00 51.86           C  
ATOM     44  O   ASN     6      16.940 -27.178  56.365  1.00 51.86           O  
ATOM     45  CB  ASN     6      18.301 -24.869  57.014  1.00 51.86           C  
ATOM     46  CG  ASN     6      19.476 -24.042  57.496  1.00 51.86           C  
ATOM     47  OD1 ASN     6      20.621 -24.282  57.105  1.00 51.86           O  
ATOM     48  ND2 ASN     6      19.202 -23.061  58.348  1.00 51.86           N  
ATOM     49  N   ILE     7      17.829 -27.607  54.479  1.00 53.25           N  
ATOM     50  CA  ILE     7      17.253 -28.945  54.399  1.00 53.25           C  
ATOM     51  C   ILE     7      18.345 -29.991  54.612  1.00 53.25           C  
ATOM     52  O   ILE     7      18.271 -31.095  54.067  1.00 53.25           O  
ATOM     53  CB  ILE     7      16.546 -29.176  53.045  1.00 53.25           C  
ATOM     54  CG1 ILE     7      15.511 -28.075  52.788  1.00 53.25           C  
ATOM     55  CG2 ILE     7      15.893 -30.561  53.007  1.00 53.25           C  
ATOM     56  CD1 ILE     7      14.999 -28.029  51.356  1.00 53.25           C  
ATOM     57  N   ARG     8      19.436 -29.624  55.207  1.00 50.86           N  
ATOM     58  CA  ARG     8      20.360 -30.726  55.455  1.00 50.86           C  
ATOM     59  C   ARG     8      19.729 -31.777  56.362  1.00 50.86           C  
ATOM     60  O   ARG     8      20.149 -32.936  56.363  1.00 50.86           O  
ATOM     61  CB  ARG     8      21.659 -30.208  56.078  1.00 50.86           C  
ATOM     62  CG  ARG     8      22.817 -30.113  55.099  1.00 50.86           C  
ATOM     63  CD  ARG     8      24.120 -29.753  55.799  1.00 50.86           C  
ATOM     64  NE  ARG     8      25.108 -29.224  54.862  1.00 50.86           N  
ATOM     65  CZ  ARG     8      26.304 -28.756  55.207  1.00 50.86           C  
ATOM     66  NH1 ARG     8      26.687 -28.741  56.479  1.00 50.86           N  
ATOM     67  NH2 ARG     8      27.125 -28.298  54.272  1.00 50.86           N  
ATOM     68  N   ASN     9      18.603 -31.391  56.977  1.00 54.92           N  
ATOM     69  CA  ASN     9      18.252 -32.467  57.898  1.00 54.92           C  
ATOM     70  C   ASN     9      17.056 -33.270  57.394  1.00 54.92           C  
ATOM     71  O   ASN     9      16.314 -33.851  58.187  1.00 54.92           O  
ATOM     72  CB  ASN     9      17.964 -31.906  59.293  1.00 54.92           C  
ATOM     73  CG  ASN     9      19.225 -31.493  60.027  1.00 54.92           C  
ATOM     74  OD1 ASN     9      20.339 -31.782  59.584  1.00 54.92           O  
ATOM     75  ND2 ASN     9      19.058 -30.813  61.155  1.00 54.92           N  
ATOM     76  N   ILE    10      16.682 -33.112  56.102  1.00 53.93           N  
ATOM     77  CA  ILE    10      15.599 -33.977  55.648  1.00 53.93           C  
ATOM     78  C   ILE    10      16.139 -35.378  55.371  1.00 53.93           C  
ATOM     79  O   ILE    10      17.082 -35.545  54.594  1.00 53.93           O  
ATOM     80  CB  ILE    10      14.913 -33.408  54.385  1.00 53.93           C  
ATOM     81  CG1 ILE    10      14.361 -32.005  54.663  1.00 53.93           C  
ATOM     82  CG2 ILE    10      13.803 -34.348  53.904  1.00 53.93           C  
ATOM     83  CD1 ILE    10      13.824 -31.295  53.429  1.00 53.93           C  
ATOM     84  N   GLN    11      16.367 -36.100  56.444  1.00 54.38           N  
ATOM     85  CA  GLN    11      16.644 -37.532  56.425  1.00 54.38           C  
ATOM     86  C   GLN    11      15.751 -38.252  55.419  1.00 54.38           C  
ATOM     87  O   GLN    11      14.532 -38.309  55.593  1.00 54.38           O  
ATOM     88  CB  GLN    11      16.458 -38.134  57.818  1.00 54.38           C  
ATOM     89  CG  GLN    11      17.397 -37.556  58.869  1.00 54.38           C  
ATOM     90  CD  GLN    11      18.116 -38.628  59.666  1.00 54.38           C  
ATOM     91  OE1 GLN    11      17.648 -39.767  59.764  1.00 54.38           O  
ATOM     92  NE2 GLN    11      19.258 -38.272  60.243  1.00 54.38           N  
ATOM     93  N   LEU    12      16.011 -38.099  54.102  1.00 52.93           N  
ATOM     94  CA  LEU    12      15.283 -38.897  53.122  1.00 52.93           C  
ATOM     95  C   LEU    12      15.226 -40.361  53.546  1.00 52.93           C  
ATOM     96  O   LEU    12      16.221 -40.913  54.020  1.00 52.93           O  
ATOM     97  CB  LEU    12      15.936 -38.778  51.742  1.00 52.93           C  
ATOM     98  CG  LEU    12      15.771 -37.436  51.027  1.00 52.93           C  
ATOM     99  CD1 LEU    12      16.833 -37.278  49.944  1.00 52.93           C  
ATOM    100  CD2 LEU    12      14.372 -37.314  50.434  1.00 52.93           C  
ATOM    101  N   PRO    13      14.142 -40.766  54.168  1.00 57.74           N  
ATOM    102  CA  PRO    13      14.072 -42.215  54.372  1.00 57.74           C  
ATOM    103  C   PRO    13      14.754 -43.002  53.254  1.00 57.74           C  
ATOM    104  O   PRO    13      14.991 -42.462  52.171  1.00 57.74           O  
ATOM    105  CB  PRO    13      12.568 -42.496  54.398  1.00 57.74           C  
ATOM    106  CG  PRO    13      11.933 -41.213  53.966  1.00 57.74           C  
ATOM    107  CD  PRO    13      12.997 -40.156  53.891  1.00 57.74           C  
ATOM    108  N   ARG    14      15.900 -43.558  53.545  1.00 61.72           N  
ATOM    109  CA  ARG    14      16.564 -44.535  52.688  1.00 61.72           C  
ATOM    110  C   ARG    14      15.580 -45.154  51.700  1.00 61.72           C  
ATOM    111  O   ARG    14      14.670 -45.885  52.096  1.00 61.72           O  
ATOM    112  CB  ARG    14      17.220 -45.632  53.529  1.00 61.72           C  
ATOM    113  CG  ARG    14      18.507 -45.197  54.212  1.00 61.72           C  
ATOM    114  CD  ARG    14      19.251 -46.378  54.818  1.00 61.72           C  
ATOM    115  NE  ARG    14      20.513 -45.966  55.427  1.00 61.72           N  
ATOM    116  CZ  ARG    14      21.243 -46.721  56.243  1.00 61.72           C  
ATOM    117  NH1 ARG    14      20.849 -47.947  56.566  1.00 61.72           N  
ATOM    118  NH2 ARG    14      22.376 -46.247  56.740  1.00 61.72           N  
ATOM    119  N   LEU    15      15.059 -44.286  50.830  1.00 59.13           N  
ATOM    120  CA  LEU    15      14.197 -44.761  49.753  1.00 59.13           C  
ATOM    121  C   LEU    15      14.913 -45.805  48.904  1.00 59.13           C  
ATOM    122  O   LEU    15      16.144 -45.813  48.829  1.00 59.13           O  
ATOM    123  CB  LEU    15      13.745 -43.592  48.873  1.00 59.13           C  
ATOM    124  CG  LEU    15      12.620 -42.718  49.431  1.00 59.13           C  
ATOM    125  CD1 LEU    15      12.684 -41.321  48.824  1.00 59.13           C  
ATOM    126  CD2 LEU    15      11.262 -43.360  49.166  1.00 59.13           C  
ATOM    127  N   SER    16      14.444 -46.997  48.842  1.00 74.36           N  
ATOM    128  CA  SER    16      14.961 -48.000  47.917  1.00 74.36           C  
ATOM    129  C   SER    16      15.307 -47.382  46.567  1.00 74.36           C  
ATOM    130  O   SER    16      14.883 -46.266  46.263  1.00 74.36           O  
ATOM    131  CB  SER    16      13.945 -49.127  47.726  1.00 74.36           C  
ATOM    132  OG  SER    16      12.778 -48.648  47.081  1.00 74.36           O  
ATOM    133  N   ARG    17      16.508 -47.655  46.104  1.00 76.47           N  
ATOM    134  CA  ARG    17      16.978 -47.252  44.783  1.00 76.47           C  
ATOM    135  C   ARG    17      15.846 -47.294  43.762  1.00 76.47           C  
ATOM    136  O   ARG    17      15.751 -46.422  42.896  1.00 76.47           O  
ATOM    137  CB  ARG    17      18.130 -48.149  44.325  1.00 76.47           C  
ATOM    138  CG  ARG    17      19.435 -47.405  44.091  1.00 76.47           C  
ATOM    139  CD  ARG    17      20.578 -48.358  43.771  1.00 76.47           C  
ATOM    140  NE  ARG    17      21.847 -47.649  43.627  1.00 76.47           N  
ATOM    141  CZ  ARG    17      22.966 -48.187  43.152  1.00 76.47           C  
ATOM    142  NH1 ARG    17      22.997 -49.457  42.765  1.00 76.47           N  
ATOM    143  NH2 ARG    17      24.064 -47.451  43.064  1.00 76.47           N  
ATOM    144  N   ALA    18      14.841 -48.123  43.993  1.00 80.55           N  
ATOM    145  CA  ALA    18      13.740 -48.226  43.039  1.00 80.55           C  
ATOM    146  C   ALA    18      12.746 -47.083  43.222  1.00 80.55           C  
ATOM    147  O   ALA    18      12.250 -46.521  42.242  1.00 80.55           O  
ATOM    148  CB  ALA    18      13.033 -49.571  43.186  1.00 80.55           C  
ATOM    149  N   ALA    19      12.548 -46.685  44.445  1.00 81.88           N  
ATOM    150  CA  ALA    19      11.599 -45.609  44.719  1.00 81.88           C  
ATOM    151  C   ALA    19      12.130 -44.269  44.216  1.00 81.88           C  
ATOM    152  O   ALA    19      11.369 -43.447  43.701  1.00 81.88           O  
ATOM    153  CB  ALA    19      11.299 -45.532  46.214  1.00 81.88           C  
ATOM    154  N   VAL    20      13.423 -44.113  44.335  1.00 82.07           N  
ATOM    155  CA  VAL    20      14.015 -42.865  43.864  1.00 82.07           C  
ATOM    156  C   VAL    20      13.924 -42.792  42.341  1.00 82.07           C  
ATOM    157  O   VAL    20      13.614 -41.738  41.781  1.00 82.07           O  
ATOM    158  CB  VAL    20      15.485 -42.727  44.317  1.00 82.07           C  
ATOM    159  CG1 VAL    20      16.141 -41.513  43.662  1.00 82.07           C  
ATOM    160  CG2 VAL    20      15.566 -42.625  45.839  1.00 82.07           C  
ATOM    161  N   ILE    21      14.101 -43.974  41.721  1.00 85.07           N  
ATOM    162  CA  ILE    21      14.063 -43.989  40.263  1.00 85.07           C  
ATOM    163  C   ILE    21      12.635 -43.741  39.781  1.00 85.07           C  
ATOM    164  O   ILE    21      12.413 -42.958  38.855  1.00 85.07           O  
ATOM    165  CB  ILE    21      14.594 -45.325  39.697  1.00 85.07           C  
ATOM    166  CG1 ILE    21      16.097 -45.459  39.968  1.00 85.07           C  
ATOM    167  CG2 ILE    21      14.295 -45.435  38.199  1.00 85.07           C  
ATOM    168  CD1 ILE    21      16.683 -46.803  39.555  1.00 85.07           C  
ATOM    169  N   ILE    22      11.722 -44.266  40.503  1.00 86.42           N  
ATOM    170  CA  ILE    22      10.327 -44.079  40.120  1.00 86.42           C  
ATOM    171  C   ILE    22       9.906 -42.637  40.389  1.00 86.42           C  
ATOM    172  O   ILE    22       9.213 -42.023  39.574  1.00 86.42           O  
ATOM    173  CB  ILE    22       9.398 -45.058  40.872  1.00 86.42           C  
ATOM    174  CG1 ILE    22       9.645 -46.496  40.403  1.00 86.42           C  
ATOM    175  CG2 ILE    22       7.930 -44.665  40.682  1.00 86.42           C  
ATOM    176  CD1 ILE    22       8.918 -47.550  41.227  1.00 86.42           C  
ATOM    177  N   GLY    23      10.327 -42.132  41.508  1.00 88.36           N  
ATOM    178  CA  GLY    23      10.041 -40.735  41.797  1.00 88.36           C  
ATOM    179  C   GLY    23      10.649 -39.781  40.787  1.00 88.36           C  
ATOM    180  O   GLY    23       9.990 -38.841  40.338  1.00 88.36           O  
ATOM    181  N   ALA    24      11.879 -40.116  40.425  1.00 89.65           N  
ATOM    182  CA  ALA    24      12.534 -39.284  39.419  1.00 89.65           C  
ATOM    183  C   ALA    24      11.816 -39.380  38.076  1.00 89.65           C  
ATOM    184  O   ALA    24      11.659 -38.376  37.376  1.00 89.65           O  
ATOM    185  CB  ALA    24      13.998 -39.688  39.267  1.00 89.65           C  
ATOM    186  N   LEU    25      11.227 -40.529  37.809  1.00 92.47           N  
ATOM    187  CA  LEU    25      10.538 -40.718  36.537  1.00 92.47           C  
ATOM    188  C   LEU    25       9.201 -39.984  36.528  1.00 92.47           C  
ATOM    189  O   LEU    25       8.816 -39.399  35.513  1.00 92.47           O  
ATOM    190  CB  LEU    25      10.317 -42.208  36.263  1.00 92.47           C  
ATOM    191  CG  LEU    25      11.546 -43.006  35.824  1.00 92.47           C  
ATOM    192  CD1 LEU    25      11.202 -44.487  35.708  1.00 92.47           C  
ATOM    193  CD2 LEU    25      12.087 -42.472  34.503  1.00 92.47           C  
ATOM    194  N   VAL    26       8.546 -39.926  37.670  1.00 93.32           N  
ATOM    195  CA  VAL    26       7.263 -39.238  37.780  1.00 93.32           C  
ATOM    196  C   VAL    26       7.473 -37.731  37.651  1.00 93.32           C  
ATOM    197  O   VAL    26       6.716 -37.050  36.954  1.00 93.32           O  
ATOM    198  CB  VAL    26       6.556 -39.565  39.114  1.00 93.32           C  
ATOM    199  CG1 VAL    26       5.372 -38.628  39.342  1.00 93.32           C  
ATOM    200  CG2 VAL    26       6.099 -41.022  39.131  1.00 93.32           C  
ATOM    201  N   VAL    27       8.512 -37.268  38.302  1.00 93.06           N  
ATOM    202  CA  VAL    27       8.811 -35.842  38.224  1.00 93.06           C  
ATOM    203  C   VAL    27       9.187 -35.470  36.792  1.00 93.06           C  
ATOM    204  O   VAL    27       8.731 -34.449  36.270  1.00 93.06           O  
ATOM    205  CB  VAL    27       9.949 -35.448  39.193  1.00 93.06           C  
ATOM    206  CG1 VAL    27      10.420 -34.020  38.920  1.00 93.06           C  
ATOM    207  CG2 VAL    27       9.490 -35.595  40.642  1.00 93.06           C  
ATOM    208  N   ALA    28       9.956 -36.364  36.183  1.00 94.56           N  
ATOM    209  CA  ALA    28      10.344 -36.114  34.796  1.00 94.56           C  
ATOM    210  C   ALA    28       9.127 -36.129  33.876  1.00 94.56           C  
ATOM    211  O   ALA    28       8.991 -35.269  33.002  1.00 94.56           O  
ATOM    212  CB  ALA    28      11.368 -37.149  34.336  1.00 94.56           C  
ATOM    213  N   ALA    29       8.198 -37.022  34.147  1.00 95.14           N  
ATOM    214  CA  ALA    29       6.986 -37.099  33.336  1.00 95.14           C  
ATOM    215  C   ALA    29       6.108 -35.868  33.541  1.00 95.14           C  
ATOM    216  O   ALA    29       5.525 -35.347  32.588  1.00 95.14           O  
ATOM    217  CB  ALA    29       6.204 -38.368  33.667  1.00 95.14           C  
ATOM    218  N   ALA    30       6.020 -35.414  34.776  1.00 95.04           N  
ATOM    219  CA  ALA    30       5.239 -34.215  35.068  1.00 95.04           C  
ATOM    220  C   ALA    30       5.829 -32.992  34.371  1.00 95.04           C  
ATOM    221  O   ALA    30       5.093 -32.161  33.833  1.00 95.04           O  
ATOM    222  CB  ALA    30       5.167 -33.981  36.575  1.00 95.04           C  
ATOM    223  N   LEU    31       7.131 -32.963  34.365  1.00 94.86           N  
ATOM    224  CA  LEU    31       7.795 -31.836  33.720  1.00 94.86           C  
ATOM    225  C   LEU    31       7.566 -31.861  32.212  1.00 94.86           C  
ATOM    226  O   LEU    31       7.308 -30.821  31.602  1.00 94.86           O  
ATOM    227  CB  LEU    31       9.296 -31.854  34.020  1.00 94.86           C  
ATOM    228  CG  LEU    31       9.717 -31.353  35.402  1.00 94.86           C  
ATOM    229  CD1 LEU    31      11.202 -31.614  35.631  1.00 94.86           C  
ATOM    230  CD2 LEU    31       9.400 -29.869  35.553  1.00 94.86           C  
ATOM    231  N   VAL    32       7.537 -33.073  31.708  1.00 95.00           N  
ATOM    232  CA  VAL    32       7.311 -33.217  30.274  1.00 95.00           C  
ATOM    233  C   VAL    32       5.862 -32.868  29.941  1.00 95.00           C  
ATOM    234  O   VAL    32       5.594 -32.172  28.959  1.00 95.00           O  
ATOM    235  CB  VAL    32       7.640 -34.646  29.788  1.00 95.00           C  
ATOM    236  CG1 VAL    32       7.157 -34.854  28.353  1.00 95.00           C  
ATOM    237  CG2 VAL    32       9.140 -34.913  29.894  1.00 95.00           C  
ATOM    238  N   ALA    33       4.979 -33.256  30.826  1.00 94.99           N  
ATOM    239  CA  ALA    33       3.569 -32.935  30.618  1.00 94.99           C  
ATOM    240  C   ALA    33       3.326 -31.433  30.736  1.00 94.99           C  
ATOM    241  O   ALA    33       2.560 -30.859  29.958  1.00 94.99           O  
ATOM    242  CB  ALA    33       2.699 -33.691  31.618  1.00 94.99           C  
ATOM    243  N   GLY    34       3.942 -30.811  31.670  1.00 95.02           N  
ATOM    244  CA  GLY    34       3.814 -29.369  31.814  1.00 95.02           C  
ATOM    245  C   GLY    34       4.346 -28.601  30.620  1.00 95.02           C  
ATOM    246  O   GLY    34       3.732 -27.628  30.177  1.00 95.02           O  
ATOM    247  N   TYR    35       5.480 -29.105  30.185  1.00 93.57           N  
ATOM    248  CA  TYR    35       6.064 -28.461  29.013  1.00 93.57           C  
ATOM    249  C   TYR    35       5.151 -28.601  27.802  1.00 93.57           C  
ATOM    250  O   TYR    35       4.921 -27.632  27.074  1.00 93.57           O  
ATOM    251  CB  TYR    35       7.440 -29.057  28.702  1.00 93.57           C  
ATOM    252  CG  TYR    35       8.091 -28.472  27.472  1.00 93.57           C  
ATOM    253  CD1 TYR    35       8.100 -29.169  26.266  1.00 93.57           C  
ATOM    254  CD2 TYR    35       8.698 -27.221  27.513  1.00 93.57           C  
ATOM    255  CE1 TYR    35       8.701 -28.634  25.130  1.00 93.57           C  
ATOM    256  CE2 TYR    35       9.301 -26.677  26.384  1.00 93.57           C  
ATOM    257  CZ  TYR    35       9.297 -27.389  25.199  1.00 93.57           C  
ATOM    258  OH  TYR    35       9.893 -26.855  24.078  1.00 93.57           O  
ATOM    259  N   PHE    36       4.549 -29.701  27.611  1.00 93.76           N  
ATOM    260  CA  PHE    36       3.658 -29.896  26.473  1.00 93.76           C  
ATOM    261  C   PHE    36       2.354 -29.132  26.668  1.00 93.76           C  
ATOM    262  O   PHE    36       1.771 -28.632  25.704  1.00 93.76           O  
ATOM    263  CB  PHE    36       3.368 -31.386  26.265  1.00 93.76           C  
ATOM    264  CG  PHE    36       4.415 -32.101  25.455  1.00 93.76           C  
ATOM    265  CD1 PHE    36       4.539 -31.866  24.091  1.00 93.76           C  
ATOM    266  CD2 PHE    36       5.277 -33.008  26.058  1.00 93.76           C  
ATOM    267  CE1 PHE    36       5.507 -32.526  23.339  1.00 93.76           C  
ATOM    268  CE2 PHE    36       6.247 -33.672  25.312  1.00 93.76           C  
ATOM    269  CZ  PHE    36       6.360 -33.430  23.953  1.00 93.76           C  
ATOM    270  N   GLY    37       1.881 -29.029  27.842  1.00 93.89           N  
ATOM    271  CA  GLY    37       0.677 -28.267  28.134  1.00 93.89           C  
ATOM    272  C   GLY    37       0.839 -26.779  27.890  1.00 93.89           C  
ATOM    273  O   GLY    37      -0.048 -26.137  27.323  1.00 93.89           O  
ATOM    274  N   MET    38       1.991 -26.282  28.279  1.00 90.30           N  
ATOM    275  CA  MET    38       2.273 -24.865  28.066  1.00 90.30           C  
ATOM    276  C   MET    38       2.406 -24.555  26.579  1.00 90.30           C  
ATOM    277  O   MET    38       1.884 -23.547  26.101  1.00 90.30           O  
ATOM    278  CB  MET    38       3.548 -24.453  28.803  1.00 90.30           C  
ATOM    279  CG  MET    38       3.822 -22.958  28.765  1.00 90.30           C  
ATOM    280  SD  MET    38       2.563 -21.989  29.683  1.00 90.30           S  
ATOM    281  CE  MET    38       3.630 -20.770  30.501  1.00 90.30           C  
ATOM    282  N   ASN    39       3.060 -25.340  25.823  1.00 88.06           N  
ATOM    283  CA  ASN    39       3.192 -25.144  24.383  1.00 88.06           C  
ATOM    284  C   ASN    39       1.841 -25.228  23.679  1.00 88.06           C  
ATOM    285  O   ASN    39       1.566 -24.453  22.761  1.00 88.06           O  
ATOM    286  CB  ASN    39       4.165 -26.165  23.790  1.00 88.06           C  
ATOM    287  CG  ASN    39       5.598 -25.671  23.782  1.00 88.06           C  
ATOM    288  OD1 ASN    39       5.936 -24.697  24.460  1.00 88.06           O  
ATOM    289  ND2 ASN    39       6.452 -26.339  23.016  1.00 88.06           N  
ATOM    290  N   ALA    40       1.076 -26.145  24.153  1.00 90.32           N  
ATOM    291  CA  ALA    40      -0.258 -26.270  23.572  1.00 90.32           C  
ATOM    292  C   ALA    40      -1.115 -25.050  23.897  1.00 90.32           C  
ATOM    293  O   ALA    40      -1.862 -24.563  23.045  1.00 90.32           O  
ATOM    294  CB  ALA    40      -0.938 -27.542  24.072  1.00 90.32           C  
ATOM    295  N   TYR    41      -0.934 -24.596  25.085  1.00 89.56           N  
ATOM    296  CA  TYR    41      -1.685 -23.419  25.507  1.00 89.56           C  
ATOM    297  C   TYR    41      -1.278 -22.193  24.697  1.00 89.56           C  
ATOM    298  O   TYR    41      -2.132 -21.417  24.264  1.00 89.56           O  
ATOM    299  CB  TYR    41      -1.471 -23.152  27.000  1.00 89.56           C  
ATOM    300  CG  TYR    41      -2.199 -21.931  27.508  1.00 89.56           C  
ATOM    301  CD1 TYR    41      -1.515 -20.743  27.760  1.00 89.56           C  
ATOM    302  CD2 TYR    41      -3.570 -21.962  27.739  1.00 89.56           C  
ATOM    303  CE1 TYR    41      -2.181 -19.615  28.230  1.00 89.56           C  
ATOM    304  CE2 TYR    41      -4.247 -20.841  28.209  1.00 89.56           C  
ATOM    305  CZ  TYR    41      -3.544 -19.674  28.451  1.00 89.56           C  
ATOM    306  OH  TYR    41      -4.209 -18.561  28.916  1.00 89.56           O  
ATOM    307  N   ARG    42      -0.027 -21.956  24.419  1.00 85.83           N  
ATOM    308  CA  ARG    42       0.450 -20.821  23.636  1.00 85.83           C  
ATOM    309  C   ARG    42      -0.027 -20.915  22.190  1.00 85.83           C  
ATOM    310  O   ARG    42      -0.383 -19.903  21.582  1.00 85.83           O  
ATOM    311  CB  ARG    42       1.978 -20.742  23.679  1.00 85.83           C  
ATOM    312  CG  ARG    42       2.527 -20.130  24.957  1.00 85.83           C  
ATOM    313  CD  ARG    42       4.030 -19.899  24.872  1.00 85.83           C  
ATOM    314  NE  ARG    42       4.588 -19.500  26.161  1.00 85.83           N  
ATOM    315  CZ  ARG    42       5.873 -19.234  26.381  1.00 85.83           C  
ATOM    316  NH1 ARG    42       6.761 -19.318  25.397  1.00 85.83           N  
ATOM    317  NH2 ARG    42       6.273 -18.880  27.593  1.00 85.83           N  
ATOM    318  N   LYS    43      -0.111 -22.102  21.739  1.00 84.85           N  
ATOM    319  CA  LYS    43      -0.552 -22.295  20.360  1.00 84.85           C  
ATOM    320  C   LYS    43      -2.048 -22.032  20.220  1.00 84.85           C  
ATOM    321  O   LYS    43      -2.506 -21.562  19.177  1.00 84.85           O  
ATOM    322  CB  LYS    43      -0.221 -23.710  19.884  1.00 84.85           C  
ATOM    323  CG  LYS    43       1.165 -23.849  19.272  1.00 84.85           C  
ATOM    324  CD  LYS    43       1.358 -25.217  18.630  1.00 84.85           C  
ATOM    325  CE  LYS    43       2.775 -25.393  18.102  1.00 84.85           C  
ATOM    326  NZ  LYS    43       2.956 -26.716  17.431  1.00 84.85           N  
ATOM    327  N   LEU    44      -2.743 -22.261  21.353  1.00 88.33           N  
ATOM    328  CA  LEU    44      -4.195 -22.123  21.295  1.00 88.33           C  
ATOM    329  C   LEU    44      -4.610 -20.667  21.475  1.00 88.33           C  
ATOM    330  O   LEU    44      -5.668 -20.255  20.993  1.00 88.33           O  
ATOM    331  CB  LEU    44      -4.859 -22.992  22.366  1.00 88.33           C  
ATOM    332  CG  LEU    44      -5.003 -24.479  22.039  1.00 88.33           C  
ATOM    333  CD1 LEU    44      -5.189 -25.288  23.319  1.00 88.33           C  
ATOM    334  CD2 LEU    44      -6.170 -24.706  21.084  1.00 88.33           C  
ATOM    335  N   THR    45      -3.731 -19.912  22.086  1.00 90.46           N  
ATOM    336  CA  THR    45      -4.170 -18.567  22.443  1.00 90.46           C  
ATOM    337  C   THR    45      -3.550 -17.530  21.511  1.00 90.46           C  
ATOM    338  O   THR    45      -3.941 -16.361  21.526  1.00 90.46           O  
ATOM    339  CB  THR    45      -3.810 -18.230  23.902  1.00 90.46           C  
ATOM    340  OG1 THR    45      -2.409 -18.452  24.105  1.00 90.46           O  
ATOM    341  CG2 THR    45      -4.597 -19.099  24.878  1.00 90.46           C  
ATOM    342  N   ASN    46      -2.605 -17.975  20.656  1.00 92.33           N  
ATOM    343  CA  ASN    46      -1.875 -16.992  19.863  1.00 92.33           C  
ATOM    344  C   ASN    46      -1.943 -17.311  18.373  1.00 92.33           C  
ATOM    345  O   ASN    46      -2.077 -18.475  17.988  1.00 92.33           O  
ATOM    346  CB  ASN    46      -0.418 -16.906  20.322  1.00 92.33           C  
ATOM    347  CG  ASN    46      -0.278 -16.328  21.717  1.00 92.33           C  
ATOM    348  OD1 ASN    46      -1.081 -15.492  22.139  1.00 92.33           O  
ATOM    349  ND2 ASN    46       0.742 -16.770  22.442  1.00 92.33           N  
ATOM    350  N   THR    47      -2.083 -16.302  17.568  1.00 93.48           N  
ATOM    351  CA  THR    47      -1.909 -16.385  16.122  1.00 93.48           C  
ATOM    352  C   THR    47      -0.502 -15.949  15.721  1.00 93.48           C  
ATOM    353  O   THR    47      -0.061 -14.855  16.078  1.00 93.48           O  
ATOM    354  CB  THR    47      -2.947 -15.522  15.383  1.00 93.48           C  
ATOM    355  OG1 THR    47      -4.264 -15.942  15.759  1.00 93.48           O  
ATOM    356  CG2 THR    47      -2.796 -15.654  13.871  1.00 93.48           C  
ATOM    357  N   THR    48       0.228 -16.831  15.095  1.00 95.28           N  
ATOM    358  CA  THR    48       1.589 -16.563  14.645  1.00 95.28           C  
ATOM    359  C   THR    48       1.600 -16.134  13.180  1.00 95.28           C  
ATOM    360  O   THR    48       0.969 -16.774  12.336  1.00 95.28           O  
ATOM    361  CB  THR    48       2.491 -17.797  14.827  1.00 95.28           C  
ATOM    362  OG1 THR    48       2.458 -18.207  16.200  1.00 95.28           O  
ATOM    363  CG2 THR    48       3.933 -17.487  14.436  1.00 95.28           C  
ATOM    364  N   VAL    49       2.194 -15.038  12.874  1.00 96.12           N  
ATOM    365  CA  VAL    49       2.270 -14.487  11.525  1.00 96.12           C  
ATOM    366  C   VAL    49       3.731 -14.309  11.121  1.00 96.12           C  
ATOM    367  O   VAL    49       4.550 -13.846  11.919  1.00 96.12           O  
ATOM    368  CB  VAL    49       1.519 -13.141  11.419  1.00 96.12           C  
ATOM    369  CG1 VAL    49       1.605 -12.585   9.999  1.00 96.12           C  
ATOM    370  CG2 VAL    49       0.061 -13.309  11.843  1.00 96.12           C  
ATOM    371  N   THR    50       4.084 -14.703   9.882  1.00 96.77           N  
ATOM    372  CA  THR    50       5.392 -14.471   9.279  1.00 96.77           C  
ATOM    373  C   THR    50       5.321 -13.346   8.250  1.00 96.77           C  
ATOM    374  O   THR    50       4.612 -13.458   7.248  1.00 96.77           O  
ATOM    375  CB  THR    50       5.933 -15.748   8.611  1.00 96.77           C  
ATOM    376  OG1 THR    50       5.954 -16.811   9.572  1.00 96.77           O  
ATOM    377  CG2 THR    50       7.345 -15.533   8.077  1.00 96.77           C  
ATOM    378  N   ALA    51       6.018 -12.243   8.516  1.00 96.51           N  
ATOM    379  CA  ALA    51       6.015 -11.090   7.620  1.00 96.51           C  
ATOM    380  C   ALA    51       7.403 -10.846   7.035  1.00 96.51           C  
ATOM    381  O   ALA    51       8.400 -10.861   7.760  1.00 96.51           O  
ATOM    382  CB  ALA    51       5.525  -9.845   8.355  1.00 96.51           C  
ATOM    383  N   TYR    52       7.502 -10.623   5.747  1.00 96.74           N  
ATOM    384  CA  TYR    52       8.740 -10.297   5.048  1.00 96.74           C  
ATOM    385  C   TYR    52       8.831  -8.801   4.770  1.00 96.74           C  
ATOM    386  O   TYR    52       7.929  -8.221   4.161  1.00 96.74           O  
ATOM    387  CB  TYR    52       8.838 -11.079   3.735  1.00 96.74           C  
ATOM    388  CG  TYR    52       8.999 -12.567   3.925  1.00 96.74           C  
ATOM    389  CD1 TYR    52      10.242 -13.121   4.222  1.00 96.74           C  
ATOM    390  CD2 TYR    52       7.909 -13.423   3.808  1.00 96.74           C  
ATOM    391  CE1 TYR    52      10.396 -14.492   4.397  1.00 96.74           C  
ATOM    392  CE2 TYR    52       8.051 -14.796   3.980  1.00 96.74           C  
ATOM    393  CZ  TYR    52       9.296 -15.320   4.274  1.00 96.74           C  
ATOM    394  OH  TYR    52       9.443 -16.678   4.446  1.00 96.74           O  
ATOM    395  N   PHE    53       9.855  -8.074   5.251  1.00 95.48           N  
ATOM    396  CA  PHE    53      10.133  -6.659   5.037  1.00 95.48           C  
ATOM    397  C   PHE    53      11.346  -6.476   4.133  1.00 95.48           C  
ATOM    398  O   PHE    53      12.246  -7.317   4.115  1.00 95.48           O  
ATOM    399  CB  PHE    53      10.364  -5.948   6.375  1.00 95.48           C  
ATOM    400  CG  PHE    53       9.139  -5.881   7.246  1.00 95.48           C  
ATOM    401  CD1 PHE    53       8.322  -4.756   7.236  1.00 95.48           C  
ATOM    402  CD2 PHE    53       8.803  -6.943   8.075  1.00 95.48           C  
ATOM    403  CE1 PHE    53       7.188  -4.691   8.041  1.00 95.48           C  
ATOM    404  CE2 PHE    53       7.671  -6.885   8.882  1.00 95.48           C  
ATOM    405  CZ  PHE    53       6.865  -5.758   8.864  1.00 95.48           C  
ATOM    406  N   PRO    54      11.316  -5.538   3.296  1.00 91.38           N  
ATOM    407  CA  PRO    54      12.510  -5.274   2.490  1.00 91.38           C  
ATOM    408  C   PRO    54      13.728  -4.917   3.339  1.00 91.38           C  
ATOM    409  O   PRO    54      14.861  -5.223   2.959  1.00 91.38           O  
ATOM    410  CB  PRO    54      12.090  -4.091   1.614  1.00 91.38           C  
ATOM    411  CG  PRO    54      10.878  -3.530   2.285  1.00 91.38           C  
ATOM    412  CD  PRO    54      10.280  -4.595   3.159  1.00 91.38           C  
ATOM    413  N   GLU    55      13.420  -4.238   4.492  1.00 88.39           N  
ATOM    414  CA  GLU    55      14.466  -3.815   5.419  1.00 88.39           C  
ATOM    415  C   GLU    55      13.914  -3.640   6.831  1.00 88.39           C  
ATOM    416  O   GLU    55      12.757  -3.253   7.007  1.00 88.39           O  
ATOM    417  CB  GLU    55      15.113  -2.513   4.941  1.00 88.39           C  
ATOM    418  CG  GLU    55      16.289  -2.062   5.794  1.00 88.39           C  
ATOM    419  CD  GLU    55      16.910  -0.758   5.319  1.00 88.39           C  
ATOM    420  OE1 GLU    55      17.886  -0.286   5.945  1.00 88.39           O  
ATOM    421  OE2 GLU    55      16.416  -0.202   4.313  1.00 88.39           O  
ATOM    422  N   VAL    56      14.618  -4.124   7.798  1.00 87.40           N  
ATOM    423  CA  VAL    56      14.244  -3.945   9.197  1.00 87.40           C  
ATOM    424  C   VAL    56      15.374  -3.245   9.949  1.00 87.40           C  
ATOM    425  O   VAL    56      16.503  -3.738   9.985  1.00 87.40           O  
ATOM    426  CB  VAL    56      13.911  -5.294   9.872  1.00 87.40           C  
ATOM    427  CG1 VAL    56      13.510  -5.084  11.331  1.00 87.40           C  
ATOM    428  CG2 VAL    56      12.800  -6.013   9.108  1.00 87.40           C  
ATOM    429  N   LEU    57      15.182  -1.998  10.383  1.00 81.94           N  
ATOM    430  CA  LEU    57      16.171  -1.307  11.203  1.00 81.94           C  
ATOM    431  C   LEU    57      15.634  -1.059  12.608  1.00 81.94           C  
ATOM    432  O   LEU    57      14.480  -0.658  12.775  1.00 81.94           O  
ATOM    433  CB  LEU    57      16.571   0.021  10.555  1.00 81.94           C  
ATOM    434  CG  LEU    57      17.373  -0.072   9.256  1.00 81.94           C  
ATOM    435  CD1 LEU    57      17.353   1.265   8.523  1.00 81.94           C  
ATOM    436  CD2 LEU    57      18.806  -0.510   9.542  1.00 81.94           C  
ATOM    437  N   ALA    58      16.355  -1.387  13.576  1.00 85.45           N  
ATOM    438  CA  ALA    58      16.100  -1.067  14.978  1.00 85.45           C  
ATOM    439  C   ALA    58      14.883  -1.826  15.501  1.00 85.45           C  
ATOM    440  O   ALA    58      14.057  -1.264  16.224  1.00 85.45           O  
ATOM    441  CB  ALA    58      15.901   0.436  15.153  1.00 85.45           C  
ATOM    442  N   LEU    59      14.531  -2.956  14.931  1.00 89.09           N  
ATOM    443  CA  LEU    59      13.521  -3.879  15.436  1.00 89.09           C  
ATOM    444  C   LEU    59      14.172  -5.105  16.068  1.00 89.09           C  
ATOM    445  O   LEU    59      15.085  -5.697  15.487  1.00 89.09           O  
ATOM    446  CB  LEU    59      12.578  -4.311  14.310  1.00 89.09           C  
ATOM    447  CG  LEU    59      11.216  -4.859  14.738  1.00 89.09           C  
ATOM    448  CD1 LEU    59      10.328  -3.730  15.252  1.00 89.09           C  
ATOM    449  CD2 LEU    59      10.544  -5.589  13.579  1.00 89.09           C  
ATOM    450  N   TYR    60      13.780  -5.476  17.298  1.00 91.98           N  
ATOM    451  CA  TYR    60      14.362  -6.583  18.049  1.00 91.98           C  
ATOM    452  C   TYR    60      13.291  -7.586  18.460  1.00 91.98           C  
ATOM    453  O   TYR    60      12.112  -7.237  18.565  1.00 91.98           O  
ATOM    454  CB  TYR    60      15.096  -6.066  19.289  1.00 91.98           C  
ATOM    455  CG  TYR    60      16.195  -5.079  18.977  1.00 91.98           C  
ATOM    456  CD1 TYR    60      17.458  -5.515  18.585  1.00 91.98           C  
ATOM    457  CD2 TYR    60      15.972  -3.710  19.073  1.00 91.98           C  
ATOM    458  CE1 TYR    60      18.474  -4.610  18.298  1.00 91.98           C  
ATOM    459  CE2 TYR    60      16.981  -2.796  18.789  1.00 91.98           C  
ATOM    460  CZ  TYR    60      18.227  -3.254  18.402  1.00 91.98           C  
ATOM    461  OH  TYR    60      19.229  -2.354  18.119  1.00 91.98           O  
ATOM    462  N   PRO    61      13.702  -8.882  18.626  1.00 94.64           N  
ATOM    463  CA  PRO    61      12.790  -9.856  19.231  1.00 94.64           C  
ATOM    464  C   PRO    61      12.278  -9.413  20.600  1.00 94.64           C  
ATOM    465  O   PRO    61      13.058  -8.944  21.433  1.00 94.64           O  
ATOM    466  CB  PRO    61      13.649 -11.116  19.352  1.00 94.64           C  
ATOM    467  CG  PRO    61      14.711 -10.956  18.312  1.00 94.64           C  
ATOM    468  CD  PRO    61      15.039  -9.495  18.188  1.00 94.64           C  
ATOM    469  N   GLY    62      11.086  -9.469  20.816  1.00 93.60           N  
ATOM    470  CA  GLY    62      10.451  -9.026  22.047  1.00 93.60           C  
ATOM    471  C   GLY    62       9.728  -7.701  21.903  1.00 93.60           C  
ATOM    472  O   GLY    62       8.952  -7.312  22.778  1.00 93.60           O  
ATOM    473  N   ASP    63      10.012  -6.997  20.813  1.00 93.14           N  
ATOM    474  CA  ASP    63       9.326  -5.726  20.605  1.00 93.14           C  
ATOM    475  C   ASP    63       7.826  -5.936  20.414  1.00 93.14           C  
ATOM    476  O   ASP    63       7.386  -7.036  20.073  1.00 93.14           O  
ATOM    477  CB  ASP    63       9.912  -4.991  19.398  1.00 93.14           C  
ATOM    478  CG  ASP    63      11.236  -4.311  19.703  1.00 93.14           C  
ATOM    479  OD1 ASP    63      11.624  -4.237  20.888  1.00 93.14           O  
ATOM    480  OD2 ASP    63      11.894  -3.844  18.749  1.00 93.14           O  
ATOM    481  N   LYS    64       7.065  -4.921  20.519  1.00 95.80           N  
ATOM    482  CA  LYS    64       5.608  -4.972  20.602  1.00 95.80           C  
ATOM    483  C   LYS    64       4.979  -5.007  19.212  1.00 95.80           C  
ATOM    484  O   LYS    64       5.522  -4.434  18.265  1.00 95.80           O  
ATOM    485  CB  LYS    64       5.073  -3.776  21.390  1.00 95.80           C  
ATOM    486  CG  LYS    64       5.642  -3.655  22.795  1.00 95.80           C  
ATOM    487  CD  LYS    64       5.245  -2.337  23.448  1.00 95.80           C  
ATOM    488  CE  LYS    64       5.947  -2.141  24.785  1.00 95.80           C  
ATOM    489  NZ  LYS    64       5.664  -0.795  25.367  1.00 95.80           N  
ATOM    490  N   VAL    65       3.877  -5.739  19.091  1.00 95.98           N  
ATOM    491  CA  VAL    65       2.980  -5.736  17.941  1.00 95.98           C  
ATOM    492  C   VAL    65       1.658  -5.070  18.317  1.00 95.98           C  
ATOM    493  O   VAL    65       1.051  -5.412  19.335  1.00 95.98           O  
ATOM    494  CB  VAL    65       2.725  -7.167  17.416  1.00 95.98           C  
ATOM    495  CG1 VAL    65       1.725  -7.148  16.261  1.00 95.98           C  
ATOM    496  CG2 VAL    65       4.037  -7.816  16.980  1.00 95.98           C  
ATOM    497  N   LEU    66       1.228  -4.121  17.565  1.00 95.34           N  
ATOM    498  CA  LEU    66       0.040  -3.335  17.878  1.00 95.34           C  
ATOM    499  C   LEU    66      -1.059  -3.578  16.848  1.00 95.34           C  
ATOM    500  O   LEU    66      -0.773  -3.902  15.694  1.00 95.34           O  
ATOM    501  CB  LEU    66       0.383  -1.844  17.934  1.00 95.34           C  
ATOM    502  CG  LEU    66       1.613  -1.462  18.759  1.00 95.34           C  
ATOM    503  CD1 LEU    66       1.913   0.025  18.606  1.00 95.34           C  
ATOM    504  CD2 LEU    66       1.406  -1.822  20.226  1.00 95.34           C  
ATOM    505  N   ILE    67      -2.300  -3.474  17.265  1.00 91.94           N  
ATOM    506  CA  ILE    67      -3.495  -3.320  16.442  1.00 91.94           C  
ATOM    507  C   ILE    67      -4.223  -2.033  16.824  1.00 91.94           C  
ATOM    508  O   ILE    67      -4.636  -1.864  17.974  1.00 91.94           O  
ATOM    509  CB  ILE    67      -4.441  -4.533  16.586  1.00 91.94           C  
ATOM    510  CG1 ILE    67      -3.740  -5.815  16.120  1.00 91.94           C  
ATOM    511  CG2 ILE    67      -5.738  -4.303  15.804  1.00 91.94           C  
ATOM    512  CD1 ILE    67      -4.544  -7.084  16.366  1.00 91.94           C  
ATOM    513  N   MET    68      -4.246  -1.099  15.935  1.00 87.47           N  
ATOM    514  CA  MET    68      -4.909   0.174  16.202  1.00 87.47           C  
ATOM    515  C   MET    68      -4.221   0.918  17.341  1.00 87.47           C  
ATOM    516  O   MET    68      -4.886   1.497  18.201  1.00 87.47           O  
ATOM    517  CB  MET    68      -6.385  -0.048  16.538  1.00 87.47           C  
ATOM    518  CG  MET    68      -7.180  -0.690  15.413  1.00 87.47           C  
ATOM    519  SD  MET    68      -7.282   0.379  13.925  1.00 87.47           S  
ATOM    520  CE  MET    68      -8.380   1.683  14.542  1.00 87.47           C  
ATOM    521  N   GLY    69      -3.075   0.615  17.607  1.00 86.29           N  
ATOM    522  CA  GLY    69      -2.316   1.339  18.614  1.00 86.29           C  
ATOM    523  C   GLY    69      -2.280   0.633  19.956  1.00 86.29           C  
ATOM    524  O   GLY    69      -1.663   1.122  20.904  1.00 86.29           O  
ATOM    525  N   VAL    70      -2.968  -0.510  20.054  1.00 90.96           N  
ATOM    526  CA  VAL    70      -3.007  -1.257  21.307  1.00 90.96           C  
ATOM    527  C   VAL    70      -2.090  -2.475  21.211  1.00 90.96           C  
ATOM    528  O   VAL    70      -2.153  -3.233  20.241  1.00 90.96           O  
ATOM    529  CB  VAL    70      -4.445  -1.700  21.659  1.00 90.96           C  
ATOM    530  CG1 VAL    70      -4.458  -2.514  22.952  1.00 90.96           C  
ATOM    531  CG2 VAL    70      -5.362  -0.484  21.781  1.00 90.96           C  
ATOM    532  N   ARG    71      -1.280  -2.681  22.206  1.00 93.28           N  
ATOM    533  CA  ARG    71      -0.376  -3.825  22.247  1.00 93.28           C  
ATOM    534  C   ARG    71      -1.152  -5.132  22.377  1.00 93.28           C  
ATOM    535  O   ARG    71      -1.892  -5.326  23.344  1.00 93.28           O  
ATOM    536  CB  ARG    71       0.616  -3.687  23.404  1.00 93.28           C  
ATOM    537  CG  ARG    71       1.532  -4.889  23.577  1.00 93.28           C  
ATOM    538  CD  ARG    71       2.561  -4.659  24.675  1.00 93.28           C  
ATOM    539  NE  ARG    71       3.443  -5.812  24.836  1.00 93.28           N  
ATOM    540  CZ  ARG    71       4.380  -5.924  25.774  1.00 93.28           C  
ATOM    541  NH1 ARG    71       4.575  -4.952  26.657  1.00 93.28           N  
ATOM    542  NH2 ARG    71       5.127  -7.017  25.829  1.00 93.28           N  
ATOM    543  N   VAL    72      -0.925  -6.065  21.473  1.00 93.74           N  
ATOM    544  CA  VAL    72      -1.670  -7.319  21.472  1.00 93.74           C  
ATOM    545  C   VAL    72      -0.701  -8.495  21.368  1.00 93.74           C  
ATOM    546  O   VAL    72      -1.108  -9.654  21.480  1.00 93.74           O  
ATOM    547  CB  VAL    72      -2.695  -7.370  20.317  1.00 93.74           C  
ATOM    548  CG1 VAL    72      -3.793  -6.329  20.524  1.00 93.74           C  
ATOM    549  CG2 VAL    72      -1.997  -7.155  18.975  1.00 93.74           C  
ATOM    550  N   GLY    73       0.612  -8.175  21.137  1.00 94.83           N  
ATOM    551  CA  GLY    73       1.562  -9.259  20.943  1.00 94.83           C  
ATOM    552  C   GLY    73       3.007  -8.796  20.960  1.00 94.83           C  
ATOM    553  O   GLY    73       3.310  -7.708  21.453  1.00 94.83           O  
ATOM    554  N   SER    74       3.895  -9.719  20.538  1.00 95.83           N  
ATOM    555  CA  SER    74       5.324  -9.426  20.506  1.00 95.83           C  
ATOM    556  C   SER    74       6.014 -10.165  19.365  1.00 95.83           C  
ATOM    557  O   SER    74       5.457 -11.111  18.804  1.00 95.83           O  
ATOM    558  CB  SER    74       5.978  -9.802  21.837  1.00 95.83           C  
ATOM    559  OG  SER    74       5.835 -11.188  22.094  1.00 95.83           O  
ATOM    560  N   ILE    75       7.164  -9.686  18.972  1.00 96.13           N  
ATOM    561  CA  ILE    75       7.973 -10.285  17.915  1.00 96.13           C  
ATOM    562  C   ILE    75       8.741 -11.483  18.469  1.00 96.13           C  
ATOM    563  O   ILE    75       9.389 -11.384  19.513  1.00 96.13           O  
ATOM    564  CB  ILE    75       8.951  -9.258  17.302  1.00 96.13           C  
ATOM    565  CG1 ILE    75       8.177  -8.114  16.637  1.00 96.13           C  
ATOM    566  CG2 ILE    75       9.890  -9.939  16.301  1.00 96.13           C  
ATOM    567  CD1 ILE    75       9.054  -6.953  16.188  1.00 96.13           C  
ATOM    568  N   ASP    76       8.743 -12.563  17.831  1.00 95.46           N  
ATOM    569  CA  ASP    76       9.413 -13.785  18.265  1.00 95.46           C  
ATOM    570  C   ASP    76      10.852 -13.832  17.758  1.00 95.46           C  
ATOM    571  O   ASP    76      11.789 -13.973  18.547  1.00 95.46           O  
ATOM    572  CB  ASP    76       8.645 -15.018  17.784  1.00 95.46           C  
ATOM    573  CG  ASP    76       7.262 -15.133  18.400  1.00 95.46           C  
ATOM    574  OD1 ASP    76       7.059 -14.659  19.538  1.00 95.46           O  
ATOM    575  OD2 ASP    76       6.367 -15.707  17.743  1.00 95.46           O  
ATOM    576  N   SER    77      10.991 -13.650  16.437  1.00 95.67           N  
ATOM    577  CA  SER    77      12.323 -13.729  15.845  1.00 95.67           C  
ATOM    578  C   SER    77      12.417 -12.881  14.581  1.00 95.67           C  
ATOM    579  O   SER    77      11.400 -12.581  13.951  1.00 95.67           O  
ATOM    580  CB  SER    77      12.681 -15.180  15.523  1.00 95.67           C  
ATOM    581  OG  SER    77      11.837 -15.693  14.507  1.00 95.67           O  
ATOM    582  N   ILE    78      13.623 -12.436  14.279  1.00 95.36           N  
ATOM    583  CA  ILE    78      13.959 -11.694  13.069  1.00 95.36           C  
ATOM    584  C   ILE    78      15.165 -12.336  12.388  1.00 95.36           C  
ATOM    585  O   ILE    78      16.242 -12.432  12.981  1.00 95.36           O  
ATOM    586  CB  ILE    78      14.247 -10.208  13.379  1.00 95.36           C  
ATOM    587  CG1 ILE    78      13.049  -9.569  14.092  1.00 95.36           C  
ATOM    588  CG2 ILE    78      14.590  -9.445  12.096  1.00 95.36           C  
ATOM    589  CD1 ILE    78      13.311  -8.157  14.597  1.00 95.36           C  
ATOM    590  N   GLU    79      15.018 -12.838  11.230  1.00 95.18           N  
ATOM    591  CA  GLU    79      16.065 -13.519  10.475  1.00 95.18           C  
ATOM    592  C   GLU    79      16.139 -13.001   9.042  1.00 95.18           C  
ATOM    593  O   GLU    79      15.172 -12.432   8.532  1.00 95.18           O  
ATOM    594  CB  GLU    79      15.832 -15.032  10.476  1.00 95.18           C  
ATOM    595  CG  GLU    79      15.755 -15.642  11.869  1.00 95.18           C  
ATOM    596  CD  GLU    79      15.346 -17.106  11.861  1.00 95.18           C  
ATOM    597  OE1 GLU    79      15.267 -17.720  12.949  1.00 95.18           O  
ATOM    598  OE2 GLU    79      15.103 -17.644  10.757  1.00 95.18           O  
ATOM    599  N   THR    80      17.316 -13.215   8.477  1.00 93.38           N  
ATOM    600  CA  THR    80      17.481 -12.880   7.066  1.00 93.38           C  
ATOM    601  C   THR    80      17.034 -14.039   6.179  1.00 93.38           C  
ATOM    602  O   THR    80      17.274 -15.204   6.503  1.00 93.38           O  
ATOM    603  CB  THR    80      18.943 -12.519   6.745  1.00 93.38           C  
ATOM    604  OG1 THR    80      19.785 -13.633   7.064  1.00 93.38           O  
ATOM    605  CG2 THR    80      19.398 -11.305   7.550  1.00 93.38           C  
ATOM    606  N   ALA    81      16.147 -13.759   5.284  1.00 91.18           N  
ATOM    607  CA  ALA    81      15.721 -14.696   4.247  1.00 91.18           C  
ATOM    608  C   ALA    81      16.083 -14.179   2.858  1.00 91.18           C  
ATOM    609  O   ALA    81      15.238 -13.616   2.158  1.00 91.18           O  
ATOM    610  CB  ALA    81      14.218 -14.949   4.342  1.00 91.18           C  
ATOM    611  N   GLY    82      17.402 -14.299   2.425  1.00 91.25           N  
ATOM    612  CA  GLY    82      17.853 -13.812   1.131  1.00 91.25           C  
ATOM    613  C   GLY    82      17.983 -12.302   1.074  1.00 91.25           C  
ATOM    614  O   GLY    82      18.801 -11.717   1.786  1.00 91.25           O  
ATOM    615  N   ASP    83      17.082 -11.696   0.210  1.00 91.30           N  
ATOM    616  CA  ASP    83      17.155 -10.249   0.034  1.00 91.30           C  
ATOM    617  C   ASP    83      16.100  -9.538   0.879  1.00 91.30           C  
ATOM    618  O   ASP    83      15.827  -8.354   0.674  1.00 91.30           O  
ATOM    619  CB  ASP    83      16.985  -9.877  -1.440  1.00 91.30           C  
ATOM    620  CG  ASP    83      15.673 -10.368  -2.028  1.00 91.30           C  
ATOM    621  OD1 ASP    83      15.024 -11.247  -1.421  1.00 91.30           O  
ATOM    622  OD2 ASP    83      15.287  -9.872  -3.109  1.00 91.30           O  
ATOM    623  N   LYS    84      15.399 -10.350   1.715  1.00 92.96           N  
ATOM    624  CA  LYS    84      14.367  -9.779   2.576  1.00 92.96           C  
ATOM    625  C   LYS    84      14.588 -10.173   4.033  1.00 92.96           C  
ATOM    626  O   LYS    84      15.518 -10.919   4.346  1.00 92.96           O  
ATOM    627  CB  LYS    84      12.978 -10.224   2.117  1.00 92.96           C  
ATOM    628  CG  LYS    84      12.781 -10.180   0.608  1.00 92.96           C  
ATOM    629  CD  LYS    84      11.417 -10.726   0.207  1.00 92.96           C  
ATOM    630  CE  LYS    84      11.270 -10.808  -1.307  1.00 92.96           C  
ATOM    631  NZ  LYS    84      10.005 -11.495  -1.704  1.00 92.96           N  
ATOM    632  N   MET    85      13.808  -9.518   4.878  1.00 95.24           N  
ATOM    633  CA  MET    85      13.847  -9.830   6.304  1.00 95.24           C  
ATOM    634  C   MET    85      12.582 -10.565   6.735  1.00 95.24           C  
ATOM    635  O   MET    85      11.472 -10.148   6.399  1.00 95.24           O  
ATOM    636  CB  MET    85      14.019  -8.555   7.130  1.00 95.24           C  
ATOM    637  CG  MET    85      15.267  -7.761   6.781  1.00 95.24           C  
ATOM    638  SD  MET    85      16.810  -8.705   7.092  1.00 95.24           S  
ATOM    639  CE  MET    85      16.701  -8.913   8.892  1.00 95.24           C  
ATOM    640  N   LYS    86      12.796 -11.757   7.345  1.00 96.55           N  
ATOM    641  CA  LYS    86      11.702 -12.562   7.881  1.00 96.55           C  
ATOM    642  C   LYS    86      11.450 -12.238   9.351  1.00 96.55           C  
ATOM    643  O   LYS    86      12.307 -12.485  10.202  1.00 96.55           O  
ATOM    644  CB  LYS    86      12.002 -14.053   7.718  1.00 96.55           C  
ATOM    645  CG  LYS    86      10.897 -14.966   8.226  1.00 96.55           C  
ATOM    646  CD  LYS    86      11.279 -16.435   8.091  1.00 96.55           C  
ATOM    647  CE  LYS    86      10.193 -17.349   8.644  1.00 96.55           C  
ATOM    648  NZ  LYS    86      10.533 -18.791   8.452  1.00 96.55           N  
ATOM    649  N   VAL    87      10.344 -11.646   9.612  1.00 96.67           N  
ATOM    650  CA  VAL    87       9.939 -11.304  10.971  1.00 96.67           C  
ATOM    651  C   VAL    87       8.758 -12.175  11.393  1.00 96.67           C  
ATOM    652  O   VAL    87       7.698 -12.142  10.763  1.00 96.67           O  
ATOM    653  CB  VAL    87       9.570  -9.809  11.095  1.00 96.67           C  
ATOM    654  CG1 VAL    87       9.158  -9.471  12.527  1.00 96.67           C  
ATOM    655  CG2 VAL    87      10.740  -8.933  10.651  1.00 96.67           C  
ATOM    656  N   VAL    88       8.910 -12.980  12.429  1.00 96.69           N  
ATOM    657  CA  VAL    88       7.863 -13.842  12.967  1.00 96.69           C  
ATOM    658  C   VAL    88       7.328 -13.252  14.271  1.00 96.69           C  
ATOM    659  O   VAL    88       8.095 -12.983  15.198  1.00 96.69           O  
ATOM    660  CB  VAL    88       8.376 -15.280  13.204  1.00 96.69           C  
ATOM    661  CG1 VAL    88       7.245 -16.184  13.688  1.00 96.69           C  
ATOM    662  CG2 VAL    88       9.002 -15.838  11.928  1.00 96.69           C  
ATOM    663  N   PHE    89       6.094 -12.961  14.295  1.00 96.35           N  
ATOM    664  CA  PHE    89       5.485 -12.415  15.502  1.00 96.35           C  
ATOM    665  C   PHE    89       4.154 -13.097  15.793  1.00 96.35           C  
ATOM    666  O   PHE    89       3.622 -13.819  14.947  1.00 96.35           O  
ATOM    667  CB  PHE    89       5.282 -10.902  15.367  1.00 96.35           C  
ATOM    668  CG  PHE    89       4.427 -10.507  14.193  1.00 96.35           C  
ATOM    669  CD1 PHE    89       5.005 -10.202  12.966  1.00 96.35           C  
ATOM    670  CD2 PHE    89       3.046 -10.441  14.316  1.00 96.35           C  
ATOM    671  CE1 PHE    89       4.216  -9.837  11.877  1.00 96.35           C  
ATOM    672  CE2 PHE    89       2.251 -10.077  13.232  1.00 96.35           C  
ATOM    673  CZ  PHE    89       2.838  -9.774  12.015  1.00 96.35           C  
ATOM    674  N   HIS    90       3.689 -12.935  16.957  1.00 95.79           N  
ATOM    675  CA  HIS    90       2.411 -13.499  17.374  1.00 95.79           C  
ATOM    676  C   HIS    90       1.545 -12.450  18.065  1.00 95.79           C  
ATOM    677  O   HIS    90       2.040 -11.390  18.455  1.00 95.79           O  
ATOM    678  CB  HIS    90       2.630 -14.694  18.303  1.00 95.79           C  
ATOM    679  CG  HIS    90       3.248 -14.328  19.615  1.00 95.79           C  
ATOM    680  ND1 HIS    90       2.501 -13.962  20.714  1.00 95.79           N  
ATOM    681  CD2 HIS    90       4.544 -14.276  20.004  1.00 95.79           C  
ATOM    682  CE1 HIS    90       3.313 -13.699  21.724  1.00 95.79           C  
ATOM    683  NE2 HIS    90       4.558 -13.881  21.319  1.00 95.79           N  
ATOM    684  N   PHE    91       0.283 -12.636  18.027  1.00 94.87           N  
ATOM    685  CA  PHE    91      -0.653 -11.811  18.781  1.00 94.87           C  
ATOM    686  C   PHE    91      -1.806 -12.651  19.316  1.00 94.87           C  
ATOM    687  O   PHE    91      -2.033 -13.771  18.851  1.00 94.87           O  
ATOM    688  CB  PHE    91      -1.193 -10.673  17.909  1.00 94.87           C  
ATOM    689  CG  PHE    91      -1.934 -11.144  16.687  1.00 94.87           C  
ATOM    690  CD1 PHE    91      -1.259 -11.379  15.495  1.00 94.87           C  
ATOM    691  CD2 PHE    91      -3.307 -11.353  16.731  1.00 94.87           C  
ATOM    692  CE1 PHE    91      -1.943 -11.815  14.362  1.00 94.87           C  
ATOM    693  CE2 PHE    91      -3.997 -11.789  15.603  1.00 94.87           C  
ATOM    694  CZ  PHE    91      -3.313 -12.018  14.420  1.00 94.87           C  
ATOM    695  N   ASN    92      -2.409 -12.177  20.333  1.00 92.59           N  
ATOM    696  CA  ASN    92      -3.537 -12.834  20.986  1.00 92.59           C  
ATOM    697  C   ASN    92      -4.721 -12.990  20.037  1.00 92.59           C  
ATOM    698  O   ASN    92      -5.158 -12.018  19.418  1.00 92.59           O  
ATOM    699  CB  ASN    92      -3.957 -12.061  22.238  1.00 92.59           C  
ATOM    700  CG  ASN    92      -4.875 -12.864  23.139  1.00 92.59           C  
ATOM    701  OD1 ASN    92      -5.603 -13.746  22.677  1.00 92.59           O  
ATOM    702  ND2 ASN    92      -4.846 -12.565  24.432  1.00 92.59           N  
ATOM    703  N   ASN    93      -5.226 -14.243  19.858  1.00 89.09           N  
ATOM    704  CA  ASN    93      -6.241 -14.534  18.850  1.00 89.09           C  
ATOM    705  C   ASN    93      -7.610 -14.001  19.263  1.00 89.09           C  
ATOM    706  O   ASN    93      -8.582 -14.132  18.518  1.00 89.09           O  
ATOM    707  CB  ASN    93      -6.315 -16.039  18.583  1.00 89.09           C  
ATOM    708  CG  ASN    93      -6.630 -16.839  19.832  1.00 89.09           C  
ATOM    709  OD1 ASN    93      -6.921 -16.274  20.889  1.00 89.09           O  
ATOM    710  ND2 ASN    93      -6.574 -18.161  19.719  1.00 89.09           N  
ATOM    711  N   LYS    94      -7.726 -13.441  20.461  1.00 90.53           N  
ATOM    712  CA  LYS    94      -8.978 -12.801  20.853  1.00 90.53           C  
ATOM    713  C   LYS    94      -9.273 -11.587  19.977  1.00 90.53           C  
ATOM    714  O   LYS    94     -10.432 -11.204  19.808  1.00 90.53           O  
ATOM    715  CB  LYS    94      -8.932 -12.388  22.324  1.00 90.53           C  
ATOM    716  CG  LYS    94     -10.160 -11.618  22.790  1.00 90.53           C  
ATOM    717  CD  LYS    94     -10.024 -11.174  24.240  1.00 90.53           C  
ATOM    718  CE  LYS    94     -11.193 -10.297  24.669  1.00 90.53           C  
ATOM    719  NZ  LYS    94     -11.037  -9.813  26.073  1.00 90.53           N  
ATOM    720  N   TYR    95      -8.180 -11.026  19.390  1.00 90.99           N  
ATOM    721  CA  TYR    95      -8.324  -9.882  18.497  1.00 90.99           C  
ATOM    722  C   TYR    95      -8.366 -10.329  17.040  1.00 90.99           C  
ATOM    723  O   TYR    95      -7.486 -11.061  16.583  1.00 90.99           O  
ATOM    724  CB  TYR    95      -7.175  -8.890  18.705  1.00 90.99           C  
ATOM    725  CG  TYR    95      -7.025  -8.426  20.133  1.00 90.99           C  
ATOM    726  CD1 TYR    95      -7.836  -7.415  20.646  1.00 90.99           C  
ATOM    727  CD2 TYR    95      -6.073  -8.995  20.972  1.00 90.99           C  
ATOM    728  CE1 TYR    95      -7.700  -6.983  21.961  1.00 90.99           C  
ATOM    729  CE2 TYR    95      -5.929  -8.570  22.288  1.00 90.99           C  
ATOM    730  CZ  TYR    95      -6.746  -7.565  22.773  1.00 90.99           C  
ATOM    731  OH  TYR    95      -6.607  -7.141  24.076  1.00 90.99           O  
ATOM    732  N   LYS    96      -9.355  -9.895  16.363  1.00 90.56           N  
ATOM    733  CA  LYS    96      -9.531 -10.297  14.971  1.00 90.56           C  
ATOM    734  C   LYS    96      -8.833  -9.324  14.025  1.00 90.56           C  
ATOM    735  O   LYS    96      -8.953  -8.107  14.179  1.00 90.56           O  
ATOM    736  CB  LYS    96     -11.018 -10.391  14.623  1.00 90.56           C  
ATOM    737  CG  LYS    96     -11.777 -11.437  15.425  1.00 90.56           C  
ATOM    738  CD  LYS    96     -13.259 -11.446  15.072  1.00 90.56           C  
ATOM    739  CE  LYS    96     -14.027 -12.463  15.906  1.00 90.56           C  
ATOM    740  NZ  LYS    96     -15.485 -12.458  15.580  1.00 90.56           N  
ATOM    741  N   VAL    97      -8.076  -9.870  13.120  1.00 92.50           N  
ATOM    742  CA  VAL    97      -7.386  -9.120  12.075  1.00 92.50           C  
ATOM    743  C   VAL    97      -7.846  -9.604  10.702  1.00 92.50           C  
ATOM    744  O   VAL    97      -7.886 -10.809  10.443  1.00 92.50           O  
ATOM    745  CB  VAL    97      -5.852  -9.252  12.201  1.00 92.50           C  
ATOM    746  CG1 VAL    97      -5.149  -8.433  11.120  1.00 92.50           C  
ATOM    747  CG2 VAL    97      -5.391  -8.815  13.590  1.00 92.50           C  
ATOM    748  N   PRO    98      -8.267  -8.632   9.846  1.00 93.49           N  
ATOM    749  CA  PRO    98      -8.712  -9.049   8.514  1.00 93.49           C  
ATOM    750  C   PRO    98      -7.627  -9.787   7.734  1.00 93.49           C  
ATOM    751  O   PRO    98      -6.436  -9.584   7.983  1.00 93.49           O  
ATOM    752  CB  PRO    98      -9.071  -7.726   7.832  1.00 93.49           C  
ATOM    753  CG  PRO    98      -8.308  -6.687   8.589  1.00 93.49           C  
ATOM    754  CD  PRO    98      -8.044  -7.203   9.974  1.00 93.49           C  
ATOM    755  N   GLU    99      -8.050 -10.598   6.807  1.00 92.26           N  
ATOM    756  CA  GLU    99      -7.136 -11.401   6.000  1.00 92.26           C  
ATOM    757  C   GLU    99      -6.248 -10.517   5.128  1.00 92.26           C  
ATOM    758  O   GLU    99      -5.128 -10.901   4.784  1.00 92.26           O  
ATOM    759  CB  GLU    99      -7.915 -12.388   5.127  1.00 92.26           C  
ATOM    760  CG  GLU    99      -7.031 -13.342   4.337  1.00 92.26           C  
ATOM    761  CD  GLU    99      -7.818 -14.308   3.466  1.00 92.26           C  
ATOM    762  OE1 GLU    99      -7.239 -15.316   3.002  1.00 92.26           O  
ATOM    763  OE2 GLU    99      -9.023 -14.053   3.244  1.00 92.26           O  
ATOM    764  N   ASN   100      -6.724  -9.332   4.747  1.00 89.57           N  
ATOM    765  CA  ASN   100      -5.942  -8.448   3.889  1.00 89.57           C  
ATOM    766  C   ASN   100      -5.159  -7.423   4.705  1.00 89.57           C  
ATOM    767  O   ASN   100      -4.886  -6.321   4.226  1.00 89.57           O  
ATOM    768  CB  ASN   100      -6.847  -7.743   2.877  1.00 89.57           C  
ATOM    769  CG  ASN   100      -7.899  -6.876   3.540  1.00 89.57           C  
ATOM    770  OD1 ASN   100      -8.274  -7.106   4.693  1.00 89.57           O  
ATOM    771  ND2 ASN   100      -8.383  -5.873   2.816  1.00 89.57           N  
ATOM    772  N   ALA   101      -4.906  -7.742   5.921  1.00 91.76           N  
ATOM    773  CA  ALA   101      -4.192  -6.813   6.793  1.00 91.76           C  
ATOM    774  C   ALA   101      -2.759  -6.602   6.313  1.00 91.76           C  
ATOM    775  O   ALA   101      -2.184  -7.470   5.652  1.00 91.76           O  
ATOM    776  CB  ALA   101      -4.198  -7.323   8.232  1.00 91.76           C  
ATOM    777  N   THR   102      -2.156  -5.434   6.523  1.00 94.42           N  
ATOM    778  CA  THR   102      -0.776  -5.056   6.237  1.00 94.42           C  
ATOM    779  C   THR   102      -0.003  -4.812   7.530  1.00 94.42           C  
ATOM    780  O   THR   102      -0.587  -4.422   8.544  1.00 94.42           O  
ATOM    781  CB  THR   102      -0.713  -3.798   5.352  1.00 94.42           C  
ATOM    782  OG1 THR   102      -1.313  -2.700   6.050  1.00 94.42           O  
ATOM    783  CG2 THR   102      -1.452  -4.013   4.036  1.00 94.42           C  
ATOM    784  N   ALA   103       1.250  -5.159   7.542  1.00 95.48           N  
ATOM    785  CA  ALA   103       2.148  -4.928   8.670  1.00 95.48           C  
ATOM    786  C   ALA   103       3.082  -3.752   8.395  1.00 95.48           C  
ATOM    787  O   ALA   103       3.810  -3.749   7.400  1.00 95.48           O  
ATOM    788  CB  ALA   103       2.958  -6.186   8.973  1.00 95.48           C  
ATOM    789  N   SER   104       3.054  -2.770   9.262  1.00 93.64           N  
ATOM    790  CA  SER   104       3.889  -1.583   9.112  1.00 93.64           C  
ATOM    791  C   SER   104       4.817  -1.405  10.309  1.00 93.64           C  
ATOM    792  O   SER   104       4.399  -1.576  11.456  1.00 93.64           O  
ATOM    793  CB  SER   104       3.022  -0.336   8.938  1.00 93.64           C  
ATOM    794  OG  SER   104       2.170  -0.468   7.814  1.00 93.64           O  
ATOM    795  N   ILE   105       6.040  -1.157  10.058  1.00 92.92           N  
ATOM    796  CA  ILE   105       6.986  -0.790  11.107  1.00 92.92           C  
ATOM    797  C   ILE   105       6.881   0.706  11.396  1.00 92.92           C  
ATOM    798  O   ILE   105       6.962   1.529  10.481  1.00 92.92           O  
ATOM    799  CB  ILE   105       8.434  -1.160  10.717  1.00 92.92           C  
ATOM    800  CG1 ILE   105       8.564  -2.676  10.523  1.00 92.92           C  
ATOM    801  CG2 ILE   105       9.424  -0.656  11.771  1.00 92.92           C  
ATOM    802  CD1 ILE   105       9.915  -3.116   9.973  1.00 92.92           C  
ATOM    803  N   LEU   106       6.594   1.070  12.582  1.00 88.34           N  
ATOM    804  CA  LEU   106       6.426   2.459  12.997  1.00 88.34           C  
ATOM    805  C   LEU   106       7.501   2.859  14.003  1.00 88.34           C  
ATOM    806  O   LEU   106       7.976   2.024  14.776  1.00 88.34           O  
ATOM    807  CB  LEU   106       5.038   2.673  13.605  1.00 88.34           C  
ATOM    808  CG  LEU   106       3.846   2.306  12.718  1.00 88.34           C  
ATOM    809  CD1 LEU   106       2.553   2.343  13.526  1.00 88.34           C  
ATOM    810  CD2 LEU   106       3.761   3.245  11.520  1.00 88.34           C  
ATOM    811  N   ASN   107       7.921   4.080  13.887  1.00 82.78           N  
ATOM    812  CA  ASN   107       8.824   4.697  14.853  1.00 82.78           C  
ATOM    813  C   ASN   107       8.103   5.734  15.710  1.00 82.78           C  
ATOM    814  O   ASN   107       7.883   6.864  15.270  1.00 82.78           O  
ATOM    815  CB  ASN   107      10.019   5.334  14.141  1.00 82.78           C  
ATOM    816  CG  ASN   107      11.151   5.674  15.091  1.00 82.78           C  
ATOM    817  OD1 ASN   107      11.046   5.462  16.302  1.00 82.78           O  
ATOM    818  ND2 ASN   107      12.241   6.203  14.549  1.00 82.78           N  
ATOM    819  N   PRO   108       7.670   5.287  16.907  1.00 75.40           N  
ATOM    820  CA  PRO   108       6.952   6.279  17.709  1.00 75.40           C  
ATOM    821  C   PRO   108       7.806   7.501  18.040  1.00 75.40           C  
ATOM    822  O   PRO   108       7.279   8.606  18.187  1.00 75.40           O  
ATOM    823  CB  PRO   108       6.586   5.508  18.979  1.00 75.40           C  
ATOM    824  CG  PRO   108       7.403   4.257  18.916  1.00 75.40           C  
ATOM    825  CD  PRO   108       7.938   4.108  17.520  1.00 75.40           C  
ATOM    826  N   SER   109       9.115   7.312  18.160  1.00 78.08           N  
ATOM    827  CA  SER   109      10.055   8.382  18.478  1.00 78.08           C  
ATOM    828  C   SER   109      11.462   8.040  18.001  1.00 78.08           C  
ATOM    829  O   SER   109      11.721   6.916  17.568  1.00 78.08           O  
ATOM    830  CB  SER   109      10.069   8.654  19.982  1.00 78.08           C  
ATOM    831  OG  SER   109      11.154   7.987  20.604  1.00 78.08           O  
ATOM    832  N   LEU   110      12.365   9.117  17.971  1.00 73.08           N  
ATOM    833  CA  LEU   110      13.717   8.931  17.456  1.00 73.08           C  
ATOM    834  C   LEU   110      14.540   8.055  18.395  1.00 73.08           C  
ATOM    835  O   LEU   110      15.476   7.380  17.960  1.00 73.08           O  
ATOM    836  CB  LEU   110      14.408  10.283  17.263  1.00 73.08           C  
ATOM    837  CG  LEU   110      14.031  11.063  16.003  1.00 73.08           C  
ATOM    838  CD1 LEU   110      14.342  12.545  16.184  1.00 73.08           C  
ATOM    839  CD2 LEU   110      14.761  10.503  14.788  1.00 73.08           C  
ATOM    840  N   VAL   111      14.005   7.900  19.649  1.00 77.02           N  
ATOM    841  CA  VAL   111      14.827   7.207  20.635  1.00 77.02           C  
ATOM    842  C   VAL   111      14.147   5.906  21.053  1.00 77.02           C  
ATOM    843  O   VAL   111      14.722   5.107  21.796  1.00 77.02           O  
ATOM    844  CB  VAL   111      15.092   8.091  21.875  1.00 77.02           C  
ATOM    845  CG1 VAL   111      16.577   8.433  21.987  1.00 77.02           C  
ATOM    846  CG2 VAL   111      14.250   9.364  21.811  1.00 77.02           C  
ATOM    847  N   ALA   112      12.936   5.665  20.534  1.00 76.43           N  
ATOM    848  CA  ALA   112      12.193   4.497  21.001  1.00 76.43           C  
ATOM    849  C   ALA   112      12.322   3.336  20.019  1.00 76.43           C  
ATOM    850  O   ALA   112      12.747   3.525  18.876  1.00 76.43           O  
ATOM    851  CB  ALA   112      10.722   4.851  21.211  1.00 76.43           C  
ATOM    852  N   SER   113      12.195   2.252  20.611  1.00 82.07           N  
ATOM    853  CA  SER   113      12.220   1.068  19.759  1.00 82.07           C  
ATOM    854  C   SER   113      11.024   1.041  18.814  1.00 82.07           C  
ATOM    855  O   SER   113       9.970   1.601  19.121  1.00 82.07           O  
ATOM    856  CB  SER   113      12.237  -0.204  20.609  1.00 82.07           C  
ATOM    857  OG  SER   113      11.064  -0.297  21.398  1.00 82.07           O  
ATOM    858  N   ARG   114      11.227   0.551  17.689  1.00 89.48           N  
ATOM    859  CA  ARG   114      10.158   0.450  16.701  1.00 89.48           C  
ATOM    860  C   ARG   114       9.175  -0.657  17.069  1.00 89.48           C  
ATOM    861  O   ARG   114       9.462  -1.486  17.935  1.00 89.48           O  
ATOM    862  CB  ARG   114      10.736   0.195  15.307  1.00 89.48           C  
ATOM    863  CG  ARG   114      11.573   1.344  14.768  1.00 89.48           C  
ATOM    864  CD  ARG   114      11.897   1.161  13.292  1.00 89.48           C  
ATOM    865  NE  ARG   114      12.643   2.297  12.759  1.00 89.48           N  
ATOM    866  CZ  ARG   114      12.956   2.465  11.478  1.00 89.48           C  
ATOM    867  NH1 ARG   114      12.590   1.569  10.568  1.00 89.48           N  
ATOM    868  NH2 ARG   114      13.639   3.536  11.102  1.00 89.48           N  
ATOM    869  N   VAL   115       8.010  -0.518  16.406  1.00 93.23           N  
ATOM    870  CA  VAL   115       6.934  -1.473  16.649  1.00 93.23           C  
ATOM    871  C   VAL   115       6.315  -1.903  15.321  1.00 93.23           C  
ATOM    872  O   VAL   115       6.522  -1.254  14.293  1.00 93.23           O  
ATOM    873  CB  VAL   115       5.848  -0.882  17.576  1.00 93.23           C  
ATOM    874  CG1 VAL   115       6.444  -0.503  18.931  1.00 93.23           C  
ATOM    875  CG2 VAL   115       5.190   0.331  16.920  1.00 93.23           C  
ATOM    876  N   ILE   116       5.669  -3.027  15.310  1.00 95.16           N  
ATOM    877  CA  ILE   116       4.899  -3.473  14.154  1.00 95.16           C  
ATOM    878  C   ILE   116       3.417  -3.179  14.376  1.00 95.16           C  
ATOM    879  O   ILE   116       2.867  -3.495  15.434  1.00 95.16           O  
ATOM    880  CB  ILE   116       5.112  -4.978  13.879  1.00 95.16           C  
ATOM    881  CG1 ILE   116       6.544  -5.236  13.397  1.00 95.16           C  
ATOM    882  CG2 ILE   116       4.089  -5.491  12.860  1.00 95.16           C  
ATOM    883  CD1 ILE   116       6.852  -6.703  13.129  1.00 95.16           C  
ATOM    884  N   GLN   117       2.797  -2.510  13.482  1.00 94.99           N  
ATOM    885  CA  GLN   117       1.377  -2.182  13.539  1.00 94.99           C  
ATOM    886  C   GLN   117       0.601  -2.905  12.441  1.00 94.99           C  
ATOM    887  O   GLN   117       0.947  -2.807  11.262  1.00 94.99           O  
ATOM    888  CB  GLN   117       1.169  -0.672  13.420  1.00 94.99           C  
ATOM    889  CG  GLN   117      -0.287  -0.240  13.533  1.00 94.99           C  
ATOM    890  CD  GLN   117      -0.439   1.238  13.840  1.00 94.99           C  
ATOM    891  OE1 GLN   117       0.545   1.934  14.111  1.00 94.99           O  
ATOM    892  NE2 GLN   117      -1.674   1.728  13.800  1.00 94.99           N  
ATOM    893  N   LEU   118      -0.473  -3.582  12.766  1.00 94.50           N  
ATOM    894  CA  LEU   118      -1.339  -4.251  11.802  1.00 94.50           C  
ATOM    895  C   LEU   118      -2.536  -3.376  11.447  1.00 94.50           C  
ATOM    896  O   LEU   118      -3.188  -2.819  12.334  1.00 94.50           O  
ATOM    897  CB  LEU   118      -1.820  -5.595  12.356  1.00 94.50           C  
ATOM    898  CG  LEU   118      -0.744  -6.654  12.595  1.00 94.50           C  
ATOM    899  CD1 LEU   118      -1.333  -7.851  13.335  1.00 94.50           C  
ATOM    900  CD2 LEU   118      -0.120  -7.090  11.274  1.00 94.50           C  
ATOM    901  N   SER   119      -2.831  -3.114  10.189  1.00 90.59           N  
ATOM    902  CA  SER   119      -3.925  -2.308   9.656  1.00 90.59           C  
ATOM    903  C   SER   119      -4.571  -2.982   8.450  1.00 90.59           C  
ATOM    904  O   SER   119      -3.948  -3.816   7.790  1.00 90.59           O  
ATOM    905  CB  SER   119      -3.426  -0.916   9.265  1.00 90.59           C  
ATOM    906  OG  SER   119      -2.450  -1.001   8.241  1.00 90.59           O  
ATOM    907  N   PRO   120      -5.814  -2.801   8.218  1.00 90.00           N  
ATOM    908  CA  PRO   120      -6.816  -1.932   8.838  1.00 90.00           C  
ATOM    909  C   PRO   120      -7.575  -2.620   9.971  1.00 90.00           C  
ATOM    910  O   PRO   120      -7.310  -3.785  10.278  1.00 90.00           O  
ATOM    911  CB  PRO   120      -7.756  -1.594   7.678  1.00 90.00           C  
ATOM    912  CG  PRO   120      -7.711  -2.794   6.788  1.00 90.00           C  
ATOM    913  CD  PRO   120      -6.350  -3.419   6.898  1.00 90.00           C  
ATOM    914  N   PRO   121      -8.551  -1.818  10.613  1.00 86.31           N  
ATOM    915  CA  PRO   121      -9.377  -2.475  11.629  1.00 86.31           C  
ATOM    916  C   PRO   121     -10.334  -3.506  11.034  1.00 86.31           C  
ATOM    917  O   PRO   121     -10.719  -3.395   9.867  1.00 86.31           O  
ATOM    918  CB  PRO   121     -10.148  -1.315  12.261  1.00 86.31           C  
ATOM    919  CG  PRO   121     -10.130  -0.235  11.228  1.00 86.31           C  
ATOM    920  CD  PRO   121      -8.913  -0.419  10.368  1.00 86.31           C  
ATOM    921  N   TYR   122     -10.635  -4.442  11.787  1.00 88.81           N  
ATOM    922  CA  TYR   122     -11.528  -5.510  11.352  1.00 88.81           C  
ATOM    923  C   TYR   122     -12.968  -5.018  11.270  1.00 88.81           C  
ATOM    924  O   TYR   122     -13.495  -4.455  12.233  1.00 88.81           O  
ATOM    925  CB  TYR   122     -11.439  -6.706  12.305  1.00 88.81           C  
ATOM    926  CG  TYR   122     -12.383  -7.831  11.956  1.00 88.81           C  
ATOM    927  CD1 TYR   122     -13.514  -8.083  12.730  1.00 88.81           C  
ATOM    928  CD2 TYR   122     -12.146  -8.645  10.853  1.00 88.81           C  
ATOM    929  CE1 TYR   122     -14.386  -9.120  12.414  1.00 88.81           C  
ATOM    930  CE2 TYR   122     -13.011  -9.685  10.528  1.00 88.81           C  
ATOM    931  CZ  TYR   122     -14.127  -9.914  11.312  1.00 88.81           C  
ATOM    932  OH  TYR   122     -14.986 -10.942  10.995  1.00 88.81           O  
ATOM    933  N   THR   123     -13.703  -5.003  10.149  1.00 87.42           N  
ATOM    934  CA  THR   123     -15.080  -4.548   9.998  1.00 87.42           C  
ATOM    935  C   THR   123     -15.995  -5.709   9.618  1.00 87.42           C  
ATOM    936  O   THR   123     -17.197  -5.521   9.423  1.00 87.42           O  
ATOM    937  CB  THR   123     -15.188  -3.438   8.936  1.00 87.42           C  
ATOM    938  OG1 THR   123     -14.591  -3.892   7.715  1.00 87.42           O  
ATOM    939  CG2 THR   123     -14.479  -2.168   9.394  1.00 87.42           C  
ATOM    940  N   GLY   124     -15.414  -6.988   9.528  1.00 87.68           N  
ATOM    941  CA  GLY   124     -16.172  -8.158   9.118  1.00 87.68           C  
ATOM    942  C   GLY   124     -15.477  -8.974   8.045  1.00 87.68           C  
ATOM    943  O   GLY   124     -14.399  -8.604   7.577  1.00 87.68           O  
ATOM    944  N   GLY   125     -15.777 -10.214   7.863  1.00 88.83           N  
ATOM    945  CA  GLY   125     -15.175 -11.078   6.860  1.00 88.83           C  
ATOM    946  C   GLY   125     -14.180 -12.065   7.443  1.00 88.83           C  
ATOM    947  O   GLY   125     -14.195 -12.332   8.646  1.00 88.83           O  
ATOM    948  N   PRO   126     -13.365 -12.566   6.537  1.00 93.00           N  
ATOM    949  CA  PRO   126     -12.386 -13.555   6.992  1.00 93.00           C  
ATOM    950  C   PRO   126     -11.238 -12.930   7.781  1.00 93.00           C  
ATOM    951  O   PRO   126     -10.894 -11.766   7.560  1.00 93.00           O  
ATOM    952  CB  PRO   126     -11.878 -14.175   5.688  1.00 93.00           C  
ATOM    953  CG  PRO   126     -12.171 -13.151   4.639  1.00 93.00           C  
ATOM    954  CD  PRO   126     -13.325 -12.309   5.103  1.00 93.00           C  
ATOM    955  N   THR   127     -10.750 -13.615   8.739  1.00 91.93           N  
ATOM    956  CA  THR   127      -9.670 -13.169   9.612  1.00 91.93           C  
ATOM    957  C   THR   127      -8.362 -13.870   9.258  1.00 91.93           C  
ATOM    958  O   THR   127      -8.362 -14.864   8.529  1.00 91.93           O  
ATOM    959  CB  THR   127     -10.008 -13.424  11.093  1.00 91.93           C  
ATOM    960  OG1 THR   127     -10.213 -14.828  11.295  1.00 91.93           O  
ATOM    961  CG2 THR   127     -11.269 -12.673  11.507  1.00 91.93           C  
ATOM    962  N   LEU   128      -7.297 -13.211   9.668  1.00 91.41           N  
ATOM    963  CA  LEU   128      -5.955 -13.747   9.464  1.00 91.41           C  
ATOM    964  C   LEU   128      -5.768 -15.051  10.232  1.00 91.41           C  
ATOM    965  O   LEU   128      -5.979 -15.098  11.445  1.00 91.41           O  
ATOM    966  CB  LEU   128      -4.899 -12.728   9.903  1.00 91.41           C  
ATOM    967  CG  LEU   128      -3.481 -12.952   9.375  1.00 91.41           C  
ATOM    968  CD1 LEU   128      -3.433 -12.718   7.868  1.00 91.41           C  
ATOM    969  CD2 LEU   128      -2.492 -12.040  10.094  1.00 91.41           C  
ATOM    970  N   ARG   129      -5.405 -16.052   9.553  1.00 90.82           N  
ATOM    971  CA  ARG   129      -5.259 -17.372  10.157  1.00 90.82           C  
ATOM    972  C   ARG   129      -3.863 -17.556  10.743  1.00 90.82           C  
ATOM    973  O   ARG   129      -2.926 -16.852  10.360  1.00 90.82           O  
ATOM    974  CB  ARG   129      -5.544 -18.468   9.128  1.00 90.82           C  
ATOM    975  CG  ARG   129      -6.968 -18.461   8.598  1.00 90.82           C  
ATOM    976  CD  ARG   129      -7.214 -19.604   7.623  1.00 90.82           C  
ATOM    977  NE  ARG   129      -8.600 -19.634   7.165  1.00 90.82           N  
ATOM    978  CZ  ARG   129      -9.066 -20.434   6.210  1.00 90.82           C  
ATOM    979  NH1 ARG   129      -8.261 -21.290   5.590  1.00 90.82           N  
ATOM    980  NH2 ARG   129     -10.346 -20.379   5.872  1.00 90.82           N  
ATOM    981  N   ASP   130      -3.818 -18.495  11.720  1.00 92.21           N  
ATOM    982  CA  ASP   130      -2.530 -18.863  12.298  1.00 92.21           C  
ATOM    983  C   ASP   130      -1.594 -19.433  11.234  1.00 92.21           C  
ATOM    984  O   ASP   130      -1.985 -20.308  10.460  1.00 92.21           O  
ATOM    985  CB  ASP   130      -2.719 -19.877  13.429  1.00 92.21           C  
ATOM    986  CG  ASP   130      -1.454 -20.105  14.238  1.00 92.21           C  
ATOM    987  OD1 ASP   130      -0.787 -19.119  14.620  1.00 92.21           O  
ATOM    988  OD2 ASP   130      -1.119 -21.283  14.493  1.00 92.21           O  
ATOM    989  N   GLY   131      -0.420 -18.885  11.127  1.00 92.72           N  
ATOM    990  CA  GLY   131       0.574 -19.307  10.153  1.00 92.72           C  
ATOM    991  C   GLY   131       0.511 -18.520   8.858  1.00 92.72           C  
ATOM    992  O   GLY   131       1.002 -18.977   7.823  1.00 92.72           O  
ATOM    993  N   ALA   132      -0.201 -17.386   8.861  1.00 93.29           N  
ATOM    994  CA  ALA   132      -0.307 -16.560   7.661  1.00 93.29           C  
ATOM    995  C   ALA   132       1.042 -15.947   7.296  1.00 93.29           C  
ATOM    996  O   ALA   132       1.871 -15.687   8.172  1.00 93.29           O  
ATOM    997  CB  ALA   132      -1.349 -15.462   7.861  1.00 93.29           C  
ATOM    998  N   VAL   133       1.295 -15.847   6.011  1.00 95.53           N  
ATOM    999  CA  VAL   133       2.531 -15.271   5.490  1.00 95.53           C  
ATOM   1000  C   VAL   133       2.227 -13.958   4.772  1.00 95.53           C  
ATOM   1001  O   VAL   133       1.418 -13.925   3.842  1.00 95.53           O  
ATOM   1002  CB  VAL   133       3.253 -16.247   4.534  1.00 95.53           C  
ATOM   1003  CG1 VAL   133       4.525 -15.613   3.976  1.00 95.53           C  
ATOM   1004  CG2 VAL   133       3.574 -17.556   5.252  1.00 95.53           C  
ATOM   1005  N   LEU   134       2.718 -12.879   5.236  1.00 94.74           N  
ATOM   1006  CA  LEU   134       2.614 -11.571   4.599  1.00 94.74           C  
ATOM   1007  C   LEU   134       3.859 -11.269   3.772  1.00 94.74           C  
ATOM   1008  O   LEU   134       4.948 -11.092   4.323  1.00 94.74           O  
ATOM   1009  CB  LEU   134       2.409 -10.478   5.651  1.00 94.74           C  
ATOM   1010  CG  LEU   134       1.236 -10.674   6.613  1.00 94.74           C  
ATOM   1011  CD1 LEU   134       1.173  -9.525   7.614  1.00 94.74           C  
ATOM   1012  CD2 LEU   134      -0.075 -10.791   5.842  1.00 94.74           C  
ATOM   1013  N   ASP   135       3.687 -11.125   2.575  1.00 94.90           N  
ATOM   1014  CA  ASP   135       4.821 -10.847   1.698  1.00 94.90           C  
ATOM   1015  C   ASP   135       5.147  -9.355   1.680  1.00 94.90           C  
ATOM   1016  O   ASP   135       4.512  -8.567   2.384  1.00 94.90           O  
ATOM   1017  CB  ASP   135       4.535 -11.339   0.278  1.00 94.90           C  
ATOM   1018  CG  ASP   135       5.782 -11.815  -0.447  1.00 94.90           C  
ATOM   1019  OD1 ASP   135       6.889 -11.321  -0.144  1.00 94.90           O  
ATOM   1020  OD2 ASP   135       5.655 -12.689  -1.332  1.00 94.90           O  
ATOM   1021  N   VAL   136       6.161  -8.909   0.870  1.00 93.26           N  
ATOM   1022  CA  VAL   136       6.681  -7.546   0.856  1.00 93.26           C  
ATOM   1023  C   VAL   136       5.602  -6.586   0.358  1.00 93.26           C  
ATOM   1024  O   VAL   136       5.630  -5.394   0.673  1.00 93.26           O  
ATOM   1025  CB  VAL   136       7.945  -7.430  -0.025  1.00 93.26           C  
ATOM   1026  CG1 VAL   136       8.458  -5.991  -0.047  1.00 93.26           C  
ATOM   1027  CG2 VAL   136       9.031  -8.381   0.474  1.00 93.26           C  
ATOM   1028  N   ASP   137       4.595  -7.032  -0.427  1.00 92.41           N  
ATOM   1029  CA  ASP   137       3.535  -6.181  -0.960  1.00 92.41           C  
ATOM   1030  C   ASP   137       2.559  -5.766   0.139  1.00 92.41           C  
ATOM   1031  O   ASP   137       1.818  -4.793  -0.017  1.00 92.41           O  
ATOM   1032  CB  ASP   137       2.787  -6.897  -2.086  1.00 92.41           C  
ATOM   1033  CG  ASP   137       2.233  -8.247  -1.664  1.00 92.41           C  
ATOM   1034  OD1 ASP   137       2.728  -8.828  -0.674  1.00 92.41           O  
ATOM   1035  OD2 ASP   137       1.295  -8.737  -2.331  1.00 92.41           O  
ATOM   1036  N   ARG   138       2.723  -6.486   1.305  1.00 91.01           N  
ATOM   1037  CA  ARG   138       1.806  -6.204   2.404  1.00 91.01           C  
ATOM   1038  C   ARG   138       2.559  -5.687   3.626  1.00 91.01           C  
ATOM   1039  O   ARG   138       2.079  -5.809   4.755  1.00 91.01           O  
ATOM   1040  CB  ARG   138       1.007  -7.455   2.772  1.00 91.01           C  
ATOM   1041  CG  ARG   138      -0.000  -7.876   1.714  1.00 91.01           C  
ATOM   1042  CD  ARG   138      -1.126  -8.712   2.307  1.00 91.01           C  
ATOM   1043  NE  ARG   138      -0.666 -10.045   2.686  1.00 91.01           N  
ATOM   1044  CZ  ARG   138      -1.439 -10.995   3.204  1.00 91.01           C  
ATOM   1045  NH1 ARG   138      -2.732 -10.777   3.415  1.00 91.01           N  
ATOM   1046  NH2 ARG   138      -0.917 -12.172   3.513  1.00 91.01           N  
ATOM   1047  N   THR   139       3.790  -5.319   3.490  1.00 93.70           N  
ATOM   1048  CA  THR   139       4.595  -4.766   4.573  1.00 93.70           C  
ATOM   1049  C   THR   139       5.159  -3.402   4.184  1.00 93.70           C  
ATOM   1050  O   THR   139       5.385  -3.131   3.003  1.00 93.70           O  
ATOM   1051  CB  THR   139       5.749  -5.713   4.952  1.00 93.70           C  
ATOM   1052  OG1 THR   139       6.577  -5.930   3.803  1.00 93.70           O  
ATOM   1053  CG2 THR   139       5.219  -7.056   5.443  1.00 93.70           C  
ATOM   1054  N   GLN   140       5.195  -2.480   5.130  1.00 90.44           N  
ATOM   1055  CA  GLN   140       5.679  -1.123   4.899  1.00 90.44           C  
ATOM   1056  C   GLN   140       6.777  -0.754   5.893  1.00 90.44           C  
ATOM   1057  O   GLN   140       6.705  -1.118   7.068  1.00 90.44           O  
ATOM   1058  CB  GLN   140       4.529  -0.119   4.990  1.00 90.44           C  
ATOM   1059  CG  GLN   140       3.450  -0.322   3.934  1.00 90.44           C  
ATOM   1060  CD  GLN   140       2.387   0.760   3.967  1.00 90.44           C  
ATOM   1061  OE1 GLN   140       2.377   1.613   4.860  1.00 90.44           O  
ATOM   1062  NE2 GLN   140       1.483   0.732   2.993  1.00 90.44           N  
ATOM   1063  N   VAL   141       7.828  -0.073   5.367  1.00 88.45           N  
ATOM   1064  CA  VAL   141       8.923   0.410   6.203  1.00 88.45           C  
ATOM   1065  C   VAL   141       9.022   1.930   6.096  1.00 88.45           C  
ATOM   1066  O   VAL   141       8.766   2.502   5.035  1.00 88.45           O  
ATOM   1067  CB  VAL   141      10.267  -0.241   5.809  1.00 88.45           C  
ATOM   1068  CG1 VAL   141      10.264  -1.732   6.143  1.00 88.45           C  
ATOM   1069  CG2 VAL   141      10.551  -0.024   4.324  1.00 88.45           C  
ATOM   1070  N   PRO   142       9.169   2.620   7.115  1.00 83.77           N  
ATOM   1071  CA  PRO   142       9.279   4.079   7.043  1.00 83.77           C  
ATOM   1072  C   PRO   142      10.546   4.540   6.326  1.00 83.77           C  
ATOM   1073  O   PRO   142      11.511   3.780   6.220  1.00 83.77           O  
ATOM   1074  CB  PRO   142       9.297   4.504   8.513  1.00 83.77           C  
ATOM   1075  CG  PRO   142       9.718   3.279   9.259  1.00 83.77           C  
ATOM   1076  CD  PRO   142       9.429   2.077   8.406  1.00 83.77           C  
ATOM   1077  N   ILE   143      10.521   5.768   5.742  1.00 80.17           N  
ATOM   1078  CA  ILE   143      11.708   6.406   5.181  1.00 80.17           C  
ATOM   1079  C   ILE   143      12.501   7.088   6.293  1.00 80.17           C  
ATOM   1080  O   ILE   143      11.934   7.811   7.116  1.00 80.17           O  
ATOM   1081  CB  ILE   143      11.335   7.428   4.084  1.00 80.17           C  
ATOM   1082  CG1 ILE   143      10.594   6.733   2.936  1.00 80.17           C  
ATOM   1083  CG2 ILE   143      12.585   8.150   3.572  1.00 80.17           C  
ATOM   1084  CD1 ILE   143       9.943   7.693   1.949  1.00 80.17           C  
ATOM   1085  N   GLU   144      13.737   6.815   6.366  1.00 78.62           N  
ATOM   1086  CA  GLU   144      14.600   7.382   7.398  1.00 78.62           C  
ATOM   1087  C   GLU   144      14.971   8.827   7.074  1.00 78.62           C  
ATOM   1088  O   GLU   144      14.934   9.238   5.912  1.00 78.62           O  
ATOM   1089  CB  GLU   144      15.866   6.538   7.564  1.00 78.62           C  
ATOM   1090  CG  GLU   144      15.597   5.106   8.003  1.00 78.62           C  
ATOM   1091  CD  GLU   144      15.074   5.003   9.427  1.00 78.62           C  
ATOM   1092  OE1 GLU   144      14.303   4.063   9.724  1.00 78.62           O  
ATOM   1093  OE2 GLU   144      15.439   5.871  10.252  1.00 78.62           O  
ATOM   1094  N   TYR   145      15.263   9.568   8.243  1.00 75.49           N  
ATOM   1095  CA  TYR   145      15.677  10.961   8.120  1.00 75.49           C  
ATOM   1096  C   TYR   145      16.996  11.073   7.364  1.00 75.49           C  
ATOM   1097  O   TYR   145      17.183  11.992   6.563  1.00 75.49           O  
ATOM   1098  CB  TYR   145      15.812  11.606   9.502  1.00 75.49           C  
ATOM   1099  CG  TYR   145      16.279  13.041   9.460  1.00 75.49           C  
ATOM   1100  CD1 TYR   145      17.574  13.384   9.842  1.00 75.49           C  
ATOM   1101  CD2 TYR   145      15.427  14.056   9.038  1.00 75.49           C  
ATOM   1102  CE1 TYR   145      18.009  14.705   9.806  1.00 75.49           C  
ATOM   1103  CE2 TYR   145      15.851  15.380   8.999  1.00 75.49           C  
ATOM   1104  CZ  TYR   145      17.141  15.694   9.383  1.00 75.49           C  
ATOM   1105  OH  TYR   145      17.566  17.003   9.346  1.00 75.49           O  
ATOM   1106  N   ASP   146      17.771  10.043   7.522  1.00 75.05           N  
ATOM   1107  CA  ASP   146      19.065  10.087   6.849  1.00 75.05           C  
ATOM   1108  C   ASP   146      18.900  10.003   5.334  1.00 75.05           C  
ATOM   1109  O   ASP   146      19.615  10.674   4.587  1.00 75.05           O  
ATOM   1110  CB  ASP   146      19.966   8.954   7.344  1.00 75.05           C  
ATOM   1111  CG  ASP   146      20.507   9.195   8.743  1.00 75.05           C  
ATOM   1112  OD1 ASP   146      20.489  10.353   9.213  1.00 75.05           O  
ATOM   1113  OD2 ASP   146      20.959   8.218   9.379  1.00 75.05           O  
ATOM   1114  N   GLU   147      17.920   9.242   4.952  1.00 74.48           N  
ATOM   1115  CA  GLU   147      17.689   9.116   3.515  1.00 74.48           C  
ATOM   1116  C   GLU   147      17.138  10.413   2.930  1.00 74.48           C  
ATOM   1117  O   GLU   147      17.553  10.839   1.850  1.00 74.48           O  
ATOM   1118  CB  GLU   147      16.732   7.958   3.224  1.00 74.48           C  
ATOM   1119  CG  GLU   147      16.620   7.609   1.747  1.00 74.48           C  
ATOM   1120  CD  GLU   147      17.854   6.907   1.202  1.00 74.48           C  
ATOM   1121  OE1 GLU   147      17.982   6.780  -0.037  1.00 74.48           O  
ATOM   1122  OE2 GLU   147      18.698   6.480   2.021  1.00 74.48           O  
ATOM   1123  N   VAL   148      16.290  11.046   3.670  1.00 75.11           N  
ATOM   1124  CA  VAL   148      15.719  12.312   3.224  1.00 75.11           C  
ATOM   1125  C   VAL   148      16.800  13.391   3.211  1.00 75.11           C  
ATOM   1126  O   VAL   148      16.892  14.174   2.262  1.00 75.11           O  
ATOM   1127  CB  VAL   148      14.540  12.751   4.122  1.00 75.11           C  
ATOM   1128  CG1 VAL   148      14.009  14.116   3.688  1.00 75.11           C  
ATOM   1129  CG2 VAL   148      13.426  11.705   4.087  1.00 75.11           C  
ATOM   1130  N   ARG   149      17.641  13.364   4.212  1.00 76.88           N  
ATOM   1131  CA  ARG   149      18.738  14.323   4.289  1.00 76.88           C  
ATOM   1132  C   ARG   149      19.725  14.119   3.145  1.00 76.88           C  
ATOM   1133  O   ARG   149      20.152  15.084   2.507  1.00 76.88           O  
ATOM   1134  CB  ARG   149      19.462  14.205   5.632  1.00 76.88           C  
ATOM   1135  CG  ARG   149      20.599  15.199   5.809  1.00 76.88           C  
ATOM   1136  CD  ARG   149      21.284  15.039   7.158  1.00 76.88           C  
ATOM   1137  NE  ARG   149      22.673  15.485   7.114  1.00 76.88           N  
ATOM   1138  CZ  ARG   149      23.386  15.854   8.175  1.00 76.88           C  
ATOM   1139  NH1 ARG   149      22.851  15.836   9.390  1.00 76.88           N  
ATOM   1140  NH2 ARG   149      24.642  16.243   8.021  1.00 76.88           N  
ATOM   1141  N   ASN   150      19.981  12.852   2.908  1.00 78.73           N  
ATOM   1142  CA  ASN   150      20.918  12.569   1.826  1.00 78.73           C  
ATOM   1143  C   ASN   150      20.357  12.995   0.472  1.00 78.73           C  
ATOM   1144  O   ASN   150      21.083  13.537  -0.363  1.00 78.73           O  
ATOM   1145  CB  ASN   150      21.282  11.083   1.806  1.00 78.73           C  
ATOM   1146  CG  ASN   150      22.287  10.713   2.879  1.00 78.73           C  
ATOM   1147  OD1 ASN   150      22.896  11.586   3.504  1.00 78.73           O  
ATOM   1148  ND2 ASN   150      22.468   9.416   3.101  1.00 78.73           N  
ATOM   1149  N   GLN   151      19.071  12.850   0.378  1.00 74.53           N  
ATOM   1150  CA  GLN   151      18.442  13.205  -0.890  1.00 74.53           C  
ATOM   1151  C   GLN   151      18.393  14.719  -1.075  1.00 74.53           C  
ATOM   1152  O   GLN   151      18.622  15.223  -2.177  1.00 74.53           O  
ATOM   1153  CB  GLN   151      17.031  12.621  -0.972  1.00 74.53           C  
ATOM   1154  CG  GLN   151      17.001  11.122  -1.238  1.00 74.53           C  
ATOM   1155  CD  GLN   151      15.644  10.637  -1.712  1.00 74.53           C  
ATOM   1156  OE1 GLN   151      14.658  11.378  -1.675  1.00 74.53           O  
ATOM   1157  NE2 GLN   151      15.584   9.387  -2.160  1.00 74.53           N  
ATOM   1158  N   VAL   152      18.258  15.369   0.022  1.00 75.17           N  
ATOM   1159  CA  VAL   152      18.180  16.826  -0.022  1.00 75.17           C  
ATOM   1160  C   VAL   152      19.570  17.411  -0.259  1.00 75.17           C  
ATOM   1161  O   VAL   152      19.731  18.343  -1.051  1.00 75.17           O  
ATOM   1162  CB  VAL   152      17.573  17.401   1.277  1.00 75.17           C  
ATOM   1163  CG1 VAL   152      17.733  18.920   1.321  1.00 75.17           C  
ATOM   1164  CG2 VAL   152      16.101  17.013   1.395  1.00 75.17           C  
ATOM   1165  N   THR   153      20.523  16.820   0.370  1.00 73.92           N  
ATOM   1166  CA  THR   153      21.888  17.299   0.180  1.00 73.92           C  
ATOM   1167  C   THR   153      22.345  17.073  -1.258  1.00 73.92           C  
ATOM   1168  O   THR   153      23.024  17.922  -1.840  1.00 73.92           O  
ATOM   1169  CB  THR   153      22.864  16.603   1.147  1.00 73.92           C  
ATOM   1170  OG1 THR   153      22.409  15.267   1.395  1.00 73.92           O  
ATOM   1171  CG2 THR   153      22.953  17.352   2.472  1.00 73.92           C  
ATOM   1172  N   ARG   154      21.909  15.991  -1.744  1.00 75.64           N  
ATOM   1173  CA  ARG   154      22.270  15.706  -3.129  1.00 75.64           C  
ATOM   1174  C   ARG   154      21.582  16.675  -4.084  1.00 75.64           C  
ATOM   1175  O   ARG   154      22.176  17.104  -5.076  1.00 75.64           O  
ATOM   1176  CB  ARG   154      21.907  14.265  -3.494  1.00 75.64           C  
ATOM   1177  CG  ARG   154      23.060  13.284  -3.349  1.00 75.64           C  
ATOM   1178  CD  ARG   154      22.719  11.922  -3.936  1.00 75.64           C  
ATOM   1179  NE  ARG   154      22.601  10.901  -2.898  1.00 75.64           N  
ATOM   1180  CZ  ARG   154      22.549   9.591  -3.124  1.00 75.64           C  
ATOM   1181  NH1 ARG   154      22.605   9.115  -4.363  1.00 75.64           N  
ATOM   1182  NH2 ARG   154      22.441   8.751  -2.105  1.00 75.64           N  
ATOM   1183  N   LEU   155      20.436  17.035  -3.675  1.00 70.99           N  
ATOM   1184  CA  LEU   155      19.676  17.987  -4.478  1.00 70.99           C  
ATOM   1185  C   LEU   155      20.303  19.376  -4.411  1.00 70.99           C  
ATOM   1186  O   LEU   155      20.448  20.046  -5.435  1.00 70.99           O  
ATOM   1187  CB  LEU   155      18.221  18.047  -4.005  1.00 70.99           C  
ATOM   1188  CG  LEU   155      17.297  18.993  -4.773  1.00 70.99           C  
ATOM   1189  CD1 LEU   155      17.058  18.470  -6.186  1.00 70.99           C  
ATOM   1190  CD2 LEU   155      15.976  19.170  -4.032  1.00 70.99           C  
ATOM   1191  N   LEU   156      20.786  19.730  -3.269  1.00 67.53           N  
ATOM   1192  CA  LEU   156      21.389  21.048  -3.102  1.00 67.53           C  
ATOM   1193  C   LEU   156      22.743  21.119  -3.800  1.00 67.53           C  
ATOM   1194  O   LEU   156      23.106  22.157  -4.358  1.00 67.53           O  
ATOM   1195  CB  LEU   156      21.549  21.380  -1.617  1.00 67.53           C  
ATOM   1196  CG  LEU   156      20.282  21.814  -0.879  1.00 67.53           C  
ATOM   1197  CD1 LEU   156      20.524  21.832   0.627  1.00 67.53           C  
ATOM   1198  CD2 LEU   156      19.821  23.184  -1.367  1.00 67.53           C  
ATOM   1199  N   ALA   157      23.448  20.041  -3.679  1.00 74.82           N  
ATOM   1200  CA  ALA   157      24.746  19.993  -4.347  1.00 74.82           C  
ATOM   1201  C   ALA   157      24.587  20.091  -5.862  1.00 74.82           C  
ATOM   1202  O   ALA   157      25.393  20.736  -6.536  1.00 74.82           O  
ATOM   1203  CB  ALA   157      25.489  18.712  -3.974  1.00 74.82           C  
ATOM   1204  N   ASP   158      23.442  19.562  -6.310  1.00 67.09           N  
ATOM   1205  CA  ASP   158      23.225  19.593  -7.753  1.00 67.09           C  
ATOM   1206  C   ASP   158      22.733  20.966  -8.205  1.00 67.09           C  
ATOM   1207  O   ASP   158      23.003  21.388  -9.331  1.00 67.09           O  
ATOM   1208  CB  ASP   158      22.225  18.512  -8.169  1.00 67.09           C  
ATOM   1209  CG  ASP   158      22.845  17.128  -8.243  1.00 67.09           C  
ATOM   1210  OD1 ASP   158      24.088  17.013  -8.196  1.00 67.09           O  
ATOM   1211  OD2 ASP   158      22.082  16.143  -8.352  1.00 67.09           O  
ATOM   1212  N   LEU   159      22.168  21.684  -7.242  1.00 63.60           N  
ATOM   1213  CA  LEU   159      21.565  22.961  -7.606  1.00 63.60           C  
ATOM   1214  C   LEU   159      22.505  24.118  -7.282  1.00 63.60           C  
ATOM   1215  O   LEU   159      22.406  25.191  -7.882  1.00 63.60           O  
ATOM   1216  CB  LEU   159      20.233  23.152  -6.877  1.00 63.60           C  
ATOM   1217  CG  LEU   159      19.076  22.263  -7.336  1.00 63.60           C  
ATOM   1218  CD1 LEU   159      17.926  22.333  -6.337  1.00 63.60           C  
ATOM   1219  CD2 LEU   159      18.607  22.671  -8.728  1.00 63.60           C  
ATOM   1220  N   GLY   160      23.379  23.928  -6.400  1.00 65.01           N  
ATOM   1221  CA  GLY   160      24.251  24.999  -5.946  1.00 65.01           C  
ATOM   1222  C   GLY   160      25.415  25.258  -6.883  1.00 65.01           C  
ATOM   1223  O   GLY   160      25.544  24.600  -7.918  1.00 65.01           O  
ATOM   1224  N   PRO   161      26.087  26.330  -6.767  1.00 67.77           N  
ATOM   1225  CA  PRO   161      27.223  26.667  -7.628  1.00 67.77           C  
ATOM   1226  C   PRO   161      28.368  25.663  -7.516  1.00 67.77           C  
ATOM   1227  O   PRO   161      28.605  25.109  -6.439  1.00 67.77           O  
ATOM   1228  CB  PRO   161      27.654  28.045  -7.119  1.00 67.77           C  
ATOM   1229  CG  PRO   161      26.841  28.268  -5.885  1.00 67.77           C  
ATOM   1230  CD  PRO   161      25.868  27.133  -5.744  1.00 67.77           C  
ATOM   1231  N   THR   162      28.715  25.135  -8.597  1.00 67.62           N  
ATOM   1232  CA  THR   162      29.946  24.364  -8.722  1.00 67.62           C  
ATOM   1233  C   THR   162      31.056  25.213  -9.335  1.00 67.62           C  
ATOM   1234  O   THR   162      30.797  26.298  -9.860  1.00 67.62           O  
ATOM   1235  CB  THR   162      29.730  23.102  -9.577  1.00 67.62           C  
ATOM   1236  OG1 THR   162      29.303  23.488 -10.890  1.00 67.62           O  
ATOM   1237  CG2 THR   162      28.674  22.192  -8.958  1.00 67.62           C  
ATOM   1238  N   PRO   163      32.306  25.016  -9.018  1.00 67.25           N  
ATOM   1239  CA  PRO   163      33.399  25.775  -9.632  1.00 67.25           C  
ATOM   1240  C   PRO   163      33.265  25.879 -11.150  1.00 67.25           C  
ATOM   1241  O   PRO   163      33.666  26.885 -11.741  1.00 67.25           O  
ATOM   1242  CB  PRO   163      34.645  24.973  -9.247  1.00 67.25           C  
ATOM   1243  CG  PRO   163      34.193  24.072  -8.143  1.00 67.25           C  
ATOM   1244  CD  PRO   163      32.695  23.974  -8.189  1.00 67.25           C  
ATOM   1245  N   GLU   164      32.665  24.912 -11.746  1.00 65.27           N  
ATOM   1246  CA  GLU   164      32.527  24.970 -13.198  1.00 65.27           C  
ATOM   1247  C   GLU   164      31.353  25.855 -13.606  1.00 65.27           C  
ATOM   1248  O   GLU   164      31.343  26.415 -14.705  1.00 65.27           O  
ATOM   1249  CB  GLU   164      32.352  23.564 -13.778  1.00 65.27           C  
ATOM   1250  CG  GLU   164      33.549  22.652 -13.552  1.00 65.27           C  
ATOM   1251  CD  GLU   164      33.257  21.502 -12.602  1.00 65.27           C  
ATOM   1252  OE1 GLU   164      34.206  20.795 -12.194  1.00 65.27           O  
ATOM   1253  OE2 GLU   164      32.068  21.307 -12.263  1.00 65.27           O  
ATOM   1254  N   GLN   165      30.432  25.956 -12.623  1.00 66.88           N  
ATOM   1255  CA  GLN   165      29.244  26.757 -12.896  1.00 66.88           C  
ATOM   1256  C   GLN   165      28.968  27.737 -11.758  1.00 66.88           C  
ATOM   1257  O   GLN   165      28.208  27.430 -10.838  1.00 66.88           O  
ATOM   1258  CB  GLN   165      28.028  25.857 -13.119  1.00 66.88           C  
ATOM   1259  CG  GLN   165      27.976  25.227 -14.505  1.00 66.88           C  
ATOM   1260  CD  GLN   165      26.736  24.379 -14.718  1.00 66.88           C  
ATOM   1261  OE1 GLN   165      25.918  24.212 -13.807  1.00 66.88           O  
ATOM   1262  NE2 GLN   165      26.587  23.838 -15.922  1.00 66.88           N  
ATOM   1263  N   PRO   166      29.632  28.872 -11.694  1.00 62.36           N  
ATOM   1264  CA  PRO   166      29.554  29.768 -10.537  1.00 62.36           C  
ATOM   1265  C   PRO   166      28.120  30.170 -10.198  1.00 62.36           C  
ATOM   1266  O   PRO   166      27.811  30.442  -9.035  1.00 62.36           O  
ATOM   1267  CB  PRO   166      30.373  30.984 -10.977  1.00 62.36           C  
ATOM   1268  CG  PRO   166      30.811  30.666 -12.370  1.00 62.36           C  
ATOM   1269  CD  PRO   166      30.268  29.317 -12.745  1.00 62.36           C  
ATOM   1270  N   LYS   167      27.338  30.248 -11.237  1.00 65.04           N  
ATOM   1271  CA  LYS   167      25.987  30.642 -10.847  1.00 65.04           C  
ATOM   1272  C   LYS   167      25.134  29.422 -10.512  1.00 65.04           C  
ATOM   1273  O   LYS   167      24.066  29.551  -9.909  1.00 65.04           O  
ATOM   1274  CB  LYS   167      25.323  31.455 -11.960  1.00 65.04           C  
ATOM   1275  CG  LYS   167      25.892  32.857 -12.124  1.00 65.04           C  
ATOM   1276  CD  LYS   167      25.022  33.709 -13.039  1.00 65.04           C  
ATOM   1277  CE  LYS   167      25.633  35.083 -13.273  1.00 65.04           C  
ATOM   1278  NZ  LYS   167      24.746  35.950 -14.105  1.00 65.04           N  
ATOM   1279  N   GLY   168      25.703  28.282 -10.902  1.00 67.76           N  
ATOM   1280  CA  GLY   168      24.889  27.101 -10.665  1.00 67.76           C  
ATOM   1281  C   GLY   168      23.766  26.939 -11.672  1.00 67.76           C  
ATOM   1282  O   GLY   168      23.527  27.828 -12.491  1.00 67.76           O  
ATOM   1283  N   PRO   169      23.406  25.828 -11.929  1.00 64.41           N  
ATOM   1284  CA  PRO   169      22.355  25.635 -12.931  1.00 64.41           C  
ATOM   1285  C   PRO   169      21.103  26.459 -12.639  1.00 64.41           C  
ATOM   1286  O   PRO   169      20.377  26.833 -13.563  1.00 64.41           O  
ATOM   1287  CB  PRO   169      22.055  24.137 -12.843  1.00 64.41           C  
ATOM   1288  CG  PRO   169      23.132  23.582 -11.968  1.00 64.41           C  
ATOM   1289  CD  PRO   169      23.856  24.727 -11.320  1.00 64.41           C  
ATOM   1290  N   PHE   170      20.898  26.749 -11.410  1.00 65.52           N  
ATOM   1291  CA  PHE   170      19.741  27.590 -11.129  1.00 65.52           C  
ATOM   1292  C   PHE   170      19.967  29.009 -11.638  1.00 65.52           C  
ATOM   1293  O   PHE   170      19.055  29.630 -12.186  1.00 65.52           O  
ATOM   1294  CB  PHE   170      19.443  27.612  -9.627  1.00 65.52           C  
ATOM   1295  CG  PHE   170      17.990  27.822  -9.299  1.00 65.52           C  
ATOM   1296  CD1 PHE   170      17.485  29.101  -9.101  1.00 65.52           C  
ATOM   1297  CD2 PHE   170      17.128  26.740  -9.188  1.00 65.52           C  
ATOM   1298  CE1 PHE   170      16.141  29.299  -8.798  1.00 65.52           C  
ATOM   1299  CE2 PHE   170      15.782  26.929  -8.885  1.00 65.52           C  
ATOM   1300  CZ  PHE   170      15.291  28.209  -8.689  1.00 65.52           C  
ATOM   1301  N   GLY   171      21.131  29.486 -11.378  1.00 62.27           N  
ATOM   1302  CA  GLY   171      21.454  30.808 -11.889  1.00 62.27           C  
ATOM   1303  C   GLY   171      21.452  30.879 -13.404  1.00 62.27           C  
ATOM   1304  O   GLY   171      21.000  31.868 -13.985  1.00 62.27           O  
ATOM   1305  N   ASP   172      21.831  29.762 -13.953  1.00 64.99           N  
ATOM   1306  CA  ASP   172      21.857  29.708 -15.411  1.00 64.99           C  
ATOM   1307  C   ASP   172      20.444  29.769 -15.989  1.00 64.99           C  
ATOM   1308  O   ASP   172      20.217  30.405 -17.020  1.00 64.99           O  
ATOM   1309  CB  ASP   172      22.566  28.439 -15.889  1.00 64.99           C  
ATOM   1310  CG  ASP   172      24.077  28.582 -15.926  1.00 64.99           C  
ATOM   1311  OD1 ASP   172      24.585  29.720 -15.822  1.00 64.99           O  
ATOM   1312  OD2 ASP   172      24.767  27.549 -16.064  1.00 64.99           O  
ATOM   1313  N   ILE   173      19.565  29.221 -15.249  1.00 61.20           N  
ATOM   1314  CA  ILE   173      18.164  29.179 -15.654  1.00 61.20           C  
ATOM   1315  C   ILE   173      17.560  30.579 -15.571  1.00 61.20           C  
ATOM   1316  O   ILE   173      16.848  31.009 -16.481  1.00 61.20           O  
ATOM   1317  CB  ILE   173      17.353  28.192 -14.784  1.00 61.20           C  
ATOM   1318  CG1 ILE   173      17.817  26.753 -15.035  1.00 61.20           C  
ATOM   1319  CG2 ILE   173      15.853  28.340 -15.056  1.00 61.20           C  
ATOM   1320  CD1 ILE   173      17.230  25.736 -14.067  1.00 61.20           C  
ATOM   1321  N   ILE   174      17.845  31.197 -14.518  1.00 62.45           N  
ATOM   1322  CA  ILE   174      17.285  32.529 -14.317  1.00 62.45           C  
ATOM   1323  C   ILE   174      17.778  33.468 -15.416  1.00 62.45           C  
ATOM   1324  O   ILE   174      17.001  34.253 -15.965  1.00 62.45           O  
ATOM   1325  CB  ILE   174      17.654  33.092 -12.926  1.00 62.45           C  
ATOM   1326  CG1 ILE   174      16.998  32.256 -11.820  1.00 62.45           C  
ATOM   1327  CG2 ILE   174      17.246  34.564 -12.814  1.00 62.45           C  
ATOM   1328  CD1 ILE   174      17.248  32.784 -10.414  1.00 62.45           C  
ATOM   1329  N   GLU   175      19.013  33.273 -15.809  1.00 61.99           N  
ATOM   1330  CA  GLU   175      19.578  34.125 -16.851  1.00 61.99           C  
ATOM   1331  C   GLU   175      18.970  33.807 -18.214  1.00 61.99           C  
ATOM   1332  O   GLU   175      18.661  34.715 -18.989  1.00 61.99           O  
ATOM   1333  CB  GLU   175      21.101  33.971 -16.906  1.00 61.99           C  
ATOM   1334  CG  GLU   175      21.784  34.942 -17.857  1.00 61.99           C  
ATOM   1335  CD  GLU   175      23.301  34.903 -17.767  1.00 61.99           C  
ATOM   1336  OE1 GLU   175      23.969  35.742 -18.413  1.00 61.99           O  
ATOM   1337  OE2 GLU   175      23.825  34.025 -17.047  1.00 61.99           O  
ATOM   1338  N   SER   176      18.979  32.482 -18.437  1.00 57.61           N  
ATOM   1339  CA  SER   176      18.369  32.118 -19.712  1.00 57.61           C  
ATOM   1340  C   SER   176      16.935  32.629 -19.806  1.00 57.61           C  
ATOM   1341  O   SER   176      16.494  33.064 -20.871  1.00 57.61           O  
ATOM   1342  CB  SER   176      18.392  30.601 -19.904  1.00 57.61           C  
ATOM   1343  OG  SER   176      17.504  29.966 -18.999  1.00 57.61           O  
ATOM   1344  N   PHE   177      16.387  32.678 -18.603  1.00 61.73           N  
ATOM   1345  CA  PHE   177      15.052  33.228 -18.399  1.00 61.73           C  
ATOM   1346  C   PHE   177      15.005  34.697 -18.800  1.00 61.73           C  
ATOM   1347  O   PHE   177      14.069  35.133 -19.473  1.00 61.73           O  
ATOM   1348  CB  PHE   177      14.621  33.068 -16.938  1.00 61.73           C  
ATOM   1349  CG  PHE   177      13.274  32.417 -16.771  1.00 61.73           C  
ATOM   1350  CD1 PHE   177      12.118  33.185 -16.714  1.00 61.73           C  
ATOM   1351  CD2 PHE   177      13.165  31.036 -16.669  1.00 61.73           C  
ATOM   1352  CE1 PHE   177      10.870  32.586 -16.559  1.00 61.73           C  
ATOM   1353  CE2 PHE   177      11.922  30.430 -16.514  1.00 61.73           C  
ATOM   1354  CZ  PHE   177      10.776  31.207 -16.458  1.00 61.73           C  
ATOM   1355  N   ALA   178      15.946  35.364 -18.283  1.00 60.04           N  
ATOM   1356  CA  ALA   178      16.007  36.813 -18.452  1.00 60.04           C  
ATOM   1357  C   ALA   178      16.334  37.185 -19.895  1.00 60.04           C  
ATOM   1358  O   ALA   178      15.747  38.116 -20.452  1.00 60.04           O  
ATOM   1359  CB  ALA   178      17.040  37.416 -17.503  1.00 60.04           C  
ATOM   1360  N   ASP   179      17.091  36.277 -20.497  1.00 57.87           N  
ATOM   1361  CA  ASP   179      17.493  36.559 -21.872  1.00 57.87           C  
ATOM   1362  C   ASP   179      16.352  36.277 -22.847  1.00 57.87           C  
ATOM   1363  O   ASP   179      16.196  36.979 -23.848  1.00 57.87           O  
ATOM   1364  CB  ASP   179      18.725  35.734 -22.251  1.00 57.87           C  
ATOM   1365  CG  ASP   179      20.019  36.320 -21.714  1.00 57.87           C  
ATOM   1366  OD1 ASP   179      20.017  37.480 -21.250  1.00 57.87           O  
ATOM   1367  OD2 ASP   179      21.051  35.616 -21.758  1.00 57.87           O  
ATOM   1368  N   GLY   180      15.631  35.178 -22.520  1.00 55.08           N  
ATOM   1369  CA  GLY   180      14.517  34.858 -23.398  1.00 55.08           C  
ATOM   1370  C   GLY   180      13.418  35.903 -23.372  1.00 55.08           C  
ATOM   1371  O   GLY   180      12.710  36.091 -24.364  1.00 55.08           O  
ATOM   1372  N   PHE   181      13.455  36.692 -22.283  1.00 60.74           N  
ATOM   1373  CA  PHE   181      12.384  37.678 -22.199  1.00 60.74           C  
ATOM   1374  C   PHE   181      12.895  39.065 -22.570  1.00 60.74           C  
ATOM   1375  O   PHE   181      12.129  40.031 -22.586  1.00 60.74           O  
ATOM   1376  CB  PHE   181      11.780  37.700 -20.792  1.00 60.74           C  
ATOM   1377  CG  PHE   181      10.816  36.575 -20.528  1.00 60.74           C  
ATOM   1378  CD1 PHE   181       9.545  36.583 -21.090  1.00 60.74           C  
ATOM   1379  CD2 PHE   181      11.180  35.509 -19.716  1.00 60.74           C  
ATOM   1380  CE1 PHE   181       8.651  35.543 -20.847  1.00 60.74           C  
ATOM   1381  CE2 PHE   181      10.292  34.466 -19.469  1.00 60.74           C  
ATOM   1382  CZ  PHE   181       9.027  34.485 -20.035  1.00 60.74           C  
ATOM   1383  N   ALA   182      14.197  39.174 -22.592  1.00 58.02           N  
ATOM   1384  CA  ALA   182      14.675  40.502 -22.969  1.00 58.02           C  
ATOM   1385  C   ALA   182      14.128  40.915 -24.332  1.00 58.02           C  
ATOM   1386  O   ALA   182      14.372  40.242 -25.336  1.00 58.02           O  
ATOM   1387  CB  ALA   182      16.202  40.534 -22.980  1.00 58.02           C  
ATOM   1388  N   GLY   183      13.070  41.606 -24.363  1.00 58.73           N  
ATOM   1389  CA  GLY   183      12.525  42.262 -25.541  1.00 58.73           C  
ATOM   1390  C   GLY   183      11.144  41.759 -25.917  1.00 58.73           C  
ATOM   1391  O   GLY   183      10.544  42.239 -26.882  1.00 58.73           O  
ATOM   1392  N   LYS   184      10.685  40.723 -25.290  1.00 61.82           N  
ATOM   1393  CA  LYS   184       9.354  40.241 -25.651  1.00 61.82           C  
ATOM   1394  C   LYS   184       8.299  40.763 -24.680  1.00 61.82           C  
ATOM   1395  O   LYS   184       7.285  40.102 -24.443  1.00 61.82           O  
ATOM   1396  CB  LYS   184       9.327  38.712 -25.683  1.00 61.82           C  
ATOM   1397  CG  LYS   184      10.277  38.097 -26.700  1.00 61.82           C  
ATOM   1398  CD  LYS   184       9.529  37.249 -27.721  1.00 61.82           C  
ATOM   1399  CE  LYS   184      10.481  36.606 -28.720  1.00 61.82           C  
ATOM   1400  NZ  LYS   184       9.756  36.063 -29.907  1.00 61.82           N  
ATOM   1401  N   GLY   185       8.779  41.742 -23.862  1.00 59.93           N  
ATOM   1402  CA  GLY   185       7.822  42.327 -22.937  1.00 59.93           C  
ATOM   1403  C   GLY   185       6.527  42.748 -23.605  1.00 59.93           C  
ATOM   1404  O   GLY   185       5.440  42.491 -23.082  1.00 59.93           O  
ATOM   1405  N   GLU   186       6.775  43.284 -24.819  1.00 59.25           N  
ATOM   1406  CA  GLU   186       5.573  43.773 -25.486  1.00 59.25           C  
ATOM   1407  C   GLU   186       4.670  42.620 -25.914  1.00 59.25           C  
ATOM   1408  O   GLU   186       3.451  42.684 -25.746  1.00 59.25           O  
ATOM   1409  CB  GLU   186       5.942  44.630 -26.700  1.00 59.25           C  
ATOM   1410  CG  GLU   186       4.814  45.528 -27.186  1.00 59.25           C  
ATOM   1411  CD  GLU   186       5.269  46.573 -28.192  1.00 59.25           C  
ATOM   1412  OE1 GLU   186       4.432  47.391 -28.638  1.00 59.25           O  
ATOM   1413  OE2 GLU   186       6.471  46.572 -28.538  1.00 59.25           O  
ATOM   1414  N   GLN   187       5.269  41.573 -26.422  1.00 60.09           N  
ATOM   1415  CA  GLN   187       4.516  40.394 -26.837  1.00 60.09           C  
ATOM   1416  C   GLN   187       3.836  39.728 -25.644  1.00 60.09           C  
ATOM   1417  O   GLN   187       2.687  39.293 -25.742  1.00 60.09           O  
ATOM   1418  CB  GLN   187       5.431  39.394 -27.545  1.00 60.09           C  
ATOM   1419  CG  GLN   187       4.683  38.327 -28.333  1.00 60.09           C  
ATOM   1420  CD  GLN   187       5.502  37.757 -29.475  1.00 60.09           C  
ATOM   1421  OE1 GLN   187       6.688  38.072 -29.623  1.00 60.09           O  
ATOM   1422  NE2 GLN   187       4.877  36.915 -30.292  1.00 60.09           N  
ATOM   1423  N   LEU   188       4.500  39.756 -24.510  1.00 64.33           N  
ATOM   1424  CA  LEU   188       3.909  39.177 -23.309  1.00 64.33           C  
ATOM   1425  C   LEU   188       2.721  40.006 -22.832  1.00 64.33           C  
ATOM   1426  O   LEU   188       1.706  39.454 -22.401  1.00 64.33           O  
ATOM   1427  CB  LEU   188       4.954  39.073 -22.195  1.00 64.33           C  
ATOM   1428  CG  LEU   188       4.609  38.148 -21.026  1.00 64.33           C  
ATOM   1429  CD1 LEU   188       5.535  36.936 -21.019  1.00 64.33           C  
ATOM   1430  CD2 LEU   188       4.696  38.902 -19.704  1.00 64.33           C  
ATOM   1431  N   ASN   189       2.993  41.335 -22.895  1.00 64.79           N  
ATOM   1432  CA  ASN   189       1.915  42.240 -22.509  1.00 64.79           C  
ATOM   1433  C   ASN   189       0.686  42.058 -23.393  1.00 64.79           C  
ATOM   1434  O   ASN   189      -0.442  42.025 -22.897  1.00 64.79           O  
ATOM   1435  CB  ASN   189       2.393  43.693 -22.555  1.00 64.79           C  
ATOM   1436  CG  ASN   189       1.441  44.643 -21.854  1.00 64.79           C  
ATOM   1437  OD1 ASN   189       0.653  44.232 -20.998  1.00 64.79           O  
ATOM   1438  ND2 ASN   189       1.507  45.919 -22.212  1.00 64.79           N  
ATOM   1439  N   ARG   190       0.847  41.776 -24.675  1.00 63.00           N  
ATOM   1440  CA  ARG   190      -0.264  41.569 -25.597  1.00 63.00           C  
ATOM   1441  C   ARG   190      -0.979  40.254 -25.307  1.00 63.00           C  
ATOM   1442  O   ARG   190      -2.209  40.184 -25.363  1.00 63.00           O  
ATOM   1443  CB  ARG   190       0.229  41.589 -27.046  1.00 63.00           C  
ATOM   1444  CG  ARG   190      -0.214  42.814 -27.830  1.00 63.00           C  
ATOM   1445  CD  ARG   190       0.145  42.699 -29.305  1.00 63.00           C  
ATOM   1446  NE  ARG   190       1.368  43.432 -29.621  1.00 63.00           N  
ATOM   1447  CZ  ARG   190       1.988  43.402 -30.798  1.00 63.00           C  
ATOM   1448  NH1 ARG   190       1.508  42.670 -31.798  1.00 63.00           N  
ATOM   1449  NH2 ARG   190       3.095  44.108 -30.977  1.00 63.00           N  
ATOM   1450  N   THR   191      -0.139  39.284 -24.970  1.00 66.34           N  
ATOM   1451  CA  THR   191      -0.709  37.981 -24.646  1.00 66.34           C  
ATOM   1452  C   THR   191      -1.508  38.049 -23.347  1.00 66.34           C  
ATOM   1453  O   THR   191      -2.602  37.488 -23.255  1.00 66.34           O  
ATOM   1454  CB  THR   191       0.387  36.906 -24.522  1.00 66.34           C  
ATOM   1455  OG1 THR   191       1.364  37.336 -23.567  1.00 66.34           O  
ATOM   1456  CG2 THR   191       1.074  36.665 -25.862  1.00 66.34           C  
ATOM   1457  N   LEU   192      -0.948  38.802 -22.385  1.00 68.88           N  
ATOM   1458  CA  LEU   192      -1.644  38.942 -21.111  1.00 68.88           C  
ATOM   1459  C   LEU   192      -2.961  39.690 -21.290  1.00 68.88           C  
ATOM   1460  O   LEU   192      -3.973  39.329 -20.684  1.00 68.88           O  
ATOM   1461  CB  LEU   192      -0.763  39.673 -20.096  1.00 68.88           C  
ATOM   1462  CG  LEU   192       0.139  38.796 -19.225  1.00 68.88           C  
ATOM   1463  CD1 LEU   192       1.360  39.585 -18.764  1.00 68.88           C  
ATOM   1464  CD2 LEU   192      -0.636  38.254 -18.029  1.00 68.88           C  
ATOM   1465  N   ARG   193      -2.920  40.644 -22.152  1.00 68.29           N  
ATOM   1466  CA  ARG   193      -4.148  41.386 -22.418  1.00 68.29           C  
ATOM   1467  C   ARG   193      -5.161  40.520 -23.159  1.00 68.29           C  
ATOM   1468  O   ARG   193      -6.357  40.566 -22.865  1.00 68.29           O  
ATOM   1469  CB  ARG   193      -3.848  42.650 -23.226  1.00 68.29           C  
ATOM   1470  CG  ARG   193      -3.411  43.834 -22.377  1.00 68.29           C  
ATOM   1471  CD  ARG   193      -3.285  45.106 -23.205  1.00 68.29           C  
ATOM   1472  NE  ARG   193      -2.924  46.254 -22.378  1.00 68.29           N  
ATOM   1473  CZ  ARG   193      -2.443  47.403 -22.845  1.00 68.29           C  
ATOM   1474  NH1 ARG   193      -2.254  47.580 -24.148  1.00 68.29           N  
ATOM   1475  NH2 ARG   193      -2.147  48.383 -22.003  1.00 68.29           N  
ATOM   1476  N   GLY   194      -4.641  39.737 -24.004  1.00 65.05           N  
ATOM   1477  CA  GLY   194      -5.514  38.814 -24.712  1.00 65.05           C  
ATOM   1478  C   GLY   194      -6.130  37.764 -23.808  1.00 65.05           C  
ATOM   1479  O   GLY   194      -7.316  37.450 -23.930  1.00 65.05           O  
ATOM   1480  N   LEU   195      -5.304  37.365 -22.866  1.00 66.57           N  
ATOM   1481  CA  LEU   195      -5.802  36.374 -21.919  1.00 66.57           C  
ATOM   1482  C   LEU   195      -6.852  36.983 -20.996  1.00 66.57           C  
ATOM   1483  O   LEU   195      -7.840  36.328 -20.654  1.00 66.57           O  
ATOM   1484  CB  LEU   195      -4.651  35.796 -21.091  1.00 66.57           C  
ATOM   1485  CG  LEU   195      -3.751  34.781 -21.797  1.00 66.57           C  
ATOM   1486  CD1 LEU   195      -2.517  34.488 -20.950  1.00 66.57           C  
ATOM   1487  CD2 LEU   195      -4.520  33.498 -22.091  1.00 66.57           C  
ATOM   1488  N   SER   196      -6.551  38.192 -20.631  1.00 63.47           N  
ATOM   1489  CA  SER   196      -7.518  38.887 -19.787  1.00 63.47           C  
ATOM   1490  C   SER   196      -8.848  39.074 -20.509  1.00 63.47           C  
ATOM   1491  O   SER   196      -9.911  38.833 -19.934  1.00 63.47           O  
ATOM   1492  CB  SER   196      -6.970  40.247 -19.352  1.00 63.47           C  
ATOM   1493  OG  SER   196      -7.826  40.853 -18.399  1.00 63.47           O  
ATOM   1494  N   ASP   197      -8.776  39.349 -21.781  1.00 68.44           N  
ATOM   1495  CA  ASP   197      -9.987  39.517 -22.578  1.00 68.44           C  
ATOM   1496  C   ASP   197     -10.720  38.189 -22.750  1.00 68.44           C  
ATOM   1497  O   ASP   197     -11.949  38.136 -22.665  1.00 68.44           O  
ATOM   1498  CB  ASP   197      -9.650  40.113 -23.947  1.00 68.44           C  
ATOM   1499  CG  ASP   197      -9.295  41.588 -23.880  1.00 68.44           C  
ATOM   1500  OD1 ASP   197      -9.566  42.235 -22.845  1.00 68.44           O  
ATOM   1501  OD2 ASP   197      -8.743  42.109 -24.873  1.00 68.44           O  
ATOM   1502  N   ALA   198      -9.921  37.163 -22.892  1.00 64.35           N  
ATOM   1503  CA  ALA   198     -10.503  35.829 -23.024  1.00 64.35           C  
ATOM   1504  C   ALA   198     -11.192  35.401 -21.732  1.00 64.35           C  
ATOM   1505  O   ALA   198     -12.289  34.839 -21.764  1.00 64.35           O  
ATOM   1506  CB  ALA   198      -9.428  34.816 -23.411  1.00 64.35           C  
ATOM   1507  N   LEU   199     -10.567  35.750 -20.638  1.00 64.89           N  
ATOM   1508  CA  LEU   199     -11.137  35.426 -19.335  1.00 64.89           C  
ATOM   1509  C   LEU   199     -12.427  36.203 -19.098  1.00 64.89           C  
ATOM   1510  O   LEU   199     -13.387  35.665 -18.540  1.00 64.89           O  
ATOM   1511  CB  LEU   199     -10.132  35.729 -18.220  1.00 64.89           C  
ATOM   1512  CG  LEU   199     -10.484  35.200 -16.829  1.00 64.89           C  
ATOM   1513  CD1 LEU   199     -10.456  33.675 -16.820  1.00 64.89           C  
ATOM   1514  CD2 LEU   199      -9.526  35.764 -15.785  1.00 64.89           C  
ATOM   1515  N   THR   200     -12.424  37.425 -19.523  1.00 65.47           N  
ATOM   1516  CA  THR   200     -13.639  38.223 -19.402  1.00 65.47           C  
ATOM   1517  C   THR   200     -14.757  37.641 -20.261  1.00 65.47           C  
ATOM   1518  O   THR   200     -15.908  37.566 -19.824  1.00 65.47           O  
ATOM   1519  CB  THR   200     -13.387  39.688 -19.807  1.00 65.47           C  
ATOM   1520  OG1 THR   200     -12.261  40.192 -19.078  1.00 65.47           O  
ATOM   1521  CG2 THR   200     -14.603  40.558 -19.508  1.00 65.47           C  
ATOM   1522  N   ALA   201     -14.369  37.208 -21.436  1.00 64.58           N  
ATOM   1523  CA  ALA   201     -15.354  36.606 -22.331  1.00 64.58           C  
ATOM   1524  C   ALA   201     -15.885  35.295 -21.759  1.00 64.58           C  
ATOM   1525  O   ALA   201     -17.081  35.008 -21.856  1.00 64.58           O  
ATOM   1526  CB  ALA   201     -14.747  36.374 -23.712  1.00 64.58           C  
ATOM   1527  N   LEU   202     -14.943  34.599 -21.211  1.00 61.59           N  
ATOM   1528  CA  LEU   202     -15.330  33.343 -20.577  1.00 61.59           C  
ATOM   1529  C   LEU   202     -16.242  33.596 -19.381  1.00 61.59           C  
ATOM   1530  O   LEU   202     -17.189  32.842 -19.147  1.00 61.59           O  
ATOM   1531  CB  LEU   202     -14.090  32.564 -20.131  1.00 61.59           C  
ATOM   1532  CG  LEU   202     -14.325  31.127 -19.663  1.00 61.59           C  
ATOM   1533  CD1 LEU   202     -14.371  30.180 -20.858  1.00 61.59           C  
ATOM   1534  CD2 LEU   202     -13.241  30.701 -18.679  1.00 61.59           C  
ATOM   1535  N   ASN   203     -15.810  34.654 -18.602  1.00 62.54           N  
ATOM   1536  CA  ASN   203     -16.645  35.057 -17.476  1.00 62.54           C  
ATOM   1537  C   ASN   203     -18.036  35.485 -17.934  1.00 62.54           C  
ATOM   1538  O   ASN   203     -19.022  35.265 -17.228  1.00 62.54           O  
ATOM   1539  CB  ASN   203     -15.976  36.184 -16.687  1.00 62.54           C  
ATOM   1540  CG  ASN   203     -15.648  35.784 -15.262  1.00 62.54           C  
ATOM   1541  OD1 ASN   203     -16.125  34.761 -14.766  1.00 62.54           O  
ATOM   1542  ND2 ASN   203     -14.830  36.589 -14.593  1.00 62.54           N  
ATOM   1543  N   GLU   204     -18.015  36.108 -19.096  1.00 64.82           N  
ATOM   1544  CA  GLU   204     -19.307  36.534 -19.625  1.00 64.82           C  
ATOM   1545  C   GLU   204     -20.114  35.345 -20.138  1.00 64.82           C  
ATOM   1546  O   GLU   204     -21.345  35.349 -20.073  1.00 64.82           O  
ATOM   1547  CB  GLU   204     -19.117  37.562 -20.744  1.00 64.82           C  
ATOM   1548  CG  GLU   204     -18.765  38.956 -20.245  1.00 64.82           C  
ATOM   1549  CD  GLU   204     -18.774  40.007 -21.344  1.00 64.82           C  
ATOM   1550  OE1 GLU   204     -18.625  41.211 -21.034  1.00 64.82           O  
ATOM   1551  OE2 GLU   204     -18.932  39.623 -22.525  1.00 64.82           O  
ATOM   1552  N   GLY   205     -19.390  34.337 -20.588  1.00 62.20           N  
ATOM   1553  CA  GLY   205     -20.061  33.138 -21.063  1.00 62.20           C  
ATOM   1554  C   GLY   205     -20.438  32.183 -19.946  1.00 62.20           C  
ATOM   1555  O   GLY   205     -21.116  31.181 -20.181  1.00 62.20           O  
ATOM   1556  N   ARG   206     -19.937  32.421 -18.727  1.00 63.65           N  
ATOM   1557  CA  ARG   206     -20.319  31.712 -17.510  1.00 63.65           C  
ATOM   1558  C   ARG   206     -21.836  31.600 -17.396  1.00 63.65           C  
ATOM   1559  O   ARG   206     -22.358  30.560 -16.991  1.00 63.65           O  
ATOM   1560  CB  ARG   206     -19.751  32.417 -16.276  1.00 63.65           C  
ATOM   1561  CG  ARG   206     -18.568  31.698 -15.647  1.00 63.65           C  
ATOM   1562  CD  ARG   206     -18.042  32.441 -14.427  1.00 63.65           C  
ATOM   1563  NE  ARG   206     -18.477  31.812 -13.183  1.00 63.65           N  
ATOM   1564  CZ  ARG   206     -17.888  31.980 -12.002  1.00 63.65           C  
ATOM   1565  NH1 ARG   206     -16.824  32.765 -11.880  1.00 63.65           N  
ATOM   1566  NH2 ARG   206     -18.367  31.359 -10.934  1.00 63.65           N  
ATOM   1567  N   GLY   207     -22.421  32.798 -17.695  1.00 65.03           N  
ATOM   1568  CA  GLY   207     -23.868  32.771 -17.552  1.00 65.03           C  
ATOM   1569  C   GLY   207     -24.542  31.780 -18.481  1.00 65.03           C  
ATOM   1570  O   GLY   207     -25.452  31.056 -18.071  1.00 65.03           O  
ATOM   1571  N   ASP   208     -23.914  31.594 -19.627  1.00 68.64           N  
ATOM   1572  CA  ASP   208     -24.487  30.698 -20.626  1.00 68.64           C  
ATOM   1573  C   ASP   208     -24.237  29.236 -20.261  1.00 68.64           C  
ATOM   1574  O   ASP   208     -25.134  28.399 -20.383  1.00 68.64           O  
ATOM   1575  CB  ASP   208     -23.911  30.999 -22.012  1.00 68.64           C  
ATOM   1576  CG  ASP   208     -24.481  32.265 -22.628  1.00 68.64           C  
ATOM   1577  OD1 ASP   208     -25.562  32.720 -22.197  1.00 68.64           O  
ATOM   1578  OD2 ASP   208     -23.844  32.810 -23.556  1.00 68.64           O  
ATOM   1579  N   PHE   209     -22.997  29.032 -19.771  1.00 67.55           N  
ATOM   1580  CA  PHE   209     -22.669  27.683 -19.328  1.00 67.55           C  
ATOM   1581  C   PHE   209     -23.536  27.277 -18.141  1.00 67.55           C  
ATOM   1582  O   PHE   209     -24.034  26.151 -18.086  1.00 67.55           O  
ATOM   1583  CB  PHE   209     -21.187  27.584 -18.953  1.00 67.55           C  
ATOM   1584  CG  PHE   209     -20.750  26.196 -18.567  1.00 67.55           C  
ATOM   1585  CD1 PHE   209     -20.549  25.861 -17.234  1.00 67.55           C  
ATOM   1586  CD2 PHE   209     -20.540  25.226 -19.539  1.00 67.55           C  
ATOM   1587  CE1 PHE   209     -20.144  24.577 -16.874  1.00 67.55           C  
ATOM   1588  CE2 PHE   209     -20.135  23.942 -19.187  1.00 67.55           C  
ATOM   1589  CZ  PHE   209     -19.937  23.620 -17.854  1.00 67.55           C  
ATOM   1590  N   PHE   210     -23.704  28.249 -17.163  1.00 66.08           N  
ATOM   1591  CA  PHE   210     -24.560  27.974 -16.015  1.00 66.08           C  
ATOM   1592  C   PHE   210     -25.990  27.696 -16.461  1.00 66.08           C  
ATOM   1593  O   PHE   210     -26.656  26.815 -15.914  1.00 66.08           O  
ATOM   1594  CB  PHE   210     -24.535  29.148 -15.031  1.00 66.08           C  
ATOM   1595  CG  PHE   210     -24.873  28.762 -13.617  1.00 66.08           C  
ATOM   1596  CD1 PHE   210     -26.179  28.854 -13.150  1.00 66.08           C  
ATOM   1597  CD2 PHE   210     -23.885  28.307 -12.754  1.00 66.08           C  
ATOM   1598  CE1 PHE   210     -26.495  28.497 -11.841  1.00 66.08           C  
ATOM   1599  CE2 PHE   210     -24.193  27.949 -11.444  1.00 66.08           C  
ATOM   1600  CZ  PHE   210     -25.498  28.045 -10.990  1.00 66.08           C  
ATOM   1601  N   ALA   211     -26.429  28.446 -17.476  1.00 67.72           N  
ATOM   1602  CA  ALA   211     -27.783  28.237 -17.982  1.00 67.72           C  
ATOM   1603  C   ALA   211     -27.939  26.839 -18.573  1.00 67.72           C  
ATOM   1604  O   ALA   211     -28.981  26.201 -18.408  1.00 67.72           O  
ATOM   1605  CB  ALA   211     -28.129  29.295 -19.027  1.00 67.72           C  
ATOM   1606  N   VAL   212     -26.832  26.293 -19.044  1.00 65.75           N  
ATOM   1607  CA  VAL   212     -26.863  24.962 -19.642  1.00 65.75           C  
ATOM   1608  C   VAL   212     -26.928  23.903 -18.545  1.00 65.75           C  
ATOM   1609  O   VAL   212     -27.695  22.942 -18.645  1.00 65.75           O  
ATOM   1610  CB  VAL   212     -25.634  24.718 -20.546  1.00 65.75           C  
ATOM   1611  CG1 VAL   212     -25.573  23.257 -20.991  1.00 65.75           C  
ATOM   1612  CG2 VAL   212     -25.670  25.647 -21.758  1.00 65.75           C  
ATOM   1613  N   VAL   213     -25.978  24.057 -17.648  1.00 69.79           N  
ATOM   1614  CA  VAL   213     -25.954  23.106 -16.542  1.00 69.79           C  
ATOM   1615  C   VAL   213     -27.310  23.096 -15.839  1.00 69.79           C  
ATOM   1616  O   VAL   213     -27.831  22.031 -15.498  1.00 69.79           O  
ATOM   1617  CB  VAL   213     -24.833  23.437 -15.532  1.00 69.79           C  
ATOM   1618  CG1 VAL   213     -24.947  22.557 -14.289  1.00 69.79           C  
ATOM   1619  CG2 VAL   213     -23.462  23.270 -16.184  1.00 69.79           C  
ATOM   1620  N   LYS   214     -27.881  24.285 -15.747  1.00 71.87           N  
ATOM   1621  CA  LYS   214     -29.194  24.374 -15.113  1.00 71.87           C  
ATOM   1622  C   LYS   214     -30.263  23.699 -15.966  1.00 71.87           C  
ATOM   1623  O   LYS   214     -31.108  22.966 -15.447  1.00 71.87           O  
ATOM   1624  CB  LYS   214     -29.570  25.835 -14.861  1.00 71.87           C  
ATOM   1625  CG  LYS   214     -30.841  26.014 -14.042  1.00 71.87           C  
ATOM   1626  CD  LYS   214     -31.115  27.484 -13.751  1.00 71.87           C  
ATOM   1627  CE  LYS   214     -32.400  27.666 -12.953  1.00 71.87           C  
ATOM   1628  NZ  LYS   214     -32.664  29.105 -12.650  1.00 71.87           N  
ATOM   1629  N   SER   215     -30.167  23.843 -17.255  1.00 73.74           N  
ATOM   1630  CA  SER   215     -31.138  23.216 -18.146  1.00 73.74           C  
ATOM   1631  C   SER   215     -30.992  21.698 -18.141  1.00 73.74           C  
ATOM   1632  O   SER   215     -31.990  20.973 -18.127  1.00 73.74           O  
ATOM   1633  CB  SER   215     -30.980  23.747 -19.571  1.00 73.74           C  
ATOM   1634  OG  SER   215     -29.625  24.060 -19.844  1.00 73.74           O  
ATOM   1635  N   LEU   216     -29.738  21.238 -18.078  1.00 74.83           N  
ATOM   1636  CA  LEU   216     -29.506  19.799 -18.022  1.00 74.83           C  
ATOM   1637  C   LEU   216     -30.034  19.214 -16.716  1.00 74.83           C  
ATOM   1638  O   LEU   216     -30.632  18.136 -16.710  1.00 74.83           O  
ATOM   1639  CB  LEU   216     -28.013  19.490 -18.166  1.00 74.83           C  
ATOM   1640  CG  LEU   216     -27.654  18.068 -18.597  1.00 74.83           C  
ATOM   1641  CD1 LEU   216     -27.492  17.998 -20.112  1.00 74.83           C  
ATOM   1642  CD2 LEU   216     -26.382  17.601 -17.896  1.00 74.83           C  
ATOM   1643  N   ALA   217     -29.819  19.973 -15.661  1.00 75.08           N  
ATOM   1644  CA  ALA   217     -30.320  19.522 -14.365  1.00 75.08           C  
ATOM   1645  C   ALA   217     -31.844  19.441 -14.364  1.00 75.08           C  
ATOM   1646  O   ALA   217     -32.419  18.469 -13.870  1.00 75.08           O  
ATOM   1647  CB  ALA   217     -29.839  20.454 -13.256  1.00 75.08           C  
ATOM   1648  N   LEU   218     -32.466  20.416 -15.000  1.00 74.37           N  
ATOM   1649  CA  LEU   218     -33.924  20.416 -15.053  1.00 74.37           C  
ATOM   1650  C   LEU   218     -34.437  19.265 -15.912  1.00 74.37           C  
ATOM   1651  O   LEU   218     -35.465  18.661 -15.599  1.00 74.37           O  
ATOM   1652  CB  LEU   218     -34.442  21.748 -15.601  1.00 74.37           C  
ATOM   1653  CG  LEU   218     -34.320  22.957 -14.672  1.00 74.37           C  
ATOM   1654  CD1 LEU   218     -34.687  24.236 -15.416  1.00 74.37           C  
ATOM   1655  CD2 LEU   218     -35.202  22.777 -13.441  1.00 74.37           C  
ATOM   1656  N   PHE   219     -33.652  18.917 -16.891  1.00 75.49           N  
ATOM   1657  CA  PHE   219     -34.010  17.801 -17.758  1.00 75.49           C  
ATOM   1658  C   PHE   219     -33.894  16.477 -17.013  1.00 75.49           C  
ATOM   1659  O   PHE   219     -34.802  15.644 -17.071  1.00 75.49           O  
ATOM   1660  CB  PHE   219     -33.120  17.781 -19.005  1.00 75.49           C  
ATOM   1661  CG  PHE   219     -33.348  16.589 -19.894  1.00 75.49           C  
ATOM   1662  CD1 PHE   219     -32.417  15.560 -19.954  1.00 75.49           C  
ATOM   1663  CD2 PHE   219     -34.495  16.497 -20.672  1.00 75.49           C  
ATOM   1664  CE1 PHE   219     -32.625  14.455 -20.776  1.00 75.49           C  
ATOM   1665  CE2 PHE   219     -34.710  15.397 -21.496  1.00 75.49           C  
ATOM   1666  CZ  PHE   219     -33.774  14.377 -21.548  1.00 75.49           C  
ATOM   1667  N   VAL   220     -32.793  16.294 -16.354  1.00 76.18           N  
ATOM   1668  CA  VAL   220     -32.576  15.049 -15.624  1.00 76.18           C  
ATOM   1669  C   VAL   220     -33.640  14.893 -14.540  1.00 76.18           C  
ATOM   1670  O   VAL   220     -34.169  13.798 -14.334  1.00 76.18           O  
ATOM   1671  CB  VAL   220     -31.165  14.997 -14.997  1.00 76.18           C  
ATOM   1672  CG1 VAL   220     -31.046  13.819 -14.032  1.00 76.18           C  
ATOM   1673  CG2 VAL   220     -30.100  14.907 -16.089  1.00 76.18           C  
ATOM   1674  N   ASN   221     -33.975  16.051 -13.984  1.00 76.03           N  
ATOM   1675  CA  ASN   221     -34.995  15.997 -12.942  1.00 76.03           C  
ATOM   1676  C   ASN   221     -36.364  15.645 -13.515  1.00 76.03           C  
ATOM   1677  O   ASN   221     -37.108  14.862 -12.921  1.00 76.03           O  
ATOM   1678  CB  ASN   221     -35.061  17.326 -12.187  1.00 76.03           C  
ATOM   1679  CG  ASN   221     -34.588  17.207 -10.752  1.00 76.03           C  
ATOM   1680  OD1 ASN   221     -34.401  16.101 -10.237  1.00 76.03           O  
ATOM   1681  ND2 ASN   221     -34.390  18.344 -10.096  1.00 76.03           N  
ATOM   1682  N   ALA   222     -36.606  16.165 -14.682  1.00 74.31           N  
ATOM   1683  CA  ALA   222     -37.880  15.865 -15.332  1.00 74.31           C  
ATOM   1684  C   ALA   222     -37.935  14.409 -15.783  1.00 74.31           C  
ATOM   1685  O   ALA   222     -38.978  13.759 -15.676  1.00 74.31           O  
ATOM   1686  CB  ALA   222     -38.102  16.796 -16.522  1.00 74.31           C  
ATOM   1687  N   LEU   223     -36.810  13.975 -16.205  1.00 74.85           N  
ATOM   1688  CA  LEU   223     -36.733  12.578 -16.620  1.00 74.85           C  
ATOM   1689  C   LEU   223     -36.908  11.646 -15.425  1.00 74.85           C  
ATOM   1690  O   LEU   223     -37.579  10.617 -15.529  1.00 74.85           O  
ATOM   1691  CB  LEU   223     -35.395  12.297 -17.309  1.00 74.85           C  
ATOM   1692  CG  LEU   223     -35.233  10.911 -17.934  1.00 74.85           C  
ATOM   1693  CD1 LEU   223     -36.253  10.710 -19.050  1.00 74.85           C  
ATOM   1694  CD2 LEU   223     -33.814  10.723 -18.460  1.00 74.85           C  
ATOM   1695  N   HIS   224     -36.266  12.081 -14.293  1.00 72.65           N  
ATOM   1696  CA  HIS   224     -36.413  11.298 -13.071  1.00 72.65           C  
ATOM   1697  C   HIS   224     -37.866  11.266 -12.609  1.00 72.65           C  
ATOM   1698  O   HIS   224     -38.362  10.222 -12.179  1.00 72.65           O  
ATOM   1699  CB  HIS   224     -35.521  11.860 -11.963  1.00 72.65           C  
ATOM   1700  CG  HIS   224     -35.483  11.010 -10.734  1.00 72.65           C  
ATOM   1701  ND1 HIS   224     -36.272  11.259  -9.632  1.00 72.65           N  
ATOM   1702  CD2 HIS   224     -34.752   9.910 -10.435  1.00 72.65           C  
ATOM   1703  CE1 HIS   224     -36.026  10.347  -8.706  1.00 72.65           C  
ATOM   1704  NE2 HIS   224     -35.107   9.517  -9.169  1.00 72.65           N  
ATOM   1705  N   ARG   225     -38.540  12.320 -12.767  1.00 74.14           N  
ATOM   1706  CA  ARG   225     -39.931  12.406 -12.332  1.00 74.14           C  
ATOM   1707  C   ARG   225     -40.846  11.619 -13.264  1.00 74.14           C  
ATOM   1708  O   ARG   225     -41.926  11.183 -12.859  1.00 74.14           O  
ATOM   1709  CB  ARG   225     -40.383  13.866 -12.264  1.00 74.14           C  
ATOM   1710  CG  ARG   225     -39.831  14.627 -11.070  1.00 74.14           C  
ATOM   1711  CD  ARG   225     -40.410  16.033 -10.980  1.00 74.14           C  
ATOM   1712  NE  ARG   225     -39.634  16.878 -10.078  1.00 74.14           N  
ATOM   1713  CZ  ARG   225     -39.908  18.152  -9.809  1.00 74.14           C  
ATOM   1714  NH1 ARG   225     -40.950  18.754 -10.370  1.00 74.14           N  
ATOM   1715  NH2 ARG   225     -39.135  18.829  -8.973  1.00 74.14           N  
ATOM   1716  N   SER   226     -40.299  11.353 -14.481  1.00 77.75           N  
ATOM   1717  CA  SER   226     -41.130  10.672 -15.469  1.00 77.75           C  
ATOM   1718  C   SER   226     -40.802   9.184 -15.536  1.00 77.75           C  
ATOM   1719  O   SER   226     -41.135   8.513 -16.515  1.00 77.75           O  
ATOM   1720  CB  SER   226     -40.949  11.305 -16.849  1.00 77.75           C  
ATOM   1721  OG  SER   226     -41.450  12.631 -16.864  1.00 77.75           O  
ATOM   1722  N   ASP   227     -40.032   8.686 -14.578  1.00 78.34           N  
ATOM   1723  CA  ASP   227     -39.653   7.277 -14.541  1.00 78.34           C  
ATOM   1724  C   ASP   227     -40.886   6.376 -14.562  1.00 78.34           C  
ATOM   1725  O   ASP   227     -40.932   5.394 -15.307  1.00 78.34           O  
ATOM   1726  CB  ASP   227     -38.808   6.981 -13.300  1.00 78.34           C  
ATOM   1727  CG  ASP   227     -38.121   5.628 -13.360  1.00 78.34           C  
ATOM   1728  OD1 ASP   227     -38.092   5.006 -14.443  1.00 78.34           O  
ATOM   1729  OD2 ASP   227     -37.606   5.179 -12.313  1.00 78.34           O  
ATOM   1730  N   GLN   228     -41.898   6.799 -13.801  1.00 79.70           N  
ATOM   1731  CA  GLN   228     -43.085   5.958 -13.684  1.00 79.70           C  
ATOM   1732  C   GLN   228     -43.852   5.902 -15.002  1.00 79.70           C  
ATOM   1733  O   GLN   228     -44.406   4.860 -15.360  1.00 79.70           O  
ATOM   1734  CB  GLN   228     -43.998   6.470 -12.568  1.00 79.70           C  
ATOM   1735  CG  GLN   228     -43.449   6.233 -11.167  1.00 79.70           C  
ATOM   1736  CD  GLN   228     -43.507   4.775 -10.753  1.00 79.70           C  
ATOM   1737  OE1 GLN   228     -44.332   4.006 -11.255  1.00 79.70           O  
ATOM   1738  NE2 GLN   228     -42.631   4.385  -9.834  1.00 79.70           N  
ATOM   1739  N   GLN   229     -43.650   6.919 -15.764  1.00 77.73           N  
ATOM   1740  CA  GLN   229     -44.344   6.947 -17.047  1.00 77.73           C  
ATOM   1741  C   GLN   229     -43.609   6.109 -18.089  1.00 77.73           C  
ATOM   1742  O   GLN   229     -44.238   5.461 -18.927  1.00 77.73           O  
ATOM   1743  CB  GLN   229     -44.498   8.386 -17.543  1.00 77.73           C  
ATOM   1744  CG  GLN   229     -45.931   8.900 -17.504  1.00 77.73           C  
ATOM   1745  CD  GLN   229     -46.111  10.067 -16.552  1.00 77.73           C  
ATOM   1746  OE1 GLN   229     -45.154  10.517 -15.913  1.00 77.73           O  
ATOM   1747  NE2 GLN   229     -47.338  10.566 -16.449  1.00 77.73           N  
ATOM   1748  N   PHE   230     -42.314   6.227 -17.960  1.00 81.70           N  
ATOM   1749  CA  PHE   230     -41.558   5.389 -18.883  1.00 81.70           C  
ATOM   1750  C   PHE   230     -41.852   3.913 -18.639  1.00 81.70           C  
ATOM   1751  O   PHE   230     -42.000   3.139 -19.586  1.00 81.70           O  
ATOM   1752  CB  PHE   230     -40.056   5.655 -18.745  1.00 81.70           C  
ATOM   1753  CG  PHE   230     -39.428   6.241 -19.980  1.00 81.70           C  
ATOM   1754  CD1 PHE   230     -39.039   5.424 -21.035  1.00 81.70           C  
ATOM   1755  CD2 PHE   230     -39.225   7.611 -20.087  1.00 81.70           C  
ATOM   1756  CE1 PHE   230     -38.458   5.964 -22.179  1.00 81.70           C  
ATOM   1757  CE2 PHE   230     -38.645   8.159 -21.227  1.00 81.70           C  
ATOM   1758  CZ  PHE   230     -38.261   7.333 -22.272  1.00 81.70           C  
ATOM   1759  N   VAL   231     -42.082   3.681 -17.368  1.00 83.91           N  
ATOM   1760  CA  VAL   231     -42.379   2.299 -17.009  1.00 83.91           C  
ATOM   1761  C   VAL   231     -43.776   1.926 -17.498  1.00 83.91           C  
ATOM   1762  O   VAL   231     -43.981   0.837 -18.040  1.00 83.91           O  
ATOM   1763  CB  VAL   231     -42.270   2.073 -15.484  1.00 83.91           C  
ATOM   1764  CG1 VAL   231     -42.772   0.680 -15.107  1.00 83.91           C  
ATOM   1765  CG2 VAL   231     -40.830   2.269 -15.017  1.00 83.91           C  
ATOM   1766  N   ALA   232     -44.695   2.888 -17.429  1.00 83.89           N  
ATOM   1767  CA  ALA   232     -46.051   2.651 -17.917  1.00 83.89           C  
ATOM   1768  C   ALA   232     -46.070   2.514 -19.437  1.00 83.89           C  
ATOM   1769  O   ALA   232     -46.748   1.638 -19.979  1.00 83.89           O  
ATOM   1770  CB  ALA   232     -46.980   3.780 -17.476  1.00 83.89           C  
ATOM   1771  N   LEU   233     -45.320   3.407 -20.081  1.00 84.05           N  
ATOM   1772  CA  LEU   233     -45.238   3.307 -21.534  1.00 84.05           C  
ATOM   1773  C   LEU   233     -44.626   1.975 -21.954  1.00 84.05           C  
ATOM   1774  O   LEU   233     -45.109   1.333 -22.890  1.00 84.05           O  
ATOM   1775  CB  LEU   233     -44.414   4.463 -22.106  1.00 84.05           C  
ATOM   1776  CG  LEU   233     -44.505   4.678 -23.617  1.00 84.05           C  
ATOM   1777  CD1 LEU   233     -45.241   5.978 -23.925  1.00 84.05           C  
ATOM   1778  CD2 LEU   233     -43.113   4.686 -24.241  1.00 84.05           C  
ATOM   1779  N   ASN   234     -43.589   1.582 -21.209  1.00 84.26           N  
ATOM   1780  CA  ASN   234     -42.958   0.301 -21.508  1.00 84.26           C  
ATOM   1781  C   ASN   234     -43.925  -0.862 -21.300  1.00 84.26           C  
ATOM   1782  O   ASN   234     -44.015  -1.758 -22.141  1.00 84.26           O  
ATOM   1783  CB  ASN   234     -41.704   0.107 -20.654  1.00 84.26           C  
ATOM   1784  CG  ASN   234     -40.785  -0.968 -21.201  1.00 84.26           C  
ATOM   1785  OD1 ASN   234     -40.769  -1.234 -22.405  1.00 84.26           O  
ATOM   1786  ND2 ASN   234     -40.014  -1.593 -20.319  1.00 84.26           N  
ATOM   1787  N   ASN   235     -44.679  -0.834 -20.256  1.00 87.43           N  
ATOM   1788  CA  ASN   235     -45.620  -1.913 -19.978  1.00 87.43           C  
ATOM   1789  C   ASN   235     -46.737  -1.964 -21.016  1.00 87.43           C  
ATOM   1790  O   ASN   235     -47.100  -3.041 -21.492  1.00 87.43           O  
ATOM   1791  CB  ASN   235     -46.208  -1.764 -18.573  1.00 87.43           C  
ATOM   1792  CG  ASN   235     -45.203  -2.083 -17.483  1.00 87.43           C  
ATOM   1793  OD1 ASN   235     -44.216  -2.784 -17.718  1.00 87.43           O  
ATOM   1794  ND2 ASN   235     -45.447  -1.568 -16.283  1.00 87.43           N  
ATOM   1795  N   ASP   236     -47.130  -0.802 -21.456  1.00 85.30           N  
ATOM   1796  CA  ASP   236     -48.220  -0.758 -22.426  1.00 85.30           C  
ATOM   1797  C   ASP   236     -47.740  -1.188 -23.810  1.00 85.30           C  
ATOM   1798  O   ASP   236     -48.467  -1.860 -24.544  1.00 85.30           O  
ATOM   1799  CB  ASP   236     -48.825   0.646 -22.491  1.00 85.30           C  
ATOM   1800  CG  ASP   236     -49.695   0.973 -21.290  1.00 85.30           C  
ATOM   1801  OD1 ASP   236     -50.077   0.046 -20.543  1.00 85.30           O  
ATOM   1802  OD2 ASP   236     -50.004   2.168 -21.090  1.00 85.30           O  
ATOM   1803  N   LEU   237     -46.475  -0.878 -24.090  1.00 84.33           N  
ATOM   1804  CA  LEU   237     -45.920  -1.295 -25.373  1.00 84.33           C  
ATOM   1805  C   LEU   237     -45.696  -2.804 -25.404  1.00 84.33           C  
ATOM   1806  O   LEU   237     -45.938  -3.450 -26.426  1.00 84.33           O  
ATOM   1807  CB  LEU   237     -44.602  -0.567 -25.650  1.00 84.33           C  
ATOM   1808  CG  LEU   237     -44.040  -0.697 -27.066  1.00 84.33           C  
ATOM   1809  CD1 LEU   237     -45.015  -0.109 -28.080  1.00 84.33           C  
ATOM   1810  CD2 LEU   237     -42.680  -0.015 -27.167  1.00 84.33           C  
ATOM   1811  N   ALA   238     -45.301  -3.323 -24.277  1.00 85.64           N  
ATOM   1812  CA  ALA   238     -45.102  -4.768 -24.189  1.00 85.64           C  
ATOM   1813  C   ALA   238     -46.426  -5.513 -24.323  1.00 85.64           C  
ATOM   1814  O   ALA   238     -46.507  -6.529 -25.018  1.00 85.64           O  
ATOM   1815  CB  ALA   238     -44.420  -5.132 -22.873  1.00 85.64           C  
ATOM   1816  N   GLN   239     -47.427  -4.977 -23.724  1.00 81.33           N  
ATOM   1817  CA  GLN   239     -48.745  -5.602 -23.771  1.00 81.33           C  
ATOM   1818  C   GLN   239     -49.339  -5.529 -25.175  1.00 81.33           C  
ATOM   1819  O   GLN   239     -49.963  -6.484 -25.641  1.00 81.33           O  
ATOM   1820  CB  GLN   239     -49.690  -4.942 -22.766  1.00 81.33           C  
ATOM   1821  CG  GLN   239     -50.932  -5.765 -22.457  1.00 81.33           C  
ATOM   1822  CD  GLN   239     -51.727  -5.212 -21.288  1.00 81.33           C  
ATOM   1823  OE1 GLN   239     -51.364  -4.188 -20.702  1.00 81.33           O  
ATOM   1824  NE2 GLN   239     -52.817  -5.887 -20.941  1.00 81.33           N  
ATOM   1825  N   PHE   240     -49.149  -4.415 -25.796  1.00 81.21           N  
ATOM   1826  CA  PHE   240     -49.604  -4.239 -27.170  1.00 81.21           C  
ATOM   1827  C   PHE   240     -48.899  -5.215 -28.103  1.00 81.21           C  
ATOM   1828  O   PHE   240     -49.535  -5.833 -28.960  1.00 81.21           O  
ATOM   1829  CB  PHE   240     -49.364  -2.800 -27.637  1.00 81.21           C  
ATOM   1830  CG  PHE   240     -49.755  -2.553 -29.069  1.00 81.21           C  
ATOM   1831  CD1 PHE   240     -48.784  -2.387 -30.050  1.00 81.21           C  
ATOM   1832  CD2 PHE   240     -51.093  -2.488 -29.435  1.00 81.21           C  
ATOM   1833  CE1 PHE   240     -49.143  -2.159 -31.376  1.00 81.21           C  
ATOM   1834  CE2 PHE   240     -51.459  -2.260 -30.758  1.00 81.21           C  
ATOM   1835  CZ  PHE   240     -50.482  -2.095 -31.727  1.00 81.21           C  
ATOM   1836  N   THR   241     -47.634  -5.485 -27.918  1.00 77.79           N  
ATOM   1837  CA  THR   241     -46.874  -6.389 -28.775  1.00 77.79           C  
ATOM   1838  C   THR   241     -47.303  -7.836 -28.550  1.00 77.79           C  
ATOM   1839  O   THR   241     -47.354  -8.628 -29.493  1.00 77.79           O  
ATOM   1840  CB  THR   241     -45.361  -6.254 -28.525  1.00 77.79           C  
ATOM   1841  OG1 THR   241     -45.137  -5.917 -27.150  1.00 77.79           O  
ATOM   1842  CG2 THR   241     -44.752  -5.168 -29.407  1.00 77.79           C  
ATOM   1843  N   ASN   242     -47.693  -8.110 -27.363  1.00 76.31           N  
ATOM   1844  CA  ASN   242     -48.091  -9.479 -27.050  1.00 76.31           C  
ATOM   1845  C   ASN   242     -49.463  -9.810 -27.627  1.00 76.31           C  
ATOM   1846  O   ASN   242     -49.774 -10.978 -27.870  1.00 76.31           O  
ATOM   1847  CB  ASN   242     -48.082  -9.707 -25.537  1.00 76.31           C  
ATOM   1848  CG  ASN   242     -46.693  -9.976 -24.994  1.00 76.31           C  
ATOM   1849  OD1 ASN   242     -45.770 -10.295 -25.748  1.00 76.31           O  
ATOM   1850  ND2 ASN   242     -46.533  -9.848 -23.682  1.00 76.31           N  
ATOM   1851  N   SER   243     -50.194  -8.732 -27.884  1.00 73.09           N  
ATOM   1852  CA  SER   243     -51.521  -8.943 -28.452  1.00 73.09           C  
ATOM   1853  C   SER   243     -51.435  -9.366 -29.915  1.00 73.09           C  
ATOM   1854  O   SER   243     -52.310 -10.077 -30.414  1.00 73.09           O  
ATOM   1855  CB  SER   243     -52.365  -7.674 -28.329  1.00 73.09           C  
ATOM   1856  OG  SER   243     -51.780  -6.607 -29.056  1.00 73.09           O  
ATOM   1857  N   PHE   244     -50.282  -9.162 -30.539  1.00 68.91           N  
ATOM   1858  CA  PHE   244     -50.070  -9.550 -31.929  1.00 68.91           C  
ATOM   1859  C   PHE   244     -49.638 -11.008 -32.025  1.00 68.91           C  
ATOM   1860  O   PHE   244     -49.858 -11.660 -33.047  1.00 68.91           O  
ATOM   1861  CB  PHE   244     -49.021  -8.647 -32.586  1.00 68.91           C  
ATOM   1862  CG  PHE   244     -49.602  -7.437 -33.266  1.00 68.91           C  
ATOM   1863  CD1 PHE   244     -50.239  -7.552 -34.495  1.00 68.91           C  
ATOM   1864  CD2 PHE   244     -49.512  -6.184 -32.675  1.00 68.91           C  
ATOM   1865  CE1 PHE   244     -50.777  -6.434 -35.127  1.00 68.91           C  
ATOM   1866  CE2 PHE   244     -50.048  -5.062 -33.300  1.00 68.91           C  
ATOM   1867  CZ  PHE   244     -50.679  -5.189 -34.527  1.00 68.91           C  
ATOM   1868  N   THR   245     -48.926 -11.386 -31.026  1.00 68.95           N  
ATOM   1869  CA  THR   245     -48.474 -12.771 -31.109  1.00 68.95           C  
ATOM   1870  C   THR   245     -49.637 -13.734 -30.885  1.00 68.95           C  
ATOM   1871  O   THR   245     -49.638 -14.847 -31.416  1.00 68.95           O  
ATOM   1872  CB  THR   245     -47.362 -13.058 -30.083  1.00 68.95           C  
ATOM   1873  OG1 THR   245     -47.685 -12.413 -28.844  1.00 68.95           O  
ATOM   1874  CG2 THR   245     -46.014 -12.542 -30.574  1.00 68.95           C  
ATOM   1875  N   ASN   246     -50.727 -13.175 -30.328  1.00 64.53           N  
ATOM   1876  CA  ASN   246     -51.841 -14.069 -30.032  1.00 64.53           C  
ATOM   1877  C   ASN   246     -52.934 -13.972 -31.092  1.00 64.53           C  
ATOM   1878  O   ASN   246     -53.423 -12.881 -31.389  1.00 64.53           O  
ATOM   1879  CB  ASN   246     -52.417 -13.769 -28.647  1.00 64.53           C  
ATOM   1880  CG  ASN   246     -52.011 -14.798 -27.610  1.00 64.53           C  
ATOM   1881  OD1 ASN   246     -51.424 -15.832 -27.940  1.00 64.53           O  
ATOM   1882  ND2 ASN   246     -52.319 -14.522 -26.348  1.00 64.53           N  
ATOM   1883  N   THR   247     -52.871 -14.777 -32.063  1.00 62.26           N  
ATOM   1884  CA  THR   247     -53.775 -14.847 -33.205  1.00 62.26           C  
ATOM   1885  C   THR   247     -55.228 -14.902 -32.743  1.00 62.26           C  
ATOM   1886  O   THR   247     -56.133 -14.490 -33.472  1.00 62.26           O  
ATOM   1887  CB  THR   247     -53.467 -16.071 -34.087  1.00 62.26           C  
ATOM   1888  OG1 THR   247     -52.646 -16.988 -33.353  1.00 62.26           O  
ATOM   1889  CG2 THR   247     -52.736 -15.662 -35.362  1.00 62.26           C  
ATOM   1890  N   ASP   248     -55.396 -15.274 -31.530  1.00 61.69           N  
ATOM   1891  CA  ASP   248     -56.778 -15.511 -31.123  1.00 61.69           C  
ATOM   1892  C   ASP   248     -57.445 -14.218 -30.662  1.00 61.69           C  
ATOM   1893  O   ASP   248     -58.594 -14.230 -30.216  1.00 61.69           O  
ATOM   1894  CB  ASP   248     -56.837 -16.559 -30.010  1.00 61.69           C  
ATOM   1895  CG  ASP   248     -56.560 -17.968 -30.506  1.00 61.69           C  
ATOM   1896  OD1 ASP   248     -56.746 -18.237 -31.712  1.00 61.69           O  
ATOM   1897  OD2 ASP   248     -56.156 -18.817 -29.683  1.00 61.69           O  
ATOM   1898  N   GLN   249     -56.682 -13.066 -30.850  1.00 61.64           N  
ATOM   1899  CA  GLN   249     -57.267 -11.929 -30.147  1.00 61.64           C  
ATOM   1900  C   GLN   249     -58.077 -11.052 -31.097  1.00 61.64           C  
ATOM   1901  O   GLN   249     -57.688 -10.852 -32.249  1.00 61.64           O  
ATOM   1902  CB  GLN   249     -56.176 -11.100 -29.467  1.00 61.64           C  
ATOM   1903  CG  GLN   249     -56.689 -10.219 -28.335  1.00 61.64           C  
ATOM   1904  CD  GLN   249     -57.004 -11.006 -27.077  1.00 61.64           C  
ATOM   1905  OE1 GLN   249     -56.470 -12.098 -26.862  1.00 61.64           O  
ATOM   1906  NE2 GLN   249     -57.874 -10.456 -26.236  1.00 61.64           N  
ATOM   1907  N   GLU   250     -59.340 -10.678 -30.697  1.00 71.44           N  
ATOM   1908  CA  GLU   250     -60.397  -9.877 -31.307  1.00 71.44           C  
ATOM   1909  C   GLU   250     -59.904  -8.469 -31.630  1.00 71.44           C  
ATOM   1910  O   GLU   250     -59.054  -7.925 -30.922  1.00 71.44           O  
ATOM   1911  CB  GLU   250     -61.619  -9.808 -30.388  1.00 71.44           C  
ATOM   1912  CG  GLU   250     -62.397 -11.113 -30.301  1.00 71.44           C  
ATOM   1913  CD  GLU   250     -63.582 -11.042 -29.351  1.00 71.44           C  
ATOM   1914  OE1 GLU   250     -64.278 -12.068 -29.171  1.00 71.44           O  
ATOM   1915  OE2 GLU   250     -63.818  -9.952 -28.784  1.00 71.44           O  
ATOM   1916  N   LEU   251     -59.631  -8.115 -32.878  1.00 73.08           N  
ATOM   1917  CA  LEU   251     -59.361  -6.768 -33.367  1.00 73.08           C  
ATOM   1918  C   LEU   251     -59.816  -5.721 -32.356  1.00 73.08           C  
ATOM   1919  O   LEU   251     -59.159  -4.692 -32.183  1.00 73.08           O  
ATOM   1920  CB  LEU   251     -60.059  -6.535 -34.709  1.00 73.08           C  
ATOM   1921  CG  LEU   251     -59.148  -6.325 -35.920  1.00 73.08           C  
ATOM   1922  CD1 LEU   251     -59.848  -6.780 -37.196  1.00 73.08           C  
ATOM   1923  CD2 LEU   251     -58.728  -4.862 -36.027  1.00 73.08           C  
ATOM   1924  N   ALA   252     -60.787  -6.035 -31.557  1.00 77.20           N  
ATOM   1925  CA  ALA   252     -61.289  -5.082 -30.571  1.00 77.20           C  
ATOM   1926  C   ALA   252     -60.286  -4.886 -29.437  1.00 77.20           C  
ATOM   1927  O   ALA   252     -60.045  -3.758 -29.001  1.00 77.20           O  
ATOM   1928  CB  ALA   252     -62.632  -5.549 -30.014  1.00 77.20           C  
ATOM   1929  N   ASN   253     -59.676  -5.995 -29.046  1.00 79.27           N  
ATOM   1930  CA  ASN   253     -58.691  -5.902 -27.974  1.00 79.27           C  
ATOM   1931  C   ASN   253     -57.432  -5.170 -28.431  1.00 79.27           C  
ATOM   1932  O   ASN   253     -56.837  -4.411 -27.664  1.00 79.27           O  
ATOM   1933  CB  ASN   253     -58.334  -7.294 -27.450  1.00 79.27           C  
ATOM   1934  CG  ASN   253     -59.412  -7.875 -26.556  1.00 79.27           C  
ATOM   1935  OD1 ASN   253     -60.307  -7.161 -26.096  1.00 79.27           O  
ATOM   1936  ND2 ASN   253     -59.336  -9.177 -26.305  1.00 79.27           N  
ATOM   1937  N   ALA   254     -57.135  -5.436 -29.653  1.00 77.02           N  
ATOM   1938  CA  ALA   254     -55.962  -4.768 -30.211  1.00 77.02           C  
ATOM   1939  C   ALA   254     -56.174  -3.259 -30.284  1.00 77.02           C  
ATOM   1940  O   ALA   254     -55.262  -2.483 -29.986  1.00 77.02           O  
ATOM   1941  CB  ALA   254     -55.642  -5.325 -31.596  1.00 77.02           C  
ATOM   1942  N   LEU   255     -57.385  -2.877 -30.574  1.00 80.56           N  
ATOM   1943  CA  LEU   255     -57.697  -1.455 -30.669  1.00 80.56           C  
ATOM   1944  C   LEU   255     -57.703  -0.807 -29.288  1.00 80.56           C  
ATOM   1945  O   LEU   255     -57.276   0.340 -29.134  1.00 80.56           O  
ATOM   1946  CB  LEU   255     -59.053  -1.247 -31.349  1.00 80.56           C  
ATOM   1947  CG  LEU   255     -59.026  -1.031 -32.862  1.00 80.56           C  
ATOM   1948  CD1 LEU   255     -60.055  -1.927 -33.544  1.00 80.56           C  
ATOM   1949  CD2 LEU   255     -59.280   0.434 -33.198  1.00 80.56           C  
ATOM   1950  N   GLN   256     -58.107  -1.580 -28.321  1.00 82.82           N  
ATOM   1951  CA  GLN   256     -58.102  -1.056 -26.960  1.00 82.82           C  
ATOM   1952  C   GLN   256     -56.676  -0.851 -26.455  1.00 82.82           C  
ATOM   1953  O   GLN   256     -56.376   0.164 -25.823  1.00 82.82           O  
ATOM   1954  CB  GLN   256     -58.861  -1.993 -26.020  1.00 82.82           C  
ATOM   1955  CG  GLN   256     -60.374  -1.833 -26.082  1.00 82.82           C  
ATOM   1956  CD  GLN   256     -61.106  -2.814 -25.186  1.00 82.82           C  
ATOM   1957  OE1 GLN   256     -60.507  -3.751 -24.649  1.00 82.82           O  
ATOM   1958  NE2 GLN   256     -62.408  -2.608 -25.019  1.00 82.82           N  
ATOM   1959  N   ASP   257     -55.869  -1.772 -26.830  1.00 82.78           N  
ATOM   1960  CA  ASP   257     -54.475  -1.676 -26.409  1.00 82.78           C  
ATOM   1961  C   ASP   257     -53.766  -0.522 -27.114  1.00 82.78           C  
ATOM   1962  O   ASP   257     -52.970   0.192 -26.501  1.00 82.78           O  
ATOM   1963  CB  ASP   257     -53.740  -2.990 -26.682  1.00 82.78           C  
ATOM   1964  CG  ASP   257     -54.129  -4.098 -25.720  1.00 82.78           C  
ATOM   1965  OD1 ASP   257     -54.718  -3.804 -24.657  1.00 82.78           O  
ATOM   1966  OD2 ASP   257     -53.842  -5.276 -26.026  1.00 82.78           O  
ATOM   1967  N   LEU   258     -54.115  -0.431 -28.410  1.00 82.57           N  
ATOM   1968  CA  LEU   258     -53.551   0.694 -29.148  1.00 82.57           C  
ATOM   1969  C   LEU   258     -53.997   2.020 -28.541  1.00 82.57           C  
ATOM   1970  O   LEU   258     -53.200   2.954 -28.425  1.00 82.57           O  
ATOM   1971  CB  LEU   258     -53.963   0.629 -30.621  1.00 82.57           C  
ATOM   1972  CG  LEU   258     -53.465   1.767 -31.515  1.00 82.57           C  
ATOM   1973  CD1 LEU   258     -51.943   1.734 -31.616  1.00 82.57           C  
ATOM   1974  CD2 LEU   258     -54.099   1.677 -32.899  1.00 82.57           C  
ATOM   1975  N   ASN   259     -55.250   2.127 -28.117  1.00 87.45           N  
ATOM   1976  CA  ASN   259     -55.752   3.333 -27.466  1.00 87.45           C  
ATOM   1977  C   ASN   259     -55.004   3.621 -26.167  1.00 87.45           C  
ATOM   1978  O   ASN   259     -54.680   4.773 -25.875  1.00 87.45           O  
ATOM   1979  CB  ASN   259     -57.254   3.213 -27.200  1.00 87.45           C  
ATOM   1980  CG  ASN   259     -57.903   4.551 -26.904  1.00 87.45           C  
ATOM   1981  OD1 ASN   259     -57.437   5.597 -27.365  1.00 87.45           O  
ATOM   1982  ND2 ASN   259     -58.984   4.529 -26.133  1.00 87.45           N  
ATOM   1983  N   ARG   260     -54.602   2.635 -25.472  1.00 87.14           N  
ATOM   1984  CA  ARG   260     -53.883   2.801 -24.213  1.00 87.14           C  
ATOM   1985  C   ARG   260     -52.469   3.321 -24.455  1.00 87.14           C  
ATOM   1986  O   ARG   260     -52.000   4.212 -23.744  1.00 87.14           O  
ATOM   1987  CB  ARG   260     -53.830   1.479 -23.445  1.00 87.14           C  
ATOM   1988  CG  ARG   260     -55.065   1.209 -22.599  1.00 87.14           C  
ATOM   1989  CD  ARG   260     -55.001  -0.155 -21.927  1.00 87.14           C  
ATOM   1990  NE  ARG   260     -56.256  -0.486 -21.259  1.00 87.14           N  
ATOM   1991  CZ  ARG   260     -56.414  -1.484 -20.394  1.00 87.14           C  
ATOM   1992  NH1 ARG   260     -55.394  -2.273 -20.074  1.00 87.14           N  
ATOM   1993  NH2 ARG   260     -57.600  -1.697 -19.844  1.00 87.14           N  
ATOM   1994  N   VAL   261     -51.803   2.788 -25.439  1.00 86.75           N  
ATOM   1995  CA  VAL   261     -50.444   3.202 -25.773  1.00 86.75           C  
ATOM   1996  C   VAL   261     -50.446   4.659 -26.230  1.00 86.75           C  
ATOM   1997  O   VAL   261     -49.581   5.443 -25.831  1.00 86.75           O  
ATOM   1998  CB  VAL   261     -49.829   2.301 -26.866  1.00 86.75           C  
ATOM   1999  CG1 VAL   261     -48.493   2.868 -27.344  1.00 86.75           C  
ATOM   2000  CG2 VAL   261     -49.652   0.876 -26.346  1.00 86.75           C  
ATOM   2001  N   LEU   262     -51.460   5.059 -27.002  1.00 88.64           N  
ATOM   2002  CA  LEU   262     -51.543   6.426 -27.506  1.00 88.64           C  
ATOM   2003  C   LEU   262     -51.807   7.409 -26.371  1.00 88.64           C  
ATOM   2004  O   LEU   262     -51.249   8.508 -26.354  1.00 88.64           O  
ATOM   2005  CB  LEU   262     -52.643   6.542 -28.564  1.00 88.64           C  
ATOM   2006  CG  LEU   262     -52.347   5.908 -29.924  1.00 88.64           C  
ATOM   2007  CD1 LEU   262     -53.591   5.939 -30.806  1.00 88.64           C  
ATOM   2008  CD2 LEU   262     -51.185   6.623 -30.605  1.00 88.64           C  
ATOM   2009  N   LYS   263     -52.574   6.923 -25.444  1.00 89.40           N  
ATOM   2010  CA  LYS   263     -52.855   7.765 -24.285  1.00 89.40           C  
ATOM   2011  C   LYS   263     -51.605   7.962 -23.432  1.00 89.40           C  
ATOM   2012  O   LYS   263     -51.306   9.081 -23.008  1.00 89.40           O  
ATOM   2013  CB  LYS   263     -53.975   7.157 -23.439  1.00 89.40           C  
ATOM   2014  CG  LYS   263     -54.476   8.068 -22.328  1.00 89.40           C  
ATOM   2015  CD  LYS   263     -55.625   7.431 -21.557  1.00 89.40           C  
ATOM   2016  CE  LYS   263     -56.057   8.295 -20.380  1.00 89.40           C  
ATOM   2017  NZ  LYS   263     -57.207   7.691 -19.643  1.00 89.40           N  
ATOM   2018  N   THR   264     -50.848   6.928 -23.223  1.00 86.41           N  
ATOM   2019  CA  THR   264     -49.633   7.009 -22.419  1.00 86.41           C  
ATOM   2020  C   THR   264     -48.581   7.866 -23.116  1.00 86.41           C  
ATOM   2021  O   THR   264     -47.877   8.643 -22.467  1.00 86.41           O  
ATOM   2022  CB  THR   264     -49.055   5.610 -22.138  1.00 86.41           C  
ATOM   2023  OG1 THR   264     -50.102   4.753 -21.663  1.00 86.41           O  
ATOM   2024  CG2 THR   264     -47.949   5.672 -21.089  1.00 86.41           C  
ATOM   2025  N   THR   265     -48.489   7.728 -24.393  1.00 84.78           N  
ATOM   2026  CA  THR   265     -47.553   8.523 -25.180  1.00 84.78           C  
ATOM   2027  C   THR   265     -47.923  10.002 -25.129  1.00 84.78           C  
ATOM   2028  O   THR   265     -47.051  10.861 -24.985  1.00 84.78           O  
ATOM   2029  CB  THR   265     -47.513   8.051 -26.645  1.00 84.78           C  
ATOM   2030  OG1 THR   265     -47.219   6.648 -26.682  1.00 84.78           O  
ATOM   2031  CG2 THR   265     -46.448   8.802 -27.437  1.00 84.78           C  
ATOM   2032  N   ARG   266     -49.189  10.262 -25.271  1.00 85.21           N  
ATOM   2033  CA  ARG   266     -49.642  11.647 -25.188  1.00 85.21           C  
ATOM   2034  C   ARG   266     -49.333  12.243 -23.819  1.00 85.21           C  
ATOM   2035  O   ARG   266     -48.876  13.384 -23.721  1.00 85.21           O  
ATOM   2036  CB  ARG   266     -51.142  11.741 -25.474  1.00 85.21           C  
ATOM   2037  CG  ARG   266     -51.657  13.166 -25.601  1.00 85.21           C  
ATOM   2038  CD  ARG   266     -53.112  13.202 -26.048  1.00 85.21           C  
ATOM   2039  NE  ARG   266     -53.611  14.570 -26.149  1.00 85.21           N  
ATOM   2040  CZ  ARG   266     -54.083  15.125 -27.261  1.00 85.21           C  
ATOM   2041  NH1 ARG   266     -54.129  14.436 -28.395  1.00 85.21           N  
ATOM   2042  NH2 ARG   266     -54.511  16.379 -27.241  1.00 85.21           N  
ATOM   2043  N   GLU   267     -49.546  11.489 -22.802  1.00 84.28           N  
ATOM   2044  CA  GLU   267     -49.259  11.942 -21.444  1.00 84.28           C  
ATOM   2045  C   GLU   267     -47.769  12.209 -21.254  1.00 84.28           C  
ATOM   2046  O   GLU   267     -47.386  13.197 -20.624  1.00 84.28           O  
ATOM   2047  CB  GLU   267     -49.744  10.912 -20.421  1.00 84.28           C  
ATOM   2048  CG  GLU   267     -51.248  10.933 -20.192  1.00 84.28           C  
ATOM   2049  CD  GLU   267     -51.728   9.836 -19.255  1.00 84.28           C  
ATOM   2050  OE1 GLU   267     -52.949   9.756 -18.988  1.00 84.28           O  
ATOM   2051  OE2 GLU   267     -50.876   9.050 -18.783  1.00 84.28           O  
ATOM   2052  N   PHE   268     -46.996  11.382 -21.883  1.00 81.85           N  
ATOM   2053  CA  PHE   268     -45.550  11.558 -21.837  1.00 81.85           C  
ATOM   2054  C   PHE   268     -45.138  12.839 -22.552  1.00 81.85           C  
ATOM   2055  O   PHE   268     -44.356  13.630 -22.020  1.00 81.85           O  
ATOM   2056  CB  PHE   268     -44.839  10.355 -22.464  1.00 81.85           C  
ATOM   2057  CG  PHE   268     -43.341  10.487 -22.504  1.00 81.85           C  
ATOM   2058  CD1 PHE   268     -42.700  10.946 -23.648  1.00 81.85           C  
ATOM   2059  CD2 PHE   268     -42.573  10.152 -21.396  1.00 81.85           C  
ATOM   2060  CE1 PHE   268     -41.313  11.069 -23.688  1.00 81.85           C  
ATOM   2061  CE2 PHE   268     -41.187  10.273 -21.428  1.00 81.85           C  
ATOM   2062  CZ  PHE   268     -40.559  10.731 -22.575  1.00 81.85           C  
ATOM   2063  N   LEU   269     -45.755  13.089 -23.624  1.00 81.62           N  
ATOM   2064  CA  LEU   269     -45.389  14.265 -24.406  1.00 81.62           C  
ATOM   2065  C   LEU   269     -45.889  15.540 -23.735  1.00 81.62           C  
ATOM   2066  O   LEU   269     -45.211  16.569 -23.766  1.00 81.62           O  
ATOM   2067  CB  LEU   269     -45.957  14.164 -25.824  1.00 81.62           C  
ATOM   2068  CG  LEU   269     -44.981  13.720 -26.915  1.00 81.62           C  
ATOM   2069  CD1 LEU   269     -44.582  12.263 -26.709  1.00 81.62           C  
ATOM   2070  CD2 LEU   269     -45.596  13.921 -28.296  1.00 81.62           C  
ATOM   2071  N   ASP   270     -47.063  15.459 -23.181  1.00 80.76           N  
ATOM   2072  CA  ASP   270     -47.620  16.626 -22.504  1.00 80.76           C  
ATOM   2073  C   ASP   270     -46.763  17.027 -21.306  1.00 80.76           C  
ATOM   2074  O   ASP   270     -46.520  18.214 -21.079  1.00 80.76           O  
ATOM   2075  CB  ASP   270     -49.056  16.350 -22.053  1.00 80.76           C  
ATOM   2076  CG  ASP   270     -50.075  16.555 -23.161  1.00 80.76           C  
ATOM   2077  OD1 ASP   270     -49.700  17.033 -24.254  1.00 80.76           O  
ATOM   2078  OD2 ASP   270     -51.263  16.239 -22.938  1.00 80.76           O  
ATOM   2079  N   ARG   271     -46.093  16.084 -20.748  1.00 77.69           N  
ATOM   2080  CA  ARG   271     -45.331  16.418 -19.549  1.00 77.69           C  
ATOM   2081  C   ARG   271     -43.893  16.787 -19.900  1.00 77.69           C  
ATOM   2082  O   ARG   271     -43.282  17.624 -19.233  1.00 77.69           O  
ATOM   2083  CB  ARG   271     -45.346  15.251 -18.560  1.00 77.69           C  
ATOM   2084  CG  ARG   271     -46.563  15.232 -17.649  1.00 77.69           C  
ATOM   2085  CD  ARG   271     -46.339  14.352 -16.426  1.00 77.69           C  
ATOM   2086  NE  ARG   271     -47.594  14.048 -15.744  1.00 77.69           N  
ATOM   2087  CZ  ARG   271     -47.696  13.320 -14.636  1.00 77.69           C  
ATOM   2088  NH1 ARG   271     -46.615  12.804 -14.061  1.00 77.69           N  
ATOM   2089  NH2 ARG   271     -48.888  13.104 -14.098  1.00 77.69           N  
ATOM   2090  N   ASN   272     -43.458  16.179 -21.014  1.00 79.16           N  
ATOM   2091  CA  ASN   272     -42.032  16.340 -21.277  1.00 79.16           C  
ATOM   2092  C   ASN   272     -41.783  17.239 -22.485  1.00 79.16           C  
ATOM   2093  O   ASN   272     -40.638  17.581 -22.783  1.00 79.16           O  
ATOM   2094  CB  ASN   272     -41.367  14.977 -21.483  1.00 79.16           C  
ATOM   2095  CG  ASN   272     -41.381  14.126 -20.229  1.00 79.16           C  
ATOM   2096  OD1 ASN   272     -41.101  14.612 -19.130  1.00 79.16           O  
ATOM   2097  ND2 ASN   272     -41.708  12.848 -20.384  1.00 79.16           N  
ATOM   2098  N   GLY   273     -42.863  17.557 -23.198  1.00 74.92           N  
ATOM   2099  CA  GLY   273     -42.661  18.341 -24.407  1.00 74.92           C  
ATOM   2100  C   GLY   273     -42.020  19.691 -24.142  1.00 74.92           C  
ATOM   2101  O   GLY   273     -41.121  20.111 -24.874  1.00 74.92           O  
ATOM   2102  N   GLY   274     -42.437  20.327 -23.065  1.00 75.34           N  
ATOM   2103  CA  GLY   274     -41.875  21.632 -22.756  1.00 75.34           C  
ATOM   2104  C   GLY   274     -40.404  21.577 -22.388  1.00 75.34           C  
ATOM   2105  O   GLY   274     -39.622  22.436 -22.802  1.00 75.34           O  
ATOM   2106  N   VAL   275     -40.030  20.538 -21.728  1.00 75.13           N  
ATOM   2107  CA  VAL   275     -38.650  20.366 -21.287  1.00 75.13           C  
ATOM   2108  C   VAL   275     -37.760  20.049 -22.487  1.00 75.13           C  
ATOM   2109  O   VAL   275     -36.660  20.593 -22.613  1.00 75.13           O  
ATOM   2110  CB  VAL   275     -38.528  19.251 -20.224  1.00 75.13           C  
ATOM   2111  CG1 VAL   275     -37.067  19.036 -19.832  1.00 75.13           C  
ATOM   2112  CG2 VAL   275     -39.369  19.592 -18.995  1.00 75.13           C  
ATOM   2113  N   LEU   276     -38.327  19.260 -23.405  1.00 74.20           N  
ATOM   2114  CA  LEU   276     -37.563  18.901 -24.595  1.00 74.20           C  
ATOM   2115  C   LEU   276     -37.359  20.114 -25.497  1.00 74.20           C  
ATOM   2116  O   LEU   276     -36.261  20.330 -26.016  1.00 74.20           O  
ATOM   2117  CB  LEU   276     -38.271  17.787 -25.371  1.00 74.20           C  
ATOM   2118  CG  LEU   276     -37.923  16.354 -24.968  1.00 74.20           C  
ATOM   2119  CD1 LEU   276     -39.167  15.472 -25.017  1.00 74.20           C  
ATOM   2120  CD2 LEU   276     -36.829  15.794 -25.871  1.00 74.20           C  
ATOM   2121  N   THR   277     -38.405  20.909 -25.632  1.00 76.82           N  
ATOM   2122  CA  THR   277     -38.301  22.101 -26.468  1.00 76.82           C  
ATOM   2123  C   THR   277     -37.337  23.111 -25.853  1.00 76.82           C  
ATOM   2124  O   THR   277     -36.515  23.700 -26.557  1.00 76.82           O  
ATOM   2125  CB  THR   277     -39.677  22.760 -26.674  1.00 76.82           C  
ATOM   2126  OG1 THR   277     -40.629  21.758 -27.055  1.00 76.82           O  
ATOM   2127  CG2 THR   277     -39.618  23.829 -27.761  1.00 76.82           C  
ATOM   2128  N   HIS   278     -37.409  23.202 -24.551  1.00 74.29           N  
ATOM   2129  CA  HIS   278     -36.529  24.137 -23.859  1.00 74.29           C  
ATOM   2130  C   HIS   278     -35.074  23.688 -23.941  1.00 74.29           C  
ATOM   2131  O   HIS   278     -34.179  24.506 -24.164  1.00 74.29           O  
ATOM   2132  CB  HIS   278     -36.950  24.286 -22.396  1.00 74.29           C  
ATOM   2133  CG  HIS   278     -36.244  25.391 -21.677  1.00 74.29           C  
ATOM   2134  ND1 HIS   278     -35.050  25.204 -21.015  1.00 74.29           N  
ATOM   2135  CD2 HIS   278     -36.563  26.698 -21.522  1.00 74.29           C  
ATOM   2136  CE1 HIS   278     -34.665  26.351 -20.480  1.00 74.29           C  
ATOM   2137  NE2 HIS   278     -35.566  27.274 -20.774  1.00 74.29           N  
ATOM   2138  N   ASP   279     -34.811  22.417 -23.871  1.00 73.53           N  
ATOM   2139  CA  ASP   279     -33.459  21.871 -23.951  1.00 73.53           C  
ATOM   2140  C   ASP   279     -32.867  22.071 -25.344  1.00 73.53           C  
ATOM   2141  O   ASP   279     -31.696  22.435 -25.480  1.00 73.53           O  
ATOM   2142  CB  ASP   279     -33.459  20.384 -23.589  1.00 73.53           C  
ATOM   2143  CG  ASP   279     -33.586  20.137 -22.096  1.00 73.53           C  
ATOM   2144  OD1 ASP   279     -33.441  21.094 -21.305  1.00 73.53           O  
ATOM   2145  OD2 ASP   279     -33.830  18.975 -21.706  1.00 73.53           O  
ATOM   2146  N   ILE   280     -33.669  21.863 -26.322  1.00 77.32           N  
ATOM   2147  CA  ILE   280     -33.217  22.045 -27.697  1.00 77.32           C  
ATOM   2148  C   ILE   280     -32.905  23.519 -27.946  1.00 77.32           C  
ATOM   2149  O   ILE   280     -31.896  23.848 -28.575  1.00 77.32           O  
ATOM   2150  CB  ILE   280     -34.269  21.541 -28.710  1.00 77.32           C  
ATOM   2151  CG1 ILE   280     -34.402  20.015 -28.627  1.00 77.32           C  
ATOM   2152  CG2 ILE   280     -33.906  21.983 -30.131  1.00 77.32           C  
ATOM   2153  CD1 ILE   280     -35.439  19.432 -29.578  1.00 77.32           C  
ATOM   2154  N   ASP   281     -33.718  24.397 -27.326  1.00 76.37           N  
ATOM   2155  CA  ASP   281     -33.460  25.826 -27.474  1.00 76.37           C  
ATOM   2156  C   ASP   281     -32.144  26.219 -26.807  1.00 76.37           C  
ATOM   2157  O   ASP   281     -31.349  26.964 -27.383  1.00 76.37           O  
ATOM   2158  CB  ASP   281     -34.613  26.642 -26.885  1.00 76.37           C  
ATOM   2159  CG  ASP   281     -35.843  26.659 -27.775  1.00 76.37           C  
ATOM   2160  OD1 ASP   281     -35.739  26.297 -28.967  1.00 76.37           O  
ATOM   2161  OD2 ASP   281     -36.926  27.041 -27.281  1.00 76.37           O  
ATOM   2162  N   ASN   282     -31.859  25.612 -25.691  1.00 73.91           N  
ATOM   2163  CA  ASN   282     -30.637  25.937 -24.963  1.00 73.91           C  
ATOM   2164  C   ASN   282     -29.400  25.399 -25.676  1.00 73.91           C  
ATOM   2165  O   ASN   282     -28.375  26.080 -25.751  1.00 73.91           O  
ATOM   2166  CB  ASN   282     -30.703  25.396 -23.534  1.00 73.91           C  
ATOM   2167  CG  ASN   282     -31.588  26.234 -22.632  1.00 73.91           C  
ATOM   2168  OD1 ASN   282     -31.892  27.389 -22.940  1.00 73.91           O  
ATOM   2169  ND2 ASN   282     -32.008  25.658 -21.512  1.00 73.91           N  
ATOM   2170  N   LEU   283     -29.588  24.167 -26.241  1.00 74.18           N  
ATOM   2171  CA  LEU   283     -28.470  23.598 -26.987  1.00 74.18           C  
ATOM   2172  C   LEU   283     -28.163  24.432 -28.227  1.00 74.18           C  
ATOM   2173  O   LEU   283     -26.997  24.609 -28.587  1.00 74.18           O  
ATOM   2174  CB  LEU   283     -28.777  22.154 -27.392  1.00 74.18           C  
ATOM   2175  CG  LEU   283     -27.571  21.273 -27.724  1.00 74.18           C  
ATOM   2176  CD1 LEU   283     -26.956  20.714 -26.446  1.00 74.18           C  
ATOM   2177  CD2 LEU   283     -27.977  20.145 -28.666  1.00 74.18           C  
ATOM   2178  N   GLU   284     -29.214  24.905 -28.838  1.00 75.76           N  
ATOM   2179  CA  GLU   284     -29.018  25.757 -30.007  1.00 75.76           C  
ATOM   2180  C   GLU   284     -28.309  27.055 -29.632  1.00 75.76           C  
ATOM   2181  O   GLU   284     -27.421  27.514 -30.354  1.00 75.76           O  
ATOM   2182  CB  GLU   284     -30.359  26.065 -30.679  1.00 75.76           C  
ATOM   2183  CG  GLU   284     -30.230  26.837 -31.984  1.00 75.76           C  
ATOM   2184  CD  GLU   284     -31.533  27.482 -32.431  1.00 75.76           C  
ATOM   2185  OE1 GLU   284     -31.543  28.164 -33.480  1.00 75.76           O  
ATOM   2186  OE2 GLU   284     -32.551  27.304 -31.725  1.00 75.76           O  
ATOM   2187  N   GLN   285     -28.647  27.684 -28.585  1.00 72.27           N  
ATOM   2188  CA  GLN   285     -28.057  28.948 -28.157  1.00 72.27           C  
ATOM   2189  C   GLN   285     -26.573  28.785 -27.844  1.00 72.27           C  
ATOM   2190  O   GLN   285     -25.755  29.621 -28.233  1.00 72.27           O  
ATOM   2191  CB  GLN   285     -28.795  29.497 -26.934  1.00 72.27           C  
ATOM   2192  CG  GLN   285     -29.952  30.424 -27.279  1.00 72.27           C  
ATOM   2193  CD  GLN   285     -30.668  30.953 -26.050  1.00 72.27           C  
ATOM   2194  OE1 GLN   285     -30.231  30.727 -24.916  1.00 72.27           O  
ATOM   2195  NE2 GLN   285     -31.773  31.659 -26.265  1.00 72.27           N  
ATOM   2196  N   VAL   286     -26.175  27.667 -27.284  1.00 69.10           N  
ATOM   2197  CA  VAL   286     -24.787  27.420 -26.909  1.00 69.10           C  
ATOM   2198  C   VAL   286     -23.947  27.180 -28.161  1.00 69.10           C  
ATOM   2199  O   VAL   286     -22.852  27.731 -28.297  1.00 69.10           O  
ATOM   2200  CB  VAL   286     -24.665  26.216 -25.947  1.00 69.10           C  
ATOM   2201  CG1 VAL   286     -23.200  25.823 -25.757  1.00 69.10           C  
ATOM   2202  CG2 VAL   286     -25.314  26.540 -24.603  1.00 69.10           C  
ATOM   2203  N   THR   287     -24.522  26.310 -28.965  1.00 70.33           N  
ATOM   2204  CA  THR   287     -23.766  26.000 -30.173  1.00 70.33           C  
ATOM   2205  C   THR   287     -23.538  27.258 -31.007  1.00 70.33           C  
ATOM   2206  O   THR   287     -22.455  27.454 -31.561  1.00 70.33           O  
ATOM   2207  CB  THR   287     -24.488  24.940 -31.026  1.00 70.33           C  
ATOM   2208  OG1 THR   287     -24.859  23.835 -30.192  1.00 70.33           O  
ATOM   2209  CG2 THR   287     -23.589  24.433 -32.150  1.00 70.33           C  
ATOM   2210  N   THR   288     -24.494  28.135 -30.926  1.00 71.79           N  
ATOM   2211  CA  THR   288     -24.351  29.376 -31.679  1.00 71.79           C  
ATOM   2212  C   THR   288     -23.327  30.295 -31.019  1.00 71.79           C  
ATOM   2213  O   THR   288     -22.556  30.968 -31.706  1.00 71.79           O  
ATOM   2214  CB  THR   288     -25.699  30.112 -31.805  1.00 71.79           C  
ATOM   2215  OG1 THR   288     -26.685  29.206 -32.315  1.00 71.79           O  
ATOM   2216  CG2 THR   288     -25.588  31.307 -32.745  1.00 71.79           C  
ATOM   2217  N   ALA   289     -23.319  30.228 -29.704  1.00 67.17           N  
ATOM   2218  CA  ALA   289     -22.371  31.085 -28.996  1.00 67.17           C  
ATOM   2219  C   ALA   289     -20.936  30.620 -29.221  1.00 67.17           C  
ATOM   2220  O   ALA   289     -20.037  31.438 -29.429  1.00 67.17           O  
ATOM   2221  CB  ALA   289     -22.691  31.111 -27.503  1.00 67.17           C  
ATOM   2222  N   ILE   290     -20.801  29.312 -29.262  1.00 63.63           N  
ATOM   2223  CA  ILE   290     -19.457  28.771 -29.435  1.00 63.63           C  
ATOM   2224  C   ILE   290     -18.998  28.981 -30.876  1.00 63.63           C  
ATOM   2225  O   ILE   290     -17.806  29.160 -31.135  1.00 63.63           O  
ATOM   2226  CB  ILE   290     -19.400  27.271 -29.067  1.00 63.63           C  
ATOM   2227  CG1 ILE   290     -19.599  27.083 -27.559  1.00 63.63           C  
ATOM   2228  CG2 ILE   290     -18.077  26.652 -29.527  1.00 63.63           C  
ATOM   2229  CD1 ILE   290     -19.752  25.630 -27.131  1.00 63.63           C  
ATOM   2230  N   LEU   291     -20.033  29.086 -31.802  1.00 64.00           N  
ATOM   2231  CA  LEU   291     -19.648  29.175 -33.206  1.00 64.00           C  
ATOM   2232  C   LEU   291     -19.458  30.628 -33.627  1.00 64.00           C  
ATOM   2233  O   LEU   291     -19.056  30.903 -34.760  1.00 64.00           O  
ATOM   2234  CB  LEU   291     -20.701  28.507 -34.094  1.00 64.00           C  
ATOM   2235  CG  LEU   291     -20.743  26.978 -34.063  1.00 64.00           C  
ATOM   2236  CD1 LEU   291     -21.978  26.467 -34.798  1.00 64.00           C  
ATOM   2237  CD2 LEU   291     -19.473  26.396 -34.672  1.00 64.00           C  
ATOM   2238  N   GLN   292     -19.767  31.549 -32.752  1.00 66.99           N  
ATOM   2239  CA  GLN   292     -19.493  32.943 -33.084  1.00 66.99           C  
ATOM   2240  C   GLN   292     -18.000  33.176 -33.291  1.00 66.99           C  
ATOM   2241  O   GLN   292     -17.170  32.515 -32.663  1.00 66.99           O  
ATOM   2242  CB  GLN   292     -20.023  33.870 -31.988  1.00 66.99           C  
ATOM   2243  CG  GLN   292     -21.530  34.077 -32.032  1.00 66.99           C  
ATOM   2244  CD  GLN   292     -22.017  35.070 -30.994  1.00 66.99           C  
ATOM   2245  OE1 GLN   292     -21.236  35.571 -30.180  1.00 66.99           O  
ATOM   2246  NE2 GLN   292     -23.314  35.360 -31.013  1.00 66.99           N  
ATOM   2247  N   PRO   293     -17.659  33.938 -34.349  1.00 61.02           N  
ATOM   2248  CA  PRO   293     -16.266  34.055 -34.784  1.00 61.02           C  
ATOM   2249  C   PRO   293     -15.329  34.480 -33.655  1.00 61.02           C  
ATOM   2250  O   PRO   293     -14.229  33.936 -33.524  1.00 61.02           O  
ATOM   2251  CB  PRO   293     -16.326  35.127 -35.875  1.00 61.02           C  
ATOM   2252  CG  PRO   293     -17.786  35.343 -36.117  1.00 61.02           C  
ATOM   2253  CD  PRO   293     -18.557  34.666 -35.021  1.00 61.02           C  
ATOM   2254  N   GLU   294     -15.775  35.321 -32.754  1.00 62.22           N  
ATOM   2255  CA  GLU   294     -14.798  35.827 -31.795  1.00 62.22           C  
ATOM   2256  C   GLU   294     -14.458  34.772 -30.746  1.00 62.22           C  
ATOM   2257  O   GLU   294     -13.285  34.464 -30.524  1.00 62.22           O  
ATOM   2258  CB  GLU   294     -15.317  37.096 -31.116  1.00 62.22           C  
ATOM   2259  CG  GLU   294     -14.618  38.368 -31.572  1.00 62.22           C  
ATOM   2260  CD  GLU   294     -15.261  39.635 -31.028  1.00 62.22           C  
ATOM   2261  OE1 GLU   294     -14.705  40.736 -31.240  1.00 62.22           O  
ATOM   2262  OE2 GLU   294     -16.328  39.524 -30.384  1.00 62.22           O  
ATOM   2263  N   PRO   295     -15.356  34.112 -30.090  1.00 57.50           N  
ATOM   2264  CA  PRO   295     -14.974  33.072 -29.132  1.00 57.50           C  
ATOM   2265  C   PRO   295     -14.229  31.911 -29.786  1.00 57.50           C  
ATOM   2266  O   PRO   295     -13.349  31.309 -29.166  1.00 57.50           O  
ATOM   2267  CB  PRO   295     -16.316  32.608 -28.561  1.00 57.50           C  
ATOM   2268  CG  PRO   295     -17.320  33.564 -29.119  1.00 57.50           C  
ATOM   2269  CD  PRO   295     -16.648  34.402 -30.169  1.00 57.50           C  
ATOM   2270  N   ARG   296     -14.747  31.627 -31.000  1.00 61.47           N  
ATOM   2271  CA  ARG   296     -14.048  30.570 -31.725  1.00 61.47           C  
ATOM   2272  C   ARG   296     -12.579  30.924 -31.926  1.00 61.47           C  
ATOM   2273  O   ARG   296     -11.697  30.095 -31.690  1.00 61.47           O  
ATOM   2274  CB  ARG   296     -14.716  30.313 -33.077  1.00 61.47           C  
ATOM   2275  CG  ARG   296     -14.277  29.021 -33.746  1.00 61.47           C  
ATOM   2276  CD  ARG   296     -14.947  28.829 -35.099  1.00 61.47           C  
ATOM   2277  NE  ARG   296     -14.385  29.722 -36.110  1.00 61.47           N  
ATOM   2278  CZ  ARG   296     -14.531  29.568 -37.423  1.00 61.47           C  
ATOM   2279  NH1 ARG   296     -15.227  28.548 -37.913  1.00 61.47           N  
ATOM   2280  NH2 ARG   296     -13.978  30.440 -38.254  1.00 61.47           N  
ATOM   2281  N   ASP   297     -12.330  32.165 -32.310  1.00 58.37           N  
ATOM   2282  CA  ASP   297     -10.963  32.596 -32.586  1.00 58.37           C  
ATOM   2283  C   ASP   297     -10.139  32.665 -31.301  1.00 58.37           C  
ATOM   2284  O   ASP   297      -8.962  32.302 -31.293  1.00 58.37           O  
ATOM   2285  CB  ASP   297     -10.960  33.956 -33.286  1.00 58.37           C  
ATOM   2286  CG  ASP   297     -11.178  33.851 -34.786  1.00 58.37           C  
ATOM   2287  OD1 ASP   297     -11.175  32.724 -35.325  1.00 58.37           O  
ATOM   2288  OD2 ASP   297     -11.352  34.906 -35.434  1.00 58.37           O  
ATOM   2289  N   GLY   298     -10.811  33.019 -30.260  1.00 54.80           N  
ATOM   2290  CA  GLY   298     -10.136  33.075 -28.973  1.00 54.80           C  
ATOM   2291  C   GLY   298      -9.774  31.705 -28.429  1.00 54.80           C  
ATOM   2292  O   GLY   298      -8.682  31.514 -27.891  1.00 54.80           O  
ATOM   2293  N   LEU   299     -10.742  30.828 -28.628  1.00 56.51           N  
ATOM   2294  CA  LEU   299     -10.459  29.469 -28.179  1.00 56.51           C  
ATOM   2295  C   LEU   299      -9.344  28.843 -29.009  1.00 56.51           C  
ATOM   2296  O   LEU   299      -8.476  28.152 -28.470  1.00 56.51           O  
ATOM   2297  CB  LEU   299     -11.720  28.604 -28.261  1.00 56.51           C  
ATOM   2298  CG  LEU   299     -12.684  28.695 -27.077  1.00 56.51           C  
ATOM   2299  CD1 LEU   299     -14.080  28.247 -27.494  1.00 56.51           C  
ATOM   2300  CD2 LEU   299     -12.175  27.859 -25.907  1.00 56.51           C  
ATOM   2301  N   GLU   300      -9.485  29.191 -30.287  1.00 56.82           N  
ATOM   2302  CA  GLU   300      -8.444  28.671 -31.169  1.00 56.82           C  
ATOM   2303  C   GLU   300      -7.075  29.232 -30.797  1.00 56.82           C  
ATOM   2304  O   GLU   300      -6.090  28.493 -30.740  1.00 56.82           O  
ATOM   2305  CB  GLU   300      -8.766  28.993 -32.630  1.00 56.82           C  
ATOM   2306  CG  GLU   300      -8.245  27.960 -33.617  1.00 56.82           C  
ATOM   2307  CD  GLU   300      -8.657  28.241 -35.054  1.00 56.82           C  
ATOM   2308  OE1 GLU   300      -8.255  27.478 -35.961  1.00 56.82           O  
ATOM   2309  OE2 GLU   300      -9.386  29.234 -35.274  1.00 56.82           O  
ATOM   2310  N   THR   301      -7.068  30.488 -30.441  1.00 52.49           N  
ATOM   2311  CA  THR   301      -5.797  31.114 -30.095  1.00 52.49           C  
ATOM   2312  C   THR   301      -5.297  30.612 -28.744  1.00 52.49           C  
ATOM   2313  O   THR   301      -4.107  30.331 -28.582  1.00 52.49           O  
ATOM   2314  CB  THR   301      -5.921  32.649 -30.062  1.00 52.49           C  
ATOM   2315  OG1 THR   301      -6.540  33.099 -31.274  1.00 52.49           O  
ATOM   2316  CG2 THR   301      -4.552  33.309 -29.929  1.00 52.49           C  
ATOM   2317  N   GLY   302      -6.213  30.539 -27.822  1.00 50.61           N  
ATOM   2318  CA  GLY   302      -5.830  30.063 -26.502  1.00 50.61           C  
ATOM   2319  C   GLY   302      -5.295  28.644 -26.511  1.00 50.61           C  
ATOM   2320  O   GLY   302      -4.310  28.342 -25.834  1.00 50.61           O  
ATOM   2321  N   LEU   303      -5.922  27.908 -27.382  1.00 50.02           N  
ATOM   2322  CA  LEU   303      -5.524  26.505 -27.409  1.00 50.02           C  
ATOM   2323  C   LEU   303      -4.190  26.332 -28.129  1.00 50.02           C  
ATOM   2324  O   LEU   303      -3.447  25.389 -27.849  1.00 50.02           O  
ATOM   2325  CB  LEU   303      -6.599  25.655 -28.091  1.00 50.02           C  
ATOM   2326  CG  LEU   303      -7.807  25.274 -27.234  1.00 50.02           C  
ATOM   2327  CD1 LEU   303      -9.016  24.990 -28.118  1.00 50.02           C  
ATOM   2328  CD2 LEU   303      -7.482  24.067 -26.359  1.00 50.02           C  
ATOM   2329  N   HIS   304      -3.941  27.368 -28.986  1.00 44.72           N  
ATOM   2330  CA  HIS   304      -2.667  27.328 -29.696  1.00 44.72           C  
ATOM   2331  C   HIS   304      -1.533  27.857 -28.824  1.00 44.72           C  
ATOM   2332  O   HIS   304      -0.390  27.411 -28.947  1.00 44.72           O  
ATOM   2333  CB  HIS   304      -2.752  28.133 -30.993  1.00 44.72           C  
ATOM   2334  CG  HIS   304      -3.412  27.397 -32.115  1.00 44.72           C  
ATOM   2335  ND1 HIS   304      -2.815  26.339 -32.764  1.00 44.72           N  
ATOM   2336  CD2 HIS   304      -4.622  27.567 -32.699  1.00 44.72           C  
ATOM   2337  CE1 HIS   304      -3.631  25.889 -33.703  1.00 44.72           C  
ATOM   2338  NE2 HIS   304      -4.734  26.617 -33.684  1.00 44.72           N  
ATOM   2339  N   ALA   305      -1.923  28.745 -27.931  1.00 44.40           N  
ATOM   2340  CA  ALA   305      -0.848  29.439 -27.227  1.00 44.40           C  
ATOM   2341  C   ALA   305      -0.497  28.728 -25.923  1.00 44.40           C  
ATOM   2342  O   ALA   305       0.642  28.802 -25.455  1.00 44.40           O  
ATOM   2343  CB  ALA   305      -1.242  30.888 -26.951  1.00 44.40           C  
ATOM   2344  N   TYR   306      -1.476  28.059 -25.371  1.00 43.71           N  
ATOM   2345  CA  TYR   306      -1.241  27.549 -24.025  1.00 43.71           C  
ATOM   2346  C   TYR   306      -0.147  26.488 -24.027  1.00 43.71           C  
ATOM   2347  O   TYR   306       0.761  26.521 -23.193  1.00 43.71           O  
ATOM   2348  CB  TYR   306      -2.530  26.969 -23.436  1.00 43.71           C  
ATOM   2349  CG  TYR   306      -2.494  26.810 -21.935  1.00 43.71           C  
ATOM   2350  CD1 TYR   306      -2.082  25.614 -21.351  1.00 43.71           C  
ATOM   2351  CD2 TYR   306      -2.873  27.854 -21.098  1.00 43.71           C  
ATOM   2352  CE1 TYR   306      -2.049  25.463 -19.969  1.00 43.71           C  
ATOM   2353  CE2 TYR   306      -2.844  27.714 -19.714  1.00 43.71           C  
ATOM   2354  CZ  TYR   306      -2.431  26.516 -19.160  1.00 43.71           C  
ATOM   2355  OH  TYR   306      -2.400  26.371 -17.791  1.00 43.71           O  
ATOM   2356  N   PRO   307      -0.218  25.602 -24.969  1.00 40.62           N  
ATOM   2357  CA  PRO   307       0.837  24.594 -24.841  1.00 40.62           C  
ATOM   2358  C   PRO   307       2.231  25.163 -25.092  1.00 40.62           C  
ATOM   2359  O   PRO   307       3.203  24.720 -24.474  1.00 40.62           O  
ATOM   2360  CB  PRO   307       0.469  23.561 -25.910  1.00 40.62           C  
ATOM   2361  CG  PRO   307      -0.933  23.901 -26.303  1.00 40.62           C  
ATOM   2362  CD  PRO   307      -1.234  25.296 -25.835  1.00 40.62           C  
ATOM   2363  N   ASN   308       2.241  26.164 -25.930  1.00 40.30           N  
ATOM   2364  CA  ASN   308       3.539  26.785 -26.176  1.00 40.30           C  
ATOM   2365  C   ASN   308       4.107  27.416 -24.908  1.00 40.30           C  
ATOM   2366  O   ASN   308       5.302  27.296 -24.632  1.00 40.30           O  
ATOM   2367  CB  ASN   308       3.432  27.830 -27.288  1.00 40.30           C  
ATOM   2368  CG  ASN   308       3.361  27.209 -28.669  1.00 40.30           C  
ATOM   2369  OD1 ASN   308       3.893  26.120 -28.902  1.00 40.30           O  
ATOM   2370  ND2 ASN   308       2.703  27.895 -29.595  1.00 40.30           N  
ATOM   2371  N   LEU   309       3.198  27.976 -24.154  1.00 39.63           N  
ATOM   2372  CA  LEU   309       3.661  28.604 -22.922  1.00 39.63           C  
ATOM   2373  C   LEU   309       4.036  27.552 -21.883  1.00 39.63           C  
ATOM   2374  O   LEU   309       5.056  27.680 -21.203  1.00 39.63           O  
ATOM   2375  CB  LEU   309       2.585  29.535 -22.357  1.00 39.63           C  
ATOM   2376  CG  LEU   309       2.667  31.002 -22.782  1.00 39.63           C  
ATOM   2377  CD1 LEU   309       1.309  31.677 -22.618  1.00 39.63           C  
ATOM   2378  CD2 LEU   309       3.735  31.733 -21.975  1.00 39.63           C  
ATOM   2379  N   ALA   310       3.176  26.571 -21.833  1.00 38.44           N  
ATOM   2380  CA  ALA   310       3.479  25.555 -20.828  1.00 38.44           C  
ATOM   2381  C   ALA   310       4.767  24.811 -21.171  1.00 38.44           C  
ATOM   2382  O   ALA   310       5.576  24.517 -20.287  1.00 38.44           O  
ATOM   2383  CB  ALA   310       2.319  24.571 -20.699  1.00 38.44           C  
ATOM   2384  N   ALA   311       4.850  24.605 -22.449  1.00 39.27           N  
ATOM   2385  CA  ALA   311       6.063  23.916 -22.882  1.00 39.27           C  
ATOM   2386  C   ALA   311       7.305  24.752 -22.586  1.00 39.27           C  
ATOM   2387  O   ALA   311       8.337  24.218 -22.175  1.00 39.27           O  
ATOM   2388  CB  ALA   311       5.988  23.591 -24.372  1.00 39.27           C  
ATOM   2389  N   ASN   312       7.148  25.983 -22.902  1.00 37.11           N  
ATOM   2390  CA  ASN   312       8.296  26.845 -22.638  1.00 37.11           C  
ATOM   2391  C   ASN   312       8.608  26.923 -21.147  1.00 37.11           C  
ATOM   2392  O   ASN   312       9.773  27.003 -20.755  1.00 37.11           O  
ATOM   2393  CB  ASN   312       8.056  28.246 -23.205  1.00 37.11           C  
ATOM   2394  CG  ASN   312       8.272  28.314 -24.704  1.00 37.11           C  
ATOM   2395  OD1 ASN   312       9.198  27.699 -25.239  1.00 37.11           O  
ATOM   2396  ND2 ASN   312       7.417  29.061 -25.392  1.00 37.11           N  
ATOM   2397  N   VAL   313       7.520  26.860 -20.372  1.00 35.19           N  
ATOM   2398  CA  VAL   313       7.788  26.817 -18.938  1.00 35.19           C  
ATOM   2399  C   VAL   313       8.350  25.450 -18.558  1.00 35.19           C  
ATOM   2400  O   VAL   313       9.267  25.355 -17.738  1.00 35.19           O  
ATOM   2401  CB  VAL   313       6.516  27.118 -18.114  1.00 35.19           C  
ATOM   2402  CG1 VAL   313       6.777  26.912 -16.623  1.00 35.19           C  
ATOM   2403  CG2 VAL   313       6.031  28.542 -18.383  1.00 35.19           C  
ATOM   2404  N   LEU   314       7.895  24.442 -19.270  1.00 35.30           N  
ATOM   2405  CA  LEU   314       8.392  23.148 -18.817  1.00 35.30           C  
ATOM   2406  C   LEU   314       9.679  22.775 -19.545  1.00 35.30           C  
ATOM   2407  O   LEU   314      10.503  22.026 -19.015  1.00 35.30           O  
ATOM   2408  CB  LEU   314       7.335  22.062 -19.035  1.00 35.30           C  
ATOM   2409  CG  LEU   314       6.138  22.080 -18.083  1.00 35.30           C  
ATOM   2410  CD1 LEU   314       4.952  21.353 -18.709  1.00 35.30           C  
ATOM   2411  CD2 LEU   314       6.509  21.453 -16.744  1.00 35.30           C  
ATOM   2412  N   ASN   315       9.788  23.161 -20.814  1.00 34.59           N  
ATOM   2413  CA  ASN   315      10.941  22.817 -21.640  1.00 34.59           C  
ATOM   2414  C   ASN   315      12.185  23.591 -21.216  1.00 34.59           C  
ATOM   2415  O   ASN   315      13.254  23.428 -21.807  1.00 34.59           O  
ATOM   2416  CB  ASN   315      10.636  23.069 -23.118  1.00 34.59           C  
ATOM   2417  CG  ASN   315      11.028  21.902 -24.003  1.00 34.59           C  
ATOM   2418  OD1 ASN   315      11.680  20.957 -23.552  1.00 34.59           O  
ATOM   2419  ND2 ASN   315      10.633  21.959 -25.269  1.00 34.59           N  
ATOM   2420  N   ILE   316      11.968  24.721 -20.540  1.00 33.47           N  
ATOM   2421  CA  ILE   316      13.210  25.223 -19.963  1.00 33.47           C  
ATOM   2422  C   ILE   316      13.869  24.129 -19.126  1.00 33.47           C  
ATOM   2423  O   ILE   316      15.019  24.271 -18.702  1.00 33.47           O  
ATOM   2424  CB  ILE   316      12.965  26.482 -19.103  1.00 33.47           C  
ATOM   2425  CG1 ILE   316      11.996  27.434 -19.814  1.00 33.47           C  
ATOM   2426  CG2 ILE   316      14.288  27.185 -18.785  1.00 33.47           C  
ATOM   2427  CD1 ILE   316      11.478  28.562 -18.932  1.00 33.47           C  
ATOM   2428  N   ASN   317      13.285  23.035 -19.109  1.00 31.91           N  
ATOM   2429  CA  ASN   317      13.991  22.024 -18.330  1.00 31.91           C  
ATOM   2430  C   ASN   317      14.599  20.949 -19.226  1.00 31.91           C  
ATOM   2431  O   ASN   317      14.542  19.760 -18.903  1.00 31.91           O  
ATOM   2432  CB  ASN   317      13.055  21.389 -17.299  1.00 31.91           C  
ATOM   2433  CG  ASN   317      12.721  22.329 -16.157  1.00 31.91           C  
ATOM   2434  OD1 ASN   317      13.495  23.235 -15.836  1.00 31.91           O  
ATOM   2435  ND2 ASN   317      11.566  22.120 -15.536  1.00 31.91           N  
ATOM   2436  N   SER   318      14.624  21.158 -20.513  1.00 33.64           N  
ATOM   2437  CA  SER   318      15.218  20.121 -21.350  1.00 33.64           C  
ATOM   2438  C   SER   318      16.734  20.086 -21.195  1.00 33.64           C  
ATOM   2439  O   SER   318      17.371  21.129 -21.035  1.00 33.64           O  
ATOM   2440  CB  SER   318      14.851  20.341 -22.818  1.00 33.64           C  
ATOM   2441  OG  SER   318      15.456  19.358 -23.640  1.00 33.64           O  
ATOM   2442  N   PRO   319      17.360  18.955 -21.076  1.00 31.71           N  
ATOM   2443  CA  PRO   319      18.795  18.687 -20.953  1.00 31.71           C  
ATOM   2444  C   PRO   319      19.607  19.286 -22.099  1.00 31.71           C  
ATOM   2445  O   PRO   319      20.771  19.651 -21.911  1.00 31.71           O  
ATOM   2446  CB  PRO   319      18.871  17.159 -20.970  1.00 31.71           C  
ATOM   2447  CG  PRO   319      17.462  16.709 -21.185  1.00 31.71           C  
ATOM   2448  CD  PRO   319      16.586  17.923 -21.304  1.00 31.71           C  
ATOM   2449  N   ASN   320      19.139  19.204 -23.283  1.00 29.95           N  
ATOM   2450  CA  ASN   320      20.155  19.583 -24.259  1.00 29.95           C  
ATOM   2451  C   ASN   320      20.311  21.099 -24.345  1.00 29.95           C  
ATOM   2452  O   ASN   320      21.271  21.596 -24.937  1.00 29.95           O  
ATOM   2453  CB  ASN   320      19.819  19.006 -25.635  1.00 29.95           C  
ATOM   2454  CG  ASN   320      20.020  17.505 -25.703  1.00 29.95           C  
ATOM   2455  OD1 ASN   320      20.695  16.917 -24.854  1.00 29.95           O  
ATOM   2456  ND2 ASN   320      19.435  16.873 -26.714  1.00 29.95           N  
ATOM   2457  N   GLN   321      19.559  21.822 -23.594  1.00 29.92           N  
ATOM   2458  CA  GLN   321      19.908  23.236 -23.509  1.00 29.92           C  
ATOM   2459  C   GLN   321      20.042  23.683 -22.056  1.00 29.92           C  
ATOM   2460  O   GLN   321      19.116  23.513 -21.261  1.00 29.92           O  
ATOM   2461  CB  GLN   321      18.864  24.092 -24.227  1.00 29.92           C  
ATOM   2462  CG  GLN   321      18.871  23.929 -25.741  1.00 29.92           C  
ATOM   2463  CD  GLN   321      18.010  24.961 -26.446  1.00 29.92           C  
ATOM   2464  OE1 GLN   321      17.315  25.754 -25.803  1.00 29.92           O  
ATOM   2465  NE2 GLN   321      18.049  24.958 -27.774  1.00 29.92           N  
ATOM   2466  N   GLY   322      20.921  22.990 -21.233  1.00 28.86           N  
ATOM   2467  CA  GLY   322      21.514  23.266 -19.933  1.00 28.86           C  
ATOM   2468  C   GLY   322      20.485  23.423 -18.830  1.00 28.86           C  
ATOM   2469  O   GLY   322      20.789  23.959 -17.762  1.00 28.86           O  
ATOM   2470  N   GLY   323      19.452  22.747 -18.800  1.00 29.61           N  
ATOM   2471  CA  GLY   323      18.558  22.761 -17.654  1.00 29.61           C  
ATOM   2472  C   GLY   323      18.411  21.403 -16.995  1.00 29.61           C  
ATOM   2473  O   GLY   323      18.206  20.395 -17.675  1.00 29.61           O  
ATOM   2474  N   ILE   324      19.325  20.947 -16.056  1.00 23.97           N  
ATOM   2475  CA  ILE   324      19.202  19.643 -15.414  1.00 23.97           C  
ATOM   2476  C   ILE   324      18.468  19.790 -14.083  1.00 23.97           C  
ATOM   2477  O   ILE   324      19.081  19.706 -13.016  1.00 23.97           O  
ATOM   2478  CB  ILE   324      20.584  18.989 -15.194  1.00 23.97           C  
ATOM   2479  CG1 ILE   324      21.256  18.695 -16.541  1.00 23.97           C  
ATOM   2480  CG2 ILE   324      20.451  17.712 -14.359  1.00 23.97           C  
ATOM   2481  CD1 ILE   324      22.724  18.308 -16.429  1.00 23.97           C  
ATOM   2482  N   ILE   325      17.358  20.521 -13.940  1.00 25.74           N  
ATOM   2483  CA  ILE   325      16.433  19.835 -13.045  1.00 25.74           C  
ATOM   2484  C   ILE   325      15.586  18.843 -13.839  1.00 25.74           C  
ATOM   2485  O   ILE   325      15.006  19.198 -14.869  1.00 25.74           O  
ATOM   2486  CB  ILE   325      15.525  20.835 -12.295  1.00 25.74           C  
ATOM   2487  CG1 ILE   325      16.372  21.808 -11.468  1.00 25.74           C  
ATOM   2488  CG2 ILE   325      14.521  20.093 -11.409  1.00 25.74           C  
ATOM   2489  CD1 ILE   325      15.565  22.899 -10.778  1.00 25.74           C  
ATOM   2490  N   GLY   326      16.051  17.635 -14.050  1.00 22.54           N  
ATOM   2491  CA  GLY   326      15.495  16.331 -14.376  1.00 22.54           C  
ATOM   2492  C   GLY   326      14.182  16.049 -13.670  1.00 22.54           C  
ATOM   2493  O   GLY   326      14.172  15.632 -12.510  1.00 22.54           O  
ATOM   2494  N   LEU   327      13.114  16.885 -13.731  1.00 24.55           N  
ATOM   2495  CA  LEU   327      11.975  15.994 -13.918  1.00 24.55           C  
ATOM   2496  C   LEU   327      12.207  15.053 -15.096  1.00 24.55           C  
ATOM   2497  O   LEU   327      12.790  15.451 -16.107  1.00 24.55           O  
ATOM   2498  CB  LEU   327      10.693  16.801 -14.140  1.00 24.55           C  
ATOM   2499  CG  LEU   327      10.111  17.501 -12.911  1.00 24.55           C  
ATOM   2500  CD1 LEU   327       9.016  18.477 -13.326  1.00 24.55           C  
ATOM   2501  CD2 LEU   327       9.574  16.477 -11.916  1.00 24.55           C  
ATOM   2502  N   PRO   328      12.956  13.874 -14.964  1.00 22.77           N  
ATOM   2503  CA  PRO   328      13.046  13.104 -16.206  1.00 22.77           C  
ATOM   2504  C   PRO   328      12.108  13.623 -17.293  1.00 22.77           C  
ATOM   2505  O   PRO   328      10.948  13.939 -17.013  1.00 22.77           O  
ATOM   2506  CB  PRO   328      12.651  11.689 -15.774  1.00 22.77           C  
ATOM   2507  CG  PRO   328      12.079  11.855 -14.403  1.00 22.77           C  
ATOM   2508  CD  PRO   328      12.354  13.256 -13.938  1.00 22.77           C  
ATOM   2509  N   VAL   329      12.317  14.730 -17.908  1.00 24.90           N  
ATOM   2510  CA  VAL   329      11.806  14.671 -19.273  1.00 24.90           C  
ATOM   2511  C   VAL   329      11.808  13.225 -19.763  1.00 24.90           C  
ATOM   2512  O   VAL   329      12.868  12.607 -19.889  1.00 24.90           O  
ATOM   2513  CB  VAL   329      12.635  15.558 -20.229  1.00 24.90           C  
ATOM   2514  CG1 VAL   329      12.092  15.472 -21.654  1.00 24.90           C  
ATOM   2515  CG2 VAL   329      12.639  17.006 -19.742  1.00 24.90           C  
ATOM   2516  N   LEU   330      11.094  12.322 -19.051  1.00 24.02           N  
ATOM   2517  CA  LEU   330      10.659  11.079 -19.678  1.00 24.02           C  
ATOM   2518  C   LEU   330      10.977  11.082 -21.170  1.00 24.02           C  
ATOM   2519  O   LEU   330      10.827  12.108 -21.838  1.00 24.02           O  
ATOM   2520  CB  LEU   330       9.158  10.867 -19.465  1.00 24.02           C  
ATOM   2521  CG  LEU   330       8.716  10.543 -18.037  1.00 24.02           C  
ATOM   2522  CD1 LEU   330       7.221  10.798 -17.875  1.00 24.02           C  
ATOM   2523  CD2 LEU   330       9.058   9.099 -17.686  1.00 24.02           C  
ATOM   2524  N   PRO   331      12.146  10.706 -21.612  1.00 24.66           N  
ATOM   2525  CA  PRO   331      12.295  10.734 -23.069  1.00 24.66           C  
ATOM   2526  C   PRO   331      10.953  10.762 -23.798  1.00 24.66           C  
ATOM   2527  O   PRO   331      10.898  11.099 -24.984  1.00 24.66           O  
ATOM   2528  CB  PRO   331      13.053   9.439 -23.371  1.00 24.66           C  
ATOM   2529  CG  PRO   331      13.161   8.743 -22.053  1.00 24.66           C  
ATOM   2530  CD  PRO   331      12.568   9.629 -20.996  1.00 24.66           C  
ATOM   2531  N   GLY   332       9.972  11.627 -23.478  1.00 27.49           N  
ATOM   2532  CA  GLY   332       8.778  11.812 -24.287  1.00 27.49           C  
ATOM   2533  C   GLY   332       8.136  13.174 -24.101  1.00 27.49           C  
ATOM   2534  O   GLY   332       7.049  13.430 -24.623  1.00 27.49           O  
ATOM   2535  N   VAL   333       8.575  14.010 -23.351  1.00 29.31           N  
ATOM   2536  CA  VAL   333       7.900  15.270 -23.059  1.00 29.31           C  
ATOM   2537  C   VAL   333       8.392  16.354 -24.015  1.00 29.31           C  
ATOM   2538  O   VAL   333       7.647  17.276 -24.354  1.00 29.31           O  
ATOM   2539  CB  VAL   333       8.126  15.708 -21.595  1.00 29.31           C  
ATOM   2540  CG1 VAL   333       7.283  16.938 -21.263  1.00 29.31           C  
ATOM   2541  CG2 VAL   333       7.803  14.562 -20.639  1.00 29.31           C  
ATOM   2542  N   THR   334       9.640  16.430 -24.430  1.00 32.33           N  
ATOM   2543  CA  THR   334       9.898  17.415 -25.475  1.00 32.33           C  
ATOM   2544  C   THR   334       9.165  17.042 -26.761  1.00 32.33           C  
ATOM   2545  O   THR   334       8.939  17.895 -27.622  1.00 32.33           O  
ATOM   2546  CB  THR   334      11.405  17.546 -25.759  1.00 32.33           C  
ATOM   2547  OG1 THR   334      11.936  16.259 -26.097  1.00 32.33           O  
ATOM   2548  CG2 THR   334      12.149  18.087 -24.543  1.00 32.33           C  
ATOM   2549  N   ASN   335       8.760  15.900 -26.821  1.00 32.25           N  
ATOM   2550  CA  ASN   335       8.049  15.587 -28.056  1.00 32.25           C  
ATOM   2551  C   ASN   335       6.539  15.550 -27.840  1.00 32.25           C  
ATOM   2552  O   ASN   335       5.970  14.489 -27.578  1.00 32.25           O  
ATOM   2553  CB  ASN   335       8.535  14.255 -28.633  1.00 32.25           C  
ATOM   2554  CG  ASN   335       9.792  14.404 -29.467  1.00 32.25           C  
ATOM   2555  OD1 ASN   335      10.126  15.503 -29.918  1.00 32.25           O  
ATOM   2556  ND2 ASN   335      10.498  13.300 -29.677  1.00 32.25           N  
ATOM   2557  N   PHE   336       5.958  16.343 -27.021  1.00 34.04           N  
ATOM   2558  CA  PHE   336       4.504  16.316 -27.118  1.00 34.04           C  
ATOM   2559  C   PHE   336       4.056  16.389 -28.573  1.00 34.04           C  
ATOM   2560  O   PHE   336       4.079  17.461 -29.181  1.00 34.04           O  
ATOM   2561  CB  PHE   336       3.890  17.472 -26.321  1.00 34.04           C  
ATOM   2562  CG  PHE   336       3.942  17.276 -24.830  1.00 34.04           C  
ATOM   2563  CD1 PHE   336       3.047  16.423 -24.195  1.00 34.04           C  
ATOM   2564  CD2 PHE   336       4.886  17.946 -24.062  1.00 34.04           C  
ATOM   2565  CE1 PHE   336       3.093  16.240 -22.815  1.00 34.04           C  
ATOM   2566  CE2 PHE   336       4.937  17.768 -22.683  1.00 34.04           C  
ATOM   2567  CZ  PHE   336       4.039  16.915 -22.061  1.00 34.04           C  
ATOM   2568  N   SER   337       4.628  15.806 -29.475  1.00 32.38           N  
ATOM   2569  CA  SER   337       3.730  15.862 -30.624  1.00 32.38           C  
ATOM   2570  C   SER   337       2.270  15.863 -30.184  1.00 32.38           C  
ATOM   2571  O   SER   337       1.400  16.360 -30.903  1.00 32.38           O  
ATOM   2572  CB  SER   337       3.988  14.684 -31.564  1.00 32.38           C  
ATOM   2573  OG  SER   337       3.787  13.452 -30.893  1.00 32.38           O  
ATOM   2574  N   ASN   338       2.033  15.515 -28.977  1.00 41.99           N  
ATOM   2575  CA  ASN   338       0.618  15.326 -28.679  1.00 41.99           C  
ATOM   2576  C   ASN   338       0.172  16.193 -27.504  1.00 41.99           C  
ATOM   2577  O   ASN   338       0.580  15.960 -26.365  1.00 41.99           O  
ATOM   2578  CB  ASN   338       0.321  13.853 -28.394  1.00 41.99           C  
ATOM   2579  CG  ASN   338      -1.158  13.528 -28.477  1.00 41.99           C  
ATOM   2580  OD1 ASN   338      -2.003  14.427 -28.487  1.00 41.99           O  
ATOM   2581  ND2 ASN   338      -1.480  12.241 -28.537  1.00 41.99           N  
ATOM   2582  N   PRO   339      -0.243  17.400 -27.758  1.00 45.64           N  
ATOM   2583  CA  PRO   339      -0.793  18.202 -26.663  1.00 45.64           C  
ATOM   2584  C   PRO   339      -1.628  17.375 -25.688  1.00 45.64           C  
ATOM   2585  O   PRO   339      -1.727  17.719 -24.507  1.00 45.64           O  
ATOM   2586  CB  PRO   339      -1.662  19.235 -27.384  1.00 45.64           C  
ATOM   2587  CG  PRO   339      -1.446  18.967 -28.839  1.00 45.64           C  
ATOM   2588  CD  PRO   339      -0.589  17.741 -28.975  1.00 45.64           C  
ATOM   2589  N   LEU   340      -2.172  16.305 -26.209  1.00 51.52           N  
ATOM   2590  CA  LEU   340      -2.919  15.442 -25.300  1.00 51.52           C  
ATOM   2591  C   LEU   340      -2.041  14.985 -24.140  1.00 51.52           C  
ATOM   2592  O   LEU   340      -2.484  14.969 -22.989  1.00 51.52           O  
ATOM   2593  CB  LEU   340      -3.471  14.226 -26.047  1.00 51.52           C  
ATOM   2594  CG  LEU   340      -4.929  13.861 -25.766  1.00 51.52           C  
ATOM   2595  CD1 LEU   340      -5.729  13.838 -27.064  1.00 51.52           C  
ATOM   2596  CD2 LEU   340      -5.017  12.516 -25.054  1.00 51.52           C  
ATOM   2597  N   GLN   341      -0.860  14.561 -24.444  1.00 50.71           N  
ATOM   2598  CA  GLN   341       0.024  14.040 -23.406  1.00 50.71           C  
ATOM   2599  C   GLN   341       0.401  15.131 -22.407  1.00 50.71           C  
ATOM   2600  O   GLN   341       0.523  14.867 -21.209  1.00 50.71           O  
ATOM   2601  CB  GLN   341       1.285  13.438 -24.027  1.00 50.71           C  
ATOM   2602  CG  GLN   341       1.074  12.055 -24.628  1.00 50.71           C  
ATOM   2603  CD  GLN   341       2.342  11.476 -25.227  1.00 50.71           C  
ATOM   2604  OE1 GLN   341       3.405  12.103 -25.190  1.00 50.71           O  
ATOM   2605  NE2 GLN   341       2.239  10.274 -25.785  1.00 50.71           N  
ATOM   2606  N   PHE   342       0.434  16.351 -22.990  1.00 51.48           N  
ATOM   2607  CA  PHE   342       0.751  17.468 -22.109  1.00 51.48           C  
ATOM   2608  C   PHE   342      -0.402  17.747 -21.152  1.00 51.48           C  
ATOM   2609  O   PHE   342      -0.196  17.870 -19.943  1.00 51.48           O  
ATOM   2610  CB  PHE   342       1.070  18.725 -22.925  1.00 51.48           C  
ATOM   2611  CG  PHE   342       1.363  19.937 -22.083  1.00 51.48           C  
ATOM   2612  CD1 PHE   342       0.390  20.908 -21.875  1.00 51.48           C  
ATOM   2613  CD2 PHE   342       2.612  20.107 -21.500  1.00 51.48           C  
ATOM   2614  CE1 PHE   342       0.658  22.031 -21.096  1.00 51.48           C  
ATOM   2615  CE2 PHE   342       2.887  21.227 -20.720  1.00 51.48           C  
ATOM   2616  CZ  PHE   342       1.910  22.188 -20.520  1.00 51.48           C  
ATOM   2617  N   VAL   343      -1.590  17.975 -21.680  1.00 55.10           N  
ATOM   2618  CA  VAL   343      -2.730  18.313 -20.834  1.00 55.10           C  
ATOM   2619  C   VAL   343      -2.940  17.220 -19.789  1.00 55.10           C  
ATOM   2620  O   VAL   343      -3.155  17.512 -18.610  1.00 55.10           O  
ATOM   2621  CB  VAL   343      -4.017  18.508 -21.667  1.00 55.10           C  
ATOM   2622  CG1 VAL   343      -5.233  18.659 -20.755  1.00 55.10           C  
ATOM   2623  CG2 VAL   343      -3.879  19.722 -22.584  1.00 55.10           C  
ATOM   2624  N   CYS   344      -2.634  15.972 -20.218  1.00 56.87           N  
ATOM   2625  CA  CYS   344      -2.913  14.864 -19.312  1.00 56.87           C  
ATOM   2626  C   CYS   344      -1.866  14.786 -18.207  1.00 56.87           C  
ATOM   2627  O   CYS   344      -2.180  14.424 -17.072  1.00 56.87           O  
ATOM   2628  CB  CYS   344      -2.958  13.543 -20.079  1.00 56.87           C  
ATOM   2629  SG  CYS   344      -4.450  13.329 -21.075  1.00 56.87           S  
ATOM   2630  N   SER   345      -0.648  15.100 -18.512  1.00 53.26           N  
ATOM   2631  CA  SER   345       0.393  15.085 -17.490  1.00 53.26           C  
ATOM   2632  C   SER   345       0.176  16.191 -16.463  1.00 53.26           C  
ATOM   2633  O   SER   345       0.460  16.010 -15.277  1.00 53.26           O  
ATOM   2634  CB  SER   345       1.774  15.235 -18.129  1.00 53.26           C  
ATOM   2635  OG  SER   345       1.873  16.462 -18.831  1.00 53.26           O  
ATOM   2636  N   SER   346      -0.368  17.314 -16.942  1.00 48.72           N  
ATOM   2637  CA  SER   346      -0.601  18.397 -15.992  1.00 48.72           C  
ATOM   2638  C   SER   346      -1.728  18.051 -15.024  1.00 48.72           C  
ATOM   2639  O   SER   346      -1.658  18.381 -13.838  1.00 48.72           O  
ATOM   2640  CB  SER   346      -0.933  19.695 -16.729  1.00 48.72           C  
ATOM   2641  OG  SER   346      -2.169  19.584 -17.413  1.00 48.72           O  
ATOM   2642  N   ILE   347      -2.860  17.524 -15.576  1.00 50.88           N  
ATOM   2643  CA  ILE   347      -3.955  17.139 -14.693  1.00 50.88           C  
ATOM   2644  C   ILE   347      -3.458  16.122 -13.668  1.00 50.88           C  
ATOM   2645  O   ILE   347      -3.857  16.161 -12.502  1.00 50.88           O  
ATOM   2646  CB  ILE   347      -5.146  16.560 -15.488  1.00 50.88           C  
ATOM   2647  CG1 ILE   347      -5.791  17.650 -16.353  1.00 50.88           C  
ATOM   2648  CG2 ILE   347      -6.174  15.933 -14.542  1.00 50.88           C  
ATOM   2649  CD1 ILE   347      -6.854  17.131 -17.311  1.00 50.88           C  
ATOM   2650  N   GLN   348      -2.408  15.448 -14.087  1.00 50.51           N  
ATOM   2651  CA  GLN   348      -1.765  14.403 -13.297  1.00 50.51           C  
ATOM   2652  C   GLN   348      -0.996  14.997 -12.121  1.00 50.51           C  
ATOM   2653  O   GLN   348      -0.981  14.424 -11.029  1.00 50.51           O  
ATOM   2654  CB  GLN   348      -0.825  13.570 -14.171  1.00 50.51           C  
ATOM   2655  CG  GLN   348      -1.513  12.413 -14.883  1.00 50.51           C  
ATOM   2656  CD  GLN   348      -0.581  11.661 -15.815  1.00 50.51           C  
ATOM   2657  OE1 GLN   348       0.558  12.078 -16.045  1.00 50.51           O  
ATOM   2658  NE2 GLN   348      -1.059  10.546 -16.357  1.00 50.51           N  
ATOM   2659  N   ALA   349      -0.071  15.931 -12.422  1.00 48.80           N  
ATOM   2660  CA  ALA   349       0.669  16.547 -11.324  1.00 48.80           C  
ATOM   2661  C   ALA   349      -0.276  17.032 -10.229  1.00 48.80           C  
ATOM   2662  O   ALA   349       0.076  17.027  -9.047  1.00 48.80           O  
ATOM   2663  CB  ALA   349       1.521  17.704 -11.839  1.00 48.80           C  
ATOM   2664  N   GLY   350      -1.558  17.128 -10.556  1.00 44.77           N  
ATOM   2665  CA  GLY   350      -2.441  17.669  -9.535  1.00 44.77           C  
ATOM   2666  C   GLY   350      -3.337  16.620  -8.904  1.00 44.77           C  
ATOM   2667  O   GLY   350      -3.948  16.863  -7.862  1.00 44.77           O  
ATOM   2668  N   SER   351      -3.378  15.402  -9.468  1.00 49.00           N  
ATOM   2669  CA  SER   351      -4.387  14.468  -8.979  1.00 49.00           C  
ATOM   2670  C   SER   351      -3.776  13.441  -8.031  1.00 49.00           C  
ATOM   2671  O   SER   351      -2.553  13.297  -7.967  1.00 49.00           O  
ATOM   2672  CB  SER   351      -5.067  13.753 -10.147  1.00 49.00           C  
ATOM   2673  OG  SER   351      -4.226  12.744 -10.678  1.00 49.00           O  
ATOM   2674  N   ARG   352      -4.436  13.000  -6.973  1.00 49.54           N  
ATOM   2675  CA  ARG   352      -4.066  11.937  -6.045  1.00 49.54           C  
ATOM   2676  C   ARG   352      -4.125  10.573  -6.724  1.00 49.54           C  
ATOM   2677  O   ARG   352      -3.904   9.543  -6.082  1.00 49.54           O  
ATOM   2678  CB  ARG   352      -4.979  11.951  -4.818  1.00 49.54           C  
ATOM   2679  CG  ARG   352      -4.747  13.133  -3.890  1.00 49.54           C  
ATOM   2680  CD  ARG   352      -5.600  13.040  -2.633  1.00 49.54           C  
ATOM   2681  NE  ARG   352      -5.233  14.060  -1.656  1.00 49.54           N  
ATOM   2682  CZ  ARG   352      -5.797  14.203  -0.460  1.00 49.54           C  
ATOM   2683  NH1 ARG   352      -6.771  13.389  -0.069  1.00 49.54           N  
ATOM   2684  NH2 ARG   352      -5.385  15.166   0.351  1.00 49.54           N  
ATOM   2685  N   LEU   353      -4.529  10.539  -7.943  1.00 52.34           N  
ATOM   2686  CA  LEU   353      -4.647   9.241  -8.599  1.00 52.34           C  
ATOM   2687  C   LEU   353      -3.281   8.736  -9.053  1.00 52.34           C  
ATOM   2688  O   LEU   353      -2.320   9.505  -9.117  1.00 52.34           O  
ATOM   2689  CB  LEU   353      -5.595   9.331  -9.798  1.00 52.34           C  
ATOM   2690  CG  LEU   353      -7.084   9.462  -9.476  1.00 52.34           C  
ATOM   2691  CD1 LEU   353      -7.818  10.139 -10.629  1.00 52.34           C  
ATOM   2692  CD2 LEU   353      -7.690   8.095  -9.179  1.00 52.34           C  
ATOM   2693  N   GLY   354      -2.971   7.512  -8.938  1.00 55.61           N  
ATOM   2694  CA  GLY   354      -1.784   6.921  -9.535  1.00 55.61           C  
ATOM   2695  C   GLY   354      -1.613   7.276 -11.000  1.00 55.61           C  
ATOM   2696  O   GLY   354      -2.553   7.748 -11.643  1.00 55.61           O  
ATOM   2697  N   TYR   355      -0.372   7.426 -11.458  1.00 51.15           N  
ATOM   2698  CA  TYR   355       0.116   7.723 -12.800  1.00 51.15           C  
ATOM   2699  C   TYR   355      -0.743   7.039 -13.857  1.00 51.15           C  
ATOM   2700  O   TYR   355      -1.187   7.678 -14.814  1.00 51.15           O  
ATOM   2701  CB  TYR   355       1.576   7.286 -12.951  1.00 51.15           C  
ATOM   2702  CG  TYR   355       2.252   7.842 -14.181  1.00 51.15           C  
ATOM   2703  CD1 TYR   355       2.230   7.145 -15.387  1.00 51.15           C  
ATOM   2704  CD2 TYR   355       2.915   9.064 -14.139  1.00 51.15           C  
ATOM   2705  CE1 TYR   355       2.854   7.652 -16.523  1.00 51.15           C  
ATOM   2706  CE2 TYR   355       3.542   9.581 -15.269  1.00 51.15           C  
ATOM   2707  CZ  TYR   355       3.505   8.870 -16.454  1.00 51.15           C  
ATOM   2708  OH  TYR   355       4.124   9.377 -17.575  1.00 51.15           O  
ATOM   2709  N   GLN   356      -0.938   5.777 -13.644  1.00 54.69           N  
ATOM   2710  CA  GLN   356      -1.523   4.987 -14.721  1.00 54.69           C  
ATOM   2711  C   GLN   356      -3.034   5.187 -14.792  1.00 54.69           C  
ATOM   2712  O   GLN   356      -3.598   5.316 -15.881  1.00 54.69           O  
ATOM   2713  CB  GLN   356      -1.199   3.503 -14.537  1.00 54.69           C  
ATOM   2714  CG  GLN   356      -1.240   2.699 -15.829  1.00 54.69           C  
ATOM   2715  CD  GLN   356      -0.295   1.513 -15.813  1.00 54.69           C  
ATOM   2716  OE1 GLN   356       0.648   1.464 -15.017  1.00 54.69           O  
ATOM   2717  NE2 GLN   356      -0.540   0.548 -16.694  1.00 54.69           N  
ATOM   2718  N   GLU   357      -3.623   5.508 -13.632  1.00 64.44           N  
ATOM   2719  CA  GLU   357      -5.078   5.622 -13.600  1.00 64.44           C  
ATOM   2720  C   GLU   357      -5.540   6.954 -14.186  1.00 64.44           C  
ATOM   2721  O   GLU   357      -6.493   6.997 -14.966  1.00 64.44           O  
ATOM   2722  CB  GLU   357      -5.599   5.469 -12.168  1.00 64.44           C  
ATOM   2723  CG  GLU   357      -6.781   4.519 -12.042  1.00 64.44           C  
ATOM   2724  CD  GLU   357      -7.187   4.254 -10.601  1.00 64.44           C  
ATOM   2725  OE1 GLU   357      -8.116   3.446 -10.371  1.00 64.44           O  
ATOM   2726  OE2 GLU   357      -6.571   4.858  -9.695  1.00 64.44           O  
ATOM   2727  N   SER   358      -4.806   8.011 -13.882  1.00 63.47           N  
ATOM   2728  CA  SER   358      -5.208   9.331 -14.359  1.00 63.47           C  
ATOM   2729  C   SER   358      -4.977   9.470 -15.860  1.00 63.47           C  
ATOM   2730  O   SER   358      -5.773  10.099 -16.560  1.00 63.47           O  
ATOM   2731  CB  SER   358      -4.444  10.426 -13.613  1.00 63.47           C  
ATOM   2732  OG  SER   358      -3.091  10.470 -14.032  1.00 63.47           O  
ATOM   2733  N   ALA   359      -3.847   8.850 -16.373  1.00 61.79           N  
ATOM   2734  CA  ALA   359      -3.540   8.893 -17.801  1.00 61.79           C  
ATOM   2735  C   ALA   359      -4.611   8.172 -18.614  1.00 61.79           C  
ATOM   2736  O   ALA   359      -5.012   8.644 -19.681  1.00 61.79           O  
ATOM   2737  CB  ALA   359      -2.168   8.278 -18.069  1.00 61.79           C  
ATOM   2738  N   GLU   360      -5.026   7.055 -18.052  1.00 67.43           N  
ATOM   2739  CA  GLU   360      -6.037   6.290 -18.775  1.00 67.43           C  
ATOM   2740  C   GLU   360      -7.367   7.036 -18.819  1.00 67.43           C  
ATOM   2741  O   GLU   360      -8.020   7.090 -19.863  1.00 67.43           O  
ATOM   2742  CB  GLU   360      -6.228   4.912 -18.135  1.00 67.43           C  
ATOM   2743  CG  GLU   360      -5.346   3.827 -18.736  1.00 67.43           C  
ATOM   2744  CD  GLU   360      -5.453   2.496 -18.010  1.00 67.43           C  
ATOM   2745  OE1 GLU   360      -4.744   1.537 -18.392  1.00 67.43           O  
ATOM   2746  OE2 GLU   360      -6.254   2.410 -17.052  1.00 67.43           O  
ATOM   2747  N   LEU   361      -7.680   7.652 -17.673  1.00 67.75           N  
ATOM   2748  CA  LEU   361      -8.962   8.345 -17.607  1.00 67.75           C  
ATOM   2749  C   LEU   361      -8.956   9.585 -18.494  1.00 67.75           C  
ATOM   2750  O   LEU   361      -9.928   9.849 -19.205  1.00 67.75           O  
ATOM   2751  CB  LEU   361      -9.284   8.739 -16.163  1.00 67.75           C  
ATOM   2752  CG  LEU   361      -9.956   7.667 -15.302  1.00 67.75           C  
ATOM   2753  CD1 LEU   361      -9.810   8.007 -13.823  1.00 67.75           C  
ATOM   2754  CD2 LEU   361     -11.427   7.523 -15.680  1.00 67.75           C  
ATOM   2755  N   CYS   362      -7.813  10.207 -18.476  1.00 63.17           N  
ATOM   2756  CA  CYS   362      -7.659  11.410 -19.287  1.00 63.17           C  
ATOM   2757  C   CYS   362      -7.706  11.076 -20.773  1.00 63.17           C  
ATOM   2758  O   CYS   362      -8.346  11.783 -21.553  1.00 63.17           O  
ATOM   2759  CB  CYS   362      -6.345  12.116 -18.956  1.00 63.17           C  
ATOM   2760  SG  CYS   362      -6.117  13.680 -19.829  1.00 63.17           S  
ATOM   2761  N   ALA   363      -7.034  10.020 -21.201  1.00 64.30           N  
ATOM   2762  CA  ALA   363      -7.025   9.587 -22.596  1.00 64.30           C  
ATOM   2763  C   ALA   363      -8.421   9.172 -23.051  1.00 64.30           C  
ATOM   2764  O   ALA   363      -8.797   9.397 -24.203  1.00 64.30           O  
ATOM   2765  CB  ALA   363      -6.042   8.434 -22.788  1.00 64.30           C  
ATOM   2766  N   GLN   364      -9.162   8.663 -22.108  1.00 67.40           N  
ATOM   2767  CA  GLN   364     -10.468   8.133 -22.486  1.00 67.40           C  
ATOM   2768  C   GLN   364     -11.480   9.257 -22.691  1.00 67.40           C  
ATOM   2769  O   GLN   364     -12.303   9.198 -23.607  1.00 67.40           O  
ATOM   2770  CB  GLN   364     -10.978   7.155 -21.426  1.00 67.40           C  
ATOM   2771  CG  GLN   364     -10.599   5.704 -21.695  1.00 67.40           C  
ATOM   2772  CD  GLN   364     -11.134   4.753 -20.641  1.00 67.40           C  
ATOM   2773  OE1 GLN   364     -11.906   5.149 -19.763  1.00 67.40           O  
ATOM   2774  NE2 GLN   364     -10.726   3.491 -20.720  1.00 67.40           N  
ATOM   2775  N   TYR   365     -11.321  10.312 -21.957  1.00 63.82           N  
ATOM   2776  CA  TYR   365     -12.403  11.289 -21.986  1.00 63.82           C  
ATOM   2777  C   TYR   365     -11.980  12.550 -22.729  1.00 63.82           C  
ATOM   2778  O   TYR   365     -12.797  13.189 -23.397  1.00 63.82           O  
ATOM   2779  CB  TYR   365     -12.845  11.645 -20.563  1.00 63.82           C  
ATOM   2780  CG  TYR   365     -13.556  10.521 -19.848  1.00 63.82           C  
ATOM   2781  CD1 TYR   365     -14.872  10.192 -20.164  1.00 63.82           C  
ATOM   2782  CD2 TYR   365     -12.913   9.788 -18.856  1.00 63.82           C  
ATOM   2783  CE1 TYR   365     -15.532   9.158 -19.507  1.00 63.82           C  
ATOM   2784  CE2 TYR   365     -13.563   8.752 -18.193  1.00 63.82           C  
ATOM   2785  CZ  TYR   365     -14.870   8.445 -18.525  1.00 63.82           C  
ATOM   2786  OH  TYR   365     -15.518   7.420 -17.871  1.00 63.82           O  
ATOM   2787  N   LEU   366     -10.725  12.866 -22.639  1.00 61.08           N  
ATOM   2788  CA  LEU   366     -10.293  14.144 -23.195  1.00 61.08           C  
ATOM   2789  C   LEU   366      -9.818  13.976 -24.635  1.00 61.08           C  
ATOM   2790  O   LEU   366      -9.952  14.894 -25.448  1.00 61.08           O  
ATOM   2791  CB  LEU   366      -9.174  14.749 -22.344  1.00 61.08           C  
ATOM   2792  CG  LEU   366      -8.919  16.246 -22.525  1.00 61.08           C  
ATOM   2793  CD1 LEU   366     -10.142  17.049 -22.095  1.00 61.08           C  
ATOM   2794  CD2 LEU   366      -7.687  16.678 -21.738  1.00 61.08           C  
ATOM   2795  N   ALA   367      -9.402  12.762 -24.988  1.00 56.73           N  
ATOM   2796  CA  ALA   367      -8.854  12.528 -26.321  1.00 56.73           C  
ATOM   2797  C   ALA   367      -9.919  12.727 -27.396  1.00 56.73           C  
ATOM   2798  O   ALA   367      -9.687  13.422 -28.388  1.00 56.73           O  
ATOM   2799  CB  ALA   367      -8.265  11.122 -26.415  1.00 56.73           C  
ATOM   2800  N   PRO   368     -11.113  12.152 -27.235  1.00 58.44           N  
ATOM   2801  CA  PRO   368     -12.092  12.351 -28.307  1.00 58.44           C  
ATOM   2802  C   PRO   368     -12.484  13.816 -28.484  1.00 58.44           C  
ATOM   2803  O   PRO   368     -12.810  14.241 -29.595  1.00 58.44           O  
ATOM   2804  CB  PRO   368     -13.290  11.516 -27.849  1.00 58.44           C  
ATOM   2805  CG  PRO   368     -12.777  10.709 -26.700  1.00 58.44           C  
ATOM   2806  CD  PRO   368     -11.456  11.278 -26.270  1.00 58.44           C  
ATOM   2807  N   ILE   369     -12.468  14.491 -27.376  1.00 52.20           N  
ATOM   2808  CA  ILE   369     -12.838  15.902 -27.386  1.00 52.20           C  
ATOM   2809  C   ILE   369     -11.795  16.704 -28.162  1.00 52.20           C  
ATOM   2810  O   ILE   369     -12.142  17.537 -29.002  1.00 52.20           O  
ATOM   2811  CB  ILE   369     -12.984  16.459 -25.952  1.00 52.20           C  
ATOM   2812  CG1 ILE   369     -14.157  15.781 -25.233  1.00 52.20           C  
ATOM   2813  CG2 ILE   369     -13.164  17.980 -25.979  1.00 52.20           C  
ATOM   2814  CD1 ILE   369     -14.264  16.133 -23.756  1.00 52.20           C  
ATOM   2815  N   MET   370     -10.619  16.280 -27.997  1.00 48.32           N  
ATOM   2816  CA  MET   370      -9.561  17.065 -28.627  1.00 48.32           C  
ATOM   2817  C   MET   370      -9.391  16.674 -30.091  1.00 48.32           C  
ATOM   2818  O   MET   370      -8.980  17.495 -30.913  1.00 48.32           O  
ATOM   2819  CB  MET   370      -8.239  16.885 -27.880  1.00 48.32           C  
ATOM   2820  CG  MET   370      -8.194  17.588 -26.533  1.00 48.32           C  
ATOM   2821  SD  MET   370      -6.751  18.710 -26.373  1.00 48.32           S  
ATOM   2822  CE  MET   370      -7.191  19.581 -24.843  1.00 48.32           C  
ATOM   2823  N   ASP   371      -9.493  15.351 -30.380  1.00 48.69           N  
ATOM   2824  CA  ASP   371      -9.521  14.927 -31.776  1.00 48.69           C  
ATOM   2825  C   ASP   371     -10.621  15.652 -32.548  1.00 48.69           C  
ATOM   2826  O   ASP   371     -10.465  15.942 -33.736  1.00 48.69           O  
ATOM   2827  CB  ASP   371      -9.720  13.413 -31.874  1.00 48.69           C  
ATOM   2828  CG  ASP   371      -8.412  12.649 -31.980  1.00 48.69           C  
ATOM   2829  OD1 ASP   371      -7.345  13.284 -32.119  1.00 48.69           O  
ATOM   2830  OD2 ASP   371      -8.450  11.401 -31.926  1.00 48.69           O  
ATOM   2831  N   ALA   372     -11.739  15.824 -31.927  1.00 45.31           N  
ATOM   2832  CA  ALA   372     -12.850  16.484 -32.608  1.00 45.31           C  
ATOM   2833  C   ALA   372     -12.535  17.952 -32.875  1.00 45.31           C  
ATOM   2834  O   ALA   372     -13.059  18.544 -33.822  1.00 45.31           O  
ATOM   2835  CB  ALA   372     -14.129  16.359 -31.783  1.00 45.31           C  
ATOM   2836  N   ILE   373     -11.694  18.505 -32.104  1.00 38.19           N  
ATOM   2837  CA  ILE   373     -11.387  19.903 -32.387  1.00 38.19           C  
ATOM   2838  C   ILE   373     -10.203  19.988 -33.347  1.00 38.19           C  
ATOM   2839  O   ILE   373      -9.979  21.024 -33.977  1.00 38.19           O  
ATOM   2840  CB  ILE   373     -11.084  20.688 -31.091  1.00 38.19           C  
ATOM   2841  CG1 ILE   373     -12.278  20.617 -30.132  1.00 38.19           C  
ATOM   2842  CG2 ILE   373     -10.725  22.142 -31.412  1.00 38.19           C  
ATOM   2843  CD1 ILE   373     -12.004  21.213 -28.758  1.00 38.19           C  
ATOM   2844  N   LYS   374     -10.132  19.152 -34.388  1.00 36.70           N  
ATOM   2845  CA  LYS   374      -9.150  19.045 -35.463  1.00 36.70           C  
ATOM   2846  C   LYS   374      -7.919  19.897 -35.169  1.00 36.70           C  
ATOM   2847  O   LYS   374      -7.906  21.097 -35.451  1.00 36.70           O  
ATOM   2848  CB  LYS   374      -9.768  19.461 -36.798  1.00 36.70           C  
ATOM   2849  CG  LYS   374     -10.752  18.448 -37.367  1.00 36.70           C  
ATOM   2850  CD  LYS   374     -11.175  18.815 -38.784  1.00 36.70           C  
ATOM   2851  CE  LYS   374     -12.157  17.801 -39.355  1.00 36.70           C  
ATOM   2852  NZ  LYS   374     -12.515  18.114 -40.771  1.00 36.70           N  
ATOM   2853  N   PHE   375      -7.217  19.630 -34.193  1.00 34.00           N  
ATOM   2854  CA  PHE   375      -5.944  20.241 -33.831  1.00 34.00           C  
ATOM   2855  C   PHE   375      -4.885  19.955 -34.889  1.00 34.00           C  
ATOM   2856  O   PHE   375      -4.637  18.796 -35.229  1.00 34.00           O  
ATOM   2857  CB  PHE   375      -5.472  19.732 -32.465  1.00 34.00           C  
ATOM   2858  CG  PHE   375      -5.766  20.676 -31.331  1.00 34.00           C  
ATOM   2859  CD1 PHE   375      -4.909  21.731 -31.046  1.00 34.00           C  
ATOM   2860  CD2 PHE   375      -6.901  20.508 -30.549  1.00 34.00           C  
ATOM   2861  CE1 PHE   375      -5.178  22.607 -29.997  1.00 34.00           C  
ATOM   2862  CE2 PHE   375      -7.177  21.378 -29.499  1.00 34.00           C  
ATOM   2863  CZ  PHE   375      -6.314  22.426 -29.224  1.00 34.00           C  
ATOM   2864  N   ASN   376      -4.868  20.579 -35.963  1.00 31.45           N  
ATOM   2865  CA  ASN   376      -3.776  20.590 -36.931  1.00 31.45           C  
ATOM   2866  C   ASN   376      -2.418  20.685 -36.243  1.00 31.45           C  
ATOM   2867  O   ASN   376      -2.127  21.674 -35.568  1.00 31.45           O  
ATOM   2868  CB  ASN   376      -3.950  21.741 -37.924  1.00 31.45           C  
ATOM   2869  CG  ASN   376      -4.722  21.331 -39.163  1.00 31.45           C  
ATOM   2870  OD1 ASN   376      -4.887  20.141 -39.441  1.00 31.45           O  
ATOM   2871  ND2 ASN   376      -5.200  22.315 -39.916  1.00 31.45           N  
ATOM   2872  N   TYR   377      -1.862  19.622 -35.954  1.00 30.88           N  
ATOM   2873  CA  TYR   377      -0.535  19.355 -35.410  1.00 30.88           C  
ATOM   2874  C   TYR   377       0.543  20.035 -36.246  1.00 30.88           C  
ATOM   2875  O   TYR   377       0.694  19.740 -37.434  1.00 30.88           O  
ATOM   2876  CB  TYR   377      -0.273  17.848 -35.346  1.00 30.88           C  
ATOM   2877  CG  TYR   377      -1.266  17.094 -34.494  1.00 30.88           C  
ATOM   2878  CD1 TYR   377      -1.131  17.049 -33.109  1.00 30.88           C  
ATOM   2879  CD2 TYR   377      -2.339  16.427 -35.073  1.00 30.88           C  
ATOM   2880  CE1 TYR   377      -2.043  16.355 -32.320  1.00 30.88           C  
ATOM   2881  CE2 TYR   377      -3.257  15.729 -34.294  1.00 30.88           C  
ATOM   2882  CZ  TYR   377      -3.101  15.699 -32.921  1.00 30.88           C  
ATOM   2883  OH  TYR   377      -4.006  15.011 -32.145  1.00 30.88           O  
ATOM   2884  N   LEU   378       0.667  21.314 -36.252  1.00 28.57           N  
ATOM   2885  CA  LEU   378       1.941  21.664 -36.870  1.00 28.57           C  
ATOM   2886  C   LEU   378       3.074  20.819 -36.295  1.00 28.57           C  
ATOM   2887  O   LEU   378       3.078  20.508 -35.102  1.00 28.57           O  
ATOM   2888  CB  LEU   378       2.244  23.151 -36.668  1.00 28.57           C  
ATOM   2889  CG  LEU   378       1.436  24.129 -37.521  1.00 28.57           C  
ATOM   2890  CD1 LEU   378       1.578  25.548 -36.978  1.00 28.57           C  
ATOM   2891  CD2 LEU   378       1.881  24.062 -38.978  1.00 28.57           C  
ATOM   2892  N   PRO   379       3.578  19.897 -36.962  1.00 28.62           N  
ATOM   2893  CA  PRO   379       4.691  19.147 -36.375  1.00 28.62           C  
ATOM   2894  C   PRO   379       5.619  20.026 -35.539  1.00 28.62           C  
ATOM   2895  O   PRO   379       6.136  21.031 -36.035  1.00 28.62           O  
ATOM   2896  CB  PRO   379       5.423  18.588 -37.598  1.00 28.62           C  
ATOM   2897  CG  PRO   379       4.708  19.174 -38.772  1.00 28.62           C  
ATOM   2898  CD  PRO   379       3.556  19.995 -38.268  1.00 28.62           C  
ATOM   2899  N   PHE   380       5.234  20.290 -34.374  1.00 29.71           N  
ATOM   2900  CA  PHE   380       5.910  20.687 -33.145  1.00 29.71           C  
ATOM   2901  C   PHE   380       7.423  20.600 -33.307  1.00 29.71           C  
ATOM   2902  O   PHE   380       8.154  21.475 -32.838  1.00 29.71           O  
ATOM   2903  CB  PHE   380       5.456  19.810 -31.973  1.00 29.71           C  
ATOM   2904  CG  PHE   380       4.915  20.590 -30.805  1.00 29.71           C  
ATOM   2905  CD1 PHE   380       5.766  21.061 -29.813  1.00 29.71           C  
ATOM   2906  CD2 PHE   380       3.556  20.852 -30.700  1.00 29.71           C  
ATOM   2907  CE1 PHE   380       5.268  21.783 -28.730  1.00 29.71           C  
ATOM   2908  CE2 PHE   380       3.051  21.573 -29.622  1.00 29.71           C  
ATOM   2909  CZ  PHE   380       3.909  22.037 -28.637  1.00 29.71           C  
ATOM   2910  N   GLY   381       7.930  19.469 -33.818  1.00 26.49           N  
ATOM   2911  CA  GLY   381       9.383  19.404 -33.813  1.00 26.49           C  
ATOM   2912  C   GLY   381      10.032  20.488 -34.652  1.00 26.49           C  
ATOM   2913  O   GLY   381      11.175  20.875 -34.399  1.00 26.49           O  
ATOM   2914  N   MET   382       9.301  21.234 -35.453  1.00 25.68           N  
ATOM   2915  CA  MET   382      10.000  22.178 -36.320  1.00 25.68           C  
ATOM   2916  C   MET   382      10.204  23.515 -35.617  1.00 25.68           C  
ATOM   2917  O   MET   382      11.209  24.192 -35.839  1.00 25.68           O  
ATOM   2918  CB  MET   382       9.228  22.384 -37.624  1.00 25.68           C  
ATOM   2919  CG  MET   382       9.396  21.250 -38.623  1.00 25.68           C  
ATOM   2920  SD  MET   382      10.688  21.603 -39.877  1.00 25.68           S  
ATOM   2921  CE  MET   382       9.931  23.017 -40.727  1.00 25.68           C  
ATOM   2922  N   ASN   383       9.294  23.862 -34.692  1.00 27.00           N  
ATOM   2923  CA  ASN   383       9.564  25.214 -34.214  1.00 27.00           C  
ATOM   2924  C   ASN   383      10.623  25.220 -33.116  1.00 27.00           C  
ATOM   2925  O   ASN   383      11.451  26.130 -33.050  1.00 27.00           O  
ATOM   2926  CB  ASN   383       8.276  25.874 -33.715  1.00 27.00           C  
ATOM   2927  CG  ASN   383       7.572  26.672 -34.794  1.00 27.00           C  
ATOM   2928  OD1 ASN   383       8.197  27.124 -35.756  1.00 27.00           O  
ATOM   2929  ND2 ASN   383       6.265  26.850 -34.642  1.00 27.00           N  
ATOM   2930  N   LEU   384      10.736  24.147 -32.420  1.00 27.98           N  
ATOM   2931  CA  LEU   384      11.797  24.276 -31.427  1.00 27.98           C  
ATOM   2932  C   LEU   384      13.158  23.967 -32.042  1.00 27.98           C  
ATOM   2933  O   LEU   384      14.167  24.562 -31.657  1.00 27.98           O  
ATOM   2934  CB  LEU   384      11.537  23.344 -30.240  1.00 27.98           C  
ATOM   2935  CG  LEU   384      10.356  23.708 -29.339  1.00 27.98           C  
ATOM   2936  CD1 LEU   384      10.036  22.555 -28.393  1.00 27.98           C  
ATOM   2937  CD2 LEU   384      10.653  24.981 -28.555  1.00 27.98           C  
ATOM   2938  N   ALA   385      13.194  23.018 -32.921  1.00 24.94           N  
ATOM   2939  CA  ALA   385      14.505  22.838 -33.539  1.00 24.94           C  
ATOM   2940  C   ALA   385      14.950  24.106 -34.261  1.00 24.94           C  
ATOM   2941  O   ALA   385      16.139  24.436 -34.273  1.00 24.94           O  
ATOM   2942  CB  ALA   385      14.478  21.659 -34.510  1.00 24.94           C  
ATOM   2943  N   SER   386      14.039  24.853 -34.799  1.00 23.98           N  
ATOM   2944  CA  SER   386      14.595  26.009 -35.496  1.00 23.98           C  
ATOM   2945  C   SER   386      15.082  27.066 -34.511  1.00 23.98           C  
ATOM   2946  O   SER   386      16.064  27.763 -34.776  1.00 23.98           O  
ATOM   2947  CB  SER   386      13.555  26.618 -36.438  1.00 23.98           C  
ATOM   2948  OG  SER   386      12.575  27.336 -35.709  1.00 23.98           O  
ATOM   2949  N   THR   387      14.475  27.153 -33.379  1.00 24.99           N  
ATOM   2950  CA  THR   387      15.079  28.226 -32.598  1.00 24.99           C  
ATOM   2951  C   THR   387      16.397  27.770 -31.979  1.00 24.99           C  
ATOM   2952  O   THR   387      17.310  28.575 -31.786  1.00 24.99           O  
ATOM   2953  CB  THR   387      14.128  28.711 -31.488  1.00 24.99           C  
ATOM   2954  OG1 THR   387      13.386  27.595 -30.981  1.00 24.99           O  
ATOM   2955  CG2 THR   387      13.152  29.757 -32.017  1.00 24.99           C  
ATOM   2956  N   ALA   388      16.417  26.542 -31.645  1.00 26.36           N  
ATOM   2957  CA  ALA   388      17.680  26.106 -31.055  1.00 26.36           C  
ATOM   2958  C   ALA   388      18.818  26.193 -32.067  1.00 26.36           C  
ATOM   2959  O   ALA   388      19.953  26.514 -31.709  1.00 26.36           O  
ATOM   2960  CB  ALA   388      17.554  24.682 -30.521  1.00 26.36           C  
ATOM   2961  N   MET   389      18.531  26.103 -33.333  1.00 23.39           N  
ATOM   2962  CA  MET   389      19.674  26.104 -34.241  1.00 23.39           C  
ATOM   2963  C   MET   389      19.958  27.511 -34.758  1.00 23.39           C  
ATOM   2964  O   MET   389      21.047  27.781 -35.268  1.00 23.39           O  
ATOM   2965  CB  MET   389      19.430  25.155 -35.416  1.00 23.39           C  
ATOM   2966  CG  MET   389      19.419  23.686 -35.025  1.00 23.39           C  
ATOM   2967  SD  MET   389      20.049  22.599 -36.362  1.00 23.39           S  
ATOM   2968  CE  MET   389      18.748  21.334 -36.385  1.00 23.39           C  
ATOM   2969  N   THR   390      19.018  28.411 -34.619  1.00 23.56           N  
ATOM   2970  CA  THR   390      19.350  29.653 -35.307  1.00 23.56           C  
ATOM   2971  C   THR   390      20.169  30.570 -34.402  1.00 23.56           C  
ATOM   2972  O   THR   390      20.917  31.422 -34.887  1.00 23.56           O  
ATOM   2973  CB  THR   390      18.081  30.389 -35.775  1.00 23.56           C  
ATOM   2974  OG1 THR   390      16.955  29.909 -35.031  1.00 23.56           O  
ATOM   2975  CG2 THR   390      17.829  30.158 -37.262  1.00 23.56           C  
ATOM   2976  N   LEU   391      20.331  30.297 -33.166  1.00 24.66           N  
ATOM   2977  CA  LEU   391      20.933  31.440 -32.487  1.00 24.66           C  
ATOM   2978  C   LEU   391      22.451  31.307 -32.441  1.00 24.66           C  
ATOM   2979  O   LEU   391      23.170  32.300 -32.574  1.00 24.66           O  
ATOM   2980  CB  LEU   391      20.376  31.574 -31.067  1.00 24.66           C  
ATOM   2981  CG  LEU   391      20.182  32.999 -30.547  1.00 24.66           C  
ATOM   2982  CD1 LEU   391      18.917  33.611 -31.139  1.00 24.66           C  
ATOM   2983  CD2 LEU   391      20.124  33.008 -29.023  1.00 24.66           C  
ATOM   2984  N   PRO   392      23.023  30.119 -32.519  1.00 27.52           N  
ATOM   2985  CA  PRO   392      24.477  30.275 -32.611  1.00 27.52           C  
ATOM   2986  C   PRO   392      24.938  30.694 -34.006  1.00 27.52           C  
ATOM   2987  O   PRO   392      25.985  31.329 -34.149  1.00 27.52           O  
ATOM   2988  CB  PRO   392      25.005  28.883 -32.257  1.00 27.52           C  
ATOM   2989  CG  PRO   392      23.782  28.071 -31.975  1.00 27.52           C  
ATOM   2990  CD  PRO   392      22.573  28.928 -32.221  1.00 27.52           C  
ATOM   2991  N   LYS   393      24.063  30.456 -34.980  1.00 24.67           N  
ATOM   2992  CA  LYS   393      24.556  30.829 -36.302  1.00 24.67           C  
ATOM   2993  C   LYS   393      24.566  32.344 -36.479  1.00 24.67           C  
ATOM   2994  O   LYS   393      25.401  32.884 -37.206  1.00 24.67           O  
ATOM   2995  CB  LYS   393      23.706  30.179 -37.395  1.00 24.67           C  
ATOM   2996  CG  LYS   393      24.109  28.749 -37.725  1.00 24.67           C  
ATOM   2997  CD  LYS   393      23.345  28.217 -38.931  1.00 24.67           C  
ATOM   2998  CE  LYS   393      23.672  26.754 -39.199  1.00 24.67           C  
ATOM   2999  NZ  LYS   393      22.949  26.236 -40.400  1.00 24.67           N  
ATOM   3000  N   GLN   394      23.710  33.036 -35.761  1.00 24.60           N  
ATOM   3001  CA  GLN   394      23.773  34.469 -36.026  1.00 24.60           C  
ATOM   3002  C   GLN   394      25.011  35.093 -35.387  1.00 24.60           C  
ATOM   3003  O   GLN   394      25.570  36.056 -35.916  1.00 24.60           O  
ATOM   3004  CB  GLN   394      22.511  35.166 -35.516  1.00 24.60           C  
ATOM   3005  CG  GLN   394      21.302  34.991 -36.425  1.00 24.60           C  
ATOM   3006  CD  GLN   394      20.068  35.706 -35.905  1.00 24.60           C  
ATOM   3007  OE1 GLN   394      20.137  36.462 -34.931  1.00 24.60           O  
ATOM   3008  NE2 GLN   394      18.930  35.470 -36.549  1.00 24.60           N  
ATOM   3009  N   ILE   395      25.380  34.555 -34.294  1.00 27.24           N  
ATOM   3010  CA  ILE   395      26.586  35.178 -33.761  1.00 27.24           C  
ATOM   3011  C   ILE   395      27.789  34.792 -34.619  1.00 27.24           C  
ATOM   3012  O   ILE   395      28.705  35.595 -34.812  1.00 27.24           O  
ATOM   3013  CB  ILE   395      26.827  34.774 -32.289  1.00 27.24           C  
ATOM   3014  CG1 ILE   395      25.677  35.269 -31.405  1.00 27.24           C  
ATOM   3015  CG2 ILE   395      28.171  35.316 -31.793  1.00 27.24           C  
ATOM   3016  CD1 ILE   395      25.755  34.791 -29.962  1.00 27.24           C  
ATOM   3017  N   ALA   396      27.669  33.622 -35.213  1.00 26.77           N  
ATOM   3018  CA  ALA   396      28.769  33.273 -36.108  1.00 26.77           C  
ATOM   3019  C   ALA   396      28.812  34.206 -37.315  1.00 26.77           C  
ATOM   3020  O   ALA   396      29.888  34.505 -37.839  1.00 26.77           O  
ATOM   3021  CB  ALA   396      28.642  31.822 -36.566  1.00 26.77           C  
ATOM   3022  N   TYR   397      27.672  34.735 -37.693  1.00 23.21           N  
ATOM   3023  CA  TYR   397      27.791  35.578 -38.878  1.00 23.21           C  
ATOM   3024  C   TYR   397      28.373  36.941 -38.521  1.00 23.21           C  
ATOM   3025  O   TYR   397      28.709  37.730 -39.407  1.00 23.21           O  
ATOM   3026  CB  TYR   397      26.427  35.753 -39.552  1.00 23.21           C  
ATOM   3027  CG  TYR   397      26.007  34.569 -40.389  1.00 23.21           C  
ATOM   3028  CD1 TYR   397      26.514  34.386 -41.674  1.00 23.21           C  
ATOM   3029  CD2 TYR   397      25.103  33.633 -39.898  1.00 23.21           C  
ATOM   3030  CE1 TYR   397      26.128  33.297 -42.450  1.00 23.21           C  
ATOM   3031  CE2 TYR   397      24.711  32.541 -40.665  1.00 23.21           C  
ATOM   3032  CZ  TYR   397      25.228  32.382 -41.938  1.00 23.21           C  
ATOM   3033  OH  TYR   397      24.844  31.302 -42.702  1.00 23.21           O  
ATOM   3034  N   SER   398      28.257  37.297 -37.264  1.00 28.64           N  
ATOM   3035  CA  SER   398      28.910  38.595 -37.126  1.00 28.64           C  
ATOM   3036  C   SER   398      30.428  38.458 -37.176  1.00 28.64           C  
ATOM   3037  O   SER   398      31.152  39.441 -37.003  1.00 28.64           O  
ATOM   3038  CB  SER   398      28.494  39.269 -35.818  1.00 28.64           C  
ATOM   3039  OG  SER   398      28.919  38.505 -34.701  1.00 28.64           O  
ATOM   3040  N   GLU   399      30.939  37.236 -37.226  1.00 30.31           N  
ATOM   3041  CA  GLU   399      32.382  37.221 -37.450  1.00 30.31           C  
ATOM   3042  C   GLU   399      32.721  37.604 -38.888  1.00 30.31           C  
ATOM   3043  O   GLU   399      33.882  37.871 -39.207  1.00 30.31           O  
ATOM   3044  CB  GLU   399      32.962  35.842 -37.123  1.00 30.31           C  
ATOM   3045  CG  GLU   399      33.065  35.557 -35.631  1.00 30.31           C  
ATOM   3046  CD  GLU   399      33.801  34.265 -35.317  1.00 30.31           C  
ATOM   3047  OE1 GLU   399      34.061  33.989 -34.124  1.00 30.31           O  
ATOM   3048  OE2 GLU   399      34.122  33.523 -36.272  1.00 30.31           O  
ATOM   3049  N   LYS   400      31.883  37.279 -39.853  1.00 30.56           N  
ATOM   3050  CA  LYS   400      32.499  37.659 -41.121  1.00 30.56           C  
ATOM   3051  C   LYS   400      32.541  39.176 -41.280  1.00 30.56           C  
ATOM   3052  O   LYS   400      33.416  39.709 -41.966  1.00 30.56           O  
ATOM   3053  CB  LYS   400      31.745  37.030 -42.294  1.00 30.56           C  
ATOM   3054  CG  LYS   400      32.281  35.670 -42.717  1.00 30.56           C  
ATOM   3055  CD  LYS   400      31.828  35.304 -44.124  1.00 30.56           C  
ATOM   3056  CE  LYS   400      32.318  33.920 -44.528  1.00 30.56           C  
ATOM   3057  NZ  LYS   400      31.938  33.586 -45.933  1.00 30.56           N  
ATOM   3058  N   ARG   401      32.257  40.010 -40.324  1.00 29.46           N  
ATOM   3059  CA  ARG   401      32.557  41.343 -40.835  1.00 29.46           C  
ATOM   3060  C   ARG   401      33.053  42.258 -39.721  1.00 29.46           C  
ATOM   3061  O   ARG   401      33.197  43.467 -39.920  1.00 29.46           O  
ATOM   3062  CB  ARG   401      31.323  41.953 -41.503  1.00 29.46           C  
ATOM   3063  CG  ARG   401      31.377  41.944 -43.023  1.00 29.46           C  
ATOM   3064  CD  ARG   401      30.246  42.760 -43.633  1.00 29.46           C  
ATOM   3065  NE  ARG   401      29.303  41.916 -44.360  1.00 29.46           N  
ATOM   3066  CZ  ARG   401      28.625  42.292 -45.440  1.00 29.46           C  
ATOM   3067  NH1 ARG   401      28.774  43.513 -45.942  1.00 29.46           N  
ATOM   3068  NH2 ARG   401      27.792  41.443 -46.024  1.00 29.46           N  
ATOM   3069  N   LEU   402      33.963  41.897 -38.888  1.00 32.17           N  
ATOM   3070  CA  LEU   402      34.544  43.133 -38.372  1.00 32.17           C  
ATOM   3071  C   LEU   402      36.036  43.202 -38.682  1.00 32.17           C  
ATOM   3072  O   LEU   402      36.834  42.487 -38.073  1.00 32.17           O  
ATOM   3073  CB  LEU   402      34.318  43.242 -36.862  1.00 32.17           C  
ATOM   3074  CG  LEU   402      32.918  43.661 -36.414  1.00 32.17           C  
ATOM   3075  CD1 LEU   402      32.669  43.227 -34.974  1.00 32.17           C  
ATOM   3076  CD2 LEU   402      32.737  45.168 -36.563  1.00 32.17           C  
ATOM   3077  N   GLN   403      36.364  42.947 -39.870  1.00 34.92           N  
ATOM   3078  CA  GLN   403      37.681  43.355 -40.346  1.00 34.92           C  
ATOM   3079  C   GLN   403      38.161  44.612 -39.626  1.00 34.92           C  
ATOM   3080  O   GLN   403      37.413  45.583 -39.496  1.00 34.92           O  
ATOM   3081  CB  GLN   403      37.658  43.592 -41.857  1.00 34.92           C  
ATOM   3082  CG  GLN   403      37.429  42.328 -42.674  1.00 34.92           C  
ATOM   3083  CD  GLN   403      38.716  41.587 -42.983  1.00 34.92           C  
ATOM   3084  OE1 GLN   403      39.815  42.102 -42.753  1.00 34.92           O  
ATOM   3085  NE2 GLN   403      38.590  40.373 -43.509  1.00 34.92           N  
ATOM   3086  N   PRO   404      39.107  44.439 -38.717  1.00 35.31           N  
ATOM   3087  CA  PRO   404      39.589  45.728 -38.216  1.00 35.31           C  
ATOM   3088  C   PRO   404      39.853  46.735 -39.334  1.00 35.31           C  
ATOM   3089  O   PRO   404      40.065  46.343 -40.484  1.00 35.31           O  
ATOM   3090  CB  PRO   404      40.888  45.362 -37.493  1.00 35.31           C  
ATOM   3091  CG  PRO   404      41.149  43.941 -37.874  1.00 35.31           C  
ATOM   3092  CD  PRO   404      39.948  43.414 -38.605  1.00 35.31           C  
ATOM   3093  N   PRO   405      39.359  47.943 -39.212  1.00 35.35           N  
ATOM   3094  CA  PRO   405      39.640  48.995 -40.192  1.00 35.35           C  
ATOM   3095  C   PRO   405      41.047  48.897 -40.776  1.00 35.35           C  
ATOM   3096  O   PRO   405      41.943  48.329 -40.146  1.00 35.35           O  
ATOM   3097  CB  PRO   405      39.474  50.284 -39.382  1.00 35.35           C  
ATOM   3098  CG  PRO   405      39.273  49.826 -37.973  1.00 35.35           C  
ATOM   3099  CD  PRO   405      39.173  48.328 -37.967  1.00 35.35           C  
ATOM   3100  N   PRO   406      41.322  49.074 -42.023  1.00 37.72           N  
ATOM   3101  CA  PRO   406      42.663  49.168 -42.604  1.00 37.72           C  
ATOM   3102  C   PRO   406      43.581  50.105 -41.822  1.00 37.72           C  
ATOM   3103  O   PRO   406      43.157  51.188 -41.410  1.00 37.72           O  
ATOM   3104  CB  PRO   406      42.401  49.710 -44.011  1.00 37.72           C  
ATOM   3105  CG  PRO   406      40.925  49.940 -44.063  1.00 37.72           C  
ATOM   3106  CD  PRO   406      40.335  49.550 -42.739  1.00 37.72           C  
ATOM   3107  N   GLY   407      44.718  49.625 -41.318  1.00 39.58           N  
ATOM   3108  CA  GLY   407      45.754  50.357 -40.607  1.00 39.58           C  
ATOM   3109  C   GLY   407      45.821  50.015 -39.131  1.00 39.58           C  
ATOM   3110  O   GLY   407      46.622  50.589 -38.391  1.00 39.58           O  
ATOM   3111  N   TYR   408      44.764  49.367 -38.600  1.00 29.25           N  
ATOM   3112  CA  TYR   408      44.800  48.989 -37.192  1.00 29.25           C  
ATOM   3113  C   TYR   408      45.875  47.940 -36.936  1.00 29.25           C  
ATOM   3114  O   TYR   408      45.890  46.888 -37.579  1.00 29.25           O  
ATOM   3115  CB  TYR   408      43.435  48.459 -36.742  1.00 29.25           C  
ATOM   3116  CG  TYR   408      43.131  48.722 -35.287  1.00 29.25           C  
ATOM   3117  CD1 TYR   408      43.434  47.777 -34.310  1.00 29.25           C  
ATOM   3118  CD2 TYR   408      42.540  49.915 -34.887  1.00 29.25           C  
ATOM   3119  CE1 TYR   408      43.154  48.014 -32.969  1.00 29.25           C  
ATOM   3120  CE2 TYR   408      42.255  50.163 -33.549  1.00 29.25           C  
ATOM   3121  CZ  TYR   408      42.566  49.209 -32.598  1.00 29.25           C  
ATOM   3122  OH  TYR   408      42.286  49.449 -31.271  1.00 29.25           O  
ATOM   3123  N   LYS   409      47.078  48.401 -36.719  1.00 33.91           N  
ATOM   3124  CA  LYS   409      48.228  47.622 -36.271  1.00 33.91           C  
ATOM   3125  C   LYS   409      47.921  46.886 -34.970  1.00 33.91           C  
ATOM   3126  O   LYS   409      47.459  47.494 -34.001  1.00 33.91           O  
ATOM   3127  CB  LYS   409      49.449  48.525 -36.087  1.00 33.91           C  
ATOM   3128  CG  LYS   409      50.254  48.745 -37.360  1.00 33.91           C  
ATOM   3129  CD  LYS   409      51.528  49.533 -37.086  1.00 33.91           C  
ATOM   3130  CE  LYS   409      52.317  49.783 -38.364  1.00 33.91           C  
ATOM   3131  NZ  LYS   409      53.576  50.541 -38.098  1.00 33.91           N  
ATOM   3132  N   ASP   410      47.244  45.815 -35.106  1.00 33.62           N  
ATOM   3133  CA  ASP   410      47.133  44.695 -34.177  1.00 33.62           C  
ATOM   3134  C   ASP   410      48.056  44.884 -32.976  1.00 33.62           C  
ATOM   3135  O   ASP   410      49.195  44.412 -32.981  1.00 33.62           O  
ATOM   3136  CB  ASP   410      47.453  43.376 -34.884  1.00 33.62           C  
ATOM   3137  CG  ASP   410      46.214  42.658 -35.390  1.00 33.62           C  
ATOM   3138  OD1 ASP   410      45.092  42.998 -34.955  1.00 33.62           O  
ATOM   3139  OD2 ASP   410      46.361  41.743 -36.228  1.00 33.62           O  
ATOM   3140  N   THR   411      48.156  45.974 -32.354  1.00 29.25           N  
ATOM   3141  CA  THR   411      49.031  45.697 -31.220  1.00 29.25           C  
ATOM   3142  C   THR   411      48.228  45.181 -30.030  1.00 29.25           C  
ATOM   3143  O   THR   411      48.761  45.043 -28.927  1.00 29.25           O  
ATOM   3144  CB  THR   411      49.821  46.952 -30.804  1.00 29.25           C  
ATOM   3145  OG1 THR   411      48.902  48.008 -30.499  1.00 29.25           O  
ATOM   3146  CG2 THR   411      50.752  47.411 -31.922  1.00 29.25           C  
ATOM   3147  N   THR   412      46.971  45.002 -30.193  1.00 31.69           N  
ATOM   3148  CA  THR   412      46.423  44.392 -28.987  1.00 31.69           C  
ATOM   3149  C   THR   412      46.377  42.872 -29.122  1.00 31.69           C  
ATOM   3150  O   THR   412      46.345  42.344 -30.235  1.00 31.69           O  
ATOM   3151  CB  THR   412      45.011  44.926 -28.683  1.00 31.69           C  
ATOM   3152  OG1 THR   412      44.214  44.855 -29.871  1.00 31.69           O  
ATOM   3153  CG2 THR   412      45.062  46.373 -28.205  1.00 31.69           C  
ATOM   3154  N   VAL   413      47.402  42.274 -28.594  1.00 26.82           N  
ATOM   3155  CA  VAL   413      47.429  40.947 -27.987  1.00 26.82           C  
ATOM   3156  C   VAL   413      46.745  39.942 -28.910  1.00 26.82           C  
ATOM   3157  O   VAL   413      45.570  40.100 -29.249  1.00 26.82           O  
ATOM   3158  CB  VAL   413      46.750  40.944 -26.599  1.00 26.82           C  
ATOM   3159  CG1 VAL   413      47.005  39.622 -25.876  1.00 26.82           C  
ATOM   3160  CG2 VAL   413      47.247  42.120 -25.760  1.00 26.82           C  
ATOM   3161  N   PRO   414      47.428  39.373 -29.863  1.00 26.43           N  
ATOM   3162  CA  PRO   414      46.859  38.346 -30.739  1.00 26.43           C  
ATOM   3163  C   PRO   414      45.830  37.469 -30.030  1.00 26.43           C  
ATOM   3164  O   PRO   414      45.988  37.159 -28.847  1.00 26.43           O  
ATOM   3165  CB  PRO   414      48.081  37.524 -31.157  1.00 26.43           C  
ATOM   3166  CG  PRO   414      49.225  38.133 -30.412  1.00 26.43           C  
ATOM   3167  CD  PRO   414      48.704  39.281 -29.595  1.00 26.43           C  
ATOM   3168  N   GLY   415      44.515  37.723 -30.196  1.00 28.14           N  
ATOM   3169  CA  GLY   415      43.619  36.596 -29.994  1.00 28.14           C  
ATOM   3170  C   GLY   415      42.334  36.974 -29.282  1.00 28.14           C  
ATOM   3171  O   GLY   415      41.649  36.113 -28.725  1.00 28.14           O  
ATOM   3172  N   ILE   416      42.052  38.240 -29.131  1.00 29.34           N  
ATOM   3173  CA  ILE   416      40.787  38.495 -28.450  1.00 29.34           C  
ATOM   3174  C   ILE   416      39.624  38.208 -29.396  1.00 29.34           C  
ATOM   3175  O   ILE   416      38.563  37.750 -28.965  1.00 29.34           O  
ATOM   3176  CB  ILE   416      40.709  39.948 -27.929  1.00 29.34           C  
ATOM   3177  CG1 ILE   416      41.809  40.204 -26.893  1.00 29.34           C  
ATOM   3178  CG2 ILE   416      39.324  40.237 -27.341  1.00 29.34           C  
ATOM   3179  CD1 ILE   416      41.942  41.664 -26.480  1.00 29.34           C  
ATOM   3180  N   TRP   417      39.907  37.958 -30.582  1.00 28.28           N  
ATOM   3181  CA  TRP   417      38.651  37.733 -31.289  1.00 28.28           C  
ATOM   3182  C   TRP   417      38.534  36.282 -31.743  1.00 28.28           C  
ATOM   3183  O   TRP   417      38.123  36.010 -32.874  1.00 28.28           O  
ATOM   3184  CB  TRP   417      38.537  38.669 -32.495  1.00 28.28           C  
ATOM   3185  CG  TRP   417      38.772  40.114 -32.169  1.00 28.28           C  
ATOM   3186  CD1 TRP   417      39.963  40.785 -32.210  1.00 28.28           C  
ATOM   3187  CD2 TRP   417      37.790  41.064 -31.747  1.00 28.28           C  
ATOM   3188  NE1 TRP   417      39.779  42.097 -31.839  1.00 28.28           N  
ATOM   3189  CE2 TRP   417      38.456  42.294 -31.550  1.00 28.28           C  
ATOM   3190  CE3 TRP   417      36.409  40.996 -31.517  1.00 28.28           C  
ATOM   3191  CZ2 TRP   417      37.786  43.447 -31.134  1.00 28.28           C  
ATOM   3192  CZ3 TRP   417      35.745  42.145 -31.102  1.00 28.28           C  
ATOM   3193  CH2 TRP   417      36.436  43.353 -30.915  1.00 28.28           C  
ATOM   3194  N   SER   418      39.331  35.393 -31.248  1.00 29.43           N  
ATOM   3195  CA  SER   418      39.077  34.020 -31.672  1.00 29.43           C  
ATOM   3196  C   SER   418      38.007  33.363 -30.807  1.00 29.43           C  
ATOM   3197  O   SER   418      37.662  33.876 -29.740  1.00 29.43           O  
ATOM   3198  CB  SER   418      40.364  33.196 -31.619  1.00 29.43           C  
ATOM   3199  OG  SER   418      40.724  32.912 -30.279  1.00 29.43           O  
ATOM   3200  N   ARG   419      36.892  32.959 -31.486  1.00 28.94           N  
ATOM   3201  CA  ARG   419      35.925  31.991 -30.978  1.00 28.94           C  
ATOM   3202  C   ARG   419      36.222  31.630 -29.526  1.00 28.94           C  
ATOM   3203  O   ARG   419      35.313  31.583 -28.694  1.00 28.94           O  
ATOM   3204  CB  ARG   419      35.922  30.729 -31.842  1.00 28.94           C  
ATOM   3205  CG  ARG   419      34.572  30.033 -31.912  1.00 28.94           C  
ATOM   3206  CD  ARG   419      34.633  28.766 -32.752  1.00 28.94           C  
ATOM   3207  NE  ARG   419      33.750  27.728 -32.228  1.00 28.94           N  
ATOM   3208  CZ  ARG   419      33.132  26.813 -32.970  1.00 28.94           C  
ATOM   3209  NH1 ARG   419      33.289  26.790 -34.288  1.00 28.94           N  
ATOM   3210  NH2 ARG   419      32.351  25.915 -32.389  1.00 28.94           N  
ATOM   3211  N   ASP   420      37.393  31.148 -29.327  1.00 27.01           N  
ATOM   3212  CA  ASP   420      37.681  30.537 -28.033  1.00 27.01           C  
ATOM   3213  C   ASP   420      37.843  31.599 -26.948  1.00 27.01           C  
ATOM   3214  O   ASP   420      37.572  31.341 -25.773  1.00 27.01           O  
ATOM   3215  CB  ASP   420      38.942  29.674 -28.116  1.00 27.01           C  
ATOM   3216  CG  ASP   420      38.773  28.464 -29.019  1.00 27.01           C  
ATOM   3217  OD1 ASP   420      37.648  27.928 -29.116  1.00 27.01           O  
ATOM   3218  OD2 ASP   420      39.775  28.042 -29.635  1.00 27.01           O  
ATOM   3219  N   THR   421      38.181  32.793 -27.368  1.00 26.47           N  
ATOM   3220  CA  THR   421      38.323  33.668 -26.209  1.00 26.47           C  
ATOM   3221  C   THR   421      37.003  34.366 -25.894  1.00 26.47           C  
ATOM   3222  O   THR   421      36.898  35.086 -24.899  1.00 26.47           O  
ATOM   3223  CB  THR   421      39.423  34.721 -26.437  1.00 26.47           C  
ATOM   3224  OG1 THR   421      39.111  35.483 -27.610  1.00 26.47           O  
ATOM   3225  CG2 THR   421      40.786  34.063 -26.619  1.00 26.47           C  
ATOM   3226  N   LEU   422      36.091  34.574 -26.804  1.00 29.06           N  
ATOM   3227  CA  LEU   422      34.863  34.992 -26.136  1.00 29.06           C  
ATOM   3228  C   LEU   422      34.477  34.005 -25.040  1.00 29.06           C  
ATOM   3229  O   LEU   422      34.031  34.409 -23.964  1.00 29.06           O  
ATOM   3230  CB  LEU   422      33.721  35.123 -27.147  1.00 29.06           C  
ATOM   3231  CG  LEU   422      33.689  36.410 -27.973  1.00 29.06           C  
ATOM   3232  CD1 LEU   422      32.932  36.185 -29.277  1.00 29.06           C  
ATOM   3233  CD2 LEU   422      33.060  37.544 -27.172  1.00 29.06           C  
ATOM   3234  N   PHE   423      34.947  32.785 -25.164  1.00 25.47           N  
ATOM   3235  CA  PHE   423      34.479  31.933 -24.077  1.00 25.47           C  
ATOM   3236  C   PHE   423      35.644  31.474 -23.208  1.00 25.47           C  
ATOM   3237  O   PHE   423      35.440  30.847 -22.167  1.00 25.47           O  
ATOM   3238  CB  PHE   423      33.727  30.718 -24.630  1.00 25.47           C  
ATOM   3239  CG  PHE   423      32.416  31.062 -25.285  1.00 25.47           C  
ATOM   3240  CD1 PHE   423      31.290  31.336 -24.519  1.00 25.47           C  
ATOM   3241  CD2 PHE   423      32.311  31.112 -26.669  1.00 25.47           C  
ATOM   3242  CE1 PHE   423      30.076  31.655 -25.123  1.00 25.47           C  
ATOM   3243  CE2 PHE   423      31.101  31.430 -27.280  1.00 25.47           C  
ATOM   3244  CZ  PHE   423      29.985  31.700 -26.505  1.00 25.47           C  
ATOM   3245  N   SER   424      36.832  31.303 -23.733  1.00 23.58           N  
ATOM   3246  CA  SER   424      37.612  30.604 -22.717  1.00 23.58           C  
ATOM   3247  C   SER   424      38.391  31.585 -21.847  1.00 23.58           C  
ATOM   3248  O   SER   424      39.009  31.189 -20.857  1.00 23.58           O  
ATOM   3249  CB  SER   424      38.576  29.611 -23.369  1.00 23.58           C  
ATOM   3250  OG  SER   424      39.921  29.963 -23.096  1.00 23.58           O  
ATOM   3251  N   HIS   425      38.048  32.791 -21.719  1.00 23.63           N  
ATOM   3252  CA  HIS   425      38.758  33.516 -20.671  1.00 23.63           C  
ATOM   3253  C   HIS   425      37.896  33.665 -19.422  1.00 23.63           C  
ATOM   3254  O   HIS   425      36.800  34.226 -19.483  1.00 23.63           O  
ATOM   3255  CB  HIS   425      39.196  34.892 -21.174  1.00 23.63           C  
ATOM   3256  CG  HIS   425      40.642  34.961 -21.553  1.00 23.63           C  
ATOM   3257  ND1 HIS   425      41.143  34.357 -22.685  1.00 23.63           N  
ATOM   3258  CD2 HIS   425      41.691  35.566 -20.949  1.00 23.63           C  
ATOM   3259  CE1 HIS   425      42.444  34.588 -22.761  1.00 23.63           C  
ATOM   3260  NE2 HIS   425      42.801  35.319 -21.719  1.00 23.63           N  
ATOM   3261  N   GLY   426      37.626  32.606 -18.766  1.00 24.41           N  
ATOM   3262  CA  GLY   426      37.223  32.404 -17.383  1.00 24.41           C  
ATOM   3263  C   GLY   426      37.823  33.423 -16.432  1.00 24.41           C  
ATOM   3264  O   GLY   426      37.331  33.604 -15.316  1.00 24.41           O  
ATOM   3265  N   ASN   427      38.163  34.672 -16.891  1.00 24.37           N  
ATOM   3266  CA  ASN   427      38.476  35.508 -15.738  1.00 24.37           C  
ATOM   3267  C   ASN   427      38.395  36.993 -16.083  1.00 24.37           C  
ATOM   3268  O   ASN   427      38.918  37.834 -15.350  1.00 24.37           O  
ATOM   3269  CB  ASN   427      39.862  35.166 -15.186  1.00 24.37           C  
ATOM   3270  CG  ASN   427      39.855  33.921 -14.322  1.00 24.37           C  
ATOM   3271  OD1 ASN   427      38.796  33.442 -13.910  1.00 24.37           O  
ATOM   3272  ND2 ASN   427      41.038  33.387 -14.043  1.00 24.37           N  
ATOM   3273  N   HIS   428      38.081  37.299 -17.271  1.00 26.11           N  
ATOM   3274  CA  HIS   428      37.896  38.742 -17.164  1.00 26.11           C  
ATOM   3275  C   HIS   428      36.446  39.090 -16.846  1.00 26.11           C  
ATOM   3276  O   HIS   428      35.530  38.360 -17.230  1.00 26.11           O  
ATOM   3277  CB  HIS   428      38.331  39.435 -18.457  1.00 26.11           C  
ATOM   3278  CG  HIS   428      39.804  39.366 -18.708  1.00 26.11           C  
ATOM   3279  ND1 HIS   428      40.597  40.490 -18.792  1.00 26.11           N  
ATOM   3280  CD2 HIS   428      40.627  38.307 -18.891  1.00 26.11           C  
ATOM   3281  CE1 HIS   428      41.848  40.123 -19.017  1.00 26.11           C  
ATOM   3282  NE2 HIS   428      41.893  38.803 -19.082  1.00 26.11           N  
ATOM   3283  N   GLU   429      36.178  39.108 -15.550  1.00 24.71           N  
ATOM   3284  CA  GLU   429      35.115  39.937 -14.990  1.00 24.71           C  
ATOM   3285  C   GLU   429      34.088  40.310 -16.056  1.00 24.71           C  
ATOM   3286  O   GLU   429      34.446  40.821 -17.119  1.00 24.71           O  
ATOM   3287  CB  GLU   429      35.697  41.202 -14.355  1.00 24.71           C  
ATOM   3288  CG  GLU   429      36.230  40.993 -12.945  1.00 24.71           C  
ATOM   3289  CD  GLU   429      36.735  42.273 -12.298  1.00 24.71           C  
ATOM   3290  OE1 GLU   429      37.168  42.230 -11.124  1.00 24.71           O  
ATOM   3291  OE2 GLU   429      36.698  43.327 -12.971  1.00 24.71           O  
ATOM   3292  N   PRO   430      33.049  39.581 -16.284  1.00 29.50           N  
ATOM   3293  CA  PRO   430      32.044  40.032 -17.250  1.00 29.50           C  
ATOM   3294  C   PRO   430      31.886  41.551 -17.271  1.00 29.50           C  
ATOM   3295  O   PRO   430      31.694  42.170 -16.222  1.00 29.50           O  
ATOM   3296  CB  PRO   430      30.760  39.356 -16.764  1.00 29.50           C  
ATOM   3297  CG  PRO   430      31.165  38.602 -15.538  1.00 29.50           C  
ATOM   3298  CD  PRO   430      32.618  38.874 -15.270  1.00 29.50           C  
ATOM   3299  N   GLY   431      32.819  42.323 -17.692  1.00 29.00           N  
ATOM   3300  CA  GLY   431      32.381  43.693 -17.907  1.00 29.00           C  
ATOM   3301  C   GLY   431      32.985  44.325 -19.147  1.00 29.00           C  
ATOM   3302  O   GLY   431      32.858  45.533 -19.359  1.00 29.00           O  
ATOM   3303  N   TRP   432      33.573  43.558 -19.986  1.00 27.88           N  
ATOM   3304  CA  TRP   432      34.060  44.354 -21.107  1.00 27.88           C  
ATOM   3305  C   TRP   432      33.145  44.207 -22.318  1.00 27.88           C  
ATOM   3306  O   TRP   432      33.144  43.167 -22.980  1.00 27.88           O  
ATOM   3307  CB  TRP   432      35.488  43.945 -21.478  1.00 27.88           C  
ATOM   3308  CG  TRP   432      36.512  44.299 -20.441  1.00 27.88           C  
ATOM   3309  CD1 TRP   432      36.409  44.126 -19.088  1.00 27.88           C  
ATOM   3310  CD2 TRP   432      37.794  44.891 -20.673  1.00 27.88           C  
ATOM   3311  NE1 TRP   432      37.550  44.576 -18.466  1.00 27.88           N  
ATOM   3312  CE2 TRP   432      38.415  45.049 -19.415  1.00 27.88           C  
ATOM   3313  CE3 TRP   432      38.478  45.302 -21.825  1.00 27.88           C  
ATOM   3314  CZ2 TRP   432      39.690  45.602 -19.276  1.00 27.88           C  
ATOM   3315  CZ3 TRP   432      39.747  45.852 -21.685  1.00 27.88           C  
ATOM   3316  CH2 TRP   432      40.338  45.997 -20.419  1.00 27.88           C  
ATOM   3317  N   ILE   433      31.907  44.344 -22.175  1.00 28.49           N  
ATOM   3318  CA  ILE   433      31.245  44.445 -23.471  1.00 28.49           C  
ATOM   3319  C   ILE   433      31.826  45.618 -24.257  1.00 28.49           C  
ATOM   3320  O   ILE   433      31.909  46.736 -23.744  1.00 28.49           O  
ATOM   3321  CB  ILE   433      29.717  44.608 -23.314  1.00 28.49           C  
ATOM   3322  CG1 ILE   433      29.135  43.442 -22.507  1.00 28.49           C  
ATOM   3323  CG2 ILE   433      29.042  44.716 -24.684  1.00 28.49           C  
ATOM   3324  CD1 ILE   433      27.683  43.639 -22.093  1.00 28.49           C  
ATOM   3325  N   VAL   434      32.842  45.409 -24.969  1.00 28.38           N  
ATOM   3326  CA  VAL   434      33.311  46.437 -25.893  1.00 28.38           C  
ATOM   3327  C   VAL   434      32.210  46.770 -26.897  1.00 28.38           C  
ATOM   3328  O   VAL   434      31.749  45.896 -27.635  1.00 28.38           O  
ATOM   3329  CB  VAL   434      34.592  45.992 -26.634  1.00 28.38           C  
ATOM   3330  CG1 VAL   434      35.194  47.157 -27.418  1.00 28.38           C  
ATOM   3331  CG2 VAL   434      35.610  45.426 -25.646  1.00 28.38           C  
ATOM   3332  N   ALA   435      31.206  47.453 -26.461  1.00 28.41           N  
ATOM   3333  CA  ALA   435      30.302  47.971 -27.485  1.00 28.41           C  
ATOM   3334  C   ALA   435      31.077  48.450 -28.709  1.00 28.41           C  
ATOM   3335  O   ALA   435      32.208  48.928 -28.588  1.00 28.41           O  
ATOM   3336  CB  ALA   435      29.453  49.107 -26.919  1.00 28.41           C  
ATOM   3337  N   PRO   436      30.890  47.925 -29.834  1.00 31.07           N  
ATOM   3338  CA  PRO   436      31.547  48.455 -31.032  1.00 31.07           C  
ATOM   3339  C   PRO   436      31.645  49.979 -31.025  1.00 31.07           C  
ATOM   3340  O   PRO   436      30.675  50.662 -30.685  1.00 31.07           O  
ATOM   3341  CB  PRO   436      30.647  47.971 -32.171  1.00 31.07           C  
ATOM   3342  CG  PRO   436      29.540  47.227 -31.494  1.00 31.07           C  
ATOM   3343  CD  PRO   436      29.763  47.288 -30.010  1.00 31.07           C  
ATOM   3344  N   GLY   437      32.851  50.525 -31.037  1.00 31.87           N  
ATOM   3345  CA  GLY   437      33.187  51.931 -31.203  1.00 31.87           C  
ATOM   3346  C   GLY   437      33.487  52.631 -29.891  1.00 31.87           C  
ATOM   3347  O   GLY   437      33.868  53.803 -29.880  1.00 31.87           O  
ATOM   3348  N   MET   438      33.258  52.016 -28.783  1.00 27.83           N  
ATOM   3349  CA  MET   438      33.473  52.736 -27.530  1.00 27.83           C  
ATOM   3350  C   MET   438      34.643  52.141 -26.755  1.00 27.83           C  
ATOM   3351  O   MET   438      34.708  50.927 -26.553  1.00 27.83           O  
ATOM   3352  CB  MET   438      32.208  52.708 -26.671  1.00 27.83           C  
ATOM   3353  CG  MET   438      31.980  53.982 -25.874  1.00 27.83           C  
ATOM   3354  SD  MET   438      30.229  54.530 -25.908  1.00 27.83           S  
ATOM   3355  CE  MET   438      29.503  53.357 -24.729  1.00 27.83           C  
ATOM   3356  N   GLN   439      35.824  52.710 -26.996  1.00 31.94           N  
ATOM   3357  CA  GLN   439      37.081  52.533 -26.277  1.00 31.94           C  
ATOM   3358  C   GLN   439      36.834  52.264 -24.795  1.00 31.94           C  
ATOM   3359  O   GLN   439      36.008  52.929 -24.167  1.00 31.94           O  
ATOM   3360  CB  GLN   439      37.974  53.763 -26.445  1.00 31.94           C  
ATOM   3361  CG  GLN   439      38.588  53.892 -27.832  1.00 31.94           C  
ATOM   3362  CD  GLN   439      39.623  54.998 -27.915  1.00 31.94           C  
ATOM   3363  OE1 GLN   439      39.852  55.726 -26.944  1.00 31.94           O  
ATOM   3364  NE2 GLN   439      40.255  55.134 -29.076  1.00 31.94           N  
ATOM   3365  N   GLY   440      37.036  51.086 -24.378  1.00 32.81           N  
ATOM   3366  CA  GLY   440      37.496  50.664 -23.064  1.00 32.81           C  
ATOM   3367  C   GLY   440      36.745  51.329 -21.927  1.00 32.81           C  
ATOM   3368  O   GLY   440      37.358  51.863 -21.000  1.00 32.81           O  
ATOM   3369  N   VAL   441      35.540  51.684 -22.065  1.00 27.51           N  
ATOM   3370  CA  VAL   441      34.942  52.127 -20.810  1.00 27.51           C  
ATOM   3371  C   VAL   441      34.595  50.916 -19.947  1.00 27.51           C  
ATOM   3372  O   VAL   441      34.024  49.939 -20.438  1.00 27.51           O  
ATOM   3373  CB  VAL   441      33.681  52.986 -21.053  1.00 27.51           C  
ATOM   3374  CG1 VAL   441      33.147  53.547 -19.737  1.00 27.51           C  
ATOM   3375  CG2 VAL   441      33.987  54.116 -22.034  1.00 27.51           C  
ATOM   3376  N   GLN   442      35.483  50.547 -19.105  1.00 29.95           N  
ATOM   3377  CA  GLN   442      35.297  49.711 -17.924  1.00 29.95           C  
ATOM   3378  C   GLN   442      33.870  49.820 -17.392  1.00 29.95           C  
ATOM   3379  O   GLN   442      33.434  50.899 -16.986  1.00 29.95           O  
ATOM   3380  CB  GLN   442      36.295  50.094 -16.831  1.00 29.95           C  
ATOM   3381  CG  GLN   442      36.572  48.979 -15.832  1.00 29.95           C  
ATOM   3382  CD  GLN   442      37.626  49.356 -14.808  1.00 29.95           C  
ATOM   3383  OE1 GLN   442      37.734  50.520 -14.410  1.00 29.95           O  
ATOM   3384  NE2 GLN   442      38.409  48.375 -14.374  1.00 29.95           N  
ATOM   3385  N   VAL   443      32.964  49.213 -18.070  1.00 27.27           N  
ATOM   3386  CA  VAL   443      31.712  49.249 -17.321  1.00 27.27           C  
ATOM   3387  C   VAL   443      31.885  48.521 -15.990  1.00 27.27           C  
ATOM   3388  O   VAL   443      32.331  47.372 -15.957  1.00 27.27           O  
ATOM   3389  CB  VAL   443      30.552  48.620 -18.125  1.00 27.27           C  
ATOM   3390  CG1 VAL   443      29.209  48.921 -17.461  1.00 27.27           C  
ATOM   3391  CG2 VAL   443      30.565  49.130 -19.566  1.00 27.27           C  
ATOM   3392  N   GLN   444      32.476  49.174 -15.026  1.00 27.39           N  
ATOM   3393  CA  GLN   444      32.544  48.727 -13.639  1.00 27.39           C  
ATOM   3394  C   GLN   444      31.326  47.884 -13.272  1.00 27.39           C  
ATOM   3395  O   GLN   444      30.206  48.188 -13.688  1.00 27.39           O  
ATOM   3396  CB  GLN   444      32.658  49.924 -12.694  1.00 27.39           C  
ATOM   3397  CG  GLN   444      33.957  50.703 -12.842  1.00 27.39           C  
ATOM   3398  CD  GLN   444      35.109  50.075 -12.080  1.00 27.39           C  
ATOM   3399  OE1 GLN   444      35.061  48.895 -11.718  1.00 27.39           O  
ATOM   3400  NE2 GLN   444      36.152  50.858 -11.829  1.00 27.39           N  
ATOM   3401  N   PRO   445      31.549  46.687 -12.913  1.00 27.09           N  
ATOM   3402  CA  PRO   445      30.483  45.767 -12.511  1.00 27.09           C  
ATOM   3403  C   PRO   445      29.655  46.298 -11.343  1.00 27.09           C  
ATOM   3404  O   PRO   445      28.725  45.629 -10.886  1.00 27.09           O  
ATOM   3405  CB  PRO   445      31.242  44.500 -12.110  1.00 27.09           C  
ATOM   3406  CG  PRO   445      32.686  44.875 -12.201  1.00 27.09           C  
ATOM   3407  CD  PRO   445      32.782  46.274 -12.738  1.00 27.09           C  
ATOM   3408  N   ALA   446      30.072  47.401 -10.803  1.00 28.09           N  
ATOM   3409  CA  ALA   446      29.210  47.677  -9.657  1.00 28.09           C  
ATOM   3410  C   ALA   446      27.876  48.267 -10.104  1.00 28.09           C  
ATOM   3411  O   ALA   446      26.864  48.122  -9.414  1.00 28.09           O  
ATOM   3412  CB  ALA   446      29.908  48.625  -8.684  1.00 28.09           C  
ATOM   3413  N   THR   447      27.654  48.389 -11.393  1.00 28.55           N  
ATOM   3414  CA  THR   447      26.316  48.942 -11.571  1.00 28.55           C  
ATOM   3415  C   THR   447      25.457  48.016 -12.427  1.00 28.55           C  
ATOM   3416  O   THR   447      24.478  48.454 -13.035  1.00 28.55           O  
ATOM   3417  CB  THR   447      26.370  50.339 -12.218  1.00 28.55           C  
ATOM   3418  OG1 THR   447      26.984  50.237 -13.509  1.00 28.55           O  
ATOM   3419  CG2 THR   447      27.174  51.311 -11.361  1.00 28.55           C  
ATOM   3420  N   ALA   448      25.871  46.857 -12.727  1.00 29.92           N  
ATOM   3421  CA  ALA   448      24.869  45.979 -13.325  1.00 29.92           C  
ATOM   3422  C   ALA   448      23.673  45.797 -12.394  1.00 29.92           C  
ATOM   3423  O   ALA   448      22.560  45.523 -12.848  1.00 29.92           O  
ATOM   3424  CB  ALA   448      25.484  44.624 -13.666  1.00 29.92           C  
ATOM   3425  N   ASN   449      23.868  45.814 -11.120  1.00 27.33           N  
ATOM   3426  CA  ASN   449      22.660  45.676 -10.313  1.00 27.33           C  
ATOM   3427  C   ASN   449      21.806  46.940 -10.363  1.00 27.33           C  
ATOM   3428  O   ASN   449      20.674  46.949  -9.875  1.00 27.33           O  
ATOM   3429  CB  ASN   449      23.016  45.333  -8.866  1.00 27.33           C  
ATOM   3430  CG  ASN   449      23.481  43.899  -8.703  1.00 27.33           C  
ATOM   3431  OD1 ASN   449      23.282  43.064  -9.590  1.00 27.33           O  
ATOM   3432  ND2 ASN   449      24.106  43.603  -7.569  1.00 27.33           N  
ATOM   3433  N   MET   450      22.340  48.026 -10.801  1.00 26.95           N  
ATOM   3434  CA  MET   450      21.319  49.070 -10.811  1.00 26.95           C  
ATOM   3435  C   MET   450      20.741  49.252 -12.211  1.00 26.95           C  
ATOM   3436  O   MET   450      20.698  50.369 -12.729  1.00 26.95           O  
ATOM   3437  CB  MET   450      21.896  50.393 -10.308  1.00 26.95           C  
ATOM   3438  CG  MET   450      22.223  50.395  -8.824  1.00 26.95           C  
ATOM   3439  SD  MET   450      22.431  52.089  -8.151  1.00 26.95           S  
ATOM   3440  CE  MET   450      24.102  51.956  -7.459  1.00 26.95           C  
ATOM   3441  N   LEU   451      20.905  48.313 -13.073  1.00 33.09           N  
ATOM   3442  CA  LEU   451      19.999  48.523 -14.197  1.00 33.09           C  
ATOM   3443  C   LEU   451      18.551  48.586 -13.722  1.00 33.09           C  
ATOM   3444  O   LEU   451      17.995  47.580 -13.276  1.00 33.09           O  
ATOM   3445  CB  LEU   451      20.161  47.407 -15.232  1.00 33.09           C  
ATOM   3446  CG  LEU   451      21.148  47.676 -16.369  1.00 33.09           C  
ATOM   3447  CD1 LEU   451      22.047  46.464 -16.587  1.00 33.09           C  
ATOM   3448  CD2 LEU   451      20.404  48.033 -17.651  1.00 33.09           C  
ATOM   3449  N   THR   452      18.230  49.478 -12.889  1.00 36.01           N  
ATOM   3450  CA  THR   452      16.811  49.675 -12.610  1.00 36.01           C  
ATOM   3451  C   THR   452      16.003  49.688 -13.904  1.00 36.01           C  
ATOM   3452  O   THR   452      16.548  49.940 -14.981  1.00 36.01           O  
ATOM   3453  CB  THR   452      16.570  50.985 -11.838  1.00 36.01           C  
ATOM   3454  OG1 THR   452      16.932  52.096 -12.668  1.00 36.01           O  
ATOM   3455  CG2 THR   452      17.399  51.030 -10.559  1.00 36.01           C  
ATOM   3456  N   PRO   453      14.978  48.855 -13.951  1.00 38.53           N  
ATOM   3457  CA  PRO   453      14.101  48.994 -15.117  1.00 38.53           C  
ATOM   3458  C   PRO   453      14.099  50.410 -15.688  1.00 38.53           C  
ATOM   3459  O   PRO   453      14.022  50.589 -16.906  1.00 38.53           O  
ATOM   3460  CB  PRO   453      12.722  48.624 -14.567  1.00 38.53           C  
ATOM   3461  CG  PRO   453      13.000  47.929 -13.273  1.00 38.53           C  
ATOM   3462  CD  PRO   453      14.387  48.292 -12.825  1.00 38.53           C  
ATOM   3463  N   GLU   454      14.342  51.436 -14.808  1.00 42.18           N  
ATOM   3464  CA  GLU   454      14.309  52.804 -15.315  1.00 42.18           C  
ATOM   3465  C   GLU   454      15.551  53.115 -16.145  1.00 42.18           C  
ATOM   3466  O   GLU   454      15.458  53.748 -17.199  1.00 42.18           O  
ATOM   3467  CB  GLU   454      14.184  53.802 -14.161  1.00 42.18           C  
ATOM   3468  CG  GLU   454      12.846  53.743 -13.438  1.00 42.18           C  
ATOM   3469  CD  GLU   454      12.832  52.754 -12.283  1.00 42.18           C  
ATOM   3470  OE1 GLU   454      11.730  52.371 -11.826  1.00 42.18           O  
ATOM   3471  OE2 GLU   454      13.930  52.360 -11.831  1.00 42.18           O  
ATOM   3472  N   SER   455      16.711  52.738 -15.641  1.00 42.95           N  
ATOM   3473  CA  SER   455      17.903  53.018 -16.436  1.00 42.95           C  
ATOM   3474  C   SER   455      17.930  52.177 -17.708  1.00 42.95           C  
ATOM   3475  O   SER   455      18.394  52.636 -18.753  1.00 42.95           O  
ATOM   3476  CB  SER   455      19.168  52.760 -15.617  1.00 42.95           C  
ATOM   3477  OG  SER   455      19.277  51.388 -15.280  1.00 42.95           O  
ATOM   3478  N   LEU   456      17.453  50.955 -17.622  1.00 39.52           N  
ATOM   3479  CA  LEU   456      17.326  50.124 -18.815  1.00 39.52           C  
ATOM   3480  C   LEU   456      16.424  50.791 -19.848  1.00 39.52           C  
ATOM   3481  O   LEU   456      16.717  50.763 -21.045  1.00 39.52           O  
ATOM   3482  CB  LEU   456      16.772  48.744 -18.451  1.00 39.52           C  
ATOM   3483  CG  LEU   456      16.700  47.722 -19.587  1.00 39.52           C  
ATOM   3484  CD1 LEU   456      18.103  47.292 -20.003  1.00 39.52           C  
ATOM   3485  CD2 LEU   456      15.868  46.515 -19.169  1.00 39.52           C  
ATOM   3486  N   ALA   457      15.237  51.257 -19.432  1.00 38.89           N  
ATOM   3487  CA  ALA   457      14.375  52.005 -20.343  1.00 38.89           C  
ATOM   3488  C   ALA   457      15.115  53.196 -20.946  1.00 38.89           C  
ATOM   3489  O   ALA   457      14.933  53.517 -22.122  1.00 38.89           O  
ATOM   3490  CB  ALA   457      13.116  52.476 -19.619  1.00 38.89           C  
ATOM   3491  N   GLU   458      15.959  53.820 -20.154  1.00 42.68           N  
ATOM   3492  CA  GLU   458      16.831  54.900 -20.604  1.00 42.68           C  
ATOM   3493  C   GLU   458      17.798  54.417 -21.680  1.00 42.68           C  
ATOM   3494  O   GLU   458      18.056  55.127 -22.655  1.00 42.68           O  
ATOM   3495  CB  GLU   458      17.609  55.490 -19.424  1.00 42.68           C  
ATOM   3496  CG  GLU   458      17.137  56.875 -19.007  1.00 42.68           C  
ATOM   3497  CD  GLU   458      17.855  57.409 -17.778  1.00 42.68           C  
ATOM   3498  OE1 GLU   458      17.553  58.544 -17.344  1.00 42.68           O  
ATOM   3499  OE2 GLU   458      18.726  56.687 -17.245  1.00 42.68           O  
ATOM   3500  N   LEU   459      18.490  53.356 -21.369  1.00 41.40           N  
ATOM   3501  CA  LEU   459      19.438  52.834 -22.346  1.00 41.40           C  
ATOM   3502  C   LEU   459      18.724  52.413 -23.626  1.00 41.40           C  
ATOM   3503  O   LEU   459      19.269  52.559 -24.723  1.00 41.40           O  
ATOM   3504  CB  LEU   459      20.208  51.646 -21.764  1.00 41.40           C  
ATOM   3505  CG  LEU   459      21.721  51.643 -21.988  1.00 41.40           C  
ATOM   3506  CD1 LEU   459      22.455  51.732 -20.654  1.00 41.40           C  
ATOM   3507  CD2 LEU   459      22.146  50.395 -22.755  1.00 41.40           C  
ATOM   3508  N   LEU   460      17.534  51.917 -23.490  1.00 39.94           N  
ATOM   3509  CA  LEU   460      16.901  51.354 -24.677  1.00 39.94           C  
ATOM   3510  C   LEU   460      16.051  52.401 -25.388  1.00 39.94           C  
ATOM   3511  O   LEU   460      15.566  52.165 -26.498  1.00 39.94           O  
ATOM   3512  CB  LEU   460      16.036  50.147 -24.302  1.00 39.94           C  
ATOM   3513  CG  LEU   460      16.785  48.885 -23.868  1.00 39.94           C  
ATOM   3514  CD1 LEU   460      15.835  47.920 -23.167  1.00 39.94           C  
ATOM   3515  CD2 LEU   460      17.447  48.216 -25.068  1.00 39.94           C  
ATOM   3516  N   GLY   461      16.212  53.712 -25.045  1.00 41.69           N  
ATOM   3517  CA  GLY   461      15.572  54.827 -25.725  1.00 41.69           C  
ATOM   3518  C   GLY   461      14.175  55.117 -25.211  1.00 41.69           C  
ATOM   3519  O   GLY   461      13.217  55.151 -25.987  1.00 41.69           O  
ATOM   3520  N   GLY   462      13.975  55.049 -23.929  1.00 36.13           N  
ATOM   3521  CA  GLY   462      12.773  55.607 -23.330  1.00 36.13           C  
ATOM   3522  C   GLY   462      12.550  57.064 -23.686  1.00 36.13           C  
ATOM   3523  O   GLY   462      13.346  57.660 -24.414  1.00 36.13           O  
ATOM   3524  N   PRO   463      11.354  57.500 -23.918  1.00 39.57           N  
ATOM   3525  CA  PRO   463      11.089  58.863 -24.386  1.00 39.57           C  
ATOM   3526  C   PRO   463      12.095  59.878 -23.847  1.00 39.57           C  
ATOM   3527  O   PRO   463      12.624  59.703 -22.746  1.00 39.57           O  
ATOM   3528  CB  PRO   463       9.683  59.151 -23.852  1.00 39.57           C  
ATOM   3529  CG  PRO   463       9.451  58.109 -22.806  1.00 39.57           C  
ATOM   3530  CD  PRO   463      10.482  57.030 -22.970  1.00 39.57           C  
ATOM   3531  N   ASP   464      13.232  60.146 -24.535  1.00 40.11           N  
ATOM   3532  CA  ASP   464      14.069  61.328 -24.717  1.00 40.11           C  
ATOM   3533  C   ASP   464      14.326  62.030 -23.386  1.00 40.11           C  
ATOM   3534  O   ASP   464      13.513  62.842 -22.939  1.00 40.11           O  
ATOM   3535  CB  ASP   464      13.420  62.298 -25.706  1.00 40.11           C  
ATOM   3536  CG  ASP   464      13.667  61.920 -27.156  1.00 40.11           C  
ATOM   3537  OD1 ASP   464      14.664  61.223 -27.444  1.00 40.11           O  
ATOM   3538  OD2 ASP   464      12.859  62.326 -28.020  1.00 40.11           O  
ATOM   3539  N   ILE   465      14.606  61.347 -22.330  1.00 32.47           N  
ATOM   3540  CA  ILE   465      15.040  62.154 -21.194  1.00 32.47           C  
ATOM   3541  C   ILE   465      16.460  62.663 -21.436  1.00 32.47           C  
ATOM   3542  O   ILE   465      17.324  61.915 -21.899  1.00 32.47           O  
ATOM   3543  CB  ILE   465      14.975  61.353 -19.875  1.00 32.47           C  
ATOM   3544  CG1 ILE   465      13.559  60.811 -19.648  1.00 32.47           C  
ATOM   3545  CG2 ILE   465      15.426  62.219 -18.695  1.00 32.47           C  
ATOM   3546  CD1 ILE   465      13.447  59.845 -18.476  1.00 32.47           C  
ATOM   3547  N   VAL   466      16.497  63.975 -21.749  1.00 34.36           N  
ATOM   3548  CA  VAL   466      17.647  64.871 -21.811  1.00 34.36           C  
ATOM   3549  C   VAL   466      18.690  64.445 -20.780  1.00 34.36           C  
ATOM   3550  O   VAL   466      18.380  64.309 -19.594  1.00 34.36           O  
ATOM   3551  CB  VAL   466      17.235  66.341 -21.577  1.00 34.36           C  
ATOM   3552  CG1 VAL   466      18.404  67.282 -21.866  1.00 34.36           C  
ATOM   3553  CG2 VAL   466      16.029  66.701 -22.441  1.00 34.36           C  
ATOM   3554  N   PRO   467      19.736  63.807 -21.254  1.00 38.26           N  
ATOM   3555  CA  PRO   467      20.800  63.531 -20.286  1.00 38.26           C  
ATOM   3556  C   PRO   467      21.096  64.723 -19.379  1.00 38.26           C  
ATOM   3557  O   PRO   467      20.885  65.872 -19.774  1.00 38.26           O  
ATOM   3558  CB  PRO   467      22.006  63.205 -21.171  1.00 38.26           C  
ATOM   3559  CG  PRO   467      21.602  63.641 -22.542  1.00 38.26           C  
ATOM   3560  CD  PRO   467      20.124  63.910 -22.542  1.00 38.26           C  
ATOM   3561  N   PRO   468      21.203  64.561 -18.134  1.00 36.26           N  
ATOM   3562  CA  PRO   468      21.678  65.649 -17.276  1.00 36.26           C  
ATOM   3563  C   PRO   468      23.005  66.237 -17.750  1.00 36.26           C  
ATOM   3564  O   PRO   468      23.745  65.584 -18.490  1.00 36.26           O  
ATOM   3565  CB  PRO   468      21.835  64.978 -15.910  1.00 36.26           C  
ATOM   3566  CG  PRO   468      21.803  63.512 -16.198  1.00 36.26           C  
ATOM   3567  CD  PRO   468      21.284  63.311 -17.593  1.00 36.26           C  
ATOM   3568  N   PRO   469      23.107  67.572 -17.738  1.00 34.25           N  
ATOM   3569  CA  PRO   469      24.398  68.178 -18.073  1.00 34.25           C  
ATOM   3570  C   PRO   469      25.568  67.513 -17.351  1.00 34.25           C  
ATOM   3571  O   PRO   469      25.400  66.992 -16.245  1.00 34.25           O  
ATOM   3572  CB  PRO   469      24.232  69.631 -17.621  1.00 34.25           C  
ATOM   3573  CG  PRO   469      23.029  69.621 -16.734  1.00 34.25           C  
ATOM   3574  CD  PRO   469      22.294  68.328 -16.943  1.00 34.25           C  
ATOM   3575  N   ALA   470      26.522  66.981 -18.157  1.00 32.10           N  
ATOM   3576  CA  ALA   470      27.826  66.463 -17.751  1.00 32.10           C  
ATOM   3577  C   ALA   470      28.362  67.215 -16.536  1.00 32.10           C  
ATOM   3578  O   ALA   470      28.227  68.437 -16.446  1.00 32.10           O  
ATOM   3579  CB  ALA   470      28.818  66.553 -18.909  1.00 32.10           C  
ATOM   3580  N   PRO   471      28.470  66.570 -15.423  1.00 29.93           N  
ATOM   3581  CA  PRO   471      29.111  67.267 -14.306  1.00 29.93           C  
ATOM   3582  C   PRO   471      30.447  67.898 -14.693  1.00 29.93           C  
ATOM   3583  O   PRO   471      31.053  67.504 -15.693  1.00 29.93           O  
ATOM   3584  CB  PRO   471      29.310  66.161 -13.267  1.00 29.93           C  
ATOM   3585  CG  PRO   471      28.937  64.899 -13.977  1.00 29.93           C  
ATOM   3586  CD  PRO   471      28.373  65.257 -15.322  1.00 29.93           C  
ATOM   3587  N   PRO   472      30.671  69.147 -14.286  1.00 29.40           N  
ATOM   3588  CA  PRO   472      31.937  69.806 -14.615  1.00 29.40           C  
ATOM   3589  C   PRO   472      33.133  68.861 -14.536  1.00 29.40           C  
ATOM   3590  O   PRO   472      33.139  67.934 -13.722  1.00 29.40           O  
ATOM   3591  CB  PRO   472      32.044  70.911 -13.561  1.00 29.40           C  
ATOM   3592  CG  PRO   472      30.935  70.629 -12.599  1.00 29.40           C  
ATOM   3593  CD  PRO   472      30.086  69.525 -13.160  1.00 29.40           C  
ATOM   3594  N   ALA   473      33.540  68.402 -15.687  1.00 27.46           N  
ATOM   3595  CA  ALA   473      34.842  67.801 -15.963  1.00 27.46           C  
ATOM   3596  C   ALA   473      35.767  67.919 -14.756  1.00 27.46           C  
ATOM   3597  O   ALA   473      36.132  69.025 -14.351  1.00 27.46           O  
ATOM   3598  CB  ALA   473      35.481  68.454 -17.186  1.00 27.46           C  
ATOM   3599  N   PHE   474      35.374  67.455 -13.616  1.00 24.19           N  
ATOM   3600  CA  PHE   474      36.473  67.450 -12.657  1.00 24.19           C  
ATOM   3601  C   PHE   474      37.773  67.019 -13.325  1.00 24.19           C  
ATOM   3602  O   PHE   474      37.790  66.061 -14.101  1.00 24.19           O  
ATOM   3603  CB  PHE   474      36.155  66.524 -11.479  1.00 24.19           C  
ATOM   3604  CG  PHE   474      35.332  67.173 -10.401  1.00 24.19           C  
ATOM   3605  CD1 PHE   474      35.931  67.975  -9.437  1.00 24.19           C  
ATOM   3606  CD2 PHE   474      33.957  66.982 -10.351  1.00 24.19           C  
ATOM   3607  CE1 PHE   474      35.171  68.577  -8.437  1.00 24.19           C  
ATOM   3608  CE2 PHE   474      33.191  67.581  -9.355  1.00 24.19           C  
ATOM   3609  CZ  PHE   474      33.800  68.378  -8.398  1.00 24.19           C  
ATOM   3610  N   GLY   475      38.324  67.908 -14.091  1.00 23.32           N  
ATOM   3611  CA  GLY   475      39.763  67.926 -14.302  1.00 23.32           C  
ATOM   3612  C   GLY   475      40.387  66.543 -14.273  1.00 23.32           C  
ATOM   3613  O   GLY   475      40.140  65.764 -13.350  1.00 23.32           O  
ATOM   3614  N   THR   476      40.152  65.712 -15.232  1.00 27.23           N  
ATOM   3615  CA  THR   476      41.028  64.596 -15.571  1.00 27.23           C  
ATOM   3616  C   THR   476      42.455  64.867 -15.104  1.00 27.23           C  
ATOM   3617  O   THR   476      43.155  65.702 -15.682  1.00 27.23           O  
ATOM   3618  CB  THR   476      41.023  64.322 -17.086  1.00 27.23           C  
ATOM   3619  OG1 THR   476      41.318  65.537 -17.786  1.00 27.23           O  
ATOM   3620  CG2 THR   476      39.666  63.800 -17.547  1.00 27.23           C  
ATOM   3621  N   THR   477      42.694  65.264 -13.895  1.00 22.92           N  
ATOM   3622  CA  THR   477      44.068  65.052 -13.453  1.00 22.92           C  
ATOM   3623  C   THR   477      44.496  63.607 -13.693  1.00 22.92           C  
ATOM   3624  O   THR   477      43.734  62.675 -13.426  1.00 22.92           O  
ATOM   3625  CB  THR   477      44.235  65.399 -11.962  1.00 22.92           C  
ATOM   3626  OG1 THR   477      43.295  64.639 -11.192  1.00 22.92           O  
ATOM   3627  CG2 THR   477      43.996  66.884 -11.713  1.00 22.92           C  
ATOM   3628  N   ARG   478      44.879  63.361 -14.914  1.00 25.35           N  
ATOM   3629  CA  ARG   478      45.888  62.342 -15.185  1.00 25.35           C  
ATOM   3630  C   ARG   478      46.580  61.901 -13.900  1.00 25.35           C  
ATOM   3631  O   ARG   478      47.013  62.737 -13.103  1.00 25.35           O  
ATOM   3632  CB  ARG   478      46.922  62.861 -16.186  1.00 25.35           C  
ATOM   3633  CG  ARG   478      47.672  61.762 -16.922  1.00 25.35           C  
ATOM   3634  CD  ARG   478      48.653  62.331 -17.937  1.00 25.35           C  
ATOM   3635  NE  ARG   478      48.964  61.365 -18.987  1.00 25.35           N  
ATOM   3636  CZ  ARG   478      49.856  61.559 -19.955  1.00 25.35           C  
ATOM   3637  NH1 ARG   478      50.545  62.692 -20.026  1.00 25.35           N  
ATOM   3638  NH2 ARG   478      50.060  60.613 -20.860  1.00 25.35           N  
ATOM   3639  N   GLY   479      45.934  61.197 -12.968  1.00 27.70           N  
ATOM   3640  CA  GLY   479      46.535  60.246 -12.047  1.00 27.70           C  
ATOM   3641  C   GLY   479      45.894  60.261 -10.672  1.00 27.70           C  
ATOM   3642  O   GLY   479      46.501  59.819  -9.694  1.00 27.70           O  
ATOM   3643  N   GLY   480      44.688  60.576 -10.508  1.00 26.34           N  
ATOM   3644  CA  GLY   480      44.179  60.385  -9.160  1.00 26.34           C  
ATOM   3645  C   GLY   480      43.371  59.110  -9.002  1.00 26.34           C  
ATOM   3646  O   GLY   480      42.431  58.867  -9.762  1.00 26.34           O  
ATOM   3647  N   ASN   481      44.045  57.956  -9.230  1.00 28.66           N  
ATOM   3648  CA  ASN   481      43.822  56.699  -8.522  1.00 28.66           C  
ATOM   3649  C   ASN   481      42.548  56.747  -7.683  1.00 28.66           C  
ATOM   3650  O   ASN   481      42.434  57.562  -6.766  1.00 28.66           O  
ATOM   3651  CB  ASN   481      45.026  56.358  -7.642  1.00 28.66           C  
ATOM   3652  CG  ASN   481      46.238  55.935  -8.448  1.00 28.66           C  
ATOM   3653  OD1 ASN   481      46.114  55.494  -9.594  1.00 28.66           O  
ATOM   3654  ND2 ASN   481      47.419  56.067  -7.857  1.00 28.66           N  
ATOM   3655  N   LEU   482      41.426  56.838  -8.252  1.00 28.06           N  
ATOM   3656  CA  LEU   482      40.212  56.468  -7.532  1.00 28.06           C  
ATOM   3657  C   LEU   482      40.534  55.540  -6.366  1.00 28.06           C  
ATOM   3658  O   LEU   482      41.426  54.694  -6.467  1.00 28.06           O  
ATOM   3659  CB  LEU   482      39.212  55.795  -8.475  1.00 28.06           C  
ATOM   3660  CG  LEU   482      38.502  56.708  -9.475  1.00 28.06           C  
ATOM   3661  CD1 LEU   482      37.950  55.893 -10.639  1.00 28.06           C  
ATOM   3662  CD2 LEU   482      37.388  57.490  -8.788  1.00 28.06           C  
ATOM   3663  N   PRO   483      40.376  56.010  -5.143  1.00 31.02           N  
ATOM   3664  CA  PRO   483      40.533  54.988  -4.105  1.00 31.02           C  
ATOM   3665  C   PRO   483      39.906  53.651  -4.494  1.00 31.02           C  
ATOM   3666  O   PRO   483      38.734  53.603  -4.877  1.00 31.02           O  
ATOM   3667  CB  PRO   483      39.816  55.597  -2.898  1.00 31.02           C  
ATOM   3668  CG  PRO   483      38.985  56.703  -3.466  1.00 31.02           C  
ATOM   3669  CD  PRO   483      39.452  56.980  -4.866  1.00 31.02           C  
ATOM   3670  N   GLY   484      40.474  53.015  -5.486  1.00 29.02           N  
ATOM   3671  CA  GLY   484      40.101  51.620  -5.655  1.00 29.02           C  
ATOM   3672  C   GLY   484      39.628  50.969  -4.369  1.00 29.02           C  
ATOM   3673  O   GLY   484      39.677  51.584  -3.301  1.00 29.02           O  
ATOM   3674  N   PRO   485      38.664  50.129  -4.426  1.00 33.69           N  
ATOM   3675  CA  PRO   485      38.292  49.305  -3.273  1.00 33.69           C  
ATOM   3676  C   PRO   485      39.499  48.876  -2.441  1.00 33.69           C  
ATOM   3677  O   PRO   485      40.620  48.826  -2.953  1.00 33.69           O  
ATOM   3678  CB  PRO   485      37.612  48.091  -3.912  1.00 33.69           C  
ATOM   3679  CG  PRO   485      37.853  48.247  -5.379  1.00 33.69           C  
ATOM   3680  CD  PRO   485      38.486  49.587  -5.619  1.00 33.69           C  
ATOM   3681  N   PRO   486      39.451  49.184  -1.171  1.00 31.55           N  
ATOM   3682  CA  PRO   486      40.537  48.839  -0.250  1.00 31.55           C  
ATOM   3683  C   PRO   486      41.197  47.505  -0.591  1.00 31.55           C  
ATOM   3684  O   PRO   486      40.504  46.514  -0.836  1.00 31.55           O  
ATOM   3685  CB  PRO   486      39.837  48.770   1.110  1.00 31.55           C  
ATOM   3686  CG  PRO   486      38.379  48.849   0.794  1.00 31.55           C  
ATOM   3687  CD  PRO   486      38.223  49.153  -0.669  1.00 31.55           C  
ATOM   3688  N   ASN   487      41.996  47.476  -1.622  1.00 31.02           N  
ATOM   3689  CA  ASN   487      42.893  46.335  -1.772  1.00 31.02           C  
ATOM   3690  C   ASN   487      43.444  45.874  -0.425  1.00 31.02           C  
ATOM   3691  O   ASN   487      43.889  46.692   0.381  1.00 31.02           O  
ATOM   3692  CB  ASN   487      44.040  46.675  -2.726  1.00 31.02           C  
ATOM   3693  CG  ASN   487      43.700  46.386  -4.174  1.00 31.02           C  
ATOM   3694  OD1 ASN   487      42.662  45.790  -4.474  1.00 31.02           O  
ATOM   3695  ND2 ASN   487      44.571  46.807  -5.084  1.00 31.02           N  
ATOM   3696  N   ALA   488      42.750  44.964   0.171  1.00 34.12           N  
ATOM   3697  CA  ALA   488      43.200  44.223   1.346  1.00 34.12           C  
ATOM   3698  C   ALA   488      44.724  44.144   1.395  1.00 34.12           C  
ATOM   3699  O   ALA   488      45.311  44.028   2.472  1.00 34.12           O  
ATOM   3700  CB  ALA   488      42.597  42.820   1.355  1.00 34.12           C  
ATOM   3701  N   PHE   489      45.430  44.589   0.392  1.00 33.36           N  
ATOM   3702  CA  PHE   489      46.862  44.398   0.592  1.00 33.36           C  
ATOM   3703  C   PHE   489      47.613  45.713   0.420  1.00 33.36           C  
ATOM   3704  O   PHE   489      48.776  45.721   0.011  1.00 33.36           O  
ATOM   3705  CB  PHE   489      47.407  43.351  -0.385  1.00 33.36           C  
ATOM   3706  CG  PHE   489      46.861  41.967  -0.157  1.00 33.36           C  
ATOM   3707  CD1 PHE   489      47.338  41.179   0.882  1.00 33.36           C  
ATOM   3708  CD2 PHE   489      45.871  41.454  -0.984  1.00 33.36           C  
ATOM   3709  CE1 PHE   489      46.835  39.898   1.095  1.00 33.36           C  
ATOM   3710  CE2 PHE   489      45.363  40.175  -0.778  1.00 33.36           C  
ATOM   3711  CZ  PHE   489      45.847  39.398   0.262  1.00 33.36           C  
ATOM   3712  N   ASP   490      46.941  46.820   0.484  1.00 35.92           N  
ATOM   3713  CA  ASP   490      47.659  48.089   0.416  1.00 35.92           C  
ATOM   3714  C   ASP   490      48.473  48.328   1.685  1.00 35.92           C  
ATOM   3715  O   ASP   490      47.959  48.181   2.796  1.00 35.92           O  
ATOM   3716  CB  ASP   490      46.683  49.246   0.190  1.00 35.92           C  
ATOM   3717  CG  ASP   490      47.382  50.573  -0.047  1.00 35.92           C  
ATOM   3718  OD1 ASP   490      48.630  50.625   0.013  1.00 35.92           O  
ATOM   3719  OD2 ASP   490      46.678  51.577  -0.293  1.00 35.92           O  
ATOM   3720  N   GLU   491      49.742  48.085   1.624  1.00 39.10           N  
ATOM   3721  CA  GLU   491      50.648  48.397   2.726  1.00 39.10           C  
ATOM   3722  C   GLU   491      50.351  49.775   3.311  1.00 39.10           C  
ATOM   3723  O   GLU   491      50.772  50.085   4.428  1.00 39.10           O  
ATOM   3724  CB  GLU   491      52.104  48.326   2.260  1.00 39.10           C  
ATOM   3725  CG  GLU   491      52.477  47.004   1.606  1.00 39.10           C  
ATOM   3726  CD  GLU   491      53.961  46.884   1.298  1.00 39.10           C  
ATOM   3727  OE1 GLU   491      54.396  45.814   0.813  1.00 39.10           O  
ATOM   3728  OE2 GLU   491      54.695  47.867   1.543  1.00 39.10           O  
ATOM   3729  N   ASN   492      49.678  50.597   2.552  1.00 41.55           N  
ATOM   3730  CA  ASN   492      49.446  51.876   3.215  1.00 41.55           C  
ATOM   3731  C   ASN   492      48.056  51.938   3.842  1.00 41.55           C  
ATOM   3732  O   ASN   492      47.703  52.929   4.483  1.00 41.55           O  
ATOM   3733  CB  ASN   492      49.638  53.033   2.233  1.00 41.55           C  
ATOM   3734  CG  ASN   492      51.065  53.144   1.733  1.00 41.55           C  
ATOM   3735  OD1 ASN   492      52.017  52.903   2.479  1.00 41.55           O  
ATOM   3736  ND2 ASN   492      51.222  53.508   0.466  1.00 41.55           N  
ATOM   3737  N   ASN   493      47.204  50.999   3.521  1.00 40.06           N  
ATOM   3738  CA  ASN   493      45.906  51.068   4.185  1.00 40.06           C  
ATOM   3739  C   ASN   493      45.603  49.787   4.957  1.00 40.06           C  
ATOM   3740  O   ASN   493      44.950  48.882   4.434  1.00 40.06           O  
ATOM   3741  CB  ASN   493      44.798  51.351   3.169  1.00 40.06           C  
ATOM   3742  CG  ASN   493      43.533  51.878   3.817  1.00 40.06           C  
ATOM   3743  OD1 ASN   493      43.537  52.272   4.985  1.00 40.06           O  
ATOM   3744  ND2 ASN   493      42.441  51.889   3.062  1.00 40.06           N  
ATOM   3745  N   PRO   494      46.376  49.513   5.993  1.00 36.77           N  
ATOM   3746  CA  PRO   494      46.160  48.258   6.716  1.00 36.77           C  
ATOM   3747  C   PRO   494      44.712  48.078   7.166  1.00 36.77           C  
ATOM   3748  O   PRO   494      44.003  49.063   7.386  1.00 36.77           O  
ATOM   3749  CB  PRO   494      47.095  48.380   7.922  1.00 36.77           C  
ATOM   3750  CG  PRO   494      47.387  49.842   8.032  1.00 36.77           C  
ATOM   3751  CD  PRO   494      47.061  50.494   6.719  1.00 36.77           C  
ATOM   3752  N   LEU   495      44.015  47.151   6.642  1.00 41.08           N  
ATOM   3753  CA  LEU   495      42.777  46.590   7.171  1.00 41.08           C  
ATOM   3754  C   LEU   495      42.659  46.850   8.670  1.00 41.08           C  
ATOM   3755  O   LEU   495      43.663  46.845   9.386  1.00 41.08           O  
ATOM   3756  CB  LEU   495      42.709  45.086   6.896  1.00 41.08           C  
ATOM   3757  CG  LEU   495      42.374  44.674   5.462  1.00 41.08           C  
ATOM   3758  CD1 LEU   495      42.787  43.226   5.216  1.00 41.08           C  
ATOM   3759  CD2 LEU   495      40.888  44.865   5.183  1.00 41.08           C  
ATOM   3760  N   PRO   496      41.522  47.380   9.120  1.00 39.13           N  
ATOM   3761  CA  PRO   496      41.423  47.451  10.579  1.00 39.13           C  
ATOM   3762  C   PRO   496      41.623  46.093  11.250  1.00 39.13           C  
ATOM   3763  O   PRO   496      41.322  45.056  10.654  1.00 39.13           O  
ATOM   3764  CB  PRO   496      40.003  47.971  10.813  1.00 39.13           C  
ATOM   3765  CG  PRO   496      39.320  47.823   9.491  1.00 39.13           C  
ATOM   3766  CD  PRO   496      40.361  47.546   8.445  1.00 39.13           C  
ATOM   3767  N   PRO   497      42.600  45.966  12.192  1.00 36.87           N  
ATOM   3768  CA  PRO   497      42.857  44.735  12.944  1.00 36.87           C  
ATOM   3769  C   PRO   497      41.575  44.030  13.379  1.00 36.87           C  
ATOM   3770  O   PRO   497      40.522  44.664  13.481  1.00 36.87           O  
ATOM   3771  CB  PRO   497      43.651  45.224  14.158  1.00 36.87           C  
ATOM   3772  CG  PRO   497      43.638  46.715  14.048  1.00 36.87           C  
ATOM   3773  CD  PRO   497      42.959  47.092  12.764  1.00 36.87           C  
ATOM   3774  N   PRO   498      41.510  42.758  13.327  1.00 38.32           N  
ATOM   3775  CA  PRO   498      40.396  41.843  13.584  1.00 38.32           C  
ATOM   3776  C   PRO   498      39.751  42.067  14.950  1.00 38.32           C  
ATOM   3777  O   PRO   498      38.715  41.470  15.252  1.00 38.32           O  
ATOM   3778  CB  PRO   498      41.051  40.461  13.510  1.00 38.32           C  
ATOM   3779  CG  PRO   498      42.521  40.734  13.513  1.00 38.32           C  
ATOM   3780  CD  PRO   498      42.734  42.203  13.280  1.00 38.32           C  
ATOM   3781  N   TRP   499      40.385  42.809  15.915  1.00 34.91           N  
ATOM   3782  CA  TRP   499      39.591  42.940  17.133  1.00 34.91           C  
ATOM   3783  C   TRP   499      38.657  44.142  17.047  1.00 34.91           C  
ATOM   3784  O   TRP   499      38.213  44.665  18.072  1.00 34.91           O  
ATOM   3785  CB  TRP   499      40.501  43.070  18.357  1.00 34.91           C  
ATOM   3786  CG  TRP   499      41.584  44.096  18.205  1.00 34.91           C  
ATOM   3787  CD1 TRP   499      41.488  45.438  18.450  1.00 34.91           C  
ATOM   3788  CD2 TRP   499      42.926  43.863  17.767  1.00 34.91           C  
ATOM   3789  NE1 TRP   499      42.691  46.053  18.191  1.00 34.91           N  
ATOM   3790  CE2 TRP   499      43.590  45.110  17.772  1.00 34.91           C  
ATOM   3791  CE3 TRP   499      43.633  42.719  17.373  1.00 34.91           C  
ATOM   3792  CZ2 TRP   499      44.929  45.244  17.396  1.00 34.91           C  
ATOM   3793  CZ3 TRP   499      44.965  42.855  16.999  1.00 34.91           C  
ATOM   3794  CH2 TRP   499      45.597  44.110  17.014  1.00 34.91           C  
ATOM   3795  N   TYR   500      38.357  44.598  15.960  1.00 35.83           N  
ATOM   3796  CA  TYR   500      37.305  45.609  15.978  1.00 35.83           C  
ATOM   3797  C   TYR   500      35.988  45.016  16.465  1.00 35.83           C  
ATOM   3798  O   TYR   500      35.649  43.880  16.126  1.00 35.83           O  
ATOM   3799  CB  TYR   500      37.120  46.217  14.585  1.00 35.83           C  
ATOM   3800  CG  TYR   500      37.444  47.690  14.518  1.00 35.83           C  
ATOM   3801  CD1 TYR   500      36.466  48.651  14.770  1.00 35.83           C  
ATOM   3802  CD2 TYR   500      38.727  48.125  14.201  1.00 35.83           C  
ATOM   3803  CE1 TYR   500      36.760  50.009  14.708  1.00 35.83           C  
ATOM   3804  CE2 TYR   500      39.031  49.480  14.136  1.00 35.83           C  
ATOM   3805  CZ  TYR   500      38.043  50.414  14.391  1.00 35.83           C  
ATOM   3806  OH  TYR   500      38.339  51.757  14.328  1.00 35.83           O  
ATOM   3807  N   PRO   501      35.309  45.665  17.320  1.00 38.86           N  
ATOM   3808  CA  PRO   501      34.010  45.246  17.853  1.00 38.86           C  
ATOM   3809  C   PRO   501      33.005  44.904  16.755  1.00 38.86           C  
ATOM   3810  O   PRO   501      32.880  45.644  15.775  1.00 38.86           O  
ATOM   3811  CB  PRO   501      33.548  46.464  18.656  1.00 38.86           C  
ATOM   3812  CG  PRO   501      34.554  47.527  18.351  1.00 38.86           C  
ATOM   3813  CD  PRO   501      35.640  46.927  17.504  1.00 38.86           C  
ATOM   3814  N   GLN   502      32.916  43.704  16.431  1.00 42.75           N  
ATOM   3815  CA  GLN   502      31.843  43.153  15.610  1.00 42.75           C  
ATOM   3816  C   GLN   502      30.500  43.784  15.966  1.00 42.75           C  
ATOM   3817  O   GLN   502      30.263  44.143  17.121  1.00 42.75           O  
ATOM   3818  CB  GLN   502      31.768  41.634  15.772  1.00 42.75           C  
ATOM   3819  CG  GLN   502      33.044  40.909  15.366  1.00 42.75           C  
ATOM   3820  CD  GLN   502      33.272  40.917  13.866  1.00 42.75           C  
ATOM   3821  OE1 GLN   502      32.320  40.896  13.080  1.00 42.75           O  
ATOM   3822  NE2 GLN   502      34.537  40.947  13.459  1.00 42.75           N  
ATOM   3823  N   PRO   503      29.890  44.459  14.976  1.00 51.05           N  
ATOM   3824  CA  PRO   503      28.541  44.933  15.293  1.00 51.05           C  
ATOM   3825  C   PRO   503      27.729  43.912  16.087  1.00 51.05           C  
ATOM   3826  O   PRO   503      27.955  42.706  15.962  1.00 51.05           O  
ATOM   3827  CB  PRO   503      27.918  45.173  13.915  1.00 51.05           C  
ATOM   3828  CG  PRO   503      28.919  44.632  12.945  1.00 51.05           C  
ATOM   3829  CD  PRO   503      30.145  44.216  13.705  1.00 51.05           C  
ATOM   3830  N   GLY   504      27.445  44.226  17.277  1.00 46.22           N  
ATOM   3831  CA  GLY   504      26.566  43.547  18.216  1.00 46.22           C  
ATOM   3832  C   GLY   504      25.485  42.727  17.535  1.00 46.22           C  
ATOM   3833  O   GLY   504      25.321  42.798  16.315  1.00 46.22           O  
ATOM   3834  N   PRO   505      25.082  41.608  18.092  1.00 53.66           N  
ATOM   3835  CA  PRO   505      24.023  40.761  17.537  1.00 53.66           C  
ATOM   3836  C   PRO   505      22.763  41.548  17.185  1.00 53.66           C  
ATOM   3837  O   PRO   505      22.505  42.602  17.771  1.00 53.66           O  
ATOM   3838  CB  PRO   505      23.746  39.761  18.662  1.00 53.66           C  
ATOM   3839  CG  PRO   505      24.427  40.336  19.862  1.00 53.66           C  
ATOM   3840  CD  PRO   505      25.321  41.456  19.411  1.00 53.66           C  
ATOM   3841  N   PRO   506      22.151  41.280  16.065  1.00 58.86           N  
ATOM   3842  CA  PRO   506      20.877  41.922  15.736  1.00 58.86           C  
ATOM   3843  C   PRO   506      19.861  41.833  16.873  1.00 58.86           C  
ATOM   3844  O   PRO   506      19.956  40.943  17.723  1.00 58.86           O  
ATOM   3845  CB  PRO   506      20.394  41.143  14.510  1.00 58.86           C  
ATOM   3846  CG  PRO   506      21.281  39.942  14.448  1.00 58.86           C  
ATOM   3847  CD  PRO   506      22.424  40.143  15.401  1.00 58.86           C  
ATOM   3848  N   PRO   507      19.148  42.919  17.062  1.00 60.51           N  
ATOM   3849  CA  PRO   507      18.090  42.934  18.074  1.00 60.51           C  
ATOM   3850  C   PRO   507      17.170  41.718  17.985  1.00 60.51           C  
ATOM   3851  O   PRO   507      17.022  41.130  16.911  1.00 60.51           O  
ATOM   3852  CB  PRO   507      17.323  44.222  17.763  1.00 60.51           C  
ATOM   3853  CG  PRO   507      17.811  44.641  16.414  1.00 60.51           C  
ATOM   3854  CD  PRO   507      19.029  43.830  16.075  1.00 60.51           C  
ATOM   3855  N   ALA   508      16.863  41.078  19.082  1.00 60.05           N  
ATOM   3856  CA  ALA   508      15.931  39.965  19.249  1.00 60.05           C  
ATOM   3857  C   ALA   508      14.586  40.273  18.597  1.00 60.05           C  
ATOM   3858  O   ALA   508      14.103  41.405  18.662  1.00 60.05           O  
ATOM   3859  CB  ALA   508      15.741  39.647  20.730  1.00 60.05           C  
ATOM   3860  N   PRO   509      14.113  39.406  17.767  1.00 59.79           N  
ATOM   3861  CA  PRO   509      12.780  39.640  17.207  1.00 59.79           C  
ATOM   3862  C   PRO   509      11.702  39.766  18.282  1.00 59.79           C  
ATOM   3863  O   PRO   509      11.874  39.263  19.395  1.00 59.79           O  
ATOM   3864  CB  PRO   509      12.541  38.404  16.336  1.00 59.79           C  
ATOM   3865  CG  PRO   509      13.685  37.493  16.644  1.00 59.79           C  
ATOM   3866  CD  PRO   509      14.653  38.226  17.528  1.00 59.79           C  
ATOM   3867  N   ALA   510      10.814  40.730  18.160  1.00 63.28           N  
ATOM   3868  CA  ALA   510       9.653  40.982  19.009  1.00 63.28           C  
ATOM   3869  C   ALA   510       8.961  39.677  19.394  1.00 63.28           C  
ATOM   3870  O   ALA   510       9.079  38.673  18.688  1.00 63.28           O  
ATOM   3871  CB  ALA   510       8.670  41.914  18.305  1.00 63.28           C  
ATOM   3872  N   PRO   511       8.489  39.574  20.604  1.00 62.64           N  
ATOM   3873  CA  PRO   511       7.783  38.356  21.007  1.00 62.64           C  
ATOM   3874  C   PRO   511       6.663  37.977  20.041  1.00 62.64           C  
ATOM   3875  O   PRO   511       5.897  38.841  19.608  1.00 62.64           O  
ATOM   3876  CB  PRO   511       7.219  38.714  22.384  1.00 62.64           C  
ATOM   3877  CG  PRO   511       7.713  40.100  22.650  1.00 62.64           C  
ATOM   3878  CD  PRO   511       8.437  40.591  21.429  1.00 62.64           C  
ATOM   3879  N   GLY   512       6.759  36.839  19.547  1.00 65.97           N  
ATOM   3880  CA  GLY   512       5.733  36.190  18.746  1.00 65.97           C  
ATOM   3881  C   GLY   512       6.114  36.056  17.284  1.00 65.97           C  
ATOM   3882  O   GLY   512       5.365  35.479  16.493  1.00 65.97           O  
ATOM   3883  N   VAL   513       7.196  36.700  16.890  1.00 59.92           N  
ATOM   3884  CA  VAL   513       7.652  36.598  15.508  1.00 59.92           C  
ATOM   3885  C   VAL   513       8.624  35.428  15.369  1.00 59.92           C  
ATOM   3886  O   VAL   513       9.606  35.338  16.110  1.00 59.92           O  
ATOM   3887  CB  VAL   513       8.323  37.907  15.033  1.00 59.92           C  
ATOM   3888  CG1 VAL   513       8.794  37.779  13.586  1.00 59.92           C  
ATOM   3889  CG2 VAL   513       7.360  39.084  15.183  1.00 59.92           C  
ATOM   3890  N   ILE   514       8.183  34.415  14.736  1.00 60.04           N  
ATOM   3891  CA  ILE   514       9.027  33.282  14.375  1.00 60.04           C  
ATOM   3892  C   ILE   514       9.920  33.658  13.195  1.00 60.04           C  
ATOM   3893  O   ILE   514       9.427  34.072  12.143  1.00 60.04           O  
ATOM   3894  CB  ILE   514       8.182  32.034  14.032  1.00 60.04           C  
ATOM   3895  CG1 ILE   514       7.207  31.719  15.172  1.00 60.04           C  
ATOM   3896  CG2 ILE   514       9.087  30.834  13.737  1.00 60.04           C  
ATOM   3897  CD1 ILE   514       6.228  30.598  14.857  1.00 60.04           C  
ATOM   3898  N   PRO   515      11.232  33.682  13.404  1.00 60.84           N  
ATOM   3899  CA  PRO   515      12.097  34.042  12.278  1.00 60.84           C  
ATOM   3900  C   PRO   515      11.825  33.202  11.032  1.00 60.84           C  
ATOM   3901  O   PRO   515      11.730  31.975  11.119  1.00 60.84           O  
ATOM   3902  CB  PRO   515      13.505  33.779  12.818  1.00 60.84           C  
ATOM   3903  CG  PRO   515      13.297  33.335  14.229  1.00 60.84           C  
ATOM   3904  CD  PRO   515      11.822  33.181  14.468  1.00 60.84           C  
ATOM   3905  N   GLY   516      11.694  33.887   9.970  1.00 63.50           N  
ATOM   3906  CA  GLY   516      11.605  33.276   8.653  1.00 63.50           C  
ATOM   3907  C   GLY   516      10.178  33.014   8.212  1.00 63.50           C  
ATOM   3908  O   GLY   516       9.947  32.474   7.128  1.00 63.50           O  
ATOM   3909  N   ASP   517       9.278  33.137   9.081  1.00 60.80           N  
ATOM   3910  CA  ASP   517       7.881  32.923   8.717  1.00 60.80           C  
ATOM   3911  C   ASP   517       7.188  34.245   8.396  1.00 60.80           C  
ATOM   3912  O   ASP   517       6.945  35.058   9.291  1.00 60.80           O  
ATOM   3913  CB  ASP   517       7.138  32.199   9.842  1.00 60.80           C  
ATOM   3914  CG  ASP   517       5.739  31.761   9.443  1.00 60.80           C  
ATOM   3915  OD1 ASP   517       5.328  32.010   8.289  1.00 60.80           O  
ATOM   3916  OD2 ASP   517       5.041  31.165  10.291  1.00 60.80           O  
ATOM   3917  N   PRO   518       7.171  34.546   7.115  1.00 54.76           N  
ATOM   3918  CA  PRO   518       6.581  35.847   6.791  1.00 54.76           C  
ATOM   3919  C   PRO   518       5.158  35.999   7.326  1.00 54.76           C  
ATOM   3920  O   PRO   518       4.674  37.121   7.491  1.00 54.76           O  
ATOM   3921  CB  PRO   518       6.594  35.868   5.261  1.00 54.76           C  
ATOM   3922  CG  PRO   518       6.988  34.483   4.862  1.00 54.76           C  
ATOM   3923  CD  PRO   518       7.434  33.742   6.091  1.00 54.76           C  
ATOM   3924  N   LEU   519       4.564  34.860   7.613  1.00 58.39           N  
ATOM   3925  CA  LEU   519       3.160  34.992   7.984  1.00 58.39           C  
ATOM   3926  C   LEU   519       3.019  35.339   9.463  1.00 58.39           C  
ATOM   3927  O   LEU   519       1.960  35.796   9.899  1.00 58.39           O  
ATOM   3928  CB  LEU   519       2.400  33.699   7.677  1.00 58.39           C  
ATOM   3929  CG  LEU   519       1.523  33.709   6.424  1.00 58.39           C  
ATOM   3930  CD1 LEU   519       2.047  32.706   5.402  1.00 58.39           C  
ATOM   3931  CD2 LEU   519       0.073  33.406   6.783  1.00 58.39           C  
ATOM   3932  N   SER   520       4.112  35.141  10.156  1.00 57.02           N  
ATOM   3933  CA  SER   520       3.973  35.360  11.592  1.00 57.02           C  
ATOM   3934  C   SER   520       3.904  36.848  11.920  1.00 57.02           C  
ATOM   3935  O   SER   520       3.541  37.227  13.036  1.00 57.02           O  
ATOM   3936  CB  SER   520       5.137  34.716  12.348  1.00 57.02           C  
ATOM   3937  OG  SER   520       6.376  35.251  11.913  1.00 57.02           O  
ATOM   3938  N   ALA   521       4.243  37.696  10.844  1.00 57.79           N  
ATOM   3939  CA  ALA   521       4.129  39.124  11.124  1.00 57.79           C  
ATOM   3940  C   ALA   521       2.704  39.618  10.887  1.00 57.79           C  
ATOM   3941  O   ALA   521       2.389  40.778  11.161  1.00 57.79           O  
ATOM   3942  CB  ALA   521       5.113  39.915  10.266  1.00 57.79           C  
ATOM   3943  N   VAL   522       1.831  38.750  10.421  1.00 56.14           N  
ATOM   3944  CA  VAL   522       0.534  39.340  10.104  1.00 56.14           C  
ATOM   3945  C   VAL   522      -0.428  39.134  11.272  1.00 56.14           C  
ATOM   3946  O   VAL   522      -0.509  38.038  11.831  1.00 56.14           O  
ATOM   3947  CB  VAL   522      -0.061  38.740   8.811  1.00 56.14           C  
ATOM   3948  CG1 VAL   522      -1.053  39.710   8.171  1.00 56.14           C  
ATOM   3949  CG2 VAL   522       1.052  38.383   7.827  1.00 56.14           C  
ATOM   3950  N   ALA   523      -0.646  40.171  12.016  1.00 57.93           N  
ATOM   3951  CA  ALA   523      -1.655  40.270  13.068  1.00 57.93           C  
ATOM   3952  C   ALA   523      -2.944  39.563  12.659  1.00 57.93           C  
ATOM   3953  O   ALA   523      -3.334  39.596  11.489  1.00 57.93           O  
ATOM   3954  CB  ALA   523      -1.936  41.734  13.399  1.00 57.93           C  
ATOM   3955  N   PRO   524      -3.414  38.650  13.441  1.00 56.93           N  
ATOM   3956  CA  PRO   524      -4.700  38.007  13.162  1.00 56.93           C  
ATOM   3957  C   PRO   524      -5.808  39.012  12.857  1.00 56.93           C  
ATOM   3958  O   PRO   524      -5.819  40.113  13.413  1.00 56.93           O  
ATOM   3959  CB  PRO   524      -4.999  37.241  14.453  1.00 56.93           C  
ATOM   3960  CG  PRO   524      -3.923  37.658  15.403  1.00 56.93           C  
ATOM   3961  CD  PRO   524      -2.939  38.517  14.662  1.00 56.93           C  
ATOM   3962  N   ALA   525      -6.406  38.890  11.697  1.00 57.56           N  
ATOM   3963  CA  ALA   525      -7.594  39.648  11.313  1.00 57.56           C  
ATOM   3964  C   ALA   525      -8.722  39.449  12.322  1.00 57.56           C  
ATOM   3965  O   ALA   525      -8.880  38.360  12.878  1.00 57.56           O  
ATOM   3966  CB  ALA   525      -8.056  39.242   9.916  1.00 57.56           C  
ATOM   3967  N   ALA   526      -9.198  40.537  12.891  1.00 57.60           N  
ATOM   3968  CA  ALA   526     -10.361  40.623  13.771  1.00 57.60           C  
ATOM   3969  C   ALA   526     -11.557  39.888  13.174  1.00 57.60           C  
ATOM   3970  O   ALA   526     -11.750  39.891  11.956  1.00 57.60           O  
ATOM   3971  CB  ALA   526     -10.717  42.083  14.040  1.00 57.60           C  
ATOM   3972  N   PRO   527     -12.188  39.117  13.956  1.00 62.51           N  
ATOM   3973  CA  PRO   527     -13.388  38.388  13.538  1.00 62.51           C  
ATOM   3974  C   PRO   527     -14.487  39.310  13.014  1.00 62.51           C  
ATOM   3975  O   PRO   527     -14.630  40.438  13.491  1.00 62.51           O  
ATOM   3976  CB  PRO   527     -13.834  37.679  14.819  1.00 62.51           C  
ATOM   3977  CG  PRO   527     -12.885  38.158  15.871  1.00 62.51           C  
ATOM   3978  CD  PRO   527     -11.875  39.063  15.226  1.00 62.51           C  
ATOM   3979  N   ALA   528     -14.983  39.015  11.863  1.00 61.91           N  
ATOM   3980  CA  ALA   528     -16.108  39.679  11.209  1.00 61.91           C  
ATOM   3981  C   ALA   528     -17.369  39.592  12.063  1.00 61.91           C  
ATOM   3982  O   ALA   528     -17.603  38.584  12.734  1.00 61.91           O  
ATOM   3983  CB  ALA   528     -16.357  39.069   9.831  1.00 61.91           C  
ATOM   3984  N   ALA   529     -17.974  40.731  12.344  1.00 63.44           N  
ATOM   3985  CA  ALA   529     -19.236  40.951  13.045  1.00 63.44           C  
ATOM   3986  C   ALA   529     -20.364  40.139  12.415  1.00 63.44           C  
ATOM   3987  O   ALA   529     -20.394  39.949  11.196  1.00 63.44           O  
ATOM   3988  CB  ALA   529     -19.591  42.436  13.047  1.00 63.44           C  
ATOM   3989  N   PRO   530     -21.136  39.549  13.217  1.00 67.81           N  
ATOM   3990  CA  PRO   530     -22.296  38.769  12.781  1.00 67.81           C  
ATOM   3991  C   PRO   530     -23.313  39.606  12.007  1.00 67.81           C  
ATOM   3992  O   PRO   530     -23.479  40.796  12.287  1.00 67.81           O  
ATOM   3993  CB  PRO   530     -22.894  38.262  14.096  1.00 67.81           C  
ATOM   3994  CG  PRO   530     -22.014  38.831  15.161  1.00 67.81           C  
ATOM   3995  CD  PRO   530     -20.925  39.629  14.503  1.00 67.81           C  
ATOM   3996  N   ALA   531     -23.689  39.129  10.855  1.00 65.81           N  
ATOM   3997  CA  ALA   531     -24.698  39.666   9.945  1.00 65.81           C  
ATOM   3998  C   ALA   531     -26.055  39.777  10.634  1.00 65.81           C  
ATOM   3999  O   ALA   531     -26.422  38.917  11.438  1.00 65.81           O  
ATOM   4000  CB  ALA   531     -24.808  38.792   8.697  1.00 65.81           C  
ATOM   4001  N   ALA   532     -26.636  40.960  10.655  1.00 65.39           N  
ATOM   4002  CA  ALA   532     -27.963  41.332  11.137  1.00 65.39           C  
ATOM   4003  C   ALA   532     -29.040  40.441  10.525  1.00 65.39           C  
ATOM   4004  O   ALA   532     -28.934  40.036   9.365  1.00 65.39           O  
ATOM   4005  CB  ALA   532     -28.251  42.799  10.825  1.00 65.39           C  
ATOM   4006  N   PRO   533     -29.940  40.059  11.293  1.00 66.23           N  
ATOM   4007  CA  PRO   533     -31.054  39.231  10.826  1.00 66.23           C  
ATOM   4008  C   PRO   533     -31.947  39.955   9.822  1.00 66.23           C  
ATOM   4009  O   PRO   533     -32.118  41.174   9.909  1.00 66.23           O  
ATOM   4010  CB  PRO   533     -31.822  38.915  12.112  1.00 66.23           C  
ATOM   4011  CG  PRO   533     -31.141  39.720  13.171  1.00 66.23           C  
ATOM   4012  CD  PRO   533     -29.938  40.385  12.566  1.00 66.23           C  
ATOM   4013  N   ALA   534     -32.208  39.319   8.719  1.00 60.11           N  
ATOM   4014  CA  ALA   534     -33.073  39.715   7.610  1.00 60.11           C  
ATOM   4015  C   ALA   534     -34.507  39.934   8.084  1.00 60.11           C  
ATOM   4016  O   ALA   534     -34.965  39.277   9.022  1.00 60.11           O  
ATOM   4017  CB  ALA   534     -33.037  38.661   6.505  1.00 60.11           C  
ATOM   4018  N   PRO   535     -35.147  40.989   7.633  1.00 66.45           N  
ATOM   4019  CA  PRO   535     -36.549  41.283   7.939  1.00 66.45           C  
ATOM   4020  C   PRO   535     -37.491  40.153   7.529  1.00 66.45           C  
ATOM   4021  O   PRO   535     -37.230  39.451   6.549  1.00 66.45           O  
ATOM   4022  CB  PRO   535     -36.829  42.550   7.127  1.00 66.45           C  
ATOM   4023  CG  PRO   535     -35.603  42.749   6.295  1.00 66.45           C  
ATOM   4024  CD  PRO   535     -34.573  41.740   6.714  1.00 66.45           C  
ATOM   4025  N   ALA   536     -38.253  39.671   8.478  1.00 66.13           N  
ATOM   4026  CA  ALA   536     -39.317  38.678   8.357  1.00 66.13           C  
ATOM   4027  C   ALA   536     -40.299  39.058   7.253  1.00 66.13           C  
ATOM   4028  O   ALA   536     -40.693  40.221   7.137  1.00 66.13           O  
ATOM   4029  CB  ALA   536     -40.051  38.519   9.686  1.00 66.13           C  
ATOM   4030  N   GLY   537     -40.178  38.410   6.132  1.00 58.69           N  
ATOM   4031  CA  GLY   537     -41.050  38.501   4.972  1.00 58.69           C  
ATOM   4032  C   GLY   537     -42.514  38.286   5.309  1.00 58.69           C  
ATOM   4033  O   GLY   537     -42.854  37.974   6.452  1.00 58.69           O  
ATOM   4034  N   PRO   538     -43.405  38.804   4.464  1.00 65.09           N  
ATOM   4035  CA  PRO   538     -44.862  38.743   4.602  1.00 65.09           C  
ATOM   4036  C   PRO   538     -45.379  37.317   4.778  1.00 65.09           C  
ATOM   4037  O   PRO   538     -44.738  36.364   4.327  1.00 65.09           O  
ATOM   4038  CB  PRO   538     -45.366  39.349   3.290  1.00 65.09           C  
ATOM   4039  CG  PRO   538     -44.156  39.430   2.417  1.00 65.09           C  
ATOM   4040  CD  PRO   538     -42.942  39.152   3.257  1.00 65.09           C  
ATOM   4041  N   PRO   539     -46.289  37.136   5.682  1.00 58.00           N  
ATOM   4042  CA  PRO   539     -46.875  35.820   5.946  1.00 58.00           C  
ATOM   4043  C   PRO   539     -47.464  35.173   4.695  1.00 58.00           C  
ATOM   4044  O   PRO   539     -47.983  35.873   3.820  1.00 58.00           O  
ATOM   4045  CB  PRO   539     -47.970  36.122   6.972  1.00 58.00           C  
ATOM   4046  CG  PRO   539     -48.141  37.605   6.923  1.00 58.00           C  
ATOM   4047  CD  PRO   539     -46.977  38.195   6.179  1.00 58.00           C  
ATOM   4048  N   LEU   540     -46.927  34.030   4.276  1.00 47.53           N  
ATOM   4049  CA  LEU   540     -47.424  33.206   3.180  1.00 47.53           C  
ATOM   4050  C   LEU   540     -48.853  32.747   3.449  1.00 47.53           C  
ATOM   4051  O   LEU   540     -49.262  32.623   4.606  1.00 47.53           O  
ATOM   4052  CB  LEU   540     -46.517  31.990   2.969  1.00 47.53           C  
ATOM   4053  CG  LEU   540     -45.133  32.271   2.381  1.00 47.53           C  
ATOM   4054  CD1 LEU   540     -44.226  31.058   2.558  1.00 47.53           C  
ATOM   4055  CD2 LEU   540     -45.245  32.652   0.908  1.00 47.53           C  
ATOM   4056  N   PRO   541     -49.710  32.855   2.429  1.00 52.29           N  
ATOM   4057  CA  PRO   541     -51.093  32.377   2.490  1.00 52.29           C  
ATOM   4058  C   PRO   541     -51.195  30.925   2.952  1.00 52.29           C  
ATOM   4059  O   PRO   541     -50.319  30.112   2.645  1.00 52.29           O  
ATOM   4060  CB  PRO   541     -51.581  32.526   1.046  1.00 52.29           C  
ATOM   4061  CG  PRO   541     -50.377  32.971   0.280  1.00 52.29           C  
ATOM   4062  CD  PRO   541     -49.241  33.158   1.244  1.00 52.29           C  
ATOM   4063  N   ALA   542     -51.717  30.704   4.126  1.00 50.29           N  
ATOM   4064  CA  ALA   542     -52.143  29.494   4.824  1.00 50.29           C  
ATOM   4065  C   ALA   542     -52.563  28.409   3.836  1.00 50.29           C  
ATOM   4066  O   ALA   542     -53.445  28.627   3.003  1.00 50.29           O  
ATOM   4067  CB  ALA   542     -53.290  29.808   5.782  1.00 50.29           C  
ATOM   4068  N   GLU   543     -51.621  27.760   3.207  1.00 47.59           N  
ATOM   4069  CA  GLU   543     -51.929  26.573   2.415  1.00 47.59           C  
ATOM   4070  C   GLU   543     -52.872  25.637   3.166  1.00 47.59           C  
ATOM   4071  O   GLU   543     -52.684  25.384   4.358  1.00 47.59           O  
ATOM   4072  CB  GLU   543     -50.645  25.832   2.035  1.00 47.59           C  
ATOM   4073  CG  GLU   543     -49.797  26.560   1.002  1.00 47.59           C  
ATOM   4074  CD  GLU   543     -48.846  25.642   0.251  1.00 47.59           C  
ATOM   4075  OE1 GLU   543     -48.269  26.073  -0.774  1.00 47.59           O  
ATOM   4076  OE2 GLU   543     -48.677  24.482   0.690  1.00 47.59           O  
ATOM   4077  N   ALA   544     -54.108  25.775   2.956  1.00 42.24           N  
ATOM   4078  CA  ALA   544     -55.150  24.754   3.032  1.00 42.24           C  
ATOM   4079  C   ALA   544     -54.547  23.371   3.263  1.00 42.24           C  
ATOM   4080  O   ALA   544     -53.580  22.990   2.599  1.00 42.24           O  
ATOM   4081  CB  ALA   544     -55.992  24.758   1.758  1.00 42.24           C  
ATOM   4082  N   GLY   545     -54.292  22.979   4.462  1.00 35.04           N  
ATOM   4083  CA  GLY   545     -54.468  21.677   5.085  1.00 35.04           C  
ATOM   4084  C   GLY   545     -53.685  20.575   4.396  1.00 35.04           C  
ATOM   4085  O   GLY   545     -53.964  20.235   3.244  1.00 35.04           O  
ATOM   4086  N   ALA   546     -52.349  20.515   4.658  1.00 36.28           N  
ATOM   4087  CA  ALA   546     -51.768  19.243   4.239  1.00 36.28           C  
ATOM   4088  C   ALA   546     -51.480  18.348   5.441  1.00 36.28           C  
ATOM   4089  O   ALA   546     -50.885  18.794   6.426  1.00 36.28           O  
ATOM   4090  CB  ALA   546     -50.490  19.479   3.437  1.00 36.28           C  
ATOM   4091  N   GLY   547     -52.369  17.455   5.882  1.00 17.11           N  
ATOM   4092  CA  GLY   547     -52.257  16.025   6.124  1.00 17.11           C  
ATOM   4093  C   GLY   547     -51.394  15.313   5.100  1.00 17.11           C  
ATOM   4094  O   GLY   547     -51.150  14.109   5.215  1.00 17.11           O  
TER    4095      GLY   547                                                       
END   
