# Supplementary material for: The transformative power of transformers in protein structure prediction
Source: Proc Natl Acad Sci U S A. 2023 Jul 31;120(32):e2303499120. doi: 10.1073/pnas.2303499120 (PMC10410766; doi:10.1073/pnas.2303499120)
Supplement: Supplementary file 2 — Dataset S01 (GZ) [file pnas.2303499120.sd01.gz › SI_Data/predicted_structures/OmegaFold/T1187.pdb]

ATOM      1  N   MET     1      -5.015  -1.583 -21.589  1.00 41.98           N  
ATOM      2  CA  MET     1      -3.971  -1.535 -20.570  1.00 41.98           C  
ATOM      3  C   MET     1      -4.412  -2.263 -19.305  1.00 41.98           C  
ATOM      4  O   MET     1      -5.604  -2.316 -18.997  1.00 41.98           O  
ATOM      5  CB  MET     1      -3.607  -0.087 -20.240  1.00 41.98           C  
ATOM      6  CG  MET     1      -2.520   0.491 -21.132  1.00 41.98           C  
ATOM      7  SD  MET     1      -1.845   2.070 -20.485  1.00 41.98           S  
ATOM      8  CE  MET     1      -1.280   2.834 -22.032  1.00 41.98           C  
ATOM      9  N   GLY     2      -3.613  -3.288 -18.865  1.00 54.58           N  
ATOM     10  CA  GLY     2      -3.852  -4.256 -17.806  1.00 54.58           C  
ATOM     11  C   GLY     2      -4.457  -3.639 -16.559  1.00 54.58           C  
ATOM     12  O   GLY     2      -4.331  -2.434 -16.332  1.00 54.58           O  
ATOM     13  N   GLN     3      -5.594  -4.151 -16.152  1.00 76.23           N  
ATOM     14  CA  GLN     3      -6.289  -3.653 -14.970  1.00 76.23           C  
ATOM     15  C   GLN     3      -5.433  -3.816 -13.718  1.00 76.23           C  
ATOM     16  O   GLN     3      -4.714  -4.808 -13.576  1.00 76.23           O  
ATOM     17  CB  GLN     3      -7.626  -4.374 -14.789  1.00 76.23           C  
ATOM     18  CG  GLN     3      -8.702  -3.929 -15.770  1.00 76.23           C  
ATOM     19  CD  GLN     3     -10.062  -4.528 -15.463  1.00 76.23           C  
ATOM     20  OE1 GLN     3     -10.231  -5.237 -14.465  1.00 76.23           O  
ATOM     21  NE2 GLN     3     -11.040  -4.250 -16.318  1.00 76.23           N  
ATOM     22  N   GLY     4      -5.080  -2.694 -13.152  1.00 88.28           N  
ATOM     23  CA  GLY     4      -4.418  -2.694 -11.857  1.00 88.28           C  
ATOM     24  C   GLY     4      -5.111  -3.573 -10.833  1.00 88.28           C  
ATOM     25  O   GLY     4      -6.172  -4.138 -11.109  1.00 88.28           O  
ATOM     26  N   GLN     5      -4.390  -4.046  -9.884  1.00 94.88           N  
ATOM     27  CA  GLN     5      -4.913  -4.821  -8.764  1.00 94.88           C  
ATOM     28  C   GLN     5      -5.009  -3.969  -7.502  1.00 94.88           C  
ATOM     29  O   GLN     5      -4.279  -2.986  -7.354  1.00 94.88           O  
ATOM     30  CB  GLN     5      -4.038  -6.048  -8.505  1.00 94.88           C  
ATOM     31  CG  GLN     5      -3.973  -7.017  -9.678  1.00 94.88           C  
ATOM     32  CD  GLN     5      -5.300  -7.700  -9.949  1.00 94.88           C  
ATOM     33  OE1 GLN     5      -5.998  -8.121  -9.021  1.00 94.88           O  
ATOM     34  NE2 GLN     5      -5.657  -7.816 -11.224  1.00 94.88           N  
ATOM     35  N   TRP     6      -6.001  -4.264  -6.665  1.00 95.87           N  
ATOM     36  CA  TRP     6      -6.252  -3.532  -5.428  1.00 95.87           C  
ATOM     37  C   TRP     6      -6.350  -4.485  -4.241  1.00 95.87           C  
ATOM     38  O   TRP     6      -7.061  -5.491  -4.302  1.00 95.87           O  
ATOM     39  CB  TRP     6      -7.536  -2.706  -5.543  1.00 95.87           C  
ATOM     40  CG  TRP     6      -7.879  -1.937  -4.302  1.00 95.87           C  
ATOM     41  CD1 TRP     6      -8.763  -2.303  -3.324  1.00 95.87           C  
ATOM     42  CD2 TRP     6      -7.347  -0.669  -3.908  1.00 95.87           C  
ATOM     43  NE1 TRP     6      -8.811  -1.337  -2.345  1.00 95.87           N  
ATOM     44  CE2 TRP     6      -7.953  -0.324  -2.679  1.00 95.87           C  
ATOM     45  CE3 TRP     6      -6.416   0.211  -4.476  1.00 95.87           C  
ATOM     46  CZ2 TRP     6      -7.656   0.864  -2.007  1.00 95.87           C  
ATOM     47  CZ3 TRP     6      -6.122   1.394  -3.806  1.00 95.87           C  
ATOM     48  CH2 TRP     6      -6.741   1.707  -2.584  1.00 95.87           C  
ATOM     49  N   ILE     7      -5.577  -4.243  -3.231  1.00 96.77           N  
ATOM     50  CA  ILE     7      -5.716  -4.931  -1.952  1.00 96.77           C  
ATOM     51  C   ILE     7      -6.296  -3.975  -0.912  1.00 96.77           C  
ATOM     52  O   ILE     7      -5.615  -3.053  -0.459  1.00 96.77           O  
ATOM     53  CB  ILE     7      -4.362  -5.495  -1.465  1.00 96.77           C  
ATOM     54  CG1 ILE     7      -3.707  -6.337  -2.567  1.00 96.77           C  
ATOM     55  CG2 ILE     7      -4.548  -6.316  -0.186  1.00 96.77           C  
ATOM     56  CD1 ILE     7      -2.319  -6.852  -2.210  1.00 96.77           C  
ATOM     57  N   ALA     8      -7.544  -4.225  -0.561  1.00 97.05           N  
ATOM     58  CA  ALA     8      -8.218  -3.363   0.406  1.00 97.05           C  
ATOM     59  C   ALA     8      -7.542  -3.438   1.772  1.00 97.05           C  
ATOM     60  O   ALA     8      -6.893  -4.435   2.097  1.00 97.05           O  
ATOM     61  CB  ALA     8      -9.691  -3.746   0.524  1.00 97.05           C  
ATOM     62  N   ALA     9      -7.736  -2.382   2.549  1.00 97.88           N  
ATOM     63  CA  ALA     9      -7.185  -2.371   3.902  1.00 97.88           C  
ATOM     64  C   ALA     9      -7.593  -3.625   4.670  1.00 97.88           C  
ATOM     65  O   ALA     9      -6.785  -4.205   5.398  1.00 97.88           O  
ATOM     66  CB  ALA     9      -7.638  -1.120   4.651  1.00 97.88           C  
ATOM     67  N   ARG    10      -8.800  -4.098   4.448  1.00 96.58           N  
ATOM     68  CA  ARG    10      -9.324  -5.265   5.150  1.00 96.58           C  
ATOM     69  C   ARG    10      -8.556  -6.525   4.767  1.00 96.58           C  
ATOM     70  O   ARG    10      -8.593  -7.525   5.487  1.00 96.58           O  
ATOM     71  CB  ARG    10     -10.814  -5.449   4.851  1.00 96.58           C  
ATOM     72  CG  ARG    10     -11.717  -4.485   5.604  1.00 96.58           C  
ATOM     73  CD  ARG    10     -11.789  -4.822   7.086  1.00 96.58           C  
ATOM     74  NE  ARG    10     -12.811  -4.033   7.768  1.00 96.58           N  
ATOM     75  CZ  ARG    10     -13.000  -4.013   9.085  1.00 96.58           C  
ATOM     76  NH1 ARG    10     -12.235  -4.740   9.890  1.00 96.58           N  
ATOM     77  NH2 ARG    10     -13.960  -3.259   9.600  1.00 96.58           N  
ATOM     78  N   ASP    11      -7.898  -6.474   3.621  1.00 97.08           N  
ATOM     79  CA  ASP    11      -7.201  -7.663   3.138  1.00 97.08           C  
ATOM     80  C   ASP    11      -5.704  -7.576   3.425  1.00 97.08           C  
ATOM     81  O   ASP    11      -4.951  -8.499   3.109  1.00 97.08           O  
ATOM     82  CB  ASP    11      -7.439  -7.853   1.639  1.00 97.08           C  
ATOM     83  CG  ASP    11      -8.892  -8.137   1.300  1.00 97.08           C  
ATOM     84  OD1 ASP    11      -9.545  -8.919   2.024  1.00 97.08           O  
ATOM     85  OD2 ASP    11      -9.387  -7.576   0.299  1.00 97.08           O  
ATOM     86  N   LEU    12      -5.287  -6.460   4.086  1.00 97.63           N  
ATOM     87  CA  LEU    12      -3.891  -6.304   4.477  1.00 97.63           C  
ATOM     88  C   LEU    12      -3.643  -6.901   5.858  1.00 97.63           C  
ATOM     89  O   LEU    12      -4.568  -7.011   6.667  1.00 97.63           O  
ATOM     90  CB  LEU    12      -3.494  -4.825   4.469  1.00 97.63           C  
ATOM     91  CG  LEU    12      -3.546  -4.117   3.114  1.00 97.63           C  
ATOM     92  CD1 LEU    12      -3.196  -2.641   3.274  1.00 97.63           C  
ATOM     93  CD2 LEU    12      -2.604  -4.790   2.121  1.00 97.63           C  
ATOM     94  N   SER    13      -2.449  -7.362   6.082  1.00 97.10           N  
ATOM     95  CA  SER    13      -1.977  -7.694   7.423  1.00 97.10           C  
ATOM     96  C   SER    13      -1.412  -6.467   8.130  1.00 97.10           C  
ATOM     97  O   SER    13      -0.337  -5.979   7.775  1.00 97.10           O  
ATOM     98  CB  SER    13      -0.914  -8.792   7.361  1.00 97.10           C  
ATOM     99  OG  SER    13      -1.446  -9.975   6.791  1.00 97.10           O  
ATOM    100  N   ILE    14      -2.178  -5.958   9.075  1.00 97.08           N  
ATOM    101  CA  ILE    14      -1.800  -4.800   9.878  1.00 97.08           C  
ATOM    102  C   ILE    14      -1.565  -5.229  11.325  1.00 97.08           C  
ATOM    103  O   ILE    14      -2.488  -5.690  12.000  1.00 97.08           O  
ATOM    104  CB  ILE    14      -2.876  -3.693   9.816  1.00 97.08           C  
ATOM    105  CG1 ILE    14      -3.145  -3.291   8.361  1.00 97.08           C  
ATOM    106  CG2 ILE    14      -2.453  -2.480  10.649  1.00 97.08           C  
ATOM    107  CD1 ILE    14      -4.305  -2.320   8.191  1.00 97.08           C  
ATOM    108  N   THR    15      -0.302  -5.119  11.789  1.00 95.73           N  
ATOM    109  CA  THR    15       0.075  -5.550  13.131  1.00 95.73           C  
ATOM    110  C   THR    15      -0.778  -4.847  14.184  1.00 95.73           C  
ATOM    111  O   THR    15      -0.878  -3.619  14.190  1.00 95.73           O  
ATOM    112  CB  THR    15       1.565  -5.276  13.407  1.00 95.73           C  
ATOM    113  OG1 THR    15       2.360  -5.979  12.444  1.00 95.73           O  
ATOM    114  CG2 THR    15       1.958  -5.736  14.807  1.00 95.73           C  
ATOM    115  N   TRP    16      -1.467  -5.606  15.005  1.00 95.96           N  
ATOM    116  CA  TRP    16      -2.238  -5.219  16.181  1.00 95.96           C  
ATOM    117  C   TRP    16      -3.592  -4.642  15.780  1.00 95.96           C  
ATOM    118  O   TRP    16      -4.212  -3.904  16.549  1.00 95.96           O  
ATOM    119  CB  TRP    16      -1.464  -4.199  17.021  1.00 95.96           C  
ATOM    120  CG  TRP    16      -0.049  -4.600  17.314  1.00 95.96           C  
ATOM    121  CD1 TRP    16       1.083  -3.882  17.047  1.00 95.96           C  
ATOM    122  CD2 TRP    16       0.383  -5.818  17.928  1.00 95.96           C  
ATOM    123  NE1 TRP    16       2.195  -4.581  17.459  1.00 95.96           N  
ATOM    124  CE2 TRP    16       1.793  -5.772  18.002  1.00 95.96           C  
ATOM    125  CE3 TRP    16      -0.286  -6.946  18.423  1.00 95.96           C  
ATOM    126  CZ2 TRP    16       2.546  -6.811  18.553  1.00 95.96           C  
ATOM    127  CZ3 TRP    16       0.466  -7.979  18.970  1.00 95.96           C  
ATOM    128  CH2 TRP    16       1.867  -7.902  19.030  1.00 95.96           C  
ATOM    129  N   VAL    17      -4.037  -4.913  14.534  1.00 96.77           N  
ATOM    130  CA  VAL    17      -5.203  -4.217  13.999  1.00 96.77           C  
ATOM    131  C   VAL    17      -6.453  -4.632  14.772  1.00 96.77           C  
ATOM    132  O   VAL    17      -7.464  -3.926  14.755  1.00 96.77           O  
ATOM    133  CB  VAL    17      -5.390  -4.498  12.492  1.00 96.77           C  
ATOM    134  CG1 VAL    17      -5.884  -5.926  12.266  1.00 96.77           C  
ATOM    135  CG2 VAL    17      -6.359  -3.490  11.877  1.00 96.77           C  
ATOM    136  N   ASP    18      -6.476  -5.684  15.536  1.00 95.86           N  
ATOM    137  CA  ASP    18      -7.668  -6.181  16.215  1.00 95.86           C  
ATOM    138  C   ASP    18      -7.840  -5.517  17.579  1.00 95.86           C  
ATOM    139  O   ASP    18      -8.845  -5.734  18.259  1.00 95.86           O  
ATOM    140  CB  ASP    18      -7.601  -7.701  16.374  1.00 95.86           C  
ATOM    141  CG  ASP    18      -7.711  -8.441  15.052  1.00 95.86           C  
ATOM    142  OD1 ASP    18      -8.452  -7.982  14.156  1.00 95.86           O  
ATOM    143  OD2 ASP    18      -7.054  -9.494  14.907  1.00 95.86           O  
ATOM    144  N   ASN    19      -6.871  -4.715  17.995  1.00 96.34           N  
ATOM    145  CA  ASN    19      -6.947  -3.978  19.251  1.00 96.34           C  
ATOM    146  C   ASN    19      -7.385  -2.533  19.028  1.00 96.34           C  
ATOM    147  O   ASN    19      -6.623  -1.723  18.498  1.00 96.34           O  
ATOM    148  CB  ASN    19      -5.602  -4.018  19.980  1.00 96.34           C  
ATOM    149  CG  ASN    19      -5.702  -3.546  21.417  1.00 96.34           C  
ATOM    150  OD1 ASN    19      -6.536  -2.699  21.749  1.00 96.34           O  
ATOM    151  ND2 ASN    19      -4.852  -4.090  22.280  1.00 96.34           N  
ATOM    152  N   PRO    20      -8.630  -2.183  19.459  1.00 96.18           N  
ATOM    153  CA  PRO    20      -9.173  -0.859  19.144  1.00 96.18           C  
ATOM    154  C   PRO    20      -8.408   0.270  19.830  1.00 96.18           C  
ATOM    155  O   PRO    20      -8.615   1.444  19.510  1.00 96.18           O  
ATOM    156  CB  PRO    20     -10.612  -0.937  19.661  1.00 96.18           C  
ATOM    157  CG  PRO    20     -10.606  -2.066  20.640  1.00 96.18           C  
ATOM    158  CD  PRO    20      -9.584  -3.074  20.200  1.00 96.18           C  
ATOM    159  N   GLN    21      -7.560  -0.094  20.811  1.00 96.93           N  
ATOM    160  CA  GLN    21      -6.691   0.925  21.390  1.00 96.93           C  
ATOM    161  C   GLN    21      -5.659   1.409  20.376  1.00 96.93           C  
ATOM    162  O   GLN    21      -5.179   2.541  20.463  1.00 96.93           O  
ATOM    163  CB  GLN    21      -5.989   0.386  22.637  1.00 96.93           C  
ATOM    164  CG  GLN    21      -5.201   1.440  23.403  1.00 96.93           C  
ATOM    165  CD  GLN    21      -4.543   0.887  24.653  1.00 96.93           C  
ATOM    166  OE1 GLN    21      -4.866  -0.216  25.105  1.00 96.93           O  
ATOM    167  NE2 GLN    21      -3.614   1.650  25.221  1.00 96.93           N  
ATOM    168  N   TYR    22      -5.361   0.486  19.359  1.00 97.01           N  
ATOM    169  CA  TYR    22      -4.279   0.795  18.431  1.00 97.01           C  
ATOM    170  C   TYR    22      -4.828   1.168  17.059  1.00 97.01           C  
ATOM    171  O   TYR    22      -4.332   2.097  16.416  1.00 97.01           O  
ATOM    172  CB  TYR    22      -3.322  -0.394  18.305  1.00 97.01           C  
ATOM    173  CG  TYR    22      -2.673  -0.791  19.608  1.00 97.01           C  
ATOM    174  CD1 TYR    22      -2.243   0.173  20.517  1.00 97.01           C  
ATOM    175  CD2 TYR    22      -2.487  -2.130  19.933  1.00 97.01           C  
ATOM    176  CE1 TYR    22      -1.643  -0.188  21.719  1.00 97.01           C  
ATOM    177  CE2 TYR    22      -1.888  -2.503  21.132  1.00 97.01           C  
ATOM    178  CZ  TYR    22      -1.470  -1.527  22.017  1.00 97.01           C  
ATOM    179  OH  TYR    22      -0.876  -1.890  23.205  1.00 97.01           O  
ATOM    180  N   TRP    23      -5.876   0.496  16.595  1.00 97.61           N  
ATOM    181  CA  TRP    23      -6.490   0.722  15.291  1.00 97.61           C  
ATOM    182  C   TRP    23      -8.010   0.753  15.402  1.00 97.61           C  
ATOM    183  O   TRP    23      -8.596   0.016  16.199  1.00 97.61           O  
ATOM    184  CB  TRP    23      -6.060  -0.362  14.299  1.00 97.61           C  
ATOM    185  CG  TRP    23      -4.598  -0.341  13.969  1.00 97.61           C  
ATOM    186  CD1 TRP    23      -3.591  -0.970  14.646  1.00 97.61           C  
ATOM    187  CD2 TRP    23      -3.979   0.351  12.880  1.00 97.61           C  
ATOM    188  NE1 TRP    23      -2.382  -0.712  14.042  1.00 97.61           N  
ATOM    189  CE2 TRP    23      -2.592   0.095  12.957  1.00 97.61           C  
ATOM    190  CE3 TRP    23      -4.463   1.162  11.844  1.00 97.61           C  
ATOM    191  CZ2 TRP    23      -1.683   0.623  12.037  1.00 97.61           C  
ATOM    192  CZ3 TRP    23      -3.557   1.686  10.930  1.00 97.61           C  
ATOM    193  CH2 TRP    23      -2.183   1.413  11.034  1.00 97.61           C  
ATOM    194  N   THR    24      -8.677   1.584  14.606  1.00 97.50           N  
ATOM    195  CA  THR    24     -10.129   1.622  14.477  1.00 97.50           C  
ATOM    196  C   THR    24     -10.546   1.517  13.013  1.00 97.50           C  
ATOM    197  O   THR    24     -10.000   2.214  12.155  1.00 97.50           O  
ATOM    198  CB  THR    24     -10.711   2.910  15.088  1.00 97.50           C  
ATOM    199  OG1 THR    24     -10.335   2.990  16.469  1.00 97.50           O  
ATOM    200  CG2 THR    24     -12.233   2.929  14.986  1.00 97.50           C  
ATOM    201  N   TRP    25     -11.500   0.621  12.760  1.00 97.27           N  
ATOM    202  CA  TRP    25     -12.050   0.505  11.413  1.00 97.27           C  
ATOM    203  C   TRP    25     -13.164   1.522  11.190  1.00 97.27           C  
ATOM    204  O   TRP    25     -14.007   1.730  12.066  1.00 97.27           O  
ATOM    205  CB  TRP    25     -12.577  -0.912  11.167  1.00 97.27           C  
ATOM    206  CG  TRP    25     -11.504  -1.956  11.089  1.00 97.27           C  
ATOM    207  CD1 TRP    25     -11.146  -2.844  12.066  1.00 97.27           C  
ATOM    208  CD2 TRP    25     -10.646  -2.218   9.974  1.00 97.27           C  
ATOM    209  NE1 TRP    25     -10.116  -3.643  11.624  1.00 97.27           N  
ATOM    210  CE2 TRP    25      -9.791  -3.280  10.345  1.00 97.27           C  
ATOM    211  CE3 TRP    25     -10.518  -1.658   8.696  1.00 97.27           C  
ATOM    212  CZ2 TRP    25      -8.820  -3.793   9.481  1.00 97.27           C  
ATOM    213  CZ3 TRP    25      -9.551  -2.170   7.838  1.00 97.27           C  
ATOM    214  CH2 TRP    25      -8.716  -3.227   8.237  1.00 97.27           C  
ATOM    215  N   LYS    26     -13.143   2.185   9.970  1.00 96.80           N  
ATOM    216  CA  LYS    26     -14.151   3.169   9.583  1.00 96.80           C  
ATOM    217  C   LYS    26     -14.720   2.859   8.202  1.00 96.80           C  
ATOM    218  O   LYS    26     -13.982   2.476   7.292  1.00 96.80           O  
ATOM    219  CB  LYS    26     -13.559   4.579   9.601  1.00 96.80           C  
ATOM    220  CG  LYS    26     -13.067   5.027  10.969  1.00 96.80           C  
ATOM    221  CD  LYS    26     -12.513   6.445  10.928  1.00 96.80           C  
ATOM    222  CE  LYS    26     -12.074   6.915  12.308  1.00 96.80           C  
ATOM    223  NZ  LYS    26     -11.502   8.295  12.267  1.00 96.80           N  
ATOM    224  N   THR    27     -16.012   3.020   8.119  1.00 96.46           N  
ATOM    225  CA  THR    27     -16.655   2.916   6.813  1.00 96.46           C  
ATOM    226  C   THR    27     -16.777   4.289   6.159  1.00 96.46           C  
ATOM    227  O   THR    27     -17.423   5.186   6.704  1.00 96.46           O  
ATOM    228  CB  THR    27     -18.049   2.272   6.927  1.00 96.46           C  
ATOM    229  OG1 THR    27     -17.923   0.977   7.527  1.00 96.46           O  
ATOM    230  CG2 THR    27     -18.699   2.123   5.555  1.00 96.46           C  
ATOM    231  N   VAL    28     -16.038   4.562   5.074  1.00 93.76           N  
ATOM    232  CA  VAL    28     -16.065   5.883   4.455  1.00 93.76           C  
ATOM    233  C   VAL    28     -17.032   5.880   3.272  1.00 93.76           C  
ATOM    234  O   VAL    28     -17.461   6.940   2.810  1.00 93.76           O  
ATOM    235  CB  VAL    28     -14.658   6.322   3.992  1.00 93.76           C  
ATOM    236  CG1 VAL    28     -13.768   6.637   5.193  1.00 93.76           C  
ATOM    237  CG2 VAL    28     -14.022   5.240   3.121  1.00 93.76           C  
ATOM    238  N   ASP    29     -17.335   4.629   2.738  1.00 90.56           N  
ATOM    239  CA  ASP    29     -18.359   4.344   1.737  1.00 90.56           C  
ATOM    240  C   ASP    29     -18.890   2.920   1.884  1.00 90.56           C  
ATOM    241  O   ASP    29     -18.317   2.111   2.616  1.00 90.56           O  
ATOM    242  CB  ASP    29     -17.804   4.555   0.326  1.00 90.56           C  
ATOM    243  CG  ASP    29     -18.877   4.508  -0.746  1.00 90.56           C  
ATOM    244  OD1 ASP    29     -19.765   3.631  -0.683  1.00 90.56           O  
ATOM    245  OD2 ASP    29     -18.833   5.354  -1.665  1.00 90.56           O  
ATOM    246  N   PRO    30     -20.045   2.703   1.432  1.00 90.95           N  
ATOM    247  CA  PRO    30     -20.665   1.408   1.721  1.00 90.95           C  
ATOM    248  C   PRO    30     -19.748   0.230   1.401  1.00 90.95           C  
ATOM    249  O   PRO    30     -19.836  -0.818   2.045  1.00 90.95           O  
ATOM    250  CB  PRO    30     -21.901   1.399   0.818  1.00 90.95           C  
ATOM    251  CG  PRO    30     -22.279   2.838   0.674  1.00 90.95           C  
ATOM    252  CD  PRO    30     -21.026   3.666   0.703  1.00 90.95           C  
ATOM    253  N   ASN    31     -18.727   0.513   0.624  1.00 88.83           N  
ATOM    254  CA  ASN    31     -17.928  -0.647   0.242  1.00 88.83           C  
ATOM    255  C   ASN    31     -16.448  -0.434   0.548  1.00 88.83           C  
ATOM    256  O   ASN    31     -15.596  -1.187   0.073  1.00 88.83           O  
ATOM    257  CB  ASN    31     -18.122  -0.968  -1.242  1.00 88.83           C  
ATOM    258  CG  ASN    31     -19.551  -1.347  -1.575  1.00 88.83           C  
ATOM    259  OD1 ASN    31     -20.171  -2.154  -0.877  1.00 88.83           O  
ATOM    260  ND2 ASN    31     -20.084  -0.767  -2.644  1.00 88.83           N  
ATOM    261  N   ILE    32     -16.211   0.676   1.294  1.00 93.75           N  
ATOM    262  CA  ILE    32     -14.803   0.963   1.548  1.00 93.75           C  
ATOM    263  C   ILE    32     -14.568   1.101   3.051  1.00 93.75           C  
ATOM    264  O   ILE    32     -15.096   2.015   3.687  1.00 93.75           O  
ATOM    265  CB  ILE    32     -14.347   2.245   0.815  1.00 93.75           C  
ATOM    266  CG1 ILE    32     -14.579   2.108  -0.694  1.00 93.75           C  
ATOM    267  CG2 ILE    32     -12.876   2.545   1.118  1.00 93.75           C  
ATOM    268  CD1 ILE    32     -14.308   3.383  -1.480  1.00 93.75           C  
ATOM    269  N   GLU    33     -13.873   0.141   3.563  1.00 96.92           N  
ATOM    270  CA  GLU    33     -13.441   0.242   4.954  1.00 96.92           C  
ATOM    271  C   GLU    33     -11.964   0.612   5.047  1.00 96.92           C  
ATOM    272  O   GLU    33     -11.136   0.074   4.309  1.00 96.92           O  
ATOM    273  CB  GLU    33     -13.703  -1.071   5.695  1.00 96.92           C  
ATOM    274  CG  GLU    33     -15.180  -1.380   5.896  1.00 96.92           C  
ATOM    275  CD  GLU    33     -15.424  -2.598   6.772  1.00 96.92           C  
ATOM    276  OE1 GLU    33     -15.915  -2.437   7.913  1.00 96.92           O  
ATOM    277  OE2 GLU    33     -15.122  -3.723   6.315  1.00 96.92           O  
ATOM    278  N   VAL    34     -11.696   1.507   5.926  1.00 98.12           N  
ATOM    279  CA  VAL    34     -10.318   1.949   6.112  1.00 98.12           C  
ATOM    280  C   VAL    34      -9.894   1.726   7.562  1.00 98.12           C  
ATOM    281  O   VAL    34     -10.740   1.591   8.449  1.00 98.12           O  
ATOM    282  CB  VAL    34     -10.142   3.436   5.728  1.00 98.12           C  
ATOM    283  CG1 VAL    34     -10.495   3.659   4.258  1.00 98.12           C  
ATOM    284  CG2 VAL    34     -11.000   4.324   6.627  1.00 98.12           C  
ATOM    285  N   ALA    35      -8.593   1.562   7.740  1.00 98.02           N  
ATOM    286  CA  ALA    35      -8.046   1.392   9.083  1.00 98.02           C  
ATOM    287  C   ALA    35      -7.326   2.656   9.546  1.00 98.02           C  
ATOM    288  O   ALA    35      -6.362   3.096   8.914  1.00 98.02           O  
ATOM    289  CB  ALA    35      -7.096   0.198   9.123  1.00 98.02           C  
ATOM    290  N   GLU    36      -7.778   3.208  10.587  1.00 97.79           N  
ATOM    291  CA  GLU    36      -7.165   4.404  11.156  1.00 97.79           C  
ATOM    292  C   GLU    36      -6.246   4.053  12.323  1.00 97.79           C  
ATOM    293  O   GLU    36      -6.662   3.372  13.263  1.00 97.79           O  
ATOM    294  CB  GLU    36      -8.239   5.394  11.612  1.00 97.79           C  
ATOM    295  CG  GLU    36      -7.680   6.663  12.239  1.00 97.79           C  
ATOM    296  CD  GLU    36      -8.759   7.633  12.695  1.00 97.79           C  
ATOM    297  OE1 GLU    36      -8.469   8.511  13.538  1.00 97.79           O  
ATOM    298  OE2 GLU    36      -9.905   7.512  12.206  1.00 97.79           O  
ATOM    299  N   LEU    37      -5.005   4.474  12.259  1.00 97.23           N  
ATOM    300  CA  LEU    37      -4.027   4.258  13.320  1.00 97.23           C  
ATOM    301  C   LEU    37      -4.258   5.224  14.477  1.00 97.23           C  
ATOM    302  O   LEU    37      -4.155   6.441  14.306  1.00 97.23           O  
ATOM    303  CB  LEU    37      -2.604   4.423  12.779  1.00 97.23           C  
ATOM    304  CG  LEU    37      -1.473   4.308  13.801  1.00 97.23           C  
ATOM    305  CD1 LEU    37      -1.449   2.910  14.410  1.00 97.23           C  
ATOM    306  CD2 LEU    37      -0.132   4.639  13.154  1.00 97.23           C  
ATOM    307  N   ARG    38      -4.510   4.725  15.678  1.00 96.78           N  
ATOM    308  CA  ARG    38      -4.674   5.556  16.867  1.00 96.78           C  
ATOM    309  C   ARG    38      -3.345   5.744  17.590  1.00 96.78           C  
ATOM    310  O   ARG    38      -2.893   6.874  17.786  1.00 96.78           O  
ATOM    311  CB  ARG    38      -5.704   4.940  17.816  1.00 96.78           C  
ATOM    312  CG  ARG    38      -7.106   4.857  17.233  1.00 96.78           C  
ATOM    313  CD  ARG    38      -8.135   4.482  18.290  1.00 96.78           C  
ATOM    314  NE  ARG    38      -8.419   5.600  19.186  1.00 96.78           N  
ATOM    315  CZ  ARG    38      -9.416   5.631  20.067  1.00 96.78           C  
ATOM    316  NH1 ARG    38     -10.246   4.601  20.189  1.00 96.78           N  
ATOM    317  NH2 ARG    38      -9.583   6.699  20.833  1.00 96.78           N  
ATOM    318  N   ARG    39      -2.760   4.596  17.747  1.00 94.93           N  
ATOM    319  CA  ARG    39      -1.466   4.731  18.409  1.00 94.93           C  
ATOM    320  C   ARG    39      -0.725   3.399  18.441  1.00 94.93           C  
ATOM    321  O   ARG    39      -1.221   2.420  19.003  1.00 94.93           O  
ATOM    322  CB  ARG    39      -1.643   5.267  19.831  1.00 94.93           C  
ATOM    323  CG  ARG    39      -0.334   5.517  20.562  1.00 94.93           C  
ATOM    324  CD  ARG    39      -0.566   5.980  21.993  1.00 94.93           C  
ATOM    325  NE  ARG    39       0.692   6.227  22.691  1.00 94.93           N  
ATOM    326  CZ  ARG    39       0.796   6.534  23.981  1.00 94.93           C  
ATOM    327  NH1 ARG    39      -0.287   6.638  24.743  1.00 94.93           N  
ATOM    328  NH2 ARG    39       1.992   6.739  24.515  1.00 94.93           N  
ATOM    329  N   VAL    40       0.532   3.295  17.861  1.00 94.83           N  
ATOM    330  CA  VAL    40       1.361   2.095  17.910  1.00 94.83           C  
ATOM    331  C   VAL    40       2.828   2.487  18.066  1.00 94.83           C  
ATOM    332  O   VAL    40       3.237   3.570  17.641  1.00 94.83           O  
ATOM    333  CB  VAL    40       1.173   1.224  16.648  1.00 94.83           C  
ATOM    334  CG1 VAL    40      -0.225   0.608  16.620  1.00 94.83           C  
ATOM    335  CG2 VAL    40       1.421   2.051  15.387  1.00 94.83           C  
ATOM    336  N   ALA    41       3.525   1.610  18.635  1.00 91.65           N  
ATOM    337  CA  ALA    41       4.968   1.827  18.709  1.00 91.65           C  
ATOM    338  C   ALA    41       5.662   1.344  17.439  1.00 91.65           C  
ATOM    339  O   ALA    41       6.753   1.812  17.104  1.00 91.65           O  
ATOM    340  CB  ALA    41       5.550   1.122  19.932  1.00 91.65           C  
ATOM    341  N   TRP    42       5.005   0.295  16.805  1.00 90.40           N  
ATOM    342  CA  TRP    42       5.519  -0.307  15.578  1.00 90.40           C  
ATOM    343  C   TRP    42       4.470  -0.271  14.473  1.00 90.40           C  
ATOM    344  O   TRP    42       3.426  -0.920  14.578  1.00 90.40           O  
ATOM    345  CB  TRP    42       5.964  -1.750  15.832  1.00 90.40           C  
ATOM    346  CG  TRP    42       7.093  -1.877  16.810  1.00 90.40           C  
ATOM    347  CD1 TRP    42       7.873  -0.868  17.303  1.00 90.40           C  
ATOM    348  CD2 TRP    42       7.571  -3.084  17.411  1.00 90.40           C  
ATOM    349  NE1 TRP    42       8.808  -1.376  18.175  1.00 90.40           N  
ATOM    350  CE2 TRP    42       8.645  -2.732  18.259  1.00 90.40           C  
ATOM    351  CE3 TRP    42       7.195  -4.431  17.314  1.00 90.40           C  
ATOM    352  CZ2 TRP    42       9.347  -3.680  19.007  1.00 90.40           C  
ATOM    353  CZ3 TRP    42       7.895  -5.373  18.060  1.00 90.40           C  
ATOM    354  CH2 TRP    42       8.959  -4.991  18.894  1.00 90.40           C  
ATOM    355  N   LEU    43       4.797   0.516  13.466  1.00 94.74           N  
ATOM    356  CA  LEU    43       3.934   0.501  12.290  1.00 94.74           C  
ATOM    357  C   LEU    43       4.406  -0.541  11.282  1.00 94.74           C  
ATOM    358  O   LEU    43       5.518  -0.444  10.758  1.00 94.74           O  
ATOM    359  CB  LEU    43       3.899   1.884  11.634  1.00 94.74           C  
ATOM    360  CG  LEU    43       3.023   2.021  10.388  1.00 94.74           C  
ATOM    361  CD1 LEU    43       1.550   1.881  10.757  1.00 94.74           C  
ATOM    362  CD2 LEU    43       3.281   3.355   9.696  1.00 94.74           C  
ATOM    363  N   ASP    44       3.623  -1.611  11.106  1.00 94.66           N  
ATOM    364  CA  ASP    44       3.934  -2.733  10.226  1.00 94.66           C  
ATOM    365  C   ASP    44       2.699  -3.179   9.447  1.00 94.66           C  
ATOM    366  O   ASP    44       1.781  -3.775  10.016  1.00 94.66           O  
ATOM    367  CB  ASP    44       4.500  -3.905  11.030  1.00 94.66           C  
ATOM    368  CG  ASP    44       5.090  -4.996  10.153  1.00 94.66           C  
ATOM    369  OD1 ASP    44       5.272  -4.769   8.937  1.00 94.66           O  
ATOM    370  OD2 ASP    44       5.373  -6.093  10.682  1.00 94.66           O  
ATOM    371  N   ILE    45       2.700  -2.804   8.113  1.00 96.80           N  
ATOM    372  CA  ILE    45       1.609  -3.118   7.196  1.00 96.80           C  
ATOM    373  C   ILE    45       2.149  -3.896   5.998  1.00 96.80           C  
ATOM    374  O   ILE    45       3.120  -3.477   5.364  1.00 96.80           O  
ATOM    375  CB  ILE    45       0.884  -1.839   6.721  1.00 96.80           C  
ATOM    376  CG1 ILE    45       0.439  -0.999   7.924  1.00 96.80           C  
ATOM    377  CG2 ILE    45      -0.309  -2.194   5.829  1.00 96.80           C  
ATOM    378  CD1 ILE    45       0.001   0.414   7.564  1.00 96.80           C  
ATOM    379  N   TYR    46       1.597  -5.064   5.806  1.00 95.91           N  
ATOM    380  CA  TYR    46       2.078  -5.740   4.607  1.00 95.91           C  
ATOM    381  C   TYR    46       0.944  -6.478   3.905  1.00 95.91           C  
ATOM    382  O   TYR    46      -0.101  -6.738   4.505  1.00 95.91           O  
ATOM    383  CB  TYR    46       3.201  -6.721   4.957  1.00 95.91           C  
ATOM    384  CG  TYR    46       2.769  -7.833   5.883  1.00 95.91           C  
ATOM    385  CD1 TYR    46       2.752  -7.648   7.264  1.00 95.91           C  
ATOM    386  CD2 TYR    46       2.379  -9.069   5.379  1.00 95.91           C  
ATOM    387  CE1 TYR    46       2.357  -8.670   8.121  1.00 95.91           C  
ATOM    388  CE2 TYR    46       1.982 -10.098   6.227  1.00 95.91           C  
ATOM    389  CZ  TYR    46       1.974  -9.889   7.594  1.00 95.91           C  
ATOM    390  OH  TYR    46       1.582 -10.905   8.438  1.00 95.91           O  
ATOM    391  N   GLY    47       1.020  -6.742   2.594  1.00 96.10           N  
ATOM    392  CA  GLY    47       0.130  -7.469   1.703  1.00 96.10           C  
ATOM    393  C   GLY    47       0.864  -8.399   0.754  1.00 96.10           C  
ATOM    394  O   GLY    47       2.068  -8.249   0.537  1.00 96.10           O  
ATOM    395  N   LYS    48       0.156  -9.436   0.325  1.00 94.22           N  
ATOM    396  CA  LYS    48       0.717 -10.390  -0.627  1.00 94.22           C  
ATOM    397  C   LYS    48      -0.184 -10.542  -1.849  1.00 94.22           C  
ATOM    398  O   LYS    48      -1.410 -10.472  -1.735  1.00 94.22           O  
ATOM    399  CB  LYS    48       0.931 -11.750   0.039  1.00 94.22           C  
ATOM    400  CG  LYS    48       1.966 -11.737   1.155  1.00 94.22           C  
ATOM    401  CD  LYS    48       2.138 -13.119   1.773  1.00 94.22           C  
ATOM    402  CE  LYS    48       3.137 -13.097   2.922  1.00 94.22           C  
ATOM    403  NZ  LYS    48       3.277 -14.440   3.560  1.00 94.22           N  
ATOM    404  N   ILE    49       0.460 -10.635  -2.953  1.00 93.26           N  
ATOM    405  CA  ILE    49      -0.288 -10.909  -4.175  1.00 93.26           C  
ATOM    406  C   ILE    49       0.412 -12.007  -4.974  1.00 93.26           C  
ATOM    407  O   ILE    49       1.642 -12.035  -5.055  1.00 93.26           O  
ATOM    408  CB  ILE    49      -0.448  -9.637  -5.038  1.00 93.26           C  
ATOM    409  CG1 ILE    49      -1.479  -9.871  -6.148  1.00 93.26           C  
ATOM    410  CG2 ILE    49       0.901  -9.209  -5.624  1.00 93.26           C  
ATOM    411  CD1 ILE    49      -2.013  -8.591  -6.776  1.00 93.26           C  
ATOM    412  N   GLU    50      -0.363 -12.910  -5.473  1.00 90.62           N  
ATOM    413  CA  GLU    50       0.172 -13.970  -6.322  1.00 90.62           C  
ATOM    414  C   GLU    50       0.443 -13.463  -7.735  1.00 90.62           C  
ATOM    415  O   GLU    50      -0.389 -12.767  -8.320  1.00 90.62           O  
ATOM    416  CB  GLU    50      -0.790 -15.161  -6.365  1.00 90.62           C  
ATOM    417  CG  GLU    50      -0.972 -15.854  -5.023  1.00 90.62           C  
ATOM    418  CD  GLU    50      -1.913 -17.047  -5.087  1.00 90.62           C  
ATOM    419  OE1 GLU    50      -2.116 -17.716  -4.048  1.00 90.62           O  
ATOM    420  OE2 GLU    50      -2.450 -17.316  -6.184  1.00 90.62           O  
ATOM    421  N   THR    51       1.563 -13.796  -8.271  1.00 88.90           N  
ATOM    422  CA  THR    51       1.971 -13.279  -9.572  1.00 88.90           C  
ATOM    423  C   THR    51       1.087 -13.845 -10.680  1.00 88.90           C  
ATOM    424  O   THR    51       1.060 -13.315 -11.792  1.00 88.90           O  
ATOM    425  CB  THR    51       3.445 -13.611  -9.868  1.00 88.90           C  
ATOM    426  OG1 THR    51       3.654 -15.019  -9.707  1.00 88.90           O  
ATOM    427  CG2 THR    51       4.378 -12.859  -8.924  1.00 88.90           C  
ATOM    428  N   LYS    52       0.332 -14.982 -10.380  1.00 87.90           N  
ATOM    429  CA  LYS    52      -0.561 -15.522 -11.401  1.00 87.90           C  
ATOM    430  C   LYS    52      -1.708 -14.559 -11.694  1.00 87.90           C  
ATOM    431  O   LYS    52      -2.370 -14.670 -12.728  1.00 87.90           O  
ATOM    432  CB  LYS    52      -1.114 -16.880 -10.967  1.00 87.90           C  
ATOM    433  CG  LYS    52      -2.050 -16.813  -9.770  1.00 87.90           C  
ATOM    434  CD  LYS    52      -2.560 -18.195  -9.381  1.00 87.90           C  
ATOM    435  CE  LYS    52      -3.523 -18.125  -8.203  1.00 87.90           C  
ATOM    436  NZ  LYS    52      -4.055 -19.473  -7.842  1.00 87.90           N  
ATOM    437  N   ASN    53      -1.927 -13.619 -10.782  1.00 89.99           N  
ATOM    438  CA  ASN    53      -3.001 -12.647 -10.958  1.00 89.99           C  
ATOM    439  C   ASN    53      -2.515 -11.400 -11.691  1.00 89.99           C  
ATOM    440  O   ASN    53      -3.257 -10.427 -11.829  1.00 89.99           O  
ATOM    441  CB  ASN    53      -3.606 -12.266  -9.605  1.00 89.99           C  
ATOM    442  CG  ASN    53      -4.289 -13.433  -8.920  1.00 89.99           C  
ATOM    443  OD1 ASN    53      -4.935 -14.258  -9.570  1.00 89.99           O  
ATOM    444  ND2 ASN    53      -4.149 -13.512  -7.602  1.00 89.99           N  
ATOM    445  N   LEU    54      -1.258 -11.434 -12.102  1.00 90.78           N  
ATOM    446  CA  LEU    54      -0.673 -10.297 -12.804  1.00 90.78           C  
ATOM    447  C   LEU    54      -0.260 -10.686 -14.220  1.00 90.78           C  
ATOM    448  O   LEU    54      -0.114 -11.872 -14.525  1.00 90.78           O  
ATOM    449  CB  LEU    54       0.538  -9.758 -12.037  1.00 90.78           C  
ATOM    450  CG  LEU    54       0.292  -9.348 -10.585  1.00 90.78           C  
ATOM    451  CD1 LEU    54       1.609  -8.982  -9.907  1.00 90.78           C  
ATOM    452  CD2 LEU    54      -0.691  -8.184 -10.517  1.00 90.78           C  
ATOM    453  N   ILE    55      -0.140  -9.661 -15.056  1.00 89.87           N  
ATOM    454  CA  ILE    55       0.249  -9.895 -16.442  1.00 89.87           C  
ATOM    455  C   ILE    55       1.741 -10.209 -16.514  1.00 89.87           C  
ATOM    456  O   ILE    55       2.562  -9.489 -15.942  1.00 89.87           O  
ATOM    457  CB  ILE    55      -0.086  -8.679 -17.335  1.00 89.87           C  
ATOM    458  CG1 ILE    55      -1.587  -8.373 -17.280  1.00 89.87           C  
ATOM    459  CG2 ILE    55       0.370  -8.926 -18.776  1.00 89.87           C  
ATOM    460  CD1 ILE    55      -1.966  -7.023 -17.872  1.00 89.87           C  
ATOM    461  N   ARG    56       2.069 -11.206 -17.231  1.00 87.48           N  
ATOM    462  CA  ARG    56       3.458 -11.617 -17.407  1.00 87.48           C  
ATOM    463  C   ARG    56       4.252 -10.555 -18.160  1.00 87.48           C  
ATOM    464  O   ARG    56       3.682  -9.770 -18.921  1.00 87.48           O  
ATOM    465  CB  ARG    56       3.534 -12.952 -18.150  1.00 87.48           C  
ATOM    466  CG  ARG    56       2.967 -14.126 -17.368  1.00 87.48           C  
ATOM    467  CD  ARG    56       3.108 -15.435 -18.132  1.00 87.48           C  
ATOM    468  NE  ARG    56       2.516 -16.552 -17.402  1.00 87.48           N  
ATOM    469  CZ  ARG    56       2.390 -17.787 -17.879  1.00 87.48           C  
ATOM    470  NH1 ARG    56       2.815 -18.089 -19.100  1.00 87.48           N  
ATOM    471  NH2 ARG    56       1.835 -18.728 -17.129  1.00 87.48           N  
ATOM    472  N   LYS    57       5.594 -10.624 -17.832  1.00 89.38           N  
ATOM    473  CA  LYS    57       6.541  -9.748 -18.517  1.00 89.38           C  
ATOM    474  C   LYS    57       6.081  -8.294 -18.464  1.00 89.38           C  
ATOM    475  O   LYS    57       6.069  -7.604 -19.485  1.00 89.38           O  
ATOM    476  CB  LYS    57       6.724 -10.187 -19.970  1.00 89.38           C  
ATOM    477  CG  LYS    57       7.332 -11.573 -20.126  1.00 89.38           C  
ATOM    478  CD  LYS    57       7.547 -11.928 -21.592  1.00 89.38           C  
ATOM    479  CE  LYS    57       8.180 -13.304 -21.748  1.00 89.38           C  
ATOM    480  NZ  LYS    57       8.326 -13.687 -23.184  1.00 89.38           N  
ATOM    481  N   THR    58       5.498  -7.933 -17.366  1.00 91.39           N  
ATOM    482  CA  THR    58       5.042  -6.568 -17.125  1.00 91.39           C  
ATOM    483  C   THR    58       5.620  -6.028 -15.820  1.00 91.39           C  
ATOM    484  O   THR    58       5.719  -6.756 -14.830  1.00 91.39           O  
ATOM    485  CB  THR    58       3.504  -6.494 -17.078  1.00 91.39           C  
ATOM    486  OG1 THR    58       2.969  -7.024 -18.297  1.00 91.39           O  
ATOM    487  CG2 THR    58       3.028  -5.054 -16.911  1.00 91.39           C  
ATOM    488  N   SER    59       6.080  -4.798 -15.877  1.00 92.19           N  
ATOM    489  CA  SER    59       6.516  -4.115 -14.663  1.00 92.19           C  
ATOM    490  C   SER    59       5.333  -3.515 -13.911  1.00 92.19           C  
ATOM    491  O   SER    59       4.405  -2.984 -14.525  1.00 92.19           O  
ATOM    492  CB  SER    59       7.526  -3.018 -14.999  1.00 92.19           C  
ATOM    493  OG  SER    59       8.726  -3.576 -15.506  1.00 92.19           O  
ATOM    494  N   TYR    60       5.331  -3.618 -12.608  1.00 93.77           N  
ATOM    495  CA  TYR    60       4.290  -3.076 -11.742  1.00 93.77           C  
ATOM    496  C   TYR    60       4.877  -2.099 -10.730  1.00 93.77           C  
ATOM    497  O   TYR    60       6.028  -2.245 -10.312  1.00 93.77           O  
ATOM    498  CB  TYR    60       3.555  -4.204 -11.012  1.00 93.77           C  
ATOM    499  CG  TYR    60       2.643  -5.010 -11.904  1.00 93.77           C  
ATOM    500  CD1 TYR    60       1.279  -4.732 -11.972  1.00 93.77           C  
ATOM    501  CD2 TYR    60       3.141  -6.052 -12.679  1.00 93.77           C  
ATOM    502  CE1 TYR    60       0.434  -5.474 -12.790  1.00 93.77           C  
ATOM    503  CE2 TYR    60       2.305  -6.800 -13.501  1.00 93.77           C  
ATOM    504  CZ  TYR    60       0.955  -6.504 -13.551  1.00 93.77           C  
ATOM    505  OH  TYR    60       0.123  -7.241 -14.363  1.00 93.77           O  
ATOM    506  N   ALA    61       4.111  -1.144 -10.398  1.00 95.27           N  
ATOM    507  CA  ALA    61       4.387  -0.287  -9.248  1.00 95.27           C  
ATOM    508  C   ALA    61       3.333  -0.473  -8.160  1.00 95.27           C  
ATOM    509  O   ALA    61       2.146  -0.627  -8.458  1.00 95.27           O  
ATOM    510  CB  ALA    61       4.453   1.176  -9.678  1.00 95.27           C  
ATOM    511  N   VAL    62       3.764  -0.444  -6.916  1.00 96.17           N  
ATOM    512  CA  VAL    62       2.870  -0.609  -5.775  1.00 96.17           C  
ATOM    513  C   VAL    62       2.809   0.689  -4.973  1.00 96.17           C  
ATOM    514  O   VAL    62       3.844   1.292  -4.677  1.00 96.17           O  
ATOM    515  CB  VAL    62       3.317  -1.776  -4.866  1.00 96.17           C  
ATOM    516  CG1 VAL    62       2.309  -2.002  -3.742  1.00 96.17           C  
ATOM    517  CG2 VAL    62       3.501  -3.051  -5.688  1.00 96.17           C  
ATOM    518  N   TYR    63       1.589   1.056  -4.573  1.00 97.03           N  
ATOM    519  CA  TYR    63       1.381   2.283  -3.811  1.00 97.03           C  
ATOM    520  C   TYR    63       0.577   2.009  -2.546  1.00 97.03           C  
ATOM    521  O   TYR    63      -0.366   1.214  -2.561  1.00 97.03           O  
ATOM    522  CB  TYR    63       0.665   3.333  -4.667  1.00 97.03           C  
ATOM    523  CG  TYR    63       1.417   3.709  -5.920  1.00 97.03           C  
ATOM    524  CD1 TYR    63       2.226   4.843  -5.957  1.00 97.03           C  
ATOM    525  CD2 TYR    63       1.321   2.933  -7.070  1.00 97.03           C  
ATOM    526  CE1 TYR    63       2.919   5.195  -7.110  1.00 97.03           C  
ATOM    527  CE2 TYR    63       2.010   3.275  -8.229  1.00 97.03           C  
ATOM    528  CZ  TYR    63       2.805   4.406  -8.239  1.00 97.03           C  
ATOM    529  OH  TYR    63       3.490   4.750  -9.383  1.00 97.03           O  
ATOM    530  N   LEU    64       0.991   2.535  -1.458  1.00 97.55           N  
ATOM    531  CA  LEU    64       0.090   2.676  -0.319  1.00 97.55           C  
ATOM    532  C   LEU    64      -0.840   3.870  -0.506  1.00 97.55           C  
ATOM    533  O   LEU    64      -0.384   4.978  -0.795  1.00 97.55           O  
ATOM    534  CB  LEU    64       0.887   2.834   0.979  1.00 97.55           C  
ATOM    535  CG  LEU    64       0.072   3.071   2.251  1.00 97.55           C  
ATOM    536  CD1 LEU    64      -0.701   1.811   2.628  1.00 97.55           C  
ATOM    537  CD2 LEU    64       0.980   3.509   3.395  1.00 97.55           C  
ATOM    538  N   VAL    65      -2.133   3.664  -0.440  1.00 97.84           N  
ATOM    539  CA  VAL    65      -3.140   4.714  -0.545  1.00 97.84           C  
ATOM    540  C   VAL    65      -3.709   5.026   0.838  1.00 97.84           C  
ATOM    541  O   VAL    65      -4.239   4.139   1.512  1.00 97.84           O  
ATOM    542  CB  VAL    65      -4.278   4.315  -1.511  1.00 97.84           C  
ATOM    543  CG1 VAL    65      -5.261   5.469  -1.695  1.00 97.84           C  
ATOM    544  CG2 VAL    65      -3.705   3.878  -2.858  1.00 97.84           C  
ATOM    545  N   PHE    66      -3.663   6.275   1.212  1.00 97.71           N  
ATOM    546  CA  PHE    66      -3.999   6.623   2.587  1.00 97.71           C  
ATOM    547  C   PHE    66      -4.383   8.094   2.695  1.00 97.71           C  
ATOM    548  O   PHE    66      -4.422   8.807   1.690  1.00 97.71           O  
ATOM    549  CB  PHE    66      -2.825   6.317   3.523  1.00 97.71           C  
ATOM    550  CG  PHE    66      -1.633   7.212   3.314  1.00 97.71           C  
ATOM    551  CD1 PHE    66      -0.760   6.994   2.255  1.00 97.71           C  
ATOM    552  CD2 PHE    66      -1.385   8.271   4.177  1.00 97.71           C  
ATOM    553  CE1 PHE    66       0.344   7.820   2.059  1.00 97.71           C  
ATOM    554  CE2 PHE    66      -0.284   9.101   3.988  1.00 97.71           C  
ATOM    555  CZ  PHE    66       0.580   8.873   2.929  1.00 97.71           C  
ATOM    556  N   LYS    67      -4.756   8.489   3.967  1.00 97.24           N  
ATOM    557  CA  LYS    67      -4.935   9.860   4.434  1.00 97.24           C  
ATOM    558  C   LYS    67      -4.239  10.080   5.775  1.00 97.24           C  
ATOM    559  O   LYS    67      -3.888   9.119   6.463  1.00 97.24           O  
ATOM    560  CB  LYS    67      -6.422  10.197   4.555  1.00 97.24           C  
ATOM    561  CG  LYS    67      -7.105  10.471   3.222  1.00 97.24           C  
ATOM    562  CD  LYS    67      -8.536  10.954   3.416  1.00 97.24           C  
ATOM    563  CE  LYS    67      -9.180  11.345   2.093  1.00 97.24           C  
ATOM    564  NZ  LYS    67     -10.616  11.716   2.264  1.00 97.24           N  
ATOM    565  N   LEU    68      -4.048  11.364   6.041  1.00 96.39           N  
ATOM    566  CA  LEU    68      -3.567  11.728   7.369  1.00 96.39           C  
ATOM    567  C   LEU    68      -4.652  12.451   8.160  1.00 96.39           C  
ATOM    568  O   LEU    68      -5.475  13.165   7.583  1.00 96.39           O  
ATOM    569  CB  LEU    68      -2.320  12.610   7.265  1.00 96.39           C  
ATOM    570  CG  LEU    68      -1.083  11.964   6.638  1.00 96.39           C  
ATOM    571  CD1 LEU    68       0.006  13.009   6.420  1.00 96.39           C  
ATOM    572  CD2 LEU    68      -0.572  10.825   7.514  1.00 96.39           C  
ATOM    573  N   THR    69      -4.710  12.169   9.404  1.00 95.71           N  
ATOM    574  CA  THR    69      -5.572  12.976  10.261  1.00 95.71           C  
ATOM    575  C   THR    69      -5.029  14.396  10.391  1.00 95.71           C  
ATOM    576  O   THR    69      -4.030  14.744   9.758  1.00 95.71           O  
ATOM    577  CB  THR    69      -5.715  12.348  11.660  1.00 95.71           C  
ATOM    578  OG1 THR    69      -4.434  12.329  12.302  1.00 95.71           O  
ATOM    579  CG2 THR    69      -6.246  10.921  11.570  1.00 95.71           C  
ATOM    580  N   ASP    70      -5.678  15.263  11.186  1.00 93.15           N  
ATOM    581  CA  ASP    70      -5.299  16.664  11.343  1.00 93.15           C  
ATOM    582  C   ASP    70      -3.986  16.795  12.110  1.00 93.15           C  
ATOM    583  O   ASP    70      -3.219  17.733  11.882  1.00 93.15           O  
ATOM    584  CB  ASP    70      -6.406  17.442  12.057  1.00 93.15           C  
ATOM    585  CG  ASP    70      -7.635  17.655  11.191  1.00 93.15           C  
ATOM    586  OD1 ASP    70      -7.530  17.562   9.949  1.00 93.15           O  
ATOM    587  OD2 ASP    70      -8.719  17.921  11.755  1.00 93.15           O  
ATOM    588  N   ASN    71      -3.708  15.767  12.949  1.00 91.82           N  
ATOM    589  CA  ASN    71      -2.516  15.838  13.788  1.00 91.82           C  
ATOM    590  C   ASN    71      -1.734  14.528  13.763  1.00 91.82           C  
ATOM    591  O   ASN    71      -1.627  13.845  14.782  1.00 91.82           O  
ATOM    592  CB  ASN    71      -2.892  16.205  15.225  1.00 91.82           C  
ATOM    593  CG  ASN    71      -1.692  16.614  16.056  1.00 91.82           C  
ATOM    594  OD1 ASN    71      -0.677  17.068  15.521  1.00 91.82           O  
ATOM    595  ND2 ASN    71      -1.800  16.458  17.370  1.00 91.82           N  
ATOM    596  N   PRO    72      -1.174  14.191  12.591  1.00 93.26           N  
ATOM    597  CA  PRO    72      -0.362  12.972  12.569  1.00 93.26           C  
ATOM    598  C   PRO    72       0.921  13.103  13.387  1.00 93.26           C  
ATOM    599  O   PRO    72       1.503  14.189  13.460  1.00 93.26           O  
ATOM    600  CB  PRO    72      -0.045  12.787  11.082  1.00 93.26           C  
ATOM    601  CG  PRO    72      -0.060  14.170  10.514  1.00 93.26           C  
ATOM    602  CD  PRO    72      -1.089  14.978  11.250  1.00 93.26           C  
ATOM    603  N   ARG    73       1.338  12.085  14.052  1.00 92.45           N  
ATOM    604  CA  ARG    73       2.506  12.155  14.925  1.00 92.45           C  
ATOM    605  C   ARG    73       3.531  11.089  14.554  1.00 92.45           C  
ATOM    606  O   ARG    73       3.189   9.913  14.413  1.00 92.45           O  
ATOM    607  CB  ARG    73       2.092  11.996  16.390  1.00 92.45           C  
ATOM    608  CG  ARG    73       1.237  13.138  16.915  1.00 92.45           C  
ATOM    609  CD  ARG    73       0.988  13.013  18.412  1.00 92.45           C  
ATOM    610  NE  ARG    73       0.138  14.092  18.909  1.00 92.45           N  
ATOM    611  CZ  ARG    73      -0.164  14.290  20.189  1.00 92.45           C  
ATOM    612  NH1 ARG    73       0.312  13.484  21.132  1.00 92.45           N  
ATOM    613  NH2 ARG    73      -0.947  15.303  20.531  1.00 92.45           N  
ATOM    614  N   GLU    74       4.761  11.511  14.290  1.00 90.80           N  
ATOM    615  CA  GLU    74       5.953  10.672  14.212  1.00 90.80           C  
ATOM    616  C   GLU    74       5.868   9.701  13.038  1.00 90.80           C  
ATOM    617  O   GLU    74       6.190   8.519  13.179  1.00 90.80           O  
ATOM    618  CB  GLU    74       6.153   9.900  15.519  1.00 90.80           C  
ATOM    619  CG  GLU    74       6.342  10.793  16.737  1.00 90.80           C  
ATOM    620  CD  GLU    74       7.615  11.624  16.682  1.00 90.80           C  
ATOM    621  OE1 GLU    74       7.657  12.711  17.302  1.00 90.80           O  
ATOM    622  OE2 GLU    74       8.576  11.184  16.012  1.00 90.80           O  
ATOM    623  N   LEU    75       5.211  10.085  11.991  1.00 90.31           N  
ATOM    624  CA  LEU    75       5.105   9.285  10.775  1.00 90.31           C  
ATOM    625  C   LEU    75       5.998   9.847   9.675  1.00 90.31           C  
ATOM    626  O   LEU    75       5.659   9.767   8.492  1.00 90.31           O  
ATOM    627  CB  LEU    75       3.653   9.232  10.293  1.00 90.31           C  
ATOM    628  CG  LEU    75       2.701   8.352  11.105  1.00 90.31           C  
ATOM    629  CD1 LEU    75       1.258   8.593  10.672  1.00 90.31           C  
ATOM    630  CD2 LEU    75       3.072   6.881  10.953  1.00 90.31           C  
ATOM    631  N   GLU    76       7.116  10.521  10.110  1.00 87.12           N  
ATOM    632  CA  GLU    76       7.895  11.241   9.107  1.00 87.12           C  
ATOM    633  C   GLU    76       8.696  10.279   8.234  1.00 87.12           C  
ATOM    634  O   GLU    76       8.795  10.469   7.020  1.00 87.12           O  
ATOM    635  CB  GLU    76       8.833  12.249   9.776  1.00 87.12           C  
ATOM    636  CG  GLU    76       8.116  13.448  10.380  1.00 87.12           C  
ATOM    637  CD  GLU    76       9.063  14.455  11.016  1.00 87.12           C  
ATOM    638  OE1 GLU    76       8.584  15.454  11.599  1.00 87.12           O  
ATOM    639  OE2 GLU    76      10.293  14.243  10.929  1.00 87.12           O  
ATOM    640  N   ARG    77       9.120   9.180   8.896  1.00 89.33           N  
ATOM    641  CA  ARG    77      10.004   8.295   8.144  1.00 89.33           C  
ATOM    642  C   ARG    77       9.616   6.834   8.346  1.00 89.33           C  
ATOM    643  O   ARG    77       9.425   6.388   9.479  1.00 89.33           O  
ATOM    644  CB  ARG    77      11.461   8.513   8.556  1.00 89.33           C  
ATOM    645  CG  ARG    77      12.458   7.691   7.753  1.00 89.33           C  
ATOM    646  CD  ARG    77      13.874   7.842   8.290  1.00 89.33           C  
ATOM    647  NE  ARG    77      14.474   9.110   7.882  1.00 89.33           N  
ATOM    648  CZ  ARG    77      15.588   9.226   7.164  1.00 89.33           C  
ATOM    649  NH1 ARG    77      16.249   8.148   6.759  1.00 89.33           N  
ATOM    650  NH2 ARG    77      16.045  10.430   6.849  1.00 89.33           N  
ATOM    651  N   ALA    78       9.447   6.119   7.229  1.00 92.64           N  
ATOM    652  CA  ALA    78       9.205   4.679   7.221  1.00 92.64           C  
ATOM    653  C   ALA    78       9.995   3.997   6.108  1.00 92.64           C  
ATOM    654  O   ALA    78      10.686   4.660   5.332  1.00 92.64           O  
ATOM    655  CB  ALA    78       7.714   4.391   7.064  1.00 92.64           C  
ATOM    656  N   THR    79      10.060   2.711   6.201  1.00 93.27           N  
ATOM    657  CA  THR    79      10.747   1.910   5.194  1.00 93.27           C  
ATOM    658  C   THR    79       9.748   1.094   4.378  1.00 93.27           C  
ATOM    659  O   THR    79       8.868   0.438   4.940  1.00 93.27           O  
ATOM    660  CB  THR    79      11.778   0.966   5.839  1.00 93.27           C  
ATOM    661  OG1 THR    79      12.725   1.741   6.585  1.00 93.27           O  
ATOM    662  CG2 THR    79      12.521   0.157   4.781  1.00 93.27           C  
ATOM    663  N   ALA    80       9.850   1.195   3.072  1.00 94.36           N  
ATOM    664  CA  ALA    80       9.046   0.418   2.133  1.00 94.36           C  
ATOM    665  C   ALA    80       9.888  -0.652   1.444  1.00 94.36           C  
ATOM    666  O   ALA    80      11.053  -0.417   1.114  1.00 94.36           O  
ATOM    667  CB  ALA    80       8.404   1.336   1.095  1.00 94.36           C  
ATOM    668  N   SER    81       9.247  -1.839   1.211  1.00 91.73           N  
ATOM    669  CA  SER    81       9.977  -2.911   0.543  1.00 91.73           C  
ATOM    670  C   SER    81       9.037  -3.805  -0.259  1.00 91.73           C  
ATOM    671  O   SER    81       7.839  -3.870   0.028  1.00 91.73           O  
ATOM    672  CB  SER    81      10.747  -3.751   1.562  1.00 91.73           C  
ATOM    673  OG  SER    81       9.860  -4.362   2.483  1.00 91.73           O  
ATOM    674  N   LEU    82       9.552  -4.402  -1.333  1.00 91.06           N  
ATOM    675  CA  LEU    82       8.917  -5.448  -2.126  1.00 91.06           C  
ATOM    676  C   LEU    82       9.820  -6.673  -2.234  1.00 91.06           C  
ATOM    677  O   LEU    82      11.026  -6.542  -2.455  1.00 91.06           O  
ATOM    678  CB  LEU    82       8.574  -4.928  -3.524  1.00 91.06           C  
ATOM    679  CG  LEU    82       7.621  -3.733  -3.589  1.00 91.06           C  
ATOM    680  CD1 LEU    82       7.459  -3.262  -5.030  1.00 91.06           C  
ATOM    681  CD2 LEU    82       6.269  -4.094  -2.983  1.00 91.06           C  
ATOM    682  N   ARG    83       9.238  -7.833  -1.953  1.00 86.78           N  
ATOM    683  CA  ARG    83      10.057  -9.034  -2.079  1.00 86.78           C  
ATOM    684  C   ARG    83       9.257 -10.182  -2.685  1.00 86.78           C  
ATOM    685  O   ARG    83       8.065 -10.330  -2.406  1.00 86.78           O  
ATOM    686  CB  ARG    83      10.619  -9.448  -0.718  1.00 86.78           C  
ATOM    687  CG  ARG    83       9.580 -10.033   0.225  1.00 86.78           C  
ATOM    688  CD  ARG    83      10.210 -10.545   1.512  1.00 86.78           C  
ATOM    689  NE  ARG    83       9.210 -11.103   2.418  1.00 86.78           N  
ATOM    690  CZ  ARG    83       9.478 -11.634   3.608  1.00 86.78           C  
ATOM    691  NH1 ARG    83      10.724 -11.690   4.061  1.00 86.78           N  
ATOM    692  NH2 ARG    83       8.491 -12.113   4.350  1.00 86.78           N  
ATOM    693  N   PHE    84       9.958 -10.949  -3.428  1.00 84.30           N  
ATOM    694  CA  PHE    84       9.367 -12.205  -3.875  1.00 84.30           C  
ATOM    695  C   PHE    84       9.511 -13.282  -2.806  1.00 84.30           C  
ATOM    696  O   PHE    84      10.618 -13.551  -2.334  1.00 84.30           O  
ATOM    697  CB  PHE    84      10.018 -12.672  -5.181  1.00 84.30           C  
ATOM    698  CG  PHE    84       9.650 -11.834  -6.376  1.00 84.30           C  
ATOM    699  CD1 PHE    84       8.500 -12.107  -7.106  1.00 84.30           C  
ATOM    700  CD2 PHE    84      10.454 -10.772  -6.769  1.00 84.30           C  
ATOM    701  CE1 PHE    84       8.157 -11.333  -8.212  1.00 84.30           C  
ATOM    702  CE2 PHE    84      10.118  -9.995  -7.873  1.00 84.30           C  
ATOM    703  CZ  PHE    84       8.969 -10.277  -8.593  1.00 84.30           C  
ATOM    704  N   VAL    85       8.477 -13.753  -2.230  1.00 78.46           N  
ATOM    705  CA  VAL    85       8.442 -14.625  -1.061  1.00 78.46           C  
ATOM    706  C   VAL    85       9.169 -15.932  -1.369  1.00 78.46           C  
ATOM    707  O   VAL    85       9.852 -16.488  -0.506  1.00 78.46           O  
ATOM    708  CB  VAL    85       6.992 -14.915  -0.612  1.00 78.46           C  
ATOM    709  CG1 VAL    85       6.974 -15.909   0.548  1.00 78.46           C  
ATOM    710  CG2 VAL    85       6.286 -13.618  -0.219  1.00 78.46           C  
ATOM    711  N   ASN    86       9.124 -16.466  -2.583  1.00 68.65           N  
ATOM    712  CA  ASN    86       9.764 -17.759  -2.797  1.00 68.65           C  
ATOM    713  C   ASN    86      11.242 -17.603  -3.143  1.00 68.65           C  
ATOM    714  O   ASN    86      11.930 -18.591  -3.406  1.00 68.65           O  
ATOM    715  CB  ASN    86       9.041 -18.540  -3.896  1.00 68.65           C  
ATOM    716  CG  ASN    86       7.657 -18.993  -3.477  1.00 68.65           C  
ATOM    717  OD1 ASN    86       7.374 -19.144  -2.285  1.00 68.65           O  
ATOM    718  ND2 ASN    86       6.783 -19.212  -4.452  1.00 68.65           N  
ATOM    719  N   GLU    87      11.648 -16.399  -3.219  1.00 58.48           N  
ATOM    720  CA  GLU    87      13.087 -16.224  -3.393  1.00 58.48           C  
ATOM    721  C   GLU    87      13.798 -16.133  -2.046  1.00 58.48           C  
ATOM    722  O   GLU    87      13.323 -15.455  -1.132  1.00 58.48           O  
ATOM    723  CB  GLU    87      13.380 -14.975  -4.228  1.00 58.48           C  
ATOM    724  CG  GLU    87      13.099 -15.149  -5.713  1.00 58.48           C  
ATOM    725  CD  GLU    87      13.621 -14.000  -6.561  1.00 58.48           C  
ATOM    726  OE1 GLU    87      13.560 -14.089  -7.808  1.00 58.48           O  
ATOM    727  OE2 GLU    87      14.096 -13.003  -5.973  1.00 58.48           O  
ATOM    728  N   VAL    88      13.869 -17.216  -1.319  1.00 48.70           N  
ATOM    729  CA  VAL    88      14.649 -17.244  -0.086  1.00 48.70           C  
ATOM    730  C   VAL    88      15.945 -16.460  -0.277  1.00 48.70           C  
ATOM    731  O   VAL    88      16.873 -16.932  -0.939  1.00 48.70           O  
ATOM    732  CB  VAL    88      14.962 -18.691   0.355  1.00 48.70           C  
ATOM    733  CG1 VAL    88      15.574 -18.709   1.755  1.00 48.70           C  
ATOM    734  CG2 VAL    88      13.698 -19.548   0.310  1.00 48.70           C  
ATOM    735  N   ALA    89      15.829 -15.305  -0.934  1.00 45.69           N  
ATOM    736  CA  ALA    89      17.171 -14.728  -0.957  1.00 45.69           C  
ATOM    737  C   ALA    89      17.649 -14.395   0.454  1.00 45.69           C  
ATOM    738  O   ALA    89      16.933 -13.749   1.222  1.00 45.69           O  
ATOM    739  CB  ALA    89      17.197 -13.478  -1.833  1.00 45.69           C  
ATOM    740  N   GLU    90      17.931 -15.403   1.279  1.00 42.35           N  
ATOM    741  CA  GLU    90      18.779 -15.198   2.450  1.00 42.35           C  
ATOM    742  C   GLU    90      19.750 -14.041   2.231  1.00 42.35           C  
ATOM    743  O   GLU    90      20.461 -14.002   1.225  1.00 42.35           O  
ATOM    744  CB  GLU    90      19.551 -16.476   2.786  1.00 42.35           C  
ATOM    745  CG  GLU    90      18.787 -17.437   3.685  1.00 42.35           C  
ATOM    746  CD  GLU    90      19.681 -18.467   4.358  1.00 42.35           C  
ATOM    747  OE1 GLU    90      19.192 -19.212   5.239  1.00 42.35           O  
ATOM    748  OE2 GLU    90      20.879 -18.530   4.004  1.00 42.35           O  
ATOM    749  N   GLY    91      19.314 -12.869   2.646  1.00 36.87           N  
ATOM    750  CA  GLY    91      20.179 -11.700   2.665  1.00 36.87           C  
ATOM    751  C   GLY    91      19.648 -10.551   1.829  1.00 36.87           C  
ATOM    752  O   GLY    91      20.369  -9.588   1.559  1.00 36.87           O  
ATOM    753  N   ALA    92      18.795 -10.869   0.788  1.00 42.06           N  
ATOM    754  CA  ALA    92      18.284  -9.651   0.164  1.00 42.06           C  
ATOM    755  C   ALA    92      17.691  -8.708   1.207  1.00 42.06           C  
ATOM    756  O   ALA    92      16.773  -9.082   1.940  1.00 42.06           O  
ATOM    757  CB  ALA    92      17.239  -9.993  -0.895  1.00 42.06           C  
ATOM    758  N   GLY    93      18.361  -8.581   2.314  1.00 41.50           N  
ATOM    759  CA  GLY    93      18.084  -7.404   3.122  1.00 41.50           C  
ATOM    760  C   GLY    93      16.974  -6.539   2.555  1.00 41.50           C  
ATOM    761  O   GLY    93      16.801  -6.462   1.337  1.00 41.50           O  
ATOM    762  N   ILE    94      15.728  -6.955   2.740  1.00 51.49           N  
ATOM    763  CA  ILE    94      14.652  -5.990   2.541  1.00 51.49           C  
ATOM    764  C   ILE    94      15.219  -4.698   1.958  1.00 51.49           C  
ATOM    765  O   ILE    94      15.929  -3.959   2.645  1.00 51.49           O  
ATOM    766  CB  ILE    94      13.902  -5.700   3.860  1.00 51.49           C  
ATOM    767  CG1 ILE    94      13.359  -7.001   4.463  1.00 51.49           C  
ATOM    768  CG2 ILE    94      12.773  -4.691   3.628  1.00 51.49           C  
ATOM    769  CD1 ILE    94      12.764  -6.837   5.855  1.00 51.49           C  
ATOM    770  N   GLU    95      15.949  -4.749   0.910  1.00 66.26           N  
ATOM    771  CA  GLU    95      16.315  -3.388   0.529  1.00 66.26           C  
ATOM    772  C   GLU    95      15.119  -2.445   0.632  1.00 66.26           C  
ATOM    773  O   GLU    95      14.133  -2.605  -0.090  1.00 66.26           O  
ATOM    774  CB  GLU    95      16.885  -3.361  -0.891  1.00 66.26           C  
ATOM    775  CG  GLU    95      18.335  -3.816  -0.981  1.00 66.26           C  
ATOM    776  CD  GLU    95      18.907  -3.721  -2.387  1.00 66.26           C  
ATOM    777  OE1 GLU    95      20.096  -4.062  -2.582  1.00 66.26           O  
ATOM    778  OE2 GLU    95      18.161  -3.302  -3.300  1.00 66.26           O  
ATOM    779  N   GLY    96      14.992  -1.901   1.735  1.00 82.38           N  
ATOM    780  CA  GLY    96      13.883  -0.979   1.915  1.00 82.38           C  
ATOM    781  C   GLY    96      14.199   0.432   1.456  1.00 82.38           C  
ATOM    782  O   GLY    96      15.368   0.788   1.289  1.00 82.38           O  
ATOM    783  N   THR    97      13.380   1.048   0.852  1.00 89.06           N  
ATOM    784  CA  THR    97      13.452   2.451   0.460  1.00 89.06           C  
ATOM    785  C   THR    97      12.771   3.338   1.499  1.00 89.06           C  
ATOM    786  O   THR    97      11.734   2.969   2.054  1.00 89.06           O  
ATOM    787  CB  THR    97      12.805   2.680  -0.918  1.00 89.06           C  
ATOM    788  OG1 THR    97      13.404   1.796  -1.873  1.00 89.06           O  
ATOM    789  CG2 THR    97      12.999   4.119  -1.384  1.00 89.06           C  
ATOM    790  N   THR    98      13.400   4.405   1.809  1.00 91.74           N  
ATOM    791  CA  THR    98      12.850   5.372   2.752  1.00 91.74           C  
ATOM    792  C   THR    98      11.670   6.117   2.135  1.00 91.74           C  
ATOM    793  O   THR    98      11.728   6.531   0.975  1.00 91.74           O  
ATOM    794  CB  THR    98      13.920   6.383   3.203  1.00 91.74           C  
ATOM    795  OG1 THR    98      14.990   5.682   3.847  1.00 91.74           O  
ATOM    796  CG2 THR    98      13.337   7.402   4.177  1.00 91.74           C  
ATOM    797  N   VAL    99      10.593   6.198   2.886  1.00 93.30           N  
ATOM    798  CA  VAL    99       9.421   6.977   2.504  1.00 93.30           C  
ATOM    799  C   VAL    99       9.068   7.961   3.618  1.00 93.30           C  
ATOM    800  O   VAL    99       9.224   7.650   4.801  1.00 93.30           O  
ATOM    801  CB  VAL    99       8.211   6.068   2.194  1.00 93.30           C  
ATOM    802  CG1 VAL    99       8.519   5.140   1.020  1.00 93.30           C  
ATOM    803  CG2 VAL    99       7.820   5.260   3.430  1.00 93.30           C  
ATOM    804  N   PHE   100       8.664   9.121   3.257  1.00 93.21           N  
ATOM    805  CA  PHE   100       8.211  10.151   4.185  1.00 93.21           C  
ATOM    806  C   PHE   100       6.698  10.321   4.108  1.00 93.21           C  
ATOM    807  O   PHE   100       6.187  10.977   3.198  1.00 93.21           O  
ATOM    808  CB  PHE   100       8.904  11.484   3.891  1.00 93.21           C  
ATOM    809  CG  PHE   100      10.406  11.418   3.971  1.00 93.21           C  
ATOM    810  CD1 PHE   100      11.051  11.415   5.202  1.00 93.21           C  
ATOM    811  CD2 PHE   100      11.173  11.359   2.814  1.00 93.21           C  
ATOM    812  CE1 PHE   100      12.440  11.354   5.279  1.00 93.21           C  
ATOM    813  CE2 PHE   100      12.562  11.298   2.884  1.00 93.21           C  
ATOM    814  CZ  PHE   100      13.194  11.296   4.117  1.00 93.21           C  
ATOM    815  N   ILE   101       5.994   9.852   5.122  1.00 92.98           N  
ATOM    816  CA  ILE   101       4.541   9.728   5.090  1.00 92.98           C  
ATOM    817  C   ILE   101       3.900  11.077   5.407  1.00 92.98           C  
ATOM    818  O   ILE   101       2.959  11.499   4.731  1.00 92.98           O  
ATOM    819  CB  ILE   101       4.043   8.652   6.080  1.00 92.98           C  
ATOM    820  CG1 ILE   101       4.547   7.266   5.662  1.00 92.98           C  
ATOM    821  CG2 ILE   101       2.515   8.672   6.177  1.00 92.98           C  
ATOM    822  CD1 ILE   101       4.227   6.163   6.661  1.00 92.98           C  
ATOM    823  N   SER   102       4.324  11.796   6.455  1.00 90.26           N  
ATOM    824  CA  SER   102       3.611  12.997   6.878  1.00 90.26           C  
ATOM    825  C   SER   102       4.488  14.237   6.742  1.00 90.26           C  
ATOM    826  O   SER   102       4.089  15.332   7.144  1.00 90.26           O  
ATOM    827  CB  SER   102       3.133  12.855   8.323  1.00 90.26           C  
ATOM    828  OG  SER   102       4.233  12.696   9.203  1.00 90.26           O  
ATOM    829  N   LYS   103       5.707  13.989   6.081  1.00 82.19           N  
ATOM    830  CA  LYS   103       6.605  15.138   6.007  1.00 82.19           C  
ATOM    831  C   LYS   103       6.116  16.153   4.977  1.00 82.19           C  
ATOM    832  O   LYS   103       5.694  15.779   3.881  1.00 82.19           O  
ATOM    833  CB  LYS   103       8.026  14.687   5.664  1.00 82.19           C  
ATOM    834  CG  LYS   103       9.094  15.730   5.958  1.00 82.19           C  
ATOM    835  CD  LYS   103      10.495  15.139   5.858  1.00 82.19           C  
ATOM    836  CE  LYS   103      11.564  16.180   6.159  1.00 82.19           C  
ATOM    837  NZ  LYS   103      12.926  15.570   6.236  1.00 82.19           N  
ATOM    838  N   LYS   104       6.265  17.385   5.260  1.00 77.06           N  
ATOM    839  CA  LYS   104       5.651  18.458   4.483  1.00 77.06           C  
ATOM    840  C   LYS   104       6.576  18.924   3.363  1.00 77.06           C  
ATOM    841  O   LYS   104       6.114  19.298   2.283  1.00 77.06           O  
ATOM    842  CB  LYS   104       5.288  19.636   5.388  1.00 77.06           C  
ATOM    843  CG  LYS   104       4.162  19.340   6.368  1.00 77.06           C  
ATOM    844  CD  LYS   104       3.767  20.582   7.157  1.00 77.06           C  
ATOM    845  CE  LYS   104       2.647  20.285   8.145  1.00 77.06           C  
ATOM    846  NZ  LYS   104       2.314  21.477   8.981  1.00 77.06           N  
ATOM    847  N   LYS   105       7.868  18.857   3.713  1.00 79.59           N  
ATOM    848  CA  LYS   105       8.800  19.429   2.745  1.00 79.59           C  
ATOM    849  C   LYS   105      10.013  18.523   2.548  1.00 79.59           C  
ATOM    850  O   LYS   105      10.583  18.020   3.518  1.00 79.59           O  
ATOM    851  CB  LYS   105       9.252  20.819   3.193  1.00 79.59           C  
ATOM    852  CG  LYS   105      10.061  21.574   2.147  1.00 79.59           C  
ATOM    853  CD  LYS   105      10.455  22.961   2.639  1.00 79.59           C  
ATOM    854  CE  LYS   105      11.357  23.673   1.641  1.00 79.59           C  
ATOM    855  NZ  LYS   105      11.749  25.033   2.120  1.00 79.59           N  
ATOM    856  N   LYS   106      10.306  18.425   1.332  1.00 81.27           N  
ATOM    857  CA  LYS   106      11.538  17.722   0.986  1.00 81.27           C  
ATOM    858  C   LYS   106      12.745  18.651   1.082  1.00 81.27           C  
ATOM    859  O   LYS   106      12.796  19.683   0.410  1.00 81.27           O  
ATOM    860  CB  LYS   106      11.443  17.130  -0.420  1.00 81.27           C  
ATOM    861  CG  LYS   106      12.642  16.281  -0.817  1.00 81.27           C  
ATOM    862  CD  LYS   106      12.455  15.660  -2.195  1.00 81.27           C  
ATOM    863  CE  LYS   106      13.653  14.808  -2.593  1.00 81.27           C  
ATOM    864  NZ  LYS   106      13.466  14.180  -3.935  1.00 81.27           N  
ATOM    865  N   LEU   107      13.684  18.404   1.930  1.00 83.38           N  
ATOM    866  CA  LEU   107      14.906  19.197   2.009  1.00 83.38           C  
ATOM    867  C   LEU   107      15.900  18.773   0.933  1.00 83.38           C  
ATOM    868  O   LEU   107      15.890  17.622   0.492  1.00 83.38           O  
ATOM    869  CB  LEU   107      15.545  19.060   3.394  1.00 83.38           C  
ATOM    870  CG  LEU   107      14.700  19.527   4.580  1.00 83.38           C  
ATOM    871  CD1 LEU   107      15.387  19.169   5.894  1.00 83.38           C  
ATOM    872  CD2 LEU   107      14.444  21.029   4.496  1.00 83.38           C  
ATOM    873  N   PRO   108      16.664  19.747   0.467  1.00 86.36           N  
ATOM    874  CA  PRO   108      17.658  19.385  -0.546  1.00 86.36           C  
ATOM    875  C   PRO   108      18.586  18.262  -0.088  1.00 86.36           C  
ATOM    876  O   PRO   108      19.067  18.279   1.048  1.00 86.36           O  
ATOM    877  CB  PRO   108      18.437  20.686  -0.756  1.00 86.36           C  
ATOM    878  CG  PRO   108      17.518  21.763  -0.278  1.00 86.36           C  
ATOM    879  CD  PRO   108      16.653  21.203   0.815  1.00 86.36           C  
ATOM    880  N   GLY   109      18.730  17.281  -0.868  1.00 84.16           N  
ATOM    881  CA  GLY   109      19.649  16.184  -0.609  1.00 84.16           C  
ATOM    882  C   GLY   109      18.977  14.978   0.020  1.00 84.16           C  
ATOM    883  O   GLY   109      19.600  13.926   0.179  1.00 84.16           O  
ATOM    884  N   GLU   110      17.781  15.204   0.424  1.00 83.71           N  
ATOM    885  CA  GLU   110      17.104  14.096   1.091  1.00 83.71           C  
ATOM    886  C   GLU   110      16.644  13.045   0.085  1.00 83.71           C  
ATOM    887  O   GLU   110      16.025  13.376  -0.929  1.00 83.71           O  
ATOM    888  CB  GLU   110      15.909  14.606   1.901  1.00 83.71           C  
ATOM    889  CG  GLU   110      16.286  15.170   3.263  1.00 83.71           C  
ATOM    890  CD  GLU   110      15.082  15.542   4.113  1.00 83.71           C  
ATOM    891  OE1 GLU   110      15.165  15.443   5.358  1.00 83.71           O  
ATOM    892  OE2 GLU   110      14.048  15.934   3.529  1.00 83.71           O  
ATOM    893  N   LEU   111      17.063  11.884   0.446  1.00 85.97           N  
ATOM    894  CA  LEU   111      16.642  10.779  -0.408  1.00 85.97           C  
ATOM    895  C   LEU   111      15.405  10.092   0.162  1.00 85.97           C  
ATOM    896  O   LEU   111      15.299   9.903   1.375  1.00 85.97           O  
ATOM    897  CB  LEU   111      17.776   9.763  -0.568  1.00 85.97           C  
ATOM    898  CG  LEU   111      19.064  10.281  -1.209  1.00 85.97           C  
ATOM    899  CD1 LEU   111      20.166   9.232  -1.106  1.00 85.97           C  
ATOM    900  CD2 LEU   111      18.820  10.666  -2.664  1.00 85.97           C  
ATOM    901  N   GLY   112      14.350  10.099  -0.525  1.00 89.85           N  
ATOM    902  CA  GLY   112      13.140   9.381  -0.158  1.00 89.85           C  
ATOM    903  C   GLY   112      11.928   9.800  -0.969  1.00 89.85           C  
ATOM    904  O   GLY   112      11.998  10.747  -1.755  1.00 89.85           O  
ATOM    905  N   ARG   113      10.947   9.036  -0.741  1.00 92.36           N  
ATOM    906  CA  ARG   113       9.728   9.288  -1.504  1.00 92.36           C  
ATOM    907  C   ARG   113       8.704  10.046  -0.665  1.00 92.36           C  
ATOM    908  O   ARG   113       8.620   9.848   0.549  1.00 92.36           O  
ATOM    909  CB  ARG   113       9.126   7.974  -2.005  1.00 92.36           C  
ATOM    910  CG  ARG   113      10.005   7.233  -3.000  1.00 92.36           C  
ATOM    911  CD  ARG   113       9.422   5.876  -3.366  1.00 92.36           C  
ATOM    912  NE  ARG   113      10.328   5.112  -4.219  1.00 92.36           N  
ATOM    913  CZ  ARG   113      10.245   3.802  -4.431  1.00 92.36           C  
ATOM    914  NH1 ARG   113       9.291   3.081  -3.855  1.00 92.36           N  
ATOM    915  NH2 ARG   113      11.123   3.207  -5.226  1.00 92.36           N  
ATOM    916  N   PHE   114       7.964  10.903  -1.349  1.00 93.46           N  
ATOM    917  CA  PHE   114       6.916  11.701  -0.725  1.00 93.46           C  
ATOM    918  C   PHE   114       5.558  11.391  -1.343  1.00 93.46           C  
ATOM    919  O   PHE   114       5.473  11.038  -2.521  1.00 93.46           O  
ATOM    920  CB  PHE   114       7.225  13.196  -0.859  1.00 93.46           C  
ATOM    921  CG  PHE   114       8.422  13.642  -0.064  1.00 93.46           C  
ATOM    922  CD1 PHE   114       8.263  14.286   1.156  1.00 93.46           C  
ATOM    923  CD2 PHE   114       9.708  13.417  -0.539  1.00 93.46           C  
ATOM    924  CE1 PHE   114       9.370  14.700   1.894  1.00 93.46           C  
ATOM    925  CE2 PHE   114      10.819  13.827   0.193  1.00 93.46           C  
ATOM    926  CZ  PHE   114      10.647  14.470   1.408  1.00 93.46           C  
ATOM    927  N   PRO   115       4.580  11.414  -0.554  1.00 95.02           N  
ATOM    928  CA  PRO   115       3.258  11.124  -1.114  1.00 95.02           C  
ATOM    929  C   PRO   115       2.802  12.174  -2.125  1.00 95.02           C  
ATOM    930  O   PRO   115       3.262  13.318  -2.082  1.00 95.02           O  
ATOM    931  CB  PRO   115       2.347  11.119   0.117  1.00 95.02           C  
ATOM    932  CG  PRO   115       3.082  11.925   1.139  1.00 95.02           C  
ATOM    933  CD  PRO   115       4.550  11.861   0.831  1.00 95.02           C  
ATOM    934  N   HIS   116       1.968  11.792  -3.017  1.00 94.01           N  
ATOM    935  CA  HIS   116       1.284  12.680  -3.949  1.00 94.01           C  
ATOM    936  C   HIS   116      -0.229  12.596  -3.781  1.00 94.01           C  
ATOM    937  O   HIS   116      -0.763  11.534  -3.455  1.00 94.01           O  
ATOM    938  CB  HIS   116       1.672  12.346  -5.391  1.00 94.01           C  
ATOM    939  CG  HIS   116       3.132  12.506  -5.672  1.00 94.01           C  
ATOM    940  ND1 HIS   116       3.709  13.729  -5.937  1.00 94.01           N  
ATOM    941  CD2 HIS   116       4.132  11.594  -5.726  1.00 94.01           C  
ATOM    942  CE1 HIS   116       5.005  13.562  -6.144  1.00 94.01           C  
ATOM    943  NE2 HIS   116       5.287  12.276  -6.021  1.00 94.01           N  
ATOM    944  N   LEU   117      -0.902  13.759  -3.944  1.00 96.31           N  
ATOM    945  CA  LEU   117      -2.354  13.820  -3.824  1.00 96.31           C  
ATOM    946  C   LEU   117      -3.027  13.253  -5.070  1.00 96.31           C  
ATOM    947  O   LEU   117      -2.733  13.683  -6.188  1.00 96.31           O  
ATOM    948  CB  LEU   117      -2.813  15.262  -3.593  1.00 96.31           C  
ATOM    949  CG  LEU   117      -4.299  15.460  -3.288  1.00 96.31           C  
ATOM    950  CD1 LEU   117      -4.665  14.784  -1.972  1.00 96.31           C  
ATOM    951  CD2 LEU   117      -4.643  16.945  -3.246  1.00 96.31           C  
ATOM    952  N   ARG   118      -3.829  12.303  -4.894  1.00 96.45           N  
ATOM    953  CA  ARG   118      -4.608  11.710  -5.976  1.00 96.45           C  
ATOM    954  C   ARG   118      -5.772  12.612  -6.371  1.00 96.45           C  
ATOM    955  O   ARG   118      -6.106  13.555  -5.650  1.00 96.45           O  
ATOM    956  CB  ARG   118      -5.130  10.330  -5.571  1.00 96.45           C  
ATOM    957  CG  ARG   118      -4.036   9.294  -5.365  1.00 96.45           C  
ATOM    958  CD  ARG   118      -4.546   8.078  -4.605  1.00 96.45           C  
ATOM    959  NE  ARG   118      -5.687   7.463  -5.275  1.00 96.45           N  
ATOM    960  CZ  ARG   118      -5.599   6.595  -6.278  1.00 96.45           C  
ATOM    961  NH1 ARG   118      -4.415   6.220  -6.748  1.00 96.45           N  
ATOM    962  NH2 ARG   118      -6.702   6.096  -6.816  1.00 96.45           N  
ATOM    963  N   SER   119      -6.446  12.230  -7.494  1.00 96.54           N  
ATOM    964  CA  SER   119      -7.608  12.979  -7.962  1.00 96.54           C  
ATOM    965  C   SER   119      -8.812  12.756  -7.053  1.00 96.54           C  
ATOM    966  O   SER   119      -9.701  13.606  -6.973  1.00 96.54           O  
ATOM    967  CB  SER   119      -7.960  12.582  -9.396  1.00 96.54           C  
ATOM    968  OG  SER   119      -8.227  11.193  -9.482  1.00 96.54           O  
ATOM    969  N   ASP   120      -8.852  11.581  -6.341  1.00 94.36           N  
ATOM    970  CA  ASP   120      -9.979  11.274  -5.466  1.00 94.36           C  
ATOM    971  C   ASP   120      -9.774  11.873  -4.076  1.00 94.36           C  
ATOM    972  O   ASP   120     -10.565  11.623  -3.164  1.00 94.36           O  
ATOM    973  CB  ASP   120     -10.182   9.761  -5.361  1.00 94.36           C  
ATOM    974  CG  ASP   120      -8.990   9.044  -4.751  1.00 94.36           C  
ATOM    975  OD1 ASP   120      -8.008   9.713  -4.364  1.00 94.36           O  
ATOM    976  OD2 ASP   120      -9.033   7.798  -4.660  1.00 94.36           O  
ATOM    977  N   GLY   121      -8.672  12.562  -3.902  1.00 95.94           N  
ATOM    978  CA  GLY   121      -8.431  13.283  -2.663  1.00 95.94           C  
ATOM    979  C   GLY   121      -7.572  12.510  -1.680  1.00 95.94           C  
ATOM    980  O   GLY   121      -7.213  13.027  -0.620  1.00 95.94           O  
ATOM    981  N   TRP   122      -7.191  11.209  -2.002  1.00 96.89           N  
ATOM    982  CA  TRP   122      -6.306  10.414  -1.158  1.00 96.89           C  
ATOM    983  C   TRP   122      -4.846  10.627  -1.546  1.00 96.89           C  
ATOM    984  O   TRP   122      -4.551  11.045  -2.668  1.00 96.89           O  
ATOM    985  CB  TRP   122      -6.661   8.928  -1.255  1.00 96.89           C  
ATOM    986  CG  TRP   122      -7.958   8.567  -0.593  1.00 96.89           C  
ATOM    987  CD1 TRP   122      -9.213   8.678  -1.124  1.00 96.89           C  
ATOM    988  CD2 TRP   122      -8.125   8.040   0.727  1.00 96.89           C  
ATOM    989  NE1 TRP   122     -10.152   8.252  -0.213  1.00 96.89           N  
ATOM    990  CE2 TRP   122      -9.511   7.855   0.930  1.00 96.89           C  
ATOM    991  CE3 TRP   122      -7.237   7.706   1.758  1.00 96.89           C  
ATOM    992  CZ2 TRP   122     -10.029   7.349   2.125  1.00 96.89           C  
ATOM    993  CZ3 TRP   122      -7.754   7.203   2.947  1.00 96.89           C  
ATOM    994  CH2 TRP   122      -9.138   7.030   3.118  1.00 96.89           C  
ATOM    995  N   LEU   123      -4.031  10.392  -0.554  1.00 97.16           N  
ATOM    996  CA  LEU   123      -2.596  10.402  -0.818  1.00 97.16           C  
ATOM    997  C   LEU   123      -2.124   9.034  -1.300  1.00 97.16           C  
ATOM    998  O   LEU   123      -2.766   8.018  -1.026  1.00 97.16           O  
ATOM    999  CB  LEU   123      -1.822  10.809   0.438  1.00 97.16           C  
ATOM   1000  CG  LEU   123      -2.105  12.209   0.985  1.00 97.16           C  
ATOM   1001  CD1 LEU   123      -1.510  12.362   2.381  1.00 97.16           C  
ATOM   1002  CD2 LEU   123      -1.552  13.272   0.043  1.00 97.16           C  
ATOM   1003  N   GLU   124      -1.101   9.026  -2.056  1.00 96.83           N  
ATOM   1004  CA  GLU   124      -0.423   7.766  -2.344  1.00 96.83           C  
ATOM   1005  C   GLU   124       1.093   7.942  -2.343  1.00 96.83           C  
ATOM   1006  O   GLU   124       1.597   9.022  -2.657  1.00 96.83           O  
ATOM   1007  CB  GLU   124      -0.887   7.200  -3.688  1.00 96.83           C  
ATOM   1008  CG  GLU   124      -0.452   8.030  -4.888  1.00 96.83           C  
ATOM   1009  CD  GLU   124      -0.878   7.431  -6.218  1.00 96.83           C  
ATOM   1010  OE1 GLU   124      -0.285   7.787  -7.262  1.00 96.83           O  
ATOM   1011  OE2 GLU   124      -1.813   6.599  -6.218  1.00 96.83           O  
ATOM   1012  N   ILE   125       1.712   6.983  -1.877  1.00 96.13           N  
ATOM   1013  CA  ILE   125       3.171   6.955  -1.890  1.00 96.13           C  
ATOM   1014  C   ILE   125       3.657   5.623  -2.455  1.00 96.13           C  
ATOM   1015  O   ILE   125       3.137   4.563  -2.097  1.00 96.13           O  
ATOM   1016  CB  ILE   125       3.753   7.182  -0.476  1.00 96.13           C  
ATOM   1017  CG1 ILE   125       5.277   7.326  -0.544  1.00 96.13           C  
ATOM   1018  CG2 ILE   125       3.351   6.041   0.462  1.00 96.13           C  
ATOM   1019  CD1 ILE   125       5.896   7.946   0.702  1.00 96.13           C  
ATOM   1020  N   LYS   126       4.596   5.665  -3.333  1.00 95.54           N  
ATOM   1021  CA  LYS   126       5.119   4.465  -3.980  1.00 95.54           C  
ATOM   1022  C   LYS   126       5.980   3.652  -3.017  1.00 95.54           C  
ATOM   1023  O   LYS   126       6.907   4.186  -2.404  1.00 95.54           O  
ATOM   1024  CB  LYS   126       5.929   4.834  -5.223  1.00 95.54           C  
ATOM   1025  CG  LYS   126       6.348   3.639  -6.066  1.00 95.54           C  
ATOM   1026  CD  LYS   126       7.099   4.074  -7.318  1.00 95.54           C  
ATOM   1027  CE  LYS   126       7.494   2.880  -8.177  1.00 95.54           C  
ATOM   1028  NZ  LYS   126       8.156   3.305  -9.446  1.00 95.54           N  
ATOM   1029  N   LEU   127       5.695   2.347  -2.922  1.00 94.95           N  
ATOM   1030  CA  LEU   127       6.466   1.449  -2.069  1.00 94.95           C  
ATOM   1031  C   LEU   127       7.621   0.822  -2.842  1.00 94.95           C  
ATOM   1032  O   LEU   127       8.673   0.531  -2.268  1.00 94.95           O  
ATOM   1033  CB  LEU   127       5.566   0.352  -1.494  1.00 94.95           C  
ATOM   1034  CG  LEU   127       4.387   0.821  -0.639  1.00 94.95           C  
ATOM   1035  CD1 LEU   127       3.643  -0.378  -0.060  1.00 94.95           C  
ATOM   1036  CD2 LEU   127       4.868   1.746   0.473  1.00 94.95           C  
ATOM   1037  N   GLY   128       7.392   0.617  -4.235  1.00 93.22           N  
ATOM   1038  CA  GLY   128       8.413   0.018  -5.079  1.00 93.22           C  
ATOM   1039  C   GLY   128       7.864  -0.528  -6.384  1.00 93.22           C  
ATOM   1040  O   GLY   128       6.689  -0.328  -6.700  1.00 93.22           O  
ATOM   1041  N   GLU   129       8.786  -1.059  -7.139  1.00 92.62           N  
ATOM   1042  CA  GLU   129       8.469  -1.643  -8.438  1.00 92.62           C  
ATOM   1043  C   GLU   129       9.043  -3.051  -8.565  1.00 92.62           C  
ATOM   1044  O   GLU   129      10.071  -3.365  -7.961  1.00 92.62           O  
ATOM   1045  CB  GLU   129       8.996  -0.757  -9.570  1.00 92.62           C  
ATOM   1046  CG  GLU   129       8.407   0.647  -9.576  1.00 92.62           C  
ATOM   1047  CD  GLU   129       8.981   1.533 -10.669  1.00 92.62           C  
ATOM   1048  OE1 GLU   129       8.669   2.746 -10.694  1.00 92.62           O  
ATOM   1049  OE2 GLU   129       9.749   1.011 -11.509  1.00 92.62           O  
ATOM   1050  N   PHE   130       8.341  -3.883  -9.252  1.00 89.68           N  
ATOM   1051  CA  PHE   130       8.870  -5.207  -9.558  1.00 89.68           C  
ATOM   1052  C   PHE   130       8.452  -5.646 -10.956  1.00 89.68           C  
ATOM   1053  O   PHE   130       7.503  -5.103 -11.526  1.00 89.68           O  
ATOM   1054  CB  PHE   130       8.394  -6.230  -8.522  1.00 89.68           C  
ATOM   1055  CG  PHE   130       6.911  -6.484  -8.557  1.00 89.68           C  
ATOM   1056  CD1 PHE   130       6.038  -5.690  -7.823  1.00 89.68           C  
ATOM   1057  CD2 PHE   130       6.389  -7.518  -9.324  1.00 89.68           C  
ATOM   1058  CE1 PHE   130       4.665  -5.922  -7.853  1.00 89.68           C  
ATOM   1059  CE2 PHE   130       5.018  -7.757  -9.359  1.00 89.68           C  
ATOM   1060  CZ  PHE   130       4.158  -6.959  -8.622  1.00 89.68           C  
ATOM   1061  N   PHE   131       9.235  -6.437 -11.528  1.00 89.21           N  
ATOM   1062  CA  PHE   131       8.965  -7.012 -12.840  1.00 89.21           C  
ATOM   1063  C   PHE   131       8.438  -8.436 -12.709  1.00 89.21           C  
ATOM   1064  O   PHE   131       9.076  -9.285 -12.083  1.00 89.21           O  
ATOM   1065  CB  PHE   131      10.230  -6.998 -13.705  1.00 89.21           C  
ATOM   1066  CG  PHE   131      10.010  -7.491 -15.109  1.00 89.21           C  
ATOM   1067  CD1 PHE   131      10.553  -8.699 -15.530  1.00 89.21           C  
ATOM   1068  CD2 PHE   131       9.259  -6.747 -16.010  1.00 89.21           C  
ATOM   1069  CE1 PHE   131      10.351  -9.158 -16.829  1.00 89.21           C  
ATOM   1070  CE2 PHE   131       9.052  -7.199 -17.310  1.00 89.21           C  
ATOM   1071  CZ  PHE   131       9.600  -8.405 -17.718  1.00 89.21           C  
ATOM   1072  N   ASN   132       7.276  -8.602 -13.112  1.00 87.60           N  
ATOM   1073  CA  ASN   132       6.674  -9.930 -13.069  1.00 87.60           C  
ATOM   1074  C   ASN   132       7.156 -10.802 -14.224  1.00 87.60           C  
ATOM   1075  O   ASN   132       6.623 -10.722 -15.332  1.00 87.60           O  
ATOM   1076  CB  ASN   132       5.147  -9.828 -13.082  1.00 87.60           C  
ATOM   1077  CG  ASN   132       4.471 -11.176 -12.933  1.00 87.60           C  
ATOM   1078  OD1 ASN   132       5.001 -12.082 -12.284  1.00 87.60           O  
ATOM   1079  ND2 ASN   132       3.294 -11.319 -13.532  1.00 87.60           N  
ATOM   1080  N   ASN   133       8.186 -11.456 -13.862  1.00 80.76           N  
ATOM   1081  CA  ASN   133       8.672 -12.453 -14.810  1.00 80.76           C  
ATOM   1082  C   ASN   133       8.290 -13.867 -14.382  1.00 80.76           C  
ATOM   1083  O   ASN   133       8.636 -14.839 -15.056  1.00 80.76           O  
ATOM   1084  CB  ASN   133      10.189 -12.340 -14.977  1.00 80.76           C  
ATOM   1085  CG  ASN   133      10.710 -13.152 -16.146  1.00 80.76           C  
ATOM   1086  OD1 ASN   133       9.973 -13.447 -17.090  1.00 80.76           O  
ATOM   1087  ND2 ASN   133      11.985 -13.518 -16.093  1.00 80.76           N  
ATOM   1088  N   LEU   134       7.816 -13.996 -13.101  1.00 67.07           N  
ATOM   1089  CA  LEU   134       7.613 -15.306 -12.491  1.00 67.07           C  
ATOM   1090  C   LEU   134       6.272 -15.898 -12.909  1.00 67.07           C  
ATOM   1091  O   LEU   134       5.352 -15.164 -13.279  1.00 67.07           O  
ATOM   1092  CB  LEU   134       7.685 -15.203 -10.965  1.00 67.07           C  
ATOM   1093  CG  LEU   134       9.032 -14.780 -10.376  1.00 67.07           C  
ATOM   1094  CD1 LEU   134       8.892 -14.492  -8.885  1.00 67.07           C  
ATOM   1095  CD2 LEU   134      10.085 -15.855 -10.622  1.00 67.07           C  
ATOM   1096  N   GLY   135       6.323 -16.999 -13.712  1.00 59.85           N  
ATOM   1097  CA  GLY   135       5.179 -17.865 -13.951  1.00 59.85           C  
ATOM   1098  C   GLY   135       4.360 -18.131 -12.702  1.00 59.85           C  
ATOM   1099  O   GLY   135       4.280 -17.280 -11.813  1.00 59.85           O  
ATOM   1100  N   GLU   136       3.256 -18.814 -12.916  1.00 60.43           N  
ATOM   1101  CA  GLU   136       2.200 -19.230 -11.998  1.00 60.43           C  
ATOM   1102  C   GLU   136       2.739 -19.410 -10.582  1.00 60.43           C  
ATOM   1103  O   GLU   136       1.972 -19.421  -9.616  1.00 60.43           O  
ATOM   1104  CB  GLU   136       1.546 -20.527 -12.481  1.00 60.43           C  
ATOM   1105  CG  GLU   136       0.761 -20.375 -13.776  1.00 60.43           C  
ATOM   1106  CD  GLU   136      -0.193 -21.530 -14.038  1.00 60.43           C  
ATOM   1107  OE1 GLU   136      -1.026 -21.430 -14.968  1.00 60.43           O  
ATOM   1108  OE2 GLU   136      -0.106 -22.543 -13.308  1.00 60.43           O  
ATOM   1109  N   ASP   137       4.068 -19.234 -10.358  1.00 69.25           N  
ATOM   1110  CA  ASP   137       4.374 -19.741  -9.024  1.00 69.25           C  
ATOM   1111  C   ASP   137       5.003 -18.656  -8.154  1.00 69.25           C  
ATOM   1112  O   ASP   137       5.679 -18.957  -7.168  1.00 69.25           O  
ATOM   1113  CB  ASP   137       5.306 -20.952  -9.111  1.00 69.25           C  
ATOM   1114  CG  ASP   137       4.619 -22.191  -9.659  1.00 69.25           C  
ATOM   1115  OD1 ASP   137       3.377 -22.290  -9.568  1.00 69.25           O  
ATOM   1116  OD2 ASP   137       5.328 -23.077 -10.184  1.00 69.25           O  
ATOM   1117  N   GLY   138       4.738 -17.388  -8.434  1.00 82.38           N  
ATOM   1118  CA  GLY   138       5.419 -16.501  -7.504  1.00 82.38           C  
ATOM   1119  C   GLY   138       4.469 -15.623  -6.712  1.00 82.38           C  
ATOM   1120  O   GLY   138       3.253 -15.680  -6.909  1.00 82.38           O  
ATOM   1121  N   GLU   139       4.923 -15.188  -5.543  1.00 89.46           N  
ATOM   1122  CA  GLU   139       4.217 -14.235  -4.692  1.00 89.46           C  
ATOM   1123  C   GLU   139       5.094 -13.030  -4.365  1.00 89.46           C  
ATOM   1124  O   GLU   139       6.299 -13.174  -4.149  1.00 89.46           O  
ATOM   1125  CB  GLU   139       3.748 -14.911  -3.401  1.00 89.46           C  
ATOM   1126  CG  GLU   139       2.853 -14.033  -2.538  1.00 89.46           C  
ATOM   1127  CD  GLU   139       2.396 -14.717  -1.259  1.00 89.46           C  
ATOM   1128  OE1 GLU   139       3.120 -14.644  -0.240  1.00 89.46           O  
ATOM   1129  OE2 GLU   139       1.306 -15.331  -1.276  1.00 89.46           O  
ATOM   1130  N   VAL   140       4.496 -11.938  -4.467  1.00 91.21           N  
ATOM   1131  CA  VAL   140       5.190 -10.704  -4.113  1.00 91.21           C  
ATOM   1132  C   VAL   140       4.647 -10.168  -2.790  1.00 91.21           C  
ATOM   1133  O   VAL   140       3.433 -10.044  -2.615  1.00 91.21           O  
ATOM   1134  CB  VAL   140       5.049  -9.635  -5.219  1.00 91.21           C  
ATOM   1135  CG1 VAL   140       5.793  -8.358  -4.834  1.00 91.21           C  
ATOM   1136  CG2 VAL   140       5.564 -10.176  -6.552  1.00 91.21           C  
ATOM   1137  N   GLU   141       5.486  -9.904  -1.853  1.00 92.99           N  
ATOM   1138  CA  GLU   141       5.142  -9.251  -0.593  1.00 92.99           C  
ATOM   1139  C   GLU   141       5.506  -7.769  -0.624  1.00 92.99           C  
ATOM   1140  O   GLU   141       6.645  -7.410  -0.927  1.00 92.99           O  
ATOM   1141  CB  GLU   141       5.844  -9.940   0.579  1.00 92.99           C  
ATOM   1142  CG  GLU   141       5.508  -9.340   1.937  1.00 92.99           C  
ATOM   1143  CD  GLU   141       6.302  -9.954   3.078  1.00 92.99           C  
ATOM   1144  OE1 GLU   141       7.286  -9.331   3.538  1.00 92.99           O  
ATOM   1145  OE2 GLU   141       5.939 -11.068   3.516  1.00 92.99           O  
ATOM   1146  N   MET   142       4.588  -6.939  -0.272  1.00 94.55           N  
ATOM   1147  CA  MET   142       4.762  -5.493  -0.158  1.00 94.55           C  
ATOM   1148  C   MET   142       4.610  -5.040   1.290  1.00 94.55           C  
ATOM   1149  O   MET   142       3.642  -5.403   1.960  1.00 94.55           O  
ATOM   1150  CB  MET   142       3.755  -4.758  -1.044  1.00 94.55           C  
ATOM   1151  CG  MET   142       3.786  -5.196  -2.500  1.00 94.55           C  
ATOM   1152  SD  MET   142       2.133  -5.113  -3.294  1.00 94.55           S  
ATOM   1153  CE  MET   142       1.559  -6.812  -3.017  1.00 94.55           C  
ATOM   1154  N   ARG   143       5.499  -4.222   1.721  1.00 95.16           N  
ATOM   1155  CA  ARG   143       5.520  -3.961   3.157  1.00 95.16           C  
ATOM   1156  C   ARG   143       5.956  -2.528   3.446  1.00 95.16           C  
ATOM   1157  O   ARG   143       6.872  -2.011   2.803  1.00 95.16           O  
ATOM   1158  CB  ARG   143       6.450  -4.945   3.869  1.00 95.16           C  
ATOM   1159  CG  ARG   143       6.281  -4.969   5.380  1.00 95.16           C  
ATOM   1160  CD  ARG   143       7.089  -6.090   6.020  1.00 95.16           C  
ATOM   1161  NE  ARG   143       6.770  -6.242   7.437  1.00 95.16           N  
ATOM   1162  CZ  ARG   143       7.331  -7.135   8.248  1.00 95.16           C  
ATOM   1163  NH1 ARG   143       8.254  -7.976   7.796  1.00 95.16           N  
ATOM   1164  NH2 ARG   143       6.967  -7.187   9.521  1.00 95.16           N  
ATOM   1165  N   LEU   144       5.249  -1.823   4.257  1.00 95.48           N  
ATOM   1166  CA  LEU   144       5.613  -0.552   4.873  1.00 95.48           C  
ATOM   1167  C   LEU   144       5.875  -0.725   6.365  1.00 95.48           C  
ATOM   1168  O   LEU   144       5.008  -1.205   7.100  1.00 95.48           O  
ATOM   1169  CB  LEU   144       4.510   0.486   4.653  1.00 95.48           C  
ATOM   1170  CG  LEU   144       4.812   1.909   5.127  1.00 95.48           C  
ATOM   1171  CD1 LEU   144       5.737   2.612   4.138  1.00 95.48           C  
ATOM   1172  CD2 LEU   144       3.520   2.697   5.313  1.00 95.48           C  
ATOM   1173  N   MET   145       7.073  -0.330   6.780  1.00 93.00           N  
ATOM   1174  CA  MET   145       7.452  -0.548   8.173  1.00 93.00           C  
ATOM   1175  C   MET   145       8.105   0.698   8.761  1.00 93.00           C  
ATOM   1176  O   MET   145       8.953   1.321   8.120  1.00 93.00           O  
ATOM   1177  CB  MET   145       8.401  -1.742   8.293  1.00 93.00           C  
ATOM   1178  CG  MET   145       9.720  -1.551   7.561  1.00 93.00           C  
ATOM   1179  SD  MET   145      10.699  -3.100   7.461  1.00 93.00           S  
ATOM   1180  CE  MET   145      11.019  -3.390   9.224  1.00 93.00           C  
ATOM   1181  N   GLU   146       7.707   1.050   9.938  1.00 87.83           N  
ATOM   1182  CA  GLU   146       8.398   1.984  10.822  1.00 87.83           C  
ATOM   1183  C   GLU   146       8.552   1.404  12.225  1.00 87.83           C  
ATOM   1184  O   GLU   146       7.603   1.409  13.012  1.00 87.83           O  
ATOM   1185  CB  GLU   146       7.652   3.319  10.884  1.00 87.83           C  
ATOM   1186  CG  GLU   146       8.488   4.466  11.433  1.00 87.83           C  
ATOM   1187  CD  GLU   146       7.963   5.012  12.752  1.00 87.83           C  
ATOM   1188  OE1 GLU   146       8.693   5.773  13.427  1.00 87.83           O  
ATOM   1189  OE2 GLU   146       6.813   4.676  13.113  1.00 87.83           O  
ATOM   1190  N   ILE   147       9.742   1.039  12.473  1.00 73.81           N  
ATOM   1191  CA  ILE   147       9.873   0.264  13.702  1.00 73.81           C  
ATOM   1192  C   ILE   147      10.693   1.049  14.723  1.00 73.81           C  
ATOM   1193  O   ILE   147      11.168   0.485  15.712  1.00 73.81           O  
ATOM   1194  CB  ILE   147      10.523  -1.112  13.435  1.00 73.81           C  
ATOM   1195  CG1 ILE   147      11.817  -0.945  12.631  1.00 73.81           C  
ATOM   1196  CG2 ILE   147       9.544  -2.040  12.710  1.00 73.81           C  
ATOM   1197  CD1 ILE   147      12.614  -2.232  12.466  1.00 73.81           C  
ATOM   1198  N   ASN   148      10.882   2.340  14.449  1.00 74.46           N  
ATOM   1199  CA  ASN   148      11.478   3.103  15.541  1.00 74.46           C  
ATOM   1200  C   ASN   148      10.577   3.116  16.773  1.00 74.46           C  
ATOM   1201  O   ASN   148       9.550   3.797  16.789  1.00 74.46           O  
ATOM   1202  CB  ASN   148      11.784   4.533  15.092  1.00 74.46           C  
ATOM   1203  CG  ASN   148      12.536   5.327  16.142  1.00 74.46           C  
ATOM   1204  OD1 ASN   148      12.663   4.895  17.291  1.00 74.46           O  
ATOM   1205  ND2 ASN   148      13.042   6.492  15.756  1.00 74.46           N  
ATOM   1206  N   ASP   149      10.897   2.360  17.721  1.00 72.57           N  
ATOM   1207  CA  ASP   149      10.020   2.059  18.849  1.00 72.57           C  
ATOM   1208  C   ASP   149      10.129   3.131  19.930  1.00 72.57           C  
ATOM   1209  O   ASP   149       9.613   2.959  21.037  1.00 72.57           O  
ATOM   1210  CB  ASP   149      10.352   0.685  19.435  1.00 72.57           C  
ATOM   1211  CG  ASP   149      11.774   0.592  19.959  1.00 72.57           C  
ATOM   1212  OD1 ASP   149      12.536   1.574  19.833  1.00 72.57           O  
ATOM   1213  OD2 ASP   149      12.137  -0.475  20.501  1.00 72.57           O  
ATOM   1214  N   LYS   150      10.804   4.215  19.626  1.00 81.65           N  
ATOM   1215  CA  LYS   150      11.011   5.211  20.674  1.00 81.65           C  
ATOM   1216  C   LYS   150       9.843   6.191  20.738  1.00 81.65           C  
ATOM   1217  O   LYS   150       9.715   6.950  21.701  1.00 81.65           O  
ATOM   1218  CB  LYS   150      12.319   5.968  20.444  1.00 81.65           C  
ATOM   1219  CG  LYS   150      13.566   5.107  20.583  1.00 81.65           C  
ATOM   1220  CD  LYS   150      14.836   5.941  20.479  1.00 81.65           C  
ATOM   1221  CE  LYS   150      16.084   5.080  20.622  1.00 81.65           C  
ATOM   1222  NZ  LYS   150      17.333   5.887  20.478  1.00 81.65           N  
ATOM   1223  N   THR   151       8.997   6.054  19.705  1.00 86.06           N  
ATOM   1224  CA  THR   151       7.900   7.016  19.672  1.00 86.06           C  
ATOM   1225  C   THR   151       6.590   6.330  19.299  1.00 86.06           C  
ATOM   1226  O   THR   151       6.595   5.271  18.667  1.00 86.06           O  
ATOM   1227  CB  THR   151       8.187   8.157  18.678  1.00 86.06           C  
ATOM   1228  OG1 THR   151       8.400   7.603  17.374  1.00 86.06           O  
ATOM   1229  CG2 THR   151       9.424   8.948  19.090  1.00 86.06           C  
ATOM   1230  N   TRP   152       5.597   6.857  19.862  1.00 92.20           N  
ATOM   1231  CA  TRP   152       4.263   6.412  19.472  1.00 92.20           C  
ATOM   1232  C   TRP   152       3.791   7.141  18.218  1.00 92.20           C  
ATOM   1233  O   TRP   152       4.006   8.347  18.076  1.00 92.20           O  
ATOM   1234  CB  TRP   152       3.266   6.635  20.612  1.00 92.20           C  
ATOM   1235  CG  TRP   152       3.489   5.744  21.798  1.00 92.20           C  
ATOM   1236  CD1 TRP   152       4.245   6.018  22.904  1.00 92.20           C  
ATOM   1237  CD2 TRP   152       2.953   4.432  21.993  1.00 92.20           C  
ATOM   1238  NE1 TRP   152       4.211   4.955  23.776  1.00 92.20           N  
ATOM   1239  CE2 TRP   152       3.425   3.969  23.241  1.00 92.20           C  
ATOM   1240  CE3 TRP   152       2.117   3.602  21.234  1.00 92.20           C  
ATOM   1241  CZ2 TRP   152       3.088   2.711  23.747  1.00 92.20           C  
ATOM   1242  CZ3 TRP   152       1.783   2.350  21.739  1.00 92.20           C  
ATOM   1243  CH2 TRP   152       2.269   1.919  22.984  1.00 92.20           C  
ATOM   1244  N   LYS   153       3.154   6.348  17.342  1.00 93.91           N  
ATOM   1245  CA  LYS   153       2.707   6.900  16.066  1.00 93.91           C  
ATOM   1246  C   LYS   153       1.183   6.909  15.975  1.00 93.91           C  
ATOM   1247  O   LYS   153       0.519   6.017  16.507  1.00 93.91           O  
ATOM   1248  CB  LYS   153       3.297   6.105  14.901  1.00 93.91           C  
ATOM   1249  CG  LYS   153       4.816   6.021  14.916  1.00 93.91           C  
ATOM   1250  CD  LYS   153       5.321   4.871  14.052  1.00 93.91           C  
ATOM   1251  CE  LYS   153       6.787   4.567  14.326  1.00 93.91           C  
ATOM   1252  NZ  LYS   153       6.975   3.882  15.640  1.00 93.91           N  
ATOM   1253  N   SER   154       0.703   7.968  15.328  1.00 95.93           N  
ATOM   1254  CA  SER   154      -0.736   8.059  15.104  1.00 95.93           C  
ATOM   1255  C   SER   154      -1.052   8.918  13.884  1.00 95.93           C  
ATOM   1256  O   SER   154      -0.180   9.623  13.372  1.00 95.93           O  
ATOM   1257  CB  SER   154      -1.436   8.633  16.337  1.00 95.93           C  
ATOM   1258  OG  SER   154      -1.077   9.990  16.533  1.00 95.93           O  
ATOM   1259  N   GLY   155      -2.329   8.677  13.321  1.00 96.06           N  
ATOM   1260  CA  GLY   155      -2.836   9.696  12.417  1.00 96.06           C  
ATOM   1261  C   GLY   155      -2.826   9.262  10.963  1.00 96.06           C  
ATOM   1262  O   GLY   155      -3.093  10.067  10.068  1.00 96.06           O  
ATOM   1263  N   ILE   156      -2.433   7.973  10.626  1.00 96.85           N  
ATOM   1264  CA  ILE   156      -2.537   7.503   9.249  1.00 96.85           C  
ATOM   1265  C   ILE   156      -3.789   6.643   9.091  1.00 96.85           C  
ATOM   1266  O   ILE   156      -4.084   5.802   9.944  1.00 96.85           O  
ATOM   1267  CB  ILE   156      -1.282   6.705   8.828  1.00 96.85           C  
ATOM   1268  CG1 ILE   156      -1.362   6.327   7.345  1.00 96.85           C  
ATOM   1269  CG2 ILE   156      -1.116   5.459   9.703  1.00 96.85           C  
ATOM   1270  CD1 ILE   156      -0.081   5.719   6.791  1.00 96.85           C  
ATOM   1271  N   ILE   157      -4.591   6.891   8.073  1.00 97.76           N  
ATOM   1272  CA  ILE   157      -5.768   6.120   7.687  1.00 97.76           C  
ATOM   1273  C   ILE   157      -5.471   5.325   6.417  1.00 97.76           C  
ATOM   1274  O   ILE   157      -5.347   5.899   5.333  1.00 97.76           O  
ATOM   1275  CB  ILE   157      -6.996   7.033   7.472  1.00 97.76           C  
ATOM   1276  CG1 ILE   157      -7.205   7.942   8.689  1.00 97.76           C  
ATOM   1277  CG2 ILE   157      -8.248   6.196   7.192  1.00 97.76           C  
ATOM   1278  CD1 ILE   157      -8.152   9.107   8.436  1.00 97.76           C  
ATOM   1279  N   VAL   158      -5.443   4.038   6.541  1.00 98.18           N  
ATOM   1280  CA  VAL   158      -5.003   3.168   5.455  1.00 98.18           C  
ATOM   1281  C   VAL   158      -6.212   2.691   4.653  1.00 98.18           C  
ATOM   1282  O   VAL   158      -7.127   2.077   5.205  1.00 98.18           O  
ATOM   1283  CB  VAL   158      -4.203   1.958   5.985  1.00 98.18           C  
ATOM   1284  CG1 VAL   158      -3.788   1.040   4.837  1.00 98.18           C  
ATOM   1285  CG2 VAL   158      -2.978   2.429   6.766  1.00 98.18           C  
ATOM   1286  N   LYS   159      -6.152   2.959   3.368  1.00 97.79           N  
ATOM   1287  CA  LYS   159      -7.210   2.509   2.468  1.00 97.79           C  
ATOM   1288  C   LYS   159      -6.844   1.180   1.812  1.00 97.79           C  
ATOM   1289  O   LYS   159      -7.702   0.312   1.635  1.00 97.79           O  
ATOM   1290  CB  LYS   159      -7.488   3.563   1.396  1.00 97.79           C  
ATOM   1291  CG  LYS   159      -8.759   3.313   0.598  1.00 97.79           C  
ATOM   1292  CD  LYS   159      -9.064   4.470  -0.345  1.00 97.79           C  
ATOM   1293  CE  LYS   159     -10.380   4.260  -1.083  1.00 97.79           C  
ATOM   1294  NZ  LYS   159     -10.700   5.408  -1.983  1.00 97.79           N  
ATOM   1295  N   GLY   160      -5.534   1.089   1.343  1.00 97.99           N  
ATOM   1296  CA  GLY   160      -5.097  -0.142   0.705  1.00 97.99           C  
ATOM   1297  C   GLY   160      -3.848   0.033  -0.139  1.00 97.99           C  
ATOM   1298  O   GLY   160      -3.185   1.070  -0.067  1.00 97.99           O  
ATOM   1299  N   PHE   161      -3.430  -1.055  -0.803  1.00 97.60           N  
ATOM   1300  CA  PHE   161      -2.348  -1.067  -1.779  1.00 97.60           C  
ATOM   1301  C   PHE   161      -2.899  -1.044  -3.200  1.00 97.60           C  
ATOM   1302  O   PHE   161      -3.807  -1.809  -3.531  1.00 97.60           O  
ATOM   1303  CB  PHE   161      -1.457  -2.298  -1.582  1.00 97.60           C  
ATOM   1304  CG  PHE   161      -0.622  -2.248  -0.330  1.00 97.60           C  
ATOM   1305  CD1 PHE   161      -0.386  -1.042   0.317  1.00 97.60           C  
ATOM   1306  CD2 PHE   161      -0.074  -3.409   0.199  1.00 97.60           C  
ATOM   1307  CE1 PHE   161       0.386  -0.993   1.476  1.00 97.60           C  
ATOM   1308  CE2 PHE   161       0.699  -3.368   1.356  1.00 97.60           C  
ATOM   1309  CZ  PHE   161       0.929  -2.159   1.992  1.00 97.60           C  
ATOM   1310  N   ASP   162      -2.451  -0.169  -3.980  1.00 97.11           N  
ATOM   1311  CA  ASP   162      -2.759  -0.079  -5.404  1.00 97.11           C  
ATOM   1312  C   ASP   162      -1.599  -0.596  -6.251  1.00 97.11           C  
ATOM   1313  O   ASP   162      -0.513  -0.012  -6.249  1.00 97.11           O  
ATOM   1314  CB  ASP   162      -3.091   1.364  -5.792  1.00 97.11           C  
ATOM   1315  CG  ASP   162      -3.771   1.473  -7.145  1.00 97.11           C  
ATOM   1316  OD1 ASP   162      -4.030   0.430  -7.783  1.00 97.11           O  
ATOM   1317  OD2 ASP   162      -4.047   2.613  -7.579  1.00 97.11           O  
ATOM   1318  N   ILE   163      -1.753  -1.668  -6.959  1.00 96.49           N  
ATOM   1319  CA  ILE   163      -0.745  -2.288  -7.811  1.00 96.49           C  
ATOM   1320  C   ILE   163      -1.075  -2.022  -9.278  1.00 96.49           C  
ATOM   1321  O   ILE   163      -2.051  -2.557  -9.809  1.00 96.49           O  
ATOM   1322  CB  ILE   163      -0.644  -3.808  -7.553  1.00 96.49           C  
ATOM   1323  CG1 ILE   163      -0.436  -4.083  -6.059  1.00 96.49           C  
ATOM   1324  CG2 ILE   163       0.485  -4.424  -8.385  1.00 96.49           C  
ATOM   1325  CD1 ILE   163      -1.691  -4.551  -5.335  1.00 96.49           C  
ATOM   1326  N   ARG   164      -0.199  -1.229  -9.997  1.00 96.02           N  
ATOM   1327  CA  ARG   164      -0.487  -0.793 -11.360  1.00 96.02           C  
ATOM   1328  C   ARG   164       0.628  -1.207 -12.314  1.00 96.02           C  
ATOM   1329  O   ARG   164       1.806  -1.177 -11.952  1.00 96.02           O  
ATOM   1330  CB  ARG   164      -0.682   0.724 -11.409  1.00 96.02           C  
ATOM   1331  CG  ARG   164      -1.795   1.231 -10.506  1.00 96.02           C  
ATOM   1332  CD  ARG   164      -1.888   2.751 -10.525  1.00 96.02           C  
ATOM   1333  NE  ARG   164      -0.907   3.362  -9.633  1.00 96.02           N  
ATOM   1334  CZ  ARG   164      -0.731   4.672  -9.483  1.00 96.02           C  
ATOM   1335  NH1 ARG   164      -1.471   5.538 -10.167  1.00 96.02           N  
ATOM   1336  NH2 ARG   164       0.191   5.121  -8.644  1.00 96.02           N  
ATOM   1337  N   PRO   165       0.199  -1.651 -13.529  1.00 94.65           N  
ATOM   1338  CA  PRO   165       1.257  -1.865 -14.520  1.00 94.65           C  
ATOM   1339  C   PRO   165       1.942  -0.568 -14.942  1.00 94.65           C  
ATOM   1340  O   PRO   165       1.300   0.484 -14.996  1.00 94.65           O  
ATOM   1341  CB  PRO   165       0.513  -2.498 -15.699  1.00 94.65           C  
ATOM   1342  CG  PRO   165      -0.909  -2.069 -15.527  1.00 94.65           C  
ATOM   1343  CD  PRO   165      -1.159  -1.818 -14.068  1.00 94.65           C  
ATOM   1344  N   ASN   166       3.306  -0.549 -15.051  1.00 88.27           N  
ATOM   1345  CA  ASN   166       4.031   0.585 -15.615  1.00 88.27           C  
ATOM   1346  C   ASN   166       3.865   0.658 -17.130  1.00 88.27           C  
ATOM   1347  O   ASN   166       3.753  -0.371 -17.797  1.00 88.27           O  
ATOM   1348  CB  ASN   166       5.514   0.511 -15.246  1.00 88.27           C  
ATOM   1349  CG  ASN   166       5.779   0.908 -13.807  1.00 88.27           C  
ATOM   1350  OD1 ASN   166       5.052   1.722 -13.231  1.00 88.27           O  
ATOM   1351  ND2 ASN   166       6.820   0.334 -13.216  1.00 88.27           N  
TER    1352      ASN   166                                                       
END   
