# Supplementary material for: The transformative power of transformers in protein structure prediction
Source: Proc Natl Acad Sci U S A. 2023 Jul 31;120(32):e2303499120. doi: 10.1073/pnas.2303499120 (PMC10410766; doi:10.1073/pnas.2303499120)
Supplement: Supplementary file 2 — Dataset S01 (GZ) [file pnas.2303499120.sd01.gz › SI_Data/predicted_structures/OmegaFold/T1178.pdb]

ATOM      1  N   GLY     1     -50.467 -22.598 -22.392  1.00 14.82           N  
ATOM      2  CA  GLY     1     -49.739 -21.641 -21.574  1.00 14.82           C  
ATOM      3  C   GLY     1     -49.278 -20.421 -22.351  1.00 14.82           C  
ATOM      4  O   GLY     1     -48.632 -20.550 -23.392  1.00 14.82           O  
ATOM      5  N   SER     2     -50.031 -19.343 -22.348  1.00 17.42           N  
ATOM      6  CA  SER     2     -50.098 -18.175 -23.221  1.00 17.42           C  
ATOM      7  C   SER     2     -48.817 -17.352 -23.144  1.00 17.42           C  
ATOM      8  O   SER     2     -48.455 -16.857 -22.075  1.00 17.42           O  
ATOM      9  CB  SER     2     -51.298 -17.301 -22.856  1.00 17.42           C  
ATOM     10  OG  SER     2     -51.116 -16.703 -21.584  1.00 17.42           O  
ATOM     11  N   ASN     3     -47.834 -17.705 -23.913  1.00 16.26           N  
ATOM     12  CA  ASN     3     -46.594 -17.127 -24.419  1.00 16.26           C  
ATOM     13  C   ASN     3     -46.773 -15.659 -24.799  1.00 16.26           C  
ATOM     14  O   ASN     3     -47.463 -15.345 -25.770  1.00 16.26           O  
ATOM     15  CB  ASN     3     -46.078 -17.926 -25.617  1.00 16.26           C  
ATOM     16  CG  ASN     3     -44.872 -18.779 -25.275  1.00 16.26           C  
ATOM     17  OD1 ASN     3     -44.355 -18.724 -24.156  1.00 16.26           O  
ATOM     18  ND2 ASN     3     -44.417 -19.575 -26.236  1.00 16.26           N  
ATOM     19  N   THR     4     -46.788 -14.826 -23.813  1.00 15.79           N  
ATOM     20  CA  THR     4     -46.748 -13.407 -24.148  1.00 15.79           C  
ATOM     21  C   THR     4     -45.356 -13.003 -24.628  1.00 15.79           C  
ATOM     22  O   THR     4     -44.354 -13.333 -23.991  1.00 15.79           O  
ATOM     23  CB  THR     4     -47.150 -12.536 -22.944  1.00 15.79           C  
ATOM     24  OG1 THR     4     -47.718 -13.371 -21.927  1.00 15.79           O  
ATOM     25  CG2 THR     4     -48.173 -11.478 -23.347  1.00 15.79           C  
ATOM     26  N   THR     5     -45.186 -12.835 -25.871  1.00 15.14           N  
ATOM     27  CA  THR     5     -44.135 -12.245 -26.692  1.00 15.14           C  
ATOM     28  C   THR     5     -44.077 -10.733 -26.491  1.00 15.14           C  
ATOM     29  O   THR     5     -45.103 -10.052 -26.562  1.00 15.14           O  
ATOM     30  CB  THR     5     -44.349 -12.559 -28.184  1.00 15.14           C  
ATOM     31  OG1 THR     5     -45.752 -12.539 -28.475  1.00 15.14           O  
ATOM     32  CG2 THR     5     -43.787 -13.931 -28.543  1.00 15.14           C  
ATOM     33  N   ILE     6     -43.344 -10.358 -25.415  1.00 14.55           N  
ATOM     34  CA  ILE     6     -43.107  -8.931 -25.230  1.00 14.55           C  
ATOM     35  C   ILE     6     -41.896  -8.497 -26.053  1.00 14.55           C  
ATOM     36  O   ILE     6     -40.785  -8.986 -25.838  1.00 14.55           O  
ATOM     37  CB  ILE     6     -42.896  -8.581 -23.740  1.00 14.55           C  
ATOM     38  CG1 ILE     6     -44.147  -8.930 -22.926  1.00 14.55           C  
ATOM     39  CG2 ILE     6     -42.533  -7.102 -23.578  1.00 14.55           C  
ATOM     40  CD1 ILE     6     -43.929  -8.919 -21.419  1.00 14.55           C  
ATOM     41  N   GLU     7     -42.139  -7.728 -27.117  1.00 14.57           N  
ATOM     42  CA  GLU     7     -41.707  -6.686 -28.045  1.00 14.57           C  
ATOM     43  C   GLU     7     -40.693  -5.751 -27.393  1.00 14.57           C  
ATOM     44  O   GLU     7     -40.790  -5.456 -26.200  1.00 14.57           O  
ATOM     45  CB  GLU     7     -42.910  -5.886 -28.552  1.00 14.57           C  
ATOM     46  CG  GLU     7     -43.610  -6.518 -29.746  1.00 14.57           C  
ATOM     47  CD  GLU     7     -44.758  -5.679 -30.282  1.00 14.57           C  
ATOM     48  OE1 GLU     7     -45.372  -6.069 -31.301  1.00 14.57           O  
ATOM     49  OE2 GLU     7     -45.046  -4.622 -29.678  1.00 14.57           O  
ATOM     50  N   SER     8     -39.546  -5.680 -28.006  1.00 15.01           N  
ATOM     51  CA  SER     8     -38.491  -4.773 -28.445  1.00 15.01           C  
ATOM     52  C   SER     8     -38.745  -3.351 -27.955  1.00 15.01           C  
ATOM     53  O   SER     8     -39.796  -2.771 -28.235  1.00 15.01           O  
ATOM     54  CB  SER     8     -38.376  -4.782 -29.970  1.00 15.01           C  
ATOM     55  OG  SER     8     -39.381  -3.974 -30.556  1.00 15.01           O  
ATOM     56  N   ILE     9     -38.074  -2.998 -26.754  1.00 15.14           N  
ATOM     57  CA  ILE     9     -37.825  -1.577 -26.537  1.00 15.14           C  
ATOM     58  C   ILE     9     -36.325  -1.301 -26.599  1.00 15.14           C  
ATOM     59  O   ILE     9     -35.540  -1.938 -25.892  1.00 15.14           O  
ATOM     60  CB  ILE     9     -38.402  -1.102 -25.185  1.00 15.14           C  
ATOM     61  CG1 ILE     9     -39.910  -1.374 -25.123  1.00 15.14           C  
ATOM     62  CG2 ILE     9     -38.103   0.383 -24.962  1.00 15.14           C  
ATOM     63  CD1 ILE     9     -40.537  -1.079 -23.767  1.00 15.14           C  
ATOM     64  N   GLY    10     -35.886  -0.404 -27.478  1.00 16.11           N  
ATOM     65  CA  GLY    10     -35.039   0.748 -27.743  1.00 16.11           C  
ATOM     66  C   GLY    10     -34.818   1.620 -26.522  1.00 16.11           C  
ATOM     67  O   GLY    10     -35.609   1.586 -25.577  1.00 16.11           O  
ATOM     68  N   ASN    11     -33.644   1.599 -25.937  1.00 17.58           N  
ATOM     69  CA  ASN    11     -32.933   2.675 -25.255  1.00 17.58           C  
ATOM     70  C   ASN    11     -32.178   2.162 -24.033  1.00 17.58           C  
ATOM     71  O   ASN    11     -32.694   1.332 -23.282  1.00 17.58           O  
ATOM     72  CB  ASN    11     -33.903   3.788 -24.851  1.00 17.58           C  
ATOM     73  CG  ASN    11     -34.004   4.882 -25.895  1.00 17.58           C  
ATOM     74  OD1 ASN    11     -33.270   4.881 -26.886  1.00 17.58           O  
ATOM     75  ND2 ASN    11     -34.914   5.825 -25.680  1.00 17.58           N  
ATOM     76  N   ASN    12     -30.952   1.959 -24.235  1.00 19.43           N  
ATOM     77  CA  ASN    12     -29.559   2.041 -23.809  1.00 19.43           C  
ATOM     78  C   ASN    12     -29.431   1.950 -22.291  1.00 19.43           C  
ATOM     79  O   ASN    12     -28.355   2.187 -21.739  1.00 19.43           O  
ATOM     80  CB  ASN    12     -28.916   3.332 -24.320  1.00 19.43           C  
ATOM     81  CG  ASN    12     -28.511   3.245 -25.778  1.00 19.43           C  
ATOM     82  OD1 ASN    12     -28.482   2.160 -26.363  1.00 19.43           O  
ATOM     83  ND2 ASN    12     -28.197   4.389 -26.375  1.00 19.43           N  
ATOM     84  N   ASN    13     -30.433   1.335 -21.729  1.00 19.06           N  
ATOM     85  CA  ASN    13     -30.423   0.882 -20.342  1.00 19.06           C  
ATOM     86  C   ASN    13     -31.101  -0.476 -20.191  1.00 19.06           C  
ATOM     87  O   ASN    13     -32.137  -0.730 -20.807  1.00 19.06           O  
ATOM     88  CB  ASN    13     -31.095   1.915 -19.435  1.00 19.06           C  
ATOM     89  CG  ASN    13     -30.157   3.035 -19.029  1.00 19.06           C  
ATOM     90  OD1 ASN    13     -28.938   2.931 -19.193  1.00 19.06           O  
ATOM     91  ND2 ASN    13     -30.717   4.115 -18.497  1.00 19.06           N  
ATOM     92  N   GLN    14     -30.473  -1.624 -20.212  1.00 16.53           N  
ATOM     93  CA  GLN    14     -31.013  -2.734 -19.435  1.00 16.53           C  
ATOM     94  C   GLN    14     -30.251  -4.026 -19.719  1.00 16.53           C  
ATOM     95  O   GLN    14     -29.984  -4.353 -20.877  1.00 16.53           O  
ATOM     96  CB  GLN    14     -32.501  -2.926 -19.734  1.00 16.53           C  
ATOM     97  CG  GLN    14     -33.411  -1.991 -18.949  1.00 16.53           C  
ATOM     98  CD  GLN    14     -34.833  -2.509 -18.842  1.00 16.53           C  
ATOM     99  OE1 GLN    14     -35.264  -3.348 -19.640  1.00 16.53           O  
ATOM    100  NE2 GLN    14     -35.573  -2.011 -17.856  1.00 16.53           N  
ATOM    101  N   GLN    15     -30.348  -4.927 -18.766  1.00 18.38           N  
ATOM    102  CA  GLN    15     -30.646  -6.095 -17.944  1.00 18.38           C  
ATOM    103  C   GLN    15     -30.794  -7.348 -18.802  1.00 18.38           C  
ATOM    104  O   GLN    15     -31.705  -7.438 -19.627  1.00 18.38           O  
ATOM    105  CB  GLN    15     -31.918  -5.866 -17.126  1.00 18.38           C  
ATOM    106  CG  GLN    15     -31.760  -4.830 -16.020  1.00 18.38           C  
ATOM    107  CD  GLN    15     -33.024  -4.646 -15.203  1.00 18.38           C  
ATOM    108  OE1 GLN    15     -34.042  -5.299 -15.455  1.00 18.38           O  
ATOM    109  NE2 GLN    15     -32.971  -3.753 -14.220  1.00 18.38           N  
ATOM    110  N   TRP    16     -29.754  -7.918 -19.287  1.00 16.03           N  
ATOM    111  CA  TRP    16     -30.024  -9.306 -19.648  1.00 16.03           C  
ATOM    112  C   TRP    16     -30.505 -10.099 -18.437  1.00 16.03           C  
ATOM    113  O   TRP    16     -29.897 -10.038 -17.366  1.00 16.03           O  
ATOM    114  CB  TRP    16     -28.774  -9.961 -20.240  1.00 16.03           C  
ATOM    115  CG  TRP    16     -28.658  -9.817 -21.728  1.00 16.03           C  
ATOM    116  CD1 TRP    16     -29.540  -9.195 -22.567  1.00 16.03           C  
ATOM    117  CD2 TRP    16     -27.597 -10.309 -22.553  1.00 16.03           C  
ATOM    118  NE1 TRP    16     -29.092  -9.271 -23.866  1.00 16.03           N  
ATOM    119  CE2 TRP    16     -27.903  -9.949 -23.885  1.00 16.03           C  
ATOM    120  CE3 TRP    16     -26.417 -11.020 -22.296  1.00 16.03           C  
ATOM    121  CZ2 TRP    16     -27.069 -10.276 -24.957  1.00 16.03           C  
ATOM    122  CZ3 TRP    16     -25.589 -11.345 -23.364  1.00 16.03           C  
ATOM    123  CH2 TRP    16     -25.920 -10.972 -24.677  1.00 16.03           C  
ATOM    124  N   PRO    17     -31.654 -10.678 -18.370  1.00 16.81           N  
ATOM    125  CA  PRO    17     -31.873 -11.778 -17.428  1.00 16.81           C  
ATOM    126  C   PRO    17     -31.205 -13.077 -17.873  1.00 16.81           C  
ATOM    127  O   PRO    17     -31.361 -13.494 -19.024  1.00 16.81           O  
ATOM    128  CB  PRO    17     -33.397 -11.928 -17.409  1.00 16.81           C  
ATOM    129  CG  PRO    17     -33.876 -11.107 -18.562  1.00 16.81           C  
ATOM    130  CD  PRO    17     -32.722 -10.302 -19.087  1.00 16.81           C  
ATOM    131  N   ILE    18     -29.917 -13.283 -17.581  1.00 16.25           N  
ATOM    132  CA  ILE    18     -29.642 -14.695 -17.823  1.00 16.25           C  
ATOM    133  C   ILE    18     -30.129 -15.525 -16.637  1.00 16.25           C  
ATOM    134  O   ILE    18     -29.871 -15.181 -15.482  1.00 16.25           O  
ATOM    135  CB  ILE    18     -28.137 -14.944 -18.069  1.00 16.25           C  
ATOM    136  CG1 ILE    18     -27.632 -14.066 -19.219  1.00 16.25           C  
ATOM    137  CG2 ILE    18     -27.875 -16.426 -18.354  1.00 16.25           C  
ATOM    138  CD1 ILE    18     -26.135 -14.180 -19.473  1.00 16.25           C  
ATOM    139  N   PRO    19     -30.838 -16.620 -16.854  1.00 16.07           N  
ATOM    140  CA  PRO    19     -31.479 -17.608 -15.983  1.00 16.07           C  
ATOM    141  C   PRO    19     -30.515 -18.210 -14.963  1.00 16.07           C  
ATOM    142  O   PRO    19     -29.358 -18.486 -15.289  1.00 16.07           O  
ATOM    143  CB  PRO    19     -31.971 -18.675 -16.964  1.00 16.07           C  
ATOM    144  CG  PRO    19     -31.431 -18.252 -18.292  1.00 16.07           C  
ATOM    145  CD  PRO    19     -30.717 -16.942 -18.121  1.00 16.07           C  
ATOM    146  N   LEU    20     -30.839 -18.088 -13.751  1.00 18.05           N  
ATOM    147  CA  LEU    20     -30.285 -18.650 -12.523  1.00 18.05           C  
ATOM    148  C   LEU    20     -30.456 -20.165 -12.493  1.00 18.05           C  
ATOM    149  O   LEU    20     -31.129 -20.700 -11.609  1.00 18.05           O  
ATOM    150  CB  LEU    20     -30.954 -18.024 -11.297  1.00 18.05           C  
ATOM    151  CG  LEU    20     -30.672 -16.541 -11.053  1.00 18.05           C  
ATOM    152  CD1 LEU    20     -31.671 -15.968 -10.054  1.00 18.05           C  
ATOM    153  CD2 LEU    20     -29.242 -16.342 -10.561  1.00 18.05           C  
ATOM    154  N   THR    21     -30.379 -20.897 -13.576  1.00 16.73           N  
ATOM    155  CA  THR    21     -30.359 -22.300 -13.179  1.00 16.73           C  
ATOM    156  C   THR    21     -28.981 -22.910 -13.419  1.00 16.73           C  
ATOM    157  O   THR    21     -28.326 -22.605 -14.418  1.00 16.73           O  
ATOM    158  CB  THR    21     -31.422 -23.112 -13.941  1.00 16.73           C  
ATOM    159  OG1 THR    21     -31.384 -22.755 -15.328  1.00 16.73           O  
ATOM    160  CG2 THR    21     -32.819 -22.838 -13.395  1.00 16.73           C  
ATOM    161  N   GLY    22     -28.050 -22.866 -12.457  1.00 17.62           N  
ATOM    162  CA  GLY    22     -26.967 -23.830 -12.355  1.00 17.62           C  
ATOM    163  C   GLY    22     -25.677 -23.225 -11.835  1.00 17.62           C  
ATOM    164  O   GLY    22     -24.594 -23.772 -12.057  1.00 17.62           O  
ATOM    165  N   VAL    23     -25.740 -22.156 -11.060  1.00 18.11           N  
ATOM    166  CA  VAL    23     -24.389 -21.762 -10.674  1.00 18.11           C  
ATOM    167  C   VAL    23     -24.044 -22.361  -9.313  1.00 18.11           C  
ATOM    168  O   VAL    23     -24.809 -22.224  -8.355  1.00 18.11           O  
ATOM    169  CB  VAL    23     -24.235 -20.225 -10.634  1.00 18.11           C  
ATOM    170  CG1 VAL    23     -22.782 -19.834 -10.369  1.00 18.11           C  
ATOM    171  CG2 VAL    23     -24.729 -19.606 -11.940  1.00 18.11           C  
ATOM    172  N   PRO    24     -23.016 -23.177  -9.179  1.00 19.48           N  
ATOM    173  CA  PRO    24     -22.452 -23.766  -7.962  1.00 19.48           C  
ATOM    174  C   PRO    24     -21.939 -22.715  -6.981  1.00 19.48           C  
ATOM    175  O   PRO    24     -21.494 -21.642  -7.396  1.00 19.48           O  
ATOM    176  CB  PRO    24     -21.303 -24.629  -8.488  1.00 19.48           C  
ATOM    177  CG  PRO    24     -21.263 -24.359  -9.957  1.00 19.48           C  
ATOM    178  CD  PRO    24     -22.383 -23.419 -10.299  1.00 19.48           C  
ATOM    179  N   VAL    25     -22.715 -22.375  -5.974  1.00 19.64           N  
ATOM    180  CA  VAL    25     -22.236 -21.689  -4.779  1.00 19.64           C  
ATOM    181  C   VAL    25     -20.756 -21.998  -4.564  1.00 19.64           C  
ATOM    182  O   VAL    25     -20.379 -23.156  -4.368  1.00 19.64           O  
ATOM    183  CB  VAL    25     -23.051 -22.091  -3.529  1.00 19.64           C  
ATOM    184  CG1 VAL    25     -22.679 -21.212  -2.336  1.00 19.64           C  
ATOM    185  CG2 VAL    25     -24.549 -21.999  -3.818  1.00 19.64           C  
ATOM    186  N   GLY    26     -19.859 -21.779  -5.472  1.00 20.18           N  
ATOM    187  CA  GLY    26     -18.444 -21.860  -5.147  1.00 20.18           C  
ATOM    188  C   GLY    26     -17.750 -20.511  -5.167  1.00 20.18           C  
ATOM    189  O   GLY    26     -18.344 -19.507  -5.563  1.00 20.18           O  
ATOM    190  N   ASP    27     -17.111 -20.200  -4.035  1.00 21.64           N  
ATOM    191  CA  ASP    27     -16.012 -19.306  -3.681  1.00 21.64           C  
ATOM    192  C   ASP    27     -15.666 -18.375  -4.840  1.00 21.64           C  
ATOM    193  O   ASP    27     -15.145 -18.818  -5.865  1.00 21.64           O  
ATOM    194  CB  ASP    27     -14.778 -20.111  -3.266  1.00 21.64           C  
ATOM    195  CG  ASP    27     -14.971 -20.860  -1.959  1.00 21.64           C  
ATOM    196  OD1 ASP    27     -15.806 -20.437  -1.131  1.00 21.64           O  
ATOM    197  OD2 ASP    27     -14.278 -21.880  -1.754  1.00 21.64           O  
ATOM    198  N   PHE    28     -16.366 -17.452  -5.185  1.00 18.87           N  
ATOM    199  CA  PHE    28     -15.912 -16.546  -6.233  1.00 18.87           C  
ATOM    200  C   PHE    28     -14.778 -15.661  -5.730  1.00 18.87           C  
ATOM    201  O   PHE    28     -14.689 -15.379  -4.533  1.00 18.87           O  
ATOM    202  CB  PHE    28     -17.071 -15.679  -6.736  1.00 18.87           C  
ATOM    203  CG  PHE    28     -18.403 -16.378  -6.718  1.00 18.87           C  
ATOM    204  CD1 PHE    28     -18.851 -17.080  -7.831  1.00 18.87           C  
ATOM    205  CD2 PHE    28     -19.209 -16.333  -5.588  1.00 18.87           C  
ATOM    206  CE1 PHE    28     -20.084 -17.728  -7.817  1.00 18.87           C  
ATOM    207  CE2 PHE    28     -20.442 -16.978  -5.567  1.00 18.87           C  
ATOM    208  CZ  PHE    28     -20.878 -17.674  -6.683  1.00 18.87           C  
ATOM    209  N   TYR    29     -13.880 -15.299  -6.585  1.00 20.02           N  
ATOM    210  CA  TYR    29     -12.698 -14.455  -6.727  1.00 20.02           C  
ATOM    211  C   TYR    29     -13.043 -13.148  -7.431  1.00 20.02           C  
ATOM    212  O   TYR    29     -13.622 -13.156  -8.520  1.00 20.02           O  
ATOM    213  CB  TYR    29     -11.601 -15.191  -7.501  1.00 20.02           C  
ATOM    214  CG  TYR    29     -11.136 -16.463  -6.834  1.00 20.02           C  
ATOM    215  CD1 TYR    29     -10.153 -16.435  -5.847  1.00 20.02           C  
ATOM    216  CD2 TYR    29     -11.678 -17.694  -7.188  1.00 20.02           C  
ATOM    217  CE1 TYR    29      -9.720 -17.605  -5.230  1.00 20.02           C  
ATOM    218  CE2 TYR    29     -11.252 -18.870  -6.578  1.00 20.02           C  
ATOM    219  CZ  TYR    29     -10.275 -18.815  -5.602  1.00 20.02           C  
ATOM    220  OH  TYR    29      -9.850 -19.976  -4.995  1.00 20.02           O  
ATOM    221  N   VAL    30     -13.325 -12.139  -6.623  1.00 20.19           N  
ATOM    222  CA  VAL    30     -13.586 -10.894  -7.338  1.00 20.19           C  
ATOM    223  C   VAL    30     -12.266 -10.209  -7.682  1.00 20.19           C  
ATOM    224  O   VAL    30     -11.357 -10.146  -6.851  1.00 20.19           O  
ATOM    225  CB  VAL    30     -14.481  -9.943  -6.512  1.00 20.19           C  
ATOM    226  CG1 VAL    30     -14.767  -8.659  -7.290  1.00 20.19           C  
ATOM    227  CG2 VAL    30     -15.785 -10.639  -6.126  1.00 20.19           C  
ATOM    228  N   TYR    31     -11.981 -10.049  -8.862  1.00 20.01           N  
ATOM    229  CA  TYR    31     -10.996  -9.182  -9.499  1.00 20.01           C  
ATOM    230  C   TYR    31     -11.609  -7.835  -9.862  1.00 20.01           C  
ATOM    231  O   TYR    31     -12.603  -7.775 -10.590  1.00 20.01           O  
ATOM    232  CB  TYR    31     -10.422  -9.850 -10.752  1.00 20.01           C  
ATOM    233  CG  TYR    31      -9.013 -10.362 -10.576  1.00 20.01           C  
ATOM    234  CD1 TYR    31      -7.917  -9.561 -10.887  1.00 20.01           C  
ATOM    235  CD2 TYR    31      -8.775 -11.646 -10.100  1.00 20.01           C  
ATOM    236  CE1 TYR    31      -6.616 -10.029 -10.729  1.00 20.01           C  
ATOM    237  CE2 TYR    31      -7.479 -12.125  -9.937  1.00 20.01           C  
ATOM    238  CZ  TYR    31      -6.408 -11.310 -10.254  1.00 20.01           C  
ATOM    239  OH  TYR    31      -5.123 -11.778 -10.095  1.00 20.01           O  
ATOM    240  N   GLY    32     -11.859  -6.926  -8.877  1.00 23.02           N  
ATOM    241  CA  GLY    32     -12.413  -5.719  -9.470  1.00 23.02           C  
ATOM    242  C   GLY    32     -11.355  -4.696  -9.840  1.00 23.02           C  
ATOM    243  O   GLY    32     -10.275  -4.671  -9.247  1.00 23.02           O  
ATOM    244  N   ARG    33     -11.190  -4.369 -11.045  1.00 21.95           N  
ATOM    245  CA  ARG    33     -10.472  -3.315 -11.755  1.00 21.95           C  
ATOM    246  C   ARG    33     -11.200  -1.980 -11.635  1.00 21.95           C  
ATOM    247  O   ARG    33     -12.387  -1.884 -11.951  1.00 21.95           O  
ATOM    248  CB  ARG    33     -10.295  -3.684 -13.230  1.00 21.95           C  
ATOM    249  CG  ARG    33      -9.298  -2.807 -13.969  1.00 21.95           C  
ATOM    250  CD  ARG    33      -9.019  -3.329 -15.372  1.00 21.95           C  
ATOM    251  NE  ARG    33      -8.905  -2.241 -16.339  1.00 21.95           N  
ATOM    252  CZ  ARG    33      -8.499  -2.384 -17.597  1.00 21.95           C  
ATOM    253  NH1 ARG    33      -8.158  -3.579 -18.068  1.00 21.95           N  
ATOM    254  NH2 ARG    33      -8.433  -1.326 -18.392  1.00 21.95           N  
ATOM    255  N   MET    34     -10.670  -1.094 -10.833  1.00 25.30           N  
ATOM    256  CA  MET    34     -11.268   0.238 -10.817  1.00 25.30           C  
ATOM    257  C   MET    34     -10.471   1.202 -11.689  1.00 25.30           C  
ATOM    258  O   MET    34      -9.239   1.197 -11.663  1.00 25.30           O  
ATOM    259  CB  MET    34     -11.350   0.773  -9.386  1.00 25.30           C  
ATOM    260  CG  MET    34     -12.294   1.955  -9.227  1.00 25.30           C  
ATOM    261  SD  MET    34     -12.022   2.866  -7.658  1.00 25.30           S  
ATOM    262  CE  MET    34     -12.567   1.614  -6.463  1.00 25.30           C  
ATOM    263  N   THR    35     -11.092   1.924 -12.558  1.00 24.87           N  
ATOM    264  CA  THR    35     -10.481   3.048 -13.259  1.00 24.87           C  
ATOM    265  C   THR    35     -10.955   4.374 -12.672  1.00 24.87           C  
ATOM    266  O   THR    35     -12.152   4.566 -12.446  1.00 24.87           O  
ATOM    267  CB  THR    35     -10.799   3.007 -14.765  1.00 24.87           C  
ATOM    268  OG1 THR    35     -10.565   1.683 -15.261  1.00 24.87           O  
ATOM    269  CG2 THR    35      -9.925   3.989 -15.539  1.00 24.87           C  
ATOM    270  N   THR    36     -10.365   4.773 -11.617  1.00 26.44           N  
ATOM    271  CA  THR    36     -10.829   6.098 -11.221  1.00 26.44           C  
ATOM    272  C   THR    36     -10.417   7.146 -12.252  1.00 26.44           C  
ATOM    273  O   THR    36      -9.343   7.049 -12.848  1.00 26.44           O  
ATOM    274  CB  THR    36     -10.280   6.492  -9.838  1.00 26.44           C  
ATOM    275  OG1 THR    36      -8.939   6.004  -9.706  1.00 26.44           O  
ATOM    276  CG2 THR    36     -11.135   5.905  -8.719  1.00 26.44           C  
ATOM    277  N   LEU    37     -11.405   7.779 -12.735  1.00 22.22           N  
ATOM    278  CA  LEU    37     -11.113   8.935 -13.576  1.00 22.22           C  
ATOM    279  C   LEU    37     -10.804  10.162 -12.725  1.00 22.22           C  
ATOM    280  O   LEU    37     -11.539  10.472 -11.785  1.00 22.22           O  
ATOM    281  CB  LEU    37     -12.289   9.230 -14.510  1.00 22.22           C  
ATOM    282  CG  LEU    37     -12.261   8.538 -15.874  1.00 22.22           C  
ATOM    283  CD1 LEU    37     -13.659   8.063 -16.256  1.00 22.22           C  
ATOM    284  CD2 LEU    37     -11.701   9.476 -16.938  1.00 22.22           C  
ATOM    285  N   HIS    38      -9.630  10.338 -12.341  1.00 24.13           N  
ATOM    286  CA  HIS    38      -9.284  11.567 -11.635  1.00 24.13           C  
ATOM    287  C   HIS    38      -9.635  12.797 -12.465  1.00 24.13           C  
ATOM    288  O   HIS    38      -9.096  12.989 -13.558  1.00 24.13           O  
ATOM    289  CB  HIS    38      -7.796  11.580 -11.280  1.00 24.13           C  
ATOM    290  CG  HIS    38      -7.512  12.091  -9.904  1.00 24.13           C  
ATOM    291  ND1 HIS    38      -7.207  13.410  -9.649  1.00 24.13           N  
ATOM    292  CD2 HIS    38      -7.490  11.458  -8.708  1.00 24.13           C  
ATOM    293  CE1 HIS    38      -7.008  13.567  -8.351  1.00 24.13           C  
ATOM    294  NE2 HIS    38      -7.174  12.397  -7.757  1.00 24.13           N  
ATOM    295  N   MET    39     -10.735  13.380 -12.173  1.00 21.49           N  
ATOM    296  CA  MET    39     -11.224  14.593 -12.821  1.00 21.49           C  
ATOM    297  C   MET    39     -10.846  15.831 -12.014  1.00 21.49           C  
ATOM    298  O   MET    39     -10.708  15.762 -10.792  1.00 21.49           O  
ATOM    299  CB  MET    39     -12.741  14.531 -13.004  1.00 21.49           C  
ATOM    300  CG  MET    39     -13.217  13.303 -13.764  1.00 21.49           C  
ATOM    301  SD  MET    39     -14.214  13.734 -15.243  1.00 21.49           S  
ATOM    302  CE  MET    39     -15.698  14.405 -14.444  1.00 21.49           C  
ATOM    303  N   GLY    40      -9.960  16.655 -12.495  1.00 23.38           N  
ATOM    304  CA  GLY    40      -9.797  18.053 -12.131  1.00 23.38           C  
ATOM    305  C   GLY    40     -10.771  18.509 -11.061  1.00 23.38           C  
ATOM    306  O   GLY    40     -11.946  18.752 -11.346  1.00 23.38           O  
ATOM    307  N   GLY    41     -10.696  17.902  -9.853  1.00 22.13           N  
ATOM    308  CA  GLY    41     -11.090  18.514  -8.594  1.00 22.13           C  
ATOM    309  C   GLY    41     -12.319  17.873  -7.978  1.00 22.13           C  
ATOM    310  O   GLY    41     -12.630  18.112  -6.809  1.00 22.13           O  
ATOM    311  N   GLN    42     -12.847  16.821  -8.585  1.00 21.30           N  
ATOM    312  CA  GLN    42     -13.886  16.114  -7.844  1.00 21.30           C  
ATOM    313  C   GLN    42     -13.558  14.629  -7.717  1.00 21.30           C  
ATOM    314  O   GLN    42     -13.114  14.002  -8.681  1.00 21.30           O  
ATOM    315  CB  GLN    42     -15.246  16.296  -8.520  1.00 21.30           C  
ATOM    316  CG  GLN    42     -15.869  17.666  -8.289  1.00 21.30           C  
ATOM    317  CD  GLN    42     -17.316  17.736  -8.741  1.00 21.30           C  
ATOM    318  OE1 GLN    42     -17.815  16.829  -9.415  1.00 21.30           O  
ATOM    319  NE2 GLN    42     -18.001  18.814  -8.374  1.00 21.30           N  
ATOM    320  N   SER    43     -12.731  14.280  -6.837  1.00 22.67           N  
ATOM    321  CA  SER    43     -12.530  12.936  -6.305  1.00 22.67           C  
ATOM    322  C   SER    43     -13.816  12.119  -6.365  1.00 22.67           C  
ATOM    323  O   SER    43     -14.777  12.410  -5.649  1.00 22.67           O  
ATOM    324  CB  SER    43     -12.025  13.001  -4.863  1.00 22.67           C  
ATOM    325  OG  SER    43     -12.030  14.336  -4.387  1.00 22.67           O  
ATOM    326  N   GLY    44     -14.556  12.097  -7.419  1.00 21.43           N  
ATOM    327  CA  GLY    44     -15.696  11.212  -7.235  1.00 21.43           C  
ATOM    328  C   GLY    44     -15.341   9.744  -7.381  1.00 21.43           C  
ATOM    329  O   GLY    44     -14.446   9.390  -8.151  1.00 21.43           O  
ATOM    330  N   ILE    45     -15.077   9.052  -6.341  1.00 22.70           N  
ATOM    331  CA  ILE    45     -15.072   7.597  -6.238  1.00 22.70           C  
ATOM    332  C   ILE    45     -16.281   7.023  -6.973  1.00 22.70           C  
ATOM    333  O   ILE    45     -17.424   7.361  -6.659  1.00 22.70           O  
ATOM    334  CB  ILE    45     -15.072   7.134  -4.764  1.00 22.70           C  
ATOM    335  CG1 ILE    45     -13.864   7.717  -4.021  1.00 22.70           C  
ATOM    336  CG2 ILE    45     -15.081   5.605  -4.677  1.00 22.70           C  
ATOM    337  CD1 ILE    45     -13.894   7.489  -2.516  1.00 22.70           C  
ATOM    338  N   GLN    46     -16.206   7.008  -8.258  1.00 23.29           N  
ATOM    339  CA  GLN    46     -17.291   6.184  -8.783  1.00 23.29           C  
ATOM    340  C   GLN    46     -17.228   4.768  -8.219  1.00 23.29           C  
ATOM    341  O   GLN    46     -16.174   4.129  -8.248  1.00 23.29           O  
ATOM    342  CB  GLN    46     -17.244   6.144 -10.311  1.00 23.29           C  
ATOM    343  CG  GLN    46     -18.186   7.135 -10.981  1.00 23.29           C  
ATOM    344  CD  GLN    46     -18.133   7.063 -12.496  1.00 23.29           C  
ATOM    345  OE1 GLN    46     -17.598   6.108 -13.067  1.00 23.29           O  
ATOM    346  NE2 GLN    46     -18.686   8.074 -13.157  1.00 23.29           N  
ATOM    347  N   ALA    47     -17.743   4.476  -7.178  1.00 22.53           N  
ATOM    348  CA  ALA    47     -17.987   3.190  -6.530  1.00 22.53           C  
ATOM    349  C   ALA    47     -18.872   2.298  -7.396  1.00 22.53           C  
ATOM    350  O   ALA    47     -19.946   2.716  -7.834  1.00 22.53           O  
ATOM    351  CB  ALA    47     -18.626   3.398  -5.159  1.00 22.53           C  
ATOM    352  N   THR    48     -18.184   1.621  -8.334  1.00 22.97           N  
ATOM    353  CA  THR    48     -19.002   0.613  -9.001  1.00 22.97           C  
ATOM    354  C   THR    48     -19.296  -0.553  -8.062  1.00 22.97           C  
ATOM    355  O   THR    48     -18.449  -0.932  -7.250  1.00 22.97           O  
ATOM    356  CB  THR    48     -18.314   0.089 -10.275  1.00 22.97           C  
ATOM    357  OG1 THR    48     -17.677   1.181 -10.951  1.00 22.97           O  
ATOM    358  CG2 THR    48     -19.322  -0.559 -11.218  1.00 22.97           C  
ATOM    359  N   THR    49     -20.456  -0.755  -7.701  1.00 21.98           N  
ATOM    360  CA  THR    49     -21.232  -1.706  -6.913  1.00 21.98           C  
ATOM    361  C   THR    49     -21.146  -3.106  -7.516  1.00 21.98           C  
ATOM    362  O   THR    49     -21.351  -3.283  -8.719  1.00 21.98           O  
ATOM    363  CB  THR    49     -22.708  -1.277  -6.815  1.00 21.98           C  
ATOM    364  OG1 THR    49     -22.775   0.083  -6.370  1.00 21.98           O  
ATOM    365  CG2 THR    49     -23.473  -2.159  -5.834  1.00 21.98           C  
ATOM    366  N   LEU    50     -20.643  -4.082  -6.861  1.00 20.84           N  
ATOM    367  CA  LEU    50     -20.336  -5.504  -6.968  1.00 20.84           C  
ATOM    368  C   LEU    50     -21.469  -6.349  -6.397  1.00 20.84           C  
ATOM    369  O   LEU    50     -21.699  -6.350  -5.186  1.00 20.84           O  
ATOM    370  CB  LEU    50     -19.027  -5.826  -6.242  1.00 20.84           C  
ATOM    371  CG  LEU    50     -17.913  -6.438  -7.092  1.00 20.84           C  
ATOM    372  CD1 LEU    50     -16.757  -5.454  -7.239  1.00 20.84           C  
ATOM    373  CD2 LEU    50     -17.431  -7.748  -6.478  1.00 20.84           C  
ATOM    374  N   VAL    51     -22.579  -6.598  -7.254  1.00 20.03           N  
ATOM    375  CA  VAL    51     -23.357  -7.797  -6.958  1.00 20.03           C  
ATOM    376  C   VAL    51     -23.150  -8.833  -8.061  1.00 20.03           C  
ATOM    377  O   VAL    51     -23.315  -8.529  -9.245  1.00 20.03           O  
ATOM    378  CB  VAL    51     -24.860  -7.474  -6.805  1.00 20.03           C  
ATOM    379  CG1 VAL    51     -25.642  -8.723  -6.401  1.00 20.03           C  
ATOM    380  CG2 VAL    51     -25.064  -6.358  -5.783  1.00 20.03           C  
ATOM    381  N   ASN    52     -22.543  -9.780  -7.608  1.00 22.15           N  
ATOM    382  CA  ASN    52     -22.554 -11.109  -8.211  1.00 22.15           C  
ATOM    383  C   ASN    52     -21.752 -11.142  -9.508  1.00 22.15           C  
ATOM    384  O   ASN    52     -22.146 -11.803 -10.470  1.00 22.15           O  
ATOM    385  CB  ASN    52     -23.990 -11.573  -8.462  1.00 22.15           C  
ATOM    386  CG  ASN    52     -24.476 -12.560  -7.419  1.00 22.15           C  
ATOM    387  OD1 ASN    52     -23.755 -12.888  -6.473  1.00 22.15           O  
ATOM    388  ND2 ASN    52     -25.703 -13.041  -7.584  1.00 22.15           N  
ATOM    389  N   GLY    53     -20.896 -10.276  -9.593  1.00 22.58           N  
ATOM    390  CA  GLY    53     -19.953 -10.694 -10.618  1.00 22.58           C  
ATOM    391  C   GLY    53     -20.125  -9.947 -11.927  1.00 22.58           C  
ATOM    392  O   GLY    53     -19.334 -10.123 -12.856  1.00 22.58           O  
ATOM    393  N   MET    54     -21.187  -9.055 -11.976  1.00 20.08           N  
ATOM    394  CA  MET    54     -21.402  -8.265 -13.185  1.00 20.08           C  
ATOM    395  C   MET    54     -21.470  -6.777 -12.858  1.00 20.08           C  
ATOM    396  O   MET    54     -22.054  -6.386 -11.846  1.00 20.08           O  
ATOM    397  CB  MET    54     -22.684  -8.704 -13.895  1.00 20.08           C  
ATOM    398  CG  MET    54     -22.557 -10.031 -14.625  1.00 20.08           C  
ATOM    399  SD  MET    54     -23.700 -10.158 -16.055  1.00 20.08           S  
ATOM    400  CE  MET    54     -23.197 -11.769 -16.724  1.00 20.08           C  
ATOM    401  N   ILE    55     -20.735  -6.049 -13.536  1.00 18.31           N  
ATOM    402  CA  ILE    55     -20.252  -4.674 -13.468  1.00 18.31           C  
ATOM    403  C   ILE    55     -21.341  -3.721 -13.955  1.00 18.31           C  
ATOM    404  O   ILE    55     -21.800  -3.823 -15.095  1.00 18.31           O  
ATOM    405  CB  ILE    55     -18.964  -4.486 -14.300  1.00 18.31           C  
ATOM    406  CG1 ILE    55     -17.875  -5.455 -13.825  1.00 18.31           C  
ATOM    407  CG2 ILE    55     -18.478  -3.036 -14.223  1.00 18.31           C  
ATOM    408  CD1 ILE    55     -16.602  -5.413 -14.659  1.00 18.31           C  
ATOM    409  N   TYR    56     -21.966  -3.044 -13.100  1.00 18.07           N  
ATOM    410  CA  TYR    56     -22.894  -2.027 -13.581  1.00 18.07           C  
ATOM    411  C   TYR    56     -22.313  -0.630 -13.400  1.00 18.07           C  
ATOM    412  O   TYR    56     -21.712  -0.330 -12.365  1.00 18.07           O  
ATOM    413  CB  TYR    56     -24.236  -2.133 -12.851  1.00 18.07           C  
ATOM    414  CG  TYR    56     -25.154  -3.189 -13.418  1.00 18.07           C  
ATOM    415  CD1 TYR    56     -26.028  -2.891 -14.460  1.00 18.07           C  
ATOM    416  CD2 TYR    56     -25.149  -4.484 -12.912  1.00 18.07           C  
ATOM    417  CE1 TYR    56     -26.878  -3.860 -14.985  1.00 18.07           C  
ATOM    418  CE2 TYR    56     -25.994  -5.461 -13.429  1.00 18.07           C  
ATOM    419  CZ  TYR    56     -26.853  -5.140 -14.464  1.00 18.07           C  
ATOM    420  OH  TYR    56     -27.691  -6.103 -14.979  1.00 18.07           O  
ATOM    421  N   ARG    57     -22.330   0.109 -14.490  1.00 19.33           N  
ATOM    422  CA  ARG    57     -22.050   1.471 -14.933  1.00 19.33           C  
ATOM    423  C   ARG    57     -23.142   2.432 -14.473  1.00 19.33           C  
ATOM    424  O   ARG    57     -24.330   2.175 -14.680  1.00 19.33           O  
ATOM    425  CB  ARG    57     -21.913   1.524 -16.456  1.00 19.33           C  
ATOM    426  CG  ARG    57     -21.077   2.690 -16.959  1.00 19.33           C  
ATOM    427  CD  ARG    57     -21.033   2.738 -18.480  1.00 19.33           C  
ATOM    428  NE  ARG    57     -19.900   3.524 -18.962  1.00 19.33           N  
ATOM    429  CZ  ARG    57     -19.693   3.854 -20.233  1.00 19.33           C  
ATOM    430  NH1 ARG    57     -20.543   3.473 -21.179  1.00 19.33           N  
ATOM    431  NH2 ARG    57     -18.629   4.572 -20.561  1.00 19.33           N  
ATOM    432  N   THR    58     -23.068   3.312 -13.561  1.00 20.14           N  
ATOM    433  CA  THR    58     -23.959   4.425 -13.870  1.00 20.14           C  
ATOM    434  C   THR    58     -23.196   5.555 -14.555  1.00 20.14           C  
ATOM    435  O   THR    58     -21.986   5.696 -14.369  1.00 20.14           O  
ATOM    436  CB  THR    58     -24.644   4.961 -12.600  1.00 20.14           C  
ATOM    437  OG1 THR    58     -23.646   5.452 -11.697  1.00 20.14           O  
ATOM    438  CG2 THR    58     -25.448   3.867 -11.905  1.00 20.14           C  
ATOM    439  N   ASP    59     -23.490   5.741 -15.841  1.00 19.19           N  
ATOM    440  CA  ASP    59     -23.418   6.815 -16.826  1.00 19.19           C  
ATOM    441  C   ASP    59     -22.749   8.056 -16.239  1.00 19.19           C  
ATOM    442  O   ASP    59     -23.268   8.662 -15.299  1.00 19.19           O  
ATOM    443  CB  ASP    59     -24.815   7.166 -17.341  1.00 19.19           C  
ATOM    444  CG  ASP    59     -25.817   7.401 -16.225  1.00 19.19           C  
ATOM    445  OD1 ASP    59     -25.640   6.844 -15.120  1.00 19.19           O  
ATOM    446  OD2 ASP    59     -26.793   8.148 -16.453  1.00 19.19           O  
ATOM    447  N   HIS    60     -21.399   8.178 -16.367  1.00 19.10           N  
ATOM    448  CA  HIS    60     -21.149   9.528 -16.860  1.00 19.10           C  
ATOM    449  C   HIS    60     -20.330   9.501 -18.147  1.00 19.10           C  
ATOM    450  O   HIS    60     -19.397   8.706 -18.278  1.00 19.10           O  
ATOM    451  CB  HIS    60     -20.430  10.362 -15.798  1.00 19.10           C  
ATOM    452  CG  HIS    60     -21.326  11.320 -15.080  1.00 19.10           C  
ATOM    453  ND1 HIS    60     -21.761  12.498 -15.647  1.00 19.10           N  
ATOM    454  CD2 HIS    60     -21.871  11.270 -13.842  1.00 19.10           C  
ATOM    455  CE1 HIS    60     -22.536  13.134 -14.785  1.00 19.10           C  
ATOM    456  NE2 HIS    60     -22.619  12.411 -13.682  1.00 19.10           N  
ATOM    457  N   PRO    61     -20.789  10.090 -19.174  1.00 19.81           N  
ATOM    458  CA  PRO    61     -20.201  10.285 -20.502  1.00 19.81           C  
ATOM    459  C   PRO    61     -18.899  11.083 -20.459  1.00 19.81           C  
ATOM    460  O   PRO    61     -18.727  11.944 -19.592  1.00 19.81           O  
ATOM    461  CB  PRO    61     -21.287  11.053 -21.259  1.00 19.81           C  
ATOM    462  CG  PRO    61     -22.235  11.517 -20.201  1.00 19.81           C  
ATOM    463  CD  PRO    61     -21.885  10.831 -18.912  1.00 19.81           C  
ATOM    464  N   GLU    62     -17.642  10.419 -20.516  1.00 21.33           N  
ATOM    465  CA  GLU    62     -16.645  10.917 -21.458  1.00 21.33           C  
ATOM    466  C   GLU    62     -15.241  10.464 -21.067  1.00 21.33           C  
ATOM    467  O   GLU    62     -14.877  10.501 -19.891  1.00 21.33           O  
ATOM    468  CB  GLU    62     -16.700  12.444 -21.543  1.00 21.33           C  
ATOM    469  CG  GLU    62     -17.659  12.967 -22.602  1.00 21.33           C  
ATOM    470  CD  GLU    62     -17.533  14.464 -22.840  1.00 21.33           C  
ATOM    471  OE1 GLU    62     -18.280  15.009 -23.683  1.00 21.33           O  
ATOM    472  OE2 GLU    62     -16.681  15.095 -22.177  1.00 21.33           O  
ATOM    473  N   PRO    63     -14.524   9.932 -21.938  1.00 22.62           N  
ATOM    474  CA  PRO    63     -13.113   9.541 -22.001  1.00 22.62           C  
ATOM    475  C   PRO    63     -12.191  10.712 -22.333  1.00 22.62           C  
ATOM    476  O   PRO    63     -12.377  11.378 -23.355  1.00 22.62           O  
ATOM    477  CB  PRO    63     -13.087   8.492 -23.115  1.00 22.62           C  
ATOM    478  CG  PRO    63     -14.479   8.478 -23.659  1.00 22.62           C  
ATOM    479  CD  PRO    63     -15.315   9.431 -22.855  1.00 22.62           C  
ATOM    480  N   SER    64     -11.857  11.590 -21.340  1.00 21.42           N  
ATOM    481  CA  SER    64     -10.704  12.316 -21.862  1.00 21.42           C  
ATOM    482  C   SER    64      -9.435  11.964 -21.094  1.00 21.42           C  
ATOM    483  O   SER    64      -9.495  11.309 -20.051  1.00 21.42           O  
ATOM    484  CB  SER    64     -10.946  13.824 -21.799  1.00 21.42           C  
ATOM    485  OG  SER    64     -10.399  14.372 -20.611  1.00 21.42           O  
ATOM    486  N   THR    65      -8.415  11.334 -21.822  1.00 22.13           N  
ATOM    487  CA  THR    65      -7.016  10.948 -21.679  1.00 22.13           C  
ATOM    488  C   THR    65      -6.562  11.085 -20.229  1.00 22.13           C  
ATOM    489  O   THR    65      -5.514  11.672 -19.954  1.00 22.13           O  
ATOM    490  CB  THR    65      -6.107  11.797 -22.587  1.00 22.13           C  
ATOM    491  OG1 THR    65      -6.404  13.184 -22.388  1.00 22.13           O  
ATOM    492  CG2 THR    65      -6.318  11.449 -24.057  1.00 22.13           C  
ATOM    493  N   SER    66      -7.268  10.584 -19.314  1.00 24.68           N  
ATOM    494  CA  SER    66      -6.527  10.593 -18.057  1.00 24.68           C  
ATOM    495  C   SER    66      -6.251   9.175 -17.568  1.00 24.68           C  
ATOM    496  O   SER    66      -7.064   8.272 -17.774  1.00 24.68           O  
ATOM    497  CB  SER    66      -7.296  11.369 -16.986  1.00 24.68           C  
ATOM    498  OG  SER    66      -6.407  11.915 -16.026  1.00 24.68           O  
ATOM    499  N   PRO    67      -5.056   8.958 -17.091  1.00 26.38           N  
ATOM    500  CA  PRO    67      -4.573   7.603 -16.819  1.00 26.38           C  
ATOM    501  C   PRO    67      -5.214   6.986 -15.578  1.00 26.38           C  
ATOM    502  O   PRO    67      -5.573   7.705 -14.642  1.00 26.38           O  
ATOM    503  CB  PRO    67      -3.068   7.799 -16.616  1.00 26.38           C  
ATOM    504  CG  PRO    67      -2.887   9.279 -16.513  1.00 26.38           C  
ATOM    505  CD  PRO    67      -4.184   9.945 -16.873  1.00 26.38           C  
ATOM    506  N   VAL    68      -6.072   6.011 -15.830  1.00 25.55           N  
ATOM    507  CA  VAL    68      -6.675   4.831 -15.218  1.00 25.55           C  
ATOM    508  C   VAL    68      -5.970   4.515 -13.901  1.00 25.55           C  
ATOM    509  O   VAL    68      -4.738   4.514 -13.833  1.00 25.55           O  
ATOM    510  CB  VAL    68      -6.616   3.609 -16.161  1.00 25.55           C  
ATOM    511  CG1 VAL    68      -7.490   2.474 -15.630  1.00 25.55           C  
ATOM    512  CG2 VAL    68      -7.046   4.004 -17.572  1.00 25.55           C  
ATOM    513  N   SER    69      -6.429   4.957 -12.833  1.00 29.65           N  
ATOM    514  CA  SER    69      -5.994   4.355 -11.577  1.00 29.65           C  
ATOM    515  C   SER    69      -6.320   2.866 -11.535  1.00 29.65           C  
ATOM    516  O   SER    69      -7.376   2.443 -12.010  1.00 29.65           O  
ATOM    517  CB  SER    69      -6.647   5.062 -10.389  1.00 29.65           C  
ATOM    518  OG  SER    69      -7.352   6.215 -10.815  1.00 29.65           O  
ATOM    519  N   ASN    70      -5.280   2.048 -11.500  1.00 29.72           N  
ATOM    520  CA  ASN    70      -5.437   0.598 -11.442  1.00 29.72           C  
ATOM    521  C   ASN    70      -5.778   0.127 -10.031  1.00 29.72           C  
ATOM    522  O   ASN    70      -5.081   0.467  -9.074  1.00 29.72           O  
ATOM    523  CB  ASN    70      -4.171  -0.099 -11.944  1.00 29.72           C  
ATOM    524  CG  ASN    70      -3.980   0.042 -13.441  1.00 29.72           C  
ATOM    525  OD1 ASN    70      -4.928   0.331 -14.175  1.00 29.72           O  
ATOM    526  ND2 ASN    70      -2.752  -0.159 -13.904  1.00 29.72           N  
ATOM    527  N   TRP    71      -6.986  -0.096  -9.708  1.00 34.81           N  
ATOM    528  CA  TRP    71      -7.214  -0.692  -8.395  1.00 34.81           C  
ATOM    529  C   TRP    71      -7.397  -2.202  -8.508  1.00 34.81           C  
ATOM    530  O   TRP    71      -7.910  -2.698  -9.514  1.00 34.81           O  
ATOM    531  CB  TRP    71      -8.439  -0.065  -7.725  1.00 34.81           C  
ATOM    532  CG  TRP    71      -8.251   1.369  -7.332  1.00 34.81           C  
ATOM    533  CD1 TRP    71      -8.277   2.459  -8.157  1.00 34.81           C  
ATOM    534  CD2 TRP    71      -8.004   1.868  -6.015  1.00 34.81           C  
ATOM    535  NE1 TRP    71      -8.061   3.607  -7.431  1.00 34.81           N  
ATOM    536  CE2 TRP    71      -7.891   3.273  -6.115  1.00 34.81           C  
ATOM    537  CE3 TRP    71      -7.869   1.264  -4.758  1.00 34.81           C  
ATOM    538  CZ2 TRP    71      -7.648   4.083  -5.003  1.00 34.81           C  
ATOM    539  CZ3 TRP    71      -7.627   2.072  -3.653  1.00 34.81           C  
ATOM    540  CH2 TRP    71      -7.519   3.466  -3.786  1.00 34.81           C  
ATOM    541  N   GLU    72      -6.957  -2.880  -7.513  1.00 31.70           N  
ATOM    542  CA  GLU    72      -7.236  -4.312  -7.454  1.00 31.70           C  
ATOM    543  C   GLU    72      -7.936  -4.685  -6.150  1.00 31.70           C  
ATOM    544  O   GLU    72      -7.564  -4.200  -5.080  1.00 31.70           O  
ATOM    545  CB  GLU    72      -5.944  -5.119  -7.607  1.00 31.70           C  
ATOM    546  CG  GLU    72      -5.688  -5.605  -9.026  1.00 31.70           C  
ATOM    547  CD  GLU    72      -4.399  -6.401  -9.164  1.00 31.70           C  
ATOM    548  OE1 GLU    72      -4.096  -6.876 -10.281  1.00 31.70           O  
ATOM    549  OE2 GLU    72      -3.688  -6.551  -8.146  1.00 31.70           O  
ATOM    550  N   PHE    73      -8.986  -5.376  -6.156  1.00 36.28           N  
ATOM    551  CA  PHE    73      -9.678  -5.713  -4.917  1.00 36.28           C  
ATOM    552  C   PHE    73      -9.718  -7.223  -4.713  1.00 36.28           C  
ATOM    553  O   PHE    73      -9.649  -7.987  -5.678  1.00 36.28           O  
ATOM    554  CB  PHE    73     -11.101  -5.146  -4.923  1.00 36.28           C  
ATOM    555  CG  PHE    73     -11.156  -3.646  -5.040  1.00 36.28           C  
ATOM    556  CD1 PHE    73     -11.194  -2.847  -3.903  1.00 36.28           C  
ATOM    557  CD2 PHE    73     -11.170  -3.035  -6.287  1.00 36.28           C  
ATOM    558  CE1 PHE    73     -11.246  -1.459  -4.008  1.00 36.28           C  
ATOM    559  CE2 PHE    73     -11.222  -1.649  -6.401  1.00 36.28           C  
ATOM    560  CZ  PHE    73     -11.260  -0.863  -5.260  1.00 36.28           C  
ATOM    561  N   THR    74      -9.864  -7.685  -3.522  1.00 37.30           N  
ATOM    562  CA  THR    74     -10.185  -9.078  -3.233  1.00 37.30           C  
ATOM    563  C   THR    74     -11.286  -9.173  -2.181  1.00 37.30           C  
ATOM    564  O   THR    74     -11.296  -8.407  -1.215  1.00 37.30           O  
ATOM    565  CB  THR    74      -8.942  -9.849  -2.751  1.00 37.30           C  
ATOM    566  OG1 THR    74      -7.983  -9.910  -3.814  1.00 37.30           O  
ATOM    567  CG2 THR    74      -9.306 -11.269  -2.328  1.00 37.30           C  
ATOM    568  N   VAL    75     -12.309  -9.819  -2.546  1.00 37.48           N  
ATOM    569  CA  VAL    75     -13.352 -10.087  -1.561  1.00 37.48           C  
ATOM    570  C   VAL    75     -12.953 -11.281  -0.697  1.00 37.48           C  
ATOM    571  O   VAL    75     -12.684 -12.368  -1.214  1.00 37.48           O  
ATOM    572  CB  VAL    75     -14.716 -10.352  -2.238  1.00 37.48           C  
ATOM    573  CG1 VAL    75     -15.807 -10.559  -1.189  1.00 37.48           C  
ATOM    574  CG2 VAL    75     -15.080  -9.199  -3.172  1.00 37.48           C  
ATOM    575  N   LEU    76     -12.873 -11.036   0.525  1.00 38.25           N  
ATOM    576  CA  LEU    76     -12.533 -12.057   1.510  1.00 38.25           C  
ATOM    577  C   LEU    76     -13.764 -12.870   1.897  1.00 38.25           C  
ATOM    578  O   LEU    76     -14.880 -12.551   1.482  1.00 38.25           O  
ATOM    579  CB  LEU    76     -11.918 -11.415   2.757  1.00 38.25           C  
ATOM    580  CG  LEU    76     -10.701 -10.518   2.527  1.00 38.25           C  
ATOM    581  CD1 LEU    76     -10.283  -9.847   3.831  1.00 38.25           C  
ATOM    582  CD2 LEU    76      -9.546 -11.323   1.940  1.00 38.25           C  
ATOM    583  N   GLU    77     -13.544 -14.082   2.384  1.00 38.80           N  
ATOM    584  CA  GLU    77     -14.599 -15.030   2.728  1.00 38.80           C  
ATOM    585  C   GLU    77     -15.679 -14.370   3.580  1.00 38.80           C  
ATOM    586  O   GLU    77     -16.854 -14.732   3.493  1.00 38.80           O  
ATOM    587  CB  GLU    77     -14.016 -16.240   3.463  1.00 38.80           C  
ATOM    588  CG  GLU    77     -13.496 -17.330   2.537  1.00 38.80           C  
ATOM    589  CD  GLU    77     -13.039 -18.578   3.276  1.00 38.80           C  
ATOM    590  OE1 GLU    77     -12.606 -19.550   2.616  1.00 38.80           O  
ATOM    591  OE2 GLU    77     -13.116 -18.584   4.525  1.00 38.80           O  
ATOM    592  N   ASN    78     -15.278 -13.353   4.420  1.00 40.02           N  
ATOM    593  CA  ASN    78     -16.286 -12.693   5.242  1.00 40.02           C  
ATOM    594  C   ASN    78     -16.918 -11.511   4.512  1.00 40.02           C  
ATOM    595  O   ASN    78     -17.399 -10.570   5.146  1.00 40.02           O  
ATOM    596  CB  ASN    78     -15.679 -12.234   6.570  1.00 40.02           C  
ATOM    597  CG  ASN    78     -14.488 -11.316   6.381  1.00 40.02           C  
ATOM    598  OD1 ASN    78     -14.106 -10.997   5.252  1.00 40.02           O  
ATOM    599  ND2 ASN    78     -13.892 -10.883   7.486  1.00 40.02           N  
ATOM    600  N   ASN    79     -16.628 -11.358   3.263  1.00 39.50           N  
ATOM    601  CA  ASN    79     -17.344 -10.414   2.411  1.00 39.50           C  
ATOM    602  C   ASN    79     -16.770  -9.005   2.528  1.00 39.50           C  
ATOM    603  O   ASN    79     -17.497  -8.020   2.384  1.00 39.50           O  
ATOM    604  CB  ASN    79     -18.836 -10.410   2.751  1.00 39.50           C  
ATOM    605  CG  ASN    79     -19.544 -11.668   2.288  1.00 39.50           C  
ATOM    606  OD1 ASN    79     -19.102 -12.333   1.348  1.00 39.50           O  
ATOM    607  ND2 ASN    79     -20.648 -12.003   2.945  1.00 39.50           N  
ATOM    608  N   THR    80     -15.634  -8.922   3.269  1.00 40.40           N  
ATOM    609  CA  THR    80     -14.868  -7.682   3.305  1.00 40.40           C  
ATOM    610  C   THR    80     -14.038  -7.521   2.034  1.00 40.40           C  
ATOM    611  O   THR    80     -13.459  -8.490   1.539  1.00 40.40           O  
ATOM    612  CB  THR    80     -13.943  -7.631   4.535  1.00 40.40           C  
ATOM    613  OG1 THR    80     -14.709  -7.907   5.714  1.00 40.40           O  
ATOM    614  CG2 THR    80     -13.290  -6.260   4.676  1.00 40.40           C  
ATOM    615  N   ILE    81     -14.222  -6.425   1.396  1.00 37.61           N  
ATOM    616  CA  ILE    81     -13.494  -6.110   0.172  1.00 37.61           C  
ATOM    617  C   ILE    81     -12.231  -5.321   0.511  1.00 37.61           C  
ATOM    618  O   ILE    81     -12.292  -4.319   1.228  1.00 37.61           O  
ATOM    619  CB  ILE    81     -14.372  -5.316  -0.820  1.00 37.61           C  
ATOM    620  CG1 ILE    81     -15.621  -6.124  -1.193  1.00 37.61           C  
ATOM    621  CG2 ILE    81     -13.570  -4.940  -2.070  1.00 37.61           C  
ATOM    622  CD1 ILE    81     -16.655  -5.334  -1.983  1.00 37.61           C  
ATOM    623  N   VAL    82     -11.151  -5.836   0.157  1.00 37.23           N  
ATOM    624  CA  VAL    82      -9.930  -5.061   0.352  1.00 37.23           C  
ATOM    625  C   VAL    82      -9.356  -4.650  -1.002  1.00 37.23           C  
ATOM    626  O   VAL    82      -9.312  -5.456  -1.935  1.00 37.23           O  
ATOM    627  CB  VAL    82      -8.877  -5.855   1.159  1.00 37.23           C  
ATOM    628  CG1 VAL    82      -7.727  -4.945   1.587  1.00 37.23           C  
ATOM    629  CG2 VAL    82      -9.524  -6.513   2.376  1.00 37.23           C  
ATOM    630  N   GLY    83      -9.189  -3.374  -1.212  1.00 37.31           N  
ATOM    631  CA  GLY    83      -8.643  -2.951  -2.492  1.00 37.31           C  
ATOM    632  C   GLY    83      -7.365  -2.145  -2.359  1.00 37.31           C  
ATOM    633  O   GLY    83      -7.096  -1.568  -1.303  1.00 37.31           O  
ATOM    634  N   ALA    84      -6.406  -2.338  -3.182  1.00 34.30           N  
ATOM    635  CA  ALA    84      -5.272  -1.417  -3.212  1.00 34.30           C  
ATOM    636  C   ALA    84      -5.118  -0.782  -4.591  1.00 34.30           C  
ATOM    637  O   ALA    84      -5.351  -1.435  -5.612  1.00 34.30           O  
ATOM    638  CB  ALA    84      -3.988  -2.141  -2.817  1.00 34.30           C  
ATOM    639  N   GLY    85      -5.135   0.513  -4.677  1.00 31.46           N  
ATOM    640  CA  GLY    85      -4.994   1.047  -6.023  1.00 31.46           C  
ATOM    641  C   GLY    85      -4.029   2.214  -6.104  1.00 31.46           C  
ATOM    642  O   GLY    85      -3.608   2.751  -5.077  1.00 31.46           O  
ATOM    643  N   MET    86      -3.578   2.571  -7.272  1.00 27.77           N  
ATOM    644  CA  MET    86      -2.674   3.686  -7.541  1.00 27.77           C  
ATOM    645  C   MET    86      -3.380   4.780  -8.334  1.00 27.77           C  
ATOM    646  O   MET    86      -4.145   4.490  -9.256  1.00 27.77           O  
ATOM    647  CB  MET    86      -1.438   3.204  -8.302  1.00 27.77           C  
ATOM    648  CG  MET    86      -0.302   4.213  -8.328  1.00 27.77           C  
ATOM    649  SD  MET    86       1.274   3.483  -8.920  1.00 27.77           S  
ATOM    650  CE  MET    86       0.880   3.250 -10.675  1.00 27.77           C  
ATOM    651  N   GLY    87      -3.201   6.030  -8.029  1.00 27.51           N  
ATOM    652  CA  GLY    87      -3.490   7.201  -8.842  1.00 27.51           C  
ATOM    653  C   GLY    87      -2.273   7.734  -9.573  1.00 27.51           C  
ATOM    654  O   GLY    87      -1.157   7.683  -9.052  1.00 27.51           O  
ATOM    655  N   CYS    88      -2.126   7.475 -10.921  1.00 21.07           N  
ATOM    656  CA  CYS    88      -0.994   8.060 -11.631  1.00 21.07           C  
ATOM    657  C   CYS    88      -1.104   9.579 -11.676  1.00 21.07           C  
ATOM    658  O   CYS    88      -2.208  10.124 -11.734  1.00 21.07           O  
ATOM    659  CB  CYS    88      -0.907   7.503 -13.052  1.00 21.07           C  
ATOM    660  SG  CYS    88       0.356   6.228 -13.258  1.00 21.07           S  
ATOM    661  N   VAL    89      -0.067  10.345 -11.942  1.00 19.92           N  
ATOM    662  CA  VAL    89       1.174  10.966 -12.396  1.00 19.92           C  
ATOM    663  C   VAL    89       1.429  12.248 -11.607  1.00 19.92           C  
ATOM    664  O   VAL    89       2.557  12.508 -11.180  1.00 19.92           O  
ATOM    665  CB  VAL    89       1.135  11.270 -13.910  1.00 19.92           C  
ATOM    666  CG1 VAL    89       2.389  12.028 -14.341  1.00 19.92           C  
ATOM    667  CG2 VAL    89       0.986   9.978 -14.710  1.00 19.92           C  
ATOM    668  N   TRP    90       0.717  12.607 -10.416  1.00 22.39           N  
ATOM    669  CA  TRP    90       1.498  13.730  -9.907  1.00 22.39           C  
ATOM    670  C   TRP    90       1.458  13.775  -8.383  1.00 22.39           C  
ATOM    671  O   TRP    90       2.458  14.100  -7.739  1.00 22.39           O  
ATOM    672  CB  TRP    90       0.980  15.051 -10.482  1.00 22.39           C  
ATOM    673  CG  TRP    90       1.374  15.290 -11.909  1.00 22.39           C  
ATOM    674  CD1 TRP    90       0.930  14.613 -13.011  1.00 22.39           C  
ATOM    675  CD2 TRP    90       2.298  16.273 -12.387  1.00 22.39           C  
ATOM    676  NE1 TRP    90       1.522  15.117 -14.147  1.00 22.39           N  
ATOM    677  CE2 TRP    90       2.365  16.136 -13.791  1.00 22.39           C  
ATOM    678  CE3 TRP    90       3.075  17.258 -11.763  1.00 22.39           C  
ATOM    679  CZ2 TRP    90       3.181  16.949 -14.583  1.00 22.39           C  
ATOM    680  CZ3 TRP    90       3.886  18.066 -12.552  1.00 22.39           C  
ATOM    681  CH2 TRP    90       3.931  17.905 -13.947  1.00 22.39           C  
ATOM    682  N   PHE    91       0.558  12.997  -7.827  1.00 23.60           N  
ATOM    683  CA  PHE    91       0.684  12.876  -6.379  1.00 23.60           C  
ATOM    684  C   PHE    91       0.274  11.484  -5.914  1.00 23.60           C  
ATOM    685  O   PHE    91      -0.847  11.041  -6.176  1.00 23.60           O  
ATOM    686  CB  PHE    91      -0.167  13.937  -5.674  1.00 23.60           C  
ATOM    687  CG  PHE    91       0.280  15.349  -5.941  1.00 23.60           C  
ATOM    688  CD1 PHE    91       1.355  15.895  -5.250  1.00 23.60           C  
ATOM    689  CD2 PHE    91      -0.375  16.131  -6.883  1.00 23.60           C  
ATOM    690  CE1 PHE    91       1.771  17.201  -5.495  1.00 23.60           C  
ATOM    691  CE2 PHE    91       0.034  17.437  -7.133  1.00 23.60           C  
ATOM    692  CZ  PHE    91       1.107  17.971  -6.437  1.00 23.60           C  
ATOM    693  N   GLN    92       0.987  10.452  -6.336  1.00 27.09           N  
ATOM    694  CA  GLN    92       0.874   9.020  -6.077  1.00 27.09           C  
ATOM    695  C   GLN    92       0.319   8.756  -4.681  1.00 27.09           C  
ATOM    696  O   GLN    92       1.038   8.877  -3.687  1.00 27.09           O  
ATOM    697  CB  GLN    92       2.233   8.336  -6.240  1.00 27.09           C  
ATOM    698  CG  GLN    92       2.582   7.998  -7.683  1.00 27.09           C  
ATOM    699  CD  GLN    92       3.890   7.239  -7.808  1.00 27.09           C  
ATOM    700  OE1 GLN    92       4.546   6.937  -6.806  1.00 27.09           O  
ATOM    701  NE2 GLN    92       4.278   6.926  -9.040  1.00 27.09           N  
ATOM    702  N   LYS    93      -0.813   9.060  -4.389  1.00 28.05           N  
ATOM    703  CA  LYS    93      -1.468   8.602  -3.167  1.00 28.05           C  
ATOM    704  C   LYS    93      -1.912   7.148  -3.292  1.00 28.05           C  
ATOM    705  O   LYS    93      -2.582   6.779  -4.259  1.00 28.05           O  
ATOM    706  CB  LYS    93      -2.669   9.490  -2.836  1.00 28.05           C  
ATOM    707  CG  LYS    93      -2.302  10.795  -2.145  1.00 28.05           C  
ATOM    708  CD  LYS    93      -3.543  11.582  -1.742  1.00 28.05           C  
ATOM    709  CE  LYS    93      -3.178  12.913  -1.100  1.00 28.05           C  
ATOM    710  NZ  LYS    93      -4.392  13.692  -0.712  1.00 28.05           N  
ATOM    711  N   SER    94      -0.986   6.261  -3.124  1.00 31.80           N  
ATOM    712  CA  SER    94      -1.514   4.901  -3.073  1.00 31.80           C  
ATOM    713  C   SER    94      -2.388   4.693  -1.841  1.00 31.80           C  
ATOM    714  O   SER    94      -2.078   5.199  -0.760  1.00 31.80           O  
ATOM    715  CB  SER    94      -0.373   3.883  -3.076  1.00 31.80           C  
ATOM    716  OG  SER    94       0.537   4.151  -4.129  1.00 31.80           O  
ATOM    717  N   GLU    95      -3.567   4.403  -2.083  1.00 30.88           N  
ATOM    718  CA  GLU    95      -4.486   4.157  -0.976  1.00 30.88           C  
ATOM    719  C   GLU    95      -4.885   2.686  -0.905  1.00 30.88           C  
ATOM    720  O   GLU    95      -4.984   2.014  -1.934  1.00 30.88           O  
ATOM    721  CB  GLU    95      -5.734   5.034  -1.108  1.00 30.88           C  
ATOM    722  CG  GLU    95      -5.491   6.501  -0.784  1.00 30.88           C  
ATOM    723  CD  GLU    95      -6.745   7.355  -0.890  1.00 30.88           C  
ATOM    724  OE1 GLU    95      -6.692   8.558  -0.546  1.00 30.88           O  
ATOM    725  OE2 GLU    95      -7.790   6.815  -1.320  1.00 30.88           O  
ATOM    726  N   VAL    96      -4.729   2.127   0.185  1.00 31.43           N  
ATOM    727  CA  VAL    96      -5.411   0.854   0.396  1.00 31.43           C  
ATOM    728  C   VAL    96      -6.755   1.094   1.078  1.00 31.43           C  
ATOM    729  O   VAL    96      -6.827   1.783   2.098  1.00 31.43           O  
ATOM    730  CB  VAL    96      -4.552  -0.117   1.237  1.00 31.43           C  
ATOM    731  CG1 VAL    96      -5.312  -1.416   1.504  1.00 31.43           C  
ATOM    732  CG2 VAL    96      -3.227  -0.405   0.532  1.00 31.43           C  
ATOM    733  N   LEU    97      -7.772   0.686   0.504  1.00 29.17           N  
ATOM    734  CA  LEU    97      -9.094   0.841   1.101  1.00 29.17           C  
ATOM    735  C   LEU    97      -9.673  -0.513   1.499  1.00 29.17           C  
ATOM    736  O   LEU    97      -9.464  -1.511   0.805  1.00 29.17           O  
ATOM    737  CB  LEU    97     -10.042   1.549   0.130  1.00 29.17           C  
ATOM    738  CG  LEU    97      -9.672   2.983  -0.254  1.00 29.17           C  
ATOM    739  CD1 LEU    97     -10.337   3.367  -1.571  1.00 29.17           C  
ATOM    740  CD2 LEU    97     -10.070   3.952   0.854  1.00 29.17           C  
ATOM    741  N   VAL    98     -10.286  -0.615   2.597  1.00 32.42           N  
ATOM    742  CA  VAL    98     -11.000  -1.811   3.034  1.00 32.42           C  
ATOM    743  C   VAL    98     -12.496  -1.518   3.115  1.00 32.42           C  
ATOM    744  O   VAL    98     -12.914  -0.563   3.775  1.00 32.42           O  
ATOM    745  CB  VAL    98     -10.481  -2.315   4.399  1.00 32.42           C  
ATOM    746  CG1 VAL    98     -11.175  -3.618   4.793  1.00 32.42           C  
ATOM    747  CG2 VAL    98      -8.965  -2.506   4.355  1.00 32.42           C  
ATOM    748  N   TRP    99     -13.363  -2.281   2.330  1.00 28.34           N  
ATOM    749  CA  TRP    99     -14.810  -2.097   2.291  1.00 28.34           C  
ATOM    750  C   TRP    99     -15.531  -3.345   2.791  1.00 28.34           C  
ATOM    751  O   TRP    99     -14.941  -4.426   2.857  1.00 28.34           O  
ATOM    752  CB  TRP    99     -15.272  -1.760   0.871  1.00 28.34           C  
ATOM    753  CG  TRP    99     -14.856  -0.397   0.403  1.00 28.34           C  
ATOM    754  CD1 TRP    99     -15.531   0.778   0.586  1.00 28.34           C  
ATOM    755  CD2 TRP    99     -13.672  -0.070  -0.330  1.00 28.34           C  
ATOM    756  NE1 TRP    99     -14.837   1.817   0.011  1.00 28.34           N  
ATOM    757  CE2 TRP    99     -13.693   1.324  -0.558  1.00 28.34           C  
ATOM    758  CE3 TRP    99     -12.594  -0.821  -0.817  1.00 28.34           C  
ATOM    759  CZ2 TRP    99     -12.676   1.983  -1.252  1.00 28.34           C  
ATOM    760  CZ3 TRP    99     -11.582  -0.163  -1.508  1.00 28.34           C  
ATOM    761  CH2 TRP    99     -11.633   1.225  -1.718  1.00 28.34           C  
ATOM    762  N   THR   100     -16.769  -3.191   3.206  1.00 34.22           N  
ATOM    763  CA  THR   100     -17.706  -4.302   3.331  1.00 34.22           C  
ATOM    764  C   THR   100     -18.424  -4.556   2.009  1.00 34.22           C  
ATOM    765  O   THR   100     -18.351  -3.737   1.090  1.00 34.22           O  
ATOM    766  CB  THR   100     -18.742  -4.037   4.439  1.00 34.22           C  
ATOM    767  OG1 THR   100     -19.545  -2.909   4.074  1.00 34.22           O  
ATOM    768  CG2 THR   100     -18.060  -3.751   5.773  1.00 34.22           C  
ATOM    769  N   LEU   101     -18.983  -5.742   1.733  1.00 33.31           N  
ATOM    770  CA  LEU   101     -19.704  -5.958   0.483  1.00 33.31           C  
ATOM    771  C   LEU   101     -20.782  -4.897   0.287  1.00 33.31           C  
ATOM    772  O   LEU   101     -21.242  -4.674  -0.835  1.00 33.31           O  
ATOM    773  CB  LEU   101     -20.334  -7.353   0.462  1.00 33.31           C  
ATOM    774  CG  LEU   101     -19.453  -8.486  -0.066  1.00 33.31           C  
ATOM    775  CD1 LEU   101     -20.001  -9.837   0.383  1.00 33.31           C  
ATOM    776  CD2 LEU   101     -19.353  -8.423  -1.586  1.00 33.31           C  
ATOM    777  N   ASP   102     -21.234  -4.305   1.340  1.00 35.03           N  
ATOM    778  CA  ASP   102     -22.205  -3.255   1.047  1.00 35.03           C  
ATOM    779  C   ASP   102     -21.506  -1.944   0.694  1.00 35.03           C  
ATOM    780  O   ASP   102     -22.145  -0.892   0.626  1.00 35.03           O  
ATOM    781  CB  ASP   102     -23.146  -3.046   2.235  1.00 35.03           C  
ATOM    782  CG  ASP   102     -22.408  -2.823   3.543  1.00 35.03           C  
ATOM    783  OD1 ASP   102     -21.165  -2.953   3.573  1.00 35.03           O  
ATOM    784  OD2 ASP   102     -23.077  -2.516   4.555  1.00 35.03           O  
ATOM    785  N   GLY   103     -20.223  -1.994   0.611  1.00 34.00           N  
ATOM    786  CA  GLY   103     -19.537  -0.803   0.135  1.00 34.00           C  
ATOM    787  C   GLY   103     -19.110   0.128   1.254  1.00 34.00           C  
ATOM    788  O   GLY   103     -18.670   1.251   1.000  1.00 34.00           O  
ATOM    789  N   GLN   104     -19.578  -0.227   2.476  1.00 36.10           N  
ATOM    790  CA  GLN   104     -19.157   0.661   3.555  1.00 36.10           C  
ATOM    791  C   GLN   104     -17.649   0.581   3.776  1.00 36.10           C  
ATOM    792  O   GLN   104     -17.092  -0.512   3.903  1.00 36.10           O  
ATOM    793  CB  GLN   104     -19.896   0.322   4.850  1.00 36.10           C  
ATOM    794  CG  GLN   104     -21.162   1.140   5.068  1.00 36.10           C  
ATOM    795  CD  GLN   104     -21.787   0.903   6.430  1.00 36.10           C  
ATOM    796  OE1 GLN   104     -21.220   0.202   7.274  1.00 36.10           O  
ATOM    797  NE2 GLN   104     -22.961   1.484   6.653  1.00 36.10           N  
ATOM    798  N   LYS   105     -17.048   1.712   3.559  1.00 31.86           N  
ATOM    799  CA  LYS   105     -15.613   1.803   3.814  1.00 31.86           C  
ATOM    800  C   LYS   105     -15.293   1.496   5.274  1.00 31.86           C  
ATOM    801  O   LYS   105     -15.863   2.105   6.181  1.00 31.86           O  
ATOM    802  CB  LYS   105     -15.090   3.192   3.443  1.00 31.86           C  
ATOM    803  CG  LYS   105     -13.574   3.316   3.494  1.00 31.86           C  
ATOM    804  CD  LYS   105     -13.116   4.724   3.135  1.00 31.86           C  
ATOM    805  CE  LYS   105     -11.624   4.906   3.378  1.00 31.86           C  
ATOM    806  NZ  LYS   105     -11.169   6.284   3.024  1.00 31.86           N  
ATOM    807  N   LEU   106     -14.555   0.415   5.515  1.00 26.00           N  
ATOM    808  CA  LEU   106     -14.168   0.140   6.895  1.00 26.00           C  
ATOM    809  C   LEU   106     -12.993   1.016   7.314  1.00 26.00           C  
ATOM    810  O   LEU   106     -13.006   1.601   8.399  1.00 26.00           O  
ATOM    811  CB  LEU   106     -13.805  -1.338   7.065  1.00 26.00           C  
ATOM    812  CG  LEU   106     -14.974  -2.323   7.111  1.00 26.00           C  
ATOM    813  CD1 LEU   106     -14.477  -3.747   6.883  1.00 26.00           C  
ATOM    814  CD2 LEU   106     -15.712  -2.215   8.441  1.00 26.00           C  
ATOM    815  N   SER   107     -12.060   1.320   6.222  1.00 30.91           N  
ATOM    816  CA  SER   107     -10.868   2.105   6.522  1.00 30.91           C  
ATOM    817  C   SER   107     -10.088   2.434   5.253  1.00 30.91           C  
ATOM    818  O   SER   107     -10.262   1.778   4.224  1.00 30.91           O  
ATOM    819  CB  SER   107      -9.966   1.357   7.505  1.00 30.91           C  
ATOM    820  OG  SER   107      -9.465   0.166   6.921  1.00 30.91           O  
ATOM    821  N   GLY   108      -9.448   3.634   5.107  1.00 26.71           N  
ATOM    822  CA  GLY   108      -8.587   3.982   3.988  1.00 26.71           C  
ATOM    823  C   GLY   108      -7.192   4.399   4.415  1.00 26.71           C  
ATOM    824  O   GLY   108      -6.983   4.802   5.561  1.00 26.71           O  
ATOM    825  N   TRP   109      -6.252   4.067   3.679  1.00 24.63           N  
ATOM    826  CA  TRP   109      -4.992   4.677   4.092  1.00 24.63           C  
ATOM    827  C   TRP   109      -4.158   5.077   2.879  1.00 24.63           C  
ATOM    828  O   TRP   109      -4.238   4.440   1.826  1.00 24.63           O  
ATOM    829  CB  TRP   109      -4.196   3.719   4.981  1.00 24.63           C  
ATOM    830  CG  TRP   109      -5.030   2.995   5.996  1.00 24.63           C  
ATOM    831  CD1 TRP   109      -5.875   1.944   5.771  1.00 24.63           C  
ATOM    832  CD2 TRP   109      -5.102   3.274   7.398  1.00 24.63           C  
ATOM    833  NE1 TRP   109      -6.468   1.552   6.949  1.00 24.63           N  
ATOM    834  CE2 TRP   109      -6.011   2.351   7.962  1.00 24.63           C  
ATOM    835  CE3 TRP   109      -4.484   4.216   8.234  1.00 24.63           C  
ATOM    836  CZ2 TRP   109      -6.317   2.343   9.326  1.00 24.63           C  
ATOM    837  CZ3 TRP   109      -4.791   4.206   9.590  1.00 24.63           C  
ATOM    838  CH2 TRP   109      -5.700   3.274  10.120  1.00 24.63           C  
ATOM    839  N   ASN   110      -3.201   6.001   3.127  1.00 25.59           N  
ATOM    840  CA  ASN   110      -2.280   6.644   2.197  1.00 25.59           C  
ATOM    841  C   ASN   110      -0.876   6.055   2.301  1.00 25.59           C  
ATOM    842  O   ASN   110      -0.273   6.062   3.376  1.00 25.59           O  
ATOM    843  CB  ASN   110      -2.241   8.155   2.438  1.00 25.59           C  
ATOM    844  CG  ASN   110      -3.025   8.932   1.399  1.00 25.59           C  
ATOM    845  OD1 ASN   110      -3.254   8.450   0.287  1.00 25.59           O  
ATOM    846  ND2 ASN   110      -3.444  10.141   1.754  1.00 25.59           N  
ATOM    847  N   THR   111      -0.658   5.087   1.613  1.00 28.97           N  
ATOM    848  CA  THR   111       0.717   4.652   1.828  1.00 28.97           C  
ATOM    849  C   THR   111       1.636   5.205   0.742  1.00 28.97           C  
ATOM    850  O   THR   111       1.217   5.373  -0.406  1.00 28.97           O  
ATOM    851  CB  THR   111       0.819   3.116   1.858  1.00 28.97           C  
ATOM    852  OG1 THR   111       0.108   2.574   0.738  1.00 28.97           O  
ATOM    853  CG2 THR   111       0.226   2.550   3.144  1.00 28.97           C  
ATOM    854  N   LEU   112       1.897   6.520   0.756  1.00 25.75           N  
ATOM    855  CA  LEU   112       3.129   6.919   0.084  1.00 25.75           C  
ATOM    856  C   LEU   112       3.035   8.359  -0.410  1.00 25.75           C  
ATOM    857  O   LEU   112       2.138   8.697  -1.185  1.00 25.75           O  
ATOM    858  CB  LEU   112       3.428   5.983  -1.089  1.00 25.75           C  
ATOM    859  CG  LEU   112       3.970   4.598  -0.730  1.00 25.75           C  
ATOM    860  CD1 LEU   112       3.781   3.636  -1.897  1.00 25.75           C  
ATOM    861  CD2 LEU   112       5.441   4.685  -0.335  1.00 25.75           C  
ATOM    862  N   ASP   113       3.201   9.318   0.439  1.00 26.59           N  
ATOM    863  CA  ASP   113       3.358  10.684  -0.050  1.00 26.59           C  
ATOM    864  C   ASP   113       4.712  10.870  -0.732  1.00 26.59           C  
ATOM    865  O   ASP   113       5.728  10.361  -0.256  1.00 26.59           O  
ATOM    866  CB  ASP   113       3.205  11.686   1.096  1.00 26.59           C  
ATOM    867  CG  ASP   113       1.763  11.869   1.535  1.00 26.59           C  
ATOM    868  OD1 ASP   113       0.843  11.473   0.787  1.00 26.59           O  
ATOM    869  OD2 ASP   113       1.544  12.417   2.637  1.00 26.59           O  
ATOM    870  N   GLY   114       4.726  10.995  -2.049  1.00 26.67           N  
ATOM    871  CA  GLY   114       5.694  11.798  -2.778  1.00 26.67           C  
ATOM    872  C   GLY   114       6.992  11.063  -3.055  1.00 26.67           C  
ATOM    873  O   GLY   114       7.948  11.651  -3.565  1.00 26.67           O  
ATOM    874  N   VAL   115       6.961   9.749  -3.181  1.00 25.86           N  
ATOM    875  CA  VAL   115       8.226   9.254  -3.714  1.00 25.86           C  
ATOM    876  C   VAL   115       7.964   8.389  -4.945  1.00 25.86           C  
ATOM    877  O   VAL   115       6.855   7.884  -5.133  1.00 25.86           O  
ATOM    878  CB  VAL   115       9.012   8.449  -2.655  1.00 25.86           C  
ATOM    879  CG1 VAL   115      10.423   8.139  -3.150  1.00 25.86           C  
ATOM    880  CG2 VAL   115       9.062   9.214  -1.334  1.00 25.86           C  
ATOM    881  N   GLY   116       8.526   8.834  -6.105  1.00 26.94           N  
ATOM    882  CA  GLY   116       8.839   7.944  -7.212  1.00 26.94           C  
ATOM    883  C   GLY   116       7.900   6.756  -7.307  1.00 26.94           C  
ATOM    884  O   GLY   116       7.143   6.481  -6.375  1.00 26.94           O  
ATOM    885  N   THR   117       6.837   6.987  -8.171  1.00 28.05           N  
ATOM    886  CA  THR   117       5.827   6.060  -8.668  1.00 28.05           C  
ATOM    887  C   THR   117       6.010   4.678  -8.046  1.00 28.05           C  
ATOM    888  O   THR   117       7.016   4.010  -8.290  1.00 28.05           O  
ATOM    889  CB  THR   117       5.879   5.946 -10.202  1.00 28.05           C  
ATOM    890  OG1 THR   117       7.243   5.811 -10.620  1.00 28.05           O  
ATOM    891  CG2 THR   117       5.277   7.180 -10.866  1.00 28.05           C  
ATOM    892  N   THR   118       5.944   4.574  -6.821  1.00 27.75           N  
ATOM    893  CA  THR   118       6.006   3.240  -6.233  1.00 27.75           C  
ATOM    894  C   THR   118       4.700   2.485  -6.465  1.00 27.75           C  
ATOM    895  O   THR   118       3.616   3.057  -6.339  1.00 27.75           O  
ATOM    896  CB  THR   118       6.301   3.309  -4.723  1.00 27.75           C  
ATOM    897  OG1 THR   118       7.350   4.256  -4.490  1.00 27.75           O  
ATOM    898  CG2 THR   118       6.731   1.948  -4.185  1.00 27.75           C  
ATOM    899  N   GLN   119       4.738   1.537  -7.329  1.00 26.63           N  
ATOM    900  CA  GLN   119       3.618   0.621  -7.517  1.00 26.63           C  
ATOM    901  C   GLN   119       3.450  -0.298  -6.311  1.00 26.63           C  
ATOM    902  O   GLN   119       4.407  -0.944  -5.877  1.00 26.63           O  
ATOM    903  CB  GLN   119       3.811  -0.210  -8.787  1.00 26.63           C  
ATOM    904  CG  GLN   119       3.064   0.334  -9.997  1.00 26.63           C  
ATOM    905  CD  GLN   119       3.292  -0.494 -11.248  1.00 26.63           C  
ATOM    906  OE1 GLN   119       3.814  -1.612 -11.183  1.00 26.63           O  
ATOM    907  NE2 GLN   119       2.902   0.048 -12.397  1.00 26.63           N  
ATOM    908  N   LEU   120       2.574   0.040  -5.447  1.00 26.50           N  
ATOM    909  CA  LEU   120       2.277  -0.964  -4.431  1.00 26.50           C  
ATOM    910  C   LEU   120       1.114  -1.849  -4.864  1.00 26.50           C  
ATOM    911  O   LEU   120       0.051  -1.347  -5.237  1.00 26.50           O  
ATOM    912  CB  LEU   120       1.952  -0.292  -3.094  1.00 26.50           C  
ATOM    913  CG  LEU   120       3.090  -0.224  -2.074  1.00 26.50           C  
ATOM    914  CD1 LEU   120       2.961   1.032  -1.220  1.00 26.50           C  
ATOM    915  CD2 LEU   120       3.099  -1.473  -1.200  1.00 26.50           C  
ATOM    916  N   THR   121       1.383  -3.029  -5.281  1.00 26.95           N  
ATOM    917  CA  THR   121       0.243  -3.931  -5.403  1.00 26.95           C  
ATOM    918  C   THR   121       0.150  -4.852  -4.191  1.00 26.95           C  
ATOM    919  O   THR   121       1.153  -5.426  -3.761  1.00 26.95           O  
ATOM    920  CB  THR   121       0.335  -4.775  -6.688  1.00 26.95           C  
ATOM    921  OG1 THR   121       0.645  -3.920  -7.794  1.00 26.95           O  
ATOM    922  CG2 THR   121      -0.981  -5.493  -6.968  1.00 26.95           C  
ATOM    923  N   VAL   122      -0.871  -4.697  -3.499  1.00 26.35           N  
ATOM    924  CA  VAL   122      -1.059  -5.571  -2.345  1.00 26.35           C  
ATOM    925  C   VAL   122      -2.106  -6.635  -2.667  1.00 26.35           C  
ATOM    926  O   VAL   122      -3.119  -6.343  -3.306  1.00 26.35           O  
ATOM    927  CB  VAL   122      -1.478  -4.773  -1.090  1.00 26.35           C  
ATOM    928  CG1 VAL   122      -1.524  -5.681   0.137  1.00 26.35           C  
ATOM    929  CG2 VAL   122      -0.522  -3.603  -0.859  1.00 26.35           C  
ATOM    930  N   ALA   123      -1.764  -7.829  -2.645  1.00 26.08           N  
ATOM    931  CA  ALA   123      -2.811  -8.842  -2.737  1.00 26.08           C  
ATOM    932  C   ALA   123      -2.945  -9.613  -1.426  1.00 26.08           C  
ATOM    933  O   ALA   123      -1.966  -9.783  -0.696  1.00 26.08           O  
ATOM    934  CB  ALA   123      -2.524  -9.803  -3.888  1.00 26.08           C  
ATOM    935  N   TRP   124      -4.075  -9.950  -1.035  1.00 26.87           N  
ATOM    936  CA  TRP   124      -4.205 -10.737   0.187  1.00 26.87           C  
ATOM    937  C   TRP   124      -5.009 -12.007  -0.067  1.00 26.87           C  
ATOM    938  O   TRP   124      -5.819 -12.062  -0.996  1.00 26.87           O  
ATOM    939  CB  TRP   124      -4.868  -9.910   1.292  1.00 26.87           C  
ATOM    940  CG  TRP   124      -5.371  -8.574   0.834  1.00 26.87           C  
ATOM    941  CD1 TRP   124      -6.469  -8.329   0.058  1.00 26.87           C  
ATOM    942  CD2 TRP   124      -4.790  -7.298   1.120  1.00 26.87           C  
ATOM    943  NE1 TRP   124      -6.606  -6.977  -0.155  1.00 26.87           N  
ATOM    944  CE2 TRP   124      -5.589  -6.322   0.486  1.00 26.87           C  
ATOM    945  CE3 TRP   124      -3.670  -6.886   1.854  1.00 26.87           C  
ATOM    946  CZ2 TRP   124      -5.304  -4.957   0.563  1.00 26.87           C  
ATOM    947  CZ3 TRP   124      -3.387  -5.527   1.929  1.00 26.87           C  
ATOM    948  CH2 TRP   124      -4.202  -4.581   1.287  1.00 26.87           C  
ATOM    949  N   ARG   125      -4.572 -13.065   0.384  1.00 27.44           N  
ATOM    950  CA  ARG   125      -5.407 -14.260   0.434  1.00 27.44           C  
ATOM    951  C   ARG   125      -5.618 -14.720   1.873  1.00 27.44           C  
ATOM    952  O   ARG   125      -4.708 -14.628   2.699  1.00 27.44           O  
ATOM    953  CB  ARG   125      -4.783 -15.388  -0.390  1.00 27.44           C  
ATOM    954  CG  ARG   125      -5.786 -16.171  -1.222  1.00 27.44           C  
ATOM    955  CD  ARG   125      -5.143 -17.375  -1.895  1.00 27.44           C  
ATOM    956  NE  ARG   125      -6.074 -18.052  -2.793  1.00 27.44           N  
ATOM    957  CZ  ARG   125      -5.837 -19.215  -3.394  1.00 27.44           C  
ATOM    958  NH1 ARG   125      -4.689 -19.856  -3.205  1.00 27.44           N  
ATOM    959  NH2 ARG   125      -6.755 -19.742  -4.191  1.00 27.44           N  
ATOM    960  N   GLN   126      -6.856 -14.977   2.265  1.00 29.98           N  
ATOM    961  CA  GLN   126      -7.069 -15.660   3.537  1.00 29.98           C  
ATOM    962  C   GLN   126      -7.279 -17.157   3.328  1.00 29.98           C  
ATOM    963  O   GLN   126      -8.055 -17.566   2.462  1.00 29.98           O  
ATOM    964  CB  GLN   126      -8.267 -15.060   4.275  1.00 29.98           C  
ATOM    965  CG  GLN   126      -8.479 -15.633   5.670  1.00 29.98           C  
ATOM    966  CD  GLN   126      -9.676 -15.027   6.378  1.00 29.98           C  
ATOM    967  OE1 GLN   126     -10.270 -14.056   5.899  1.00 29.98           O  
ATOM    968  NE2 GLN   126     -10.038 -15.594   7.523  1.00 29.98           N  
ATOM    969  N   HIS   127      -6.444 -17.892   3.822  1.00 30.92           N  
ATOM    970  CA  HIS   127      -6.586 -19.339   3.931  1.00 30.92           C  
ATOM    971  C   HIS   127      -6.608 -19.783   5.390  1.00 30.92           C  
ATOM    972  O   HIS   127      -5.653 -19.540   6.131  1.00 30.92           O  
ATOM    973  CB  HIS   127      -5.454 -20.047   3.184  1.00 30.92           C  
ATOM    974  CG  HIS   127      -5.740 -21.483   2.882  1.00 30.92           C  
ATOM    975  ND1 HIS   127      -6.785 -21.880   2.075  1.00 30.92           N  
ATOM    976  CD2 HIS   127      -5.115 -22.617   3.278  1.00 30.92           C  
ATOM    977  CE1 HIS   127      -6.789 -23.200   1.988  1.00 30.92           C  
ATOM    978  NE2 HIS   127      -5.786 -23.671   2.710  1.00 30.92           N  
ATOM    979  N   ASN   128      -7.682 -20.469   5.788  1.00 31.98           N  
ATOM    980  CA  ASN   128      -7.754 -21.033   7.132  1.00 31.98           C  
ATOM    981  C   ASN   128      -7.288 -20.032   8.185  1.00 31.98           C  
ATOM    982  O   ASN   128      -6.454 -20.358   9.032  1.00 31.98           O  
ATOM    983  CB  ASN   128      -6.930 -22.319   7.220  1.00 31.98           C  
ATOM    984  CG  ASN   128      -7.776 -23.567   7.052  1.00 31.98           C  
ATOM    985  OD1 ASN   128      -8.994 -23.487   6.874  1.00 31.98           O  
ATOM    986  ND2 ASN   128      -7.135 -24.728   7.107  1.00 31.98           N  
ATOM    987  N   ARG   129      -7.773 -18.746   8.310  1.00 31.12           N  
ATOM    988  CA  ARG   129      -7.509 -17.724   9.318  1.00 31.12           C  
ATOM    989  C   ARG   129      -6.272 -16.907   8.960  1.00 31.12           C  
ATOM    990  O   ARG   129      -5.664 -16.278   9.828  1.00 31.12           O  
ATOM    991  CB  ARG   129      -7.335 -18.362  10.698  1.00 31.12           C  
ATOM    992  CG  ARG   129      -8.575 -19.079  11.206  1.00 31.12           C  
ATOM    993  CD  ARG   129      -8.440 -19.468  12.672  1.00 31.12           C  
ATOM    994  NE  ARG   129      -9.653 -20.110  13.173  1.00 31.12           N  
ATOM    995  CZ  ARG   129      -9.687 -20.996  14.163  1.00 31.12           C  
ATOM    996  NH1 ARG   129      -8.572 -21.366  14.781  1.00 31.12           N  
ATOM    997  NH2 ARG   129     -10.846 -21.518  14.539  1.00 31.12           N  
ATOM    998  N   THR   130      -5.519 -17.459   7.983  1.00 30.50           N  
ATOM    999  CA  THR   130      -4.255 -16.832   7.612  1.00 30.50           C  
ATOM   1000  C   THR   130      -4.429 -15.954   6.376  1.00 30.50           C  
ATOM   1001  O   THR   130      -5.067 -16.362   5.404  1.00 30.50           O  
ATOM   1002  CB  THR   130      -3.165 -17.888   7.347  1.00 30.50           C  
ATOM   1003  OG1 THR   130      -3.141 -18.824   8.431  1.00 30.50           O  
ATOM   1004  CG2 THR   130      -1.791 -17.239   7.220  1.00 30.50           C  
ATOM   1005  N   ILE   131      -4.189 -14.721   6.588  1.00 27.90           N  
ATOM   1006  CA  ILE   131      -4.177 -13.798   5.458  1.00 27.90           C  
ATOM   1007  C   ILE   131      -2.786 -13.773   4.827  1.00 27.90           C  
ATOM   1008  O   ILE   131      -1.780 -13.672   5.532  1.00 27.90           O  
ATOM   1009  CB  ILE   131      -4.597 -12.374   5.886  1.00 27.90           C  
ATOM   1010  CG1 ILE   131      -6.027 -12.382   6.437  1.00 27.90           C  
ATOM   1011  CG2 ILE   131      -4.466 -11.398   4.714  1.00 27.90           C  
ATOM   1012  CD1 ILE   131      -6.463 -11.058   7.048  1.00 27.90           C  
ATOM   1013  N   TYR   132      -2.758 -14.130   3.595  1.00 26.00           N  
ATOM   1014  CA  TYR   132      -1.511 -14.019   2.846  1.00 26.00           C  
ATOM   1015  C   TYR   132      -1.458 -12.712   2.065  1.00 26.00           C  
ATOM   1016  O   TYR   132      -2.452 -12.302   1.460  1.00 26.00           O  
ATOM   1017  CB  TYR   132      -1.351 -15.205   1.890  1.00 26.00           C  
ATOM   1018  CG  TYR   132      -1.418 -16.549   2.573  1.00 26.00           C  
ATOM   1019  CD1 TYR   132      -0.267 -17.160   3.064  1.00 26.00           C  
ATOM   1020  CD2 TYR   132      -2.631 -17.210   2.728  1.00 26.00           C  
ATOM   1021  CE1 TYR   132      -0.323 -18.399   3.693  1.00 26.00           C  
ATOM   1022  CE2 TYR   132      -2.699 -18.450   3.355  1.00 26.00           C  
ATOM   1023  CZ  TYR   132      -1.542 -19.035   3.834  1.00 26.00           C  
ATOM   1024  OH  TYR   132      -1.604 -20.262   4.455  1.00 26.00           O  
ATOM   1025  N   GLY   133      -0.552 -11.825   2.413  1.00 27.66           N  
ATOM   1026  CA  GLY   133      -0.525 -10.660   1.543  1.00 27.66           C  
ATOM   1027  C   GLY   133       0.795 -10.489   0.816  1.00 27.66           C  
ATOM   1028  O   GLY   133       1.814 -11.048   1.228  1.00 27.66           O  
ATOM   1029  N   TRP   134       0.785 -10.142  -0.395  1.00 25.17           N  
ATOM   1030  CA  TRP   134       2.017  -9.738  -1.064  1.00 25.17           C  
ATOM   1031  C   TRP   134       1.990  -8.252  -1.405  1.00 25.17           C  
ATOM   1032  O   TRP   134       0.920  -7.679  -1.626  1.00 25.17           O  
ATOM   1033  CB  TRP   134       2.234 -10.562  -2.336  1.00 25.17           C  
ATOM   1034  CG  TRP   134       0.974 -10.854  -3.094  1.00 25.17           C  
ATOM   1035  CD1 TRP   134       0.213  -9.965  -3.802  1.00 25.17           C  
ATOM   1036  CD2 TRP   134       0.326 -12.124  -3.217  1.00 25.17           C  
ATOM   1037  NE1 TRP   134      -0.870 -10.606  -4.358  1.00 25.17           N  
ATOM   1038  CE2 TRP   134      -0.824 -11.931  -4.015  1.00 25.17           C  
ATOM   1039  CE3 TRP   134       0.606 -13.408  -2.730  1.00 25.17           C  
ATOM   1040  CZ2 TRP   134      -1.694 -12.976  -4.336  1.00 25.17           C  
ATOM   1041  CZ3 TRP   134      -0.260 -14.447  -3.052  1.00 25.17           C  
ATOM   1042  CH2 TRP   134      -1.396 -14.222  -3.847  1.00 25.17           C  
ATOM   1043  N   ALA   135       2.947  -7.568  -0.997  1.00 25.25           N  
ATOM   1044  CA  ALA   135       3.076  -6.191  -1.467  1.00 25.25           C  
ATOM   1045  C   ALA   135       4.223  -6.057  -2.465  1.00 25.25           C  
ATOM   1046  O   ALA   135       5.264  -6.701  -2.314  1.00 25.25           O  
ATOM   1047  CB  ALA   135       3.286  -5.244  -0.289  1.00 25.25           C  
ATOM   1048  N   ASN   136       3.880  -5.614  -3.569  1.00 26.19           N  
ATOM   1049  CA  ASN   136       4.820  -5.256  -4.627  1.00 26.19           C  
ATOM   1050  C   ASN   136       5.218  -3.785  -4.548  1.00 26.19           C  
ATOM   1051  O   ASN   136       4.357  -2.903  -4.552  1.00 26.19           O  
ATOM   1052  CB  ASN   136       4.227  -5.572  -6.001  1.00 26.19           C  
ATOM   1053  CG  ASN   136       5.290  -5.795  -7.059  1.00 26.19           C  
ATOM   1054  OD1 ASN   136       6.442  -5.382  -6.895  1.00 26.19           O  
ATOM   1055  ND2 ASN   136       4.913  -6.449  -8.151  1.00 26.19           N  
ATOM   1056  N   VAL   137       6.361  -3.556  -4.143  1.00 25.89           N  
ATOM   1057  CA  VAL   137       6.766  -2.155  -4.194  1.00 25.89           C  
ATOM   1058  C   VAL   137       7.728  -1.937  -5.360  1.00 25.89           C  
ATOM   1059  O   VAL   137       8.735  -2.639  -5.481  1.00 25.89           O  
ATOM   1060  CB  VAL   137       7.423  -1.705  -2.870  1.00 25.89           C  
ATOM   1061  CG1 VAL   137       7.820  -0.231  -2.937  1.00 25.89           C  
ATOM   1062  CG2 VAL   137       6.479  -1.954  -1.695  1.00 25.89           C  
ATOM   1063  N   VAL   138       7.278  -1.349  -6.357  1.00 25.53           N  
ATOM   1064  CA  VAL   138       8.163  -0.994  -7.461  1.00 25.53           C  
ATOM   1065  C   VAL   138       8.661   0.439  -7.284  1.00 25.53           C  
ATOM   1066  O   VAL   138       7.864   1.361  -7.093  1.00 25.53           O  
ATOM   1067  CB  VAL   138       7.456  -1.147  -8.827  1.00 25.53           C  
ATOM   1068  CG1 VAL   138       8.421  -0.843  -9.971  1.00 25.53           C  
ATOM   1069  CG2 VAL   138       6.877  -2.553  -8.972  1.00 25.53           C  
ATOM   1070  N   ALA   139       9.828   0.600  -6.861  1.00 26.16           N  
ATOM   1071  CA  ALA   139      10.346   1.958  -6.712  1.00 26.16           C  
ATOM   1072  C   ALA   139      11.102   2.397  -7.963  1.00 26.16           C  
ATOM   1073  O   ALA   139      11.810   1.598  -8.580  1.00 26.16           O  
ATOM   1074  CB  ALA   139      11.252   2.051  -5.486  1.00 26.16           C  
ATOM   1075  N   TRP   140      10.670   3.422  -8.546  1.00 26.41           N  
ATOM   1076  CA  TRP   140      11.429   4.004  -9.648  1.00 26.41           C  
ATOM   1077  C   TRP   140      12.388   5.077  -9.142  1.00 26.41           C  
ATOM   1078  O   TRP   140      12.077   5.798  -8.191  1.00 26.41           O  
ATOM   1079  CB  TRP   140      10.486   4.599 -10.697  1.00 26.41           C  
ATOM   1080  CG  TRP   140       9.202   3.842 -10.860  1.00 26.41           C  
ATOM   1081  CD1 TRP   140       8.221   3.671  -9.922  1.00 26.41           C  
ATOM   1082  CD2 TRP   140       8.762   3.148 -12.031  1.00 26.41           C  
ATOM   1083  NE1 TRP   140       7.197   2.913 -10.441  1.00 26.41           N  
ATOM   1084  CE2 TRP   140       7.504   2.580 -11.733  1.00 26.41           C  
ATOM   1085  CE3 TRP   140       9.310   2.953 -13.306  1.00 26.41           C  
ATOM   1086  CZ2 TRP   140       6.784   1.828 -12.665  1.00 26.41           C  
ATOM   1087  CZ3 TRP   140       8.592   2.205 -14.232  1.00 26.41           C  
ATOM   1088  CH2 TRP   140       7.343   1.652 -13.905  1.00 26.41           C  
ATOM   1089  N   ASN   141      13.617   4.872  -9.245  1.00 26.66           N  
ATOM   1090  CA  ASN   141      14.506   5.981  -8.914  1.00 26.66           C  
ATOM   1091  C   ASN   141      14.249   7.191  -9.808  1.00 26.66           C  
ATOM   1092  O   ASN   141      14.116   7.052 -11.025  1.00 26.66           O  
ATOM   1093  CB  ASN   141      15.969   5.545  -9.018  1.00 26.66           C  
ATOM   1094  CG  ASN   141      16.318   4.991 -10.385  1.00 26.66           C  
ATOM   1095  OD1 ASN   141      15.499   5.019 -11.307  1.00 26.66           O  
ATOM   1096  ND2 ASN   141      17.537   4.485 -10.527  1.00 26.66           N  
ATOM   1097  N   SER   142      13.451   8.079  -9.355  1.00 27.49           N  
ATOM   1098  CA  SER   142      13.118   9.290 -10.097  1.00 27.49           C  
ATOM   1099  C   SER   142      14.375  10.020 -10.557  1.00 27.49           C  
ATOM   1100  O   SER   142      14.322  10.841 -11.476  1.00 27.49           O  
ATOM   1101  CB  SER   142      12.261  10.224  -9.241  1.00 27.49           C  
ATOM   1102  OG  SER   142      13.019  10.764  -8.171  1.00 27.49           O  
ATOM   1103  N   GLU   143      15.432   9.942  -9.754  1.00 26.12           N  
ATOM   1104  CA  GLU   143      16.434  10.940 -10.118  1.00 26.12           C  
ATOM   1105  C   GLU   143      16.853  10.795 -11.577  1.00 26.12           C  
ATOM   1106  O   GLU   143      17.194  11.782 -12.232  1.00 26.12           O  
ATOM   1107  CB  GLU   143      17.658  10.830  -9.205  1.00 26.12           C  
ATOM   1108  CG  GLU   143      17.618  11.768  -8.007  1.00 26.12           C  
ATOM   1109  CD  GLU   143      18.896  11.744  -7.183  1.00 26.12           C  
ATOM   1110  OE1 GLU   143      19.019  12.547  -6.231  1.00 26.12           O  
ATOM   1111  OE2 GLU   143      19.782  10.917  -7.494  1.00 26.12           O  
ATOM   1112  N   GLU   144      16.684   9.563 -12.022  1.00 25.31           N  
ATOM   1113  CA  GLU   144      17.203   9.416 -13.379  1.00 25.31           C  
ATOM   1114  C   GLU   144      16.181   9.879 -14.414  1.00 25.31           C  
ATOM   1115  O   GLU   144      16.522  10.086 -15.580  1.00 25.31           O  
ATOM   1116  CB  GLU   144      17.602   7.963 -13.648  1.00 25.31           C  
ATOM   1117  CG  GLU   144      18.981   7.596 -13.119  1.00 25.31           C  
ATOM   1118  CD  GLU   144      19.471   6.242 -13.608  1.00 25.31           C  
ATOM   1119  OE1 GLU   144      20.639   5.884 -13.334  1.00 25.31           O  
ATOM   1120  OE2 GLU   144      18.681   5.535 -14.273  1.00 25.31           O  
ATOM   1121  N   TRP   145      14.996  10.163 -13.931  1.00 23.31           N  
ATOM   1122  CA  TRP   145      14.039  10.728 -14.877  1.00 23.31           C  
ATOM   1123  C   TRP   145      14.447  12.139 -15.286  1.00 23.31           C  
ATOM   1124  O   TRP   145      14.326  12.512 -16.456  1.00 23.31           O  
ATOM   1125  CB  TRP   145      12.632  10.744 -14.275  1.00 23.31           C  
ATOM   1126  CG  TRP   145      11.593  11.353 -15.169  1.00 23.31           C  
ATOM   1127  CD1 TRP   145      11.147  12.646 -15.152  1.00 23.31           C  
ATOM   1128  CD2 TRP   145      10.868  10.691 -16.210  1.00 23.31           C  
ATOM   1129  NE1 TRP   145      10.188  12.827 -16.121  1.00 23.31           N  
ATOM   1130  CE2 TRP   145       9.998  11.645 -16.784  1.00 23.31           C  
ATOM   1131  CE3 TRP   145      10.870   9.383 -16.714  1.00 23.31           C  
ATOM   1132  CZ2 TRP   145       9.137  11.330 -17.839  1.00 23.31           C  
ATOM   1133  CZ3 TRP   145      10.013   9.072 -17.764  1.00 23.31           C  
ATOM   1134  CH2 TRP   145       9.159  10.044 -18.313  1.00 23.31           C  
ATOM   1135  N   HIS   146      14.807  12.915 -14.261  1.00 22.82           N  
ATOM   1136  CA  HIS   146      14.863  14.295 -14.731  1.00 22.82           C  
ATOM   1137  C   HIS   146      16.148  14.560 -15.509  1.00 22.82           C  
ATOM   1138  O   HIS   146      16.153  15.352 -16.454  1.00 22.82           O  
ATOM   1139  CB  HIS   146      14.751  15.267 -13.554  1.00 22.82           C  
ATOM   1140  CG  HIS   146      13.341  15.592 -13.177  1.00 22.82           C  
ATOM   1141  ND1 HIS   146      12.917  15.653 -11.867  1.00 22.82           N  
ATOM   1142  CD2 HIS   146      12.260  15.877 -13.940  1.00 22.82           C  
ATOM   1143  CE1 HIS   146      11.631  15.962 -11.842  1.00 22.82           C  
ATOM   1144  NE2 HIS   146      11.209  16.103 -13.086  1.00 22.82           N  
ATOM   1145  N   THR   147      17.192  13.811 -15.250  1.00 24.04           N  
ATOM   1146  CA  THR   147      18.278  14.460 -15.977  1.00 24.04           C  
ATOM   1147  C   THR   147      18.633  13.673 -17.235  1.00 24.04           C  
ATOM   1148  O   THR   147      19.028  14.256 -18.247  1.00 24.04           O  
ATOM   1149  CB  THR   147      19.530  14.612 -15.093  1.00 24.04           C  
ATOM   1150  OG1 THR   147      19.701  13.425 -14.310  1.00 24.04           O  
ATOM   1151  CG2 THR   147      19.400  15.810 -14.158  1.00 24.04           C  
ATOM   1152  N   ASN   148      17.768  12.792 -17.755  1.00 24.31           N  
ATOM   1153  CA  ASN   148      18.312  12.289 -19.011  1.00 24.31           C  
ATOM   1154  C   ASN   148      17.336  11.345 -19.707  1.00 24.31           C  
ATOM   1155  O   ASN   148      17.286  10.154 -19.393  1.00 24.31           O  
ATOM   1156  CB  ASN   148      19.651  11.587 -18.773  1.00 24.31           C  
ATOM   1157  CG  ASN   148      20.839  12.487 -19.049  1.00 24.31           C  
ATOM   1158  OD1 ASN   148      20.717  13.506 -19.733  1.00 24.31           O  
ATOM   1159  ND2 ASN   148      21.999  12.118 -18.518  1.00 24.31           N  
ATOM   1160  N   ALA   149      16.198  11.793 -20.042  1.00 24.44           N  
ATOM   1161  CA  ALA   149      15.204  11.138 -20.889  1.00 24.44           C  
ATOM   1162  C   ALA   149      15.875  10.308 -21.980  1.00 24.44           C  
ATOM   1163  O   ALA   149      15.339   9.282 -22.406  1.00 24.44           O  
ATOM   1164  CB  ALA   149      14.271  12.173 -21.512  1.00 24.44           C  
ATOM   1165  N   GLU   150      17.121  10.583 -22.289  1.00 24.88           N  
ATOM   1166  CA  GLU   150      17.559   9.945 -23.527  1.00 24.88           C  
ATOM   1167  C   GLU   150      18.330   8.660 -23.243  1.00 24.88           C  
ATOM   1168  O   GLU   150      18.275   7.710 -24.026  1.00 24.88           O  
ATOM   1169  CB  GLU   150      18.420  10.905 -24.352  1.00 24.88           C  
ATOM   1170  CG  GLU   150      17.618  11.936 -25.132  1.00 24.88           C  
ATOM   1171  CD  GLU   150      18.479  12.811 -26.030  1.00 24.88           C  
ATOM   1172  OE1 GLU   150      17.920  13.630 -26.794  1.00 24.88           O  
ATOM   1173  OE2 GLU   150      19.721  12.675 -25.970  1.00 24.88           O  
ATOM   1174  N   ARG   151      18.779   8.502 -22.007  1.00 23.21           N  
ATOM   1175  CA  ARG   151      19.410   7.190 -21.902  1.00 23.21           C  
ATOM   1176  C   ARG   151      18.611   6.269 -20.986  1.00 23.21           C  
ATOM   1177  O   ARG   151      19.018   5.134 -20.731  1.00 23.21           O  
ATOM   1178  CB  ARG   151      20.846   7.323 -21.389  1.00 23.21           C  
ATOM   1179  CG  ARG   151      21.878   7.512 -22.489  1.00 23.21           C  
ATOM   1180  CD  ARG   151      23.294   7.565 -21.931  1.00 23.21           C  
ATOM   1181  NE  ARG   151      24.273   7.082 -22.899  1.00 23.21           N  
ATOM   1182  CZ  ARG   151      25.550   7.452 -22.935  1.00 23.21           C  
ATOM   1183  NH1 ARG   151      26.029   8.322 -22.053  1.00 23.21           N  
ATOM   1184  NH2 ARG   151      26.355   6.950 -23.860  1.00 23.21           N  
ATOM   1185  N   LEU   152      17.347   6.486 -20.831  1.00 22.26           N  
ATOM   1186  CA  LEU   152      16.564   5.679 -19.901  1.00 22.26           C  
ATOM   1187  C   LEU   152      15.913   4.502 -20.619  1.00 22.26           C  
ATOM   1188  O   LEU   152      14.788   4.616 -21.113  1.00 22.26           O  
ATOM   1189  CB  LEU   152      15.492   6.533 -19.220  1.00 22.26           C  
ATOM   1190  CG  LEU   152      15.937   7.326 -17.990  1.00 22.26           C  
ATOM   1191  CD1 LEU   152      15.062   8.561 -17.810  1.00 22.26           C  
ATOM   1192  CD2 LEU   152      15.894   6.448 -16.744  1.00 22.26           C  
ATOM   1193  N   HIS   153      16.606   3.691 -21.325  1.00 21.93           N  
ATOM   1194  CA  HIS   153      15.886   2.423 -21.386  1.00 21.93           C  
ATOM   1195  C   HIS   153      16.251   1.525 -20.209  1.00 21.93           C  
ATOM   1196  O   HIS   153      15.608   0.497 -19.984  1.00 21.93           O  
ATOM   1197  CB  HIS   153      16.178   1.705 -22.705  1.00 21.93           C  
ATOM   1198  CG  HIS   153      15.443   2.276 -23.875  1.00 21.93           C  
ATOM   1199  ND1 HIS   153      16.064   2.583 -25.067  1.00 21.93           N  
ATOM   1200  CD2 HIS   153      14.136   2.593 -24.035  1.00 21.93           C  
ATOM   1201  CE1 HIS   153      15.168   3.066 -25.911  1.00 21.93           C  
ATOM   1202  NE2 HIS   153      13.991   3.083 -25.310  1.00 21.93           N  
ATOM   1203  N   GLN   154      16.335   1.870 -18.956  1.00 22.02           N  
ATOM   1204  CA  GLN   154      16.110   0.677 -18.146  1.00 22.02           C  
ATOM   1205  C   GLN   154      15.968   1.034 -16.669  1.00 22.02           C  
ATOM   1206  O   GLN   154      16.964   1.271 -15.983  1.00 22.02           O  
ATOM   1207  CB  GLN   154      17.250  -0.324 -18.337  1.00 22.02           C  
ATOM   1208  CG  GLN   154      17.176  -1.099 -19.646  1.00 22.02           C  
ATOM   1209  CD  GLN   154      18.150  -2.261 -19.697  1.00 22.02           C  
ATOM   1210  OE1 GLN   154      18.926  -2.478 -18.761  1.00 22.02           O  
ATOM   1211  NE2 GLN   154      18.116  -3.015 -20.790  1.00 22.02           N  
ATOM   1212  N   PRO   155      14.903   1.567 -16.264  1.00 24.12           N  
ATOM   1213  CA  PRO   155      14.681   1.742 -14.827  1.00 24.12           C  
ATOM   1214  C   PRO   155      15.090   0.516 -14.013  1.00 24.12           C  
ATOM   1215  O   PRO   155      14.991  -0.613 -14.500  1.00 24.12           O  
ATOM   1216  CB  PRO   155      13.172   1.983 -14.730  1.00 24.12           C  
ATOM   1217  CG  PRO   155      12.645   1.650 -16.089  1.00 24.12           C  
ATOM   1218  CD  PRO   155      13.809   1.438 -17.013  1.00 24.12           C  
ATOM   1219  N   THR   156      16.116   0.626 -13.243  1.00 23.38           N  
ATOM   1220  CA  THR   156      16.443  -0.408 -12.267  1.00 23.38           C  
ATOM   1221  C   THR   156      15.246  -0.698 -11.366  1.00 23.38           C  
ATOM   1222  O   THR   156      14.727   0.204 -10.705  1.00 23.38           O  
ATOM   1223  CB  THR   156      17.651   0.000 -11.404  1.00 23.38           C  
ATOM   1224  OG1 THR   156      18.476   0.907 -12.147  1.00 23.38           O  
ATOM   1225  CG2 THR   156      18.481  -1.217 -11.010  1.00 23.38           C  
ATOM   1226  N   LEU   157      14.287  -1.367 -11.836  1.00 22.72           N  
ATOM   1227  CA  LEU   157      13.143  -2.000 -11.190  1.00 22.72           C  
ATOM   1228  C   LEU   157      13.567  -2.709  -9.908  1.00 22.72           C  
ATOM   1229  O   LEU   157      14.412  -3.606  -9.939  1.00 22.72           O  
ATOM   1230  CB  LEU   157      12.475  -2.997 -12.141  1.00 22.72           C  
ATOM   1231  CG  LEU   157      11.424  -2.425 -13.094  1.00 22.72           C  
ATOM   1232  CD1 LEU   157      11.398  -3.222 -14.394  1.00 22.72           C  
ATOM   1233  CD2 LEU   157      10.049  -2.421 -12.435  1.00 22.72           C  
ATOM   1234  N   ARG   158      13.523  -2.015  -8.832  1.00 23.31           N  
ATOM   1235  CA  ARG   158      13.792  -2.819  -7.644  1.00 23.31           C  
ATOM   1236  C   ARG   158      12.504  -3.408  -7.079  1.00 23.31           C  
ATOM   1237  O   ARG   158      11.548  -2.678  -6.807  1.00 23.31           O  
ATOM   1238  CB  ARG   158      14.498  -1.981  -6.576  1.00 23.31           C  
ATOM   1239  CG  ARG   158      16.002  -1.875  -6.771  1.00 23.31           C  
ATOM   1240  CD  ARG   158      16.662  -1.091  -5.646  1.00 23.31           C  
ATOM   1241  NE  ARG   158      18.040  -0.734  -5.974  1.00 23.31           N  
ATOM   1242  CZ  ARG   158      18.837  -0.002  -5.202  1.00 23.31           C  
ATOM   1243  NH1 ARG   158      18.408   0.468  -4.037  1.00 23.31           N  
ATOM   1244  NH2 ARG   158      20.073   0.263  -5.598  1.00 23.31           N  
ATOM   1245  N   LEU   159      12.238  -4.616  -7.389  1.00 21.64           N  
ATOM   1246  CA  LEU   159      11.036  -5.347  -7.002  1.00 21.64           C  
ATOM   1247  C   LEU   159      11.214  -5.999  -5.635  1.00 21.64           C  
ATOM   1248  O   LEU   159      12.171  -6.745  -5.418  1.00 21.64           O  
ATOM   1249  CB  LEU   159      10.697  -6.412  -8.048  1.00 21.64           C  
ATOM   1250  CG  LEU   159       9.824  -5.958  -9.219  1.00 21.64           C  
ATOM   1251  CD1 LEU   159      10.365  -6.517 -10.531  1.00 21.64           C  
ATOM   1252  CD2 LEU   159       8.377  -6.386  -9.006  1.00 21.64           C  
ATOM   1253  N   THR   160      10.631  -5.436  -4.657  1.00 23.59           N  
ATOM   1254  CA  THR   160      10.725  -6.253  -3.453  1.00 23.59           C  
ATOM   1255  C   THR   160       9.379  -6.891  -3.124  1.00 23.59           C  
ATOM   1256  O   THR   160       8.334  -6.249  -3.252  1.00 23.59           O  
ATOM   1257  CB  THR   160      11.209  -5.422  -2.250  1.00 23.59           C  
ATOM   1258  OG1 THR   160      12.260  -4.545  -2.675  1.00 23.59           O  
ATOM   1259  CG2 THR   160      11.733  -6.321  -1.135  1.00 23.59           C  
ATOM   1260  N   TYR   161       9.350  -8.143  -3.052  1.00 21.62           N  
ATOM   1261  CA  TYR   161       8.135  -8.868  -2.696  1.00 21.62           C  
ATOM   1262  C   TYR   161       8.078  -9.133  -1.196  1.00 21.62           C  
ATOM   1263  O   TYR   161       9.093  -9.462  -0.578  1.00 21.62           O  
ATOM   1264  CB  TYR   161       8.055 -10.191  -3.463  1.00 21.62           C  
ATOM   1265  CG  TYR   161       8.051 -10.024  -4.963  1.00 21.62           C  
ATOM   1266  CD1 TYR   161       6.856  -9.885  -5.666  1.00 21.62           C  
ATOM   1267  CD2 TYR   161       9.242 -10.006  -5.681  1.00 21.62           C  
ATOM   1268  CE1 TYR   161       6.848  -9.732  -7.048  1.00 21.62           C  
ATOM   1269  CE2 TYR   161       9.246  -9.854  -7.064  1.00 21.62           C  
ATOM   1270  CZ  TYR   161       8.046  -9.718  -7.738  1.00 21.62           C  
ATOM   1271  OH  TYR   161       8.044  -9.567  -9.106  1.00 21.62           O  
ATOM   1272  N   TRP   162       7.038  -8.705  -0.567  1.00 22.76           N  
ATOM   1273  CA  TRP   162       6.962  -9.222   0.796  1.00 22.76           C  
ATOM   1274  C   TRP   162       5.767 -10.154   0.959  1.00 22.76           C  
ATOM   1275  O   TRP   162       4.694  -9.901   0.405  1.00 22.76           O  
ATOM   1276  CB  TRP   162       6.870  -8.072   1.803  1.00 22.76           C  
ATOM   1277  CG  TRP   162       7.825  -6.948   1.533  1.00 22.76           C  
ATOM   1278  CD1 TRP   162       7.729  -6.004   0.548  1.00 22.76           C  
ATOM   1279  CD2 TRP   162       9.024  -6.653   2.256  1.00 22.76           C  
ATOM   1280  NE1 TRP   162       8.797  -5.140   0.616  1.00 22.76           N  
ATOM   1281  CE2 TRP   162       9.606  -5.515   1.654  1.00 22.76           C  
ATOM   1282  CE3 TRP   162       9.663  -7.241   3.356  1.00 22.76           C  
ATOM   1283  CZ2 TRP   162      10.798  -4.954   2.117  1.00 22.76           C  
ATOM   1284  CZ3 TRP   162      10.850  -6.680   3.815  1.00 22.76           C  
ATOM   1285  CH2 TRP   162      11.403  -5.548   3.195  1.00 22.76           C  
ATOM   1286  N   LEU   163       5.970 -11.360   1.319  1.00 19.29           N  
ATOM   1287  CA  LEU   163       4.854 -12.191   1.755  1.00 19.29           C  
ATOM   1288  C   LEU   163       4.631 -12.057   3.258  1.00 19.29           C  
ATOM   1289  O   LEU   163       5.564 -12.229   4.046  1.00 19.29           O  
ATOM   1290  CB  LEU   163       5.104 -13.658   1.394  1.00 19.29           C  
ATOM   1291  CG  LEU   163       3.919 -14.610   1.563  1.00 19.29           C  
ATOM   1292  CD1 LEU   163       2.951 -14.464   0.394  1.00 19.29           C  
ATOM   1293  CD2 LEU   163       4.404 -16.050   1.686  1.00 19.29           C  
ATOM   1294  N   VAL   164       3.549 -11.470   3.562  1.00 24.42           N  
ATOM   1295  CA  VAL   164       3.288 -11.428   4.997  1.00 24.42           C  
ATOM   1296  C   VAL   164       2.207 -12.445   5.356  1.00 24.42           C  
ATOM   1297  O   VAL   164       1.194 -12.556   4.661  1.00 24.42           O  
ATOM   1298  CB  VAL   164       2.862 -10.015   5.455  1.00 24.42           C  
ATOM   1299  CG1 VAL   164       2.774  -9.944   6.978  1.00 24.42           C  
ATOM   1300  CG2 VAL   164       3.837  -8.966   4.923  1.00 24.42           C  
ATOM   1301  N   LYS   165       2.558 -13.455   6.036  1.00 25.23           N  
ATOM   1302  CA  LYS   165       1.603 -14.375   6.646  1.00 25.23           C  
ATOM   1303  C   LYS   165       1.143 -13.866   8.010  1.00 25.23           C  
ATOM   1304  O   LYS   165       1.965 -13.609   8.891  1.00 25.23           O  
ATOM   1305  CB  LYS   165       2.215 -15.770   6.787  1.00 25.23           C  
ATOM   1306  CG  LYS   165       1.232 -16.833   7.251  1.00 25.23           C  
ATOM   1307  CD  LYS   165       1.903 -18.194   7.387  1.00 25.23           C  
ATOM   1308  CE  LYS   165       0.962 -19.224   7.998  1.00 25.23           C  
ATOM   1309  NZ  LYS   165       1.620 -20.557   8.145  1.00 25.23           N  
ATOM   1310  N   ILE   166      -0.105 -13.545   8.089  1.00 25.76           N  
ATOM   1311  CA  ILE   166      -0.567 -13.151   9.415  1.00 25.76           C  
ATOM   1312  C   ILE   166      -1.489 -14.228   9.982  1.00 25.76           C  
ATOM   1313  O   ILE   166      -2.476 -14.606   9.345  1.00 25.76           O  
ATOM   1314  CB  ILE   166      -1.293 -11.787   9.379  1.00 25.76           C  
ATOM   1315  CG1 ILE   166      -0.395 -10.720   8.744  1.00 25.76           C  
ATOM   1316  CG2 ILE   166      -1.728 -11.370  10.787  1.00 25.76           C  
ATOM   1317  CD1 ILE   166      -1.109  -9.411   8.440  1.00 25.76           C  
ATOM   1318  N   ASN   167      -1.066 -15.008  10.917  1.00 26.26           N  
ATOM   1319  CA  ASN   167      -1.864 -16.000  11.630  1.00 26.26           C  
ATOM   1320  C   ASN   167      -2.795 -15.345  12.646  1.00 26.26           C  
ATOM   1321  O   ASN   167      -2.336 -14.696  13.588  1.00 26.26           O  
ATOM   1322  CB  ASN   167      -0.959 -17.022  12.320  1.00 26.26           C  
ATOM   1323  CG  ASN   167      -1.602 -18.390  12.433  1.00 26.26           C  
ATOM   1324  OD1 ASN   167      -2.755 -18.582  12.036  1.00 26.26           O  
ATOM   1325  ND2 ASN   167      -0.862 -19.350  12.974  1.00 26.26           N  
ATOM   1326  N   VAL   168      -3.997 -15.150  12.268  1.00 24.67           N  
ATOM   1327  CA  VAL   168      -4.872 -14.471  13.219  1.00 24.67           C  
ATOM   1328  C   VAL   168      -5.355 -15.461  14.276  1.00 24.67           C  
ATOM   1329  O   VAL   168      -5.994 -16.464  13.949  1.00 24.67           O  
ATOM   1330  CB  VAL   168      -6.079 -13.815  12.511  1.00 24.67           C  
ATOM   1331  CG1 VAL   168      -6.797 -12.850  13.452  1.00 24.67           C  
ATOM   1332  CG2 VAL   168      -5.626 -13.093  11.243  1.00 24.67           C  
ATOM   1333  N   SER   169      -4.469 -15.978  15.106  1.00 27.07           N  
ATOM   1334  CA  SER   169      -4.982 -16.772  16.218  1.00 27.07           C  
ATOM   1335  C   SER   169      -5.798 -15.915  17.179  1.00 27.07           C  
ATOM   1336  O   SER   169      -5.838 -14.690  17.046  1.00 27.07           O  
ATOM   1337  CB  SER   169      -3.833 -17.444  16.971  1.00 27.07           C  
ATOM   1338  OG  SER   169      -3.165 -16.512  17.804  1.00 27.07           O  
ATOM   1339  N   SER   170      -6.969 -16.311  17.498  1.00 27.16           N  
ATOM   1340  CA  SER   170      -7.874 -15.685  18.457  1.00 27.16           C  
ATOM   1341  C   SER   170      -7.108 -14.841  19.470  1.00 27.16           C  
ATOM   1342  O   SER   170      -7.675 -13.937  20.088  1.00 27.16           O  
ATOM   1343  CB  SER   170      -8.701 -16.745  19.185  1.00 27.16           C  
ATOM   1344  OG  SER   170      -7.858 -17.686  19.829  1.00 27.16           O  
ATOM   1345  N   GLU   171      -5.855 -15.079  19.522  1.00 24.60           N  
ATOM   1346  CA  GLU   171      -5.156 -14.244  20.494  1.00 24.60           C  
ATOM   1347  C   GLU   171      -4.365 -13.137  19.803  1.00 24.60           C  
ATOM   1348  O   GLU   171      -3.508 -13.413  18.959  1.00 24.60           O  
ATOM   1349  CB  GLU   171      -4.224 -15.094  21.361  1.00 24.60           C  
ATOM   1350  CG  GLU   171      -4.950 -15.950  22.389  1.00 24.60           C  
ATOM   1351  CD  GLU   171      -4.750 -15.471  23.818  1.00 24.60           C  
ATOM   1352  OE1 GLU   171      -5.475 -15.943  24.723  1.00 24.60           O  
ATOM   1353  OE2 GLU   171      -3.863 -14.616  24.034  1.00 24.60           O  
ATOM   1354  N   PRO   172      -5.017 -12.004  19.564  1.00 25.78           N  
ATOM   1355  CA  PRO   172      -4.349 -10.943  18.805  1.00 25.78           C  
ATOM   1356  C   PRO   172      -2.837 -10.928  19.018  1.00 25.78           C  
ATOM   1357  O   PRO   172      -2.089 -10.512  18.129  1.00 25.78           O  
ATOM   1358  CB  PRO   172      -4.990  -9.664  19.349  1.00 25.78           C  
ATOM   1359  CG  PRO   172      -5.880 -10.124  20.458  1.00 25.78           C  
ATOM   1360  CD  PRO   172      -5.838 -11.624  20.512  1.00 25.78           C  
ATOM   1361  N   GLU   173      -2.420 -11.651  20.032  1.00 24.57           N  
ATOM   1362  CA  GLU   173      -1.047 -11.436  20.480  1.00 24.57           C  
ATOM   1363  C   GLU   173      -0.092 -12.434  19.831  1.00 24.57           C  
ATOM   1364  O   GLU   173       1.126 -12.328  19.988  1.00 24.57           O  
ATOM   1365  CB  GLU   173      -0.957 -11.537  22.004  1.00 24.57           C  
ATOM   1366  CG  GLU   173      -1.703 -10.433  22.739  1.00 24.57           C  
ATOM   1367  CD  GLU   173      -1.487 -10.460  24.244  1.00 24.57           C  
ATOM   1368  OE1 GLU   173      -1.988  -9.552  24.946  1.00 24.57           O  
ATOM   1369  OE2 GLU   173      -0.810 -11.397  24.724  1.00 24.57           O  
ATOM   1370  N   ASP   174      -0.610 -13.295  19.025  1.00 23.27           N  
ATOM   1371  CA  ASP   174       0.369 -14.248  18.511  1.00 23.27           C  
ATOM   1372  C   ASP   174       0.561 -14.080  17.006  1.00 23.27           C  
ATOM   1373  O   ASP   174      -0.305 -14.465  16.217  1.00 23.27           O  
ATOM   1374  CB  ASP   174      -0.060 -15.682  18.830  1.00 23.27           C  
ATOM   1375  CG  ASP   174       0.470 -16.176  20.165  1.00 23.27           C  
ATOM   1376  OD1 ASP   174       1.392 -15.546  20.726  1.00 23.27           O  
ATOM   1377  OD2 ASP   174      -0.038 -17.206  20.659  1.00 23.27           O  
ATOM   1378  N   PHE   175       0.817 -12.951  16.509  1.00 22.96           N  
ATOM   1379  CA  PHE   175       1.126 -13.036  15.086  1.00 22.96           C  
ATOM   1380  C   PHE   175       2.496 -13.667  14.866  1.00 22.96           C  
ATOM   1381  O   PHE   175       3.414 -13.463  15.663  1.00 22.96           O  
ATOM   1382  CB  PHE   175       1.078 -11.648  14.440  1.00 22.96           C  
ATOM   1383  CG  PHE   175       1.894 -10.613  15.166  1.00 22.96           C  
ATOM   1384  CD1 PHE   175       1.330  -9.848  16.179  1.00 22.96           C  
ATOM   1385  CD2 PHE   175       3.226 -10.404  14.833  1.00 22.96           C  
ATOM   1386  CE1 PHE   175       2.083  -8.889  16.852  1.00 22.96           C  
ATOM   1387  CE2 PHE   175       3.985  -9.447  15.501  1.00 22.96           C  
ATOM   1388  CZ  PHE   175       3.411  -8.690  16.509  1.00 22.96           C  
ATOM   1389  N   ASP   176       2.522 -14.842  14.385  1.00 23.39           N  
ATOM   1390  CA  ASP   176       3.764 -15.446  13.912  1.00 23.39           C  
ATOM   1391  C   ASP   176       4.027 -15.088  12.451  1.00 23.39           C  
ATOM   1392  O   ASP   176       3.135 -15.201  11.608  1.00 23.39           O  
ATOM   1393  CB  ASP   176       3.719 -16.966  14.081  1.00 23.39           C  
ATOM   1394  CG  ASP   176       4.149 -17.422  15.464  1.00 23.39           C  
ATOM   1395  OD1 ASP   176       4.819 -16.648  16.181  1.00 23.39           O  
ATOM   1396  OD2 ASP   176       3.816 -18.567  15.840  1.00 23.39           O  
ATOM   1397  N   VAL   177       4.599 -13.996  12.188  1.00 23.32           N  
ATOM   1398  CA  VAL   177       5.110 -13.910  10.824  1.00 23.32           C  
ATOM   1399  C   VAL   177       5.806 -15.217  10.450  1.00 23.32           C  
ATOM   1400  O   VAL   177       6.796 -15.602  11.076  1.00 23.32           O  
ATOM   1401  CB  VAL   177       6.083 -12.721  10.656  1.00 23.32           C  
ATOM   1402  CG1 VAL   177       6.634 -12.672   9.232  1.00 23.32           C  
ATOM   1403  CG2 VAL   177       5.386 -11.409  11.008  1.00 23.32           C  
ATOM   1404  N   VAL   178       5.023 -16.222  10.312  1.00 20.56           N  
ATOM   1405  CA  VAL   178       5.700 -17.496  10.095  1.00 20.56           C  
ATOM   1406  C   VAL   178       6.162 -17.596   8.643  1.00 20.56           C  
ATOM   1407  O   VAL   178       5.374 -17.385   7.719  1.00 20.56           O  
ATOM   1408  CB  VAL   178       4.786 -18.691  10.447  1.00 20.56           C  
ATOM   1409  CG1 VAL   178       5.554 -20.008  10.344  1.00 20.56           C  
ATOM   1410  CG2 VAL   178       4.199 -18.520  11.847  1.00 20.56           C  
ATOM   1411  N   GLN   179       7.063 -16.707   8.246  1.00 20.96           N  
ATOM   1412  CA  GLN   179       8.014 -17.275   7.295  1.00 20.96           C  
ATOM   1413  C   GLN   179       8.236 -16.336   6.112  1.00 20.96           C  
ATOM   1414  O   GLN   179       7.277 -15.821   5.534  1.00 20.96           O  
ATOM   1415  CB  GLN   179       7.529 -18.638   6.799  1.00 20.96           C  
ATOM   1416  CG  GLN   179       8.532 -19.763   7.016  1.00 20.96           C  
ATOM   1417  CD  GLN   179       8.051 -21.092   6.466  1.00 20.96           C  
ATOM   1418  OE1 GLN   179       7.194 -21.138   5.578  1.00 20.96           O  
ATOM   1419  NE2 GLN   179       8.598 -22.184   6.989  1.00 20.96           N  
ATOM   1420  N   LYS   180       9.376 -15.654   6.119  1.00 21.56           N  
ATOM   1421  CA  LYS   180      10.165 -14.811   5.225  1.00 21.56           C  
ATOM   1422  C   LYS   180      10.440 -15.520   3.902  1.00 21.56           C  
ATOM   1423  O   LYS   180      10.922 -16.654   3.887  1.00 21.56           O  
ATOM   1424  CB  LYS   180      11.484 -14.412   5.889  1.00 21.56           C  
ATOM   1425  CG  LYS   180      11.331 -13.381   6.997  1.00 21.56           C  
ATOM   1426  CD  LYS   180      12.679 -13.006   7.602  1.00 21.56           C  
ATOM   1427  CE  LYS   180      12.516 -12.094   8.810  1.00 21.56           C  
ATOM   1428  NZ  LYS   180      13.828 -11.796   9.460  1.00 21.56           N  
ATOM   1429  N   PHE   181       9.564 -15.410   2.949  1.00 18.17           N  
ATOM   1430  CA  PHE   181      10.253 -15.877   1.752  1.00 18.17           C  
ATOM   1431  C   PHE   181      11.048 -14.747   1.109  1.00 18.17           C  
ATOM   1432  O   PHE   181      10.511 -13.665   0.864  1.00 18.17           O  
ATOM   1433  CB  PHE   181       9.253 -16.454   0.745  1.00 18.17           C  
ATOM   1434  CG  PHE   181       8.647 -17.764   1.173  1.00 18.17           C  
ATOM   1435  CD1 PHE   181       9.300 -18.964   0.918  1.00 18.17           C  
ATOM   1436  CD2 PHE   181       7.425 -17.795   1.832  1.00 18.17           C  
ATOM   1437  CE1 PHE   181       8.742 -20.178   1.313  1.00 18.17           C  
ATOM   1438  CE2 PHE   181       6.861 -19.004   2.230  1.00 18.17           C  
ATOM   1439  CZ  PHE   181       7.521 -20.194   1.969  1.00 18.17           C  
ATOM   1440  N   PRO   182      12.190 -14.451   1.569  1.00 20.16           N  
ATOM   1441  CA  PRO   182      12.806 -13.621   0.531  1.00 20.16           C  
ATOM   1442  C   PRO   182      12.397 -14.039  -0.879  1.00 20.16           C  
ATOM   1443  O   PRO   182      12.412 -15.230  -1.203  1.00 20.16           O  
ATOM   1444  CB  PRO   182      14.306 -13.836   0.751  1.00 20.16           C  
ATOM   1445  CG  PRO   182      14.390 -14.916   1.781  1.00 20.16           C  
ATOM   1446  CD  PRO   182      12.998 -15.251   2.235  1.00 20.16           C  
ATOM   1447  N   LEU   183      11.131 -13.856  -1.240  1.00 18.33           N  
ATOM   1448  CA  LEU   183      11.051 -14.313  -2.623  1.00 18.33           C  
ATOM   1449  C   LEU   183      12.348 -14.017  -3.369  1.00 18.33           C  
ATOM   1450  O   LEU   183      12.953 -12.960  -3.175  1.00 18.33           O  
ATOM   1451  CB  LEU   183       9.873 -13.649  -3.340  1.00 18.33           C  
ATOM   1452  CG  LEU   183       8.521 -14.354  -3.220  1.00 18.33           C  
ATOM   1453  CD1 LEU   183       7.385 -13.340  -3.300  1.00 18.33           C  
ATOM   1454  CD2 LEU   183       8.374 -15.416  -4.305  1.00 18.33           C  
ATOM   1455  N   ALA   184      13.311 -14.838  -3.139  1.00 17.99           N  
ATOM   1456  CA  ALA   184      14.414 -14.917  -4.093  1.00 17.99           C  
ATOM   1457  C   ALA   184      14.300 -13.827  -5.155  1.00 17.99           C  
ATOM   1458  O   ALA   184      13.203 -13.532  -5.636  1.00 17.99           O  
ATOM   1459  CB  ALA   184      14.450 -16.294  -4.751  1.00 17.99           C  
ATOM   1460  N   TYR   185      14.614 -12.583  -4.736  1.00 19.53           N  
ATOM   1461  CA  TYR   185      15.162 -11.639  -5.704  1.00 19.53           C  
ATOM   1462  C   TYR   185      15.125 -12.220  -7.113  1.00 19.53           C  
ATOM   1463  O   TYR   185      15.613 -13.328  -7.347  1.00 19.53           O  
ATOM   1464  CB  TYR   185      16.599 -11.261  -5.333  1.00 19.53           C  
ATOM   1465  CG  TYR   185      16.729  -9.876  -4.745  1.00 19.53           C  
ATOM   1466  CD1 TYR   185      17.007  -8.777  -5.555  1.00 19.53           C  
ATOM   1467  CD2 TYR   185      16.575  -9.664  -3.379  1.00 19.53           C  
ATOM   1468  CE1 TYR   185      17.130  -7.500  -5.017  1.00 19.53           C  
ATOM   1469  CE2 TYR   185      16.696  -8.392  -2.830  1.00 19.53           C  
ATOM   1470  CZ  TYR   185      16.973  -7.317  -3.656  1.00 19.53           C  
ATOM   1471  OH  TYR   185      17.093  -6.055  -3.118  1.00 19.53           O  
ATOM   1472  N   LEU   186      13.986 -12.372  -7.687  1.00 16.56           N  
ATOM   1473  CA  LEU   186      14.090 -12.630  -9.119  1.00 16.56           C  
ATOM   1474  C   LEU   186      15.177 -11.766  -9.749  1.00 16.56           C  
ATOM   1475  O   LEU   186      15.139 -10.538  -9.643  1.00 16.56           O  
ATOM   1476  CB  LEU   186      12.749 -12.368  -9.809  1.00 16.56           C  
ATOM   1477  CG  LEU   186      11.755 -13.531  -9.822  1.00 16.56           C  
ATOM   1478  CD1 LEU   186      10.324 -13.004  -9.816  1.00 16.56           C  
ATOM   1479  CD2 LEU   186      11.995 -14.427 -11.032  1.00 16.56           C  
ATOM   1480  N   GLU   187      16.397 -12.047  -9.343  1.00 17.79           N  
ATOM   1481  CA  GLU   187      17.553 -11.900 -10.222  1.00 17.79           C  
ATOM   1482  C   GLU   187      17.242 -10.971 -11.392  1.00 17.79           C  
ATOM   1483  O   GLU   187      16.436 -11.308 -12.262  1.00 17.79           O  
ATOM   1484  CB  GLU   187      18.010 -13.266 -10.742  1.00 17.79           C  
ATOM   1485  CG  GLU   187      19.032 -13.953  -9.849  1.00 17.79           C  
ATOM   1486  CD  GLU   187      19.506 -15.290 -10.397  1.00 17.79           C  
ATOM   1487  OE1 GLU   187      20.379 -15.929  -9.767  1.00 17.79           O  
ATOM   1488  OE2 GLU   187      19.000 -15.700 -11.466  1.00 17.79           O  
ATOM   1489  N   ASP   188      17.108  -9.768 -11.261  1.00 18.97           N  
ATOM   1490  CA  ASP   188      17.365  -8.905 -12.410  1.00 18.97           C  
ATOM   1491  C   ASP   188      18.833  -8.490 -12.467  1.00 18.97           C  
ATOM   1492  O   ASP   188      19.331  -7.823 -11.557  1.00 18.97           O  
ATOM   1493  CB  ASP   188      16.469  -7.666 -12.362  1.00 18.97           C  
ATOM   1494  CG  ASP   188      15.880  -7.307 -13.715  1.00 18.97           C  
ATOM   1495  OD1 ASP   188      16.298  -7.891 -14.737  1.00 18.97           O  
ATOM   1496  OD2 ASP   188      14.990  -6.430 -13.759  1.00 18.97           O  
ATOM   1497  N   TYR   189      19.661  -9.212 -13.282  1.00 17.42           N  
ATOM   1498  CA  TYR   189      20.872  -9.296 -14.090  1.00 17.42           C  
ATOM   1499  C   TYR   189      21.331  -7.911 -14.530  1.00 17.42           C  
ATOM   1500  O   TYR   189      20.535  -7.119 -15.041  1.00 17.42           O  
ATOM   1501  CB  TYR   189      20.639 -10.182 -15.317  1.00 17.42           C  
ATOM   1502  CG  TYR   189      20.960 -11.639 -15.083  1.00 17.42           C  
ATOM   1503  CD1 TYR   189      22.256 -12.122 -15.246  1.00 17.42           C  
ATOM   1504  CD2 TYR   189      19.968 -12.535 -14.700  1.00 17.42           C  
ATOM   1505  CE1 TYR   189      22.556 -13.463 -15.034  1.00 17.42           C  
ATOM   1506  CE2 TYR   189      20.257 -13.878 -14.484  1.00 17.42           C  
ATOM   1507  CZ  TYR   189      21.552 -14.332 -14.653  1.00 17.42           C  
ATOM   1508  OH  TYR   189      21.843 -15.661 -14.441  1.00 17.42           O  
ATOM   1509  N   THR   190      22.383  -7.350 -14.025  1.00 18.37           N  
ATOM   1510  CA  THR   190      23.551  -7.137 -14.873  1.00 18.37           C  
ATOM   1511  C   THR   190      24.798  -6.900 -14.026  1.00 18.37           C  
ATOM   1512  O   THR   190      24.838  -5.971 -13.217  1.00 18.37           O  
ATOM   1513  CB  THR   190      23.340  -5.946 -15.825  1.00 18.37           C  
ATOM   1514  OG1 THR   190      22.941  -4.799 -15.065  1.00 18.37           O  
ATOM   1515  CG2 THR   190      22.263  -6.253 -16.861  1.00 18.37           C  
ATOM   1516  N   THR   191      25.103  -7.801 -13.078  1.00 19.54           N  
ATOM   1517  CA  THR   191      26.501  -8.092 -12.781  1.00 19.54           C  
ATOM   1518  C   THR   191      26.618  -8.974 -11.541  1.00 19.54           C  
ATOM   1519  O   THR   191      26.058  -8.654 -10.490  1.00 19.54           O  
ATOM   1520  CB  THR   191      27.308  -6.798 -12.571  1.00 19.54           C  
ATOM   1521  OG1 THR   191      26.547  -5.892 -11.761  1.00 19.54           O  
ATOM   1522  CG2 THR   191      27.626  -6.126 -13.903  1.00 19.54           C  
ATOM   1523  N   ALA   192      26.281 -10.191 -11.697  1.00 19.85           N  
ATOM   1524  CA  ALA   192      26.838 -11.266 -10.880  1.00 19.85           C  
ATOM   1525  C   ALA   192      28.101 -10.808 -10.157  1.00 19.85           C  
ATOM   1526  O   ALA   192      28.828 -11.625  -9.587  1.00 19.85           O  
ATOM   1527  CB  ALA   192      27.136 -12.490 -11.743  1.00 19.85           C  
ATOM   1528  N   GLN   193      28.129  -9.613  -9.643  1.00 21.49           N  
ATOM   1529  CA  GLN   193      29.223  -9.573  -8.678  1.00 21.49           C  
ATOM   1530  C   GLN   193      28.708  -9.260  -7.276  1.00 21.49           C  
ATOM   1531  O   GLN   193      27.927  -8.324  -7.091  1.00 21.49           O  
ATOM   1532  CB  GLN   193      30.270  -8.539  -9.096  1.00 21.49           C  
ATOM   1533  CG  GLN   193      31.322  -9.082 -10.054  1.00 21.49           C  
ATOM   1534  CD  GLN   193      32.434  -8.088 -10.330  1.00 21.49           C  
ATOM   1535  OE1 GLN   193      32.430  -6.970  -9.803  1.00 21.49           O  
ATOM   1536  NE2 GLN   193      33.393  -8.485 -11.159  1.00 21.49           N  
ATOM   1537  N   SER   194      28.051 -10.246  -6.655  1.00 20.16           N  
ATOM   1538  CA  SER   194      28.474 -10.695  -5.333  1.00 20.16           C  
ATOM   1539  C   SER   194      27.282 -11.149  -4.496  1.00 20.16           C  
ATOM   1540  O   SER   194      26.324 -10.396  -4.311  1.00 20.16           O  
ATOM   1541  CB  SER   194      29.224  -9.580  -4.603  1.00 20.16           C  
ATOM   1542  OG  SER   194      28.413  -8.423  -4.482  1.00 20.16           O  
ATOM   1543  N   LYS   195      26.679 -12.242  -4.696  1.00 21.46           N  
ATOM   1544  CA  LYS   195      26.249 -13.366  -3.868  1.00 21.46           C  
ATOM   1545  C   LYS   195      26.452 -13.066  -2.386  1.00 21.46           C  
ATOM   1546  O   LYS   195      25.837 -13.704  -1.528  1.00 21.46           O  
ATOM   1547  CB  LYS   195      27.005 -14.638  -4.255  1.00 21.46           C  
ATOM   1548  CG  LYS   195      26.454 -15.334  -5.491  1.00 21.46           C  
ATOM   1549  CD  LYS   195      27.077 -16.711  -5.682  1.00 21.46           C  
ATOM   1550  CE  LYS   195      26.537 -17.403  -6.926  1.00 21.46           C  
ATOM   1551  NZ  LYS   195      27.140 -18.757  -7.113  1.00 21.46           N  
ATOM   1552  N   SER   196      27.172 -11.947  -2.111  1.00 19.99           N  
ATOM   1553  CA  SER   196      27.353 -11.977  -0.663  1.00 19.99           C  
ATOM   1554  C   SER   196      26.483 -10.930   0.024  1.00 19.99           C  
ATOM   1555  O   SER   196      26.511 -10.800   1.250  1.00 19.99           O  
ATOM   1556  CB  SER   196      28.821 -11.750  -0.301  1.00 19.99           C  
ATOM   1557  OG  SER   196      29.212 -10.420  -0.596  1.00 19.99           O  
ATOM   1558  N   ALA   197      25.443 -10.448  -0.599  1.00 20.26           N  
ATOM   1559  CA  ALA   197      24.702  -9.593   0.324  1.00 20.26           C  
ATOM   1560  C   ALA   197      23.449 -10.296   0.838  1.00 20.26           C  
ATOM   1561  O   ALA   197      22.419 -10.315   0.160  1.00 20.26           O  
ATOM   1562  CB  ALA   197      24.330  -8.276  -0.353  1.00 20.26           C  
ATOM   1563  N   ILE   198      23.431 -11.595   0.907  1.00 19.10           N  
ATOM   1564  CA  ILE   198      22.451 -12.280   1.743  1.00 19.10           C  
ATOM   1565  C   ILE   198      22.251 -11.505   3.044  1.00 19.10           C  
ATOM   1566  O   ILE   198      23.171 -11.399   3.858  1.00 19.10           O  
ATOM   1567  CB  ILE   198      22.882 -13.732   2.046  1.00 19.10           C  
ATOM   1568  CG1 ILE   198      23.001 -14.536   0.745  1.00 19.10           C  
ATOM   1569  CG2 ILE   198      21.899 -14.397   3.013  1.00 19.10           C  
ATOM   1570  CD1 ILE   198      23.528 -15.951   0.938  1.00 19.10           C  
ATOM   1571  N   GLN   199      21.625 -10.358   2.936  1.00 22.31           N  
ATOM   1572  CA  GLN   199      21.374  -9.356   3.967  1.00 22.31           C  
ATOM   1573  C   GLN   199      20.522  -9.931   5.096  1.00 22.31           C  
ATOM   1574  O   GLN   199      19.465 -10.514   4.848  1.00 22.31           O  
ATOM   1575  CB  GLN   199      20.689  -8.127   3.367  1.00 22.31           C  
ATOM   1576  CG  GLN   199      21.654  -7.139   2.724  1.00 22.31           C  
ATOM   1577  CD  GLN   199      20.944  -5.981   2.049  1.00 22.31           C  
ATOM   1578  OE1 GLN   199      19.732  -5.799   2.210  1.00 22.31           O  
ATOM   1579  NE2 GLN   199      21.692  -5.189   1.288  1.00 22.31           N  
ATOM   1580  N   LYS   200      21.136 -10.487   6.093  1.00 18.83           N  
ATOM   1581  CA  LYS   200      20.664 -11.084   7.340  1.00 18.83           C  
ATOM   1582  C   LYS   200      19.787 -10.108   8.119  1.00 18.83           C  
ATOM   1583  O   LYS   200      20.196  -8.977   8.390  1.00 18.83           O  
ATOM   1584  CB  LYS   200      21.846 -11.529   8.203  1.00 18.83           C  
ATOM   1585  CG  LYS   200      22.266 -12.974   7.978  1.00 18.83           C  
ATOM   1586  CD  LYS   200      23.377 -13.389   8.935  1.00 18.83           C  
ATOM   1587  CE  LYS   200      23.849 -14.810   8.663  1.00 18.83           C  
ATOM   1588  NZ  LYS   200      24.963 -15.208   9.574  1.00 18.83           N  
ATOM   1589  N   LEU   201      18.538 -10.063   7.829  1.00 19.97           N  
ATOM   1590  CA  LEU   201      17.572  -9.387   8.688  1.00 19.97           C  
ATOM   1591  C   LEU   201      17.665  -9.902  10.121  1.00 19.97           C  
ATOM   1592  O   LEU   201      17.618 -11.111  10.355  1.00 19.97           O  
ATOM   1593  CB  LEU   201      16.151  -9.583   8.154  1.00 19.97           C  
ATOM   1594  CG  LEU   201      15.569  -8.431   7.333  1.00 19.97           C  
ATOM   1595  CD1 LEU   201      14.767  -8.972   6.155  1.00 19.97           C  
ATOM   1596  CD2 LEU   201      14.703  -7.533   8.210  1.00 19.97           C  
ATOM   1597  N   ASN   202      18.308  -9.200  10.986  1.00 18.27           N  
ATOM   1598  CA  ASN   202      18.266  -9.634  12.378  1.00 18.27           C  
ATOM   1599  C   ASN   202      17.049  -9.068  13.105  1.00 18.27           C  
ATOM   1600  O   ASN   202      16.837  -7.854  13.118  1.00 18.27           O  
ATOM   1601  CB  ASN   202      19.552  -9.234  13.104  1.00 18.27           C  
ATOM   1602  CG  ASN   202      20.573 -10.354  13.144  1.00 18.27           C  
ATOM   1603  OD1 ASN   202      20.225 -11.532  13.035  1.00 18.27           O  
ATOM   1604  ND2 ASN   202      21.842  -9.994  13.299  1.00 18.27           N  
ATOM   1605  N   PHE   203      15.997  -9.745  13.103  1.00 19.19           N  
ATOM   1606  CA  PHE   203      14.847  -9.302  13.883  1.00 19.19           C  
ATOM   1607  C   PHE   203      15.020  -9.660  15.354  1.00 19.19           C  
ATOM   1608  O   PHE   203      15.364 -10.796  15.686  1.00 19.19           O  
ATOM   1609  CB  PHE   203      13.556  -9.923  13.340  1.00 19.19           C  
ATOM   1610  CG  PHE   203      13.191  -9.453  11.957  1.00 19.19           C  
ATOM   1611  CD1 PHE   203      12.434  -8.301  11.777  1.00 19.19           C  
ATOM   1612  CD2 PHE   203      13.605 -10.163  10.838  1.00 19.19           C  
ATOM   1613  CE1 PHE   203      12.095  -7.864  10.498  1.00 19.19           C  
ATOM   1614  CE2 PHE   203      13.270  -9.732   9.557  1.00 19.19           C  
ATOM   1615  CZ  PHE   203      12.514  -8.583   9.390  1.00 19.19           C  
ATOM   1616  N   GLN   204      15.469  -8.725  16.148  1.00 18.68           N  
ATOM   1617  CA  GLN   204      15.438  -9.111  17.555  1.00 18.68           C  
ATOM   1618  C   GLN   204      14.063  -8.853  18.165  1.00 18.68           C  
ATOM   1619  O   GLN   204      13.427  -7.840  17.869  1.00 18.68           O  
ATOM   1620  CB  GLN   204      16.512  -8.360  18.343  1.00 18.68           C  
ATOM   1621  CG  GLN   204      17.849  -9.084  18.404  1.00 18.68           C  
ATOM   1622  CD  GLN   204      18.879  -8.345  19.237  1.00 18.68           C  
ATOM   1623  OE1 GLN   204      18.575  -7.325  19.863  1.00 18.68           O  
ATOM   1624  NE2 GLN   204      20.107  -8.854  19.251  1.00 18.68           N  
ATOM   1625  N   THR   205      13.292  -9.853  18.369  1.00 19.47           N  
ATOM   1626  CA  THR   205      12.050  -9.864  19.134  1.00 19.47           C  
ATOM   1627  C   THR   205      12.301  -9.442  20.578  1.00 19.47           C  
ATOM   1628  O   THR   205      13.204  -9.963  21.235  1.00 19.47           O  
ATOM   1629  CB  THR   205      11.393 -11.257  19.110  1.00 19.47           C  
ATOM   1630  OG1 THR   205      12.407 -12.260  19.249  1.00 19.47           O  
ATOM   1631  CG2 THR   205      10.641 -11.488  17.803  1.00 19.47           C  
ATOM   1632  N   PHE   206      12.375  -8.124  20.875  1.00 19.88           N  
ATOM   1633  CA  PHE   206      12.508  -7.965  22.318  1.00 19.88           C  
ATOM   1634  C   PHE   206      11.139  -7.908  22.985  1.00 19.88           C  
ATOM   1635  O   PHE   206      10.160  -7.482  22.368  1.00 19.88           O  
ATOM   1636  CB  PHE   206      13.307  -6.700  22.649  1.00 19.88           C  
ATOM   1637  CG  PHE   206      14.782  -6.825  22.381  1.00 19.88           C  
ATOM   1638  CD1 PHE   206      15.631  -7.381  23.330  1.00 19.88           C  
ATOM   1639  CD2 PHE   206      15.320  -6.388  21.178  1.00 19.88           C  
ATOM   1640  CE1 PHE   206      16.997  -7.498  23.084  1.00 19.88           C  
ATOM   1641  CE2 PHE   206      16.684  -6.502  20.924  1.00 19.88           C  
ATOM   1642  CZ  PHE   206      17.521  -7.057  21.879  1.00 19.88           C  
ATOM   1643  N   GLN   207      10.952  -8.735  23.977  1.00 21.74           N  
ATOM   1644  CA  GLN   207       9.919  -8.950  24.986  1.00 21.74           C  
ATOM   1645  C   GLN   207       9.770  -7.728  25.888  1.00 21.74           C  
ATOM   1646  O   GLN   207      10.754  -7.236  26.444  1.00 21.74           O  
ATOM   1647  CB  GLN   207      10.238 -10.187  25.826  1.00 21.74           C  
ATOM   1648  CG  GLN   207       9.905 -11.502  25.134  1.00 21.74           C  
ATOM   1649  CD  GLN   207       9.736 -12.652  26.109  1.00 21.74           C  
ATOM   1650  OE1 GLN   207      10.001 -12.511  27.307  1.00 21.74           O  
ATOM   1651  NE2 GLN   207       9.294 -13.798  25.603  1.00 21.74           N  
ATOM   1652  N   LYS   208       8.768  -6.754  25.746  1.00 21.64           N  
ATOM   1653  CA  LYS   208       8.658  -5.702  26.752  1.00 21.64           C  
ATOM   1654  C   LYS   208       8.041  -6.236  28.041  1.00 21.64           C  
ATOM   1655  O   LYS   208       7.216  -7.152  28.008  1.00 21.64           O  
ATOM   1656  CB  LYS   208       7.827  -4.534  26.219  1.00 21.64           C  
ATOM   1657  CG  LYS   208       8.634  -3.272  25.949  1.00 21.64           C  
ATOM   1658  CD  LYS   208       7.738  -2.042  25.869  1.00 21.64           C  
ATOM   1659  CE  LYS   208       8.551  -0.770  25.675  1.00 21.64           C  
ATOM   1660  NZ  LYS   208       7.674   0.429  25.518  1.00 21.64           N  
ATOM   1661  N   PRO   209       8.106  -5.570  29.105  1.00 25.64           N  
ATOM   1662  CA  PRO   209       7.508  -5.819  30.419  1.00 25.64           C  
ATOM   1663  C   PRO   209       6.149  -5.143  30.587  1.00 25.64           C  
ATOM   1664  O   PRO   209       5.976  -3.989  30.185  1.00 25.64           O  
ATOM   1665  CB  PRO   209       8.534  -5.230  31.391  1.00 25.64           C  
ATOM   1666  CG  PRO   209       9.616  -4.681  30.517  1.00 25.64           C  
ATOM   1667  CD  PRO   209       9.211  -4.866  29.083  1.00 25.64           C  
ATOM   1668  N   GLU   210       5.057  -5.705  29.908  1.00 27.78           N  
ATOM   1669  CA  GLU   210       3.641  -5.730  30.259  1.00 27.78           C  
ATOM   1670  C   GLU   210       2.766  -5.409  29.050  1.00 27.78           C  
ATOM   1671  O   GLU   210       2.581  -4.241  28.704  1.00 27.78           O  
ATOM   1672  CB  GLU   210       3.350  -4.745  31.394  1.00 27.78           C  
ATOM   1673  CG  GLU   210       3.915  -5.175  32.741  1.00 27.78           C  
ATOM   1674  CD  GLU   210       3.137  -4.617  33.923  1.00 27.78           C  
ATOM   1675  OE1 GLU   210       3.444  -4.987  35.079  1.00 27.78           O  
ATOM   1676  OE2 GLU   210       2.214  -3.806  33.690  1.00 27.78           O  
ATOM   1677  N   GLY   211       2.922  -6.178  27.934  1.00 24.24           N  
ATOM   1678  CA  GLY   211       1.745  -6.558  27.169  1.00 24.24           C  
ATOM   1679  C   GLY   211       1.677  -5.890  25.808  1.00 24.24           C  
ATOM   1680  O   GLY   211       0.687  -6.036  25.088  1.00 24.24           O  
ATOM   1681  N   GLY   212       2.803  -5.540  25.194  1.00 24.24           N  
ATOM   1682  CA  GLY   212       2.684  -5.060  23.827  1.00 24.24           C  
ATOM   1683  C   GLY   212       3.958  -5.231  23.021  1.00 24.24           C  
ATOM   1684  O   GLY   212       5.048  -4.905  23.497  1.00 24.24           O  
ATOM   1685  N   GLY   213       4.178  -6.371  22.293  1.00 23.13           N  
ATOM   1686  CA  GLY   213       5.347  -6.767  21.524  1.00 23.13           C  
ATOM   1687  C   GLY   213       5.542  -5.940  20.267  1.00 23.13           C  
ATOM   1688  O   GLY   213       4.609  -5.769  19.479  1.00 23.13           O  
ATOM   1689  N   THR   214       6.249  -4.881  20.314  1.00 22.32           N  
ATOM   1690  CA  THR   214       6.658  -4.267  19.056  1.00 22.32           C  
ATOM   1691  C   THR   214       7.948  -4.897  18.539  1.00 22.32           C  
ATOM   1692  O   THR   214       8.831  -5.248  19.325  1.00 22.32           O  
ATOM   1693  CB  THR   214       6.854  -2.747  19.214  1.00 22.32           C  
ATOM   1694  OG1 THR   214       6.023  -2.273  20.281  1.00 22.32           O  
ATOM   1695  CG2 THR   214       6.485  -2.009  17.932  1.00 22.32           C  
ATOM   1696  N   LEU   215       7.911  -5.560  17.428  1.00 21.40           N  
ATOM   1697  CA  LEU   215       8.921  -6.097  16.523  1.00 21.40           C  
ATOM   1698  C   LEU   215       9.883  -5.003  16.071  1.00 21.40           C  
ATOM   1699  O   LEU   215       9.454  -3.911  15.691  1.00 21.40           O  
ATOM   1700  CB  LEU   215       8.258  -6.745  15.304  1.00 21.40           C  
ATOM   1701  CG  LEU   215       7.995  -8.249  15.396  1.00 21.40           C  
ATOM   1702  CD1 LEU   215       6.784  -8.628  14.550  1.00 21.40           C  
ATOM   1703  CD2 LEU   215       9.226  -9.035  14.958  1.00 21.40           C  
ATOM   1704  N   ARG   216      11.068  -5.097  16.315  1.00 23.07           N  
ATOM   1705  CA  ARG   216      12.106  -4.177  15.862  1.00 23.07           C  
ATOM   1706  C   ARG   216      12.930  -4.792  14.736  1.00 23.07           C  
ATOM   1707  O   ARG   216      13.388  -5.931  14.846  1.00 23.07           O  
ATOM   1708  CB  ARG   216      13.019  -3.782  17.024  1.00 23.07           C  
ATOM   1709  CG  ARG   216      13.950  -2.622  16.709  1.00 23.07           C  
ATOM   1710  CD  ARG   216      14.935  -2.365  17.842  1.00 23.07           C  
ATOM   1711  NE  ARG   216      14.459  -1.320  18.744  1.00 23.07           N  
ATOM   1712  CZ  ARG   216      15.144  -0.842  19.779  1.00 23.07           C  
ATOM   1713  NH1 ARG   216      16.354  -1.308  20.065  1.00 23.07           N  
ATOM   1714  NH2 ARG   216      14.615   0.110  20.534  1.00 23.07           N  
ATOM   1715  N   ALA   217      13.043  -4.251  13.605  1.00 21.17           N  
ATOM   1716  CA  ALA   217      14.013  -4.679  12.600  1.00 21.17           C  
ATOM   1717  C   ALA   217      15.078  -3.610  12.375  1.00 21.17           C  
ATOM   1718  O   ALA   217      14.771  -2.416  12.344  1.00 21.17           O  
ATOM   1719  CB  ALA   217      13.308  -5.008  11.287  1.00 21.17           C  
ATOM   1720  N   GLN   218      16.242  -3.838  12.820  1.00 19.54           N  
ATOM   1721  CA  GLN   218      17.352  -2.970  12.441  1.00 19.54           C  
ATOM   1722  C   GLN   218      17.972  -3.414  11.120  1.00 19.54           C  
ATOM   1723  O   GLN   218      18.106  -4.612  10.863  1.00 19.54           O  
ATOM   1724  CB  GLN   218      18.415  -2.948  13.540  1.00 19.54           C  
ATOM   1725  CG  GLN   218      18.182  -1.882  14.601  1.00 19.54           C  
ATOM   1726  CD  GLN   218      19.296  -1.823  15.630  1.00 19.54           C  
ATOM   1727  OE1 GLN   218      20.311  -2.515  15.505  1.00 19.54           O  
ATOM   1728  NE2 GLN   218      19.113  -0.997  16.655  1.00 19.54           N  
ATOM   1729  N   TYR   219      17.932  -2.606  10.154  1.00 21.47           N  
ATOM   1730  CA  TYR   219      18.766  -2.765   8.968  1.00 21.47           C  
ATOM   1731  C   TYR   219      20.214  -2.392   9.266  1.00 21.47           C  
ATOM   1732  O   TYR   219      20.482  -1.347   9.863  1.00 21.47           O  
ATOM   1733  CB  TYR   219      18.232  -1.908   7.816  1.00 21.47           C  
ATOM   1734  CG  TYR   219      17.313  -2.654   6.880  1.00 21.47           C  
ATOM   1735  CD1 TYR   219      17.810  -3.293   5.747  1.00 21.47           C  
ATOM   1736  CD2 TYR   219      15.946  -2.720   7.126  1.00 21.47           C  
ATOM   1737  CE1 TYR   219      16.966  -3.980   4.881  1.00 21.47           C  
ATOM   1738  CE2 TYR   219      15.093  -3.404   6.267  1.00 21.47           C  
ATOM   1739  CZ  TYR   219      15.612  -4.030   5.149  1.00 21.47           C  
ATOM   1740  OH  TYR   219      14.772  -4.709   4.294  1.00 21.47           O  
ATOM   1741  N   SER   220      21.117  -3.248   9.523  1.00 18.81           N  
ATOM   1742  CA  SER   220      22.497  -2.781   9.445  1.00 18.81           C  
ATOM   1743  C   SER   220      22.997  -2.771   8.004  1.00 18.81           C  
ATOM   1744  O   SER   220      23.045  -3.816   7.351  1.00 18.81           O  
ATOM   1745  CB  SER   220      23.409  -3.656  10.304  1.00 18.81           C  
ATOM   1746  OG  SER   220      24.773  -3.375  10.039  1.00 18.81           O  
ATOM   1747  N   THR   221      22.612  -1.884   7.192  1.00 21.13           N  
ATOM   1748  CA  THR   221      23.482  -1.771   6.026  1.00 21.13           C  
ATOM   1749  C   THR   221      24.790  -1.076   6.393  1.00 21.13           C  
ATOM   1750  O   THR   221      24.839  -0.298   7.348  1.00 21.13           O  
ATOM   1751  CB  THR   221      22.791  -1.001   4.886  1.00 21.13           C  
ATOM   1752  OG1 THR   221      22.521   0.339   5.317  1.00 21.13           O  
ATOM   1753  CG2 THR   221      21.479  -1.668   4.487  1.00 21.13           C  
ATOM   1754  N   VAL   222      25.881  -1.729   6.535  1.00 19.53           N  
ATOM   1755  CA  VAL   222      27.103  -0.992   6.229  1.00 19.53           C  
ATOM   1756  C   VAL   222      26.809   0.085   5.187  1.00 19.53           C  
ATOM   1757  O   VAL   222      26.300  -0.213   4.104  1.00 19.53           O  
ATOM   1758  CB  VAL   222      28.221  -1.931   5.725  1.00 19.53           C  
ATOM   1759  CG1 VAL   222      29.563  -1.200   5.686  1.00 19.53           C  
ATOM   1760  CG2 VAL   222      28.312  -3.174   6.608  1.00 19.53           C  
ATOM   1761  N   PRO   223      26.407   1.261   5.567  1.00 19.73           N  
ATOM   1762  CA  PRO   223      26.081   2.394   4.698  1.00 19.73           C  
ATOM   1763  C   PRO   223      26.825   2.349   3.366  1.00 19.73           C  
ATOM   1764  O   PRO   223      28.054   2.244   3.345  1.00 19.73           O  
ATOM   1765  CB  PRO   223      26.513   3.608   5.525  1.00 19.73           C  
ATOM   1766  CG  PRO   223      27.136   3.030   6.755  1.00 19.73           C  
ATOM   1767  CD  PRO   223      27.029   1.534   6.685  1.00 19.73           C  
ATOM   1768  N   ARG   224      26.431   1.625   2.339  1.00 20.73           N  
ATOM   1769  CA  ARG   224      26.903   2.225   1.096  1.00 20.73           C  
ATOM   1770  C   ARG   224      26.099   3.474   0.751  1.00 20.73           C  
ATOM   1771  O   ARG   224      24.989   3.662   1.252  1.00 20.73           O  
ATOM   1772  CB  ARG   224      26.823   1.216  -0.052  1.00 20.73           C  
ATOM   1773  CG  ARG   224      27.908   0.152  -0.015  1.00 20.73           C  
ATOM   1774  CD  ARG   224      27.927  -0.680  -1.289  1.00 20.73           C  
ATOM   1775  NE  ARG   224      28.174  -2.091  -1.008  1.00 20.73           N  
ATOM   1776  CZ  ARG   224      28.148  -3.061  -1.918  1.00 20.73           C  
ATOM   1777  NH1 ARG   224      27.886  -2.789  -3.191  1.00 20.73           N  
ATOM   1778  NH2 ARG   224      28.387  -4.312  -1.553  1.00 20.73           N  
ATOM   1779  N   GLN   225      26.764   4.566   0.748  1.00 19.72           N  
ATOM   1780  CA  GLN   225      26.320   5.868   0.261  1.00 19.72           C  
ATOM   1781  C   GLN   225      25.031   5.742  -0.546  1.00 19.72           C  
ATOM   1782  O   GLN   225      24.960   4.956  -1.494  1.00 19.72           O  
ATOM   1783  CB  GLN   225      27.410   6.524  -0.588  1.00 19.72           C  
ATOM   1784  CG  GLN   225      28.233   7.562   0.163  1.00 19.72           C  
ATOM   1785  CD  GLN   225      29.203   8.305  -0.736  1.00 19.72           C  
ATOM   1786  OE1 GLN   225      29.267   8.054  -1.944  1.00 19.72           O  
ATOM   1787  NE2 GLN   225      29.965   9.226  -0.155  1.00 19.72           N  
ATOM   1788  N   GLY   226      23.888   5.573   0.131  1.00 20.89           N  
ATOM   1789  CA  GLY   226      22.569   5.727  -0.462  1.00 20.89           C  
ATOM   1790  C   GLY   226      21.528   4.810   0.151  1.00 20.89           C  
ATOM   1791  O   GLY   226      20.395   4.738  -0.332  1.00 20.89           O  
ATOM   1792  N   ASP   227      21.841   4.225   1.285  1.00 19.44           N  
ATOM   1793  CA  ASP   227      20.813   3.330   1.807  1.00 19.44           C  
ATOM   1794  C   ASP   227      20.241   3.857   3.121  1.00 19.44           C  
ATOM   1795  O   ASP   227      20.941   4.523   3.887  1.00 19.44           O  
ATOM   1796  CB  ASP   227      21.378   1.922   2.007  1.00 19.44           C  
ATOM   1797  CG  ASP   227      21.511   1.146   0.709  1.00 19.44           C  
ATOM   1798  OD1 ASP   227      20.896   1.543  -0.305  1.00 19.44           O  
ATOM   1799  OD2 ASP   227      22.235   0.127   0.699  1.00 19.44           O  
ATOM   1800  N   PHE   228      19.006   4.003   3.117  1.00 18.62           N  
ATOM   1801  CA  PHE   228      18.155   4.657   4.105  1.00 18.62           C  
ATOM   1802  C   PHE   228      18.031   3.804   5.362  1.00 18.62           C  
ATOM   1803  O   PHE   228      18.185   2.582   5.306  1.00 18.62           O  
ATOM   1804  CB  PHE   228      16.767   4.936   3.520  1.00 18.62           C  
ATOM   1805  CG  PHE   228      16.347   3.955   2.459  1.00 18.62           C  
ATOM   1806  CD1 PHE   228      16.674   4.170   1.126  1.00 18.62           C  
ATOM   1807  CD2 PHE   228      15.624   2.818   2.796  1.00 18.62           C  
ATOM   1808  CE1 PHE   228      16.286   3.264   0.142  1.00 18.62           C  
ATOM   1809  CE2 PHE   228      15.233   1.908   1.818  1.00 18.62           C  
ATOM   1810  CZ  PHE   228      15.564   2.133   0.492  1.00 18.62           C  
ATOM   1811  N   ALA   229      18.468   4.252   6.408  1.00 18.63           N  
ATOM   1812  CA  ALA   229      18.143   3.865   7.779  1.00 18.63           C  
ATOM   1813  C   ALA   229      16.679   4.155   8.097  1.00 18.63           C  
ATOM   1814  O   ALA   229      16.177   5.244   7.806  1.00 18.63           O  
ATOM   1815  CB  ALA   229      19.053   4.591   8.767  1.00 18.63           C  
ATOM   1816  N   VAL   230      15.853   3.208   7.813  1.00 17.98           N  
ATOM   1817  CA  VAL   230      14.517   3.506   8.319  1.00 17.98           C  
ATOM   1818  C   VAL   230      14.514   3.434   9.844  1.00 17.98           C  
ATOM   1819  O   VAL   230      15.023   2.474  10.428  1.00 17.98           O  
ATOM   1820  CB  VAL   230      13.462   2.538   7.738  1.00 17.98           C  
ATOM   1821  CG1 VAL   230      12.054   2.963   8.151  1.00 17.98           C  
ATOM   1822  CG2 VAL   230      13.579   2.473   6.216  1.00 17.98           C  
ATOM   1823  N   ILE   231      14.625   4.480  10.522  1.00 17.60           N  
ATOM   1824  CA  ILE   231      14.530   4.677  11.965  1.00 17.60           C  
ATOM   1825  C   ILE   231      13.071   4.587  12.403  1.00 17.60           C  
ATOM   1826  O   ILE   231      12.199   5.236  11.819  1.00 17.60           O  
ATOM   1827  CB  ILE   231      15.136   6.032  12.391  1.00 17.60           C  
ATOM   1828  CG1 ILE   231      16.580   6.154  11.889  1.00 17.60           C  
ATOM   1829  CG2 ILE   231      15.070   6.199  13.912  1.00 17.60           C  
ATOM   1830  CD1 ILE   231      17.224   7.503  12.177  1.00 17.60           C  
ATOM   1831  N   TRP   232      12.769   3.538  13.159  1.00 17.34           N  
ATOM   1832  CA  TRP   232      11.439   3.381  13.738  1.00 17.34           C  
ATOM   1833  C   TRP   232      11.350   4.074  15.094  1.00 17.34           C  
ATOM   1834  O   TRP   232      12.192   3.854  15.967  1.00 17.34           O  
ATOM   1835  CB  TRP   232      11.088   1.898  13.886  1.00 17.34           C  
ATOM   1836  CG  TRP   232       9.616   1.615  13.865  1.00 17.34           C  
ATOM   1837  CD1 TRP   232       8.723   1.824  14.878  1.00 17.34           C  
ATOM   1838  CD2 TRP   232       8.867   1.066  12.777  1.00 17.34           C  
ATOM   1839  NE1 TRP   232       7.462   1.438  14.485  1.00 17.34           N  
ATOM   1840  CE2 TRP   232       7.524   0.970  13.200  1.00 17.34           C  
ATOM   1841  CE3 TRP   232       9.202   0.647  11.483  1.00 17.34           C  
ATOM   1842  CZ2 TRP   232       6.514   0.471  12.374  1.00 17.34           C  
ATOM   1843  CZ3 TRP   232       8.196   0.150  10.662  1.00 17.34           C  
ATOM   1844  CH2 TRP   232       6.869   0.067  11.113  1.00 17.34           C  
ATOM   1845  N   GLN   233      10.856   5.261  15.276  1.00 18.35           N  
ATOM   1846  CA  GLN   233      10.584   6.086  16.448  1.00 18.35           C  
ATOM   1847  C   GLN   233       9.318   5.623  17.165  1.00 18.35           C  
ATOM   1848  O   GLN   233       8.258   5.504  16.548  1.00 18.35           O  
ATOM   1849  CB  GLN   233      10.454   7.558  16.052  1.00 18.35           C  
ATOM   1850  CG  GLN   233      11.264   8.504  16.928  1.00 18.35           C  
ATOM   1851  CD  GLN   233      11.131   9.955  16.504  1.00 18.35           C  
ATOM   1852  OE1 GLN   233      10.508  10.262  15.483  1.00 18.35           O  
ATOM   1853  NE2 GLN   233      11.718  10.856  17.284  1.00 18.35           N  
ATOM   1854  N   ILE   234       9.454   5.091  18.412  1.00 18.01           N  
ATOM   1855  CA  ILE   234       8.237   4.758  19.143  1.00 18.01           C  
ATOM   1856  C   ILE   234       8.131   5.628  20.393  1.00 18.01           C  
ATOM   1857  O   ILE   234       9.141   5.932  21.033  1.00 18.01           O  
ATOM   1858  CB  ILE   234       8.199   3.262  19.526  1.00 18.01           C  
ATOM   1859  CG1 ILE   234       8.425   2.388  18.288  1.00 18.01           C  
ATOM   1860  CG2 ILE   234       6.873   2.913  20.208  1.00 18.01           C  
ATOM   1861  CD1 ILE   234       8.547   0.901  18.593  1.00 18.01           C  
ATOM   1862  N   GLY   235       6.833   6.028  20.671  1.00 23.05           N  
ATOM   1863  CA  GLY   235       6.411   6.442  22.000  1.00 23.05           C  
ATOM   1864  C   GLY   235       7.225   7.598  22.551  1.00 23.05           C  
ATOM   1865  O   GLY   235       7.857   8.336  21.793  1.00 23.05           O  
ATOM   1866  N   ARG   236       6.593   8.238  23.718  1.00 23.36           N  
ATOM   1867  CA  ARG   236       6.795   9.175  24.819  1.00 23.36           C  
ATOM   1868  C   ARG   236       8.257   9.206  25.250  1.00 23.36           C  
ATOM   1869  O   ARG   236       8.563   9.069  26.437  1.00 23.36           O  
ATOM   1870  CB  ARG   236       5.905   8.806  26.009  1.00 23.36           C  
ATOM   1871  CG  ARG   236       4.441   9.170  25.820  1.00 23.36           C  
ATOM   1872  CD  ARG   236       3.635   8.942  27.091  1.00 23.36           C  
ATOM   1873  NE  ARG   236       2.339   9.612  27.034  1.00 23.36           N  
ATOM   1874  CZ  ARG   236       1.225   9.157  27.602  1.00 23.36           C  
ATOM   1875  NH1 ARG   236       1.227   8.017  28.283  1.00 23.36           N  
ATOM   1876  NH2 ARG   236       0.100   9.848  27.488  1.00 23.36           N  
ATOM   1877  N   HIS   237       9.148   8.477  24.642  1.00 24.70           N  
ATOM   1878  CA  HIS   237      10.425   8.461  25.347  1.00 24.70           C  
ATOM   1879  C   HIS   237      11.552   8.977  24.459  1.00 24.70           C  
ATOM   1880  O   HIS   237      11.539   8.761  23.245  1.00 24.70           O  
ATOM   1881  CB  HIS   237      10.748   7.049  25.839  1.00 24.70           C  
ATOM   1882  CG  HIS   237      10.104   6.705  27.144  1.00 24.70           C  
ATOM   1883  ND1 HIS   237       9.152   5.716  27.266  1.00 24.70           N  
ATOM   1884  CD2 HIS   237      10.279   7.219  28.384  1.00 24.70           C  
ATOM   1885  CE1 HIS   237       8.767   5.638  28.529  1.00 24.70           C  
ATOM   1886  NE2 HIS   237       9.436   6.538  29.228  1.00 24.70           N  
ATOM   1887  N   ASN   238      12.177  10.005  24.871  1.00 27.45           N  
ATOM   1888  CA  ASN   238      13.505  10.354  24.378  1.00 27.45           C  
ATOM   1889  C   ASN   238      14.552   9.334  24.814  1.00 27.45           C  
ATOM   1890  O   ASN   238      14.608   8.958  25.987  1.00 27.45           O  
ATOM   1891  CB  ASN   238      13.901  11.755  24.849  1.00 27.45           C  
ATOM   1892  CG  ASN   238      13.266  12.852  24.016  1.00 27.45           C  
ATOM   1893  OD1 ASN   238      12.887  12.633  22.863  1.00 27.45           O  
ATOM   1894  ND2 ASN   238      13.145  14.041  24.595  1.00 27.45           N  
ATOM   1895  N   PHE   239      14.989   8.496  23.937  1.00 23.28           N  
ATOM   1896  CA  PHE   239      16.013   7.544  24.349  1.00 23.28           C  
ATOM   1897  C   PHE   239      17.407   8.102  24.089  1.00 23.28           C  
ATOM   1898  O   PHE   239      17.697   8.576  22.988  1.00 23.28           O  
ATOM   1899  CB  PHE   239      15.837   6.211  23.616  1.00 23.28           C  
ATOM   1900  CG  PHE   239      15.828   5.013  24.528  1.00 23.28           C  
ATOM   1901  CD1 PHE   239      17.000   4.314  24.790  1.00 23.28           C  
ATOM   1902  CD2 PHE   239      14.648   4.587  25.122  1.00 23.28           C  
ATOM   1903  CE1 PHE   239      16.995   3.205  25.633  1.00 23.28           C  
ATOM   1904  CE2 PHE   239      14.635   3.480  25.966  1.00 23.28           C  
ATOM   1905  CZ  PHE   239      15.810   2.790  26.219  1.00 23.28           C  
ATOM   1906  N   ASP   240      18.148   8.335  25.129  1.00 27.41           N  
ATOM   1907  CA  ASP   240      19.584   8.600  25.143  1.00 27.41           C  
ATOM   1908  C   ASP   240      20.379   7.331  24.844  1.00 27.41           C  
ATOM   1909  O   ASP   240      20.436   6.419  25.672  1.00 27.41           O  
ATOM   1910  CB  ASP   240      20.009   9.182  26.492  1.00 27.41           C  
ATOM   1911  CG  ASP   240      21.470   9.596  26.525  1.00 27.41           C  
ATOM   1912  OD1 ASP   240      22.242   9.181  25.634  1.00 27.41           O  
ATOM   1913  OD2 ASP   240      21.854  10.342  27.452  1.00 27.41           O  
ATOM   1914  N   MET   241      21.012   7.235  23.642  1.00 23.15           N  
ATOM   1915  CA  MET   241      21.770   6.067  23.202  1.00 23.15           C  
ATOM   1916  C   MET   241      23.045   5.905  24.023  1.00 23.15           C  
ATOM   1917  O   MET   241      23.546   4.791  24.184  1.00 23.15           O  
ATOM   1918  CB  MET   241      22.116   6.179  21.716  1.00 23.15           C  
ATOM   1919  CG  MET   241      20.905   6.121  20.798  1.00 23.15           C  
ATOM   1920  SD  MET   241      20.266   4.414  20.586  1.00 23.15           S  
ATOM   1921  CE  MET   241      21.634   3.674  19.652  1.00 23.15           C  
ATOM   1922  N   SER   242      23.667   7.011  24.346  1.00 26.52           N  
ATOM   1923  CA  SER   242      24.947   6.814  25.019  1.00 26.52           C  
ATOM   1924  C   SER   242      24.756   6.193  26.399  1.00 26.52           C  
ATOM   1925  O   SER   242      25.584   5.396  26.846  1.00 26.52           O  
ATOM   1926  CB  SER   242      25.694   8.142  25.147  1.00 26.52           C  
ATOM   1927  OG  SER   242      24.968   9.053  25.955  1.00 26.52           O  
ATOM   1928  N   THR   243      23.498   6.366  26.966  1.00 31.99           N  
ATOM   1929  CA  THR   243      23.357   5.865  28.329  1.00 31.99           C  
ATOM   1930  C   THR   243      22.300   4.766  28.395  1.00 31.99           C  
ATOM   1931  O   THR   243      22.234   4.019  29.373  1.00 31.99           O  
ATOM   1932  CB  THR   243      22.986   6.997  29.304  1.00 31.99           C  
ATOM   1933  OG1 THR   243      21.719   7.550  28.926  1.00 31.99           O  
ATOM   1934  CG2 THR   243      24.035   8.104  29.287  1.00 31.99           C  
ATOM   1935  N   GLY   244      21.570   4.611  27.306  1.00 30.21           N  
ATOM   1936  CA  GLY   244      20.493   3.635  27.279  1.00 30.21           C  
ATOM   1937  C   GLY   244      19.307   4.031  28.138  1.00 30.21           C  
ATOM   1938  O   GLY   244      18.515   3.178  28.545  1.00 30.21           O  
ATOM   1939  N   LYS   245      19.167   5.262  28.546  1.00 30.73           N  
ATOM   1940  CA  LYS   245      18.080   5.594  29.463  1.00 30.73           C  
ATOM   1941  C   LYS   245      17.028   6.461  28.777  1.00 30.73           C  
ATOM   1942  O   LYS   245      17.363   7.333  27.973  1.00 30.73           O  
ATOM   1943  CB  LYS   245      18.621   6.310  30.701  1.00 30.73           C  
ATOM   1944  CG  LYS   245      19.238   5.378  31.734  1.00 30.73           C  
ATOM   1945  CD  LYS   245      19.543   6.109  33.035  1.00 30.73           C  
ATOM   1946  CE  LYS   245      20.204   5.189  34.053  1.00 30.73           C  
ATOM   1947  NZ  LYS   245      20.467   5.890  35.345  1.00 30.73           N  
ATOM   1948  N   GLY   246      15.831   6.114  28.930  1.00 27.78           N  
ATOM   1949  CA  GLY   246      14.661   6.828  28.445  1.00 27.78           C  
ATOM   1950  C   GLY   246      14.106   7.818  29.452  1.00 27.78           C  
ATOM   1951  O   GLY   246      14.141   7.569  30.659  1.00 27.78           O  
ATOM   1952  N   THR   247      13.909   9.054  29.048  1.00 28.13           N  
ATOM   1953  CA  THR   247      13.152   9.955  29.910  1.00 28.13           C  
ATOM   1954  C   THR   247      11.724  10.120  29.399  1.00 28.13           C  
ATOM   1955  O   THR   247      11.499  10.226  28.192  1.00 28.13           O  
ATOM   1956  CB  THR   247      13.828  11.335  30.006  1.00 28.13           C  
ATOM   1957  OG1 THR   247      15.158  11.247  29.481  1.00 28.13           O  
ATOM   1958  CG2 THR   247      13.897  11.815  31.452  1.00 28.13           C  
ATOM   1959  N   PRO   248      10.759   9.889  30.275  1.00 28.15           N  
ATOM   1960  CA  PRO   248       9.356  10.121  29.922  1.00 28.15           C  
ATOM   1961  C   PRO   248       9.088  11.560  29.485  1.00 28.15           C  
ATOM   1962  O   PRO   248       9.727  12.490  29.984  1.00 28.15           O  
ATOM   1963  CB  PRO   248       8.608   9.796  31.217  1.00 28.15           C  
ATOM   1964  CG  PRO   248       9.680   9.455  32.202  1.00 28.15           C  
ATOM   1965  CD  PRO   248      11.011   9.553  31.512  1.00 28.15           C  
ATOM   1966  N   VAL   249       8.424  11.723  28.394  1.00 25.64           N  
ATOM   1967  CA  VAL   249       7.952  13.086  28.171  1.00 25.64           C  
ATOM   1968  C   VAL   249       6.496  13.208  28.615  1.00 25.64           C  
ATOM   1969  O   VAL   249       5.672  12.342  28.309  1.00 25.64           O  
ATOM   1970  CB  VAL   249       8.094  13.500  26.689  1.00 25.64           C  
ATOM   1971  CG1 VAL   249       8.674  14.909  26.576  1.00 25.64           C  
ATOM   1972  CG2 VAL   249       8.965  12.497  25.936  1.00 25.64           C  
ATOM   1973  N   GLU   250       6.230  13.850  29.724  1.00 26.18           N  
ATOM   1974  CA  GLU   250       5.090  13.882  30.636  1.00 26.18           C  
ATOM   1975  C   GLU   250       3.978  14.778  30.100  1.00 26.18           C  
ATOM   1976  O   GLU   250       2.796  14.513  30.327  1.00 26.18           O  
ATOM   1977  CB  GLU   250       5.526  14.358  32.025  1.00 26.18           C  
ATOM   1978  CG  GLU   250       6.037  13.243  32.925  1.00 26.18           C  
ATOM   1979  CD  GLU   250       6.111  13.641  34.390  1.00 26.18           C  
ATOM   1980  OE1 GLU   250       6.372  12.764  35.245  1.00 26.18           O  
ATOM   1981  OE2 GLU   250       5.905  14.838  34.686  1.00 26.18           O  
ATOM   1982  N   SER   251       4.103  15.328  28.798  1.00 22.43           N  
ATOM   1983  CA  SER   251       2.988  16.141  28.325  1.00 22.43           C  
ATOM   1984  C   SER   251       3.118  16.447  26.836  1.00 22.43           C  
ATOM   1985  O   SER   251       4.229  16.589  26.321  1.00 22.43           O  
ATOM   1986  CB  SER   251       2.903  17.447  29.116  1.00 22.43           C  
ATOM   1987  OG  SER   251       2.741  18.553  28.245  1.00 22.43           O  
ATOM   1988  N   LEU   252       2.231  15.909  25.958  1.00 21.45           N  
ATOM   1989  CA  LEU   252       2.075  16.300  24.562  1.00 21.45           C  
ATOM   1990  C   LEU   252       2.548  17.733  24.342  1.00 21.45           C  
ATOM   1991  O   LEU   252       3.028  18.074  23.259  1.00 21.45           O  
ATOM   1992  CB  LEU   252       0.614  16.160  24.126  1.00 21.45           C  
ATOM   1993  CG  LEU   252       0.131  14.741  23.818  1.00 21.45           C  
ATOM   1994  CD1 LEU   252      -1.390  14.669  23.905  1.00 21.45           C  
ATOM   1995  CD2 LEU   252       0.615  14.299  22.441  1.00 21.45           C  
ATOM   1996  N   SER   253       2.091  18.575  25.221  1.00 19.79           N  
ATOM   1997  CA  SER   253       2.531  19.937  24.934  1.00 19.79           C  
ATOM   1998  C   SER   253       4.051  20.045  24.965  1.00 19.79           C  
ATOM   1999  O   SER   253       4.614  21.067  24.568  1.00 19.79           O  
ATOM   2000  CB  SER   253       1.920  20.919  25.934  1.00 19.79           C  
ATOM   2001  OG  SER   253       2.211  20.527  27.265  1.00 19.79           O  
ATOM   2002  N   ASP   254       4.732  19.189  25.587  1.00 19.39           N  
ATOM   2003  CA  ASP   254       6.168  19.389  25.420  1.00 19.39           C  
ATOM   2004  C   ASP   254       6.597  19.121  23.979  1.00 19.39           C  
ATOM   2005  O   ASP   254       7.792  19.079  23.679  1.00 19.39           O  
ATOM   2006  CB  ASP   254       6.951  18.488  26.378  1.00 19.39           C  
ATOM   2007  CG  ASP   254       6.854  18.935  27.825  1.00 19.39           C  
ATOM   2008  OD1 ASP   254       6.554  20.122  28.078  1.00 19.39           O  
ATOM   2009  OD2 ASP   254       7.082  18.094  28.721  1.00 19.39           O  
ATOM   2010  N   TYR   255       5.761  18.751  23.089  1.00 19.23           N  
ATOM   2011  CA  TYR   255       6.034  18.833  21.659  1.00 19.23           C  
ATOM   2012  C   TYR   255       6.260  20.278  21.228  1.00 19.23           C  
ATOM   2013  O   TYR   255       5.588  20.774  20.320  1.00 19.23           O  
ATOM   2014  CB  TYR   255       4.881  18.224  20.856  1.00 19.23           C  
ATOM   2015  CG  TYR   255       5.068  16.759  20.541  1.00 19.23           C  
ATOM   2016  CD1 TYR   255       5.758  16.354  19.400  1.00 19.23           C  
ATOM   2017  CD2 TYR   255       4.556  15.777  21.382  1.00 19.23           C  
ATOM   2018  CE1 TYR   255       5.932  15.006  19.104  1.00 19.23           C  
ATOM   2019  CE2 TYR   255       4.723  14.426  21.097  1.00 19.23           C  
ATOM   2020  CZ  TYR   255       5.412  14.051  19.958  1.00 19.23           C  
ATOM   2021  OH  TYR   255       5.581  12.715  19.670  1.00 19.23           O  
ATOM   2022  N   VAL   256       6.485  21.250  22.193  1.00 16.77           N  
ATOM   2023  CA  VAL   256       6.577  22.628  21.723  1.00 16.77           C  
ATOM   2024  C   VAL   256       7.877  22.824  20.946  1.00 16.77           C  
ATOM   2025  O   VAL   256       8.961  22.530  21.454  1.00 16.77           O  
ATOM   2026  CB  VAL   256       6.498  23.633  22.893  1.00 16.77           C  
ATOM   2027  CG1 VAL   256       6.570  25.070  22.377  1.00 16.77           C  
ATOM   2028  CG2 VAL   256       5.219  23.415  23.699  1.00 16.77           C  
ATOM   2029  N   MET   257       7.962  22.641  19.643  1.00 17.73           N  
ATOM   2030  CA  MET   257       9.032  23.294  18.894  1.00 17.73           C  
ATOM   2031  C   MET   257       8.824  24.805  18.856  1.00 17.73           C  
ATOM   2032  O   MET   257       7.687  25.279  18.819  1.00 17.73           O  
ATOM   2033  CB  MET   257       9.108  22.740  17.471  1.00 17.73           C  
ATOM   2034  CG  MET   257       9.549  21.287  17.401  1.00 17.73           C  
ATOM   2035  SD  MET   257      11.258  21.100  16.759  1.00 17.73           S  
ATOM   2036  CE  MET   257      11.456  19.301  16.895  1.00 17.73           C  
ATOM   2037  N   PRO   258       9.833  25.517  19.540  1.00 18.69           N  
ATOM   2038  CA  PRO   258       9.792  26.951  19.835  1.00 18.69           C  
ATOM   2039  C   PRO   258       8.764  27.699  18.990  1.00 18.69           C  
ATOM   2040  O   PRO   258       8.601  27.402  17.803  1.00 18.69           O  
ATOM   2041  CB  PRO   258      11.212  27.419  19.508  1.00 18.69           C  
ATOM   2042  CG  PRO   258      11.894  26.211  18.952  1.00 18.69           C  
ATOM   2043  CD  PRO   258      10.931  25.059  18.992  1.00 18.69           C  
ATOM   2044  N   GLN   259       7.631  27.892  19.404  1.00 19.00           N  
ATOM   2045  CA  GLN   259       6.703  28.977  19.103  1.00 19.00           C  
ATOM   2046  C   GLN   259       7.405  30.114  18.368  1.00 19.00           C  
ATOM   2047  O   GLN   259       8.313  30.746  18.913  1.00 19.00           O  
ATOM   2048  CB  GLN   259       6.055  29.502  20.386  1.00 19.00           C  
ATOM   2049  CG  GLN   259       5.210  28.467  21.116  1.00 19.00           C  
ATOM   2050  CD  GLN   259       3.722  28.662  20.895  1.00 19.00           C  
ATOM   2051  OE1 GLN   259       3.280  29.732  20.464  1.00 19.00           O  
ATOM   2052  NE2 GLN   259       2.938  27.630  21.189  1.00 19.00           N  
ATOM   2053  N   GLN   260       7.807  29.896  17.136  1.00 18.82           N  
ATOM   2054  CA  GLN   260       8.088  31.157  16.457  1.00 18.82           C  
ATOM   2055  C   GLN   260       6.812  31.967  16.251  1.00 18.82           C  
ATOM   2056  O   GLN   260       5.813  31.446  15.750  1.00 18.82           O  
ATOM   2057  CB  GLN   260       8.771  30.901  15.112  1.00 18.82           C  
ATOM   2058  CG  GLN   260      10.280  30.726  15.211  1.00 18.82           C  
ATOM   2059  CD  GLN   260      10.951  30.631  13.854  1.00 18.82           C  
ATOM   2060  OE1 GLN   260      10.297  30.357  12.842  1.00 18.82           O  
ATOM   2061  NE2 GLN   260      12.260  30.854  13.822  1.00 18.82           N  
ATOM   2062  N   LYS   261       6.534  32.812  17.136  1.00 17.38           N  
ATOM   2063  CA  LYS   261       5.553  33.837  17.480  1.00 17.38           C  
ATOM   2064  C   LYS   261       5.216  34.703  16.270  1.00 17.38           C  
ATOM   2065  O   LYS   261       4.124  35.270  16.190  1.00 17.38           O  
ATOM   2066  CB  LYS   261       6.070  34.713  18.623  1.00 17.38           C  
ATOM   2067  CG  LYS   261       5.714  34.196  20.009  1.00 17.38           C  
ATOM   2068  CD  LYS   261       6.082  35.202  21.092  1.00 17.38           C  
ATOM   2069  CE  LYS   261       5.722  34.687  22.479  1.00 17.38           C  
ATOM   2070  NZ  LYS   261       6.112  35.655  23.547  1.00 17.38           N  
ATOM   2071  N   ASP   262       5.323  34.155  15.063  1.00 17.34           N  
ATOM   2072  CA  ASP   262       4.639  34.907  14.014  1.00 17.34           C  
ATOM   2073  C   ASP   262       4.359  34.024  12.800  1.00 17.34           C  
ATOM   2074  O   ASP   262       5.285  33.618  12.095  1.00 17.34           O  
ATOM   2075  CB  ASP   262       5.467  36.125  13.600  1.00 17.34           C  
ATOM   2076  CG  ASP   262       5.148  37.364  14.417  1.00 17.34           C  
ATOM   2077  OD1 ASP   262       4.006  37.495  14.906  1.00 17.34           O  
ATOM   2078  OD2 ASP   262       6.047  38.220  14.570  1.00 17.34           O  
ATOM   2079  N   ALA   263       3.422  33.120  12.858  1.00 14.66           N  
ATOM   2080  CA  ALA   263       3.022  32.759  11.501  1.00 14.66           C  
ATOM   2081  C   ALA   263       1.548  32.365  11.451  1.00 14.66           C  
ATOM   2082  O   ALA   263       1.096  31.525  12.232  1.00 14.66           O  
ATOM   2083  CB  ALA   263       3.891  31.620  10.975  1.00 14.66           C  
ATOM   2084  N   ARG   264       0.661  33.240  11.257  1.00 13.44           N  
ATOM   2085  CA  ARG   264      -0.669  33.228  10.658  1.00 13.44           C  
ATOM   2086  C   ARG   264      -0.740  32.237   9.501  1.00 13.44           C  
ATOM   2087  O   ARG   264       0.283  31.909   8.895  1.00 13.44           O  
ATOM   2088  CB  ARG   264      -1.055  34.627  10.174  1.00 13.44           C  
ATOM   2089  CG  ARG   264      -1.267  35.631  11.296  1.00 13.44           C  
ATOM   2090  CD  ARG   264      -1.816  36.951  10.775  1.00 13.44           C  
ATOM   2091  NE  ARG   264      -1.654  38.025  11.751  1.00 13.44           N  
ATOM   2092  CZ  ARG   264      -2.209  39.230  11.651  1.00 13.44           C  
ATOM   2093  NH1 ARG   264      -2.975  39.541  10.612  1.00 13.44           N  
ATOM   2094  NH2 ARG   264      -1.995  40.133  12.598  1.00 13.44           N  
ATOM   2095  N   ILE   265      -1.643  31.256   9.606  1.00 12.89           N  
ATOM   2096  CA  ILE   265      -2.327  30.189   8.885  1.00 12.89           C  
ATOM   2097  C   ILE   265      -1.481  29.746   7.694  1.00 12.89           C  
ATOM   2098  O   ILE   265      -1.382  30.461   6.694  1.00 12.89           O  
ATOM   2099  CB  ILE   265      -3.728  30.635   8.411  1.00 12.89           C  
ATOM   2100  CG1 ILE   265      -4.579  31.083   9.605  1.00 12.89           C  
ATOM   2101  CG2 ILE   265      -4.421  29.508   7.637  1.00 12.89           C  
ATOM   2102  CD1 ILE   265      -5.940  31.645   9.219  1.00 12.89           C  
ATOM   2103  N   GLY   266      -0.273  29.064   7.922  1.00 11.89           N  
ATOM   2104  CA  GLY   266       0.459  28.357   6.882  1.00 11.89           C  
ATOM   2105  C   GLY   266       0.666  26.887   7.192  1.00 11.89           C  
ATOM   2106  O   GLY   266       0.936  26.521   8.338  1.00 11.89           O  
ATOM   2107  N   MET   267      -0.242  26.070   6.904  1.00 11.80           N  
ATOM   2108  CA  MET   267      -0.165  24.759   6.266  1.00 11.80           C  
ATOM   2109  C   MET   267       1.273  24.251   6.240  1.00 11.80           C  
ATOM   2110  O   MET   267       2.142  24.864   5.618  1.00 11.80           O  
ATOM   2111  CB  MET   267      -0.724  24.820   4.843  1.00 11.80           C  
ATOM   2112  CG  MET   267      -2.207  24.502   4.753  1.00 11.80           C  
ATOM   2113  SD  MET   267      -2.723  24.028   3.058  1.00 11.80           S  
ATOM   2114  CE  MET   267      -2.349  25.563   2.168  1.00 11.80           C  
ATOM   2115  N   TRP   268       1.780  23.615   7.386  1.00 12.69           N  
ATOM   2116  CA  TRP   268       3.133  23.105   7.585  1.00 12.69           C  
ATOM   2117  C   TRP   268       3.430  21.962   6.620  1.00 12.69           C  
ATOM   2118  O   TRP   268       2.685  20.981   6.562  1.00 12.69           O  
ATOM   2119  CB  TRP   268       3.324  22.635   9.029  1.00 12.69           C  
ATOM   2120  CG  TRP   268       3.247  23.736  10.044  1.00 12.69           C  
ATOM   2121  CD1 TRP   268       2.118  24.249  10.619  1.00 12.69           C  
ATOM   2122  CD2 TRP   268       4.348  24.463  10.599  1.00 12.69           C  
ATOM   2123  NE1 TRP   268       2.451  25.252  11.500  1.00 12.69           N  
ATOM   2124  CE2 TRP   268       3.812  25.403  11.507  1.00 12.69           C  
ATOM   2125  CE3 TRP   268       5.737  24.410  10.417  1.00 12.69           C  
ATOM   2126  CZ2 TRP   268       4.618  26.285  12.232  1.00 12.69           C  
ATOM   2127  CZ3 TRP   268       6.537  25.288  11.140  1.00 12.69           C  
ATOM   2128  CH2 TRP   268       5.973  26.212  12.035  1.00 12.69           C  
ATOM   2129  N   TYR   269       3.999  22.204   5.613  1.00 12.80           N  
ATOM   2130  CA  TYR   269       5.134  21.673   4.867  1.00 12.80           C  
ATOM   2131  C   TYR   269       6.394  21.661   5.725  1.00 12.80           C  
ATOM   2132  O   TYR   269       6.852  22.712   6.180  1.00 12.80           O  
ATOM   2133  CB  TYR   269       5.375  22.494   3.597  1.00 12.80           C  
ATOM   2134  CG  TYR   269       6.240  21.794   2.577  1.00 12.80           C  
ATOM   2135  CD1 TYR   269       7.620  21.989   2.553  1.00 12.80           C  
ATOM   2136  CD2 TYR   269       5.681  20.938   1.634  1.00 12.80           C  
ATOM   2137  CE1 TYR   269       8.421  21.348   1.614  1.00 12.80           C  
ATOM   2138  CE2 TYR   269       6.472  20.292   0.690  1.00 12.80           C  
ATOM   2139  CZ  TYR   269       7.839  20.503   0.688  1.00 12.80           C  
ATOM   2140  OH  TYR   269       8.628  19.865  -0.245  1.00 12.80           O  
ATOM   2141  N   ARG   270       6.515  21.043   6.849  1.00 13.50           N  
ATOM   2142  CA  ARG   270       7.889  20.856   7.306  1.00 13.50           C  
ATOM   2143  C   ARG   270       8.720  20.127   6.256  1.00 13.50           C  
ATOM   2144  O   ARG   270       8.473  18.956   5.964  1.00 13.50           O  
ATOM   2145  CB  ARG   270       7.916  20.083   8.626  1.00 13.50           C  
ATOM   2146  CG  ARG   270       9.223  20.216   9.391  1.00 13.50           C  
ATOM   2147  CD  ARG   270       9.123  19.619  10.788  1.00 13.50           C  
ATOM   2148  NE  ARG   270      10.431  19.527  11.430  1.00 13.50           N  
ATOM   2149  CZ  ARG   270      10.630  19.508  12.744  1.00 13.50           C  
ATOM   2150  NH1 ARG   270       9.606  19.574  13.586  1.00 13.50           N  
ATOM   2151  NH2 ARG   270      11.863  19.422  13.222  1.00 13.50           N  
ATOM   2152  N   ALA   271       9.097  20.687   5.160  1.00 13.77           N  
ATOM   2153  CA  ALA   271      10.300  20.370   4.394  1.00 13.77           C  
ATOM   2154  C   ALA   271      11.559  20.638   5.214  1.00 13.77           C  
ATOM   2155  O   ALA   271      11.812  21.774   5.622  1.00 13.77           O  
ATOM   2156  CB  ALA   271      10.332  21.176   3.098  1.00 13.77           C  
ATOM   2157  N   LEU   272      11.924  19.863   6.250  1.00 14.75           N  
ATOM   2158  CA  LEU   272      13.308  19.858   6.713  1.00 14.75           C  
ATOM   2159  C   LEU   272      14.250  20.341   5.615  1.00 14.75           C  
ATOM   2160  O   LEU   272      14.173  19.874   4.476  1.00 14.75           O  
ATOM   2161  CB  LEU   272      13.715  18.455   7.171  1.00 14.75           C  
ATOM   2162  CG  LEU   272      13.126  17.978   8.499  1.00 14.75           C  
ATOM   2163  CD1 LEU   272      13.086  16.454   8.544  1.00 14.75           C  
ATOM   2164  CD2 LEU   272      13.930  18.532   9.671  1.00 14.75           C  
ATOM   2165  N   THR   273      14.461  21.570   5.431  1.00 15.71           N  
ATOM   2166  CA  THR   273      15.581  22.365   4.938  1.00 15.71           C  
ATOM   2167  C   THR   273      16.595  21.480   4.218  1.00 15.71           C  
ATOM   2168  O   THR   273      16.838  20.344   4.629  1.00 15.71           O  
ATOM   2169  CB  THR   273      16.277  23.121   6.084  1.00 15.71           C  
ATOM   2170  OG1 THR   273      16.707  22.181   7.077  1.00 15.71           O  
ATOM   2171  CG2 THR   273      15.334  24.129   6.731  1.00 15.71           C  
ATOM   2172  N   SER   274      16.848  21.607   3.025  1.00 16.31           N  
ATOM   2173  CA  SER   274      17.765  21.983   1.953  1.00 16.31           C  
ATOM   2174  C   SER   274      19.214  21.725   2.350  1.00 16.31           C  
ATOM   2175  O   SER   274      19.587  21.906   3.511  1.00 16.31           O  
ATOM   2176  CB  SER   274      17.583  23.456   1.584  1.00 16.31           C  
ATOM   2177  OG  SER   274      18.459  24.276   2.338  1.00 16.31           O  
ATOM   2178  N   VAL   275      19.690  20.449   2.053  1.00 16.72           N  
ATOM   2179  CA  VAL   275      21.010  20.062   1.567  1.00 16.72           C  
ATOM   2180  C   VAL   275      21.623  19.025   2.506  1.00 16.72           C  
ATOM   2181  O   VAL   275      21.864  19.309   3.682  1.00 16.72           O  
ATOM   2182  CB  VAL   275      21.947  21.284   1.438  1.00 16.72           C  
ATOM   2183  CG1 VAL   275      21.827  21.911   0.050  1.00 16.72           C  
ATOM   2184  CG2 VAL   275      21.634  22.313   2.522  1.00 16.72           C  
ATOM   2185  N   GLY   276      20.998  17.822   2.554  1.00 18.43           N  
ATOM   2186  CA  GLY   276      21.822  16.639   2.745  1.00 18.43           C  
ATOM   2187  C   GLY   276      21.027  15.348   2.724  1.00 18.43           C  
ATOM   2188  O   GLY   276      19.796  15.370   2.783  1.00 18.43           O  
ATOM   2189  N   PRO   277      21.506  14.411   1.894  1.00 19.71           N  
ATOM   2190  CA  PRO   277      20.834  13.352   1.138  1.00 19.71           C  
ATOM   2191  C   PRO   277      20.125  12.343   2.038  1.00 19.71           C  
ATOM   2192  O   PRO   277      20.742  11.782   2.947  1.00 19.71           O  
ATOM   2193  CB  PRO   277      21.978  12.689   0.367  1.00 19.71           C  
ATOM   2194  CG  PRO   277      23.222  13.177   1.036  1.00 19.71           C  
ATOM   2195  CD  PRO   277      22.835  14.151   2.112  1.00 19.71           C  
ATOM   2196  N   ARG   278      18.728  12.232   1.919  1.00 19.55           N  
ATOM   2197  CA  ARG   278      17.420  12.301   2.564  1.00 19.55           C  
ATOM   2198  C   ARG   278      16.869  10.905   2.835  1.00 19.55           C  
ATOM   2199  O   ARG   278      16.590  10.150   1.901  1.00 19.55           O  
ATOM   2200  CB  ARG   278      16.436  13.095   1.702  1.00 19.55           C  
ATOM   2201  CG  ARG   278      16.737  14.583   1.635  1.00 19.55           C  
ATOM   2202  CD  ARG   278      15.601  15.360   0.985  1.00 19.55           C  
ATOM   2203  NE  ARG   278      15.873  16.794   0.961  1.00 19.55           N  
ATOM   2204  CZ  ARG   278      15.105  17.702   0.365  1.00 19.55           C  
ATOM   2205  NH1 ARG   278      13.996  17.339  -0.269  1.00 19.55           N  
ATOM   2206  NH2 ARG   278      15.447  18.981   0.404  1.00 19.55           N  
ATOM   2207  N   SER   279      16.436  10.522   3.923  1.00 20.31           N  
ATOM   2208  CA  SER   279      15.853   9.593   4.886  1.00 20.31           C  
ATOM   2209  C   SER   279      14.372   9.884   5.108  1.00 20.31           C  
ATOM   2210  O   SER   279      14.018  10.882   5.738  1.00 20.31           O  
ATOM   2211  CB  SER   279      16.600   9.663   6.219  1.00 20.31           C  
ATOM   2212  OG  SER   279      16.450  10.941   6.813  1.00 20.31           O  
ATOM   2213  N   ASP   280      13.552   9.789   4.190  1.00 20.91           N  
ATOM   2214  CA  ASP   280      12.137   9.923   4.522  1.00 20.91           C  
ATOM   2215  C   ASP   280      11.649   8.729   5.339  1.00 20.91           C  
ATOM   2216  O   ASP   280      12.017   7.586   5.059  1.00 20.91           O  
ATOM   2217  CB  ASP   280      11.299  10.068   3.251  1.00 20.91           C  
ATOM   2218  CG  ASP   280      11.710  11.259   2.402  1.00 20.91           C  
ATOM   2219  OD1 ASP   280      12.234  12.250   2.955  1.00 20.91           O  
ATOM   2220  OD2 ASP   280      11.505  11.206   1.170  1.00 20.91           O  
ATOM   2221  N   MET   281      11.315   8.982   6.493  1.00 18.53           N  
ATOM   2222  CA  MET   281      10.666   8.336   7.630  1.00 18.53           C  
ATOM   2223  C   MET   281       9.301   7.782   7.235  1.00 18.53           C  
ATOM   2224  O   MET   281       8.463   8.509   6.698  1.00 18.53           O  
ATOM   2225  CB  MET   281      10.515   9.319   8.792  1.00 18.53           C  
ATOM   2226  CG  MET   281      10.281   8.648  10.136  1.00 18.53           C  
ATOM   2227  SD  MET   281      10.623   9.767  11.550  1.00 18.53           S  
ATOM   2228  CE  MET   281       9.154  10.830  11.479  1.00 18.53           C  
ATOM   2229  N   LEU   282       9.084   6.447   7.144  1.00 18.57           N  
ATOM   2230  CA  LEU   282       7.796   5.798   6.918  1.00 18.57           C  
ATOM   2231  C   LEU   282       7.161   5.376   8.239  1.00 18.57           C  
ATOM   2232  O   LEU   282       7.815   4.747   9.074  1.00 18.57           O  
ATOM   2233  CB  LEU   282       7.962   4.580   6.006  1.00 18.57           C  
ATOM   2234  CG  LEU   282       7.211   4.623   4.674  1.00 18.57           C  
ATOM   2235  CD1 LEU   282       8.119   4.167   3.538  1.00 18.57           C  
ATOM   2236  CD2 LEU   282       5.955   3.760   4.741  1.00 18.57           C  
ATOM   2237  N   THR   283       5.925   5.702   8.489  1.00 17.43           N  
ATOM   2238  CA  THR   283       5.205   5.294   9.691  1.00 17.43           C  
ATOM   2239  C   THR   283       4.017   4.405   9.334  1.00 17.43           C  
ATOM   2240  O   THR   283       3.204   4.761   8.479  1.00 17.43           O  
ATOM   2241  CB  THR   283       4.714   6.515  10.490  1.00 17.43           C  
ATOM   2242  OG1 THR   283       5.791   7.450  10.631  1.00 17.43           O  
ATOM   2243  CG2 THR   283       4.226   6.106  11.876  1.00 17.43           C  
ATOM   2244  N   LEU   284       3.897   3.224   9.818  1.00 17.29           N  
ATOM   2245  CA  LEU   284       2.615   2.556   9.618  1.00 17.29           C  
ATOM   2246  C   LEU   284       2.031   2.091  10.947  1.00 17.29           C  
ATOM   2247  O   LEU   284       2.760   1.602  11.814  1.00 17.29           O  
ATOM   2248  CB  LEU   284       2.775   1.363   8.672  1.00 17.29           C  
ATOM   2249  CG  LEU   284       2.931   1.692   7.186  1.00 17.29           C  
ATOM   2250  CD1 LEU   284       3.755   0.615   6.488  1.00 17.29           C  
ATOM   2251  CD2 LEU   284       1.566   1.840   6.525  1.00 17.29           C  
ATOM   2252  N   HIS   285       0.769   2.198  11.072  1.00 15.26           N  
ATOM   2253  CA  HIS   285      -0.014   1.931  12.273  1.00 15.26           C  
ATOM   2254  C   HIS   285      -1.000   0.791  12.045  1.00 15.26           C  
ATOM   2255  O   HIS   285      -1.686   0.752  11.021  1.00 15.26           O  
ATOM   2256  CB  HIS   285      -0.761   3.190  12.716  1.00 15.26           C  
ATOM   2257  CG  HIS   285      -0.154   3.860  13.908  1.00 15.26           C  
ATOM   2258  ND1 HIS   285      -0.185   5.225  14.091  1.00 15.26           N  
ATOM   2259  CD2 HIS   285       0.498   3.348  14.978  1.00 15.26           C  
ATOM   2260  CE1 HIS   285       0.424   5.525  15.225  1.00 15.26           C  
ATOM   2261  NE2 HIS   285       0.847   4.404  15.783  1.00 15.26           N  
ATOM   2262  N   PHE   286      -1.122  -0.158  12.854  1.00 16.60           N  
ATOM   2263  CA  PHE   286      -2.111  -1.206  12.633  1.00 16.60           C  
ATOM   2264  C   PHE   286      -3.056  -1.318  13.824  1.00 16.60           C  
ATOM   2265  O   PHE   286      -2.619  -1.280  14.976  1.00 16.60           O  
ATOM   2266  CB  PHE   286      -1.424  -2.551  12.380  1.00 16.60           C  
ATOM   2267  CG  PHE   286      -0.475  -2.537  11.212  1.00 16.60           C  
ATOM   2268  CD1 PHE   286      -0.941  -2.741   9.918  1.00 16.60           C  
ATOM   2269  CD2 PHE   286       0.883  -2.321  11.407  1.00 16.60           C  
ATOM   2270  CE1 PHE   286      -0.065  -2.728   8.835  1.00 16.60           C  
ATOM   2271  CE2 PHE   286       1.764  -2.308  10.330  1.00 16.60           C  
ATOM   2272  CZ  PHE   286       1.288  -2.512   9.044  1.00 16.60           C  
ATOM   2273  N   HIS   287      -4.249  -1.371  13.639  1.00 14.87           N  
ATOM   2274  CA  HIS   287      -5.147  -1.793  14.707  1.00 14.87           C  
ATOM   2275  C   HIS   287      -6.199  -2.769  14.189  1.00 14.87           C  
ATOM   2276  O   HIS   287      -6.743  -2.581  13.099  1.00 14.87           O  
ATOM   2277  CB  HIS   287      -5.826  -0.581  15.347  1.00 14.87           C  
ATOM   2278  CG  HIS   287      -6.277  -0.819  16.753  1.00 14.87           C  
ATOM   2279  ND1 HIS   287      -5.523  -0.455  17.848  1.00 14.87           N  
ATOM   2280  CD2 HIS   287      -7.408  -1.382  17.241  1.00 14.87           C  
ATOM   2281  CE1 HIS   287      -6.173  -0.786  18.952  1.00 14.87           C  
ATOM   2282  NE2 HIS   287      -7.319  -1.350  18.611  1.00 14.87           N  
ATOM   2283  N   PHE   288      -6.769  -3.590  15.058  1.00 16.66           N  
ATOM   2284  CA  PHE   288      -7.561  -4.758  14.691  1.00 16.66           C  
ATOM   2285  C   PHE   288      -8.902  -4.752  15.415  1.00 16.66           C  
ATOM   2286  O   PHE   288      -8.969  -4.439  16.606  1.00 16.66           O  
ATOM   2287  CB  PHE   288      -6.798  -6.048  15.010  1.00 16.66           C  
ATOM   2288  CG  PHE   288      -5.479  -6.166  14.296  1.00 16.66           C  
ATOM   2289  CD1 PHE   288      -5.419  -6.630  12.988  1.00 16.66           C  
ATOM   2290  CD2 PHE   288      -4.297  -5.811  14.934  1.00 16.66           C  
ATOM   2291  CE1 PHE   288      -4.199  -6.740  12.325  1.00 16.66           C  
ATOM   2292  CE2 PHE   288      -3.074  -5.917  14.278  1.00 16.66           C  
ATOM   2293  CZ  PHE   288      -3.027  -6.383  12.974  1.00 16.66           C  
ATOM   2294  N   PRO   289      -9.866  -4.988  14.740  1.00 18.53           N  
ATOM   2295  CA  PRO   289     -11.231  -5.017  15.272  1.00 18.53           C  
ATOM   2296  C   PRO   289     -11.558  -6.327  15.985  1.00 18.53           C  
ATOM   2297  O   PRO   289     -10.985  -7.371  15.660  1.00 18.53           O  
ATOM   2298  CB  PRO   289     -12.100  -4.842  14.024  1.00 18.53           C  
ATOM   2299  CG  PRO   289     -11.148  -4.948  12.877  1.00 18.53           C  
ATOM   2300  CD  PRO   289      -9.749  -5.005  13.422  1.00 18.53           C  
ATOM   2301  N   THR   290     -12.160  -6.270  17.155  1.00 19.64           N  
ATOM   2302  CA  THR   290     -12.603  -7.281  18.108  1.00 19.64           C  
ATOM   2303  C   THR   290     -13.824  -8.027  17.577  1.00 19.64           C  
ATOM   2304  O   THR   290     -14.762  -7.411  17.068  1.00 19.64           O  
ATOM   2305  CB  THR   290     -12.937  -6.653  19.474  1.00 19.64           C  
ATOM   2306  OG1 THR   290     -12.005  -5.600  19.750  1.00 19.64           O  
ATOM   2307  CG2 THR   290     -12.860  -7.690  20.590  1.00 19.64           C  
ATOM   2308  N   VAL   291     -13.684  -9.319  17.321  1.00 22.49           N  
ATOM   2309  CA  VAL   291     -14.903  -9.991  16.886  1.00 22.49           C  
ATOM   2310  C   VAL   291     -15.482 -10.810  18.038  1.00 22.49           C  
ATOM   2311  O   VAL   291     -14.736 -11.391  18.830  1.00 22.49           O  
ATOM   2312  CB  VAL   291     -14.645 -10.900  15.663  1.00 22.49           C  
ATOM   2313  CG1 VAL   291     -15.961 -11.427  15.094  1.00 22.49           C  
ATOM   2314  CG2 VAL   291     -13.862 -10.142  14.592  1.00 22.49           C  
ATOM   2315  N   GLU   292     -16.750 -10.981  18.045  1.00 26.50           N  
ATOM   2316  CA  GLU   292     -17.757 -11.558  18.931  1.00 26.50           C  
ATOM   2317  C   GLU   292     -17.583 -13.070  19.053  1.00 26.50           C  
ATOM   2318  O   GLU   292     -17.370 -13.758  18.052  1.00 26.50           O  
ATOM   2319  CB  GLU   292     -19.165 -11.229  18.430  1.00 26.50           C  
ATOM   2320  CG  GLU   292     -19.695  -9.889  18.920  1.00 26.50           C  
ATOM   2321  CD  GLU   292     -21.155  -9.656  18.569  1.00 26.50           C  
ATOM   2322  OE1 GLU   292     -21.712  -8.603  18.956  1.00 26.50           O  
ATOM   2323  OE2 GLU   292     -21.748 -10.534  17.902  1.00 26.50           O  
ATOM   2324  N   LYS   293     -17.464 -13.621  20.261  1.00 29.00           N  
ATOM   2325  CA  LYS   293     -17.257 -14.976  20.763  1.00 29.00           C  
ATOM   2326  C   LYS   293     -18.285 -15.942  20.181  1.00 29.00           C  
ATOM   2327  O   LYS   293     -17.943 -17.058  19.785  1.00 29.00           O  
ATOM   2328  CB  LYS   293     -17.323 -14.998  22.291  1.00 29.00           C  
ATOM   2329  CG  LYS   293     -16.261 -15.871  22.944  1.00 29.00           C  
ATOM   2330  CD  LYS   293     -16.399 -15.879  24.461  1.00 29.00           C  
ATOM   2331  CE  LYS   293     -15.363 -16.783  25.113  1.00 29.00           C  
ATOM   2332  NZ  LYS   293     -15.458 -16.751  26.603  1.00 29.00           N  
ATOM   2333  N   ASP   294     -19.526 -15.546  20.086  1.00 36.12           N  
ATOM   2334  CA  ASP   294     -20.581 -16.494  19.742  1.00 36.12           C  
ATOM   2335  C   ASP   294     -20.415 -17.005  18.313  1.00 36.12           C  
ATOM   2336  O   ASP   294     -20.635 -18.187  18.041  1.00 36.12           O  
ATOM   2337  CB  ASP   294     -21.958 -15.850  19.914  1.00 36.12           C  
ATOM   2338  CG  ASP   294     -22.331 -15.629  21.370  1.00 36.12           C  
ATOM   2339  OD1 ASP   294     -21.724 -16.264  22.259  1.00 36.12           O  
ATOM   2340  OD2 ASP   294     -23.243 -14.815  21.630  1.00 36.12           O  
ATOM   2341  N   LEU   295     -19.933 -16.113  17.469  1.00 31.65           N  
ATOM   2342  CA  LEU   295     -19.808 -16.517  16.073  1.00 31.65           C  
ATOM   2343  C   LEU   295     -18.658 -17.502  15.893  1.00 31.65           C  
ATOM   2344  O   LEU   295     -18.757 -18.440  15.098  1.00 31.65           O  
ATOM   2345  CB  LEU   295     -19.592 -15.293  15.178  1.00 31.65           C  
ATOM   2346  CG  LEU   295     -20.834 -14.733  14.484  1.00 31.65           C  
ATOM   2347  CD1 LEU   295     -20.749 -13.213  14.391  1.00 31.65           C  
ATOM   2348  CD2 LEU   295     -20.999 -15.350  13.100  1.00 31.65           C  
ATOM   2349  N   VAL   296     -17.747 -17.432  16.839  1.00 28.53           N  
ATOM   2350  CA  VAL   296     -16.599 -18.330  16.907  1.00 28.53           C  
ATOM   2351  C   VAL   296     -17.071 -19.749  17.215  1.00 28.53           C  
ATOM   2352  O   VAL   296     -16.643 -20.707  16.566  1.00 28.53           O  
ATOM   2353  CB  VAL   296     -15.577 -17.866  17.969  1.00 28.53           C  
ATOM   2354  CG1 VAL   296     -14.447 -18.884  18.112  1.00 28.53           C  
ATOM   2355  CG2 VAL   296     -15.019 -16.491  17.607  1.00 28.53           C  
ATOM   2356  N   GLU   297     -17.981 -19.851  18.187  1.00 35.86           N  
ATOM   2357  CA  GLU   297     -18.400 -21.169  18.654  1.00 35.86           C  
ATOM   2358  C   GLU   297     -19.215 -21.898  17.589  1.00 35.86           C  
ATOM   2359  O   GLU   297     -19.061 -23.107  17.401  1.00 35.86           O  
ATOM   2360  CB  GLU   297     -19.211 -21.050  19.946  1.00 35.86           C  
ATOM   2361  CG  GLU   297     -18.357 -20.964  21.203  1.00 35.86           C  
ATOM   2362  CD  GLU   297     -19.175 -20.842  22.478  1.00 35.86           C  
ATOM   2363  OE1 GLU   297     -18.586 -20.868  23.583  1.00 35.86           O  
ATOM   2364  OE2 GLU   297     -20.417 -20.721  22.372  1.00 35.86           O  
ATOM   2365  N   GLN   298     -20.191 -21.126  16.982  1.00 36.52           N  
ATOM   2366  CA  GLN   298     -21.044 -21.710  15.952  1.00 36.52           C  
ATOM   2367  C   GLN   298     -20.211 -22.308  14.822  1.00 36.52           C  
ATOM   2368  O   GLN   298     -20.506 -23.403  14.339  1.00 36.52           O  
ATOM   2369  CB  GLN   298     -22.008 -20.662  15.395  1.00 36.52           C  
ATOM   2370  CG  GLN   298     -23.395 -20.706  16.023  1.00 36.52           C  
ATOM   2371  CD  GLN   298     -24.310 -19.614  15.503  1.00 36.52           C  
ATOM   2372  OE1 GLN   298     -23.990 -18.931  14.524  1.00 36.52           O  
ATOM   2373  NE2 GLN   298     -25.455 -19.440  16.153  1.00 36.52           N  
ATOM   2374  N   ILE   299     -19.068 -21.677  14.571  1.00 29.95           N  
ATOM   2375  CA  ILE   299     -18.229 -22.057  13.439  1.00 29.95           C  
ATOM   2376  C   ILE   299     -17.437 -23.316  13.784  1.00 29.95           C  
ATOM   2377  O   ILE   299     -17.313 -24.225  12.959  1.00 29.95           O  
ATOM   2378  CB  ILE   299     -17.270 -20.914  13.037  1.00 29.95           C  
ATOM   2379  CG1 ILE   299     -18.061 -19.725  12.481  1.00 29.95           C  
ATOM   2380  CG2 ILE   299     -16.237 -21.409  12.021  1.00 29.95           C  
ATOM   2381  CD1 ILE   299     -17.225 -18.470  12.271  1.00 29.95           C  
ATOM   2382  N   ILE   300     -17.027 -23.354  15.024  1.00 31.39           N  
ATOM   2383  CA  ILE   300     -16.312 -24.518  15.535  1.00 31.39           C  
ATOM   2384  C   ILE   300     -17.164 -25.771  15.346  1.00 31.39           C  
ATOM   2385  O   ILE   300     -16.661 -26.813  14.919  1.00 31.39           O  
ATOM   2386  CB  ILE   300     -15.940 -24.343  17.025  1.00 31.39           C  
ATOM   2387  CG1 ILE   300     -14.910 -23.220  17.190  1.00 31.39           C  
ATOM   2388  CG2 ILE   300     -15.415 -25.658  17.608  1.00 31.39           C  
ATOM   2389  CD1 ILE   300     -14.566 -22.903  18.638  1.00 31.39           C  
ATOM   2390  N   ASP   301     -18.426 -25.625  15.735  1.00 38.10           N  
ATOM   2391  CA  ASP   301     -19.402 -26.710  15.682  1.00 38.10           C  
ATOM   2392  C   ASP   301     -19.537 -27.259  14.264  1.00 38.10           C  
ATOM   2393  O   ASP   301     -19.594 -28.474  14.066  1.00 38.10           O  
ATOM   2394  CB  ASP   301     -20.762 -26.233  16.194  1.00 38.10           C  
ATOM   2395  CG  ASP   301     -21.355 -27.152  17.247  1.00 38.10           C  
ATOM   2396  OD1 ASP   301     -20.638 -28.042  17.754  1.00 38.10           O  
ATOM   2397  OD2 ASP   301     -22.551 -26.988  17.572  1.00 38.10           O  
ATOM   2398  N   GLN   302     -19.321 -26.338  13.302  1.00 34.24           N  
ATOM   2399  CA  GLN   302     -19.591 -26.729  11.922  1.00 34.24           C  
ATOM   2400  C   GLN   302     -18.399 -27.465  11.316  1.00 34.24           C  
ATOM   2401  O   GLN   302     -18.573 -28.370  10.497  1.00 34.24           O  
ATOM   2402  CB  GLN   302     -19.938 -25.504  11.075  1.00 34.24           C  
ATOM   2403  CG  GLN   302     -21.415 -25.138  11.100  1.00 34.24           C  
ATOM   2404  CD  GLN   302     -21.791 -24.137  10.024  1.00 34.24           C  
ATOM   2405  OE1 GLN   302     -20.935 -23.669   9.267  1.00 34.24           O  
ATOM   2406  NE2 GLN   302     -23.073 -23.801   9.948  1.00 34.24           N  
ATOM   2407  N   ILE   303     -17.217 -27.208  11.916  1.00 30.06           N  
ATOM   2408  CA  ILE   303     -15.988 -27.803  11.401  1.00 30.06           C  
ATOM   2409  C   ILE   303     -15.848 -29.231  11.924  1.00 30.06           C  
ATOM   2410  O   ILE   303     -15.426 -30.128  11.190  1.00 30.06           O  
ATOM   2411  CB  ILE   303     -14.749 -26.966  11.791  1.00 30.06           C  
ATOM   2412  CG1 ILE   303     -14.800 -25.590  11.116  1.00 30.06           C  
ATOM   2413  CG2 ILE   303     -13.460 -27.708  11.425  1.00 30.06           C  
ATOM   2414  CD1 ILE   303     -13.714 -24.631  11.584  1.00 30.06           C  
ATOM   2415  N   GLN   304     -16.171 -29.423  13.221  1.00 32.73           N  
ATOM   2416  CA  GLN   304     -15.887 -30.717  13.830  1.00 32.73           C  
ATOM   2417  C   GLN   304     -16.758 -31.814  13.224  1.00 32.73           C  
ATOM   2418  O   GLN   304     -16.389 -32.990  13.245  1.00 32.73           O  
ATOM   2419  CB  GLN   304     -16.097 -30.657  15.344  1.00 32.73           C  
ATOM   2420  CG  GLN   304     -14.945 -30.006  16.099  1.00 32.73           C  
ATOM   2421  CD  GLN   304     -15.139 -30.035  17.603  1.00 32.73           C  
ATOM   2422  OE1 GLN   304     -16.213 -30.393  18.098  1.00 32.73           O  
ATOM   2423  NE2 GLN   304     -14.101 -29.658  18.342  1.00 32.73           N  
ATOM   2424  N   HIS   305     -17.841 -31.395  12.633  1.00 34.71           N  
ATOM   2425  CA  HIS   305     -18.622 -32.434  11.970  1.00 34.71           C  
ATOM   2426  C   HIS   305     -18.266 -32.531  10.490  1.00 34.71           C  
ATOM   2427  O   HIS   305     -18.902 -33.277   9.742  1.00 34.71           O  
ATOM   2428  CB  HIS   305     -20.119 -32.165  12.133  1.00 34.71           C  
ATOM   2429  CG  HIS   305     -20.615 -32.361  13.530  1.00 34.71           C  
ATOM   2430  ND1 HIS   305     -20.510 -33.564  14.194  1.00 34.71           N  
ATOM   2431  CD2 HIS   305     -21.216 -31.504  14.389  1.00 34.71           C  
ATOM   2432  CE1 HIS   305     -21.028 -33.438  15.405  1.00 34.71           C  
ATOM   2433  NE2 HIS   305     -21.463 -32.198  15.548  1.00 34.71           N  
ATOM   2434  N   ARG   306     -17.164 -31.952  10.055  1.00 26.46           N  
ATOM   2435  CA  ARG   306     -16.687 -32.206   8.700  1.00 26.46           C  
ATOM   2436  C   ARG   306     -15.466 -33.120   8.711  1.00 26.46           C  
ATOM   2437  O   ARG   306     -15.278 -33.925   7.797  1.00 26.46           O  
ATOM   2438  CB  ARG   306     -16.352 -30.892   7.992  1.00 26.46           C  
ATOM   2439  CG  ARG   306     -17.530 -30.268   7.261  1.00 26.46           C  
ATOM   2440  CD  ARG   306     -17.098 -29.090   6.399  1.00 26.46           C  
ATOM   2441  NE  ARG   306     -18.246 -28.359   5.871  1.00 26.46           N  
ATOM   2442  CZ  ARG   306     -18.168 -27.307   5.060  1.00 26.46           C  
ATOM   2443  NH1 ARG   306     -16.989 -26.840   4.667  1.00 26.46           N  
ATOM   2444  NH2 ARG   306     -19.277 -26.717   4.640  1.00 26.46           N  
TER    2445      ARG   306                                                       
END   
