# Supplementary material for: The transformative power of transformers in protein structure prediction
Source: Proc Natl Acad Sci U S A. 2023 Jul 31;120(32):e2303499120. doi: 10.1073/pnas.2303499120 (PMC10410766; doi:10.1073/pnas.2303499120)
Supplement: Supplementary file 2 — Dataset S01 (GZ) [file pnas.2303499120.sd01.gz › SI_Data/predicted_structures/OmegaFold/T1150.pdb]

ATOM      1  N   SER     1     -11.165 -14.784  22.062  1.00 36.78           N  
ATOM      2  CA  SER     1     -10.256 -15.862  21.687  1.00 36.78           C  
ATOM      3  C   SER     1     -10.944 -16.873  20.775  1.00 36.78           C  
ATOM      4  O   SER     1     -10.339 -17.371  19.824  1.00 36.78           O  
ATOM      5  CB  SER     1      -9.719 -16.569  22.932  1.00 36.78           C  
ATOM      6  OG  SER     1     -10.490 -17.720  23.229  1.00 36.78           O  
ATOM      7  N   MET     2     -12.258 -17.259  21.169  1.00 40.69           N  
ATOM      8  CA  MET     2     -12.935 -18.178  20.260  1.00 40.69           C  
ATOM      9  C   MET     2     -13.163 -17.529  18.899  1.00 40.69           C  
ATOM     10  O   MET     2     -13.087 -18.198  17.867  1.00 40.69           O  
ATOM     11  CB  MET     2     -14.271 -18.634  20.851  1.00 40.69           C  
ATOM     12  CG  MET     2     -14.238 -20.040  21.427  1.00 40.69           C  
ATOM     13  SD  MET     2     -15.886 -20.847  21.406  1.00 40.69           S  
ATOM     14  CE  MET     2     -16.766 -19.808  22.606  1.00 40.69           C  
ATOM     15  N   ARG     3     -13.298 -16.205  18.953  1.00 42.74           N  
ATOM     16  CA  ARG     3     -13.573 -15.475  17.720  1.00 42.74           C  
ATOM     17  C   ARG     3     -12.335 -15.413  16.832  1.00 42.74           C  
ATOM     18  O   ARG     3     -12.416 -15.655  15.626  1.00 42.74           O  
ATOM     19  CB  ARG     3     -14.068 -14.061  18.030  1.00 42.74           C  
ATOM     20  CG  ARG     3     -15.390 -13.711  17.367  1.00 42.74           C  
ATOM     21  CD  ARG     3     -15.829 -12.291  17.698  1.00 42.74           C  
ATOM     22  NE  ARG     3     -17.169 -12.009  17.189  1.00 42.74           N  
ATOM     23  CZ  ARG     3     -17.843 -10.885  17.413  1.00 42.74           C  
ATOM     24  NH1 ARG     3     -17.313  -9.911  18.145  1.00 42.74           N  
ATOM     25  NH2 ARG     3     -19.056 -10.732  16.902  1.00 42.74           N  
ATOM     26  N   ILE     4     -11.215 -15.195  17.457  1.00 38.93           N  
ATOM     27  CA  ILE     4      -9.960 -15.124  16.715  1.00 38.93           C  
ATOM     28  C   ILE     4      -9.630 -16.495  16.128  1.00 38.93           C  
ATOM     29  O   ILE     4      -9.237 -16.600  14.964  1.00 38.93           O  
ATOM     30  CB  ILE     4      -8.801 -14.632  17.611  1.00 38.93           C  
ATOM     31  CG1 ILE     4      -9.014 -13.165  18.001  1.00 38.93           C  
ATOM     32  CG2 ILE     4      -7.455 -14.822  16.906  1.00 38.93           C  
ATOM     33  CD1 ILE     4      -7.989 -12.634  18.994  1.00 38.93           C  
ATOM     34  N   GLN     5      -9.853 -17.515  16.927  1.00 46.33           N  
ATOM     35  CA  GLN     5      -9.539 -18.859  16.453  1.00 46.33           C  
ATOM     36  C   GLN     5     -10.410 -19.239  15.259  1.00 46.33           C  
ATOM     37  O   GLN     5      -9.916 -19.796  14.276  1.00 46.33           O  
ATOM     38  CB  GLN     5      -9.716 -19.881  17.578  1.00 46.33           C  
ATOM     39  CG  GLN     5      -8.476 -20.062  18.445  1.00 46.33           C  
ATOM     40  CD  GLN     5      -8.674 -21.088  19.545  1.00 46.33           C  
ATOM     41  OE1 GLN     5      -9.762 -21.653  19.696  1.00 46.33           O  
ATOM     42  NE2 GLN     5      -7.625 -21.334  20.321  1.00 46.33           N  
ATOM     43  N   ARG     6     -11.664 -18.835  15.429  1.00 48.42           N  
ATOM     44  CA  ARG     6     -12.558 -19.153  14.321  1.00 48.42           C  
ATOM     45  C   ARG     6     -12.162 -18.389  13.061  1.00 48.42           C  
ATOM     46  O   ARG     6     -12.087 -18.968  11.976  1.00 48.42           O  
ATOM     47  CB  ARG     6     -14.008 -18.834  14.692  1.00 48.42           C  
ATOM     48  CG  ARG     6     -15.030 -19.375  13.704  1.00 48.42           C  
ATOM     49  CD  ARG     6     -16.456 -19.088  14.153  1.00 48.42           C  
ATOM     50  NE  ARG     6     -17.433 -19.544  13.168  1.00 48.42           N  
ATOM     51  CZ  ARG     6     -18.560 -18.904  12.867  1.00 48.42           C  
ATOM     52  NH1 ARG     6     -18.876 -17.764  13.472  1.00 48.42           N  
ATOM     53  NH2 ARG     6     -19.379 -19.408  11.955  1.00 48.42           N  
ATOM     54  N   ALA     7     -11.888 -17.146  13.312  1.00 43.55           N  
ATOM     55  CA  ALA     7     -11.528 -16.321  12.162  1.00 43.55           C  
ATOM     56  C   ALA     7     -10.272 -16.854  11.477  1.00 43.55           C  
ATOM     57  O   ALA     7     -10.225 -16.959  10.249  1.00 43.55           O  
ATOM     58  CB  ALA     7     -11.321 -14.871  12.591  1.00 43.55           C  
ATOM     59  N   THR     8      -9.297 -17.189  12.321  1.00 47.16           N  
ATOM     60  CA  THR     8      -8.057 -17.736  11.782  1.00 47.16           C  
ATOM     61  C   THR     8      -8.322 -19.032  11.023  1.00 47.16           C  
ATOM     62  O   THR     8      -7.799 -19.233   9.925  1.00 47.16           O  
ATOM     63  CB  THR     8      -7.028 -17.993  12.898  1.00 47.16           C  
ATOM     64  OG1 THR     8      -6.825 -16.784  13.641  1.00 47.16           O  
ATOM     65  CG2 THR     8      -5.693 -18.451  12.321  1.00 47.16           C  
ATOM     66  N   ARG     9      -9.115 -19.865  11.673  1.00 53.44           N  
ATOM     67  CA  ARG     9      -9.466 -21.129  11.033  1.00 53.44           C  
ATOM     68  C   ARG     9     -10.158 -20.890   9.695  1.00 53.44           C  
ATOM     69  O   ARG     9      -9.795 -21.498   8.685  1.00 53.44           O  
ATOM     70  CB  ARG     9     -10.365 -21.964  11.946  1.00 53.44           C  
ATOM     71  CG  ARG     9     -10.715 -23.332  11.383  1.00 53.44           C  
ATOM     72  CD  ARG     9     -11.657 -24.096  12.303  1.00 53.44           C  
ATOM     73  NE  ARG     9     -13.034 -24.057  11.818  1.00 53.44           N  
ATOM     74  CZ  ARG     9     -13.934 -25.017  12.011  1.00 53.44           C  
ATOM     75  NH1 ARG     9     -13.617 -26.116  12.687  1.00 53.44           N  
ATOM     76  NH2 ARG     9     -15.159 -24.878  11.526  1.00 53.44           N  
ATOM     77  N   LEU    10     -11.178 -19.997   9.805  1.00 50.09           N  
ATOM     78  CA  LEU    10     -11.929 -19.754   8.578  1.00 50.09           C  
ATOM     79  C   LEU    10     -11.015 -19.226   7.478  1.00 50.09           C  
ATOM     80  O   LEU    10     -11.118 -19.649   6.324  1.00 50.09           O  
ATOM     81  CB  LEU    10     -13.066 -18.761   8.833  1.00 50.09           C  
ATOM     82  CG  LEU    10     -14.293 -19.308   9.565  1.00 50.09           C  
ATOM     83  CD1 LEU    10     -15.211 -18.166   9.988  1.00 50.09           C  
ATOM     84  CD2 LEU    10     -15.041 -20.303   8.684  1.00 50.09           C  
ATOM     85  N   TYR    11     -10.087 -18.395   7.906  1.00 48.75           N  
ATOM     86  CA  TYR    11      -9.108 -17.878   6.956  1.00 48.75           C  
ATOM     87  C   TYR    11      -8.240 -19.000   6.401  1.00 48.75           C  
ATOM     88  O   TYR    11      -8.034 -19.092   5.189  1.00 48.75           O  
ATOM     89  CB  TYR    11      -8.226 -16.815   7.619  1.00 48.75           C  
ATOM     90  CG  TYR    11      -7.171 -16.245   6.703  1.00 48.75           C  
ATOM     91  CD1 TYR    11      -5.846 -16.668   6.786  1.00 48.75           C  
ATOM     92  CD2 TYR    11      -7.495 -15.282   5.754  1.00 48.75           C  
ATOM     93  CE1 TYR    11      -4.870 -16.144   5.945  1.00 48.75           C  
ATOM     94  CE2 TYR    11      -6.527 -14.751   4.908  1.00 48.75           C  
ATOM     95  CZ  TYR    11      -5.219 -15.188   5.011  1.00 48.75           C  
ATOM     96  OH  TYR    11      -4.256 -14.665   4.176  1.00 48.75           O  
ATOM     97  N   ASN    12      -7.743 -19.776   7.351  1.00 52.45           N  
ATOM     98  CA  ASN    12      -6.877 -20.871   6.928  1.00 52.45           C  
ATOM     99  C   ASN    12      -7.607 -21.836   5.998  1.00 52.45           C  
ATOM    100  O   ASN    12      -7.051 -22.274   4.989  1.00 52.45           O  
ATOM    101  CB  ASN    12      -6.326 -21.620   8.143  1.00 52.45           C  
ATOM    102  CG  ASN    12      -5.223 -20.856   8.849  1.00 52.45           C  
ATOM    103  OD1 ASN    12      -4.592 -19.972   8.265  1.00 52.45           O  
ATOM    104  ND2 ASN    12      -4.985 -21.190  10.111  1.00 52.45           N  
ATOM    105  N   GLU    13      -8.816 -22.269   6.534  1.00 53.44           N  
ATOM    106  CA  GLU    13      -9.602 -23.152   5.677  1.00 53.44           C  
ATOM    107  C   GLU    13      -9.803 -22.542   4.292  1.00 53.44           C  
ATOM    108  O   GLU    13      -9.656 -23.228   3.279  1.00 53.44           O  
ATOM    109  CB  GLU    13     -10.958 -23.458   6.318  1.00 53.44           C  
ATOM    110  CG  GLU    13     -10.894 -24.503   7.423  1.00 53.44           C  
ATOM    111  CD  GLU    13     -12.223 -24.708   8.132  1.00 53.44           C  
ATOM    112  OE1 GLU    13     -12.283 -25.517   9.087  1.00 53.44           O  
ATOM    113  OE2 GLU    13     -13.212 -24.056   7.730  1.00 53.44           O  
ATOM    114  N   TRP    14      -9.874 -21.254   4.373  1.00 52.44           N  
ATOM    115  CA  TRP    14     -10.165 -20.590   3.107  1.00 52.44           C  
ATOM    116  C   TRP    14      -8.902 -20.443   2.265  1.00 52.44           C  
ATOM    117  O   TRP    14      -8.917 -20.706   1.061  1.00 52.44           O  
ATOM    118  CB  TRP    14     -10.792 -19.215   3.353  1.00 52.44           C  
ATOM    119  CG  TRP    14     -11.291 -18.542   2.109  1.00 52.44           C  
ATOM    120  CD1 TRP    14     -12.363 -18.911   1.346  1.00 52.44           C  
ATOM    121  CD2 TRP    14     -10.732 -17.383   1.483  1.00 52.44           C  
ATOM    122  NE1 TRP    14     -12.504 -18.051   0.282  1.00 52.44           N  
ATOM    123  CE2 TRP    14     -11.517 -17.104   0.343  1.00 52.44           C  
ATOM    124  CE3 TRP    14      -9.643 -16.551   1.777  1.00 52.44           C  
ATOM    125  CZ2 TRP    14     -11.247 -16.028  -0.505  1.00 52.44           C  
ATOM    126  CZ3 TRP    14      -9.375 -15.480   0.932  1.00 52.44           C  
ATOM    127  CH2 TRP    14     -10.175 -15.230  -0.195  1.00 52.44           C  
ATOM    128  N   MET    15      -7.825 -19.905   2.859  1.00 51.65           N  
ATOM    129  CA  MET    15      -6.546 -19.831   2.159  1.00 51.65           C  
ATOM    130  C   MET    15      -6.212 -21.162   1.494  1.00 51.65           C  
ATOM    131  O   MET    15      -5.683 -21.189   0.381  1.00 51.65           O  
ATOM    132  CB  MET    15      -5.427 -19.432   3.122  1.00 51.65           C  
ATOM    133  CG  MET    15      -5.455 -17.965   3.520  1.00 51.65           C  
ATOM    134  SD  MET    15      -5.069 -16.847   2.117  1.00 51.65           S  
ATOM    135  CE  MET    15      -3.319 -17.252   1.857  1.00 51.65           C  
ATOM    136  N   ALA    16      -6.600 -22.117   2.227  1.00 52.85           N  
ATOM    137  CA  ALA    16      -6.307 -23.457   1.725  1.00 52.85           C  
ATOM    138  C   ALA    16      -7.082 -23.744   0.442  1.00 52.85           C  
ATOM    139  O   ALA    16      -6.620 -24.503  -0.413  1.00 52.85           O  
ATOM    140  CB  ALA    16      -6.632 -24.506   2.786  1.00 52.85           C  
ATOM    141  N   LEU    17      -8.243 -23.073   0.365  1.00 47.54           N  
ATOM    142  CA  LEU    17      -9.047 -23.296  -0.831  1.00 47.54           C  
ATOM    143  C   LEU    17      -8.418 -22.617  -2.043  1.00 47.54           C  
ATOM    144  O   LEU    17      -8.567 -23.090  -3.172  1.00 47.54           O  
ATOM    145  CB  LEU    17     -10.472 -22.778  -0.624  1.00 47.54           C  
ATOM    146  CG  LEU    17     -11.364 -23.601   0.308  1.00 47.54           C  
ATOM    147  CD1 LEU    17     -12.605 -22.804   0.695  1.00 47.54           C  
ATOM    148  CD2 LEU    17     -11.753 -24.920  -0.351  1.00 47.54           C  
ATOM    149  N   TYR    18      -7.585 -21.599  -1.721  1.00 48.71           N  
ATOM    150  CA  TYR    18      -7.183 -20.809  -2.879  1.00 48.71           C  
ATOM    151  C   TYR    18      -5.665 -20.707  -2.969  1.00 48.71           C  
ATOM    152  O   TYR    18      -5.132 -20.075  -3.884  1.00 48.71           O  
ATOM    153  CB  TYR    18      -7.797 -19.408  -2.815  1.00 48.71           C  
ATOM    154  CG  TYR    18      -9.294 -19.392  -3.008  1.00 48.71           C  
ATOM    155  CD1 TYR    18      -9.852 -19.405  -4.284  1.00 48.71           C  
ATOM    156  CD2 TYR    18     -10.154 -19.364  -1.914  1.00 48.71           C  
ATOM    157  CE1 TYR    18     -11.231 -19.389  -4.467  1.00 48.71           C  
ATOM    158  CE2 TYR    18     -11.535 -19.347  -2.085  1.00 48.71           C  
ATOM    159  CZ  TYR    18     -12.063 -19.360  -3.363  1.00 48.71           C  
ATOM    160  OH  TYR    18     -13.429 -19.344  -3.538  1.00 48.71           O  
ATOM    161  N   THR    19      -5.034 -21.119  -1.945  1.00 47.18           N  
ATOM    162  CA  THR    19      -3.581 -21.037  -2.041  1.00 47.18           C  
ATOM    163  C   THR    19      -2.984 -22.398  -2.389  1.00 47.18           C  
ATOM    164  O   THR    19      -3.584 -23.436  -2.104  1.00 47.18           O  
ATOM    165  CB  THR    19      -2.962 -20.523  -0.728  1.00 47.18           C  
ATOM    166  OG1 THR    19      -3.508 -21.262   0.372  1.00 47.18           O  
ATOM    167  CG2 THR    19      -3.256 -19.040  -0.525  1.00 47.18           C  
ATOM    168  N   VAL    20      -2.507 -22.455  -3.570  1.00 47.84           N  
ATOM    169  CA  VAL    20      -1.723 -23.645  -3.884  1.00 47.84           C  
ATOM    170  C   VAL    20      -0.636 -23.841  -2.830  1.00 47.84           C  
ATOM    171  O   VAL    20      -0.017 -22.873  -2.381  1.00 47.84           O  
ATOM    172  CB  VAL    20      -1.091 -23.553  -5.291  1.00 47.84           C  
ATOM    173  CG1 VAL    20      -0.709 -24.941  -5.803  1.00 47.84           C  
ATOM    174  CG2 VAL    20      -2.050 -22.868  -6.262  1.00 47.84           C  
ATOM    175  N   PRO    21      -0.732 -24.823  -2.088  1.00 45.38           N  
ATOM    176  CA  PRO    21       0.268 -25.008  -1.034  1.00 45.38           C  
ATOM    177  C   PRO    21       1.699 -24.863  -1.547  1.00 45.38           C  
ATOM    178  O   PRO    21       2.190 -25.732  -2.272  1.00 45.38           O  
ATOM    179  CB  PRO    21       0.005 -26.435  -0.545  1.00 45.38           C  
ATOM    180  CG  PRO    21      -1.120 -26.929  -1.396  1.00 45.38           C  
ATOM    181  CD  PRO    21      -1.460 -25.866  -2.401  1.00 45.38           C  
ATOM    182  N   VAL    22       2.070 -23.824  -2.264  1.00 47.98           N  
ATOM    183  CA  VAL    22       3.505 -23.997  -2.463  1.00 47.98           C  
ATOM    184  C   VAL    22       4.227 -23.917  -1.120  1.00 47.98           C  
ATOM    185  O   VAL    22       4.376 -22.833  -0.551  1.00 47.98           O  
ATOM    186  CB  VAL    22       4.074 -22.941  -3.438  1.00 47.98           C  
ATOM    187  CG1 VAL    22       5.474 -23.337  -3.906  1.00 47.98           C  
ATOM    188  CG2 VAL    22       3.139 -22.760  -4.632  1.00 47.98           C  
ATOM    189  N   GLU    23       4.139 -24.934  -0.372  1.00 49.94           N  
ATOM    190  CA  GLU    23       4.647 -25.060   0.990  1.00 49.94           C  
ATOM    191  C   GLU    23       5.977 -24.330   1.153  1.00 49.94           C  
ATOM    192  O   GLU    23       6.178 -23.605   2.129  1.00 49.94           O  
ATOM    193  CB  GLU    23       4.806 -26.534   1.371  1.00 49.94           C  
ATOM    194  CG  GLU    23       3.685 -27.067   2.252  1.00 49.94           C  
ATOM    195  CD  GLU    23       3.874 -28.521   2.651  1.00 49.94           C  
ATOM    196  OE1 GLU    23       3.021 -29.064   3.390  1.00 49.94           O  
ATOM    197  OE2 GLU    23       4.884 -29.123   2.221  1.00 49.94           O  
ATOM    198  N   SER    24       6.902 -24.624   0.162  1.00 54.83           N  
ATOM    199  CA  SER    24       8.206 -24.054   0.486  1.00 54.83           C  
ATOM    200  C   SER    24       8.140 -22.532   0.567  1.00 54.83           C  
ATOM    201  O   SER    24       8.699 -21.930   1.486  1.00 54.83           O  
ATOM    202  CB  SER    24       9.247 -24.472  -0.553  1.00 54.83           C  
ATOM    203  OG  SER    24       8.879 -24.020  -1.845  1.00 54.83           O  
ATOM    204  N   ASP    25       7.203 -22.052  -0.176  1.00 60.65           N  
ATOM    205  CA  ASP    25       7.151 -20.595  -0.237  1.00 60.65           C  
ATOM    206  C   ASP    25       6.398 -20.022   0.962  1.00 60.65           C  
ATOM    207  O   ASP    25       6.794 -18.995   1.517  1.00 60.65           O  
ATOM    208  CB  ASP    25       6.494 -20.135  -1.540  1.00 60.65           C  
ATOM    209  CG  ASP    25       7.360 -20.386  -2.762  1.00 60.65           C  
ATOM    210  OD1 ASP    25       8.595 -20.511  -2.618  1.00 60.65           O  
ATOM    211  OD2 ASP    25       6.802 -20.456  -3.878  1.00 60.65           O  
ATOM    212  N   LEU    26       5.490 -20.821   1.422  1.00 63.90           N  
ATOM    213  CA  LEU    26       4.717 -20.367   2.573  1.00 63.90           C  
ATOM    214  C   LEU    26       5.576 -20.356   3.833  1.00 63.90           C  
ATOM    215  O   LEU    26       5.476 -19.436   4.649  1.00 63.90           O  
ATOM    216  CB  LEU    26       3.493 -21.262   2.784  1.00 63.90           C  
ATOM    217  CG  LEU    26       2.418 -20.728   3.732  1.00 63.90           C  
ATOM    218  CD1 LEU    26       1.782 -19.467   3.155  1.00 63.90           C  
ATOM    219  CD2 LEU    26       1.360 -21.794   3.996  1.00 63.90           C  
ATOM    220  N   GLN    27       6.531 -21.187   3.867  1.00 67.46           N  
ATOM    221  CA  GLN    27       7.419 -21.290   5.021  1.00 67.46           C  
ATOM    222  C   GLN    27       8.350 -20.084   5.108  1.00 67.46           C  
ATOM    223  O   GLN    27       8.572 -19.543   6.193  1.00 67.46           O  
ATOM    224  CB  GLN    27       8.237 -22.581   4.956  1.00 67.46           C  
ATOM    225  CG  GLN    27       7.408 -23.845   5.142  1.00 67.46           C  
ATOM    226  CD  GLN    27       6.785 -23.940   6.522  1.00 67.46           C  
ATOM    227  OE1 GLN    27       7.304 -23.378   7.491  1.00 67.46           O  
ATOM    228  NE2 GLN    27       5.668 -24.653   6.621  1.00 67.46           N  
ATOM    229  N   LEU    28       8.978 -19.819   3.975  1.00 67.86           N  
ATOM    230  CA  LEU    28       9.886 -18.678   3.974  1.00 67.86           C  
ATOM    231  C   LEU    28       9.169 -17.411   4.429  1.00 67.86           C  
ATOM    232  O   LEU    28       9.729 -16.612   5.182  1.00 67.86           O  
ATOM    233  CB  LEU    28      10.482 -18.468   2.579  1.00 67.86           C  
ATOM    234  CG  LEU    28      11.508 -19.505   2.117  1.00 67.86           C  
ATOM    235  CD1 LEU    28      11.845 -19.296   0.645  1.00 67.86           C  
ATOM    236  CD2 LEU    28      12.766 -19.431   2.975  1.00 67.86           C  
ATOM    237  N   LYS    29       7.928 -17.332   4.199  1.00 71.83           N  
ATOM    238  CA  LYS    29       7.145 -16.182   4.644  1.00 71.83           C  
ATOM    239  C   LYS    29       6.906 -16.229   6.150  1.00 71.83           C  
ATOM    240  O   LYS    29       7.074 -15.222   6.842  1.00 71.83           O  
ATOM    241  CB  LYS    29       5.808 -16.124   3.903  1.00 71.83           C  
ATOM    242  CG  LYS    29       4.946 -14.927   4.275  1.00 71.83           C  
ATOM    243  CD  LYS    29       3.650 -14.901   3.475  1.00 71.83           C  
ATOM    244  CE  LYS    29       2.748 -13.753   3.908  1.00 71.83           C  
ATOM    245  NZ  LYS    29       1.493 -13.699   3.099  1.00 71.83           N  
ATOM    246  N   TYR    30       6.299 -17.298   6.510  1.00 74.37           N  
ATOM    247  CA  TYR    30       5.987 -17.359   7.934  1.00 74.37           C  
ATOM    248  C   TYR    30       7.209 -17.010   8.775  1.00 74.37           C  
ATOM    249  O   TYR    30       7.093 -16.327   9.795  1.00 74.37           O  
ATOM    250  CB  TYR    30       5.472 -18.751   8.312  1.00 74.37           C  
ATOM    251  CG  TYR    30       4.057 -19.018   7.860  1.00 74.37           C  
ATOM    252  CD1 TYR    30       3.309 -18.029   7.224  1.00 74.37           C  
ATOM    253  CD2 TYR    30       3.464 -20.259   8.068  1.00 74.37           C  
ATOM    254  CE1 TYR    30       2.004 -18.270   6.807  1.00 74.37           C  
ATOM    255  CE2 TYR    30       2.160 -20.511   7.656  1.00 74.37           C  
ATOM    256  CZ  TYR    30       1.439 -19.513   7.027  1.00 74.37           C  
ATOM    257  OH  TYR    30       0.147 -19.757   6.616  1.00 74.37           O  
ATOM    258  N   LYS    31       8.337 -17.272   8.126  1.00 76.28           N  
ATOM    259  CA  LYS    31       9.580 -16.923   8.809  1.00 76.28           C  
ATOM    260  C   LYS    31       9.817 -15.416   8.783  1.00 76.28           C  
ATOM    261  O   LYS    31      10.196 -14.825   9.797  1.00 76.28           O  
ATOM    262  CB  LYS    31      10.765 -17.651   8.171  1.00 76.28           C  
ATOM    263  CG  LYS    31      10.864 -19.122   8.549  1.00 76.28           C  
ATOM    264  CD  LYS    31      12.078 -19.783   7.910  1.00 76.28           C  
ATOM    265  CE  LYS    31      12.124 -21.275   8.207  1.00 76.28           C  
ATOM    266  NZ  LYS    31      13.290 -21.936   7.548  1.00 76.28           N  
ATOM    267  N   ALA    32       9.592 -14.866   7.605  1.00 80.22           N  
ATOM    268  CA  ALA    32       9.762 -13.418   7.505  1.00 80.22           C  
ATOM    269  C   ALA    32       8.793 -12.687   8.430  1.00 80.22           C  
ATOM    270  O   ALA    32       9.177 -11.736   9.114  1.00 80.22           O  
ATOM    271  CB  ALA    32       9.566 -12.958   6.063  1.00 80.22           C  
ATOM    272  N   MET    33       7.553 -13.171   8.503  1.00 85.63           N  
ATOM    273  CA  MET    33       6.537 -12.554   9.351  1.00 85.63           C  
ATOM    274  C   MET    33       6.905 -12.685  10.825  1.00 85.63           C  
ATOM    275  O   MET    33       6.578 -11.812  11.630  1.00 85.63           O  
ATOM    276  CB  MET    33       5.168 -13.186   9.095  1.00 85.63           C  
ATOM    277  CG  MET    33       4.568 -12.825   7.746  1.00 85.63           C  
ATOM    278  SD  MET    33       3.196 -13.944   7.264  1.00 85.63           S  
ATOM    279  CE  MET    33       2.053 -13.660   8.645  1.00 85.63           C  
ATOM    280  N   ALA    34       7.547 -13.765  11.063  1.00 84.70           N  
ATOM    281  CA  ALA    34       7.923 -13.992  12.456  1.00 84.70           C  
ATOM    282  C   ALA    34       9.095 -13.103  12.861  1.00 84.70           C  
ATOM    283  O   ALA    34       9.226 -12.730  14.029  1.00 84.70           O  
ATOM    284  CB  ALA    34       8.271 -15.462  12.681  1.00 84.70           C  
ATOM    285  N   SER    35       9.865 -12.736  11.920  1.00 88.49           N  
ATOM    286  CA  SER    35      11.113 -12.045  12.226  1.00 88.49           C  
ATOM    287  C   SER    35      10.908 -10.535  12.293  1.00 88.49           C  
ATOM    288  O   SER    35      11.743  -9.814  12.843  1.00 88.49           O  
ATOM    289  CB  SER    35      12.180 -12.376  11.181  1.00 88.49           C  
ATOM    290  OG  SER    35      11.803 -11.887   9.905  1.00 88.49           O  
ATOM    291  N   SER    36       9.868 -10.015  11.646  1.00 93.09           N  
ATOM    292  CA  SER    36       9.674  -8.575  11.514  1.00 93.09           C  
ATOM    293  C   SER    36       8.193  -8.213  11.523  1.00 93.09           C  
ATOM    294  O   SER    36       7.396  -8.817  10.801  1.00 93.09           O  
ATOM    295  CB  SER    36      10.324  -8.062  10.228  1.00 93.09           C  
ATOM    296  OG  SER    36       9.945  -6.721   9.972  1.00 93.09           O  
ATOM    297  N   ALA    37       7.814  -7.225  12.383  1.00 95.48           N  
ATOM    298  CA  ALA    37       6.422  -6.793  12.473  1.00 95.48           C  
ATOM    299  C   ALA    37       5.962  -6.147  11.169  1.00 95.48           C  
ATOM    300  O   ALA    37       4.771  -6.156  10.850  1.00 95.48           O  
ATOM    301  CB  ALA    37       6.239  -5.823  13.637  1.00 95.48           C  
ATOM    302  N   PHE    38       6.879  -5.475  10.462  1.00 95.97           N  
ATOM    303  CA  PHE    38       6.523  -4.811   9.214  1.00 95.97           C  
ATOM    304  C   PHE    38       6.049  -5.823   8.178  1.00 95.97           C  
ATOM    305  O   PHE    38       4.951  -5.693   7.632  1.00 95.97           O  
ATOM    306  CB  PHE    38       7.714  -4.017   8.667  1.00 95.97           C  
ATOM    307  CG  PHE    38       7.398  -3.228   7.425  1.00 95.97           C  
ATOM    308  CD1 PHE    38       7.715  -3.729   6.167  1.00 95.97           C  
ATOM    309  CD2 PHE    38       6.785  -1.985   7.514  1.00 95.97           C  
ATOM    310  CE1 PHE    38       7.424  -3.001   5.016  1.00 95.97           C  
ATOM    311  CE2 PHE    38       6.492  -1.252   6.368  1.00 95.97           C  
ATOM    312  CZ  PHE    38       6.813  -1.761   5.120  1.00 95.97           C  
ATOM    313  N   PRO    39       6.848  -6.845   7.823  1.00 89.95           N  
ATOM    314  CA  PRO    39       6.313  -7.864   6.917  1.00 89.95           C  
ATOM    315  C   PRO    39       5.034  -8.510   7.443  1.00 89.95           C  
ATOM    316  O   PRO    39       4.150  -8.866   6.660  1.00 89.95           O  
ATOM    317  CB  PRO    39       7.447  -8.889   6.830  1.00 89.95           C  
ATOM    318  CG  PRO    39       8.688  -8.112   7.130  1.00 89.95           C  
ATOM    319  CD  PRO    39       8.352  -7.045   8.131  1.00 89.95           C  
ATOM    320  N   PHE    40       4.925  -8.709   8.749  1.00 90.06           N  
ATOM    321  CA  PHE    40       3.707  -9.232   9.356  1.00 90.06           C  
ATOM    322  C   PHE    40       2.518  -8.328   9.048  1.00 90.06           C  
ATOM    323  O   PHE    40       1.463  -8.805   8.624  1.00 90.06           O  
ATOM    324  CB  PHE    40       3.878  -9.377  10.871  1.00 90.06           C  
ATOM    325  CG  PHE    40       2.649  -9.883  11.575  1.00 90.06           C  
ATOM    326  CD1 PHE    40       1.733  -8.997  12.128  1.00 90.06           C  
ATOM    327  CD2 PHE    40       2.409 -11.247  11.684  1.00 90.06           C  
ATOM    328  CE1 PHE    40       0.594  -9.464  12.780  1.00 90.06           C  
ATOM    329  CE2 PHE    40       1.274 -11.720  12.335  1.00 90.06           C  
ATOM    330  CZ  PHE    40       0.368 -10.827  12.883  1.00 90.06           C  
ATOM    331  N   LEU    41       2.680  -7.004   9.294  1.00 93.60           N  
ATOM    332  CA  LEU    41       1.638  -6.025   9.006  1.00 93.60           C  
ATOM    333  C   LEU    41       1.172  -6.137   7.558  1.00 93.60           C  
ATOM    334  O   LEU    41      -0.032  -6.147   7.288  1.00 93.60           O  
ATOM    335  CB  LEU    41       2.144  -4.607   9.283  1.00 93.60           C  
ATOM    336  CG  LEU    41       1.223  -3.463   8.854  1.00 93.60           C  
ATOM    337  CD1 LEU    41       0.070  -3.313   9.842  1.00 93.60           C  
ATOM    338  CD2 LEU    41       2.007  -2.160   8.738  1.00 93.60           C  
ATOM    339  N   ARG    42       2.066  -6.289   6.633  1.00 89.63           N  
ATOM    340  CA  ARG    42       1.756  -6.321   5.207  1.00 89.63           C  
ATOM    341  C   ARG    42       0.970  -7.577   4.846  1.00 89.63           C  
ATOM    342  O   ARG    42       0.083  -7.536   3.991  1.00 89.63           O  
ATOM    343  CB  ARG    42       3.039  -6.247   4.376  1.00 89.63           C  
ATOM    344  CG  ARG    42       3.725  -4.891   4.421  1.00 89.63           C  
ATOM    345  CD  ARG    42       5.108  -4.938   3.787  1.00 89.63           C  
ATOM    346  NE  ARG    42       5.063  -5.486   2.434  1.00 89.63           N  
ATOM    347  CZ  ARG    42       6.125  -5.894   1.745  1.00 89.63           C  
ATOM    348  NH1 ARG    42       7.342  -5.824   2.272  1.00 89.63           N  
ATOM    349  NH2 ARG    42       5.970  -6.375   0.520  1.00 89.63           N  
ATOM    350  N   ALA    43       1.250  -8.661   5.517  1.00 82.72           N  
ATOM    351  CA  ALA    43       0.703  -9.961   5.138  1.00 82.72           C  
ATOM    352  C   ALA    43      -0.664 -10.188   5.777  1.00 82.72           C  
ATOM    353  O   ALA    43      -1.387 -11.113   5.400  1.00 82.72           O  
ATOM    354  CB  ALA    43       1.664 -11.079   5.534  1.00 82.72           C  
ATOM    355  N   THR    44      -0.983  -9.376   6.812  1.00 81.93           N  
ATOM    356  CA  THR    44      -2.166  -9.707   7.599  1.00 81.93           C  
ATOM    357  C   THR    44      -3.136  -8.529   7.638  1.00 81.93           C  
ATOM    358  O   THR    44      -3.606  -8.141   8.710  1.00 81.93           O  
ATOM    359  CB  THR    44      -1.787 -10.111   9.035  1.00 81.93           C  
ATOM    360  OG1 THR    44      -0.969  -9.087   9.614  1.00 81.93           O  
ATOM    361  CG2 THR    44      -1.019 -11.429   9.051  1.00 81.93           C  
ATOM    362  N   PHE    45      -3.442  -7.990   6.475  1.00 85.00           N  
ATOM    363  CA  PHE    45      -4.394  -6.886   6.442  1.00 85.00           C  
ATOM    364  C   PHE    45      -5.715  -7.292   7.086  1.00 85.00           C  
ATOM    365  O   PHE    45      -6.349  -6.488   7.772  1.00 85.00           O  
ATOM    366  CB  PHE    45      -4.632  -6.423   5.001  1.00 85.00           C  
ATOM    367  CG  PHE    45      -5.583  -5.263   4.886  1.00 85.00           C  
ATOM    368  CD1 PHE    45      -6.768  -5.386   4.171  1.00 85.00           C  
ATOM    369  CD2 PHE    45      -5.292  -4.049   5.494  1.00 85.00           C  
ATOM    370  CE1 PHE    45      -7.650  -4.313   4.062  1.00 85.00           C  
ATOM    371  CE2 PHE    45      -6.169  -2.973   5.390  1.00 85.00           C  
ATOM    372  CZ  PHE    45      -7.347  -3.107   4.673  1.00 85.00           C  
ATOM    373  N   TYR    46      -6.146  -8.419   6.806  1.00 76.90           N  
ATOM    374  CA  TYR    46      -7.423  -8.876   7.342  1.00 76.90           C  
ATOM    375  C   TYR    46      -7.437  -8.794   8.864  1.00 76.90           C  
ATOM    376  O   TYR    46      -8.462  -8.465   9.465  1.00 76.90           O  
ATOM    377  CB  TYR    46      -7.711 -10.312   6.895  1.00 76.90           C  
ATOM    378  CG  TYR    46      -6.716 -11.321   7.415  1.00 76.90           C  
ATOM    379  CD1 TYR    46      -5.558 -11.617   6.701  1.00 76.90           C  
ATOM    380  CD2 TYR    46      -6.933 -11.980   8.619  1.00 76.90           C  
ATOM    381  CE1 TYR    46      -4.639 -12.548   7.175  1.00 76.90           C  
ATOM    382  CE2 TYR    46      -6.022 -12.913   9.103  1.00 76.90           C  
ATOM    383  CZ  TYR    46      -4.879 -13.189   8.375  1.00 76.90           C  
ATOM    384  OH  TYR    46      -3.973 -14.111   8.850  1.00 76.90           O  
ATOM    385  N   ARG    47      -6.335  -9.110   9.512  1.00 81.13           N  
ATOM    386  CA  ARG    47      -6.265  -8.988  10.964  1.00 81.13           C  
ATOM    387  C   ARG    47      -6.335  -7.526  11.394  1.00 81.13           C  
ATOM    388  O   ARG    47      -6.966  -7.200  12.402  1.00 81.13           O  
ATOM    389  CB  ARG    47      -4.981  -9.629  11.497  1.00 81.13           C  
ATOM    390  CG  ARG    47      -4.984 -11.148  11.444  1.00 81.13           C  
ATOM    391  CD  ARG    47      -3.812 -11.742  12.213  1.00 81.13           C  
ATOM    392  NE  ARG    47      -3.763 -13.195  12.083  1.00 81.13           N  
ATOM    393  CZ  ARG    47      -4.437 -14.047  12.850  1.00 81.13           C  
ATOM    394  NH1 ARG    47      -5.228 -13.606  13.821  1.00 81.13           N  
ATOM    395  NH2 ARG    47      -4.319 -15.351  12.646  1.00 81.13           N  
ATOM    396  N   TRP    48      -5.568  -6.686  10.623  1.00 87.89           N  
ATOM    397  CA  TRP    48      -5.619  -5.252  10.886  1.00 87.89           C  
ATOM    398  C   TRP    48      -7.054  -4.738  10.826  1.00 87.89           C  
ATOM    399  O   TRP    48      -7.491  -3.995  11.708  1.00 87.89           O  
ATOM    400  CB  TRP    48      -4.748  -4.490   9.884  1.00 87.89           C  
ATOM    401  CG  TRP    48      -4.419  -3.089  10.305  1.00 87.89           C  
ATOM    402  CD1 TRP    48      -3.331  -2.678  11.023  1.00 87.89           C  
ATOM    403  CD2 TRP    48      -5.191  -1.914  10.037  1.00 87.89           C  
ATOM    404  NE1 TRP    48      -3.378  -1.317  11.217  1.00 87.89           N  
ATOM    405  CE2 TRP    48      -4.508  -0.824  10.622  1.00 87.89           C  
ATOM    406  CE3 TRP    48      -6.393  -1.676   9.357  1.00 87.89           C  
ATOM    407  CZ2 TRP    48      -4.990   0.485  10.548  1.00 87.89           C  
ATOM    408  CZ3 TRP    48      -6.871  -0.372   9.285  1.00 87.89           C  
ATOM    409  CH2 TRP    48      -6.169   0.690   9.877  1.00 87.89           C  
ATOM    410  N   MET    49      -7.807  -5.268   9.871  1.00 84.19           N  
ATOM    411  CA  MET    49      -9.175  -4.804   9.653  1.00 84.19           C  
ATOM    412  C   MET    49     -10.097  -5.283  10.769  1.00 84.19           C  
ATOM    413  O   MET    49     -11.119  -4.654  11.049  1.00 84.19           O  
ATOM    414  CB  MET    49      -9.697  -5.287   8.299  1.00 84.19           C  
ATOM    415  CG  MET    49      -9.260  -4.422   7.129  1.00 84.19           C  
ATOM    416  SD  MET    49      -9.737  -2.663   7.339  1.00 84.19           S  
ATOM    417  CE  MET    49     -11.544  -2.812   7.281  1.00 84.19           C  
ATOM    418  N   GLN    50      -9.789  -6.334  11.414  1.00 80.80           N  
ATOM    419  CA  GLN    50     -10.594  -6.853  12.515  1.00 80.80           C  
ATOM    420  C   GLN    50     -10.510  -5.941  13.736  1.00 80.80           C  
ATOM    421  O   GLN    50     -11.455  -5.861  14.523  1.00 80.80           O  
ATOM    422  CB  GLN    50     -10.149  -8.269  12.885  1.00 80.80           C  
ATOM    423  CG  GLN    50     -10.559  -9.328  11.870  1.00 80.80           C  
ATOM    424  CD  GLN    50     -10.032 -10.707  12.216  1.00 80.80           C  
ATOM    425  OE1 GLN    50      -9.128 -10.851  13.045  1.00 80.80           O  
ATOM    426  NE2 GLN    50     -10.592 -11.732  11.582  1.00 80.80           N  
ATOM    427  N   ARG    51      -9.333  -5.237  13.906  1.00 87.57           N  
ATOM    428  CA  ARG    51      -9.097  -4.385  15.067  1.00 87.57           C  
ATOM    429  C   ARG    51      -9.601  -2.968  14.817  1.00 87.57           C  
ATOM    430  O   ARG    51      -9.931  -2.246  15.759  1.00 87.57           O  
ATOM    431  CB  ARG    51      -7.608  -4.358  15.420  1.00 87.57           C  
ATOM    432  CG  ARG    51      -7.036  -5.719  15.781  1.00 87.57           C  
ATOM    433  CD  ARG    51      -7.498  -6.178  17.157  1.00 87.57           C  
ATOM    434  NE  ARG    51      -6.723  -7.321  17.632  1.00 87.57           N  
ATOM    435  CZ  ARG    51      -6.661  -7.721  18.898  1.00 87.57           C  
ATOM    436  NH1 ARG    51      -7.331  -7.076  19.846  1.00 87.57           N  
ATOM    437  NH2 ARG    51      -5.925  -8.774  19.220  1.00 87.57           N  
ATOM    438  N   TRP    52      -9.706  -2.670  13.607  1.00 88.83           N  
ATOM    439  CA  TRP    52      -9.900  -1.289  13.178  1.00 88.83           C  
ATOM    440  C   TRP    52     -11.188  -0.714  13.759  1.00 88.83           C  
ATOM    441  O   TRP    52     -11.180   0.366  14.354  1.00 88.83           O  
ATOM    442  CB  TRP    52      -9.930  -1.199  11.650  1.00 88.83           C  
ATOM    443  CG  TRP    52     -10.424   0.117  11.127  1.00 88.83           C  
ATOM    444  CD1 TRP    52     -11.713   0.448  10.813  1.00 88.83           C  
ATOM    445  CD2 TRP    52      -9.634   1.278  10.852  1.00 88.83           C  
ATOM    446  NE1 TRP    52     -11.772   1.746  10.360  1.00 88.83           N  
ATOM    447  CE2 TRP    52     -10.510   2.277  10.375  1.00 88.83           C  
ATOM    448  CE3 TRP    52      -8.268   1.570  10.965  1.00 88.83           C  
ATOM    449  CZ2 TRP    52     -10.064   3.549  10.009  1.00 88.83           C  
ATOM    450  CZ3 TRP    52      -7.826   2.837  10.601  1.00 88.83           C  
ATOM    451  CH2 TRP    52      -8.724   3.809  10.129  1.00 88.83           C  
ATOM    452  N   PRO    53     -12.322  -1.393  13.621  1.00 86.48           N  
ATOM    453  CA  PRO    53     -13.567  -0.762  14.065  1.00 86.48           C  
ATOM    454  C   PRO    53     -13.544  -0.390  15.546  1.00 86.48           C  
ATOM    455  O   PRO    53     -14.197   0.574  15.954  1.00 86.48           O  
ATOM    456  CB  PRO    53     -14.624  -1.833  13.788  1.00 86.48           C  
ATOM    457  CG  PRO    53     -14.053  -2.655  12.677  1.00 86.48           C  
ATOM    458  CD  PRO    53     -12.564  -2.726  12.853  1.00 86.48           C  
ATOM    459  N   LYS    54     -12.795  -1.169  16.293  1.00 90.50           N  
ATOM    460  CA  LYS    54     -12.722  -0.886  17.723  1.00 90.50           C  
ATOM    461  C   LYS    54     -11.649   0.157  18.023  1.00 90.50           C  
ATOM    462  O   LYS    54     -11.892   1.109  18.768  1.00 90.50           O  
ATOM    463  CB  LYS    54     -12.441  -2.167  18.510  1.00 90.50           C  
ATOM    464  CG  LYS    54     -12.440  -1.978  20.020  1.00 90.50           C  
ATOM    465  CD  LYS    54     -12.189  -3.293  20.747  1.00 90.50           C  
ATOM    466  CE  LYS    54     -12.107  -3.092  22.254  1.00 90.50           C  
ATOM    467  NZ  LYS    54     -11.852  -4.377  22.971  1.00 90.50           N  
ATOM    468  N   VAL    55     -10.517   0.019  17.444  1.00 93.16           N  
ATOM    469  CA  VAL    55      -9.355   0.845  17.754  1.00 93.16           C  
ATOM    470  C   VAL    55      -9.550   2.247  17.181  1.00 93.16           C  
ATOM    471  O   VAL    55      -9.149   3.238  17.797  1.00 93.16           O  
ATOM    472  CB  VAL    55      -8.052   0.222  17.206  1.00 93.16           C  
ATOM    473  CG1 VAL    55      -6.887   1.200  17.341  1.00 93.16           C  
ATOM    474  CG2 VAL    55      -7.742  -1.087  17.929  1.00 93.16           C  
ATOM    475  N   CYS    56     -10.250   2.329  16.052  1.00 94.37           N  
ATOM    476  CA  CYS    56     -10.392   3.618  15.385  1.00 94.37           C  
ATOM    477  C   CYS    56     -11.861   3.985  15.215  1.00 94.37           C  
ATOM    478  O   CYS    56     -12.271   4.448  14.149  1.00 94.37           O  
ATOM    479  CB  CYS    56      -9.702   3.595  14.021  1.00 94.37           C  
ATOM    480  SG  CYS    56      -7.917   3.336  14.114  1.00 94.37           S  
ATOM    481  N   ALA    57     -12.678   3.769  16.188  1.00 91.83           N  
ATOM    482  CA  ALA    57     -14.126   3.956  16.169  1.00 91.83           C  
ATOM    483  C   ALA    57     -14.488   5.417  15.919  1.00 91.83           C  
ATOM    484  O   ALA    57     -15.553   5.715  15.375  1.00 91.83           O  
ATOM    485  CB  ALA    57     -14.742   3.475  17.481  1.00 91.83           C  
ATOM    486  N   GLU    58     -13.622   6.295  16.274  1.00 94.32           N  
ATOM    487  CA  GLU    58     -13.901   7.720  16.123  1.00 94.32           C  
ATOM    488  C   GLU    58     -13.985   8.113  14.650  1.00 94.32           C  
ATOM    489  O   GLU    58     -14.514   9.174  14.315  1.00 94.32           O  
ATOM    490  CB  GLU    58     -12.832   8.556  16.831  1.00 94.32           C  
ATOM    491  CG  GLU    58     -11.442   8.413  16.228  1.00 94.32           C  
ATOM    492  CD  GLU    58     -10.377   9.189  16.987  1.00 94.32           C  
ATOM    493  OE1 GLU    58      -9.216   8.723  17.050  1.00 94.32           O  
ATOM    494  OE2 GLU    58     -10.706  10.271  17.523  1.00 94.32           O  
ATOM    495  N   PHE    59     -13.438   7.288  13.738  1.00 93.29           N  
ATOM    496  CA  PHE    59     -13.388   7.635  12.323  1.00 93.29           C  
ATOM    497  C   PHE    59     -14.452   6.874  11.541  1.00 93.29           C  
ATOM    498  O   PHE    59     -14.449   6.883  10.308  1.00 93.29           O  
ATOM    499  CB  PHE    59     -12.001   7.341  11.745  1.00 93.29           C  
ATOM    500  CG  PHE    59     -10.894   8.128  12.393  1.00 93.29           C  
ATOM    501  CD1 PHE    59     -10.730   9.480  12.117  1.00 93.29           C  
ATOM    502  CD2 PHE    59     -10.016   7.515  13.278  1.00 93.29           C  
ATOM    503  CE1 PHE    59      -9.707  10.211  12.716  1.00 93.29           C  
ATOM    504  CE2 PHE    59      -8.991   8.239  13.880  1.00 93.29           C  
ATOM    505  CZ  PHE    59      -8.837   9.587  13.597  1.00 93.29           C  
ATOM    506  N   ALA    60     -15.325   6.152  12.258  1.00 84.72           N  
ATOM    507  CA  ALA    60     -16.310   5.271  11.635  1.00 84.72           C  
ATOM    508  C   ALA    60     -17.261   6.059  10.739  1.00 84.72           C  
ATOM    509  O   ALA    60     -17.765   5.532   9.744  1.00 84.72           O  
ATOM    510  CB  ALA    60     -17.095   4.512  12.702  1.00 84.72           C  
ATOM    511  N   ASN    61     -17.391   7.326  11.016  1.00 86.52           N  
ATOM    512  CA  ASN    61     -18.378   8.096  10.267  1.00 86.52           C  
ATOM    513  C   ASN    61     -17.712   9.077   9.306  1.00 86.52           C  
ATOM    514  O   ASN    61     -18.370   9.966   8.764  1.00 86.52           O  
ATOM    515  CB  ASN    61     -19.315   8.841  11.220  1.00 86.52           C  
ATOM    516  CG  ASN    61     -20.194   7.904  12.025  1.00 86.52           C  
ATOM    517  OD1 ASN    61     -20.720   6.920  11.498  1.00 86.52           O  
ATOM    518  ND2 ASN    61     -20.359   8.202  13.309  1.00 86.52           N  
ATOM    519  N   ALA    62     -16.423   8.901   9.216  1.00 93.36           N  
ATOM    520  CA  ALA    62     -15.732   9.742   8.243  1.00 93.36           C  
ATOM    521  C   ALA    62     -16.226   9.462   6.827  1.00 93.36           C  
ATOM    522  O   ALA    62     -16.723   8.369   6.541  1.00 93.36           O  
ATOM    523  CB  ALA    62     -14.223   9.526   8.328  1.00 93.36           C  
ATOM    524  N   PRO    63     -16.174  10.464   5.955  1.00 92.13           N  
ATOM    525  CA  PRO    63     -16.577  10.216   4.568  1.00 92.13           C  
ATOM    526  C   PRO    63     -15.838   9.037   3.940  1.00 92.13           C  
ATOM    527  O   PRO    63     -14.662   8.813   4.235  1.00 92.13           O  
ATOM    528  CB  PRO    63     -16.220  11.525   3.858  1.00 92.13           C  
ATOM    529  CG  PRO    63     -16.226  12.559   4.937  1.00 92.13           C  
ATOM    530  CD  PRO    63     -15.758  11.920   6.213  1.00 92.13           C  
ATOM    531  N   THR    64     -16.516   8.310   3.128  1.00 86.44           N  
ATOM    532  CA  THR    64     -15.976   7.121   2.478  1.00 86.44           C  
ATOM    533  C   THR    64     -15.459   7.455   1.082  1.00 86.44           C  
ATOM    534  O   THR    64     -16.007   8.326   0.403  1.00 86.44           O  
ATOM    535  CB  THR    64     -17.036   6.007   2.383  1.00 86.44           C  
ATOM    536  OG1 THR    64     -17.472   5.656   3.702  1.00 86.44           O  
ATOM    537  CG2 THR    64     -16.469   4.767   1.700  1.00 86.44           C  
ATOM    538  N   VAL    65     -14.377   6.839   0.668  1.00 86.15           N  
ATOM    539  CA  VAL    65     -13.746   6.919  -0.646  1.00 86.15           C  
ATOM    540  C   VAL    65     -13.434   5.515  -1.156  1.00 86.15           C  
ATOM    541  O   VAL    65     -13.636   4.529  -0.443  1.00 86.15           O  
ATOM    542  CB  VAL    65     -12.458   7.771  -0.606  1.00 86.15           C  
ATOM    543  CG1 VAL    65     -12.760   9.185  -0.111  1.00 86.15           C  
ATOM    544  CG2 VAL    65     -11.406   7.105   0.280  1.00 86.15           C  
ATOM    545  N   LEU    66     -13.163   5.429  -2.371  1.00 81.72           N  
ATOM    546  CA  LEU    66     -12.525   4.209  -2.853  1.00 81.72           C  
ATOM    547  C   LEU    66     -11.077   4.130  -2.381  1.00 81.72           C  
ATOM    548  O   LEU    66     -10.184   4.709  -3.004  1.00 81.72           O  
ATOM    549  CB  LEU    66     -12.580   4.144  -4.382  1.00 81.72           C  
ATOM    550  CG  LEU    66     -12.068   2.853  -5.024  1.00 81.72           C  
ATOM    551  CD1 LEU    66     -12.867   1.656  -4.518  1.00 81.72           C  
ATOM    552  CD2 LEU    66     -12.141   2.947  -6.545  1.00 81.72           C  
ATOM    553  N   GLY    67     -10.888   3.465  -1.307  1.00 85.32           N  
ATOM    554  CA  GLY    67      -9.591   3.370  -0.655  1.00 85.32           C  
ATOM    555  C   GLY    67      -8.706   2.288  -1.244  1.00 85.32           C  
ATOM    556  O   GLY    67      -9.196   1.361  -1.892  1.00 85.32           O  
ATOM    557  N   VAL    68      -7.442   2.412  -1.021  1.00 86.38           N  
ATOM    558  CA  VAL    68      -6.458   1.441  -1.486  1.00 86.38           C  
ATOM    559  C   VAL    68      -6.585   0.150  -0.680  1.00 86.38           C  
ATOM    560  O   VAL    68      -6.477  -0.948  -1.233  1.00 86.38           O  
ATOM    561  CB  VAL    68      -5.019   1.995  -1.381  1.00 86.38           C  
ATOM    562  CG1 VAL    68      -4.010   0.987  -1.928  1.00 86.38           C  
ATOM    563  CG2 VAL    68      -4.905   3.326  -2.122  1.00 86.38           C  
ATOM    564  N   GLY    69      -6.781   0.354   0.698  1.00 86.77           N  
ATOM    565  CA  GLY    69      -6.826  -0.771   1.618  1.00 86.77           C  
ATOM    566  C   GLY    69      -5.469  -1.123   2.197  1.00 86.77           C  
ATOM    567  O   GLY    69      -4.908  -0.359   2.987  1.00 86.77           O  
ATOM    568  N   ASP    70      -4.950  -2.215   1.779  1.00 88.12           N  
ATOM    569  CA  ASP    70      -3.682  -2.696   2.319  1.00 88.12           C  
ATOM    570  C   ASP    70      -2.531  -1.774   1.921  1.00 88.12           C  
ATOM    571  O   ASP    70      -1.548  -2.222   1.327  1.00 88.12           O  
ATOM    572  CB  ASP    70      -3.402  -4.123   1.844  1.00 88.12           C  
ATOM    573  CG  ASP    70      -2.132  -4.708   2.438  1.00 88.12           C  
ATOM    574  OD1 ASP    70      -1.749  -4.317   3.562  1.00 88.12           O  
ATOM    575  OD2 ASP    70      -1.508  -5.564   1.776  1.00 88.12           O  
ATOM    576  N   LEU    71      -2.649  -0.486   2.225  1.00 93.74           N  
ATOM    577  CA  LEU    71      -1.672   0.528   1.846  1.00 93.74           C  
ATOM    578  C   LEU    71      -0.489   0.530   2.809  1.00 93.74           C  
ATOM    579  O   LEU    71      -0.676   0.528   4.028  1.00 93.74           O  
ATOM    580  CB  LEU    71      -2.322   1.914   1.814  1.00 93.74           C  
ATOM    581  CG  LEU    71      -1.425   3.073   1.378  1.00 93.74           C  
ATOM    582  CD1 LEU    71      -0.950   2.865  -0.056  1.00 93.74           C  
ATOM    583  CD2 LEU    71      -2.162   4.401   1.515  1.00 93.74           C  
ATOM    584  N   HIS    72       0.642   0.478   2.343  1.00 96.86           N  
ATOM    585  CA  HIS    72       1.870   0.588   3.122  1.00 96.86           C  
ATOM    586  C   HIS    72       2.967   1.284   2.325  1.00 96.86           C  
ATOM    587  O   HIS    72       2.794   1.567   1.137  1.00 96.86           O  
ATOM    588  CB  HIS    72       2.344  -0.795   3.572  1.00 96.86           C  
ATOM    589  CG  HIS    72       2.350  -1.813   2.477  1.00 96.86           C  
ATOM    590  ND1 HIS    72       3.326  -1.855   1.505  1.00 96.86           N  
ATOM    591  CD2 HIS    72       1.499  -2.829   2.203  1.00 96.86           C  
ATOM    592  CE1 HIS    72       3.073  -2.856   0.678  1.00 96.86           C  
ATOM    593  NE2 HIS    72       1.970  -3.463   1.079  1.00 96.86           N  
ATOM    594  N   VAL    73       4.138   1.607   3.050  1.00 97.08           N  
ATOM    595  CA  VAL    73       5.145   2.501   2.489  1.00 97.08           C  
ATOM    596  C   VAL    73       5.828   1.830   1.300  1.00 97.08           C  
ATOM    597  O   VAL    73       6.427   2.504   0.458  1.00 97.08           O  
ATOM    598  CB  VAL    73       6.195   2.908   3.547  1.00 97.08           C  
ATOM    599  CG1 VAL    73       5.574   3.824   4.600  1.00 97.08           C  
ATOM    600  CG2 VAL    73       6.799   1.667   4.203  1.00 97.08           C  
ATOM    601  N   GLU    74       5.776   0.491   1.124  1.00 93.85           N  
ATOM    602  CA  GLU    74       6.441  -0.171   0.006  1.00 93.85           C  
ATOM    603  C   GLU    74       5.498  -0.328  -1.183  1.00 93.85           C  
ATOM    604  O   GLU    74       5.833  -0.994  -2.165  1.00 93.85           O  
ATOM    605  CB  GLU    74       6.980  -1.538   0.434  1.00 93.85           C  
ATOM    606  CG  GLU    74       8.208  -1.463   1.328  1.00 93.85           C  
ATOM    607  CD  GLU    74       8.938  -2.791   1.459  1.00 93.85           C  
ATOM    608  OE1 GLU    74      10.170  -2.831   1.239  1.00 93.85           O  
ATOM    609  OE2 GLU    74       8.272  -3.799   1.783  1.00 93.85           O  
ATOM    610  N   ASN    75       4.253   0.281  -1.089  1.00 91.45           N  
ATOM    611  CA  ASN    75       3.303   0.233  -2.196  1.00 91.45           C  
ATOM    612  C   ASN    75       3.544   1.365  -3.190  1.00 91.45           C  
ATOM    613  O   ASN    75       2.723   1.602  -4.079  1.00 91.45           O  
ATOM    614  CB  ASN    75       1.866   0.282  -1.673  1.00 91.45           C  
ATOM    615  CG  ASN    75       1.391  -1.057  -1.143  1.00 91.45           C  
ATOM    616  OD1 ASN    75       0.292  -1.166  -0.594  1.00 91.45           O  
ATOM    617  ND2 ASN    75       2.217  -2.084  -1.304  1.00 91.45           N  
ATOM    618  N   PHE    76       4.526   2.127  -3.060  1.00 92.49           N  
ATOM    619  CA  PHE    76       4.763   3.273  -3.930  1.00 92.49           C  
ATOM    620  C   PHE    76       5.905   2.992  -4.898  1.00 92.49           C  
ATOM    621  O   PHE    76       6.919   2.404  -4.516  1.00 92.49           O  
ATOM    622  CB  PHE    76       5.073   4.524  -3.101  1.00 92.49           C  
ATOM    623  CG  PHE    76       3.928   4.979  -2.238  1.00 92.49           C  
ATOM    624  CD1 PHE    76       3.086   6.002  -2.657  1.00 92.49           C  
ATOM    625  CD2 PHE    76       3.692   4.384  -1.006  1.00 92.49           C  
ATOM    626  CE1 PHE    76       2.026   6.426  -1.860  1.00 92.49           C  
ATOM    627  CE2 PHE    76       2.635   4.802  -0.203  1.00 92.49           C  
ATOM    628  CZ  PHE    76       1.803   5.823  -0.632  1.00 92.49           C  
ATOM    629  N   GLY    77       5.673   3.416  -6.103  1.00 89.82           N  
ATOM    630  CA  GLY    77       6.688   3.228  -7.126  1.00 89.82           C  
ATOM    631  C   GLY    77       6.389   3.980  -8.409  1.00 89.82           C  
ATOM    632  O   GLY    77       5.788   5.056  -8.378  1.00 89.82           O  
ATOM    633  N   THR    78       6.991   3.471  -9.468  1.00 87.81           N  
ATOM    634  CA  THR    78       6.898   4.202 -10.727  1.00 87.81           C  
ATOM    635  C   THR    78       6.168   3.373 -11.781  1.00 87.81           C  
ATOM    636  O   THR    78       6.106   2.147 -11.680  1.00 87.81           O  
ATOM    637  CB  THR    78       8.292   4.591 -11.252  1.00 87.81           C  
ATOM    638  OG1 THR    78       9.035   3.401 -11.545  1.00 87.81           O  
ATOM    639  CG2 THR    78       9.058   5.413 -10.221  1.00 87.81           C  
ATOM    640  N   TRP    79       5.635   4.097 -12.762  1.00 83.30           N  
ATOM    641  CA  TRP    79       5.096   3.542 -13.999  1.00 83.30           C  
ATOM    642  C   TRP    79       4.892   4.635 -15.042  1.00 83.30           C  
ATOM    643  O   TRP    79       5.086   5.819 -14.756  1.00 83.30           O  
ATOM    644  CB  TRP    79       3.772   2.819 -13.733  1.00 83.30           C  
ATOM    645  CG  TRP    79       2.694   3.706 -13.186  1.00 83.30           C  
ATOM    646  CD1 TRP    79       2.536   4.107 -11.889  1.00 83.30           C  
ATOM    647  CD2 TRP    79       1.618   4.296 -13.922  1.00 83.30           C  
ATOM    648  NE1 TRP    79       1.427   4.913 -11.774  1.00 83.30           N  
ATOM    649  CE2 TRP    79       0.847   5.045 -13.006  1.00 83.30           C  
ATOM    650  CE3 TRP    79       1.233   4.265 -15.269  1.00 83.30           C  
ATOM    651  CZ2 TRP    79      -0.290   5.758 -13.396  1.00 83.30           C  
ATOM    652  CZ3 TRP    79       0.101   4.975 -15.654  1.00 83.30           C  
ATOM    653  CH2 TRP    79      -0.645   5.711 -14.719  1.00 83.30           C  
ATOM    654  N   ARG    80       4.593   4.219 -16.341  1.00 82.58           N  
ATOM    655  CA  ARG    80       4.307   5.173 -17.408  1.00 82.58           C  
ATOM    656  C   ARG    80       2.804   5.341 -17.604  1.00 82.58           C  
ATOM    657  O   ARG    80       2.065   4.356 -17.645  1.00 82.58           O  
ATOM    658  CB  ARG    80       4.960   4.727 -18.718  1.00 82.58           C  
ATOM    659  CG  ARG    80       6.472   4.882 -18.738  1.00 82.58           C  
ATOM    660  CD  ARG    80       7.039   4.712 -20.140  1.00 82.58           C  
ATOM    661  NE  ARG    80       8.495   4.816 -20.149  1.00 82.58           N  
ATOM    662  CZ  ARG    80       9.173   5.960 -20.138  1.00 82.58           C  
ATOM    663  NH1 ARG    80       8.537   7.126 -20.117  1.00 82.58           N  
ATOM    664  NH2 ARG    80      10.498   5.940 -20.148  1.00 82.58           N  
ATOM    665  N   ASP    81       2.369   6.496 -17.581  1.00 79.78           N  
ATOM    666  CA  ASP    81       0.955   6.772 -17.815  1.00 79.78           C  
ATOM    667  C   ASP    81       0.620   6.700 -19.303  1.00 79.78           C  
ATOM    668  O   ASP    81       1.443   6.260 -20.109  1.00 79.78           O  
ATOM    669  CB  ASP    81       0.577   8.146 -17.256  1.00 79.78           C  
ATOM    670  CG  ASP    81       1.275   9.289 -17.971  1.00 79.78           C  
ATOM    671  OD1 ASP    81       1.927   9.051 -19.012  1.00 79.78           O  
ATOM    672  OD2 ASP    81       1.176  10.438 -17.488  1.00 79.78           O  
ATOM    673  N   ALA    82      -0.549   7.019 -19.669  1.00 76.03           N  
ATOM    674  CA  ALA    82      -1.053   6.860 -21.031  1.00 76.03           C  
ATOM    675  C   ALA    82      -0.283   7.744 -22.008  1.00 76.03           C  
ATOM    676  O   ALA    82      -0.235   7.460 -23.207  1.00 76.03           O  
ATOM    677  CB  ALA    82      -2.544   7.184 -21.087  1.00 76.03           C  
ATOM    678  N   GLU    83       0.325   8.782 -21.510  1.00 83.68           N  
ATOM    679  CA  GLU    83       1.077   9.717 -22.341  1.00 83.68           C  
ATOM    680  C   GLU    83       2.551   9.329 -22.414  1.00 83.68           C  
ATOM    681  O   GLU    83       3.361  10.051 -22.999  1.00 83.68           O  
ATOM    682  CB  GLU    83       0.935  11.145 -21.808  1.00 83.68           C  
ATOM    683  CG  GLU    83      -0.449  11.744 -22.015  1.00 83.68           C  
ATOM    684  CD  GLU    83      -1.492  11.189 -21.058  1.00 83.68           C  
ATOM    685  OE1 GLU    83      -2.690  11.152 -21.421  1.00 83.68           O  
ATOM    686  OE2 GLU    83      -1.109  10.789 -19.936  1.00 83.68           O  
ATOM    687  N   GLY    84       2.901   8.235 -21.702  1.00 84.14           N  
ATOM    688  CA  GLY    84       4.270   7.748 -21.760  1.00 84.14           C  
ATOM    689  C   GLY    84       5.177   8.391 -20.727  1.00 84.14           C  
ATOM    690  O   GLY    84       6.396   8.211 -20.766  1.00 84.14           O  
ATOM    691  N   ARG    85       4.690   9.261 -19.906  1.00 88.17           N  
ATOM    692  CA  ARG    85       5.497   9.899 -18.871  1.00 88.17           C  
ATOM    693  C   ARG    85       5.705   8.963 -17.684  1.00 88.17           C  
ATOM    694  O   ARG    85       4.788   8.240 -17.290  1.00 88.17           O  
ATOM    695  CB  ARG    85       4.843  11.201 -18.403  1.00 88.17           C  
ATOM    696  CG  ARG    85       4.584  12.196 -19.523  1.00 88.17           C  
ATOM    697  CD  ARG    85       3.741  13.372 -19.048  1.00 88.17           C  
ATOM    698  NE  ARG    85       2.444  12.934 -18.541  1.00 88.17           N  
ATOM    699  CZ  ARG    85       1.476  13.750 -18.131  1.00 88.17           C  
ATOM    700  NH1 ARG    85       1.641  15.067 -18.161  1.00 88.17           N  
ATOM    701  NH2 ARG    85       0.334  13.245 -17.688  1.00 88.17           N  
ATOM    702  N   LEU    86       6.888   8.977 -17.127  1.00 87.47           N  
ATOM    703  CA  LEU    86       7.142   8.237 -15.896  1.00 87.47           C  
ATOM    704  C   LEU    86       6.548   8.962 -14.693  1.00 87.47           C  
ATOM    705  O   LEU    86       6.881  10.121 -14.436  1.00 87.47           O  
ATOM    706  CB  LEU    86       8.646   8.034 -15.693  1.00 87.47           C  
ATOM    707  CG  LEU    86       9.055   6.973 -14.670  1.00 87.47           C  
ATOM    708  CD1 LEU    86       8.639   5.587 -15.149  1.00 87.47           C  
ATOM    709  CD2 LEU    86      10.557   7.029 -14.413  1.00 87.47           C  
ATOM    710  N   VAL    87       5.688   8.315 -13.956  1.00 88.99           N  
ATOM    711  CA  VAL    87       4.981   9.004 -12.882  1.00 88.99           C  
ATOM    712  C   VAL    87       5.117   8.213 -11.583  1.00 88.99           C  
ATOM    713  O   VAL    87       5.499   7.040 -11.600  1.00 88.99           O  
ATOM    714  CB  VAL    87       3.489   9.210 -13.226  1.00 88.99           C  
ATOM    715  CG1 VAL    87       3.337  10.088 -14.468  1.00 88.99           C  
ATOM    716  CG2 VAL    87       2.798   7.863 -13.432  1.00 88.99           C  
ATOM    717  N   TRP    88       4.844   8.883 -10.414  1.00 90.84           N  
ATOM    718  CA  TRP    88       4.790   8.345  -9.059  1.00 90.84           C  
ATOM    719  C   TRP    88       3.390   7.841  -8.728  1.00 90.84           C  
ATOM    720  O   TRP    88       2.403   8.552  -8.935  1.00 90.84           O  
ATOM    721  CB  TRP    88       5.219   9.405  -8.041  1.00 90.84           C  
ATOM    722  CG  TRP    88       5.119   8.956  -6.614  1.00 90.84           C  
ATOM    723  CD1 TRP    88       4.304   9.468  -5.644  1.00 90.84           C  
ATOM    724  CD2 TRP    88       5.866   7.903  -5.996  1.00 90.84           C  
ATOM    725  NE1 TRP    88       4.498   8.797  -4.459  1.00 90.84           N  
ATOM    726  CE2 TRP    88       5.451   7.832  -4.647  1.00 90.84           C  
ATOM    727  CE3 TRP    88       6.847   7.011  -6.452  1.00 90.84           C  
ATOM    728  CZ2 TRP    88       5.984   6.903  -3.750  1.00 90.84           C  
ATOM    729  CZ3 TRP    88       7.376   6.088  -5.557  1.00 90.84           C  
ATOM    730  CH2 TRP    88       6.942   6.043  -4.222  1.00 90.84           C  
ATOM    731  N   GLY    89       3.379   6.571  -8.298  1.00 88.90           N  
ATOM    732  CA  GLY    89       2.039   6.072  -8.032  1.00 88.90           C  
ATOM    733  C   GLY    89       2.008   4.973  -6.987  1.00 88.90           C  
ATOM    734  O   GLY    89       3.034   4.653  -6.385  1.00 88.90           O  
ATOM    735  N   ILE    90       0.821   4.516  -6.629  1.00 88.11           N  
ATOM    736  CA  ILE    90       0.552   3.430  -5.693  1.00 88.11           C  
ATOM    737  C   ILE    90       0.235   2.151  -6.465  1.00 88.11           C  
ATOM    738  O   ILE    90      -0.448   2.190  -7.491  1.00 88.11           O  
ATOM    739  CB  ILE    90      -0.611   3.781  -4.739  1.00 88.11           C  
ATOM    740  CG1 ILE    90      -0.276   5.040  -3.929  1.00 88.11           C  
ATOM    741  CG2 ILE    90      -0.926   2.602  -3.813  1.00 88.11           C  
ATOM    742  CD1 ILE    90      -1.418   5.533  -3.051  1.00 88.11           C  
ATOM    743  N   ASN    91       0.753   1.135  -5.978  1.00 81.66           N  
ATOM    744  CA  ASN    91       0.417  -0.172  -6.533  1.00 81.66           C  
ATOM    745  C   ASN    91      -0.320  -1.040  -5.517  1.00 81.66           C  
ATOM    746  O   ASN    91      -0.618  -0.589  -4.409  1.00 81.66           O  
ATOM    747  CB  ASN    91       1.678  -0.886  -7.025  1.00 81.66           C  
ATOM    748  CG  ASN    91       2.642  -1.210  -5.902  1.00 81.66           C  
ATOM    749  OD1 ASN    91       2.379  -0.909  -4.734  1.00 81.66           O  
ATOM    750  ND2 ASN    91       3.767  -1.828  -6.244  1.00 81.66           N  
ATOM    751  N   ASP    92      -0.855  -2.074  -6.058  1.00 80.13           N  
ATOM    752  CA  ASP    92      -1.426  -3.180  -5.295  1.00 80.13           C  
ATOM    753  C   ASP    92      -2.799  -2.811  -4.738  1.00 80.13           C  
ATOM    754  O   ASP    92      -2.961  -2.657  -3.525  1.00 80.13           O  
ATOM    755  CB  ASP    92      -0.488  -3.588  -4.157  1.00 80.13           C  
ATOM    756  CG  ASP    92      -0.828  -4.945  -3.566  1.00 80.13           C  
ATOM    757  OD1 ASP    92      -1.673  -5.666  -4.139  1.00 80.13           O  
ATOM    758  OD2 ASP    92      -0.247  -5.295  -2.516  1.00 80.13           O  
ATOM    759  N   PHE    93      -3.850  -2.793  -5.538  1.00 79.03           N  
ATOM    760  CA  PHE    93      -5.224  -2.445  -5.196  1.00 79.03           C  
ATOM    761  C   PHE    93      -6.062  -3.700  -4.978  1.00 79.03           C  
ATOM    762  O   PHE    93      -7.277  -3.686  -5.191  1.00 79.03           O  
ATOM    763  CB  PHE    93      -5.851  -1.580  -6.293  1.00 79.03           C  
ATOM    764  CG  PHE    93      -5.385  -0.149  -6.277  1.00 79.03           C  
ATOM    765  CD1 PHE    93      -6.149   0.839  -5.666  1.00 79.03           C  
ATOM    766  CD2 PHE    93      -4.183   0.209  -6.874  1.00 79.03           C  
ATOM    767  CE1 PHE    93      -5.720   2.164  -5.650  1.00 79.03           C  
ATOM    768  CE2 PHE    93      -3.748   1.532  -6.862  1.00 79.03           C  
ATOM    769  CZ  PHE    93      -4.519   2.508  -6.250  1.00 79.03           C  
ATOM    770  N   ASP    94      -5.360  -4.791  -4.520  1.00 75.15           N  
ATOM    771  CA  ASP    94      -6.052  -6.065  -4.350  1.00 75.15           C  
ATOM    772  C   ASP    94      -7.088  -5.983  -3.232  1.00 75.15           C  
ATOM    773  O   ASP    94      -8.053  -6.750  -3.215  1.00 75.15           O  
ATOM    774  CB  ASP    94      -5.050  -7.184  -4.058  1.00 75.15           C  
ATOM    775  CG  ASP    94      -4.249  -7.598  -5.279  1.00 75.15           C  
ATOM    776  OD1 ASP    94      -4.556  -7.129  -6.397  1.00 75.15           O  
ATOM    777  OD2 ASP    94      -3.305  -8.402  -5.124  1.00 75.15           O  
ATOM    778  N   GLU    95      -6.875  -4.999  -2.327  1.00 77.45           N  
ATOM    779  CA  GLU    95      -7.787  -4.886  -1.192  1.00 77.45           C  
ATOM    780  C   GLU    95      -8.568  -3.576  -1.240  1.00 77.45           C  
ATOM    781  O   GLU    95      -9.047  -3.095  -0.211  1.00 77.45           O  
ATOM    782  CB  GLU    95      -7.018  -4.992   0.127  1.00 77.45           C  
ATOM    783  CG  GLU    95      -6.313  -6.327   0.322  1.00 77.45           C  
ATOM    784  CD  GLU    95      -7.267  -7.469   0.635  1.00 77.45           C  
ATOM    785  OE1 GLU    95      -6.822  -8.638   0.671  1.00 77.45           O  
ATOM    786  OE2 GLU    95      -8.469  -7.192   0.844  1.00 77.45           O  
ATOM    787  N   ALA    96      -8.589  -3.014  -2.467  1.00 78.45           N  
ATOM    788  CA  ALA    96      -9.316  -1.757  -2.624  1.00 78.45           C  
ATOM    789  C   ALA    96     -10.813  -1.958  -2.404  1.00 78.45           C  
ATOM    790  O   ALA    96     -11.377  -2.974  -2.817  1.00 78.45           O  
ATOM    791  CB  ALA    96      -9.060  -1.163  -4.007  1.00 78.45           C  
ATOM    792  N   ALA    97     -11.387  -1.029  -1.708  1.00 75.14           N  
ATOM    793  CA  ALA    97     -12.815  -0.992  -1.403  1.00 75.14           C  
ATOM    794  C   ALA    97     -13.223   0.372  -0.855  1.00 75.14           C  
ATOM    795  O   ALA    97     -12.412   1.300  -0.812  1.00 75.14           O  
ATOM    796  CB  ALA    97     -13.175  -2.092  -0.408  1.00 75.14           C  
ATOM    797  N   HIS    98     -14.559   0.500  -0.631  1.00 77.55           N  
ATOM    798  CA  HIS    98     -15.036   1.733  -0.016  1.00 77.55           C  
ATOM    799  C   HIS    98     -14.767   1.741   1.485  1.00 77.55           C  
ATOM    800  O   HIS    98     -15.277   0.888   2.215  1.00 77.55           O  
ATOM    801  CB  HIS    98     -16.530   1.922  -0.283  1.00 77.55           C  
ATOM    802  CG  HIS    98     -16.850   2.240  -1.709  1.00 77.55           C  
ATOM    803  ND1 HIS    98     -16.802   3.521  -2.215  1.00 77.55           N  
ATOM    804  CD2 HIS    98     -17.219   1.440  -2.737  1.00 77.55           C  
ATOM    805  CE1 HIS    98     -17.130   3.495  -3.496  1.00 77.55           C  
ATOM    806  NE2 HIS    98     -17.388   2.244  -3.837  1.00 77.55           N  
ATOM    807  N   PHE    99     -13.876   2.634   1.844  1.00 83.59           N  
ATOM    808  CA  PHE    99     -13.458   2.845   3.225  1.00 83.59           C  
ATOM    809  C   PHE    99     -13.493   4.326   3.581  1.00 83.59           C  
ATOM    810  O   PHE    99     -13.432   5.184   2.698  1.00 83.59           O  
ATOM    811  CB  PHE    99     -12.052   2.283   3.454  1.00 83.59           C  
ATOM    812  CG  PHE    99     -11.944   0.801   3.218  1.00 83.59           C  
ATOM    813  CD1 PHE    99     -12.709  -0.091   3.959  1.00 83.59           C  
ATOM    814  CD2 PHE    99     -11.078   0.300   2.256  1.00 83.59           C  
ATOM    815  CE1 PHE    99     -12.611  -1.464   3.743  1.00 83.59           C  
ATOM    816  CE2 PHE    99     -10.975  -1.070   2.034  1.00 83.59           C  
ATOM    817  CZ  PHE    99     -11.742  -1.950   2.780  1.00 83.59           C  
ATOM    818  N   PRO   100     -13.676   4.572   4.936  1.00 90.15           N  
ATOM    819  CA  PRO   100     -13.348   5.946   5.322  1.00 90.15           C  
ATOM    820  C   PRO   100     -11.966   6.380   4.842  1.00 90.15           C  
ATOM    821  O   PRO   100     -11.015   5.596   4.898  1.00 90.15           O  
ATOM    822  CB  PRO   100     -13.408   5.907   6.851  1.00 90.15           C  
ATOM    823  CG  PRO   100     -14.213   4.690   7.171  1.00 90.15           C  
ATOM    824  CD  PRO   100     -13.988   3.671   6.091  1.00 90.15           C  
ATOM    825  N   TYR   101     -11.887   7.570   4.424  1.00 93.47           N  
ATOM    826  CA  TYR   101     -10.627   8.015   3.838  1.00 93.47           C  
ATOM    827  C   TYR   101      -9.484   7.881   4.837  1.00 93.47           C  
ATOM    828  O   TYR   101      -8.324   7.733   4.446  1.00 93.47           O  
ATOM    829  CB  TYR   101     -10.738   9.467   3.363  1.00 93.47           C  
ATOM    830  CG  TYR   101     -10.668  10.479   4.481  1.00 93.47           C  
ATOM    831  CD1 TYR   101     -11.813  10.851   5.182  1.00 93.47           C  
ATOM    832  CD2 TYR   101      -9.458  11.064   4.838  1.00 93.47           C  
ATOM    833  CE1 TYR   101     -11.754  11.785   6.212  1.00 93.47           C  
ATOM    834  CE2 TYR   101      -9.387  11.999   5.866  1.00 93.47           C  
ATOM    835  CZ  TYR   101     -10.538  12.352   6.546  1.00 93.47           C  
ATOM    836  OH  TYR   101     -10.474  13.276   7.565  1.00 93.47           O  
ATOM    837  N   THR   102      -9.837   7.904   6.151  1.00 96.89           N  
ATOM    838  CA  THR   102      -8.823   7.868   7.199  1.00 96.89           C  
ATOM    839  C   THR   102      -8.154   6.498   7.259  1.00 96.89           C  
ATOM    840  O   THR   102      -7.050   6.363   7.791  1.00 96.89           O  
ATOM    841  CB  THR   102      -9.428   8.208   8.574  1.00 96.89           C  
ATOM    842  OG1 THR   102     -10.609   7.422   8.777  1.00 96.89           O  
ATOM    843  CG2 THR   102      -9.793   9.686   8.665  1.00 96.89           C  
ATOM    844  N   LEU   103      -8.845   5.480   6.810  1.00 94.27           N  
ATOM    845  CA  LEU   103      -8.260   4.145   6.873  1.00 94.27           C  
ATOM    846  C   LEU   103      -6.925   4.101   6.138  1.00 94.27           C  
ATOM    847  O   LEU   103      -5.921   3.647   6.691  1.00 94.27           O  
ATOM    848  CB  LEU   103      -9.219   3.111   6.276  1.00 94.27           C  
ATOM    849  CG  LEU   103      -8.773   1.651   6.350  1.00 94.27           C  
ATOM    850  CD1 LEU   103      -9.982   0.733   6.488  1.00 94.27           C  
ATOM    851  CD2 LEU   103      -7.952   1.280   5.120  1.00 94.27           C  
ATOM    852  N   ASP   104      -6.889   4.590   4.896  1.00 95.16           N  
ATOM    853  CA  ASP   104      -5.650   4.528   4.126  1.00 95.16           C  
ATOM    854  C   ASP   104      -4.556   5.370   4.778  1.00 95.16           C  
ATOM    855  O   ASP   104      -3.399   4.948   4.847  1.00 95.16           O  
ATOM    856  CB  ASP   104      -5.888   4.997   2.689  1.00 95.16           C  
ATOM    857  CG  ASP   104      -6.447   3.905   1.793  1.00 95.16           C  
ATOM    858  OD1 ASP   104      -6.400   2.717   2.178  1.00 95.16           O  
ATOM    859  OD2 ASP   104      -6.937   4.236   0.692  1.00 95.16           O  
ATOM    860  N   ILE   105      -4.886   6.627   5.278  1.00 97.90           N  
ATOM    861  CA  ILE   105      -3.853   7.506   5.817  1.00 97.90           C  
ATOM    862  C   ILE   105      -3.350   6.954   7.149  1.00 97.90           C  
ATOM    863  O   ILE   105      -2.153   7.014   7.440  1.00 97.90           O  
ATOM    864  CB  ILE   105      -4.376   8.949   5.997  1.00 97.90           C  
ATOM    865  CG1 ILE   105      -5.653   8.952   6.844  1.00 97.90           C  
ATOM    866  CG2 ILE   105      -4.619   9.608   4.637  1.00 97.90           C  
ATOM    867  CD1 ILE   105      -6.215  10.342   7.111  1.00 97.90           C  
ATOM    868  N   ILE   106      -4.247   6.330   7.982  1.00 98.31           N  
ATOM    869  CA  ILE   106      -3.825   5.730   9.243  1.00 98.31           C  
ATOM    870  C   ILE   106      -2.991   4.481   8.967  1.00 98.31           C  
ATOM    871  O   ILE   106      -1.966   4.257   9.614  1.00 98.31           O  
ATOM    872  CB  ILE   106      -5.037   5.379  10.135  1.00 98.31           C  
ATOM    873  CG1 ILE   106      -5.707   6.657  10.653  1.00 98.31           C  
ATOM    874  CG2 ILE   106      -4.609   4.477  11.296  1.00 98.31           C  
ATOM    875  CD1 ILE   106      -7.066   6.426  11.298  1.00 98.31           C  
ATOM    876  N   ARG   107      -3.483   3.723   7.962  1.00 97.60           N  
ATOM    877  CA  ARG   107      -2.723   2.526   7.617  1.00 97.60           C  
ATOM    878  C   ARG   107      -1.319   2.886   7.143  1.00 97.60           C  
ATOM    879  O   ARG   107      -0.342   2.245   7.536  1.00 97.60           O  
ATOM    880  CB  ARG   107      -3.449   1.720   6.538  1.00 97.60           C  
ATOM    881  CG  ARG   107      -2.751   0.422   6.163  1.00 97.60           C  
ATOM    882  CD  ARG   107      -2.867  -0.620   7.267  1.00 97.60           C  
ATOM    883  NE  ARG   107      -2.373  -1.923   6.831  1.00 97.60           N  
ATOM    884  CZ  ARG   107      -1.711  -2.779   7.604  1.00 97.60           C  
ATOM    885  NH1 ARG   107      -1.449  -2.485   8.872  1.00 97.60           N  
ATOM    886  NH2 ARG   107      -1.306  -3.939   7.105  1.00 97.60           N  
ATOM    887  N   LEU   108      -1.255   3.836   6.241  1.00 98.55           N  
ATOM    888  CA  LEU   108       0.044   4.301   5.768  1.00 98.55           C  
ATOM    889  C   LEU   108       0.904   4.786   6.930  1.00 98.55           C  
ATOM    890  O   LEU   108       2.084   4.441   7.022  1.00 98.55           O  
ATOM    891  CB  LEU   108      -0.129   5.424   4.742  1.00 98.55           C  
ATOM    892  CG  LEU   108       1.157   6.027   4.173  1.00 98.55           C  
ATOM    893  CD1 LEU   108       2.003   4.943   3.512  1.00 98.55           C  
ATOM    894  CD2 LEU   108       0.834   7.139   3.182  1.00 98.55           C  
ATOM    895  N   ALA   109       0.379   5.545   7.888  1.00 98.74           N  
ATOM    896  CA  ALA   109       1.099   6.034   9.060  1.00 98.74           C  
ATOM    897  C   ALA   109       1.548   4.879   9.950  1.00 98.74           C  
ATOM    898  O   ALA   109       2.661   4.891  10.480  1.00 98.74           O  
ATOM    899  CB  ALA   109       0.227   7.005   9.853  1.00 98.74           C  
ATOM    900  N   THR   110       0.672   3.933  10.105  1.00 98.62           N  
ATOM    901  CA  THR   110       1.025   2.750  10.881  1.00 98.62           C  
ATOM    902  C   THR   110       2.259   2.069  10.297  1.00 98.62           C  
ATOM    903  O   THR   110       3.197   1.740  11.026  1.00 98.62           O  
ATOM    904  CB  THR   110      -0.142   1.747  10.934  1.00 98.62           C  
ATOM    905  OG1 THR   110      -1.278   2.377  11.540  1.00 98.62           O  
ATOM    906  CG2 THR   110       0.232   0.510  11.744  1.00 98.62           C  
ATOM    907  N   SER   111       2.270   1.887   8.965  1.00 98.44           N  
ATOM    908  CA  SER   111       3.400   1.237   8.310  1.00 98.44           C  
ATOM    909  C   SER   111       4.675   2.060   8.462  1.00 98.44           C  
ATOM    910  O   SER   111       5.760   1.505   8.651  1.00 98.44           O  
ATOM    911  CB  SER   111       3.103   1.011   6.827  1.00 98.44           C  
ATOM    912  OG  SER   111       3.214   2.224   6.101  1.00 98.44           O  
ATOM    913  N   ALA   112       4.592   3.359   8.374  1.00 98.53           N  
ATOM    914  CA  ALA   112       5.750   4.235   8.528  1.00 98.53           C  
ATOM    915  C   ALA   112       6.341   4.123   9.930  1.00 98.53           C  
ATOM    916  O   ALA   112       7.561   4.033  10.091  1.00 98.53           O  
ATOM    917  CB  ALA   112       5.365   5.682   8.230  1.00 98.53           C  
ATOM    918  N   ILE   113       5.471   4.096  10.904  1.00 98.61           N  
ATOM    919  CA  ILE   113       5.926   4.022  12.288  1.00 98.61           C  
ATOM    920  C   ILE   113       6.639   2.692  12.526  1.00 98.61           C  
ATOM    921  O   ILE   113       7.699   2.653  13.155  1.00 98.61           O  
ATOM    922  CB  ILE   113       4.752   4.186  13.279  1.00 98.61           C  
ATOM    923  CG1 ILE   113       4.195   5.613  13.215  1.00 98.61           C  
ATOM    924  CG2 ILE   113       5.193   3.832  14.702  1.00 98.61           C  
ATOM    925  CD1 ILE   113       2.887   5.801  13.971  1.00 98.61           C  
ATOM    926  N   LEU   114       6.057   1.620  12.006  1.00 98.26           N  
ATOM    927  CA  LEU   114       6.738   0.337  12.138  1.00 98.26           C  
ATOM    928  C   LEU   114       8.093   0.367  11.439  1.00 98.26           C  
ATOM    929  O   LEU   114       9.076  -0.170  11.956  1.00 98.26           O  
ATOM    930  CB  LEU   114       5.877  -0.789  11.559  1.00 98.26           C  
ATOM    931  CG  LEU   114       4.695  -1.246  12.415  1.00 98.26           C  
ATOM    932  CD1 LEU   114       3.832  -2.237  11.641  1.00 98.26           C  
ATOM    933  CD2 LEU   114       5.186  -1.863  13.721  1.00 98.26           C  
ATOM    934  N   ALA   115       8.150   0.972  10.283  1.00 97.79           N  
ATOM    935  CA  ALA   115       9.414   1.096   9.561  1.00 97.79           C  
ATOM    936  C   ALA   115      10.427   1.906  10.365  1.00 97.79           C  
ATOM    937  O   ALA   115      11.625   1.614  10.339  1.00 97.79           O  
ATOM    938  CB  ALA   115       9.186   1.740   8.196  1.00 97.79           C  
ATOM    939  N   ILE   116       9.975   2.922  11.048  1.00 97.87           N  
ATOM    940  CA  ILE   116      10.819   3.734  11.919  1.00 97.87           C  
ATOM    941  C   ILE   116      11.344   2.879  13.071  1.00 97.87           C  
ATOM    942  O   ILE   116      12.544   2.879  13.355  1.00 97.87           O  
ATOM    943  CB  ILE   116      10.053   4.959  12.467  1.00 97.87           C  
ATOM    944  CG1 ILE   116       9.797   5.973  11.346  1.00 97.87           C  
ATOM    945  CG2 ILE   116      10.821   5.603  13.625  1.00 97.87           C  
ATOM    946  CD1 ILE   116       8.734   7.010  11.680  1.00 97.87           C  
ATOM    947  N   GLU   117      10.458   2.119  13.667  1.00 97.76           N  
ATOM    948  CA  GLU   117      10.836   1.294  14.811  1.00 97.76           C  
ATOM    949  C   GLU   117      11.851   0.227  14.411  1.00 97.76           C  
ATOM    950  O   GLU   117      12.690  -0.174  15.221  1.00 97.76           O  
ATOM    951  CB  GLU   117       9.601   0.638  15.432  1.00 97.76           C  
ATOM    952  CG  GLU   117       8.682   1.614  16.153  1.00 97.76           C  
ATOM    953  CD  GLU   117       7.501   0.937  16.830  1.00 97.76           C  
ATOM    954  OE1 GLU   117       6.740   1.623  17.550  1.00 97.76           O  
ATOM    955  OE2 GLU   117       7.336  -0.288  16.641  1.00 97.76           O  
ATOM    956  N   GLU   118      11.797  -0.196  13.149  1.00 96.57           N  
ATOM    957  CA  GLU   118      12.709  -1.234  12.676  1.00 96.57           C  
ATOM    958  C   GLU   118      13.925  -0.626  11.983  1.00 96.57           C  
ATOM    959  O   GLU   118      14.639  -1.316  11.252  1.00 96.57           O  
ATOM    960  CB  GLU   118      11.986  -2.192  11.726  1.00 96.57           C  
ATOM    961  CG  GLU   118      10.919  -3.041  12.402  1.00 96.57           C  
ATOM    962  CD  GLU   118      10.335  -4.108  11.491  1.00 96.57           C  
ATOM    963  OE1 GLU   118       9.472  -4.891  11.949  1.00 96.57           O  
ATOM    964  OE2 GLU   118      10.745  -4.164  10.310  1.00 96.57           O  
ATOM    965  N   ASN   119      14.088   0.686  12.039  1.00 95.26           N  
ATOM    966  CA  ASN   119      15.245   1.474  11.628  1.00 95.26           C  
ATOM    967  C   ASN   119      15.373   1.534  10.109  1.00 95.26           C  
ATOM    968  O   ASN   119      16.482   1.618   9.578  1.00 95.26           O  
ATOM    969  CB  ASN   119      16.526   0.910  12.247  1.00 95.26           C  
ATOM    970  CG  ASN   119      16.569   1.076  13.753  1.00 95.26           C  
ATOM    971  OD1 ASN   119      16.272   2.151  14.281  1.00 95.26           O  
ATOM    972  ND2 ASN   119      16.939   0.012  14.457  1.00 95.26           N  
ATOM    973  N   HIS   120      14.184   1.368   9.451  1.00 95.84           N  
ATOM    974  CA  HIS   120      14.197   1.561   8.005  1.00 95.84           C  
ATOM    975  C   HIS   120      14.023   3.032   7.644  1.00 95.84           C  
ATOM    976  O   HIS   120      14.410   3.458   6.554  1.00 95.84           O  
ATOM    977  CB  HIS   120      13.101   0.724   7.343  1.00 95.84           C  
ATOM    978  CG  HIS   120      13.316  -0.751   7.465  1.00 95.84           C  
ATOM    979  ND1 HIS   120      14.386  -1.397   6.883  1.00 95.84           N  
ATOM    980  CD2 HIS   120      12.599  -1.704   8.104  1.00 95.84           C  
ATOM    981  CE1 HIS   120      14.316  -2.688   7.160  1.00 95.84           C  
ATOM    982  NE2 HIS   120      13.241  -2.901   7.899  1.00 95.84           N  
ATOM    983  N   LEU   121      13.383   3.786   8.464  1.00 96.16           N  
ATOM    984  CA  LEU   121      13.224   5.235   8.396  1.00 96.16           C  
ATOM    985  C   LEU   121      13.757   5.900   9.661  1.00 96.16           C  
ATOM    986  O   LEU   121      13.643   5.343  10.756  1.00 96.16           O  
ATOM    987  CB  LEU   121      11.753   5.604   8.192  1.00 96.16           C  
ATOM    988  CG  LEU   121      11.083   5.051   6.933  1.00 96.16           C  
ATOM    989  CD1 LEU   121       9.596   5.387   6.932  1.00 96.16           C  
ATOM    990  CD2 LEU   121      11.761   5.599   5.681  1.00 96.16           C  
ATOM    991  N   HIS   122      14.310   7.083   9.561  1.00 96.44           N  
ATOM    992  CA  HIS   122      14.923   7.744  10.708  1.00 96.44           C  
ATOM    993  C   HIS   122      14.223   9.062  11.023  1.00 96.44           C  
ATOM    994  O   HIS   122      14.843  10.126  10.971  1.00 96.44           O  
ATOM    995  CB  HIS   122      16.412   7.987  10.455  1.00 96.44           C  
ATOM    996  CG  HIS   122      17.157   6.760  10.035  1.00 96.44           C  
ATOM    997  ND1 HIS   122      17.324   6.408   8.713  1.00 96.44           N  
ATOM    998  CD2 HIS   122      17.781   5.806  10.764  1.00 96.44           C  
ATOM    999  CE1 HIS   122      18.021   5.286   8.648  1.00 96.44           C  
ATOM   1000  NE2 HIS   122      18.311   4.900   9.878  1.00 96.44           N  
ATOM   1001  N   LEU   123      12.991   9.017  11.149  1.00 96.60           N  
ATOM   1002  CA  LEU   123      12.105  10.098  11.566  1.00 96.60           C  
ATOM   1003  C   LEU   123      11.412   9.756  12.881  1.00 96.60           C  
ATOM   1004  O   LEU   123      11.384   8.592  13.288  1.00 96.60           O  
ATOM   1005  CB  LEU   123      11.059  10.381  10.484  1.00 96.60           C  
ATOM   1006  CG  LEU   123      11.597  10.802   9.116  1.00 96.60           C  
ATOM   1007  CD1 LEU   123      10.496  10.713   8.064  1.00 96.60           C  
ATOM   1008  CD2 LEU   123      12.171  12.214   9.178  1.00 96.60           C  
ATOM   1009  N   SER   124      10.979  10.800  13.587  1.00 97.82           N  
ATOM   1010  CA  SER   124      10.037  10.532  14.669  1.00 97.82           C  
ATOM   1011  C   SER   124       8.644  10.230  14.128  1.00 97.82           C  
ATOM   1012  O   SER   124       8.319  10.596  12.996  1.00 97.82           O  
ATOM   1013  CB  SER   124       9.974  11.720  15.631  1.00 97.82           C  
ATOM   1014  OG  SER   124       9.317  12.821  15.027  1.00 97.82           O  
ATOM   1015  N   ALA   125       7.820   9.638  14.942  1.00 98.27           N  
ATOM   1016  CA  ALA   125       6.441   9.360  14.550  1.00 98.27           C  
ATOM   1017  C   ALA   125       5.679  10.652  14.269  1.00 98.27           C  
ATOM   1018  O   ALA   125       4.881  10.718  13.332  1.00 98.27           O  
ATOM   1019  CB  ALA   125       5.731   8.554  15.636  1.00 98.27           C  
ATOM   1020  N   ASP   126       6.007  11.665  15.000  1.00 98.33           N  
ATOM   1021  CA  ASP   126       5.348  12.957  14.833  1.00 98.33           C  
ATOM   1022  C   ASP   126       5.650  13.553  13.460  1.00 98.33           C  
ATOM   1023  O   ASP   126       4.740  13.994  12.755  1.00 98.33           O  
ATOM   1024  CB  ASP   126       5.780  13.927  15.934  1.00 98.33           C  
ATOM   1025  CG  ASP   126       5.137  13.624  17.276  1.00 98.33           C  
ATOM   1026  OD1 ASP   126       4.505  12.556  17.423  1.00 98.33           O  
ATOM   1027  OD2 ASP   126       5.261  14.464  18.194  1.00 98.33           O  
ATOM   1028  N   VAL   127       6.860  13.506  13.110  1.00 98.47           N  
ATOM   1029  CA  VAL   127       7.269  14.078  11.832  1.00 98.47           C  
ATOM   1030  C   VAL   127       6.674  13.262  10.686  1.00 98.47           C  
ATOM   1031  O   VAL   127       6.176  13.825   9.708  1.00 98.47           O  
ATOM   1032  CB  VAL   127       8.808  14.136  11.702  1.00 98.47           C  
ATOM   1033  CG1 VAL   127       9.215  14.581  10.298  1.00 98.47           C  
ATOM   1034  CG2 VAL   127       9.397  15.073  12.755  1.00 98.47           C  
ATOM   1035  N   ALA   128       6.630  11.969  10.824  1.00 98.59           N  
ATOM   1036  CA  ALA   128       6.099  11.087   9.788  1.00 98.59           C  
ATOM   1037  C   ALA   128       4.613  11.346   9.557  1.00 98.59           C  
ATOM   1038  O   ALA   128       4.179  11.534   8.418  1.00 98.59           O  
ATOM   1039  CB  ALA   128       6.329   9.626  10.165  1.00 98.59           C  
ATOM   1040  N   CYS   129       3.852  11.449  10.627  1.00 98.65           N  
ATOM   1041  CA  CYS   129       2.410  11.641  10.531  1.00 98.65           C  
ATOM   1042  C   CYS   129       2.079  13.031   9.999  1.00 98.65           C  
ATOM   1043  O   CYS   129       1.151  13.191   9.204  1.00 98.65           O  
ATOM   1044  CB  CYS   129       1.749  11.436  11.893  1.00 98.65           C  
ATOM   1045  SG  CYS   129       1.768   9.721  12.461  1.00 98.65           S  
ATOM   1046  N   THR   130       2.893  13.972  10.424  1.00 98.64           N  
ATOM   1047  CA  THR   130       2.691  15.329   9.929  1.00 98.64           C  
ATOM   1048  C   THR   130       2.939  15.399   8.425  1.00 98.64           C  
ATOM   1049  O   THR   130       2.131  15.961   7.683  1.00 98.64           O  
ATOM   1050  CB  THR   130       3.612  16.330  10.651  1.00 98.64           C  
ATOM   1051  OG1 THR   130       3.296  16.338  12.049  1.00 98.64           O  
ATOM   1052  CG2 THR   130       3.438  17.738  10.094  1.00 98.64           C  
ATOM   1053  N   ALA   131       4.001  14.831   7.963  1.00 98.68           N  
ATOM   1054  CA  ALA   131       4.345  14.858   6.543  1.00 98.68           C  
ATOM   1055  C   ALA   131       3.258  14.196   5.702  1.00 98.68           C  
ATOM   1056  O   ALA   131       2.847  14.735   4.672  1.00 98.68           O  
ATOM   1057  CB  ALA   131       5.688  14.171   6.308  1.00 98.68           C  
ATOM   1058  N   ILE   132       2.800  13.037   6.131  1.00 98.70           N  
ATOM   1059  CA  ILE   132       1.775  12.292   5.408  1.00 98.70           C  
ATOM   1060  C   ILE   132       0.496  13.122   5.323  1.00 98.70           C  
ATOM   1061  O   ILE   132      -0.072  13.290   4.241  1.00 98.70           O  
ATOM   1062  CB  ILE   132       1.487  10.931   6.079  1.00 98.70           C  
ATOM   1063  CG1 ILE   132       2.662   9.970   5.863  1.00 98.70           C  
ATOM   1064  CG2 ILE   132       0.183  10.330   5.545  1.00 98.70           C  
ATOM   1065  CD1 ILE   132       2.606   8.719   6.731  1.00 98.70           C  
ATOM   1066  N   LEU   133       0.076  13.693   6.448  1.00 98.63           N  
ATOM   1067  CA  LEU   133      -1.165  14.459   6.493  1.00 98.63           C  
ATOM   1068  C   LEU   133      -1.054  15.725   5.650  1.00 98.63           C  
ATOM   1069  O   LEU   133      -1.981  16.068   4.913  1.00 98.63           O  
ATOM   1070  CB  LEU   133      -1.518  14.823   7.937  1.00 98.63           C  
ATOM   1071  CG  LEU   133      -2.846  15.552   8.147  1.00 98.63           C  
ATOM   1072  CD1 LEU   133      -3.991  14.758   7.528  1.00 98.63           C  
ATOM   1073  CD2 LEU   133      -3.096  15.791   9.632  1.00 98.63           C  
ATOM   1074  N   GLU   134       0.064  16.382   5.707  1.00 98.46           N  
ATOM   1075  CA  GLU   134       0.254  17.603   4.928  1.00 98.46           C  
ATOM   1076  C   GLU   134       0.253  17.307   3.431  1.00 98.46           C  
ATOM   1077  O   GLU   134      -0.324  18.061   2.645  1.00 98.46           O  
ATOM   1078  CB  GLU   134       1.558  18.298   5.327  1.00 98.46           C  
ATOM   1079  CG  GLU   134       1.492  19.005   6.672  1.00 98.46           C  
ATOM   1080  CD  GLU   134       2.791  19.700   7.050  1.00 98.46           C  
ATOM   1081  OE1 GLU   134       2.794  20.498   8.014  1.00 98.46           O  
ATOM   1082  OE2 GLU   134       3.813  19.444   6.375  1.00 98.46           O  
ATOM   1083  N   GLY   135       0.965  16.201   3.041  1.00 98.20           N  
ATOM   1084  CA  GLY   135       0.899  15.820   1.639  1.00 98.20           C  
ATOM   1085  C   GLY   135      -0.513  15.530   1.166  1.00 98.20           C  
ATOM   1086  O   GLY   135      -0.917  15.976   0.089  1.00 98.20           O  
ATOM   1087  N   TYR   136      -1.248  14.840   1.954  1.00 98.33           N  
ATOM   1088  CA  TYR   136      -2.632  14.508   1.635  1.00 98.33           C  
ATOM   1089  C   TYR   136      -3.467  15.769   1.449  1.00 98.33           C  
ATOM   1090  O   TYR   136      -4.152  15.925   0.436  1.00 98.33           O  
ATOM   1091  CB  TYR   136      -3.244  13.635   2.735  1.00 98.33           C  
ATOM   1092  CG  TYR   136      -4.543  12.978   2.337  1.00 98.33           C  
ATOM   1093  CD1 TYR   136      -5.760  13.635   2.511  1.00 98.33           C  
ATOM   1094  CD2 TYR   136      -4.558  11.701   1.787  1.00 98.33           C  
ATOM   1095  CE1 TYR   136      -6.960  13.034   2.147  1.00 98.33           C  
ATOM   1096  CE2 TYR   136      -5.753  11.089   1.420  1.00 98.33           C  
ATOM   1097  CZ  TYR   136      -6.947  11.763   1.603  1.00 98.33           C  
ATOM   1098  OH  TYR   136      -8.132  11.163   1.242  1.00 98.33           O  
ATOM   1099  N   LEU   137      -3.396  16.683   2.385  1.00 97.91           N  
ATOM   1100  CA  LEU   137      -4.151  17.931   2.345  1.00 97.91           C  
ATOM   1101  C   LEU   137      -3.743  18.775   1.142  1.00 97.91           C  
ATOM   1102  O   LEU   137      -4.600  19.322   0.443  1.00 97.91           O  
ATOM   1103  CB  LEU   137      -3.940  18.726   3.636  1.00 97.91           C  
ATOM   1104  CG  LEU   137      -4.669  20.067   3.733  1.00 97.91           C  
ATOM   1105  CD1 LEU   137      -6.179  19.854   3.692  1.00 97.91           C  
ATOM   1106  CD2 LEU   137      -4.263  20.806   5.003  1.00 97.91           C  
ATOM   1107  N   GLU   138      -2.464  18.866   0.997  1.00 97.52           N  
ATOM   1108  CA  GLU   138      -1.978  19.639  -0.142  1.00 97.52           C  
ATOM   1109  C   GLU   138      -2.573  19.127  -1.451  1.00 97.52           C  
ATOM   1110  O   GLU   138      -3.030  19.915  -2.282  1.00 97.52           O  
ATOM   1111  CB  GLU   138      -0.449  19.598  -0.207  1.00 97.52           C  
ATOM   1112  CG  GLU   138       0.139  20.395  -1.362  1.00 97.52           C  
ATOM   1113  CD  GLU   138       1.647  20.245  -1.488  1.00 97.52           C  
ATOM   1114  OE1 GLU   138       2.207  20.610  -2.547  1.00 97.52           O  
ATOM   1115  OE2 GLU   138       2.273  19.759  -0.520  1.00 97.52           O  
ATOM   1116  N   SER   139      -2.541  17.784  -1.669  1.00 96.92           N  
ATOM   1117  CA  SER   139      -3.081  17.204  -2.894  1.00 96.92           C  
ATOM   1118  C   SER   139      -4.548  17.575  -3.081  1.00 96.92           C  
ATOM   1119  O   SER   139      -4.952  18.007  -4.163  1.00 96.92           O  
ATOM   1120  CB  SER   139      -2.929  15.682  -2.879  1.00 96.92           C  
ATOM   1121  OG  SER   139      -3.495  15.109  -4.046  1.00 96.92           O  
ATOM   1122  N   LEU   140      -5.329  17.454  -2.022  1.00 96.20           N  
ATOM   1123  CA  LEU   140      -6.754  17.749  -2.124  1.00 96.20           C  
ATOM   1124  C   LEU   140      -6.982  19.215  -2.474  1.00 96.20           C  
ATOM   1125  O   LEU   140      -7.822  19.533  -3.320  1.00 96.20           O  
ATOM   1126  CB  LEU   140      -7.467  17.407  -0.814  1.00 96.20           C  
ATOM   1127  CG  LEU   140      -7.646  15.920  -0.506  1.00 96.20           C  
ATOM   1128  CD1 LEU   140      -8.333  15.736   0.843  1.00 96.20           C  
ATOM   1129  CD2 LEU   140      -8.440  15.236  -1.614  1.00 96.20           C  
ATOM   1130  N   ALA   141      -6.207  20.083  -1.928  1.00 95.84           N  
ATOM   1131  CA  ALA   141      -6.376  21.522  -2.117  1.00 95.84           C  
ATOM   1132  C   ALA   141      -6.028  21.932  -3.545  1.00 95.84           C  
ATOM   1133  O   ALA   141      -6.652  22.836  -4.107  1.00 95.84           O  
ATOM   1134  CB  ALA   141      -5.514  22.293  -1.120  1.00 95.84           C  
ATOM   1135  N   LYS   142      -5.196  21.141  -4.206  1.00 94.40           N  
ATOM   1136  CA  LYS   142      -4.705  21.504  -5.532  1.00 94.40           C  
ATOM   1137  C   LYS   142      -5.414  20.702  -6.619  1.00 94.40           C  
ATOM   1138  O   LYS   142      -5.135  20.876  -7.808  1.00 94.40           O  
ATOM   1139  CB  LYS   142      -3.194  21.287  -5.623  1.00 94.40           C  
ATOM   1140  CG  LYS   142      -2.378  22.246  -4.767  1.00 94.40           C  
ATOM   1141  CD  LYS   142      -0.882  22.024  -4.950  1.00 94.40           C  
ATOM   1142  CE  LYS   142      -0.065  23.039  -4.162  1.00 94.40           C  
ATOM   1143  NZ  LYS   142       1.403  22.827  -4.340  1.00 94.40           N  
ATOM   1144  N   GLY   143      -6.270  19.771  -6.220  1.00 87.98           N  
ATOM   1145  CA  GLY   143      -7.005  18.975  -7.191  1.00 87.98           C  
ATOM   1146  C   GLY   143      -6.201  17.811  -7.740  1.00 87.98           C  
ATOM   1147  O   GLY   143      -6.583  17.205  -8.742  1.00 87.98           O  
ATOM   1148  N   GLY   144      -5.068  17.540  -7.246  1.00 79.07           N  
ATOM   1149  CA  GLY   144      -4.214  16.370  -7.378  1.00 79.07           C  
ATOM   1150  C   GLY   144      -3.829  16.073  -8.815  1.00 79.07           C  
ATOM   1151  O   GLY   144      -4.651  16.203  -9.724  1.00 79.07           O  
ATOM   1152  N   ARG   145      -2.615  15.644  -9.144  1.00 83.72           N  
ATOM   1153  CA  ARG   145      -2.040  14.990 -10.315  1.00 83.72           C  
ATOM   1154  C   ARG   145      -0.781  14.213  -9.945  1.00 83.72           C  
ATOM   1155  O   ARG   145       0.014  14.665  -9.119  1.00 83.72           O  
ATOM   1156  CB  ARG   145      -1.720  16.018 -11.403  1.00 83.72           C  
ATOM   1157  CG  ARG   145      -2.947  16.709 -11.977  1.00 83.72           C  
ATOM   1158  CD  ARG   145      -2.577  17.691 -13.079  1.00 83.72           C  
ATOM   1159  NE  ARG   145      -3.748  18.403 -13.583  1.00 83.72           N  
ATOM   1160  CZ  ARG   145      -3.725  19.305 -14.560  1.00 83.72           C  
ATOM   1161  NH1 ARG   145      -2.584  19.625 -15.160  1.00 83.72           N  
ATOM   1162  NH2 ARG   145      -4.850  19.893 -14.939  1.00 83.72           N  
ATOM   1163  N   PRO   146      -0.773  13.032 -10.504  1.00 82.51           N  
ATOM   1164  CA  PRO   146       0.461  12.334 -10.135  1.00 82.51           C  
ATOM   1165  C   PRO   146       1.716  13.134 -10.476  1.00 82.51           C  
ATOM   1166  O   PRO   146       1.718  13.906 -11.438  1.00 82.51           O  
ATOM   1167  CB  PRO   146       0.395  11.044 -10.956  1.00 82.51           C  
ATOM   1168  CG  PRO   146      -1.047  10.896 -11.320  1.00 82.51           C  
ATOM   1169  CD  PRO   146      -1.674  12.261 -11.351  1.00 82.51           C  
ATOM   1170  N   TYR   147       2.738  12.954  -9.660  1.00 90.65           N  
ATOM   1171  CA  TYR   147       4.043  13.544  -9.936  1.00 90.65           C  
ATOM   1172  C   TYR   147       4.660  12.939 -11.192  1.00 90.65           C  
ATOM   1173  O   TYR   147       4.745  11.716 -11.321  1.00 90.65           O  
ATOM   1174  CB  TYR   147       4.985  13.349  -8.745  1.00 90.65           C  
ATOM   1175  CG  TYR   147       4.558  14.095  -7.504  1.00 90.65           C  
ATOM   1176  CD1 TYR   147       3.885  15.311  -7.596  1.00 90.65           C  
ATOM   1177  CD2 TYR   147       4.827  13.586  -6.238  1.00 90.65           C  
ATOM   1178  CE1 TYR   147       3.491  16.003  -6.456  1.00 90.65           C  
ATOM   1179  CE2 TYR   147       4.438  14.270  -5.091  1.00 90.65           C  
ATOM   1180  CZ  TYR   147       3.772  15.475  -5.210  1.00 90.65           C  
ATOM   1181  OH  TYR   147       3.384  16.156  -4.078  1.00 90.65           O  
ATOM   1182  N   VAL   148       4.868  13.747 -12.130  1.00 91.12           N  
ATOM   1183  CA  VAL   148       5.701  13.333 -13.254  1.00 91.12           C  
ATOM   1184  C   VAL   148       7.172  13.350 -12.843  1.00 91.12           C  
ATOM   1185  O   VAL   148       7.676  14.367 -12.359  1.00 91.12           O  
ATOM   1186  CB  VAL   148       5.482  14.239 -14.487  1.00 91.12           C  
ATOM   1187  CG1 VAL   148       6.386  13.808 -15.641  1.00 91.12           C  
ATOM   1188  CG2 VAL   148       4.016  14.213 -14.914  1.00 91.12           C  
ATOM   1189  N   LEU   149       7.741  12.205 -12.950  1.00 90.49           N  
ATOM   1190  CA  LEU   149       9.081  12.037 -12.398  1.00 90.49           C  
ATOM   1191  C   LEU   149      10.135  12.590 -13.351  1.00 90.49           C  
ATOM   1192  O   LEU   149      11.017  11.856 -13.802  1.00 90.49           O  
ATOM   1193  CB  LEU   149       9.362  10.559 -12.111  1.00 90.49           C  
ATOM   1194  CG  LEU   149       8.337   9.832 -11.239  1.00 90.49           C  
ATOM   1195  CD1 LEU   149       8.831   8.430 -10.899  1.00 90.49           C  
ATOM   1196  CD2 LEU   149       8.054  10.627  -9.969  1.00 90.49           C  
ATOM   1197  N   ALA   150       9.800  13.741 -13.893  1.00 83.89           N  
ATOM   1198  CA  ALA   150      10.748  14.561 -14.643  1.00 83.89           C  
ATOM   1199  C   ALA   150      10.978  15.903 -13.953  1.00 83.89           C  
ATOM   1200  O   ALA   150      10.238  16.272 -13.038  1.00 83.89           O  
ATOM   1201  CB  ALA   150      10.250  14.778 -16.070  1.00 83.89           C  
ATOM   1202  N   GLU   151      12.157  16.342 -13.556  1.00 80.20           N  
ATOM   1203  CA  GLU   151      12.434  17.672 -13.023  1.00 80.20           C  
ATOM   1204  C   GLU   151      12.317  17.693 -11.502  1.00 80.20           C  
ATOM   1205  O   GLU   151      13.152  17.116 -10.802  1.00 80.20           O  
ATOM   1206  CB  GLU   151      11.487  18.706 -13.638  1.00 80.20           C  
ATOM   1207  CG  GLU   151      11.590  18.810 -15.153  1.00 80.20           C  
ATOM   1208  CD  GLU   151      10.658  19.855 -15.747  1.00 80.20           C  
ATOM   1209  OE1 GLU   151      10.668  20.043 -16.984  1.00 80.20           O  
ATOM   1210  OE2 GLU   151       9.914  20.492 -14.968  1.00 80.20           O  
ATOM   1211  N   GLU   152      11.162  18.479 -11.090  1.00 88.96           N  
ATOM   1212  CA  GLU   152      11.110  18.760  -9.658  1.00 88.96           C  
ATOM   1213  C   GLU   152      10.967  17.475  -8.848  1.00 88.96           C  
ATOM   1214  O   GLU   152      11.365  17.422  -7.683  1.00 88.96           O  
ATOM   1215  CB  GLU   152       9.956  19.714  -9.339  1.00 88.96           C  
ATOM   1216  CG  GLU   152       9.809  20.028  -7.858  1.00 88.96           C  
ATOM   1217  CD  GLU   152       8.595  20.888  -7.544  1.00 88.96           C  
ATOM   1218  OE1 GLU   152       8.323  21.141  -6.348  1.00 88.96           O  
ATOM   1219  OE2 GLU   152       7.909  21.311  -8.501  1.00 88.96           O  
ATOM   1220  N   HIS   153      10.345  16.425  -9.483  1.00 92.97           N  
ATOM   1221  CA  HIS   153      10.078  15.216  -8.712  1.00 92.97           C  
ATOM   1222  C   HIS   153      10.941  14.054  -9.192  1.00 92.97           C  
ATOM   1223  O   HIS   153      10.638  12.893  -8.910  1.00 92.97           O  
ATOM   1224  CB  HIS   153       8.598  14.842  -8.798  1.00 92.97           C  
ATOM   1225  CG  HIS   153       7.680  15.899  -8.272  1.00 92.97           C  
ATOM   1226  ND1 HIS   153       7.712  16.329  -6.963  1.00 92.97           N  
ATOM   1227  CD2 HIS   153       6.706  16.614  -8.883  1.00 92.97           C  
ATOM   1228  CE1 HIS   153       6.794  17.265  -6.791  1.00 92.97           C  
ATOM   1229  NE2 HIS   153       6.169  17.457  -7.940  1.00 92.97           N  
ATOM   1230  N   GLY   154      11.978  14.354  -9.885  1.00 90.50           N  
ATOM   1231  CA  GLY   154      12.911  13.362 -10.396  1.00 90.50           C  
ATOM   1232  C   GLY   154      13.631  12.601  -9.299  1.00 90.50           C  
ATOM   1233  O   GLY   154      14.068  11.467  -9.507  1.00 90.50           O  
ATOM   1234  N   TRP   155      13.631  13.203  -8.161  1.00 90.51           N  
ATOM   1235  CA  TRP   155      14.365  12.589  -7.060  1.00 90.51           C  
ATOM   1236  C   TRP   155      13.699  11.289  -6.621  1.00 90.51           C  
ATOM   1237  O   TRP   155      14.359  10.400  -6.076  1.00 90.51           O  
ATOM   1238  CB  TRP   155      14.463  13.552  -5.874  1.00 90.51           C  
ATOM   1239  CG  TRP   155      13.139  13.912  -5.270  1.00 90.51           C  
ATOM   1240  CD1 TRP   155      12.313  14.934  -5.646  1.00 90.51           C  
ATOM   1241  CD2 TRP   155      12.491  13.252  -4.179  1.00 90.51           C  
ATOM   1242  NE1 TRP   155      11.188  14.949  -4.853  1.00 90.51           N  
ATOM   1243  CE2 TRP   155      11.273  13.928  -3.946  1.00 90.51           C  
ATOM   1244  CE3 TRP   155      12.822  12.152  -3.375  1.00 90.51           C  
ATOM   1245  CZ2 TRP   155      10.384  13.539  -2.940  1.00 90.51           C  
ATOM   1246  CZ3 TRP   155      11.936  11.767  -2.375  1.00 90.51           C  
ATOM   1247  CH2 TRP   155      10.732  12.461  -2.169  1.00 90.51           C  
ATOM   1248  N   LEU   156      12.455  11.119  -6.762  1.00 91.88           N  
ATOM   1249  CA  LEU   156      11.717   9.930  -6.350  1.00 91.88           C  
ATOM   1250  C   LEU   156      12.183   8.704  -7.128  1.00 91.88           C  
ATOM   1251  O   LEU   156      12.114   7.581  -6.624  1.00 91.88           O  
ATOM   1252  CB  LEU   156      10.213  10.136  -6.553  1.00 91.88           C  
ATOM   1253  CG  LEU   156       9.517  11.071  -5.563  1.00 91.88           C  
ATOM   1254  CD1 LEU   156       8.141  11.469  -6.086  1.00 91.88           C  
ATOM   1255  CD2 LEU   156       9.404  10.411  -4.193  1.00 91.88           C  
ATOM   1256  N   ARG   157      12.633   8.995  -8.362  1.00 87.16           N  
ATOM   1257  CA  ARG   157      13.098   7.895  -9.201  1.00 87.16           C  
ATOM   1258  C   ARG   157      14.283   7.181  -8.561  1.00 87.16           C  
ATOM   1259  O   ARG   157      14.463   5.976  -8.747  1.00 87.16           O  
ATOM   1260  CB  ARG   157      13.482   8.404 -10.592  1.00 87.16           C  
ATOM   1261  CG  ARG   157      13.992   7.319 -11.526  1.00 87.16           C  
ATOM   1262  CD  ARG   157      14.478   7.896 -12.849  1.00 87.16           C  
ATOM   1263  NE  ARG   157      15.027   6.860 -13.720  1.00 87.16           N  
ATOM   1264  CZ  ARG   157      15.912   7.075 -14.690  1.00 87.16           C  
ATOM   1265  NH1 ARG   157      16.368   8.299 -14.933  1.00 87.16           N  
ATOM   1266  NH2 ARG   157      16.344   6.059 -15.422  1.00 87.16           N  
ATOM   1267  N   HIS   158      15.015   7.857  -7.707  1.00 86.58           N  
ATOM   1268  CA  HIS   158      16.238   7.316  -7.126  1.00 86.58           C  
ATOM   1269  C   HIS   158      15.933   6.435  -5.919  1.00 86.58           C  
ATOM   1270  O   HIS   158      16.816   5.738  -5.415  1.00 86.58           O  
ATOM   1271  CB  HIS   158      17.186   8.448  -6.723  1.00 86.58           C  
ATOM   1272  CG  HIS   158      17.592   9.325  -7.864  1.00 86.58           C  
ATOM   1273  ND1 HIS   158      18.248   8.844  -8.977  1.00 86.58           N  
ATOM   1274  CD2 HIS   158      17.431  10.655  -8.064  1.00 86.58           C  
ATOM   1275  CE1 HIS   158      18.474   9.842  -9.813  1.00 86.58           C  
ATOM   1276  NE2 HIS   158      17.988  10.952  -9.284  1.00 86.58           N  
ATOM   1277  N   LEU   159      14.625   6.482  -5.566  1.00 86.84           N  
ATOM   1278  CA  LEU   159      14.263   5.743  -4.362  1.00 86.84           C  
ATOM   1279  C   LEU   159      13.668   4.384  -4.716  1.00 86.84           C  
ATOM   1280  O   LEU   159      13.417   3.562  -3.831  1.00 86.84           O  
ATOM   1281  CB  LEU   159      13.267   6.545  -3.520  1.00 86.84           C  
ATOM   1282  CG  LEU   159      13.735   7.922  -3.045  1.00 86.84           C  
ATOM   1283  CD1 LEU   159      12.610   8.638  -2.306  1.00 86.84           C  
ATOM   1284  CD2 LEU   159      14.967   7.790  -2.156  1.00 86.84           C  
ATOM   1285  N   THR   160      13.358   4.096  -5.912  1.00 80.67           N  
ATOM   1286  CA  THR   160      12.713   2.849  -6.306  1.00 80.67           C  
ATOM   1287  C   THR   160      13.731   1.878  -6.899  1.00 80.67           C  
ATOM   1288  O   THR   160      14.821   2.285  -7.305  1.00 80.67           O  
ATOM   1289  CB  THR   160      11.586   3.100  -7.324  1.00 80.67           C  
ATOM   1290  OG1 THR   160      12.149   3.629  -8.531  1.00 80.67           O  
ATOM   1291  CG2 THR   160      10.562   4.089  -6.778  1.00 80.67           C  
ATOM   1292  N   THR   161      13.748   0.651  -6.355  1.00 69.27           N  
ATOM   1293  CA  THR   161      14.621  -0.409  -6.849  1.00 69.27           C  
ATOM   1294  C   THR   161      14.205  -0.842  -8.251  1.00 69.27           C  
ATOM   1295  O   THR   161      13.014  -1.003  -8.530  1.00 69.27           O  
ATOM   1296  CB  THR   161      14.608  -1.627  -5.907  1.00 69.27           C  
ATOM   1297  OG1 THR   161      13.262  -2.094  -5.758  1.00 69.27           O  
ATOM   1298  CG2 THR   161      15.163  -1.266  -4.533  1.00 69.27           C  
ATOM   1299  N   GLY   162      14.605  -0.189  -9.271  1.00 56.75           N  
ATOM   1300  CA  GLY   162      14.328  -1.040 -10.417  1.00 56.75           C  
ATOM   1301  C   GLY   162      15.562  -1.746 -10.947  1.00 56.75           C  
ATOM   1302  O   GLY   162      16.575  -1.106 -11.234  1.00 56.75           O  
ATOM   1303  N   GLU   163      16.122  -2.624 -10.268  1.00 50.91           N  
ATOM   1304  CA  GLU   163      16.981  -3.440 -11.121  1.00 50.91           C  
ATOM   1305  C   GLU   163      16.347  -3.660 -12.492  1.00 50.91           C  
ATOM   1306  O   GLU   163      17.053  -3.812 -13.491  1.00 50.91           O  
ATOM   1307  CB  GLU   163      17.277  -4.786 -10.457  1.00 50.91           C  
ATOM   1308  CG  GLU   163      18.392  -4.729  -9.422  1.00 50.91           C  
ATOM   1309  CD  GLU   163      18.794  -6.099  -8.898  1.00 50.91           C  
ATOM   1310  OE1 GLU   163      19.785  -6.191  -8.138  1.00 50.91           O  
ATOM   1311  OE2 GLU   163      18.115  -7.088  -9.251  1.00 50.91           O  
ATOM   1312  N   LEU   164      15.039  -3.495 -12.455  1.00 54.86           N  
ATOM   1313  CA  LEU   164      14.285  -3.839 -13.656  1.00 54.86           C  
ATOM   1314  C   LEU   164      14.240  -2.663 -14.625  1.00 54.86           C  
ATOM   1315  O   LEU   164      13.446  -2.661 -15.569  1.00 54.86           O  
ATOM   1316  CB  LEU   164      12.861  -4.268 -13.290  1.00 54.86           C  
ATOM   1317  CG  LEU   164      12.729  -5.562 -12.484  1.00 54.86           C  
ATOM   1318  CD1 LEU   164      11.325  -5.682 -11.902  1.00 54.86           C  
ATOM   1319  CD2 LEU   164      13.058  -6.770 -13.355  1.00 54.86           C  
ATOM   1320  N   ARG   165      15.089  -1.641 -14.356  1.00 65.71           N  
ATOM   1321  CA  ARG   165      15.221  -0.571 -15.340  1.00 65.71           C  
ATOM   1322  C   ARG   165      16.036  -1.031 -16.544  1.00 65.71           C  
ATOM   1323  O   ARG   165      15.970  -0.423 -17.614  1.00 65.71           O  
ATOM   1324  CB  ARG   165      15.870   0.663 -14.708  1.00 65.71           C  
ATOM   1325  CG  ARG   165      14.997   1.357 -13.675  1.00 65.71           C  
ATOM   1326  CD  ARG   165      15.656   2.620 -13.137  1.00 65.71           C  
ATOM   1327  NE  ARG   165      14.815   3.286 -12.146  1.00 65.71           N  
ATOM   1328  CZ  ARG   165      15.193   4.327 -11.409  1.00 65.71           C  
ATOM   1329  NH1 ARG   165      16.410   4.845 -11.538  1.00 65.71           N  
ATOM   1330  NH2 ARG   165      14.347   4.856 -10.536  1.00 65.71           N  
ATOM   1331  N   ASN   166      16.851  -1.947 -16.294  1.00 77.89           N  
ATOM   1332  CA  ASN   166      17.582  -2.544 -17.406  1.00 77.89           C  
ATOM   1333  C   ASN   166      16.746  -3.597 -18.127  1.00 77.89           C  
ATOM   1334  O   ASN   166      16.542  -4.696 -17.608  1.00 77.89           O  
ATOM   1335  CB  ASN   166      18.898  -3.155 -16.917  1.00 77.89           C  
ATOM   1336  CG  ASN   166      19.748  -3.695 -18.050  1.00 77.89           C  
ATOM   1337  OD1 ASN   166      19.226  -4.156 -19.069  1.00 77.89           O  
ATOM   1338  ND2 ASN   166      21.064  -3.640 -17.882  1.00 77.89           N  
ATOM   1339  N   PRO   167      16.154  -3.104 -19.206  1.00 82.02           N  
ATOM   1340  CA  PRO   167      15.257  -4.011 -19.925  1.00 82.02           C  
ATOM   1341  C   PRO   167      15.862  -5.398 -20.133  1.00 82.02           C  
ATOM   1342  O   PRO   167      15.166  -6.406 -19.989  1.00 82.02           O  
ATOM   1343  CB  PRO   167      15.041  -3.304 -21.265  1.00 82.02           C  
ATOM   1344  CG  PRO   167      15.211  -1.850 -20.962  1.00 82.02           C  
ATOM   1345  CD  PRO   167      16.240  -1.707 -19.879  1.00 82.02           C  
ATOM   1346  N   GLU   168      17.137  -5.384 -20.241  1.00 84.70           N  
ATOM   1347  CA  GLU   168      17.784  -6.670 -20.477  1.00 84.70           C  
ATOM   1348  C   GLU   168      17.738  -7.549 -19.231  1.00 84.70           C  
ATOM   1349  O   GLU   168      17.388  -8.729 -19.309  1.00 84.70           O  
ATOM   1350  CB  GLU   168      19.234  -6.468 -20.924  1.00 84.70           C  
ATOM   1351  CG  GLU   168      19.371  -5.904 -22.331  1.00 84.70           C  
ATOM   1352  CD  GLU   168      19.455  -4.386 -22.363  1.00 84.70           C  
ATOM   1353  OE1 GLU   168      19.410  -3.798 -23.467  1.00 84.70           O  
ATOM   1354  OE2 GLU   168      19.568  -3.779 -21.274  1.00 84.70           O  
ATOM   1355  N   LYS   169      18.001  -6.946 -18.155  1.00 85.08           N  
ATOM   1356  CA  LYS   169      17.987  -7.705 -16.908  1.00 85.08           C  
ATOM   1357  C   LYS   169      16.574  -8.163 -16.559  1.00 85.08           C  
ATOM   1358  O   LYS   169      16.376  -9.291 -16.103  1.00 85.08           O  
ATOM   1359  CB  LYS   169      18.564  -6.869 -15.764  1.00 85.08           C  
ATOM   1360  CG  LYS   169      20.073  -6.688 -15.830  1.00 85.08           C  
ATOM   1361  CD  LYS   169      20.600  -5.938 -14.614  1.00 85.08           C  
ATOM   1362  CE  LYS   169      22.102  -5.700 -14.710  1.00 85.08           C  
ATOM   1363  NZ  LYS   169      22.612  -4.908 -13.551  1.00 85.08           N  
ATOM   1364  N   PHE   170      15.676  -7.234 -16.807  1.00 87.01           N  
ATOM   1365  CA  PHE   170      14.281  -7.552 -16.529  1.00 87.01           C  
ATOM   1366  C   PHE   170      13.831  -8.766 -17.332  1.00 87.01           C  
ATOM   1367  O   PHE   170      13.319  -9.735 -16.768  1.00 87.01           O  
ATOM   1368  CB  PHE   170      13.382  -6.352 -16.843  1.00 87.01           C  
ATOM   1369  CG  PHE   170      11.912  -6.676 -16.840  1.00 87.01           C  
ATOM   1370  CD1 PHE   170      11.227  -6.871 -18.033  1.00 87.01           C  
ATOM   1371  CD2 PHE   170      11.216  -6.787 -15.643  1.00 87.01           C  
ATOM   1372  CE1 PHE   170       9.866  -7.172 -18.033  1.00 87.01           C  
ATOM   1373  CE2 PHE   170       9.857  -7.088 -15.635  1.00 87.01           C  
ATOM   1374  CZ  PHE   170       9.184  -7.279 -16.831  1.00 87.01           C  
ATOM   1375  N   PHE   171      14.180  -8.771 -18.547  1.00 87.45           N  
ATOM   1376  CA  PHE   171      13.654  -9.836 -19.393  1.00 87.45           C  
ATOM   1377  C   PHE   171      14.407 -11.139 -19.153  1.00 87.45           C  
ATOM   1378  O   PHE   171      13.841 -12.225 -19.298  1.00 87.45           O  
ATOM   1379  CB  PHE   171      13.742  -9.444 -20.871  1.00 87.45           C  
ATOM   1380  CG  PHE   171      12.746  -8.392 -21.280  1.00 87.45           C  
ATOM   1381  CD1 PHE   171      11.381  -8.634 -21.186  1.00 87.45           C  
ATOM   1382  CD2 PHE   171      13.176  -7.161 -21.758  1.00 87.45           C  
ATOM   1383  CE1 PHE   171      10.457  -7.663 -21.564  1.00 87.45           C  
ATOM   1384  CE2 PHE   171      12.258  -6.185 -22.137  1.00 87.45           C  
ATOM   1385  CZ  PHE   171      10.900  -6.438 -22.040  1.00 87.45           C  
ATOM   1386  N   HIS   172      15.633 -10.940 -18.875  1.00 88.70           N  
ATOM   1387  CA  HIS   172      16.378 -12.129 -18.477  1.00 88.70           C  
ATOM   1388  C   HIS   172      15.743 -12.797 -17.263  1.00 88.70           C  
ATOM   1389  O   HIS   172      15.593 -14.021 -17.229  1.00 88.70           O  
ATOM   1390  CB  HIS   172      17.836 -11.774 -18.179  1.00 88.70           C  
ATOM   1391  CG  HIS   172      18.652 -12.935 -17.708  1.00 88.70           C  
ATOM   1392  ND1 HIS   172      19.083 -13.933 -18.555  1.00 88.70           N  
ATOM   1393  CD2 HIS   172      19.118 -13.253 -16.477  1.00 88.70           C  
ATOM   1394  CE1 HIS   172      19.781 -14.818 -17.862  1.00 88.70           C  
ATOM   1395  NE2 HIS   172      19.817 -14.429 -16.599  1.00 88.70           N  
ATOM   1396  N   LYS   173      15.323 -12.038 -16.324  1.00 85.48           N  
ATOM   1397  CA  LYS   173      14.660 -12.569 -15.136  1.00 85.48           C  
ATOM   1398  C   LYS   173      13.325 -13.214 -15.493  1.00 85.48           C  
ATOM   1399  O   LYS   173      12.985 -14.279 -14.973  1.00 85.48           O  
ATOM   1400  CB  LYS   173      14.448 -11.463 -14.101  1.00 85.48           C  
ATOM   1401  CG  LYS   173      15.640 -11.238 -13.182  1.00 85.48           C  
ATOM   1402  CD  LYS   173      15.315 -10.237 -12.080  1.00 85.48           C  
ATOM   1403  CE  LYS   173      16.482 -10.066 -11.117  1.00 85.48           C  
ATOM   1404  NZ  LYS   173      16.178  -9.065 -10.051  1.00 85.48           N  
ATOM   1405  N   MET   174      12.620 -12.489 -16.341  1.00 89.15           N  
ATOM   1406  CA  MET   174      11.328 -13.052 -16.723  1.00 89.15           C  
ATOM   1407  C   MET   174      11.507 -14.378 -17.455  1.00 89.15           C  
ATOM   1408  O   MET   174      10.767 -15.332 -17.208  1.00 89.15           O  
ATOM   1409  CB  MET   174      10.552 -12.070 -17.602  1.00 89.15           C  
ATOM   1410  CG  MET   174      10.099 -10.817 -16.869  1.00 89.15           C  
ATOM   1411  SD  MET   174       9.033 -11.195 -15.424  1.00 89.15           S  
ATOM   1412  CE  MET   174      10.231 -10.978 -14.078  1.00 89.15           C  
ATOM   1413  N   ASP   175      12.560 -14.465 -18.187  1.00 87.78           N  
ATOM   1414  CA  ASP   175      12.837 -15.677 -18.951  1.00 87.78           C  
ATOM   1415  C   ASP   175      13.311 -16.806 -18.039  1.00 87.78           C  
ATOM   1416  O   ASP   175      13.167 -17.984 -18.373  1.00 87.78           O  
ATOM   1417  CB  ASP   175      13.882 -15.402 -20.034  1.00 87.78           C  
ATOM   1418  CG  ASP   175      13.842 -16.411 -21.167  1.00 87.78           C  
ATOM   1419  OD1 ASP   175      12.754 -16.948 -21.468  1.00 87.78           O  
ATOM   1420  OD2 ASP   175      14.909 -16.675 -21.763  1.00 87.78           O  
ATOM   1421  N   ALA   176      13.884 -16.410 -16.941  1.00 89.52           N  
ATOM   1422  CA  ALA   176      14.471 -17.380 -16.021  1.00 89.52           C  
ATOM   1423  C   ALA   176      13.414 -17.951 -15.079  1.00 89.52           C  
ATOM   1424  O   ALA   176      13.708 -18.831 -14.266  1.00 89.52           O  
ATOM   1425  CB  ALA   176      15.602 -16.739 -15.221  1.00 89.52           C  
ATOM   1426  N   LEU   177      12.133 -17.399 -15.156  1.00 87.57           N  
ATOM   1427  CA  LEU   177      11.073 -17.933 -14.308  1.00 87.57           C  
ATOM   1428  C   LEU   177      10.775 -19.387 -14.661  1.00 87.57           C  
ATOM   1429  O   LEU   177      10.932 -19.794 -15.814  1.00 87.57           O  
ATOM   1430  CB  LEU   177       9.801 -17.092 -14.445  1.00 87.57           C  
ATOM   1431  CG  LEU   177       9.877 -15.658 -13.919  1.00 87.57           C  
ATOM   1432  CD1 LEU   177       8.664 -14.859 -14.381  1.00 87.57           C  
ATOM   1433  CD2 LEU   177       9.980 -15.651 -12.398  1.00 87.57           C  
ATOM   1434  N   PRO   178      10.401 -20.241 -13.654  1.00 87.19           N  
ATOM   1435  CA  PRO   178      10.081 -21.647 -13.913  1.00 87.19           C  
ATOM   1436  C   PRO   178       8.818 -21.820 -14.754  1.00 87.19           C  
ATOM   1437  O   PRO   178       7.932 -20.962 -14.727  1.00 87.19           O  
ATOM   1438  CB  PRO   178       9.886 -22.229 -12.510  1.00 87.19           C  
ATOM   1439  CG  PRO   178       9.507 -21.058 -11.661  1.00 87.19           C  
ATOM   1440  CD  PRO   178      10.130 -19.823 -12.246  1.00 87.19           C  
ATOM   1441  N   GLU   179       8.732 -22.931 -15.471  1.00 87.66           N  
ATOM   1442  CA  GLU   179       7.517 -23.319 -16.180  1.00 87.66           C  
ATOM   1443  C   GLU   179       6.434 -23.779 -15.208  1.00 87.66           C  
ATOM   1444  O   GLU   179       6.738 -24.285 -14.126  1.00 87.66           O  
ATOM   1445  CB  GLU   179       7.816 -24.425 -17.195  1.00 87.66           C  
ATOM   1446  CG  GLU   179       8.861 -24.041 -18.233  1.00 87.66           C  
ATOM   1447  CD  GLU   179       8.325 -23.108 -19.307  1.00 87.66           C  
ATOM   1448  OE1 GLU   179       9.135 -22.493 -20.036  1.00 87.66           O  
ATOM   1449  OE2 GLU   179       7.085 -22.992 -19.421  1.00 87.66           O  
ATOM   1450  N   PRO   180       5.216 -23.553 -15.593  1.00 84.75           N  
ATOM   1451  CA  PRO   180       4.171 -24.100 -14.725  1.00 84.75           C  
ATOM   1452  C   PRO   180       4.263 -25.616 -14.572  1.00 84.75           C  
ATOM   1453  O   PRO   180       4.694 -26.308 -15.498  1.00 84.75           O  
ATOM   1454  CB  PRO   180       2.876 -23.701 -15.438  1.00 84.75           C  
ATOM   1455  CG  PRO   180       3.266 -22.569 -16.332  1.00 84.75           C  
ATOM   1456  CD  PRO   180       4.701 -22.753 -16.737  1.00 84.75           C  
ATOM   1457  N   GLU   181       4.057 -26.176 -13.443  1.00 78.50           N  
ATOM   1458  CA  GLU   181       4.179 -27.595 -13.120  1.00 78.50           C  
ATOM   1459  C   GLU   181       3.029 -28.398 -13.721  1.00 78.50           C  
ATOM   1460  O   GLU   181       3.014 -29.628 -13.638  1.00 78.50           O  
ATOM   1461  CB  GLU   181       4.227 -27.799 -11.604  1.00 78.50           C  
ATOM   1462  CG  GLU   181       5.474 -27.227 -10.946  1.00 78.50           C  
ATOM   1463  CD  GLU   181       5.510 -27.441  -9.441  1.00 78.50           C  
ATOM   1464  OE1 GLU   181       6.542 -27.123  -8.807  1.00 78.50           O  
ATOM   1465  OE2 GLU   181       4.499 -27.932  -8.891  1.00 78.50           O  
ATOM   1466  N   GLY   182       2.132 -27.804 -14.532  1.00 79.67           N  
ATOM   1467  CA  GLY   182       0.944 -28.371 -15.150  1.00 79.67           C  
ATOM   1468  C   GLY   182       0.125 -27.348 -15.915  1.00 79.67           C  
ATOM   1469  O   GLY   182       0.556 -26.207 -16.093  1.00 79.67           O  
ATOM   1470  N   PRO   183      -1.051 -27.961 -16.380  1.00 83.14           N  
ATOM   1471  CA  PRO   183      -1.871 -26.972 -17.084  1.00 83.14           C  
ATOM   1472  C   PRO   183      -2.360 -25.852 -16.168  1.00 83.14           C  
ATOM   1473  O   PRO   183      -2.643 -26.091 -14.992  1.00 83.14           O  
ATOM   1474  CB  PRO   183      -3.046 -27.800 -17.610  1.00 83.14           C  
ATOM   1475  CG  PRO   183      -3.091 -29.004 -16.727  1.00 83.14           C  
ATOM   1476  CD  PRO   183      -1.712 -29.252 -16.187  1.00 83.14           C  
ATOM   1477  N   ILE   184      -2.320 -24.688 -16.658  1.00 83.00           N  
ATOM   1478  CA  ILE   184      -2.892 -23.607 -15.862  1.00 83.00           C  
ATOM   1479  C   ILE   184      -4.399 -23.534 -16.099  1.00 83.00           C  
ATOM   1480  O   ILE   184      -4.901 -24.044 -17.104  1.00 83.00           O  
ATOM   1481  CB  ILE   184      -2.230 -22.251 -16.193  1.00 83.00           C  
ATOM   1482  CG1 ILE   184      -2.579 -21.821 -17.623  1.00 83.00           C  
ATOM   1483  CG2 ILE   184      -0.713 -22.328 -15.999  1.00 83.00           C  
ATOM   1484  CD1 ILE   184      -2.132 -20.408 -17.971  1.00 83.00           C  
ATOM   1485  N   PRO   185      -5.156 -22.960 -15.178  1.00 82.03           N  
ATOM   1486  CA  PRO   185      -6.601 -22.814 -15.369  1.00 82.03           C  
ATOM   1487  C   PRO   185      -6.953 -22.007 -16.617  1.00 82.03           C  
ATOM   1488  O   PRO   185      -6.309 -20.995 -16.903  1.00 82.03           O  
ATOM   1489  CB  PRO   185      -7.052 -22.084 -14.101  1.00 82.03           C  
ATOM   1490  CG  PRO   185      -5.988 -22.377 -13.093  1.00 82.03           C  
ATOM   1491  CD  PRO   185      -4.671 -22.481 -13.806  1.00 82.03           C  
ATOM   1492  N   GLU   186      -7.891 -22.475 -17.384  1.00 85.04           N  
ATOM   1493  CA  GLU   186      -8.341 -21.797 -18.596  1.00 85.04           C  
ATOM   1494  C   GLU   186      -8.697 -20.340 -18.313  1.00 85.04           C  
ATOM   1495  O   GLU   186      -8.399 -19.455 -19.118  1.00 85.04           O  
ATOM   1496  CB  GLU   186      -9.544 -22.523 -19.203  1.00 85.04           C  
ATOM   1497  CG  GLU   186      -9.979 -21.971 -20.553  1.00 85.04           C  
ATOM   1498  CD  GLU   186     -11.142 -22.733 -21.167  1.00 85.04           C  
ATOM   1499  OE1 GLU   186     -11.611 -22.347 -22.261  1.00 85.04           O  
ATOM   1500  OE2 GLU   186     -11.590 -23.724 -20.547  1.00 85.04           O  
ATOM   1501  N   SER   187      -9.286 -20.102 -17.181  1.00 81.01           N  
ATOM   1502  CA  SER   187      -9.695 -18.741 -16.853  1.00 81.01           C  
ATOM   1503  C   SER   187      -8.489 -17.816 -16.729  1.00 81.01           C  
ATOM   1504  O   SER   187      -8.557 -16.644 -17.108  1.00 81.01           O  
ATOM   1505  CB  SER   187     -10.498 -18.721 -15.551  1.00 81.01           C  
ATOM   1506  OG  SER   187      -9.745 -19.279 -14.488  1.00 81.01           O  
ATOM   1507  N   ALA   188      -7.386 -18.333 -16.140  1.00 83.62           N  
ATOM   1508  CA  ALA   188      -6.154 -17.554 -16.053  1.00 83.62           C  
ATOM   1509  C   ALA   188      -5.599 -17.248 -17.441  1.00 83.62           C  
ATOM   1510  O   ALA   188      -5.171 -16.124 -17.712  1.00 83.62           O  
ATOM   1511  CB  ALA   188      -5.113 -18.296 -15.218  1.00 83.62           C  
ATOM   1512  N   GLN   189      -5.646 -18.261 -18.332  1.00 87.88           N  
ATOM   1513  CA  GLN   189      -5.171 -18.073 -19.699  1.00 87.88           C  
ATOM   1514  C   GLN   189      -5.981 -16.999 -20.420  1.00 87.88           C  
ATOM   1515  O   GLN   189      -5.414 -16.117 -21.067  1.00 87.88           O  
ATOM   1516  CB  GLN   189      -5.237 -19.389 -20.476  1.00 87.88           C  
ATOM   1517  CG  GLN   189      -4.597 -19.321 -21.856  1.00 87.88           C  
ATOM   1518  CD  GLN   189      -4.440 -20.687 -22.498  1.00 87.88           C  
ATOM   1519  OE1 GLN   189      -4.792 -21.711 -21.904  1.00 87.88           O  
ATOM   1520  NE2 GLN   189      -3.908 -20.712 -23.716  1.00 87.88           N  
ATOM   1521  N   VAL   190      -7.233 -17.075 -20.274  1.00 85.92           N  
ATOM   1522  CA  VAL   190      -8.128 -16.112 -20.906  1.00 85.92           C  
ATOM   1523  C   VAL   190      -7.845 -14.711 -20.367  1.00 85.92           C  
ATOM   1524  O   VAL   190      -7.771 -13.748 -21.133  1.00 85.92           O  
ATOM   1525  CB  VAL   190      -9.611 -16.481 -20.678  1.00 85.92           C  
ATOM   1526  CG1 VAL   190     -10.526 -15.340 -21.120  1.00 85.92           C  
ATOM   1527  CG2 VAL   190      -9.960 -17.769 -21.421  1.00 85.92           C  
ATOM   1528  N   ALA   191      -7.601 -14.645 -19.082  1.00 83.43           N  
ATOM   1529  CA  ALA   191      -7.331 -13.346 -18.470  1.00 83.43           C  
ATOM   1530  C   ALA   191      -6.041 -12.740 -19.016  1.00 83.43           C  
ATOM   1531  O   ALA   191      -5.994 -11.550 -19.337  1.00 83.43           O  
ATOM   1532  CB  ALA   191      -7.251 -13.480 -16.951  1.00 83.43           C  
ATOM   1533  N   LEU   192      -5.018 -13.522 -19.214  1.00 87.35           N  
ATOM   1534  CA  LEU   192      -3.732 -13.061 -19.724  1.00 87.35           C  
ATOM   1535  C   LEU   192      -3.859 -12.586 -21.168  1.00 87.35           C  
ATOM   1536  O   LEU   192      -3.322 -11.536 -21.529  1.00 87.35           O  
ATOM   1537  CB  LEU   192      -2.687 -14.176 -19.632  1.00 87.35           C  
ATOM   1538  CG  LEU   192      -2.142 -14.481 -18.236  1.00 87.35           C  
ATOM   1539  CD1 LEU   192      -1.417 -15.822 -18.231  1.00 87.35           C  
ATOM   1540  CD2 LEU   192      -1.215 -13.365 -17.769  1.00 87.35           C  
ATOM   1541  N   GLU   193      -4.589 -13.293 -21.980  1.00 86.25           N  
ATOM   1542  CA  GLU   193      -4.700 -12.992 -23.404  1.00 86.25           C  
ATOM   1543  C   GLU   193      -5.447 -11.681 -23.634  1.00 86.25           C  
ATOM   1544  O   GLU   193      -5.179 -10.970 -24.604  1.00 86.25           O  
ATOM   1545  CB  GLU   193      -5.403 -14.134 -24.142  1.00 86.25           C  
ATOM   1546  CG  GLU   193      -4.549 -15.384 -24.296  1.00 86.25           C  
ATOM   1547  CD  GLU   193      -5.300 -16.551 -24.917  1.00 86.25           C  
ATOM   1548  OE1 GLU   193      -4.683 -17.616 -25.148  1.00 86.25           O  
ATOM   1549  OE2 GLU   193      -6.515 -16.399 -25.175  1.00 86.25           O  
ATOM   1550  N   HIS   194      -6.274 -11.373 -22.734  1.00 79.38           N  
ATOM   1551  CA  HIS   194      -7.069 -10.160 -22.893  1.00 79.38           C  
ATOM   1552  C   HIS   194      -6.201  -8.912 -22.770  1.00 79.38           C  
ATOM   1553  O   HIS   194      -6.532  -7.864 -23.328  1.00 79.38           O  
ATOM   1554  CB  HIS   194      -8.196 -10.119 -21.859  1.00 79.38           C  
ATOM   1555  CG  HIS   194      -9.419 -10.875 -22.274  1.00 79.38           C  
ATOM   1556  ND1 HIS   194     -10.477 -11.104 -21.421  1.00 79.38           N  
ATOM   1557  CD2 HIS   194      -9.750 -11.450 -23.454  1.00 79.38           C  
ATOM   1558  CE1 HIS   194     -11.409 -11.791 -22.061  1.00 79.38           C  
ATOM   1559  NE2 HIS   194     -10.993 -12.013 -23.296  1.00 79.38           N  
ATOM   1560  N   LEU   195      -5.117  -9.036 -22.026  1.00 78.99           N  
ATOM   1561  CA  LEU   195      -4.333  -7.820 -21.843  1.00 78.99           C  
ATOM   1562  C   LEU   195      -3.119  -7.812 -22.767  1.00 78.99           C  
ATOM   1563  O   LEU   195      -2.365  -6.837 -22.800  1.00 78.99           O  
ATOM   1564  CB  LEU   195      -3.881  -7.686 -20.387  1.00 78.99           C  
ATOM   1565  CG  LEU   195      -4.864  -7.008 -19.431  1.00 78.99           C  
ATOM   1566  CD1 LEU   195      -4.242  -6.862 -18.047  1.00 78.99           C  
ATOM   1567  CD2 LEU   195      -5.290  -5.649 -19.977  1.00 78.99           C  
ATOM   1568  N   LEU   196      -2.920  -8.889 -23.458  1.00 84.82           N  
ATOM   1569  CA  LEU   196      -1.867  -8.831 -24.466  1.00 84.82           C  
ATOM   1570  C   LEU   196      -2.239  -7.864 -25.585  1.00 84.82           C  
ATOM   1571  O   LEU   196      -3.421  -7.616 -25.830  1.00 84.82           O  
ATOM   1572  CB  LEU   196      -1.602 -10.223 -25.045  1.00 84.82           C  
ATOM   1573  CG  LEU   196      -0.889 -11.216 -24.126  1.00 84.82           C  
ATOM   1574  CD1 LEU   196      -0.917 -12.615 -24.733  1.00 84.82           C  
ATOM   1575  CD2 LEU   196       0.545 -10.769 -23.865  1.00 84.82           C  
ATOM   1576  N   PRO   197      -1.262  -7.158 -26.056  1.00 83.53           N  
ATOM   1577  CA  PRO   197      -1.537  -6.065 -26.992  1.00 83.53           C  
ATOM   1578  C   PRO   197      -2.202  -6.545 -28.280  1.00 83.53           C  
ATOM   1579  O   PRO   197      -2.765  -5.739 -29.026  1.00 83.53           O  
ATOM   1580  CB  PRO   197      -0.148  -5.487 -27.277  1.00 83.53           C  
ATOM   1581  CG  PRO   197       0.802  -6.586 -26.924  1.00 83.53           C  
ATOM   1582  CD  PRO   197       0.194  -7.409 -25.826  1.00 83.53           C  
ATOM   1583  N   ALA   198      -2.272  -7.900 -28.457  1.00 86.70           N  
ATOM   1584  CA  ALA   198      -2.925  -8.387 -29.670  1.00 86.70           C  
ATOM   1585  C   ALA   198      -3.484  -9.792 -29.466  1.00 86.70           C  
ATOM   1586  O   ALA   198      -2.881 -10.611 -28.769  1.00 86.70           O  
ATOM   1587  CB  ALA   198      -1.948  -8.371 -30.843  1.00 86.70           C  
ATOM   1588  N   LYS   199      -4.611 -10.017 -30.086  1.00 83.49           N  
ATOM   1589  CA  LYS   199      -5.217 -11.345 -30.034  1.00 83.49           C  
ATOM   1590  C   LYS   199      -4.405 -12.351 -30.845  1.00 83.49           C  
ATOM   1591  O   LYS   199      -3.909 -12.029 -31.927  1.00 83.49           O  
ATOM   1592  CB  LYS   199      -6.657 -11.299 -30.546  1.00 83.49           C  
ATOM   1593  CG  LYS   199      -7.644 -10.684 -29.565  1.00 83.49           C  
ATOM   1594  CD  LYS   199      -9.080 -10.826 -30.053  1.00 83.49           C  
ATOM   1595  CE  LYS   199     -10.059 -10.117 -29.127  1.00 83.49           C  
ATOM   1596  NZ  LYS   199     -11.467 -10.241 -29.610  1.00 83.49           N  
ATOM   1597  N   GLY   200      -4.250 -13.495 -30.227  1.00 84.06           N  
ATOM   1598  CA  GLY   200      -3.590 -14.561 -30.963  1.00 84.06           C  
ATOM   1599  C   GLY   200      -2.080 -14.540 -30.819  1.00 84.06           C  
ATOM   1600  O   GLY   200      -1.377 -15.306 -31.482  1.00 84.06           O  
ATOM   1601  N   LEU   201      -1.588 -13.568 -30.090  1.00 88.10           N  
ATOM   1602  CA  LEU   201      -0.146 -13.496 -29.884  1.00 88.10           C  
ATOM   1603  C   LEU   201       0.367 -14.753 -29.191  1.00 88.10           C  
ATOM   1604  O   LEU   201      -0.215 -15.204 -28.201  1.00 88.10           O  
ATOM   1605  CB  LEU   201       0.217 -12.259 -29.058  1.00 88.10           C  
ATOM   1606  CG  LEU   201       0.283 -10.933 -29.816  1.00 88.10           C  
ATOM   1607  CD1 LEU   201       0.403  -9.768 -28.839  1.00 88.10           C  
ATOM   1608  CD2 LEU   201       1.450 -10.936 -30.798  1.00 88.10           C  
ATOM   1609  N   SER   202       1.346 -15.334 -29.775  1.00 91.26           N  
ATOM   1610  CA  SER   202       1.988 -16.450 -29.088  1.00 91.26           C  
ATOM   1611  C   SER   202       2.769 -15.973 -27.869  1.00 91.26           C  
ATOM   1612  O   SER   202       3.325 -14.873 -27.872  1.00 91.26           O  
ATOM   1613  CB  SER   202       2.920 -17.201 -30.040  1.00 91.26           C  
ATOM   1614  OG  SER   202       3.992 -16.371 -30.453  1.00 91.26           O  
ATOM   1615  N   TYR   203       2.683 -16.623 -26.733  1.00 92.55           N  
ATOM   1616  CA  TYR   203       3.431 -16.270 -25.531  1.00 92.55           C  
ATOM   1617  C   TYR   203       3.917 -17.518 -24.805  1.00 92.55           C  
ATOM   1618  O   TYR   203       3.390 -18.612 -25.018  1.00 92.55           O  
ATOM   1619  CB  TYR   203       2.570 -15.421 -24.591  1.00 92.55           C  
ATOM   1620  CG  TYR   203       1.290 -16.098 -24.163  1.00 92.55           C  
ATOM   1621  CD1 TYR   203       0.109 -15.914 -24.879  1.00 92.55           C  
ATOM   1622  CD2 TYR   203       1.260 -16.921 -23.042  1.00 92.55           C  
ATOM   1623  CE1 TYR   203      -1.073 -16.535 -24.487  1.00 92.55           C  
ATOM   1624  CE2 TYR   203       0.083 -17.546 -22.641  1.00 92.55           C  
ATOM   1625  CZ  TYR   203      -1.076 -17.348 -23.369  1.00 92.55           C  
ATOM   1626  OH  TYR   203      -2.243 -17.964 -22.977  1.00 92.55           O  
ATOM   1627  N   LYS   204       4.961 -17.368 -24.065  1.00 92.81           N  
ATOM   1628  CA  LYS   204       5.484 -18.359 -23.129  1.00 92.81           C  
ATOM   1629  C   LYS   204       4.929 -18.136 -21.725  1.00 92.81           C  
ATOM   1630  O   LYS   204       4.911 -17.006 -21.231  1.00 92.81           O  
ATOM   1631  CB  LYS   204       7.013 -18.316 -23.101  1.00 92.81           C  
ATOM   1632  CG  LYS   204       7.648 -19.420 -22.268  1.00 92.81           C  
ATOM   1633  CD  LYS   204       9.168 -19.333 -22.290  1.00 92.81           C  
ATOM   1634  CE  LYS   204       9.803 -20.382 -21.387  1.00 92.81           C  
ATOM   1635  NZ  LYS   204      11.293 -20.282 -21.384  1.00 92.81           N  
ATOM   1636  N   LEU   205       4.512 -19.211 -21.172  1.00 92.32           N  
ATOM   1637  CA  LEU   205       3.966 -19.102 -19.824  1.00 92.32           C  
ATOM   1638  C   LEU   205       5.020 -19.459 -18.781  1.00 92.32           C  
ATOM   1639  O   LEU   205       5.759 -20.432 -18.946  1.00 92.32           O  
ATOM   1640  CB  LEU   205       2.745 -20.011 -19.664  1.00 92.32           C  
ATOM   1641  CG  LEU   205       1.438 -19.504 -20.276  1.00 92.32           C  
ATOM   1642  CD1 LEU   205       0.434 -20.645 -20.403  1.00 92.32           C  
ATOM   1643  CD2 LEU   205       0.860 -18.369 -19.438  1.00 92.32           C  
ATOM   1644  N   LYS   206       5.145 -18.619 -17.814  1.00 90.96           N  
ATOM   1645  CA  LYS   206       6.039 -18.862 -16.685  1.00 90.96           C  
ATOM   1646  C   LYS   206       5.284 -18.790 -15.361  1.00 90.96           C  
ATOM   1647  O   LYS   206       4.259 -18.114 -15.261  1.00 90.96           O  
ATOM   1648  CB  LYS   206       7.192 -17.857 -16.687  1.00 90.96           C  
ATOM   1649  CG  LYS   206       8.052 -17.904 -17.941  1.00 90.96           C  
ATOM   1650  CD  LYS   206       8.939 -19.142 -17.963  1.00 90.96           C  
ATOM   1651  CE  LYS   206       9.959 -19.080 -19.092  1.00 90.96           C  
ATOM   1652  NZ  LYS   206      10.907 -20.232 -19.047  1.00 90.96           N  
ATOM   1653  N   ARG   207       5.730 -19.610 -14.441  1.00 84.96           N  
ATOM   1654  CA  ARG   207       5.229 -19.517 -13.074  1.00 84.96           C  
ATOM   1655  C   ARG   207       6.054 -18.529 -12.255  1.00 84.96           C  
ATOM   1656  O   ARG   207       7.285 -18.563 -12.289  1.00 84.96           O  
ATOM   1657  CB  ARG   207       5.239 -20.892 -12.402  1.00 84.96           C  
ATOM   1658  CG  ARG   207       4.631 -20.901 -11.008  1.00 84.96           C  
ATOM   1659  CD  ARG   207       4.685 -22.286 -10.379  1.00 84.96           C  
ATOM   1660  NE  ARG   207       4.373 -22.243  -8.953  1.00 84.96           N  
ATOM   1661  CZ  ARG   207       4.039 -23.299  -8.217  1.00 84.96           C  
ATOM   1662  NH1 ARG   207       3.966 -24.509  -8.762  1.00 84.96           N  
ATOM   1663  NH2 ARG   207       3.775 -23.147  -6.928  1.00 84.96           N  
ATOM   1664  N   ARG   208       5.434 -17.571 -11.666  1.00 76.00           N  
ATOM   1665  CA  ARG   208       6.131 -16.644 -10.781  1.00 76.00           C  
ATOM   1666  C   ARG   208       5.876 -16.988  -9.317  1.00 76.00           C  
ATOM   1667  O   ARG   208       4.743 -17.280  -8.930  1.00 76.00           O  
ATOM   1668  CB  ARG   208       5.699 -15.203 -11.063  1.00 76.00           C  
ATOM   1669  CG  ARG   208       6.724 -14.160 -10.647  1.00 76.00           C  
ATOM   1670  CD  ARG   208       6.315 -12.761 -11.085  1.00 76.00           C  
ATOM   1671  NE  ARG   208       7.077 -11.732 -10.383  1.00 76.00           N  
ATOM   1672  CZ  ARG   208       7.099 -10.445 -10.718  1.00 76.00           C  
ATOM   1673  NH1 ARG   208       6.399 -10.002 -11.756  1.00 76.00           N  
ATOM   1674  NH2 ARG   208       7.827  -9.593 -10.010  1.00 76.00           N  
ATOM   1675  N   ILE   209       6.987 -17.202  -8.615  1.00 64.21           N  
ATOM   1676  CA  ILE   209       6.925 -17.499  -7.188  1.00 64.21           C  
ATOM   1677  C   ILE   209       6.780 -16.201  -6.397  1.00 64.21           C  
ATOM   1678  O   ILE   209       7.569 -15.269  -6.571  1.00 64.21           O  
ATOM   1679  CB  ILE   209       8.175 -18.276  -6.718  1.00 64.21           C  
ATOM   1680  CG1 ILE   209       8.347 -19.559  -7.540  1.00 64.21           C  
ATOM   1681  CG2 ILE   209       8.084 -18.592  -5.223  1.00 64.21           C  
ATOM   1682  CD1 ILE   209       9.665 -20.280  -7.294  1.00 64.21           C  
ATOM   1683  N   ALA   210       5.627 -15.688  -6.239  1.00 56.31           N  
ATOM   1684  CA  ALA   210       5.394 -14.405  -5.581  1.00 56.31           C  
ATOM   1685  C   ALA   210       6.479 -14.113  -4.549  1.00 56.31           C  
ATOM   1686  O   ALA   210       7.236 -15.007  -4.164  1.00 56.31           O  
ATOM   1687  CB  ALA   210       4.017 -14.389  -4.921  1.00 56.31           C  
ATOM   1688  N   GLY   211       6.973 -12.999  -4.455  1.00 50.41           N  
ATOM   1689  CA  GLY   211       7.503 -12.366  -3.258  1.00 50.41           C  
ATOM   1690  C   GLY   211       6.667 -12.635  -2.020  1.00 50.41           C  
ATOM   1691  O   GLY   211       5.551 -13.150  -2.119  1.00 50.41           O  
ATOM   1692  N   LEU   212       7.098 -13.622  -1.306  1.00 47.56           N  
ATOM   1693  CA  LEU   212       6.739 -14.027   0.049  1.00 47.56           C  
ATOM   1694  C   LEU   212       5.370 -13.478   0.436  1.00 47.56           C  
ATOM   1695  O   LEU   212       4.681 -14.055   1.280  1.00 47.56           O  
ATOM   1696  CB  LEU   212       7.795 -13.550   1.049  1.00 47.56           C  
ATOM   1697  CG  LEU   212       9.202 -14.126   0.875  1.00 47.56           C  
ATOM   1698  CD1 LEU   212      10.215 -13.292   1.652  1.00 47.56           C  
ATOM   1699  CD2 LEU   212       9.243 -15.583   1.325  1.00 47.56           C  
ATOM   1700  N   GLY   213       4.767 -12.505  -0.196  1.00 49.07           N  
ATOM   1701  CA  GLY   213       3.548 -11.824   0.210  1.00 49.07           C  
ATOM   1702  C   GLY   213       2.288 -12.511  -0.283  1.00 49.07           C  
ATOM   1703  O   GLY   213       1.197 -12.264   0.234  1.00 49.07           O  
ATOM   1704  N   SER   214       2.290 -13.250  -1.299  1.00 52.81           N  
ATOM   1705  CA  SER   214       1.035 -13.646  -1.929  1.00 52.81           C  
ATOM   1706  C   SER   214       0.413 -14.843  -1.219  1.00 52.81           C  
ATOM   1707  O   SER   214      -0.609 -15.372  -1.661  1.00 52.81           O  
ATOM   1708  CB  SER   214       1.258 -13.978  -3.405  1.00 52.81           C  
ATOM   1709  OG  SER   214       2.266 -14.965  -3.552  1.00 52.81           O  
ATOM   1710  N   LEU   215       1.041 -15.257  -0.058  1.00 58.82           N  
ATOM   1711  CA  LEU   215       0.495 -16.396   0.671  1.00 58.82           C  
ATOM   1712  C   LEU   215       0.323 -17.599  -0.250  1.00 58.82           C  
ATOM   1713  O   LEU   215      -0.642 -18.356  -0.117  1.00 58.82           O  
ATOM   1714  CB  LEU   215      -0.848 -16.031   1.309  1.00 58.82           C  
ATOM   1715  CG  LEU   215      -0.815 -14.938   2.379  1.00 58.82           C  
ATOM   1716  CD1 LEU   215      -2.233 -14.517   2.749  1.00 58.82           C  
ATOM   1717  CD2 LEU   215      -0.056 -15.417   3.611  1.00 58.82           C  
ATOM   1718  N   GLY   216       1.089 -17.526  -1.375  1.00 59.82           N  
ATOM   1719  CA  GLY   216       1.185 -18.722  -2.197  1.00 59.82           C  
ATOM   1720  C   GLY   216       0.257 -18.699  -3.396  1.00 59.82           C  
ATOM   1721  O   GLY   216      -0.037 -19.744  -3.980  1.00 59.82           O  
ATOM   1722  N   ARG   217      -0.333 -17.608  -3.600  1.00 69.48           N  
ATOM   1723  CA  ARG   217      -1.260 -17.442  -4.715  1.00 69.48           C  
ATOM   1724  C   ARG   217      -0.579 -17.748  -6.045  1.00 69.48           C  
ATOM   1725  O   ARG   217       0.537 -17.289  -6.296  1.00 69.48           O  
ATOM   1726  CB  ARG   217      -1.831 -16.022  -4.733  1.00 69.48           C  
ATOM   1727  CG  ARG   217      -2.699 -15.692  -3.529  1.00 69.48           C  
ATOM   1728  CD  ARG   217      -3.104 -14.224  -3.511  1.00 69.48           C  
ATOM   1729  NE  ARG   217      -3.932 -13.879  -4.663  1.00 69.48           N  
ATOM   1730  CZ  ARG   217      -4.095 -12.647  -5.138  1.00 69.48           C  
ATOM   1731  NH1 ARG   217      -3.487 -11.615  -4.567  1.00 69.48           N  
ATOM   1732  NH2 ARG   217      -4.872 -12.446  -6.192  1.00 69.48           N  
ATOM   1733  N   PRO   218      -1.280 -18.594  -6.768  1.00 73.62           N  
ATOM   1734  CA  PRO   218      -0.673 -18.837  -8.079  1.00 73.62           C  
ATOM   1735  C   PRO   218      -0.526 -17.562  -8.906  1.00 73.62           C  
ATOM   1736  O   PRO   218      -1.408 -16.700  -8.881  1.00 73.62           O  
ATOM   1737  CB  PRO   218      -1.650 -19.810  -8.744  1.00 73.62           C  
ATOM   1738  CG  PRO   218      -2.488 -20.336  -7.624  1.00 73.62           C  
ATOM   1739  CD  PRO   218      -2.428 -19.360  -6.484  1.00 73.62           C  
ATOM   1740  N   ARG   219       0.590 -17.446  -9.510  1.00 83.68           N  
ATOM   1741  CA  ARG   219       0.876 -16.376 -10.461  1.00 83.68           C  
ATOM   1742  C   ARG   219       1.487 -16.932 -11.743  1.00 83.68           C  
ATOM   1743  O   ARG   219       2.394 -17.765 -11.694  1.00 83.68           O  
ATOM   1744  CB  ARG   219       1.815 -15.340  -9.839  1.00 83.68           C  
ATOM   1745  CG  ARG   219       1.244 -14.649  -8.612  1.00 83.68           C  
ATOM   1746  CD  ARG   219       2.151 -13.530  -8.121  1.00 83.68           C  
ATOM   1747  NE  ARG   219       1.674 -12.961  -6.864  1.00 83.68           N  
ATOM   1748  CZ  ARG   219       2.060 -11.789  -6.367  1.00 83.68           C  
ATOM   1749  NH1 ARG   219       2.942 -11.036  -7.014  1.00 83.68           N  
ATOM   1750  NH2 ARG   219       1.562 -11.367  -5.214  1.00 83.68           N  
ATOM   1751  N   TYR   220       0.897 -16.419 -12.781  1.00 88.32           N  
ATOM   1752  CA  TYR   220       1.405 -16.817 -14.088  1.00 88.32           C  
ATOM   1753  C   TYR   220       1.793 -15.599 -14.917  1.00 88.32           C  
ATOM   1754  O   TYR   220       1.072 -14.598 -14.937  1.00 88.32           O  
ATOM   1755  CB  TYR   220       0.361 -17.649 -14.840  1.00 88.32           C  
ATOM   1756  CG  TYR   220      -0.150 -18.834 -14.056  1.00 88.32           C  
ATOM   1757  CD1 TYR   220       0.621 -19.986 -13.915  1.00 88.32           C  
ATOM   1758  CD2 TYR   220      -1.404 -18.804 -13.456  1.00 88.32           C  
ATOM   1759  CE1 TYR   220       0.154 -21.080 -13.195  1.00 88.32           C  
ATOM   1760  CE2 TYR   220      -1.882 -19.893 -12.734  1.00 88.32           C  
ATOM   1761  CZ  TYR   220      -1.097 -21.025 -12.609  1.00 88.32           C  
ATOM   1762  OH  TYR   220      -1.565 -22.105 -11.896  1.00 88.32           O  
ATOM   1763  N   ALA   221       2.961 -15.680 -15.497  1.00 90.92           N  
ATOM   1764  CA  ALA   221       3.416 -14.616 -16.388  1.00 90.92           C  
ATOM   1765  C   ALA   221       3.402 -15.076 -17.843  1.00 90.92           C  
ATOM   1766  O   ALA   221       3.854 -16.180 -18.157  1.00 90.92           O  
ATOM   1767  CB  ALA   221       4.817 -14.154 -15.993  1.00 90.92           C  
ATOM   1768  N   ALA   222       2.747 -14.290 -18.648  1.00 92.46           N  
ATOM   1769  CA  ALA   222       2.797 -14.486 -20.095  1.00 92.46           C  
ATOM   1770  C   ALA   222       3.808 -13.544 -20.741  1.00 92.46           C  
ATOM   1771  O   ALA   222       3.700 -12.322 -20.610  1.00 92.46           O  
ATOM   1772  CB  ALA   222       1.414 -14.278 -20.707  1.00 92.46           C  
ATOM   1773  N   ILE   223       4.799 -14.097 -21.367  1.00 93.21           N  
ATOM   1774  CA  ILE   223       5.849 -13.347 -22.047  1.00 93.21           C  
ATOM   1775  C   ILE   223       5.675 -13.469 -23.559  1.00 93.21           C  
ATOM   1776  O   ILE   223       5.806 -14.560 -24.119  1.00 93.21           O  
ATOM   1777  CB  ILE   223       7.254 -13.835 -21.627  1.00 93.21           C  
ATOM   1778  CG1 ILE   223       7.368 -13.885 -20.099  1.00 93.21           C  
ATOM   1779  CG2 ILE   223       8.340 -12.938 -22.229  1.00 93.21           C  
ATOM   1780  CD1 ILE   223       8.595 -14.632 -19.594  1.00 93.21           C  
ATOM   1781  N   ALA   224       5.396 -12.380 -24.253  1.00 92.88           N  
ATOM   1782  CA  ALA   224       5.131 -12.369 -25.689  1.00 92.88           C  
ATOM   1783  C   ALA   224       6.038 -11.374 -26.407  1.00 92.88           C  
ATOM   1784  O   ALA   224       6.446 -10.366 -25.825  1.00 92.88           O  
ATOM   1785  CB  ALA   224       3.665 -12.038 -25.957  1.00 92.88           C  
ATOM   1786  N   GLU   225       6.395 -11.674 -27.626  1.00 90.81           N  
ATOM   1787  CA  GLU   225       7.090 -10.734 -28.501  1.00 90.81           C  
ATOM   1788  C   GLU   225       6.104  -9.830 -29.235  1.00 90.81           C  
ATOM   1789  O   GLU   225       5.101 -10.303 -29.772  1.00 90.81           O  
ATOM   1790  CB  GLU   225       7.966 -11.485 -29.508  1.00 90.81           C  
ATOM   1791  CG  GLU   225       9.158 -12.192 -28.880  1.00 90.81           C  
ATOM   1792  CD  GLU   225      10.054 -12.878 -29.899  1.00 90.81           C  
ATOM   1793  OE1 GLU   225      11.047 -13.525 -29.496  1.00 90.81           O  
ATOM   1794  OE2 GLU   225       9.761 -12.767 -31.111  1.00 90.81           O  
ATOM   1795  N   TRP   226       6.363  -8.570 -29.155  1.00 88.94           N  
ATOM   1796  CA  TRP   226       5.485  -7.607 -29.812  1.00 88.94           C  
ATOM   1797  C   TRP   226       6.252  -6.346 -30.197  1.00 88.94           C  
ATOM   1798  O   TRP   226       6.860  -5.697 -29.343  1.00 88.94           O  
ATOM   1799  CB  TRP   226       4.307  -7.246 -28.903  1.00 88.94           C  
ATOM   1800  CG  TRP   226       3.355  -6.256 -29.504  1.00 88.94           C  
ATOM   1801  CD1 TRP   226       3.085  -4.994 -29.052  1.00 88.94           C  
ATOM   1802  CD2 TRP   226       2.544  -6.448 -30.667  1.00 88.94           C  
ATOM   1803  NE1 TRP   226       2.154  -4.389 -29.865  1.00 88.94           N  
ATOM   1804  CE2 TRP   226       1.806  -5.260 -30.863  1.00 88.94           C  
ATOM   1805  CE3 TRP   226       2.369  -7.511 -31.563  1.00 88.94           C  
ATOM   1806  CZ2 TRP   226       0.906  -5.105 -31.920  1.00 88.94           C  
ATOM   1807  CZ3 TRP   226       1.474  -7.355 -32.615  1.00 88.94           C  
ATOM   1808  CH2 TRP   226       0.754  -6.161 -32.783  1.00 88.94           C  
ATOM   1809  N   GLU   227       6.146  -5.936 -31.487  1.00 88.11           N  
ATOM   1810  CA  GLU   227       6.775  -4.753 -32.068  1.00 88.11           C  
ATOM   1811  C   GLU   227       8.260  -4.692 -31.721  1.00 88.11           C  
ATOM   1812  O   GLU   227       8.755  -3.657 -31.270  1.00 88.11           O  
ATOM   1813  CB  GLU   227       6.070  -3.480 -31.592  1.00 88.11           C  
ATOM   1814  CG  GLU   227       4.627  -3.365 -32.060  1.00 88.11           C  
ATOM   1815  CD  GLU   227       4.008  -2.008 -31.765  1.00 88.11           C  
ATOM   1816  OE1 GLU   227       2.945  -1.687 -32.344  1.00 88.11           O  
ATOM   1817  OE2 GLU   227       4.590  -1.260 -30.949  1.00 88.11           O  
ATOM   1818  N   GLY   228       8.872  -5.787 -31.700  1.00 81.74           N  
ATOM   1819  CA  GLY   228      10.320  -5.833 -31.572  1.00 81.74           C  
ATOM   1820  C   GLY   228      10.787  -5.991 -30.138  1.00 81.74           C  
ATOM   1821  O   GLY   228      11.991  -6.008 -29.870  1.00 81.74           O  
ATOM   1822  N   GLY   229       9.829  -5.999 -29.178  1.00 83.82           N  
ATOM   1823  CA  GLY   229      10.186  -6.183 -27.780  1.00 83.82           C  
ATOM   1824  C   GLY   229       9.308  -7.196 -27.069  1.00 83.82           C  
ATOM   1825  O   GLY   229       8.465  -7.841 -27.694  1.00 83.82           O  
ATOM   1826  N   LEU   230       9.645  -7.427 -25.836  1.00 88.38           N  
ATOM   1827  CA  LEU   230       8.870  -8.379 -25.048  1.00 88.38           C  
ATOM   1828  C   LEU   230       7.814  -7.661 -24.214  1.00 88.38           C  
ATOM   1829  O   LEU   230       8.056  -6.561 -23.710  1.00 88.38           O  
ATOM   1830  CB  LEU   230       9.790  -9.194 -24.135  1.00 88.38           C  
ATOM   1831  CG  LEU   230      10.797 -10.111 -24.832  1.00 88.38           C  
ATOM   1832  CD1 LEU   230      11.707 -10.777 -23.805  1.00 88.38           C  
ATOM   1833  CD2 LEU   230      10.075 -11.158 -25.674  1.00 88.38           C  
ATOM   1834  N   VAL   231       6.645  -8.161 -24.221  1.00 89.57           N  
ATOM   1835  CA  VAL   231       5.563  -7.718 -23.347  1.00 89.57           C  
ATOM   1836  C   VAL   231       5.241  -8.810 -22.329  1.00 89.57           C  
ATOM   1837  O   VAL   231       5.159  -9.990 -22.681  1.00 89.57           O  
ATOM   1838  CB  VAL   231       4.297  -7.349 -24.152  1.00 89.57           C  
ATOM   1839  CG1 VAL   231       3.171  -6.910 -23.217  1.00 89.57           C  
ATOM   1840  CG2 VAL   231       4.612  -6.252 -25.167  1.00 89.57           C  
ATOM   1841  N   VAL   232       5.164  -8.402 -21.072  1.00 90.42           N  
ATOM   1842  CA  VAL   232       4.897  -9.379 -20.021  1.00 90.42           C  
ATOM   1843  C   VAL   232       3.612  -9.008 -19.285  1.00 90.42           C  
ATOM   1844  O   VAL   232       3.429  -7.856 -18.884  1.00 90.42           O  
ATOM   1845  CB  VAL   232       6.074  -9.475 -19.025  1.00 90.42           C  
ATOM   1846  CG1 VAL   232       5.864 -10.634 -18.052  1.00 90.42           C  
ATOM   1847  CG2 VAL   232       7.395  -9.635 -19.774  1.00 90.42           C  
ATOM   1848  N   ARG   233       2.660  -9.986 -19.121  1.00 89.28           N  
ATOM   1849  CA  ARG   233       1.453  -9.871 -18.310  1.00 89.28           C  
ATOM   1850  C   ARG   233       1.420 -10.939 -17.222  1.00 89.28           C  
ATOM   1851  O   ARG   233       1.886 -12.061 -17.431  1.00 89.28           O  
ATOM   1852  CB  ARG   233       0.203  -9.978 -19.187  1.00 89.28           C  
ATOM   1853  CG  ARG   233       0.134  -8.935 -20.291  1.00 89.28           C  
ATOM   1854  CD  ARG   233       0.002  -7.527 -19.728  1.00 89.28           C  
ATOM   1855  NE  ARG   233      -0.124  -6.532 -20.789  1.00 89.28           N  
ATOM   1856  CZ  ARG   233       0.885  -5.824 -21.288  1.00 89.28           C  
ATOM   1857  NH1 ARG   233       2.120  -5.989 -20.830  1.00 89.28           N  
ATOM   1858  NH2 ARG   233       0.657  -4.945 -22.253  1.00 89.28           N  
ATOM   1859  N   GLU   234       0.993 -10.485 -16.087  1.00 88.72           N  
ATOM   1860  CA  GLU   234       0.887 -11.427 -14.977  1.00 88.72           C  
ATOM   1861  C   GLU   234      -0.562 -11.587 -14.524  1.00 88.72           C  
ATOM   1862  O   GLU   234      -1.291 -10.601 -14.398  1.00 88.72           O  
ATOM   1863  CB  GLU   234       1.758 -10.974 -13.802  1.00 88.72           C  
ATOM   1864  CG  GLU   234       1.665 -11.880 -12.582  1.00 88.72           C  
ATOM   1865  CD  GLU   234       2.342 -11.300 -11.351  1.00 88.72           C  
ATOM   1866  OE1 GLU   234       3.297 -11.923 -10.833  1.00 88.72           O  
ATOM   1867  OE2 GLU   234       1.914 -10.215 -10.900  1.00 88.72           O  
ATOM   1868  N   ALA   235      -0.945 -12.863 -14.396  1.00 85.86           N  
ATOM   1869  CA  ALA   235      -2.235 -13.184 -13.790  1.00 85.86           C  
ATOM   1870  C   ALA   235      -2.059 -13.702 -12.366  1.00 85.86           C  
ATOM   1871  O   ALA   235      -1.299 -14.644 -12.131  1.00 85.86           O  
ATOM   1872  CB  ALA   235      -2.981 -14.211 -14.638  1.00 85.86           C  
ATOM   1873  N   LYS   236      -2.695 -13.023 -11.461  1.00 81.70           N  
ATOM   1874  CA  LYS   236      -2.714 -13.379 -10.045  1.00 81.70           C  
ATOM   1875  C   LYS   236      -4.132 -13.690  -9.575  1.00 81.70           C  
ATOM   1876  O   LYS   236      -5.060 -12.919  -9.832  1.00 81.70           O  
ATOM   1877  CB  LYS   236      -2.117 -12.252  -9.200  1.00 81.70           C  
ATOM   1878  CG  LYS   236      -2.098 -12.541  -7.707  1.00 81.70           C  
ATOM   1879  CD  LYS   236      -1.539 -11.365  -6.917  1.00 81.70           C  
ATOM   1880  CE  LYS   236      -1.658 -11.591  -5.416  1.00 81.70           C  
ATOM   1881  NZ  LYS   236      -1.182 -10.408  -4.637  1.00 81.70           N  
ATOM   1882  N   ALA   237      -4.243 -14.779  -8.856  1.00 75.44           N  
ATOM   1883  CA  ALA   237      -5.573 -15.159  -8.388  1.00 75.44           C  
ATOM   1884  C   ALA   237      -6.098 -14.161  -7.359  1.00 75.44           C  
ATOM   1885  O   ALA   237      -5.351 -13.706  -6.490  1.00 75.44           O  
ATOM   1886  CB  ALA   237      -5.547 -16.565  -7.795  1.00 75.44           C  
ATOM   1887  N   LEU   238      -7.335 -13.822  -7.463  1.00 69.94           N  
ATOM   1888  CA  LEU   238      -8.004 -12.878  -6.574  1.00 69.94           C  
ATOM   1889  C   LEU   238      -8.412 -13.554  -5.270  1.00 69.94           C  
ATOM   1890  O   LEU   238      -8.918 -14.679  -5.281  1.00 69.94           O  
ATOM   1891  CB  LEU   238      -9.234 -12.277  -7.259  1.00 69.94           C  
ATOM   1892  CG  LEU   238      -9.886 -11.084  -6.557  1.00 69.94           C  
ATOM   1893  CD1 LEU   238      -8.981  -9.860  -6.645  1.00 69.94           C  
ATOM   1894  CD2 LEU   238     -11.254 -10.789  -7.163  1.00 69.94           C  
ATOM   1895  N   LEU   239      -8.110 -12.900  -4.140  1.00 64.63           N  
ATOM   1896  CA  LEU   239      -8.713 -13.314  -2.878  1.00 64.63           C  
ATOM   1897  C   LEU   239      -9.833 -12.362  -2.472  1.00 64.63           C  
ATOM   1898  O   LEU   239      -9.826 -11.190  -2.853  1.00 64.63           O  
ATOM   1899  CB  LEU   239      -7.655 -13.377  -1.773  1.00 64.63           C  
ATOM   1900  CG  LEU   239      -6.569 -14.442  -1.935  1.00 64.63           C  
ATOM   1901  CD1 LEU   239      -5.531 -14.312  -0.825  1.00 64.63           C  
ATOM   1902  CD2 LEU   239      -7.183 -15.837  -1.940  1.00 64.63           C  
ATOM   1903  N   PRO   240     -10.735 -12.812  -1.823  1.00 59.35           N  
ATOM   1904  CA  PRO   240     -11.692 -11.831  -1.308  1.00 59.35           C  
ATOM   1905  C   PRO   240     -11.040 -10.790  -0.401  1.00 59.35           C  
ATOM   1906  O   PRO   240     -10.086 -11.101   0.316  1.00 59.35           O  
ATOM   1907  CB  PRO   240     -12.690 -12.688  -0.526  1.00 59.35           C  
ATOM   1908  CG  PRO   240     -12.421 -14.089  -0.971  1.00 59.35           C  
ATOM   1909  CD  PRO   240     -11.036 -14.149  -1.547  1.00 59.35           C  
ATOM   1910  N   SER   241     -11.500  -9.573  -0.455  1.00 59.22           N  
ATOM   1911  CA  SER   241     -10.915  -8.485   0.321  1.00 59.22           C  
ATOM   1912  C   SER   241     -11.101  -8.711   1.818  1.00 59.22           C  
ATOM   1913  O   SER   241     -12.096  -9.300   2.243  1.00 59.22           O  
ATOM   1914  CB  SER   241     -11.536  -7.146  -0.081  1.00 59.22           C  
ATOM   1915  OG  SER   241     -11.159  -6.125   0.826  1.00 59.22           O  
ATOM   1916  N   ALA   242     -10.231  -8.269   2.541  1.00 58.17           N  
ATOM   1917  CA  ALA   242     -10.402  -8.236   3.991  1.00 58.17           C  
ATOM   1918  C   ALA   242     -11.510  -7.266   4.391  1.00 58.17           C  
ATOM   1919  O   ALA   242     -12.019  -7.324   5.513  1.00 58.17           O  
ATOM   1920  CB  ALA   242      -9.091  -7.852   4.673  1.00 58.17           C  
ATOM   1921  N   ALA   243     -11.674  -6.252   3.562  1.00 55.07           N  
ATOM   1922  CA  ALA   243     -12.731  -5.305   3.907  1.00 55.07           C  
ATOM   1923  C   ALA   243     -14.020  -6.034   4.278  1.00 55.07           C  
ATOM   1924  O   ALA   243     -14.830  -5.519   5.052  1.00 55.07           O  
ATOM   1925  CB  ALA   243     -12.983  -4.344   2.748  1.00 55.07           C  
ATOM   1926  N   ILE   244     -14.094  -7.198   3.732  1.00 53.57           N  
ATOM   1927  CA  ILE   244     -15.306  -7.965   4.001  1.00 53.57           C  
ATOM   1928  C   ILE   244     -15.393  -8.284   5.492  1.00 53.57           C  
ATOM   1929  O   ILE   244     -16.478  -8.253   6.077  1.00 53.57           O  
ATOM   1930  CB  ILE   244     -15.346  -9.268   3.171  1.00 53.57           C  
ATOM   1931  CG1 ILE   244     -15.460  -8.945   1.677  1.00 53.57           C  
ATOM   1932  CG2 ILE   244     -16.502 -10.163   3.627  1.00 53.57           C  
ATOM   1933  CD1 ILE   244     -15.091 -10.106   0.763  1.00 53.57           C  
ATOM   1934  N   TRP   245     -14.211  -8.437   6.008  1.00 52.73           N  
ATOM   1935  CA  TRP   245     -14.179  -8.745   7.434  1.00 52.73           C  
ATOM   1936  C   TRP   245     -14.531  -7.515   8.264  1.00 52.73           C  
ATOM   1937  O   TRP   245     -15.250  -7.616   9.261  1.00 52.73           O  
ATOM   1938  CB  TRP   245     -12.799  -9.272   7.839  1.00 52.73           C  
ATOM   1939  CG  TRP   245     -12.400 -10.536   7.139  1.00 52.73           C  
ATOM   1940  CD1 TRP   245     -11.526 -10.658   6.095  1.00 52.73           C  
ATOM   1941  CD2 TRP   245     -12.866 -11.857   7.429  1.00 52.73           C  
ATOM   1942  NE1 TRP   245     -11.419 -11.977   5.719  1.00 52.73           N  
ATOM   1943  CE2 TRP   245     -12.231 -12.733   6.521  1.00 52.73           C  
ATOM   1944  CE3 TRP   245     -13.759 -12.385   8.370  1.00 52.73           C  
ATOM   1945  CZ2 TRP   245     -12.461 -14.110   6.528  1.00 52.73           C  
ATOM   1946  CZ3 TRP   245     -13.987 -13.756   8.375  1.00 52.73           C  
ATOM   1947  CH2 TRP   245     -13.340 -14.601   7.459  1.00 52.73           C  
ATOM   1948  N   ALA   246     -14.039  -6.419   7.723  1.00 48.08           N  
ATOM   1949  CA  ALA   246     -14.437  -5.186   8.396  1.00 48.08           C  
ATOM   1950  C   ALA   246     -15.948  -4.985   8.326  1.00 48.08           C  
ATOM   1951  O   ALA   246     -16.548  -4.416   9.242  1.00 48.08           O  
ATOM   1952  CB  ALA   246     -13.715  -3.988   7.783  1.00 48.08           C  
ATOM   1953  N   ALA   247     -16.454  -5.289   7.147  1.00 48.15           N  
ATOM   1954  CA  ALA   247     -17.890  -5.029   7.107  1.00 48.15           C  
ATOM   1955  C   ALA   247     -18.664  -6.102   7.868  1.00 48.15           C  
ATOM   1956  O   ALA   247     -19.855  -5.940   8.143  1.00 48.15           O  
ATOM   1957  CB  ALA   247     -18.377  -4.951   5.662  1.00 48.15           C  
ATOM   1958  N   GLY   248     -17.972  -7.071   8.399  1.00 45.24           N  
ATOM   1959  CA  GLY   248     -18.736  -8.172   8.963  1.00 45.24           C  
ATOM   1960  C   GLY   248     -19.567  -8.912   7.932  1.00 45.24           C  
ATOM   1961  O   GLY   248     -20.651  -9.411   8.243  1.00 45.24           O  
ATOM   1962  N   LEU   249     -19.445  -8.553   6.698  1.00 42.90           N  
ATOM   1963  CA  LEU   249     -20.301  -9.196   5.707  1.00 42.90           C  
ATOM   1964  C   LEU   249     -20.064 -10.702   5.679  1.00 42.90           C  
ATOM   1965  O   LEU   249     -18.920 -11.154   5.604  1.00 42.90           O  
ATOM   1966  CB  LEU   249     -20.051  -8.602   4.318  1.00 42.90           C  
ATOM   1967  CG  LEU   249     -20.476  -7.146   4.116  1.00 42.90           C  
ATOM   1968  CD1 LEU   249     -19.826  -6.574   2.861  1.00 42.90           C  
ATOM   1969  CD2 LEU   249     -21.995  -7.038   4.035  1.00 42.90           C  
ATOM   1970  N   GLU   250     -20.603 -11.410   6.611  1.00 42.98           N  
ATOM   1971  CA  GLU   250     -20.692 -12.866   6.572  1.00 42.98           C  
ATOM   1972  C   GLU   250     -21.292 -13.347   5.253  1.00 42.98           C  
ATOM   1973  O   GLU   250     -21.210 -14.532   4.924  1.00 42.98           O  
ATOM   1974  CB  GLU   250     -21.523 -13.385   7.748  1.00 42.98           C  
ATOM   1975  CG  GLU   250     -20.760 -13.439   9.064  1.00 42.98           C  
ATOM   1976  CD  GLU   250     -21.571 -14.035  10.203  1.00 42.98           C  
ATOM   1977  OE1 GLU   250     -21.037 -14.157  11.329  1.00 42.98           O  
ATOM   1978  OE2 GLU   250     -22.749 -14.385   9.968  1.00 42.98           O  
ATOM   1979  N   ARG   251     -21.742 -12.522   4.417  1.00 39.10           N  
ATOM   1980  CA  ARG   251     -22.580 -13.171   3.414  1.00 39.10           C  
ATOM   1981  C   ARG   251     -21.786 -13.471   2.147  1.00 39.10           C  
ATOM   1982  O   ARG   251     -20.714 -12.902   1.931  1.00 39.10           O  
ATOM   1983  CB  ARG   251     -23.791 -12.298   3.078  1.00 39.10           C  
ATOM   1984  CG  ARG   251     -24.911 -12.376   4.104  1.00 39.10           C  
ATOM   1985  CD  ARG   251     -26.185 -11.712   3.601  1.00 39.10           C  
ATOM   1986  NE  ARG   251     -27.227 -11.701   4.624  1.00 39.10           N  
ATOM   1987  CZ  ARG   251     -28.454 -11.217   4.451  1.00 39.10           C  
ATOM   1988  NH1 ARG   251     -28.818 -10.693   3.285  1.00 39.10           N  
ATOM   1989  NH2 ARG   251     -29.324 -11.258   5.450  1.00 39.10           N  
ATOM   1990  N   ALA   252     -22.337 -14.286   1.244  1.00 39.10           N  
ATOM   1991  CA  ALA   252     -22.411 -14.983  -0.037  1.00 39.10           C  
ATOM   1992  C   ALA   252     -21.456 -14.366  -1.054  1.00 39.10           C  
ATOM   1993  O   ALA   252     -21.358 -13.141  -1.159  1.00 39.10           O  
ATOM   1994  CB  ALA   252     -23.841 -14.961  -0.573  1.00 39.10           C  
ATOM   1995  N   PRO   253     -20.444 -15.038  -1.533  1.00 41.13           N  
ATOM   1996  CA  PRO   253     -19.443 -14.711  -2.550  1.00 41.13           C  
ATOM   1997  C   PRO   253     -20.028 -13.933  -3.727  1.00 41.13           C  
ATOM   1998  O   PRO   253     -19.379 -13.029  -4.258  1.00 41.13           O  
ATOM   1999  CB  PRO   253     -18.937 -16.084  -3.001  1.00 41.13           C  
ATOM   2000  CG  PRO   253     -19.558 -17.052  -2.046  1.00 41.13           C  
ATOM   2001  CD  PRO   253     -20.592 -16.326  -1.235  1.00 41.13           C  
ATOM   2002  N   GLU   254     -21.266 -13.967  -3.971  1.00 38.88           N  
ATOM   2003  CA  GLU   254     -21.735 -13.290  -5.176  1.00 38.88           C  
ATOM   2004  C   GLU   254     -21.979 -11.807  -4.916  1.00 38.88           C  
ATOM   2005  O   GLU   254     -21.666 -10.963  -5.759  1.00 38.88           O  
ATOM   2006  CB  GLU   254     -23.014 -13.950  -5.700  1.00 38.88           C  
ATOM   2007  CG  GLU   254     -22.762 -15.100  -6.663  1.00 38.88           C  
ATOM   2008  CD  GLU   254     -22.517 -16.427  -5.962  1.00 38.88           C  
ATOM   2009  OE1 GLU   254     -22.030 -17.378  -6.614  1.00 38.88           O  
ATOM   2010  OE2 GLU   254     -22.815 -16.517  -4.750  1.00 38.88           O  
ATOM   2011  N   ILE   255     -22.920 -11.454  -3.889  1.00 41.73           N  
ATOM   2012  CA  ILE   255     -23.061 -10.038  -3.566  1.00 41.73           C  
ATOM   2013  C   ILE   255     -21.688  -9.368  -3.574  1.00 41.73           C  
ATOM   2014  O   ILE   255     -21.551  -8.227  -4.019  1.00 41.73           O  
ATOM   2015  CB  ILE   255     -23.747  -9.837  -2.196  1.00 41.73           C  
ATOM   2016  CG1 ILE   255     -25.179 -10.384  -2.231  1.00 41.73           C  
ATOM   2017  CG2 ILE   255     -23.736  -8.358  -1.799  1.00 41.73           C  
ATOM   2018  CD1 ILE   255     -25.874 -10.386  -0.876  1.00 41.73           C  
ATOM   2019  N   TYR   256     -20.628 -10.295  -3.697  1.00 43.05           N  
ATOM   2020  CA  TYR   256     -19.176 -10.152  -3.667  1.00 43.05           C  
ATOM   2021  C   TYR   256     -18.640  -9.735  -5.031  1.00 43.05           C  
ATOM   2022  O   TYR   256     -17.862  -8.784  -5.135  1.00 43.05           O  
ATOM   2023  CB  TYR   256     -18.517 -11.462  -3.225  1.00 43.05           C  
ATOM   2024  CG  TYR   256     -17.010 -11.393  -3.163  1.00 43.05           C  
ATOM   2025  CD1 TYR   256     -16.229 -11.793  -4.245  1.00 43.05           C  
ATOM   2026  CD2 TYR   256     -16.365 -10.927  -2.022  1.00 43.05           C  
ATOM   2027  CE1 TYR   256     -14.841 -11.732  -4.191  1.00 43.05           C  
ATOM   2028  CE2 TYR   256     -14.977 -10.862  -1.957  1.00 43.05           C  
ATOM   2029  CZ  TYR   256     -14.224 -11.266  -3.045  1.00 43.05           C  
ATOM   2030  OH  TYR   256     -12.850 -11.203  -2.986  1.00 43.05           O  
ATOM   2031  N   TYR   257     -18.659 -10.701  -5.933  1.00 42.39           N  
ATOM   2032  CA  TYR   257     -18.256 -10.484  -7.317  1.00 42.39           C  
ATOM   2033  C   TYR   257     -18.724  -9.121  -7.814  1.00 42.39           C  
ATOM   2034  O   TYR   257     -17.951  -8.375  -8.420  1.00 42.39           O  
ATOM   2035  CB  TYR   257     -18.812 -11.588  -8.220  1.00 42.39           C  
ATOM   2036  CG  TYR   257     -18.033 -11.778  -9.499  1.00 42.39           C  
ATOM   2037  CD1 TYR   257     -18.416 -11.132 -10.673  1.00 42.39           C  
ATOM   2038  CD2 TYR   257     -16.913 -12.602  -9.537  1.00 42.39           C  
ATOM   2039  CE1 TYR   257     -17.702 -11.305 -11.855  1.00 42.39           C  
ATOM   2040  CE2 TYR   257     -16.192 -12.783 -10.713  1.00 42.39           C  
ATOM   2041  CZ  TYR   257     -16.593 -12.130 -11.864  1.00 42.39           C  
ATOM   2042  OH  TYR   257     -15.882 -12.305 -13.031  1.00 42.39           O  
ATOM   2043  N   GLN   258     -19.766  -8.696  -7.233  1.00 42.89           N  
ATOM   2044  CA  GLN   258     -20.287  -7.424  -7.723  1.00 42.89           C  
ATOM   2045  C   GLN   258     -19.551  -6.247  -7.089  1.00 42.89           C  
ATOM   2046  O   GLN   258     -19.228  -5.270  -7.769  1.00 42.89           O  
ATOM   2047  CB  GLN   258     -21.787  -7.315  -7.447  1.00 42.89           C  
ATOM   2048  CG  GLN   258     -22.658  -7.587  -8.666  1.00 42.89           C  
ATOM   2049  CD  GLN   258     -24.104  -7.868  -8.304  1.00 42.89           C  
ATOM   2050  OE1 GLN   258     -24.494  -7.779  -7.135  1.00 42.89           O  
ATOM   2051  NE2 GLN   258     -24.910  -8.209  -9.303  1.00 42.89           N  
ATOM   2052  N   ALA   259     -19.344  -6.373  -5.797  1.00 45.94           N  
ATOM   2053  CA  ALA   259     -18.593  -5.310  -5.134  1.00 45.94           C  
ATOM   2054  C   ALA   259     -17.184  -5.195  -5.707  1.00 45.94           C  
ATOM   2055  O   ALA   259     -16.679  -4.089  -5.913  1.00 45.94           O  
ATOM   2056  CB  ALA   259     -18.534  -5.560  -3.629  1.00 45.94           C  
ATOM   2057  N   LEU   260     -16.647  -6.354  -6.103  1.00 47.42           N  
ATOM   2058  CA  LEU   260     -15.337  -6.465  -6.735  1.00 47.42           C  
ATOM   2059  C   LEU   260     -15.307  -5.710  -8.059  1.00 47.42           C  
ATOM   2060  O   LEU   260     -14.364  -4.962  -8.331  1.00 47.42           O  
ATOM   2061  CB  LEU   260     -14.976  -7.935  -6.964  1.00 47.42           C  
ATOM   2062  CG  LEU   260     -14.288  -8.654  -5.802  1.00 47.42           C  
ATOM   2063  CD1 LEU   260     -14.541 -10.156  -5.883  1.00 47.42           C  
ATOM   2064  CD2 LEU   260     -12.793  -8.357  -5.800  1.00 47.42           C  
ATOM   2065  N   LEU   261     -16.252  -6.002  -8.909  1.00 46.15           N  
ATOM   2066  CA  LEU   261     -16.370  -5.342 -10.205  1.00 46.15           C  
ATOM   2067  C   LEU   261     -16.503  -3.832 -10.035  1.00 46.15           C  
ATOM   2068  O   LEU   261     -15.888  -3.063 -10.777  1.00 46.15           O  
ATOM   2069  CB  LEU   261     -17.573  -5.889 -10.978  1.00 46.15           C  
ATOM   2070  CG  LEU   261     -17.372  -7.230 -11.685  1.00 46.15           C  
ATOM   2071  CD1 LEU   261     -18.719  -7.854 -12.031  1.00 46.15           C  
ATOM   2072  CD2 LEU   261     -16.521  -7.052 -12.938  1.00 46.15           C  
ATOM   2073  N   ASP   262     -17.255  -3.460  -8.961  1.00 47.67           N  
ATOM   2074  CA  ASP   262     -17.388  -2.034  -8.678  1.00 47.67           C  
ATOM   2075  C   ASP   262     -16.025  -1.396  -8.417  1.00 47.67           C  
ATOM   2076  O   ASP   262     -15.760  -0.280  -8.867  1.00 47.67           O  
ATOM   2077  CB  ASP   262     -18.313  -1.808  -7.480  1.00 47.67           C  
ATOM   2078  CG  ASP   262     -19.644  -1.188  -7.867  1.00 47.67           C  
ATOM   2079  OD1 ASP   262     -19.882  -0.958  -9.072  1.00 47.67           O  
ATOM   2080  OD2 ASP   262     -20.461  -0.925  -6.958  1.00 47.67           O  
ATOM   2081  N   ARG   263     -15.066  -2.146  -7.853  1.00 46.10           N  
ATOM   2082  CA  ARG   263     -13.628  -2.099  -7.610  1.00 46.10           C  
ATOM   2083  C   ARG   263     -12.887  -1.534  -8.817  1.00 46.10           C  
ATOM   2084  O   ARG   263     -12.067  -0.624  -8.678  1.00 46.10           O  
ATOM   2085  CB  ARG   263     -13.094  -3.493  -7.272  1.00 46.10           C  
ATOM   2086  CG  ARG   263     -12.903  -3.735  -5.783  1.00 46.10           C  
ATOM   2087  CD  ARG   263     -12.394  -5.142  -5.502  1.00 46.10           C  
ATOM   2088  NE  ARG   263     -11.414  -5.154  -4.419  1.00 46.10           N  
ATOM   2089  CZ  ARG   263     -10.736  -6.228  -4.022  1.00 46.10           C  
ATOM   2090  NH1 ARG   263     -10.920  -7.403  -4.614  1.00 46.10           N  
ATOM   2091  NH2 ARG   263      -9.869  -6.126  -3.025  1.00 46.10           N  
ATOM   2092  N   ALA   264     -12.788  -2.467  -9.765  1.00 44.37           N  
ATOM   2093  CA  ALA   264     -11.974  -2.429 -10.977  1.00 44.37           C  
ATOM   2094  C   ALA   264     -12.361  -1.248 -11.861  1.00 44.37           C  
ATOM   2095  O   ALA   264     -11.497  -0.600 -12.456  1.00 44.37           O  
ATOM   2096  CB  ALA   264     -12.113  -3.738 -11.751  1.00 44.37           C  
ATOM   2097  N   VAL   265     -13.608  -1.130 -12.009  1.00 40.18           N  
ATOM   2098  CA  VAL   265     -13.910   0.017 -12.858  1.00 40.18           C  
ATOM   2099  C   VAL   265     -13.252   1.271 -12.286  1.00 40.18           C  
ATOM   2100  O   VAL   265     -12.712   2.092 -13.032  1.00 40.18           O  
ATOM   2101  CB  VAL   265     -15.434   0.232 -13.000  1.00 40.18           C  
ATOM   2102  CG1 VAL   265     -15.728   1.463 -13.856  1.00 40.18           C  
ATOM   2103  CG2 VAL   265     -16.094  -1.009 -13.597  1.00 40.18           C  
ATOM   2104  N   ARG   266     -12.933   1.268 -11.023  1.00 40.08           N  
ATOM   2105  CA  ARG   266     -12.617   2.626 -10.593  1.00 40.08           C  
ATOM   2106  C   ARG   266     -11.139   2.759 -10.241  1.00 40.08           C  
ATOM   2107  O   ARG   266     -10.593   3.864 -10.241  1.00 40.08           O  
ATOM   2108  CB  ARG   266     -13.479   3.024  -9.393  1.00 40.08           C  
ATOM   2109  CG  ARG   266     -14.948   3.226  -9.730  1.00 40.08           C  
ATOM   2110  CD  ARG   266     -15.720   3.815  -8.558  1.00 40.08           C  
ATOM   2111  NE  ARG   266     -17.124   4.035  -8.893  1.00 40.08           N  
ATOM   2112  CZ  ARG   266     -18.003   4.653  -8.108  1.00 40.08           C  
ATOM   2113  NH1 ARG   266     -17.638   5.125  -6.922  1.00 40.08           N  
ATOM   2114  NH2 ARG   266     -19.257   4.799  -8.512  1.00 40.08           N  
ATOM   2115  N   CYS   267     -10.544   1.661  -9.909  1.00 43.91           N  
ATOM   2116  CA  CYS   267      -9.120   1.778  -9.612  1.00 43.91           C  
ATOM   2117  C   CYS   267      -8.303   1.891 -10.894  1.00 43.91           C  
ATOM   2118  O   CYS   267      -8.489   1.106 -11.825  1.00 43.91           O  
ATOM   2119  CB  CYS   267      -8.642   0.577  -8.797  1.00 43.91           C  
ATOM   2120  SG  CYS   267      -9.179   0.607  -7.073  1.00 43.91           S  
ATOM   2121  N   ARG   268      -8.412   3.028 -11.544  1.00 45.54           N  
ATOM   2122  CA  ARG   268      -7.507   3.092 -12.687  1.00 45.54           C  
ATOM   2123  C   ARG   268      -6.119   2.580 -12.317  1.00 45.54           C  
ATOM   2124  O   ARG   268      -5.257   3.356 -11.898  1.00 45.54           O  
ATOM   2125  CB  ARG   268      -7.413   4.524 -13.218  1.00 45.54           C  
ATOM   2126  CG  ARG   268      -8.472   4.867 -14.255  1.00 45.54           C  
ATOM   2127  CD  ARG   268      -8.265   6.260 -14.832  1.00 45.54           C  
ATOM   2128  NE  ARG   268      -9.473   6.759 -15.483  1.00 45.54           N  
ATOM   2129  CZ  ARG   268      -9.561   7.915 -16.135  1.00 45.54           C  
ATOM   2130  NH1 ARG   268      -8.507   8.717 -16.238  1.00 45.54           N  
ATOM   2131  NH2 ARG   268     -10.710   8.271 -16.690  1.00 45.54           N  
ATOM   2132  N   ASP   269      -6.002   1.495 -11.585  1.00 50.51           N  
ATOM   2133  CA  ASP   269      -4.676   0.899 -11.714  1.00 50.51           C  
ATOM   2134  C   ASP   269      -4.335   0.627 -13.177  1.00 50.51           C  
ATOM   2135  O   ASP   269      -5.015  -0.157 -13.843  1.00 50.51           O  
ATOM   2136  CB  ASP   269      -4.589  -0.396 -10.904  1.00 50.51           C  
ATOM   2137  CG  ASP   269      -3.175  -0.941 -10.807  1.00 50.51           C  
ATOM   2138  OD1 ASP   269      -2.401  -0.805 -11.779  1.00 50.51           O  
ATOM   2139  OD2 ASP   269      -2.833  -1.514  -9.750  1.00 50.51           O  
ATOM   2140  N   PRO   270      -3.694   1.563 -13.705  1.00 50.20           N  
ATOM   2141  CA  PRO   270      -3.518   1.371 -15.146  1.00 50.20           C  
ATOM   2142  C   PRO   270      -3.072  -0.045 -15.503  1.00 50.20           C  
ATOM   2143  O   PRO   270      -3.114  -0.433 -16.674  1.00 50.20           O  
ATOM   2144  CB  PRO   270      -2.436   2.392 -15.509  1.00 50.20           C  
ATOM   2145  CG  PRO   270      -1.857   2.816 -14.198  1.00 50.20           C  
ATOM   2146  CD  PRO   270      -2.781   2.369 -13.101  1.00 50.20           C  
ATOM   2147  N   PHE   271      -2.734  -0.803 -14.474  1.00 52.49           N  
ATOM   2148  CA  PHE   271      -2.109  -2.080 -14.796  1.00 52.49           C  
ATOM   2149  C   PHE   271      -3.071  -3.234 -14.537  1.00 52.49           C  
ATOM   2150  O   PHE   271      -2.899  -4.327 -15.081  1.00 52.49           O  
ATOM   2151  CB  PHE   271      -0.826  -2.274 -13.982  1.00 52.49           C  
ATOM   2152  CG  PHE   271       0.201  -1.197 -14.203  1.00 52.49           C  
ATOM   2153  CD1 PHE   271       0.918  -1.134 -15.392  1.00 52.49           C  
ATOM   2154  CD2 PHE   271       0.451  -0.247 -13.222  1.00 52.49           C  
ATOM   2155  CE1 PHE   271       1.869  -0.138 -15.600  1.00 52.49           C  
ATOM   2156  CE2 PHE   271       1.400   0.752 -13.422  1.00 52.49           C  
ATOM   2157  CZ  PHE   271       2.109   0.804 -14.611  1.00 52.49           C  
ATOM   2158  N   VAL   272      -3.959  -2.934 -13.689  1.00 59.90           N  
ATOM   2159  CA  VAL   272      -4.712  -4.025 -13.079  1.00 59.90           C  
ATOM   2160  C   VAL   272      -6.108  -4.096 -13.692  1.00 59.90           C  
ATOM   2161  O   VAL   272      -6.789  -3.076 -13.821  1.00 59.90           O  
ATOM   2162  CB  VAL   272      -4.811  -3.859 -11.546  1.00 59.90           C  
ATOM   2163  CG1 VAL   272      -5.703  -4.941 -10.942  1.00 59.90           C  
ATOM   2164  CG2 VAL   272      -3.420  -3.895 -10.915  1.00 59.90           C  
ATOM   2165  N   ARG   273      -6.310  -5.057 -14.448  1.00 63.09           N  
ATOM   2166  CA  ARG   273      -7.684  -5.343 -14.848  1.00 63.09           C  
ATOM   2167  C   ARG   273      -8.208  -6.595 -14.153  1.00 63.09           C  
ATOM   2168  O   ARG   273      -7.444  -7.520 -13.870  1.00 63.09           O  
ATOM   2169  CB  ARG   273      -7.778  -5.508 -16.366  1.00 63.09           C  
ATOM   2170  CG  ARG   273      -7.617  -4.209 -17.139  1.00 63.09           C  
ATOM   2171  CD  ARG   273      -8.028  -4.364 -18.596  1.00 63.09           C  
ATOM   2172  NE  ARG   273      -7.865  -3.117 -19.338  1.00 63.09           N  
ATOM   2173  CZ  ARG   273      -8.106  -2.971 -20.638  1.00 63.09           C  
ATOM   2174  NH1 ARG   273      -8.529  -3.996 -21.368  1.00 63.09           N  
ATOM   2175  NH2 ARG   273      -7.925  -1.791 -21.212  1.00 63.09           N  
ATOM   2176  N   LEU   274      -9.409  -6.474 -13.722  1.00 65.04           N  
ATOM   2177  CA  LEU   274     -10.033  -7.698 -13.230  1.00 65.04           C  
ATOM   2178  C   LEU   274     -10.656  -8.489 -14.375  1.00 65.04           C  
ATOM   2179  O   LEU   274     -11.449  -7.949 -15.149  1.00 65.04           O  
ATOM   2180  CB  LEU   274     -11.098  -7.371 -12.180  1.00 65.04           C  
ATOM   2181  CG  LEU   274     -11.355  -8.441 -11.118  1.00 65.04           C  
ATOM   2182  CD1 LEU   274     -11.101  -7.877  -9.725  1.00 65.04           C  
ATOM   2183  CD2 LEU   274     -12.777  -8.978 -11.232  1.00 65.04           C  
ATOM   2184  N   GLU   275     -10.217  -9.643 -14.391  1.00 67.16           N  
ATOM   2185  CA  GLU   275     -10.781 -10.582 -15.356  1.00 67.16           C  
ATOM   2186  C   GLU   275     -11.196 -11.886 -14.680  1.00 67.16           C  
ATOM   2187  O   GLU   275     -10.378 -12.792 -14.512  1.00 67.16           O  
ATOM   2188  CB  GLU   275      -9.780 -10.867 -16.478  1.00 67.16           C  
ATOM   2189  CG  GLU   275      -9.452  -9.651 -17.333  1.00 67.16           C  
ATOM   2190  CD  GLU   275     -10.621  -9.185 -18.187  1.00 67.16           C  
ATOM   2191  OE1 GLU   275     -10.570  -8.053 -18.720  1.00 67.16           O  
ATOM   2192  OE2 GLU   275     -11.596  -9.958 -18.323  1.00 67.16           O  
ATOM   2193  N   GLY   276     -12.515 -11.892 -14.443  1.00 65.23           N  
ATOM   2194  CA  GLY   276     -12.976 -13.021 -13.650  1.00 65.23           C  
ATOM   2195  C   GLY   276     -12.390 -13.045 -12.251  1.00 65.23           C  
ATOM   2196  O   GLY   276     -12.567 -12.097 -11.482  1.00 65.23           O  
ATOM   2197  N   HIS   277     -11.687 -14.161 -11.987  1.00 68.33           N  
ATOM   2198  CA  HIS   277     -11.095 -14.283 -10.659  1.00 68.33           C  
ATOM   2199  C   HIS   277      -9.604 -13.965 -10.690  1.00 68.33           C  
ATOM   2200  O   HIS   277      -8.844 -14.451  -9.850  1.00 68.33           O  
ATOM   2201  CB  HIS   277     -11.320 -15.689 -10.099  1.00 68.33           C  
ATOM   2202  CG  HIS   277     -12.764 -16.053  -9.955  1.00 68.33           C  
ATOM   2203  ND1 HIS   277     -13.597 -15.446  -9.040  1.00 68.33           N  
ATOM   2204  CD2 HIS   277     -13.522 -16.961 -10.615  1.00 68.33           C  
ATOM   2205  CE1 HIS   277     -14.808 -15.968  -9.142  1.00 68.33           C  
ATOM   2206  NE2 HIS   277     -14.789 -16.889 -10.091  1.00 68.33           N  
ATOM   2207  N   TRP   278      -9.191 -13.145 -11.668  1.00 76.55           N  
ATOM   2208  CA  TRP   278      -7.765 -12.864 -11.801  1.00 76.55           C  
ATOM   2209  C   TRP   278      -7.510 -11.361 -11.862  1.00 76.55           C  
ATOM   2210  O   TRP   278      -8.290 -10.617 -12.461  1.00 76.55           O  
ATOM   2211  CB  TRP   278      -7.197 -13.541 -13.051  1.00 76.55           C  
ATOM   2212  CG  TRP   278      -7.264 -15.039 -13.015  1.00 76.55           C  
ATOM   2213  CD1 TRP   278      -8.294 -15.829 -13.445  1.00 76.55           C  
ATOM   2214  CD2 TRP   278      -6.258 -15.927 -12.517  1.00 76.55           C  
ATOM   2215  NE1 TRP   278      -7.989 -17.155 -13.245  1.00 76.55           N  
ATOM   2216  CE2 TRP   278      -6.746 -17.243 -12.677  1.00 76.55           C  
ATOM   2217  CE3 TRP   278      -4.990 -15.738 -11.951  1.00 76.55           C  
ATOM   2218  CZ2 TRP   278      -6.008 -18.365 -12.291  1.00 76.55           C  
ATOM   2219  CZ3 TRP   278      -4.257 -16.856 -11.567  1.00 76.55           C  
ATOM   2220  CH2 TRP   278      -4.771 -18.152 -11.740  1.00 76.55           C  
ATOM   2221  N   ILE   279      -6.524 -10.990 -11.160  1.00 78.10           N  
ATOM   2222  CA  ILE   279      -5.914  -9.682 -11.369  1.00 78.10           C  
ATOM   2223  C   ILE   279      -4.813  -9.787 -12.422  1.00 78.10           C  
ATOM   2224  O   ILE   279      -3.931 -10.643 -12.323  1.00 78.10           O  
ATOM   2225  CB  ILE   279      -5.343  -9.108 -10.052  1.00 78.10           C  
ATOM   2226  CG1 ILE   279      -6.458  -8.945  -9.013  1.00 78.10           C  
ATOM   2227  CG2 ILE   279      -4.633  -7.776 -10.307  1.00 78.10           C  
ATOM   2228  CD1 ILE   279      -5.955  -8.750  -7.590  1.00 78.10           C  
ATOM   2229  N   VAL   280      -4.995  -9.124 -13.479  1.00 79.72           N  
ATOM   2230  CA  VAL   280      -3.974  -9.149 -14.521  1.00 79.72           C  
ATOM   2231  C   VAL   280      -3.217  -7.823 -14.536  1.00 79.72           C  
ATOM   2232  O   VAL   280      -3.829  -6.752 -14.544  1.00 79.72           O  
ATOM   2233  CB  VAL   280      -4.588  -9.428 -15.911  1.00 79.72           C  
ATOM   2234  CG1 VAL   280      -3.491  -9.613 -16.959  1.00 79.72           C  
ATOM   2235  CG2 VAL   280      -5.492 -10.657 -15.858  1.00 79.72           C  
ATOM   2236  N   ARG   281      -1.919  -7.906 -14.512  1.00 80.46           N  
ATOM   2237  CA  ARG   281      -1.051  -6.742 -14.373  1.00 80.46           C  
ATOM   2238  C   ARG   281       0.007  -6.713 -15.471  1.00 80.46           C  
ATOM   2239  O   ARG   281       0.444  -7.762 -15.947  1.00 80.46           O  
ATOM   2240  CB  ARG   281      -0.379  -6.733 -12.998  1.00 80.46           C  
ATOM   2241  CG  ARG   281      -1.358  -6.734 -11.834  1.00 80.46           C  
ATOM   2242  CD  ARG   281      -0.639  -6.688 -10.493  1.00 80.46           C  
ATOM   2243  NE  ARG   281       0.321  -7.781 -10.359  1.00 80.46           N  
ATOM   2244  CZ  ARG   281       1.053  -8.017  -9.274  1.00 80.46           C  
ATOM   2245  NH1 ARG   281       0.950  -7.237  -8.204  1.00 80.46           N  
ATOM   2246  NH2 ARG   281       1.896  -9.039  -9.259  1.00 80.46           N  
ATOM   2247  N   ARG   282       0.361  -5.589 -15.786  1.00 84.51           N  
ATOM   2248  CA  ARG   282       1.522  -5.343 -16.636  1.00 84.51           C  
ATOM   2249  C   ARG   282       2.811  -5.366 -15.823  1.00 84.51           C  
ATOM   2250  O   ARG   282       2.907  -4.714 -14.781  1.00 84.51           O  
ATOM   2251  CB  ARG   282       1.383  -4.001 -17.360  1.00 84.51           C  
ATOM   2252  CG  ARG   282       2.580  -3.642 -18.226  1.00 84.51           C  
ATOM   2253  CD  ARG   282       2.493  -2.214 -18.743  1.00 84.51           C  
ATOM   2254  NE  ARG   282       3.614  -1.889 -19.620  1.00 84.51           N  
ATOM   2255  CZ  ARG   282       4.274  -0.735 -19.610  1.00 84.51           C  
ATOM   2256  NH1 ARG   282       3.938   0.231 -18.764  1.00 84.51           N  
ATOM   2257  NH2 ARG   282       5.279  -0.545 -20.452  1.00 84.51           N  
ATOM   2258  N   LEU   283       3.734  -6.190 -16.308  1.00 84.80           N  
ATOM   2259  CA  LEU   283       5.098  -6.176 -15.792  1.00 84.80           C  
ATOM   2260  C   LEU   283       6.058  -5.572 -16.811  1.00 84.80           C  
ATOM   2261  O   LEU   283       6.131  -6.035 -17.952  1.00 84.80           O  
ATOM   2262  CB  LEU   283       5.548  -7.593 -15.427  1.00 84.80           C  
ATOM   2263  CG  LEU   283       4.712  -8.319 -14.372  1.00 84.80           C  
ATOM   2264  CD1 LEU   283       5.250  -9.729 -14.147  1.00 84.80           C  
ATOM   2265  CD2 LEU   283       4.698  -7.532 -13.066  1.00 84.80           C  
ATOM   2266  N   ALA   284       6.740  -4.509 -16.399  1.00 84.90           N  
ATOM   2267  CA  ALA   284       7.661  -3.805 -17.288  1.00 84.90           C  
ATOM   2268  C   ALA   284       8.804  -3.170 -16.501  1.00 84.90           C  
ATOM   2269  O   ALA   284       8.707  -2.995 -15.285  1.00 84.90           O  
ATOM   2270  CB  ALA   284       6.916  -2.741 -18.090  1.00 84.90           C  
ATOM   2271  N   PRO   285       9.872  -2.905 -17.196  1.00 83.80           N  
ATOM   2272  CA  PRO   285      11.044  -2.331 -16.530  1.00 83.80           C  
ATOM   2273  C   PRO   285      10.737  -1.008 -15.832  1.00 83.80           C  
ATOM   2274  O   PRO   285      11.414  -0.643 -14.867  1.00 83.80           O  
ATOM   2275  CB  PRO   285      12.035  -2.125 -17.678  1.00 83.80           C  
ATOM   2276  CG  PRO   285      11.691  -3.185 -18.675  1.00 83.80           C  
ATOM   2277  CD  PRO   285      10.200  -3.364 -18.685  1.00 83.80           C  
ATOM   2278  N   ASP   286       9.769  -0.332 -16.285  1.00 83.72           N  
ATOM   2279  CA  ASP   286       9.494   0.981 -15.710  1.00 83.72           C  
ATOM   2280  C   ASP   286       8.541   0.873 -14.522  1.00 83.72           C  
ATOM   2281  O   ASP   286       8.210   1.879 -13.891  1.00 83.72           O  
ATOM   2282  CB  ASP   286       8.910   1.919 -16.769  1.00 83.72           C  
ATOM   2283  CG  ASP   286       7.638   1.382 -17.400  1.00 83.72           C  
ATOM   2284  OD1 ASP   286       7.276   0.213 -17.143  1.00 83.72           O  
ATOM   2285  OD2 ASP   286       6.993   2.133 -18.163  1.00 83.72           O  
ATOM   2286  N   CYS   287       7.996  -0.376 -14.233  1.00 83.76           N  
ATOM   2287  CA  CYS   287       7.157  -0.630 -13.066  1.00 83.76           C  
ATOM   2288  C   CYS   287       8.003  -1.040 -11.866  1.00 83.76           C  
ATOM   2289  O   CYS   287       8.593  -2.122 -11.858  1.00 83.76           O  
ATOM   2290  CB  CYS   287       6.128  -1.718 -13.372  1.00 83.76           C  
ATOM   2291  SG  CYS   287       4.998  -1.293 -14.716  1.00 83.76           S  
ATOM   2292  N   SER   288       8.161  -0.146 -10.925  1.00 85.07           N  
ATOM   2293  CA  SER   288       9.019  -0.406  -9.773  1.00 85.07           C  
ATOM   2294  C   SER   288       8.340   0.012  -8.473  1.00 85.07           C  
ATOM   2295  O   SER   288       7.258   0.602  -8.493  1.00 85.07           O  
ATOM   2296  CB  SER   288      10.352   0.327  -9.921  1.00 85.07           C  
ATOM   2297  OG  SER   288      10.168   1.729  -9.831  1.00 85.07           O  
ATOM   2298  N   ARG   289       8.914  -0.417  -7.375  1.00 86.72           N  
ATOM   2299  CA  ARG   289       8.408  -0.041  -6.059  1.00 86.72           C  
ATOM   2300  C   ARG   289       9.553   0.265  -5.099  1.00 86.72           C  
ATOM   2301  O   ARG   289      10.709  -0.056  -5.381  1.00 86.72           O  
ATOM   2302  CB  ARG   289       7.526  -1.152  -5.485  1.00 86.72           C  
ATOM   2303  CG  ARG   289       8.257  -2.466  -5.261  1.00 86.72           C  
ATOM   2304  CD  ARG   289       7.311  -3.565  -4.798  1.00 86.72           C  
ATOM   2305  NE  ARG   289       8.009  -4.834  -4.615  1.00 86.72           N  
ATOM   2306  CZ  ARG   289       7.448  -5.948  -4.153  1.00 86.72           C  
ATOM   2307  NH1 ARG   289       6.164  -5.971  -3.816  1.00 86.72           N  
ATOM   2308  NH2 ARG   289       8.176  -7.047  -4.026  1.00 86.72           N  
ATOM   2309  N   ILE   290       9.176   0.889  -4.061  1.00 90.82           N  
ATOM   2310  CA  ILE   290      10.103   1.130  -2.960  1.00 90.82           C  
ATOM   2311  C   ILE   290      10.372  -0.176  -2.217  1.00 90.82           C  
ATOM   2312  O   ILE   290       9.459  -0.977  -2.005  1.00 90.82           O  
ATOM   2313  CB  ILE   290       9.558   2.199  -1.986  1.00 90.82           C  
ATOM   2314  CG1 ILE   290       9.576   3.582  -2.647  1.00 90.82           C  
ATOM   2315  CG2 ILE   290      10.364   2.204  -0.684  1.00 90.82           C  
ATOM   2316  CD1 ILE   290       8.949   4.681  -1.800  1.00 90.82           C  
ATOM   2317  N   GLU   291      11.658  -0.400  -1.988  1.00 90.33           N  
ATOM   2318  CA  GLU   291      12.112  -1.440  -1.069  1.00 90.33           C  
ATOM   2319  C   GLU   291      12.917  -0.845   0.083  1.00 90.33           C  
ATOM   2320  O   GLU   291      14.043  -0.382  -0.113  1.00 90.33           O  
ATOM   2321  CB  GLU   291      12.949  -2.485  -1.811  1.00 90.33           C  
ATOM   2322  CG  GLU   291      12.175  -3.253  -2.873  1.00 90.33           C  
ATOM   2323  CD  GLU   291      12.996  -4.341  -3.545  1.00 90.33           C  
ATOM   2324  OE1 GLU   291      12.572  -4.853  -4.606  1.00 90.33           O  
ATOM   2325  OE2 GLU   291      14.072  -4.685  -3.006  1.00 90.33           O  
ATOM   2326  N   LEU   292      12.336  -0.963   1.260  1.00 91.90           N  
ATOM   2327  CA  LEU   292      12.908  -0.287   2.419  1.00 91.90           C  
ATOM   2328  C   LEU   292      14.364  -0.693   2.622  1.00 91.90           C  
ATOM   2329  O   LEU   292      15.208   0.147   2.942  1.00 91.90           O  
ATOM   2330  CB  LEU   292      12.097  -0.604   3.678  1.00 91.90           C  
ATOM   2331  CG  LEU   292      10.723   0.060   3.785  1.00 91.90           C  
ATOM   2332  CD1 LEU   292       9.944  -0.521   4.959  1.00 91.90           C  
ATOM   2333  CD2 LEU   292      10.869   1.571   3.929  1.00 91.90           C  
ATOM   2334  N   SER   293      14.650  -1.973   2.365  1.00 88.60           N  
ATOM   2335  CA  SER   293      15.992  -2.486   2.617  1.00 88.60           C  
ATOM   2336  C   SER   293      16.992  -1.939   1.604  1.00 88.60           C  
ATOM   2337  O   SER   293      18.204  -2.016   1.816  1.00 88.60           O  
ATOM   2338  CB  SER   293      15.999  -4.014   2.578  1.00 88.60           C  
ATOM   2339  OG  SER   293      15.599  -4.487   1.303  1.00 88.60           O  
ATOM   2340  N   GLN   294      16.464  -1.355   0.560  1.00 87.88           N  
ATOM   2341  CA  GLN   294      17.357  -0.920  -0.508  1.00 87.88           C  
ATOM   2342  C   GLN   294      17.356   0.601  -0.641  1.00 87.88           C  
ATOM   2343  O   GLN   294      17.865   1.144  -1.623  1.00 87.88           O  
ATOM   2344  CB  GLN   294      16.959  -1.563  -1.837  1.00 87.88           C  
ATOM   2345  CG  GLN   294      17.105  -3.079  -1.855  1.00 87.88           C  
ATOM   2346  CD  GLN   294      16.863  -3.676  -3.229  1.00 87.88           C  
ATOM   2347  OE1 GLN   294      16.683  -2.951  -4.213  1.00 87.88           O  
ATOM   2348  NE2 GLN   294      16.856  -5.002  -3.306  1.00 87.88           N  
ATOM   2349  N   LEU   295      16.708   1.299   0.283  1.00 89.08           N  
ATOM   2350  CA  LEU   295      16.695   2.757   0.240  1.00 89.08           C  
ATOM   2351  C   LEU   295      18.092   3.320   0.478  1.00 89.08           C  
ATOM   2352  O   LEU   295      18.850   2.787   1.291  1.00 89.08           O  
ATOM   2353  CB  LEU   295      15.722   3.316   1.282  1.00 89.08           C  
ATOM   2354  CG  LEU   295      14.234   3.212   0.945  1.00 89.08           C  
ATOM   2355  CD1 LEU   295      13.389   3.657   2.134  1.00 89.08           C  
ATOM   2356  CD2 LEU   295      13.906   4.042  -0.292  1.00 89.08           C  
ATOM   2357  N   PRO   296      18.464   4.373  -0.329  1.00 86.32           N  
ATOM   2358  CA  PRO   296      19.749   5.008  -0.028  1.00 86.32           C  
ATOM   2359  C   PRO   296      19.815   5.561   1.394  1.00 86.32           C  
ATOM   2360  O   PRO   296      18.783   5.906   1.975  1.00 86.32           O  
ATOM   2361  CB  PRO   296      19.833   6.138  -1.057  1.00 86.32           C  
ATOM   2362  CG  PRO   296      18.774   5.819  -2.063  1.00 86.32           C  
ATOM   2363  CD  PRO   296      17.754   4.928  -1.414  1.00 86.32           C  
ATOM   2364  N   GLN   297      21.010   5.574   1.971  1.00 82.64           N  
ATOM   2365  CA  GLN   297      21.205   6.022   3.347  1.00 82.64           C  
ATOM   2366  C   GLN   297      20.789   7.480   3.515  1.00 82.64           C  
ATOM   2367  O   GLN   297      20.069   7.822   4.456  1.00 82.64           O  
ATOM   2368  CB  GLN   297      22.663   5.840   3.770  1.00 82.64           C  
ATOM   2369  CG  GLN   297      22.886   5.948   5.272  1.00 82.64           C  
ATOM   2370  CD  GLN   297      24.294   5.565   5.686  1.00 82.64           C  
ATOM   2371  OE1 GLN   297      25.138   5.247   4.842  1.00 82.64           O  
ATOM   2372  NE2 GLN   297      24.558   5.593   6.988  1.00 82.64           N  
ATOM   2373  N   GLU   298      21.302   8.358   2.578  1.00 82.29           N  
ATOM   2374  CA  GLU   298      20.935   9.768   2.659  1.00 82.29           C  
ATOM   2375  C   GLU   298      19.727  10.076   1.779  1.00 82.29           C  
ATOM   2376  O   GLU   298      19.820  10.027   0.550  1.00 82.29           O  
ATOM   2377  CB  GLU   298      22.117  10.655   2.260  1.00 82.29           C  
ATOM   2378  CG  GLU   298      23.318  10.533   3.186  1.00 82.29           C  
ATOM   2379  CD  GLU   298      24.445  11.492   2.837  1.00 82.29           C  
ATOM   2380  OE1 GLU   298      25.468  11.516   3.559  1.00 82.29           O  
ATOM   2381  OE2 GLU   298      24.304  12.227   1.833  1.00 82.29           O  
ATOM   2382  N   ARG   299      18.641  10.399   2.408  1.00 88.74           N  
ATOM   2383  CA  ARG   299      17.417  10.713   1.679  1.00 88.74           C  
ATOM   2384  C   ARG   299      16.512  11.628   2.498  1.00 88.74           C  
ATOM   2385  O   ARG   299      16.707  11.785   3.705  1.00 88.74           O  
ATOM   2386  CB  ARG   299      16.668   9.432   1.307  1.00 88.74           C  
ATOM   2387  CG  ARG   299      16.230   8.604   2.505  1.00 88.74           C  
ATOM   2388  CD  ARG   299      15.806   7.200   2.096  1.00 88.74           C  
ATOM   2389  NE  ARG   299      15.328   6.427   3.239  1.00 88.74           N  
ATOM   2390  CZ  ARG   299      16.110   5.757   4.081  1.00 88.74           C  
ATOM   2391  NH1 ARG   299      17.429   5.752   3.924  1.00 88.74           N  
ATOM   2392  NH2 ARG   299      15.569   5.087   5.088  1.00 88.74           N  
ATOM   2393  N   ASP   300      15.799  12.400   1.888  1.00 94.40           N  
ATOM   2394  CA  ASP   300      14.810  13.239   2.558  1.00 94.40           C  
ATOM   2395  C   ASP   300      13.527  12.459   2.838  1.00 94.40           C  
ATOM   2396  O   ASP   300      12.619  12.427   2.005  1.00 94.40           O  
ATOM   2397  CB  ASP   300      14.498  14.478   1.715  1.00 94.40           C  
ATOM   2398  CG  ASP   300      13.717  15.533   2.479  1.00 94.40           C  
ATOM   2399  OD1 ASP   300      13.049  15.193   3.479  1.00 94.40           O  
ATOM   2400  OD2 ASP   300      13.768  16.715   2.075  1.00 94.40           O  
ATOM   2401  N   GLU   301      13.495  11.729   3.906  1.00 96.83           N  
ATOM   2402  CA  GLU   301      12.409  10.825   4.272  1.00 96.83           C  
ATOM   2403  C   GLU   301      11.107  11.589   4.496  1.00 96.83           C  
ATOM   2404  O   GLU   301      10.025  11.088   4.184  1.00 96.83           O  
ATOM   2405  CB  GLU   301      12.773  10.027   5.526  1.00 96.83           C  
ATOM   2406  CG  GLU   301      13.923   9.051   5.321  1.00 96.83           C  
ATOM   2407  CD  GLU   301      14.408   8.416   6.615  1.00 96.83           C  
ATOM   2408  OE1 GLU   301      15.241   7.483   6.558  1.00 96.83           O  
ATOM   2409  OE2 GLU   301      13.950   8.854   7.694  1.00 96.83           O  
ATOM   2410  N   GLN   302      11.273  12.819   5.069  1.00 97.64           N  
ATOM   2411  CA  GLN   302      10.084  13.642   5.261  1.00 97.64           C  
ATOM   2412  C   GLN   302       9.412  13.958   3.928  1.00 97.64           C  
ATOM   2413  O   GLN   302       8.190  13.855   3.803  1.00 97.64           O  
ATOM   2414  CB  GLN   302      10.440  14.939   5.990  1.00 97.64           C  
ATOM   2415  CG  GLN   302       9.238  15.819   6.303  1.00 97.64           C  
ATOM   2416  CD  GLN   302       9.609  17.063   7.087  1.00 97.64           C  
ATOM   2417  OE1 GLN   302      10.703  17.153   7.652  1.00 97.64           O  
ATOM   2418  NE2 GLN   302       8.699  18.031   7.129  1.00 97.64           N  
ATOM   2419  N   ARG   303      10.216  14.334   2.978  1.00 96.96           N  
ATOM   2420  CA  ARG   303       9.716  14.625   1.638  1.00 96.96           C  
ATOM   2421  C   ARG   303       9.107  13.381   0.999  1.00 96.96           C  
ATOM   2422  O   ARG   303       8.096  13.468   0.299  1.00 96.96           O  
ATOM   2423  CB  ARG   303      10.837  15.173   0.753  1.00 96.96           C  
ATOM   2424  CG  ARG   303      10.351  15.762  -0.562  1.00 96.96           C  
ATOM   2425  CD  ARG   303      11.489  16.391  -1.354  1.00 96.96           C  
ATOM   2426  NE  ARG   303      11.081  16.721  -2.716  1.00 96.96           N  
ATOM   2427  CZ  ARG   303      11.918  16.951  -3.724  1.00 96.96           C  
ATOM   2428  NH1 ARG   303      13.232  16.890  -3.541  1.00 96.96           N  
ATOM   2429  NH2 ARG   303      11.438  17.244  -4.924  1.00 96.96           N  
ATOM   2430  N   LEU   304       9.737  12.220   1.216  1.00 96.98           N  
ATOM   2431  CA  LEU   304       9.219  10.954   0.708  1.00 96.98           C  
ATOM   2432  C   LEU   304       7.832  10.669   1.274  1.00 96.98           C  
ATOM   2433  O   LEU   304       6.899  10.376   0.523  1.00 96.98           O  
ATOM   2434  CB  LEU   304      10.171   9.806   1.057  1.00 96.98           C  
ATOM   2435  CG  LEU   304       9.667   8.393   0.757  1.00 96.98           C  
ATOM   2436  CD1 LEU   304       9.333   8.253  -0.725  1.00 96.98           C  
ATOM   2437  CD2 LEU   304      10.703   7.356   1.178  1.00 96.98           C  
ATOM   2438  N   LEU   305       7.638  10.818   2.590  1.00 98.21           N  
ATOM   2439  CA  LEU   305       6.352  10.513   3.207  1.00 98.21           C  
ATOM   2440  C   LEU   305       5.300  11.543   2.810  1.00 98.21           C  
ATOM   2441  O   LEU   305       4.118  11.215   2.689  1.00 98.21           O  
ATOM   2442  CB  LEU   305       6.486  10.464   4.731  1.00 98.21           C  
ATOM   2443  CG  LEU   305       7.270   9.283   5.305  1.00 98.21           C  
ATOM   2444  CD1 LEU   305       7.329   9.376   6.827  1.00 98.21           C  
ATOM   2445  CD2 LEU   305       6.644   7.963   4.869  1.00 98.21           C  
ATOM   2446  N   HIS   306       5.760  12.799   2.613  1.00 98.25           N  
ATOM   2447  CA  HIS   306       4.867  13.819   2.076  1.00 98.25           C  
ATOM   2448  C   HIS   306       4.337  13.421   0.703  1.00 98.25           C  
ATOM   2449  O   HIS   306       3.133  13.507   0.448  1.00 98.25           O  
ATOM   2450  CB  HIS   306       5.583  15.168   1.991  1.00 98.25           C  
ATOM   2451  CG  HIS   306       4.702  16.288   1.538  1.00 98.25           C  
ATOM   2452  ND1 HIS   306       4.360  16.478   0.216  1.00 98.25           N  
ATOM   2453  CD2 HIS   306       4.090  17.276   2.234  1.00 98.25           C  
ATOM   2454  CE1 HIS   306       3.575  17.538   0.119  1.00 98.25           C  
ATOM   2455  NE2 HIS   306       3.395  18.040   1.329  1.00 98.25           N  
ATOM   2456  N   ALA   307       5.243  12.980  -0.162  1.00 97.00           N  
ATOM   2457  CA  ALA   307       4.863  12.560  -1.509  1.00 97.00           C  
ATOM   2458  C   ALA   307       3.899  11.378  -1.462  1.00 97.00           C  
ATOM   2459  O   ALA   307       3.015  11.256  -2.314  1.00 97.00           O  
ATOM   2460  CB  ALA   307       6.103  12.198  -2.323  1.00 97.00           C  
ATOM   2461  N   MET   308       4.033  10.515  -0.470  1.00 97.50           N  
ATOM   2462  CA  MET   308       3.142   9.367  -0.328  1.00 97.50           C  
ATOM   2463  C   MET   308       1.740   9.812   0.075  1.00 97.50           C  
ATOM   2464  O   MET   308       0.749   9.335  -0.480  1.00 97.50           O  
ATOM   2465  CB  MET   308       3.694   8.380   0.702  1.00 97.50           C  
ATOM   2466  CG  MET   308       4.941   7.643   0.239  1.00 97.50           C  
ATOM   2467  SD  MET   308       5.708   6.649   1.577  1.00 97.50           S  
ATOM   2468  CE  MET   308       6.985   5.772   0.631  1.00 97.50           C  
ATOM   2469  N   GLY   309       1.735  10.798   1.074  1.00 98.10           N  
ATOM   2470  CA  GLY   309       0.438  11.359   1.415  1.00 98.10           C  
ATOM   2471  C   GLY   309      -0.245  12.038   0.242  1.00 98.10           C  
ATOM   2472  O   GLY   309      -1.448  11.870   0.036  1.00 98.10           O  
ATOM   2473  N   PHE   310       0.523  12.692  -0.514  1.00 97.26           N  
ATOM   2474  CA  PHE   310       0.021  13.387  -1.693  1.00 97.26           C  
ATOM   2475  C   PHE   310      -0.604  12.404  -2.676  1.00 97.26           C  
ATOM   2476  O   PHE   310      -1.738  12.598  -3.120  1.00 97.26           O  
ATOM   2477  CB  PHE   310       1.146  14.170  -2.378  1.00 97.26           C  
ATOM   2478  CG  PHE   310       0.676  15.044  -3.508  1.00 97.26           C  
ATOM   2479  CD1 PHE   310       0.386  14.499  -4.753  1.00 97.26           C  
ATOM   2480  CD2 PHE   310       0.524  16.412  -3.326  1.00 97.26           C  
ATOM   2481  CE1 PHE   310      -0.048  15.306  -5.801  1.00 97.26           C  
ATOM   2482  CE2 PHE   310       0.090  17.225  -4.369  1.00 97.26           C  
ATOM   2483  CZ  PHE   310      -0.195  16.670  -5.606  1.00 97.26           C  
ATOM   2484  N   GLU   311       0.124  11.318  -2.931  1.00 94.35           N  
ATOM   2485  CA  GLU   311      -0.369  10.355  -3.911  1.00 94.35           C  
ATOM   2486  C   GLU   311      -1.595   9.613  -3.387  1.00 94.35           C  
ATOM   2487  O   GLU   311      -2.489   9.259  -4.159  1.00 94.35           O  
ATOM   2488  CB  GLU   311       0.730   9.356  -4.283  1.00 94.35           C  
ATOM   2489  CG  GLU   311       0.294   8.312  -5.301  1.00 94.35           C  
ATOM   2490  CD  GLU   311      -0.163   8.915  -6.620  1.00 94.35           C  
ATOM   2491  OE1 GLU   311      -0.859   8.220  -7.396  1.00 94.35           O  
ATOM   2492  OE2 GLU   311       0.178  10.090  -6.880  1.00 94.35           O  
ATOM   2493  N   THR   312      -1.641   9.361  -2.107  1.00 95.01           N  
ATOM   2494  CA  THR   312      -2.822   8.729  -1.529  1.00 95.01           C  
ATOM   2495  C   THR   312      -4.070   9.565  -1.800  1.00 95.01           C  
ATOM   2496  O   THR   312      -5.107   9.031  -2.197  1.00 95.01           O  
ATOM   2497  CB  THR   312      -2.659   8.522  -0.012  1.00 95.01           C  
ATOM   2498  OG1 THR   312      -1.517   7.691   0.230  1.00 95.01           O  
ATOM   2499  CG2 THR   312      -3.893   7.856   0.588  1.00 95.01           C  
ATOM   2500  N   ALA   313      -3.996  10.878  -1.661  1.00 95.59           N  
ATOM   2501  CA  ALA   313      -5.116  11.760  -1.980  1.00 95.59           C  
ATOM   2502  C   ALA   313      -5.455  11.701  -3.467  1.00 95.59           C  
ATOM   2503  O   ALA   313      -6.630  11.710  -3.843  1.00 95.59           O  
ATOM   2504  CB  ALA   313      -4.798  13.195  -1.566  1.00 95.59           C  
ATOM   2505  N   ASN   314      -4.409  11.612  -4.294  1.00 91.38           N  
ATOM   2506  CA  ASN   314      -4.647  11.541  -5.732  1.00 91.38           C  
ATOM   2507  C   ASN   314      -5.501  10.330  -6.099  1.00 91.38           C  
ATOM   2508  O   ASN   314      -6.411  10.435  -6.923  1.00 91.38           O  
ATOM   2509  CB  ASN   314      -3.321  11.507  -6.494  1.00 91.38           C  
ATOM   2510  CG  ASN   314      -3.486  11.823  -7.967  1.00 91.38           C  
ATOM   2511  OD1 ASN   314      -4.338  12.629  -8.350  1.00 91.38           O  
ATOM   2512  ND2 ASN   314      -2.672  11.191  -8.804  1.00 91.38           N  
ATOM   2513  N   VAL   315      -5.167   9.279  -5.464  1.00 88.03           N  
ATOM   2514  CA  VAL   315      -5.948   8.071  -5.710  1.00 88.03           C  
ATOM   2515  C   VAL   315      -7.382   8.275  -5.226  1.00 88.03           C  
ATOM   2516  O   VAL   315      -8.336   7.932  -5.928  1.00 88.03           O  
ATOM   2517  CB  VAL   315      -5.322   6.840  -5.018  1.00 88.03           C  
ATOM   2518  CG1 VAL   315      -6.298   5.665  -5.019  1.00 88.03           C  
ATOM   2519  CG2 VAL   315      -4.013   6.451  -5.703  1.00 88.03           C  
ATOM   2520  N   HIS   316      -7.555   8.879  -4.065  1.00 89.62           N  
ATOM   2521  CA  HIS   316      -8.881   9.078  -3.491  1.00 89.62           C  
ATOM   2522  C   HIS   316      -9.716  10.024  -4.348  1.00 89.62           C  
ATOM   2523  O   HIS   316     -10.945   9.933  -4.362  1.00 89.62           O  
ATOM   2524  CB  HIS   316      -8.773   9.618  -2.065  1.00 89.62           C  
ATOM   2525  CG  HIS   316      -8.297   8.605  -1.073  1.00 89.62           C  
ATOM   2526  ND1 HIS   316      -8.025   8.920   0.240  1.00 89.62           N  
ATOM   2527  CD2 HIS   316      -8.047   7.281  -1.206  1.00 89.62           C  
ATOM   2528  CE1 HIS   316      -7.626   7.830   0.874  1.00 89.62           C  
ATOM   2529  NE2 HIS   316      -7.632   6.822   0.019  1.00 89.62           N  
ATOM   2530  N   LEU   317      -9.128  10.947  -5.075  1.00 88.71           N  
ATOM   2531  CA  LEU   317      -9.828  11.908  -5.921  1.00 88.71           C  
ATOM   2532  C   LEU   317     -10.542  11.202  -7.068  1.00 88.71           C  
ATOM   2533  O   LEU   317     -11.357  11.811  -7.766  1.00 88.71           O  
ATOM   2534  CB  LEU   317      -8.849  12.946  -6.475  1.00 88.71           C  
ATOM   2535  CG  LEU   317      -8.440  14.070  -5.521  1.00 88.71           C  
ATOM   2536  CD1 LEU   317      -7.215  14.802  -6.058  1.00 88.71           C  
ATOM   2537  CD2 LEU   317      -9.598  15.039  -5.309  1.00 88.71           C  
ATOM   2538  N   GLY   318     -10.240   9.949  -7.184  1.00 81.39           N  
ATOM   2539  CA  GLY   318     -10.987   9.164  -8.154  1.00 81.39           C  
ATOM   2540  C   GLY   318     -12.415   8.888  -7.725  1.00 81.39           C  
ATOM   2541  O   GLY   318     -13.268   8.570  -8.556  1.00 81.39           O  
ATOM   2542  N   SER   319     -12.702   9.054  -6.396  1.00 81.04           N  
ATOM   2543  CA  SER   319     -14.062   8.922  -5.882  1.00 81.04           C  
ATOM   2544  C   SER   319     -14.893  10.162  -6.193  1.00 81.04           C  
ATOM   2545  O   SER   319     -14.374  11.280  -6.192  1.00 81.04           O  
ATOM   2546  CB  SER   319     -14.042   8.678  -4.372  1.00 81.04           C  
ATOM   2547  OG  SER   319     -13.310   7.505  -4.062  1.00 81.04           O  
ATOM   2548  N   PRO   320     -16.134   9.920  -6.472  1.00 79.07           N  
ATOM   2549  CA  PRO   320     -16.978  11.085  -6.746  1.00 79.07           C  
ATOM   2550  C   PRO   320     -17.034  12.062  -5.574  1.00 79.07           C  
ATOM   2551  O   PRO   320     -17.151  11.642  -4.420  1.00 79.07           O  
ATOM   2552  CB  PRO   320     -18.355  10.468  -7.009  1.00 79.07           C  
ATOM   2553  CG  PRO   320     -18.074   9.043  -7.358  1.00 79.07           C  
ATOM   2554  CD  PRO   320     -16.810   8.622  -6.667  1.00 79.07           C  
ATOM   2555  N   ASN   321     -17.006  13.381  -5.850  1.00 86.51           N  
ATOM   2556  CA  ASN   321     -17.189  14.494  -4.923  1.00 86.51           C  
ATOM   2557  C   ASN   321     -16.179  14.443  -3.780  1.00 86.51           C  
ATOM   2558  O   ASN   321     -16.505  14.787  -2.643  1.00 86.51           O  
ATOM   2559  CB  ASN   321     -18.616  14.504  -4.371  1.00 86.51           C  
ATOM   2560  CG  ASN   321     -19.661  14.676  -5.456  1.00 86.51           C  
ATOM   2561  OD1 ASN   321     -19.531  15.537  -6.330  1.00 86.51           O  
ATOM   2562  ND2 ASN   321     -20.704  13.856  -5.410  1.00 86.51           N  
ATOM   2563  N   CYS   322     -15.078  13.724  -4.000  1.00 89.43           N  
ATOM   2564  CA  CYS   322     -14.082  13.516  -2.955  1.00 89.43           C  
ATOM   2565  C   CYS   322     -13.658  14.842  -2.334  1.00 89.43           C  
ATOM   2566  O   CYS   322     -13.612  14.972  -1.109  1.00 89.43           O  
ATOM   2567  CB  CYS   322     -12.859  12.792  -3.517  1.00 89.43           C  
ATOM   2568  SG  CYS   322     -11.588  12.444  -2.282  1.00 89.43           S  
ATOM   2569  N   ILE   323     -13.373  15.832  -3.165  1.00 94.03           N  
ATOM   2570  CA  ILE   323     -12.891  17.100  -2.629  1.00 94.03           C  
ATOM   2571  C   ILE   323     -13.952  17.712  -1.717  1.00 94.03           C  
ATOM   2572  O   ILE   323     -13.665  18.069  -0.572  1.00 94.03           O  
ATOM   2573  CB  ILE   323     -12.520  18.088  -3.758  1.00 94.03           C  
ATOM   2574  CG1 ILE   323     -11.278  17.598  -4.510  1.00 94.03           C  
ATOM   2575  CG2 ILE   323     -12.300  19.494  -3.194  1.00 94.03           C  
ATOM   2576  CD1 ILE   323     -10.949  18.407  -5.756  1.00 94.03           C  
ATOM   2577  N   ALA   324     -15.192  17.706  -2.173  1.00 95.31           N  
ATOM   2578  CA  ALA   324     -16.276  18.312  -1.403  1.00 95.31           C  
ATOM   2579  C   ALA   324     -16.528  17.541  -0.111  1.00 95.31           C  
ATOM   2580  O   ALA   324     -16.786  18.140   0.936  1.00 95.31           O  
ATOM   2581  CB  ALA   324     -17.552  18.374  -2.240  1.00 95.31           C  
ATOM   2582  N   ASP   325     -16.391  16.296  -0.108  1.00 94.68           N  
ATOM   2583  CA  ASP   325     -16.760  15.462   1.032  1.00 94.68           C  
ATOM   2584  C   ASP   325     -15.604  15.344   2.022  1.00 94.68           C  
ATOM   2585  O   ASP   325     -15.821  15.296   3.235  1.00 94.68           O  
ATOM   2586  CB  ASP   325     -17.194  14.072   0.562  1.00 94.68           C  
ATOM   2587  CG  ASP   325     -18.508  14.087  -0.200  1.00 94.68           C  
ATOM   2588  OD1 ASP   325     -19.267  15.075  -0.089  1.00 94.68           O  
ATOM   2589  OD2 ASP   325     -18.789  13.101  -0.915  1.00 94.68           O  
ATOM   2590  N   VAL   326     -14.376  15.330   1.556  1.00 97.16           N  
ATOM   2591  CA  VAL   326     -13.242  14.925   2.380  1.00 97.16           C  
ATOM   2592  C   VAL   326     -12.468  16.159   2.838  1.00 97.16           C  
ATOM   2593  O   VAL   326     -12.039  16.237   3.992  1.00 97.16           O  
ATOM   2594  CB  VAL   326     -12.304  13.961   1.619  1.00 97.16           C  
ATOM   2595  CG1 VAL   326     -11.024  13.711   2.415  1.00 97.16           C  
ATOM   2596  CG2 VAL   326     -13.019  12.643   1.324  1.00 97.16           C  
ATOM   2597  N   LEU   327     -12.295  17.084   1.947  1.00 96.82           N  
ATOM   2598  CA  LEU   327     -11.407  18.209   2.221  1.00 96.82           C  
ATOM   2599  C   LEU   327     -11.799  18.907   3.519  1.00 96.82           C  
ATOM   2600  O   LEU   327     -10.945  19.169   4.369  1.00 96.82           O  
ATOM   2601  CB  LEU   327     -11.435  19.208   1.061  1.00 96.82           C  
ATOM   2602  CG  LEU   327     -10.532  20.435   1.201  1.00 96.82           C  
ATOM   2603  CD1 LEU   327      -9.088  20.005   1.440  1.00 96.82           C  
ATOM   2604  CD2 LEU   327     -10.634  21.318  -0.037  1.00 96.82           C  
ATOM   2605  N   PRO   328     -13.116  19.226   3.764  1.00 96.50           N  
ATOM   2606  CA  PRO   328     -13.471  19.879   5.026  1.00 96.50           C  
ATOM   2607  C   PRO   328     -13.081  19.051   6.249  1.00 96.50           C  
ATOM   2608  O   PRO   328     -12.719  19.610   7.287  1.00 96.50           O  
ATOM   2609  CB  PRO   328     -14.992  20.027   4.931  1.00 96.50           C  
ATOM   2610  CG  PRO   328     -15.283  20.037   3.464  1.00 96.50           C  
ATOM   2611  CD  PRO   328     -14.327  19.101   2.782  1.00 96.50           C  
ATOM   2612  N   HIS   329     -13.199  17.755   6.128  1.00 96.98           N  
ATOM   2613  CA  HIS   329     -12.902  16.880   7.256  1.00 96.98           C  
ATOM   2614  C   HIS   329     -11.399  16.777   7.494  1.00 96.98           C  
ATOM   2615  O   HIS   329     -10.943  16.818   8.639  1.00 96.98           O  
ATOM   2616  CB  HIS   329     -13.493  15.488   7.025  1.00 96.98           C  
ATOM   2617  CG  HIS   329     -14.987  15.450   7.097  1.00 96.98           C  
ATOM   2618  ND1 HIS   329     -15.667  15.032   8.221  1.00 96.98           N  
ATOM   2619  CD2 HIS   329     -15.930  15.783   6.185  1.00 96.98           C  
ATOM   2620  CE1 HIS   329     -16.968  15.108   7.995  1.00 96.98           C  
ATOM   2621  NE2 HIS   329     -17.154  15.561   6.767  1.00 96.98           N  
ATOM   2622  N   VAL   330     -10.632  16.670   6.430  1.00 96.68           N  
ATOM   2623  CA  VAL   330      -9.197  16.471   6.607  1.00 96.68           C  
ATOM   2624  C   VAL   330      -8.560  17.755   7.135  1.00 96.68           C  
ATOM   2625  O   VAL   330      -7.551  17.708   7.843  1.00 96.68           O  
ATOM   2626  CB  VAL   330      -8.517  16.042   5.288  1.00 96.68           C  
ATOM   2627  CG1 VAL   330      -8.495  17.198   4.290  1.00 96.68           C  
ATOM   2628  CG2 VAL   330      -7.101  15.537   5.558  1.00 96.68           C  
ATOM   2629  N   LYS   331      -9.124  18.970   6.799  1.00 96.91           N  
ATOM   2630  CA  LYS   331      -8.624  20.243   7.311  1.00 96.91           C  
ATOM   2631  C   LYS   331      -8.690  20.287   8.835  1.00 96.91           C  
ATOM   2632  O   LYS   331      -7.884  20.964   9.477  1.00 96.91           O  
ATOM   2633  CB  LYS   331      -9.417  21.409   6.718  1.00 96.91           C  
ATOM   2634  CG  LYS   331      -8.994  21.791   5.307  1.00 96.91           C  
ATOM   2635  CD  LYS   331      -9.757  23.011   4.806  1.00 96.91           C  
ATOM   2636  CE  LYS   331      -9.228  23.488   3.460  1.00 96.91           C  
ATOM   2637  NZ  LYS   331     -10.020  24.638   2.930  1.00 96.91           N  
ATOM   2638  N   ARG   332      -9.591  19.570   9.409  1.00 96.71           N  
ATOM   2639  CA  ARG   332      -9.803  19.579  10.853  1.00 96.71           C  
ATOM   2640  C   ARG   332      -8.990  18.483  11.533  1.00 96.71           C  
ATOM   2641  O   ARG   332      -8.907  18.436  12.762  1.00 96.71           O  
ATOM   2642  CB  ARG   332     -11.289  19.408  11.180  1.00 96.71           C  
ATOM   2643  CG  ARG   332     -12.159  20.562  10.709  1.00 96.71           C  
ATOM   2644  CD  ARG   332     -13.638  20.285  10.944  1.00 96.71           C  
ATOM   2645  NE  ARG   332     -14.483  21.276  10.284  1.00 96.71           N  
ATOM   2646  CZ  ARG   332     -15.741  21.067   9.904  1.00 96.71           C  
ATOM   2647  NH1 ARG   332     -16.326  19.893  10.112  1.00 96.71           N  
ATOM   2648  NH2 ARG   332     -16.419  22.039   9.312  1.00 96.71           N  
ATOM   2649  N   LEU   333      -8.486  17.571  10.707  1.00 97.22           N  
ATOM   2650  CA  LEU   333      -7.708  16.477  11.278  1.00 97.22           C  
ATOM   2651  C   LEU   333      -6.315  16.951  11.678  1.00 97.22           C  
ATOM   2652  O   LEU   333      -5.584  17.506  10.854  1.00 97.22           O  
ATOM   2653  CB  LEU   333      -7.600  15.319  10.283  1.00 97.22           C  
ATOM   2654  CG  LEU   333      -6.882  14.063  10.779  1.00 97.22           C  
ATOM   2655  CD1 LEU   333      -7.641  13.445  11.948  1.00 97.22           C  
ATOM   2656  CD2 LEU   333      -6.722  13.055   9.647  1.00 97.22           C  
ATOM   2657  N   LYS   334      -5.989  16.750  12.890  1.00 97.54           N  
ATOM   2658  CA  LYS   334      -4.671  17.124  13.394  1.00 97.54           C  
ATOM   2659  C   LYS   334      -3.693  15.957  13.296  1.00 97.54           C  
ATOM   2660  O   LYS   334      -4.092  14.795  13.404  1.00 97.54           O  
ATOM   2661  CB  LYS   334      -4.767  17.608  14.841  1.00 97.54           C  
ATOM   2662  CG  LYS   334      -5.688  18.804  15.035  1.00 97.54           C  
ATOM   2663  CD  LYS   334      -5.770  19.214  16.500  1.00 97.54           C  
ATOM   2664  CE  LYS   334      -6.749  20.362  16.705  1.00 97.54           C  
ATOM   2665  NZ  LYS   334      -6.888  20.721  18.148  1.00 97.54           N  
ATOM   2666  N   ALA   335      -2.452  16.351  13.155  1.00 97.71           N  
ATOM   2667  CA  ALA   335      -1.410  15.331  13.076  1.00 97.71           C  
ATOM   2668  C   ALA   335      -1.357  14.501  14.356  1.00 97.71           C  
ATOM   2669  O   ALA   335      -1.100  13.296  14.311  1.00 97.71           O  
ATOM   2670  CB  ALA   335      -0.053  15.976  12.807  1.00 97.71           C  
ATOM   2671  N   SER   336      -1.610  15.113  15.490  1.00 97.95           N  
ATOM   2672  CA  SER   336      -1.580  14.409  16.768  1.00 97.95           C  
ATOM   2673  C   SER   336      -2.660  13.334  16.832  1.00 97.95           C  
ATOM   2674  O   SER   336      -2.445  12.264  17.404  1.00 97.95           O  
ATOM   2675  CB  SER   336      -1.757  15.391  17.927  1.00 97.95           C  
ATOM   2676  OG  SER   336      -2.987  16.086  17.814  1.00 97.95           O  
ATOM   2677  N   GLN   337      -3.868  13.616  16.248  1.00 97.93           N  
ATOM   2678  CA  GLN   337      -4.937  12.625  16.179  1.00 97.93           C  
ATOM   2679  C   GLN   337      -4.538  11.447  15.295  1.00 97.93           C  
ATOM   2680  O   GLN   337      -4.801  10.292  15.635  1.00 97.93           O  
ATOM   2681  CB  GLN   337      -6.226  13.261  15.657  1.00 97.93           C  
ATOM   2682  CG  GLN   337      -6.880  14.222  16.640  1.00 97.93           C  
ATOM   2683  CD  GLN   337      -8.078  14.942  16.050  1.00 97.93           C  
ATOM   2684  OE1 GLN   337      -7.976  15.589  15.002  1.00 97.93           O  
ATOM   2685  NE2 GLN   337      -9.222  14.835  16.717  1.00 97.93           N  
ATOM   2686  N   LEU   338      -3.962  11.737  14.090  1.00 98.15           N  
ATOM   2687  CA  LEU   338      -3.466  10.694  13.198  1.00 98.15           C  
ATOM   2688  C   LEU   338      -2.414   9.839  13.895  1.00 98.15           C  
ATOM   2689  O   LEU   338      -2.471   8.608  13.838  1.00 98.15           O  
ATOM   2690  CB  LEU   338      -2.879  11.312  11.926  1.00 98.15           C  
ATOM   2691  CG  LEU   338      -2.270  10.336  10.918  1.00 98.15           C  
ATOM   2692  CD1 LEU   338      -3.310   9.313  10.476  1.00 98.15           C  
ATOM   2693  CD2 LEU   338      -1.708  11.090   9.717  1.00 98.15           C  
ATOM   2694  N   ARG   339      -1.500  10.533  14.576  1.00 98.19           N  
ATOM   2695  CA  ARG   339      -0.440   9.807  15.268  1.00 98.19           C  
ATOM   2696  C   ARG   339      -1.016   8.889  16.342  1.00 98.19           C  
ATOM   2697  O   ARG   339      -0.607   7.732  16.462  1.00 98.19           O  
ATOM   2698  CB  ARG   339       0.560  10.781  15.894  1.00 98.19           C  
ATOM   2699  CG  ARG   339       1.697  10.103  16.640  1.00 98.19           C  
ATOM   2700  CD  ARG   339       2.601  11.114  17.331  1.00 98.19           C  
ATOM   2701  NE  ARG   339       1.894  11.838  18.383  1.00 98.19           N  
ATOM   2702  CZ  ARG   339       2.178  13.078  18.772  1.00 98.19           C  
ATOM   2703  NH1 ARG   339       3.164  13.759  18.201  1.00 98.19           N  
ATOM   2704  NH2 ARG   339       1.470  13.642  19.740  1.00 98.19           N  
ATOM   2705  N   SER   340      -1.947   9.384  17.113  1.00 98.39           N  
ATOM   2706  CA  SER   340      -2.575   8.589  18.163  1.00 98.39           C  
ATOM   2707  C   SER   340      -3.250   7.348  17.587  1.00 98.39           C  
ATOM   2708  O   SER   340      -3.064   6.241  18.096  1.00 98.39           O  
ATOM   2709  CB  SER   340      -3.599   9.426  18.931  1.00 98.39           C  
ATOM   2710  OG  SER   340      -4.208   8.660  19.956  1.00 98.39           O  
ATOM   2711  N   ALA   341      -3.989   7.492  16.539  1.00 98.24           N  
ATOM   2712  CA  ALA   341      -4.664   6.365  15.902  1.00 98.24           C  
ATOM   2713  C   ALA   341      -3.654   5.367  15.340  1.00 98.24           C  
ATOM   2714  O   ALA   341      -3.800   4.157  15.525  1.00 98.24           O  
ATOM   2715  CB  ALA   341      -5.593   6.857  14.795  1.00 98.24           C  
ATOM   2716  N   ALA   342      -2.673   5.848  14.694  1.00 98.48           N  
ATOM   2717  CA  ALA   342      -1.648   4.977  14.124  1.00 98.48           C  
ATOM   2718  C   ALA   342      -0.916   4.203  15.216  1.00 98.48           C  
ATOM   2719  O   ALA   342      -0.693   2.997  15.088  1.00 98.48           O  
ATOM   2720  CB  ALA   342      -0.656   5.793  13.298  1.00 98.48           C  
ATOM   2721  N   ASN   343      -0.524   4.833  16.272  1.00 98.50           N  
ATOM   2722  CA  ASN   343       0.146   4.159  17.379  1.00 98.50           C  
ATOM   2723  C   ASN   343      -0.729   3.064  17.981  1.00 98.50           C  
ATOM   2724  O   ASN   343      -0.237   1.989  18.326  1.00 98.50           O  
ATOM   2725  CB  ASN   343       0.551   5.168  18.456  1.00 98.50           C  
ATOM   2726  CG  ASN   343       1.854   5.873  18.136  1.00 98.50           C  
ATOM   2727  OD1 ASN   343       2.751   5.296  17.515  1.00 98.50           O  
ATOM   2728  ND2 ASN   343       1.968   7.128  18.556  1.00 98.50           N  
ATOM   2729  N   ALA   344      -1.993   3.403  18.059  1.00 98.33           N  
ATOM   2730  CA  ALA   344      -2.896   2.379  18.577  1.00 98.33           C  
ATOM   2731  C   ALA   344      -2.913   1.153  17.669  1.00 98.33           C  
ATOM   2732  O   ALA   344      -2.907   0.017  18.150  1.00 98.33           O  
ATOM   2733  CB  ALA   344      -4.307   2.943  18.731  1.00 98.33           C  
ATOM   2734  N   MET   345      -2.900   1.418  16.373  1.00 97.97           N  
ATOM   2735  CA  MET   345      -2.885   0.306  15.428  1.00 97.97           C  
ATOM   2736  C   MET   345      -1.539  -0.411  15.452  1.00 97.97           C  
ATOM   2737  O   MET   345      -1.471  -1.621  15.229  1.00 97.97           O  
ATOM   2738  CB  MET   345      -3.189   0.799  14.012  1.00 97.97           C  
ATOM   2739  CG  MET   345      -4.653   1.139  13.783  1.00 97.97           C  
ATOM   2740  SD  MET   345      -5.774  -0.242  14.232  1.00 97.97           S  
ATOM   2741  CE  MET   345      -5.288  -1.467  12.985  1.00 97.97           C  
ATOM   2742  N   VAL   346      -0.460   0.276  15.669  1.00 98.48           N  
ATOM   2743  CA  VAL   346       0.851  -0.346  15.827  1.00 98.48           C  
ATOM   2744  C   VAL   346       0.830  -1.297  17.021  1.00 98.48           C  
ATOM   2745  O   VAL   346       1.276  -2.443  16.919  1.00 98.48           O  
ATOM   2746  CB  VAL   346       1.963   0.711  16.006  1.00 98.48           C  
ATOM   2747  CG1 VAL   346       3.249   0.061  16.516  1.00 98.48           C  
ATOM   2748  CG2 VAL   346       2.217   1.446  14.691  1.00 98.48           C  
ATOM   2749  N   GLU   347       0.255  -0.820  18.073  1.00 98.15           N  
ATOM   2750  CA  GLU   347       0.172  -1.650  19.271  1.00 98.15           C  
ATOM   2751  C   GLU   347      -0.652  -2.908  19.014  1.00 98.15           C  
ATOM   2752  O   GLU   347      -0.250  -4.009  19.395  1.00 98.15           O  
ATOM   2753  CB  GLU   347      -0.427  -0.857  20.435  1.00 98.15           C  
ATOM   2754  CG  GLU   347       0.492   0.227  20.978  1.00 98.15           C  
ATOM   2755  CD  GLU   347      -0.154   1.073  22.064  1.00 98.15           C  
ATOM   2756  OE1 GLU   347       0.496   2.018  22.564  1.00 98.15           O  
ATOM   2757  OE2 GLU   347      -1.320   0.788  22.417  1.00 98.15           O  
ATOM   2758  N   ALA   348      -1.777  -2.712  18.389  1.00 96.59           N  
ATOM   2759  CA  ALA   348      -2.621  -3.859  18.061  1.00 96.59           C  
ATOM   2760  C   ALA   348      -1.886  -4.836  17.148  1.00 96.59           C  
ATOM   2761  O   ALA   348      -1.952  -6.052  17.348  1.00 96.59           O  
ATOM   2762  CB  ALA   348      -3.918  -3.395  17.405  1.00 96.59           C  
ATOM   2763  N   THR   349      -1.158  -4.293  16.211  1.00 96.01           N  
ATOM   2764  CA  THR   349      -0.390  -5.113  15.281  1.00 96.01           C  
ATOM   2765  C   THR   349       0.710  -5.876  16.013  1.00 96.01           C  
ATOM   2766  O   THR   349       0.902  -7.072  15.781  1.00 96.01           O  
ATOM   2767  CB  THR   349       0.234  -4.255  14.164  1.00 96.01           C  
ATOM   2768  OG1 THR   349      -0.812  -3.647  13.396  1.00 96.01           O  
ATOM   2769  CG2 THR   349       1.101  -5.102  13.239  1.00 96.01           C  
ATOM   2770  N   LEU   350       1.408  -5.231  16.909  1.00 97.12           N  
ATOM   2771  CA  LEU   350       2.485  -5.879  17.650  1.00 97.12           C  
ATOM   2772  C   LEU   350       1.936  -6.971  18.562  1.00 97.12           C  
ATOM   2773  O   LEU   350       2.574  -8.010  18.748  1.00 97.12           O  
ATOM   2774  CB  LEU   350       3.261  -4.851  18.477  1.00 97.12           C  
ATOM   2775  CG  LEU   350       4.123  -3.861  17.691  1.00 97.12           C  
ATOM   2776  CD1 LEU   350       4.768  -2.853  18.637  1.00 97.12           C  
ATOM   2777  CD2 LEU   350       5.184  -4.599  16.883  1.00 97.12           C  
ATOM   2778  N   ASP   351       0.781  -6.675  19.035  1.00 94.82           N  
ATOM   2779  CA  ASP   351       0.121  -7.701  19.837  1.00 94.82           C  
ATOM   2780  C   ASP   351      -0.166  -8.949  19.005  1.00 94.82           C  
ATOM   2781  O   ASP   351       0.158 -10.064  19.416  1.00 94.82           O  
ATOM   2782  CB  ASP   351      -1.177  -7.159  20.439  1.00 94.82           C  
ATOM   2783  CG  ASP   351      -1.890  -8.171  21.318  1.00 94.82           C  
ATOM   2784  OD1 ASP   351      -1.298  -8.638  22.315  1.00 94.82           O  
ATOM   2785  OD2 ASP   351      -3.054  -8.507  21.010  1.00 94.82           O  
ATOM   2786  N   ASP   352      -0.768  -8.769  17.825  1.00 88.59           N  
ATOM   2787  CA  ASP   352      -1.049  -9.888  16.931  1.00 88.59           C  
ATOM   2788  C   ASP   352       0.241 -10.586  16.503  1.00 88.59           C  
ATOM   2789  O   ASP   352       0.287 -11.814  16.412  1.00 88.59           O  
ATOM   2790  CB  ASP   352      -1.822  -9.411  15.699  1.00 88.59           C  
ATOM   2791  CG  ASP   352      -3.250  -9.006  16.016  1.00 88.59           C  
ATOM   2792  OD1 ASP   352      -3.780  -9.414  17.072  1.00 88.59           O  
ATOM   2793  OD2 ASP   352      -3.854  -8.276  15.201  1.00 88.59           O  
ATOM   2794  N   TRP   353       1.172  -9.805  16.237  1.00 91.03           N  
ATOM   2795  CA  TRP   353       2.459 -10.335  15.798  1.00 91.03           C  
ATOM   2796  C   TRP   353       3.079 -11.219  16.876  1.00 91.03           C  
ATOM   2797  O   TRP   353       3.611 -12.291  16.578  1.00 91.03           O  
ATOM   2798  CB  TRP   353       3.417  -9.196  15.441  1.00 91.03           C  
ATOM   2799  CG  TRP   353       4.779  -9.656  15.015  1.00 91.03           C  
ATOM   2800  CD1 TRP   353       5.081 -10.462  13.953  1.00 91.03           C  
ATOM   2801  CD2 TRP   353       6.023  -9.340  15.647  1.00 91.03           C  
ATOM   2802  NE1 TRP   353       6.440 -10.666  13.886  1.00 91.03           N  
ATOM   2803  CE2 TRP   353       7.041  -9.989  14.913  1.00 91.03           C  
ATOM   2804  CE3 TRP   353       6.377  -8.570  16.762  1.00 91.03           C  
ATOM   2805  CZ2 TRP   353       8.390  -9.890  15.260  1.00 91.03           C  
ATOM   2806  CZ3 TRP   353       7.721  -8.473  17.106  1.00 91.03           C  
ATOM   2807  CH2 TRP   353       8.709  -9.131  16.356  1.00 91.03           C  
ATOM   2808  N   GLN   354       3.045 -10.840  18.123  1.00 90.83           N  
ATOM   2809  CA  GLN   354       3.573 -11.652  19.214  1.00 90.83           C  
ATOM   2810  C   GLN   354       2.861 -13.000  19.292  1.00 90.83           C  
ATOM   2811  O   GLN   354       3.498 -14.031  19.517  1.00 90.83           O  
ATOM   2812  CB  GLN   354       3.442 -10.912  20.546  1.00 90.83           C  
ATOM   2813  CG  GLN   354       4.382  -9.721  20.683  1.00 90.83           C  
ATOM   2814  CD  GLN   354       5.843 -10.109  20.559  1.00 90.83           C  
ATOM   2815  OE1 GLN   354       6.249 -11.193  20.989  1.00 90.83           O  
ATOM   2816  NE2 GLN   354       6.643  -9.226  19.972  1.00 90.83           N  
ATOM   2817  N   LYS   355       1.605 -12.962  19.078  1.00 85.64           N  
ATOM   2818  CA  LYS   355       0.839 -14.205  19.075  1.00 85.64           C  
ATOM   2819  C   LYS   355       1.241 -15.096  17.903  1.00 85.64           C  
ATOM   2820  O   LYS   355       1.348 -16.315  18.052  1.00 85.64           O  
ATOM   2821  CB  LYS   355      -0.661 -13.912  19.021  1.00 85.64           C  
ATOM   2822  CG  LYS   355      -1.210 -13.261  20.281  1.00 85.64           C  
ATOM   2823  CD  LYS   355      -2.660 -12.831  20.102  1.00 85.64           C  
ATOM   2824  CE  LYS   355      -3.156 -12.022  21.292  1.00 85.64           C  
ATOM   2825  NZ  LYS   355      -4.454 -11.344  20.999  1.00 85.64           N  
ATOM   2826  N   TRP   356       1.480 -14.421  16.831  1.00 80.51           N  
ATOM   2827  CA  TRP   356       1.884 -15.167  15.644  1.00 80.51           C  
ATOM   2828  C   TRP   356       3.237 -15.838  15.857  1.00 80.51           C  
ATOM   2829  O   TRP   356       3.439 -16.984  15.449  1.00 80.51           O  
ATOM   2830  CB  TRP   356       1.945 -14.243  14.424  1.00 80.51           C  
ATOM   2831  CG  TRP   356       2.461 -14.907  13.183  1.00 80.51           C  
ATOM   2832  CD1 TRP   356       3.757 -14.946  12.747  1.00 80.51           C  
ATOM   2833  CD2 TRP   356       1.690 -15.624  12.214  1.00 80.51           C  
ATOM   2834  NE1 TRP   356       3.837 -15.645  11.565  1.00 80.51           N  
ATOM   2835  CE2 TRP   356       2.584 -16.072  11.217  1.00 80.51           C  
ATOM   2836  CE3 TRP   356       0.329 -15.933  12.093  1.00 80.51           C  
ATOM   2837  CZ2 TRP   356       2.160 -16.813  10.111  1.00 80.51           C  
ATOM   2838  CZ3 TRP   356      -0.091 -16.670  10.993  1.00 80.51           C  
ATOM   2839  CH2 TRP   356       0.823 -17.101  10.017  1.00 80.51           C  
ATOM   2840  N   ARG   357       4.141 -15.239  16.508  1.00 81.37           N  
ATOM   2841  CA  ARG   357       5.494 -15.751  16.702  1.00 81.37           C  
ATOM   2842  C   ARG   357       5.490 -16.978  17.608  1.00 81.37           C  
ATOM   2843  O   ARG   357       6.394 -17.813  17.535  1.00 81.37           O  
ATOM   2844  CB  ARG   357       6.399 -14.667  17.291  1.00 81.37           C  
ATOM   2845  CG  ARG   357       6.763 -13.567  16.307  1.00 81.37           C  
ATOM   2846  CD  ARG   357       7.594 -12.474  16.965  1.00 81.37           C  
ATOM   2847  NE  ARG   357       8.877 -12.985  17.438  1.00 81.37           N  
ATOM   2848  CZ  ARG   357       9.717 -12.314  18.222  1.00 81.37           C  
ATOM   2849  NH1 ARG   357       9.424 -11.087  18.637  1.00 81.37           N  
ATOM   2850  NH2 ARG   357      10.860 -12.874  18.593  1.00 81.37           N  
ATOM   2851  N   GLN   358       4.549 -16.999  18.419  1.00 78.02           N  
ATOM   2852  CA  GLN   358       4.490 -18.119  19.352  1.00 78.02           C  
ATOM   2853  C   GLN   358       4.126 -19.415  18.633  1.00 78.02           C  
ATOM   2854  O   GLN   358       4.533 -20.500  19.053  1.00 78.02           O  
ATOM   2855  CB  GLN   358       3.483 -17.837  20.468  1.00 78.02           C  
ATOM   2856  CG  GLN   358       3.911 -16.724  21.414  1.00 78.02           C  
ATOM   2857  CD  GLN   358       2.870 -16.424  22.476  1.00 78.02           C  
ATOM   2858  OE1 GLN   358       1.790 -17.022  22.492  1.00 78.02           O  
ATOM   2859  NE2 GLN   358       3.186 -15.495  23.371  1.00 78.02           N  
ATOM   2860  N   ASP   359       3.450 -19.296  17.531  1.00 68.48           N  
ATOM   2861  CA  ASP   359       3.013 -20.450  16.751  1.00 68.48           C  
ATOM   2862  C   ASP   359       2.852 -20.088  15.277  1.00 68.48           C  
ATOM   2863  O   ASP   359       1.734 -20.054  14.758  1.00 68.48           O  
ATOM   2864  CB  ASP   359       1.697 -21.003  17.303  1.00 68.48           C  
ATOM   2865  CG  ASP   359       1.351 -22.374  16.748  1.00 68.48           C  
ATOM   2866  OD1 ASP   359       2.219 -23.013  16.117  1.00 68.48           O  
ATOM   2867  OD2 ASP   359       0.198 -22.817  16.941  1.00 68.48           O  
ATOM   2868  N   PRO   360       3.926 -19.741  14.580  1.00 58.93           N  
ATOM   2869  CA  PRO   360       3.739 -19.320  13.189  1.00 58.93           C  
ATOM   2870  C   PRO   360       3.182 -20.433  12.306  1.00 58.93           C  
ATOM   2871  O   PRO   360       2.629 -20.160  11.237  1.00 58.93           O  
ATOM   2872  CB  PRO   360       5.151 -18.927  12.747  1.00 58.93           C  
ATOM   2873  CG  PRO   360       6.052 -19.499  13.794  1.00 58.93           C  
ATOM   2874  CD  PRO   360       5.228 -19.831  15.004  1.00 58.93           C  
ATOM   2875  N   PHE   361       3.048 -21.726  12.908  1.00 54.81           N  
ATOM   2876  CA  PHE   361       2.765 -22.826  11.994  1.00 54.81           C  
ATOM   2877  C   PHE   361       1.401 -23.438  12.290  1.00 54.81           C  
ATOM   2878  O   PHE   361       1.187 -23.998  13.367  1.00 54.81           O  
ATOM   2879  CB  PHE   361       3.854 -23.900  12.088  1.00 54.81           C  
ATOM   2880  CG  PHE   361       5.138 -23.523  11.400  1.00 54.81           C  
ATOM   2881  CD1 PHE   361       5.279 -23.679  10.027  1.00 54.81           C  
ATOM   2882  CD2 PHE   361       6.205 -23.012  12.128  1.00 54.81           C  
ATOM   2883  CE1 PHE   361       6.467 -23.332   9.388  1.00 54.81           C  
ATOM   2884  CE2 PHE   361       7.395 -22.663  11.496  1.00 54.81           C  
ATOM   2885  CZ  PHE   361       7.524 -22.824  10.126  1.00 54.81           C  
ATOM   2886  N   PRO   362       0.423 -23.155  11.555  1.00 45.30           N  
ATOM   2887  CA  PRO   362      -0.693 -24.082  11.757  1.00 45.30           C  
ATOM   2888  C   PRO   362      -0.382 -25.495  11.269  1.00 45.30           C  
ATOM   2889  O   PRO   362       0.119 -25.672  10.155  1.00 45.30           O  
ATOM   2890  CB  PRO   362      -1.823 -23.458  10.935  1.00 45.30           C  
ATOM   2891  CG  PRO   362      -1.189 -22.303  10.229  1.00 45.30           C  
ATOM   2892  CD  PRO   362       0.239 -22.194  10.680  1.00 45.30           C  
ATOM   2893  N   GLU   363       0.588 -26.176  11.795  1.00 38.91           N  
ATOM   2894  CA  GLU   363       0.742 -27.535  11.285  1.00 38.91           C  
ATOM   2895  C   GLU   363      -0.544 -28.026  10.627  1.00 38.91           C  
ATOM   2896  O   GLU   363      -1.640 -27.602  11.000  1.00 38.91           O  
ATOM   2897  CB  GLU   363       1.154 -28.488  12.410  1.00 38.91           C  
ATOM   2898  CG  GLU   363       2.650 -28.497  12.692  1.00 38.91           C  
ATOM   2899  CD  GLU   363       3.064 -29.551  13.705  1.00 38.91           C  
ATOM   2900  OE1 GLU   363       4.276 -29.674  13.994  1.00 38.91           O  
ATOM   2901  OE2 GLU   363       2.168 -30.262  14.215  1.00 38.91           O  
ATOM   2902  N   LYS   364      -0.528 -28.270   9.376  1.00 40.23           N  
ATOM   2903  CA  LYS   364      -1.582 -29.089   8.785  1.00 40.23           C  
ATOM   2904  C   LYS   364      -2.001 -30.212   9.730  1.00 40.23           C  
ATOM   2905  O   LYS   364      -1.158 -30.971  10.213  1.00 40.23           O  
ATOM   2906  CB  LYS   364      -1.122 -29.673   7.449  1.00 40.23           C  
ATOM   2907  CG  LYS   364      -1.493 -28.824   6.241  1.00 40.23           C  
ATOM   2908  CD  LYS   364      -1.220 -29.560   4.935  1.00 40.23           C  
ATOM   2909  CE  LYS   364      -1.577 -28.705   3.726  1.00 40.23           C  
ATOM   2910  NZ  LYS   364      -1.331 -29.431   2.444  1.00 40.23           N  
ATOM   2911  N   LYS   365      -2.837 -30.065  10.793  1.00 32.54           N  
ATOM   2912  CA  LYS   365      -3.526 -31.253  11.289  1.00 32.54           C  
ATOM   2913  C   LYS   365      -4.125 -32.059  10.140  1.00 32.54           C  
ATOM   2914  O   LYS   365      -4.772 -31.500   9.252  1.00 32.54           O  
ATOM   2915  CB  LYS   365      -4.622 -30.863  12.283  1.00 32.54           C  
ATOM   2916  CG  LYS   365      -4.103 -30.507  13.668  1.00 32.54           C  
ATOM   2917  CD  LYS   365      -5.244 -30.284  14.652  1.00 32.54           C  
ATOM   2918  CE  LYS   365      -4.728 -29.867  16.022  1.00 32.54           C  
ATOM   2919  NZ  LYS   365      -5.844 -29.621  16.984  1.00 32.54           N  
ATOM   2920  N   THR   366      -3.322 -32.601   9.301  1.00 32.49           N  
ATOM   2921  CA  THR   366      -3.817 -33.644   8.411  1.00 32.49           C  
ATOM   2922  C   THR   366      -5.253 -34.021   8.766  1.00 32.49           C  
ATOM   2923  O   THR   366      -5.567 -34.260   9.934  1.00 32.49           O  
ATOM   2924  CB  THR   366      -2.925 -34.898   8.469  1.00 32.49           C  
ATOM   2925  OG1 THR   366      -2.573 -35.164   9.832  1.00 32.49           O  
ATOM   2926  CG2 THR   366      -1.650 -34.704   7.655  1.00 32.49           C  
ATOM   2927  N   THR   367      -6.208 -33.254   8.438  1.00 28.75           N  
ATOM   2928  CA  THR   367      -7.563 -33.792   8.484  1.00 28.75           C  
ATOM   2929  C   THR   367      -7.576 -35.260   8.069  1.00 28.75           C  
ATOM   2930  O   THR   367      -6.911 -35.644   7.104  1.00 28.75           O  
ATOM   2931  CB  THR   367      -8.514 -32.990   7.575  1.00 28.75           C  
ATOM   2932  OG1 THR   367      -7.751 -32.336   6.555  1.00 28.75           O  
ATOM   2933  CG2 THR   367      -9.281 -31.941   8.372  1.00 28.75           C  
ATOM   2934  N   LYS   368      -7.274 -36.137   8.972  1.00 28.07           N  
ATOM   2935  CA  LYS   368      -7.858 -37.461   8.777  1.00 28.07           C  
ATOM   2936  C   LYS   368      -8.923 -37.437   7.685  1.00 28.07           C  
ATOM   2937  O   LYS   368      -9.772 -36.542   7.657  1.00 28.07           O  
ATOM   2938  CB  LYS   368      -8.460 -37.979  10.084  1.00 28.07           C  
ATOM   2939  CG  LYS   368      -7.455 -38.664  10.999  1.00 28.07           C  
ATOM   2940  CD  LYS   368      -8.138 -39.294  12.206  1.00 28.07           C  
ATOM   2941  CE  LYS   368      -7.128 -39.927  13.154  1.00 28.07           C  
ATOM   2942  NZ  LYS   368      -7.790 -40.524  14.352  1.00 28.07           N  
ATOM   2943  N   SER   369      -8.538 -37.455   6.463  1.00 25.45           N  
ATOM   2944  CA  SER   369      -9.411 -37.748   5.331  1.00 25.45           C  
ATOM   2945  C   SER   369     -10.819 -38.103   5.797  1.00 25.45           C  
ATOM   2946  O   SER   369     -10.990 -38.898   6.724  1.00 25.45           O  
ATOM   2947  CB  SER   369      -8.838 -38.893   4.495  1.00 25.45           C  
ATOM   2948  OG  SER   369      -8.531 -40.009   5.312  1.00 25.45           O  
ATOM   2949  N   HIS   370     -11.781 -37.275   5.910  1.00 12.00           N  
ATOM   2950  CA  HIS   370     -13.158 -37.735   5.775  1.00 12.00           C  
ATOM   2951  C   HIS   370     -13.463 -38.148   4.339  1.00 12.00           C  
ATOM   2952  O   HIS   370     -14.423 -38.882   4.089  1.00 12.00           O  
ATOM   2953  CB  HIS   370     -14.134 -36.647   6.226  1.00 12.00           C  
ATOM   2954  CG  HIS   370     -14.285 -36.555   7.711  1.00 12.00           C  
ATOM   2955  ND1 HIS   370     -14.638 -37.635   8.492  1.00 12.00           N  
ATOM   2956  CD2 HIS   370     -14.127 -35.511   8.558  1.00 12.00           C  
ATOM   2957  CE1 HIS   370     -14.692 -37.257   9.758  1.00 12.00           C  
ATOM   2958  NE2 HIS   370     -14.386 -35.973   9.826  1.00 12.00           N  
TER    2959      HIS   370                                                       
END   
