# Supplementary material for: The transformative power of transformers in protein structure prediction
Source: Proc Natl Acad Sci U S A. 2023 Jul 31;120(32):e2303499120. doi: 10.1073/pnas.2303499120 (PMC10410766; doi:10.1073/pnas.2303499120)
Supplement: Supplementary file 2 — Dataset S01 (GZ) [file pnas.2303499120.sd01.gz › SI_Data/predicted_structures/OmegaFold/T1175.pdb]

ATOM      1  N   LYS     1       3.946  26.165   7.601  1.00 71.75           N  
ATOM      2  CA  LYS     1       2.692  26.610   8.202  1.00 71.75           C  
ATOM      3  C   LYS     1       1.494  25.944   7.532  1.00 71.75           C  
ATOM      4  O   LYS     1       1.442  25.838   6.304  1.00 71.75           O  
ATOM      5  CB  LYS     1       2.563  28.132   8.112  1.00 71.75           C  
ATOM      6  CG  LYS     1       1.490  28.717   9.019  1.00 71.75           C  
ATOM      7  CD  LYS     1       1.488  30.239   8.971  1.00 71.75           C  
ATOM      8  CE  LYS     1       0.308  30.822   9.738  1.00 71.75           C  
ATOM      9  NZ  LYS     1       0.315  32.315   9.715  1.00 71.75           N  
ATOM     10  N   GLU     2       0.463  25.425   8.262  1.00 82.80           N  
ATOM     11  CA  GLU     2      -0.738  24.785   7.733  1.00 82.80           C  
ATOM     12  C   GLU     2      -1.840  25.809   7.475  1.00 82.80           C  
ATOM     13  O   GLU     2      -2.074  26.697   8.298  1.00 82.80           O  
ATOM     14  CB  GLU     2      -1.239  23.703   8.692  1.00 82.80           C  
ATOM     15  CG  GLU     2      -0.298  22.514   8.824  1.00 82.80           C  
ATOM     16  CD  GLU     2      -0.842  21.414   9.721  1.00 82.80           C  
ATOM     17  OE1 GLU     2      -0.073  20.502  10.099  1.00 82.80           O  
ATOM     18  OE2 GLU     2      -2.049  21.465  10.049  1.00 82.80           O  
ATOM     19  N   ASN     3      -2.387  25.721   6.294  1.00 89.09           N  
ATOM     20  CA  ASN     3      -3.522  26.559   5.924  1.00 89.09           C  
ATOM     21  C   ASN     3      -4.818  25.755   5.869  1.00 89.09           C  
ATOM     22  O   ASN     3      -4.899  24.749   5.162  1.00 89.09           O  
ATOM     23  CB  ASN     3      -3.266  27.247   4.582  1.00 89.09           C  
ATOM     24  CG  ASN     3      -2.080  28.190   4.625  1.00 89.09           C  
ATOM     25  OD1 ASN     3      -1.963  29.018   5.532  1.00 89.09           O  
ATOM     26  ND2 ASN     3      -1.192  28.070   3.645  1.00 89.09           N  
ATOM     27  N   LYS     4      -5.716  26.136   6.556  1.00 91.99           N  
ATOM     28  CA  LYS     4      -7.001  25.455   6.682  1.00 91.99           C  
ATOM     29  C   LYS     4      -7.840  25.626   5.418  1.00 91.99           C  
ATOM     30  O   LYS     4      -8.044  26.747   4.949  1.00 91.99           O  
ATOM     31  CB  LYS     4      -7.770  25.980   7.895  1.00 91.99           C  
ATOM     32  CG  LYS     4      -9.098  25.277   8.139  1.00 91.99           C  
ATOM     33  CD  LYS     4      -9.854  25.900   9.305  1.00 91.99           C  
ATOM     34  CE  LYS     4     -11.339  26.040   8.999  1.00 91.99           C  
ATOM     35  NZ  LYS     4     -12.079  26.685  10.124  1.00 91.99           N  
ATOM     36  N   LEU     5      -8.430  24.596   4.882  1.00 91.99           N  
ATOM     37  CA  LEU     5      -9.294  24.593   3.706  1.00 91.99           C  
ATOM     38  C   LEU     5     -10.735  24.276   4.091  1.00 91.99           C  
ATOM     39  O   LEU     5     -11.673  24.764   3.457  1.00 91.99           O  
ATOM     40  CB  LEU     5      -8.794  23.577   2.676  1.00 91.99           C  
ATOM     41  CG  LEU     5      -7.469  23.907   1.986  1.00 91.99           C  
ATOM     42  CD1 LEU     5      -7.092  22.802   1.005  1.00 91.99           C  
ATOM     43  CD2 LEU     5      -7.556  25.254   1.276  1.00 91.99           C  
ATOM     44  N   TYR     6     -10.910  23.474   5.108  1.00 94.32           N  
ATOM     45  CA  TYR     6     -12.214  22.958   5.509  1.00 94.32           C  
ATOM     46  C   TYR     6     -12.193  22.485   6.957  1.00 94.32           C  
ATOM     47  O   TYR     6     -11.227  21.857   7.397  1.00 94.32           O  
ATOM     48  CB  TYR     6     -12.643  21.810   4.590  1.00 94.32           C  
ATOM     49  CG  TYR     6     -14.004  21.246   4.919  1.00 94.32           C  
ATOM     50  CD1 TYR     6     -14.149  20.220   5.850  1.00 94.32           C  
ATOM     51  CD2 TYR     6     -15.148  21.738   4.298  1.00 94.32           C  
ATOM     52  CE1 TYR     6     -15.401  19.696   6.154  1.00 94.32           C  
ATOM     53  CE2 TYR     6     -16.405  21.221   4.595  1.00 94.32           C  
ATOM     54  CZ  TYR     6     -16.521  20.203   5.523  1.00 94.32           C  
ATOM     55  OH  TYR     6     -17.763  19.688   5.820  1.00 94.32           O  
ATOM     56  N   GLN     7     -13.259  22.733   7.677  1.00 94.01           N  
ATOM     57  CA  GLN     7     -13.418  22.198   9.025  1.00 94.01           C  
ATOM     58  C   GLN     7     -14.884  22.203   9.449  1.00 94.01           C  
ATOM     59  O   GLN     7     -15.541  23.245   9.419  1.00 94.01           O  
ATOM     60  CB  GLN     7     -12.580  22.999  10.023  1.00 94.01           C  
ATOM     61  CG  GLN     7     -12.584  22.422  11.432  1.00 94.01           C  
ATOM     62  CD  GLN     7     -11.541  23.060  12.331  1.00 94.01           C  
ATOM     63  OE1 GLN     7     -10.782  23.934  11.900  1.00 94.01           O  
ATOM     64  NE2 GLN     7     -11.495  22.626  13.586  1.00 94.01           N  
ATOM     65  N   GLU     8     -15.366  21.138   9.764  1.00 92.83           N  
ATOM     66  CA  GLU     8     -16.755  20.984  10.186  1.00 92.83           C  
ATOM     67  C   GLU     8     -16.926  19.763  11.085  1.00 92.83           C  
ATOM     68  O   GLU     8     -16.254  18.747  10.895  1.00 92.83           O  
ATOM     69  CB  GLU     8     -17.678  20.876   8.970  1.00 92.83           C  
ATOM     70  CG  GLU     8     -19.156  21.012   9.305  1.00 92.83           C  
ATOM     71  CD  GLU     8     -20.047  21.077   8.075  1.00 92.83           C  
ATOM     72  OE1 GLU     8     -21.287  20.989   8.219  1.00 92.83           O  
ATOM     73  OE2 GLU     8     -19.500  21.216   6.958  1.00 92.83           O  
ATOM     74  N   LYS     9     -17.871  19.861  12.007  1.00 90.58           N  
ATOM     75  CA  LYS     9     -18.241  18.723  12.843  1.00 90.58           C  
ATOM     76  C   LYS     9     -19.323  17.879  12.176  1.00 90.58           C  
ATOM     77  O   LYS     9     -20.512  18.182  12.289  1.00 90.58           O  
ATOM     78  CB  LYS     9     -18.719  19.198  14.216  1.00 90.58           C  
ATOM     79  CG  LYS     9     -17.606  19.721  15.112  1.00 90.58           C  
ATOM     80  CD  LYS     9     -18.121  20.052  16.507  1.00 90.58           C  
ATOM     81  CE  LYS     9     -17.015  20.608  17.395  1.00 90.58           C  
ATOM     82  NZ  LYS     9     -17.522  20.964  18.753  1.00 90.58           N  
ATOM     83  N   VAL    10     -18.886  16.854  11.531  1.00 90.38           N  
ATOM     84  CA  VAL    10     -19.807  16.001  10.788  1.00 90.38           C  
ATOM     85  C   VAL    10     -19.331  14.552  10.847  1.00 90.38           C  
ATOM     86  O   VAL    10     -18.145  14.290  11.059  1.00 90.38           O  
ATOM     87  CB  VAL    10     -19.943  16.458   9.318  1.00 90.38           C  
ATOM     88  CG1 VAL    10     -20.654  17.808   9.236  1.00 90.38           C  
ATOM     89  CG2 VAL    10     -18.570  16.532   8.653  1.00 90.38           C  
ATOM     90  N   ASN    11     -20.265  13.681  10.686  1.00 89.73           N  
ATOM     91  CA  ASN    11     -19.955  12.260  10.570  1.00 89.73           C  
ATOM     92  C   ASN    11     -19.852  11.826   9.111  1.00 89.73           C  
ATOM     93  O   ASN    11     -20.791  12.012   8.336  1.00 89.73           O  
ATOM     94  CB  ASN    11     -21.004  11.421  11.302  1.00 89.73           C  
ATOM     95  CG  ASN    11     -20.540  10.000  11.558  1.00 89.73           C  
ATOM     96  OD1 ASN    11     -19.362   9.678  11.385  1.00 89.73           O  
ATOM     97  ND2 ASN    11     -21.463   9.141  11.973  1.00 89.73           N  
ATOM     98  N   ILE    12     -18.665  11.335   8.747  1.00 93.94           N  
ATOM     99  CA  ILE    12     -18.511  10.898   7.364  1.00 93.94           C  
ATOM    100  C   ILE    12     -18.240   9.396   7.324  1.00 93.94           C  
ATOM    101  O   ILE    12     -17.645   8.841   8.252  1.00 93.94           O  
ATOM    102  CB  ILE    12     -17.376  11.667   6.651  1.00 93.94           C  
ATOM    103  CG1 ILE    12     -16.041  11.430   7.366  1.00 93.94           C  
ATOM    104  CG2 ILE    12     -17.700  13.161   6.577  1.00 93.94           C  
ATOM    105  CD1 ILE    12     -14.830  11.953   6.605  1.00 93.94           C  
ATOM    106  N   ASP    13     -18.658   8.717   6.286  1.00 93.57           N  
ATOM    107  CA  ASP    13     -18.444   7.289   6.072  1.00 93.57           C  
ATOM    108  C   ASP    13     -17.331   7.048   5.054  1.00 93.57           C  
ATOM    109  O   ASP    13     -16.681   6.000   5.074  1.00 93.57           O  
ATOM    110  CB  ASP    13     -19.737   6.616   5.608  1.00 93.57           C  
ATOM    111  CG  ASP    13     -20.804   6.575   6.688  1.00 93.57           C  
ATOM    112  OD1 ASP    13     -20.461   6.640   7.888  1.00 93.57           O  
ATOM    113  OD2 ASP    13     -21.999   6.473   6.335  1.00 93.57           O  
ATOM    114  N   LYS    14     -17.274   8.039   4.212  1.00 96.43           N  
ATOM    115  CA  LYS    14     -16.361   7.868   3.086  1.00 96.43           C  
ATOM    116  C   LYS    14     -15.571   9.146   2.819  1.00 96.43           C  
ATOM    117  O   LYS    14     -16.069  10.250   3.051  1.00 96.43           O  
ATOM    118  CB  LYS    14     -17.130   7.456   1.829  1.00 96.43           C  
ATOM    119  CG  LYS    14     -17.796   6.092   1.931  1.00 96.43           C  
ATOM    120  CD  LYS    14     -18.508   5.720   0.637  1.00 96.43           C  
ATOM    121  CE  LYS    14     -19.236   4.388   0.761  1.00 96.43           C  
ATOM    122  NZ  LYS    14     -19.982   4.046  -0.487  1.00 96.43           N  
ATOM    123  N   LEU    15     -14.321   8.977   2.415  1.00 96.70           N  
ATOM    124  CA  LEU    15     -13.419  10.029   1.957  1.00 96.70           C  
ATOM    125  C   LEU    15     -12.938   9.752   0.536  1.00 96.70           C  
ATOM    126  O   LEU    15     -12.300   8.729   0.281  1.00 96.70           O  
ATOM    127  CB  LEU    15     -12.220  10.155   2.899  1.00 96.70           C  
ATOM    128  CG  LEU    15     -11.151  11.176   2.504  1.00 96.70           C  
ATOM    129  CD1 LEU    15     -11.746  12.579   2.470  1.00 96.70           C  
ATOM    130  CD2 LEU    15      -9.969  11.113   3.465  1.00 96.70           C  
ATOM    131  N   ASP    16     -13.251  10.682  -0.388  1.00 97.12           N  
ATOM    132  CA  ASP    16     -12.838  10.590  -1.785  1.00 97.12           C  
ATOM    133  C   ASP    16     -11.850  11.698  -2.140  1.00 97.12           C  
ATOM    134  O   ASP    16     -12.187  12.882  -2.078  1.00 97.12           O  
ATOM    135  CB  ASP    16     -14.056  10.656  -2.709  1.00 97.12           C  
ATOM    136  CG  ASP    16     -13.765  10.145  -4.110  1.00 97.12           C  
ATOM    137  OD1 ASP    16     -12.642   9.659  -4.361  1.00 97.12           O  
ATOM    138  OD2 ASP    16     -14.667  10.233  -4.971  1.00 97.12           O  
ATOM    139  N   ILE    17     -10.669  11.264  -2.501  1.00 96.57           N  
ATOM    140  CA  ILE    17      -9.596  12.215  -2.766  1.00 96.57           C  
ATOM    141  C   ILE    17      -9.169  12.118  -4.229  1.00 96.57           C  
ATOM    142  O   ILE    17      -8.851  11.032  -4.718  1.00 96.57           O  
ATOM    143  CB  ILE    17      -8.385  11.973  -1.837  1.00 96.57           C  
ATOM    144  CG1 ILE    17      -8.830  11.969  -0.370  1.00 96.57           C  
ATOM    145  CG2 ILE    17      -7.300  13.028  -2.077  1.00 96.57           C  
ATOM    146  CD1 ILE    17      -7.819  11.345   0.582  1.00 96.57           C  
ATOM    147  N   ALA    18      -9.207  13.192  -4.934  1.00 94.93           N  
ATOM    148  CA  ALA    18      -8.664  13.282  -6.287  1.00 94.93           C  
ATOM    149  C   ALA    18      -7.779  14.515  -6.441  1.00 94.93           C  
ATOM    150  O   ALA    18      -8.264  15.598  -6.776  1.00 94.93           O  
ATOM    151  CB  ALA    18      -9.795  13.311  -7.313  1.00 94.93           C  
ATOM    152  N   VAL    19      -6.504  14.332  -6.066  1.00 90.10           N  
ATOM    153  CA  VAL    19      -5.547  15.432  -6.129  1.00 90.10           C  
ATOM    154  C   VAL    19      -4.327  15.011  -6.945  1.00 90.10           C  
ATOM    155  O   VAL    19      -3.682  14.007  -6.634  1.00 90.10           O  
ATOM    156  CB  VAL    19      -5.113  15.889  -4.718  1.00 90.10           C  
ATOM    157  CG1 VAL    19      -4.184  17.098  -4.803  1.00 90.10           C  
ATOM    158  CG2 VAL    19      -6.337  16.210  -3.861  1.00 90.10           C  
ATOM    159  N   ASP    20      -4.011  15.786  -7.987  1.00 84.46           N  
ATOM    160  CA  ASP    20      -2.882  15.439  -8.844  1.00 84.46           C  
ATOM    161  C   ASP    20      -1.593  16.084  -8.342  1.00 84.46           C  
ATOM    162  O   ASP    20      -1.586  17.256  -7.961  1.00 84.46           O  
ATOM    163  CB  ASP    20      -3.155  15.864 -10.289  1.00 84.46           C  
ATOM    164  CG  ASP    20      -4.263  15.058 -10.945  1.00 84.46           C  
ATOM    165  OD1 ASP    20      -4.581  13.951 -10.460  1.00 84.46           O  
ATOM    166  OD2 ASP    20      -4.821  15.534 -11.957  1.00 84.46           O  
ATOM    167  N   ASN    21      -0.572  15.285  -8.190  1.00 82.42           N  
ATOM    168  CA  ASN    21       0.818  15.686  -8.003  1.00 82.42           C  
ATOM    169  C   ASN    21       1.043  16.304  -6.626  1.00 82.42           C  
ATOM    170  O   ASN    21       1.896  17.178  -6.465  1.00 82.42           O  
ATOM    171  CB  ASN    21       1.247  16.663  -9.100  1.00 82.42           C  
ATOM    172  CG  ASN    21       1.199  16.046 -10.483  1.00 82.42           C  
ATOM    173  OD1 ASN    21       1.579  14.888 -10.673  1.00 82.42           O  
ATOM    174  ND2 ASN    21       0.730  16.814 -11.459  1.00 82.42           N  
ATOM    175  N   ILE    22       0.146  16.038  -5.709  1.00 86.00           N  
ATOM    176  CA  ILE    22       0.306  16.526  -4.344  1.00 86.00           C  
ATOM    177  C   ILE    22       0.272  15.352  -3.368  1.00 86.00           C  
ATOM    178  O   ILE    22      -0.590  14.476  -3.470  1.00 86.00           O  
ATOM    179  CB  ILE    22      -0.787  17.557  -3.980  1.00 86.00           C  
ATOM    180  CG1 ILE    22      -0.687  18.785  -4.892  1.00 86.00           C  
ATOM    181  CG2 ILE    22      -0.681  17.959  -2.506  1.00 86.00           C  
ATOM    182  CD1 ILE    22      -1.820  19.785  -4.709  1.00 86.00           C  
ATOM    183  N   ASN    23       1.266  15.328  -2.446  1.00 89.46           N  
ATOM    184  CA  ASN    23       1.258  14.314  -1.397  1.00 89.46           C  
ATOM    185  C   ASN    23       0.051  14.469  -0.477  1.00 89.46           C  
ATOM    186  O   ASN    23      -0.354  15.589  -0.160  1.00 89.46           O  
ATOM    187  CB  ASN    23       2.555  14.370  -0.586  1.00 89.46           C  
ATOM    188  CG  ASN    23       3.772  13.982  -1.403  1.00 89.46           C  
ATOM    189  OD1 ASN    23       3.662  13.261  -2.398  1.00 89.46           O  
ATOM    190  ND2 ASN    23       4.940  14.459  -0.990  1.00 89.46           N  
ATOM    191  N   VAL    24      -0.502  13.420  -0.131  1.00 93.80           N  
ATOM    192  CA  VAL    24      -1.667  13.419   0.748  1.00 93.80           C  
ATOM    193  C   VAL    24      -1.358  12.626   2.015  1.00 93.80           C  
ATOM    194  O   VAL    24      -0.836  11.510   1.945  1.00 93.80           O  
ATOM    195  CB  VAL    24      -2.910  12.833   0.042  1.00 93.80           C  
ATOM    196  CG1 VAL    24      -4.102  12.789   0.995  1.00 93.80           C  
ATOM    197  CG2 VAL    24      -3.248  13.647  -1.205  1.00 93.80           C  
ATOM    198  N   THR    25      -1.632  13.196   3.152  1.00 94.09           N  
ATOM    199  CA  THR    25      -1.489  12.564   4.459  1.00 94.09           C  
ATOM    200  C   THR    25      -2.836  12.485   5.172  1.00 94.09           C  
ATOM    201  O   THR    25      -3.551  13.485   5.271  1.00 94.09           O  
ATOM    202  CB  THR    25      -0.482  13.325   5.341  1.00 94.09           C  
ATOM    203  OG1 THR    25       0.801  13.320   4.704  1.00 94.09           O  
ATOM    204  CG2 THR    25      -0.357  12.679   6.716  1.00 94.09           C  
ATOM    205  N   ILE    26      -3.179  11.332   5.608  1.00 95.32           N  
ATOM    206  CA  ILE    26      -4.421  11.114   6.342  1.00 95.32           C  
ATOM    207  C   ILE    26      -4.110  10.824   7.809  1.00 95.32           C  
ATOM    208  O   ILE    26      -3.322   9.927   8.117  1.00 95.32           O  
ATOM    209  CB  ILE    26      -5.244   9.957   5.731  1.00 95.32           C  
ATOM    210  CG1 ILE    26      -5.437  10.177   4.226  1.00 95.32           C  
ATOM    211  CG2 ILE    26      -6.593   9.819   6.442  1.00 95.32           C  
ATOM    212  CD1 ILE    26      -6.215  11.440   3.880  1.00 95.32           C  
ATOM    213  N   LYS    27      -4.796  11.520   8.704  1.00 92.64           N  
ATOM    214  CA  LYS    27      -4.624  11.379  10.147  1.00 92.64           C  
ATOM    215  C   LYS    27      -5.970  11.225  10.849  1.00 92.64           C  
ATOM    216  O   LYS    27      -7.006  11.616  10.308  1.00 92.64           O  
ATOM    217  CB  LYS    27      -3.869  12.580  10.719  1.00 92.64           C  
ATOM    218  CG  LYS    27      -2.454  12.734  10.182  1.00 92.64           C  
ATOM    219  CD  LYS    27      -1.726  13.894  10.850  1.00 92.64           C  
ATOM    220  CE  LYS    27      -0.292  14.016  10.353  1.00 92.64           C  
ATOM    221  NZ  LYS    27       0.435  15.133  11.027  1.00 92.64           N  
ATOM    222  N   LYS    28      -5.848  10.667  12.048  1.00 90.18           N  
ATOM    223  CA  LYS    28      -7.038  10.573  12.889  1.00 90.18           C  
ATOM    224  C   LYS    28      -7.366  11.918  13.530  1.00 90.18           C  
ATOM    225  O   LYS    28      -6.471  12.619  14.007  1.00 90.18           O  
ATOM    226  CB  LYS    28      -6.849   9.509  13.970  1.00 90.18           C  
ATOM    227  CG  LYS    28      -8.086   9.268  14.825  1.00 90.18           C  
ATOM    228  CD  LYS    28      -7.824   8.228  15.907  1.00 90.18           C  
ATOM    229  CE  LYS    28      -9.021   8.073  16.835  1.00 90.18           C  
ATOM    230  NZ  LYS    28      -8.771   7.050  17.895  1.00 90.18           N  
ATOM    231  N   SER    29      -8.598  12.306  13.486  1.00 88.98           N  
ATOM    232  CA  SER    29      -9.031  13.532  14.146  1.00 88.98           C  
ATOM    233  C   SER    29      -9.158  13.334  15.653  1.00 88.98           C  
ATOM    234  O   SER    29      -9.575  12.268  16.111  1.00 88.98           O  
ATOM    235  CB  SER    29     -10.365  14.009  13.572  1.00 88.98           C  
ATOM    236  OG  SER    29     -10.804  15.186  14.228  1.00 88.98           O  
ATOM    237  N   SER    30      -8.588  14.224  16.414  1.00 78.89           N  
ATOM    238  CA  SER    30      -8.732  14.146  17.864  1.00 78.89           C  
ATOM    239  C   SER    30     -10.166  14.438  18.294  1.00 78.89           C  
ATOM    240  O   SER    30     -10.605  13.989  19.354  1.00 78.89           O  
ATOM    241  CB  SER    30      -7.777  15.124  18.550  1.00 78.89           C  
ATOM    242  OG  SER    30      -7.968  16.441  18.062  1.00 78.89           O  
ATOM    243  N   SER    31     -10.849  15.232  17.490  1.00 73.04           N  
ATOM    244  CA  SER    31     -12.221  15.690  17.690  1.00 73.04           C  
ATOM    245  C   SER    31     -13.137  15.192  16.578  1.00 73.04           C  
ATOM    246  O   SER    31     -12.701  14.457  15.689  1.00 73.04           O  
ATOM    247  CB  SER    31     -12.272  17.216  17.760  1.00 73.04           C  
ATOM    248  OG  SER    31     -11.954  17.788  16.502  1.00 73.04           O  
ATOM    249  N   GLU    32     -14.407  15.072  16.865  1.00 73.53           N  
ATOM    250  CA  GLU    32     -15.337  14.604  15.842  1.00 73.53           C  
ATOM    251  C   GLU    32     -15.341  15.534  14.633  1.00 73.53           C  
ATOM    252  O   GLU    32     -16.175  15.391  13.736  1.00 73.53           O  
ATOM    253  CB  GLU    32     -16.751  14.481  16.416  1.00 73.53           C  
ATOM    254  CG  GLU    32     -16.904  13.367  17.442  1.00 73.53           C  
ATOM    255  CD  GLU    32     -18.340  12.893  17.602  1.00 73.53           C  
ATOM    256  OE1 GLU    32     -18.571  11.888  18.312  1.00 73.53           O  
ATOM    257  OE2 GLU    32     -19.241  13.531  17.013  1.00 73.53           O  
ATOM    258  N   ASP    33     -14.225  16.360  14.585  1.00 85.84           N  
ATOM    259  CA  ASP    33     -14.229  17.299  13.467  1.00 85.84           C  
ATOM    260  C   ASP    33     -13.442  16.745  12.282  1.00 85.84           C  
ATOM    261  O   ASP    33     -12.412  16.092  12.465  1.00 85.84           O  
ATOM    262  CB  ASP    33     -13.652  18.649  13.897  1.00 85.84           C  
ATOM    263  CG  ASP    33     -14.458  19.315  14.999  1.00 85.84           C  
ATOM    264  OD1 ASP    33     -15.611  18.900  15.246  1.00 85.84           O  
ATOM    265  OD2 ASP    33     -13.938  20.264  15.622  1.00 85.84           O  
ATOM    266  N   VAL    34     -13.946  16.832  11.158  1.00 93.35           N  
ATOM    267  CA  VAL    34     -13.233  16.578   9.911  1.00 93.35           C  
ATOM    268  C   VAL    34     -12.540  17.856   9.443  1.00 93.35           C  
ATOM    269  O   VAL    34     -13.128  18.939   9.482  1.00 93.35           O  
ATOM    270  CB  VAL    34     -14.182  16.053   8.811  1.00 93.35           C  
ATOM    271  CG1 VAL    34     -13.416  15.794   7.515  1.00 93.35           C  
ATOM    272  CG2 VAL    34     -14.890  14.783   9.279  1.00 93.35           C  
ATOM    273  N   ARG    35     -11.272  17.792   9.210  1.00 95.28           N  
ATOM    274  CA  ARG    35     -10.500  18.969   8.824  1.00 95.28           C  
ATOM    275  C   ARG    35      -9.577  18.657   7.651  1.00 95.28           C  
ATOM    276  O   ARG    35      -8.995  17.572   7.583  1.00 95.28           O  
ATOM    277  CB  ARG    35      -9.684  19.489  10.009  1.00 95.28           C  
ATOM    278  CG  ARG    35      -8.927  20.775   9.718  1.00 95.28           C  
ATOM    279  CD  ARG    35      -8.296  21.355  10.976  1.00 95.28           C  
ATOM    280  NE  ARG    35      -7.333  20.433  11.571  1.00 95.28           N  
ATOM    281  CZ  ARG    35      -6.841  20.541  12.802  1.00 95.28           C  
ATOM    282  NH1 ARG    35      -7.214  21.537  13.597  1.00 95.28           N  
ATOM    283  NH2 ARG    35      -5.970  19.646  13.242  1.00 95.28           N  
ATOM    284  N   VAL    36      -9.455  19.566   6.695  1.00 95.82           N  
ATOM    285  CA  VAL    36      -8.545  19.506   5.557  1.00 95.82           C  
ATOM    286  C   VAL    36      -7.628  20.728   5.563  1.00 95.82           C  
ATOM    287  O   VAL    36      -8.101  21.866   5.619  1.00 95.82           O  
ATOM    288  CB  VAL    36      -9.314  19.424   4.219  1.00 95.82           C  
ATOM    289  CG1 VAL    36      -8.345  19.266   3.048  1.00 95.82           C  
ATOM    290  CG2 VAL    36     -10.314  18.270   4.249  1.00 95.82           C  
ATOM    291  N   THR    37      -6.348  20.491   5.561  1.00 94.30           N  
ATOM    292  CA  THR    37      -5.372  21.575   5.551  1.00 94.30           C  
ATOM    293  C   THR    37      -4.348  21.372   4.438  1.00 94.30           C  
ATOM    294  O   THR    37      -4.215  20.268   3.904  1.00 94.30           O  
ATOM    295  CB  THR    37      -4.646  21.687   6.905  1.00 94.30           C  
ATOM    296  OG1 THR    37      -3.846  20.516   7.109  1.00 94.30           O  
ATOM    297  CG2 THR    37      -5.642  21.814   8.053  1.00 94.30           C  
ATOM    298  N   THR    38      -3.686  22.426   4.031  1.00 92.22           N  
ATOM    299  CA  THR    38      -2.582  22.355   3.080  1.00 92.22           C  
ATOM    300  C   THR    38      -1.295  22.887   3.704  1.00 92.22           C  
ATOM    301  O   THR    38      -1.338  23.701   4.628  1.00 92.22           O  
ATOM    302  CB  THR    38      -2.900  23.146   1.797  1.00 92.22           C  
ATOM    303  OG1 THR    38      -3.151  24.515   2.137  1.00 92.22           O  
ATOM    304  CG2 THR    38      -4.124  22.577   1.089  1.00 92.22           C  
ATOM    305  N   ARG    39      -0.217  22.307   3.359  1.00 88.12           N  
ATOM    306  CA  ARG    39       1.127  22.748   3.716  1.00 88.12           C  
ATOM    307  C   ARG    39       1.960  23.029   2.471  1.00 88.12           C  
ATOM    308  O   ARG    39       1.877  22.296   1.483  1.00 88.12           O  
ATOM    309  CB  ARG    39       1.823  21.700   4.588  1.00 88.12           C  
ATOM    310  CG  ARG    39       3.061  22.218   5.303  1.00 88.12           C  
ATOM    311  CD  ARG    39       3.661  21.166   6.225  1.00 88.12           C  
ATOM    312  NE  ARG    39       4.964  21.579   6.739  1.00 88.12           N  
ATOM    313  CZ  ARG    39       5.796  20.792   7.416  1.00 88.12           C  
ATOM    314  NH1 ARG    39       5.475  19.530   7.676  1.00 88.12           N  
ATOM    315  NH2 ARG    39       6.958  21.271   7.836  1.00 88.12           N  
ATOM    316  N   GLY    40       2.674  24.075   2.608  1.00 81.59           N  
ATOM    317  CA  GLY    40       3.545  24.426   1.497  1.00 81.59           C  
ATOM    318  C   GLY    40       2.964  25.503   0.601  1.00 81.59           C  
ATOM    319  O   GLY    40       2.068  26.243   1.012  1.00 81.59           O  
ATOM    320  N   ASN    41       3.598  25.725  -0.549  1.00 74.99           N  
ATOM    321  CA  ASN    41       3.202  26.726  -1.534  1.00 74.99           C  
ATOM    322  C   ASN    41       2.092  26.208  -2.445  1.00 74.99           C  
ATOM    323  O   ASN    41       2.348  25.422  -3.358  1.00 74.99           O  
ATOM    324  CB  ASN    41       4.409  27.166  -2.366  1.00 74.99           C  
ATOM    325  CG  ASN    41       4.089  28.325  -3.290  1.00 74.99           C  
ATOM    326  OD1 ASN    41       2.948  28.790  -3.352  1.00 74.99           O  
ATOM    327  ND2 ASN    41       5.095  28.799  -4.015  1.00 74.99           N  
ATOM    328  N   ASN    42       0.915  26.606  -2.203  1.00 75.58           N  
ATOM    329  CA  ASN    42      -0.226  26.080  -2.944  1.00 75.58           C  
ATOM    330  C   ASN    42      -0.806  27.122  -3.896  1.00 75.58           C  
ATOM    331  O   ASN    42      -2.008  27.119  -4.168  1.00 75.58           O  
ATOM    332  CB  ASN    42      -1.306  25.580  -1.982  1.00 75.58           C  
ATOM    333  CG  ASN    42      -0.857  24.380  -1.172  1.00 75.58           C  
ATOM    334  OD1 ASN    42      -0.306  23.419  -1.716  1.00 75.58           O  
ATOM    335  ND2 ASN    42      -1.088  24.426   0.135  1.00 75.58           N  
ATOM    336  N   GLU    43       0.025  28.083  -4.250  1.00 75.46           N  
ATOM    337  CA  GLU    43      -0.434  29.194  -5.078  1.00 75.46           C  
ATOM    338  C   GLU    43      -0.901  28.706  -6.446  1.00 75.46           C  
ATOM    339  O   GLU    43      -1.756  29.332  -7.076  1.00 75.46           O  
ATOM    340  CB  GLU    43       0.675  30.237  -5.242  1.00 75.46           C  
ATOM    341  CG  GLU    43       0.898  31.096  -4.006  1.00 75.46           C  
ATOM    342  CD  GLU    43       1.916  32.204  -4.222  1.00 75.46           C  
ATOM    343  OE1 GLU    43       2.108  33.039  -3.308  1.00 75.46           O  
ATOM    344  OE2 GLU    43       2.526  32.239  -5.314  1.00 75.46           O  
ATOM    345  N   PHE    44      -0.514  27.476  -6.738  1.00 75.03           N  
ATOM    346  CA  PHE    44      -0.766  27.051  -8.110  1.00 75.03           C  
ATOM    347  C   PHE    44      -1.871  26.001  -8.157  1.00 75.03           C  
ATOM    348  O   PHE    44      -2.099  25.380  -9.196  1.00 75.03           O  
ATOM    349  CB  PHE    44       0.512  26.496  -8.746  1.00 75.03           C  
ATOM    350  CG  PHE    44       1.633  27.497  -8.826  1.00 75.03           C  
ATOM    351  CD1 PHE    44       1.577  28.554  -9.727  1.00 75.03           C  
ATOM    352  CD2 PHE    44       2.744  27.381  -8.001  1.00 75.03           C  
ATOM    353  CE1 PHE    44       2.613  29.482  -9.803  1.00 75.03           C  
ATOM    354  CE2 PHE    44       3.784  28.305  -8.072  1.00 75.03           C  
ATOM    355  CZ  PHE    44       3.717  29.354  -8.974  1.00 75.03           C  
ATOM    356  N   TYR    45      -2.509  25.776  -7.077  1.00 81.86           N  
ATOM    357  CA  TYR    45      -3.539  24.745  -7.034  1.00 81.86           C  
ATOM    358  C   TYR    45      -4.859  25.313  -6.528  1.00 81.86           C  
ATOM    359  O   TYR    45      -4.872  26.231  -5.704  1.00 81.86           O  
ATOM    360  CB  TYR    45      -3.097  23.580  -6.143  1.00 81.86           C  
ATOM    361  CG  TYR    45      -2.152  22.620  -6.824  1.00 81.86           C  
ATOM    362  CD1 TYR    45      -2.625  21.457  -7.429  1.00 81.86           C  
ATOM    363  CD2 TYR    45      -0.785  22.872  -6.864  1.00 81.86           C  
ATOM    364  CE1 TYR    45      -1.758  20.568  -8.056  1.00 81.86           C  
ATOM    365  CE2 TYR    45       0.092  21.990  -7.488  1.00 81.86           C  
ATOM    366  CZ  TYR    45      -0.404  20.843  -8.081  1.00 81.86           C  
ATOM    367  OH  TYR    45       0.459  19.967  -8.700  1.00 81.86           O  
ATOM    368  N   LYS    46      -5.857  24.860  -7.141  1.00 87.35           N  
ATOM    369  CA  LYS    46      -7.219  25.085  -6.668  1.00 87.35           C  
ATOM    370  C   LYS    46      -7.794  23.826  -6.026  1.00 87.35           C  
ATOM    371  O   LYS    46      -7.746  22.744  -6.616  1.00 87.35           O  
ATOM    372  CB  LYS    46      -8.118  25.544  -7.817  1.00 87.35           C  
ATOM    373  CG  LYS    46      -9.537  25.891  -7.393  1.00 87.35           C  
ATOM    374  CD  LYS    46     -10.375  26.360  -8.575  1.00 87.35           C  
ATOM    375  CE  LYS    46     -11.804  26.678  -8.158  1.00 87.35           C  
ATOM    376  NZ  LYS    46     -12.629  27.144  -9.313  1.00 87.35           N  
ATOM    377  N   TYR    47      -8.246  23.973  -4.813  1.00 90.82           N  
ATOM    378  CA  TYR    47      -8.821  22.854  -4.074  1.00 90.82           C  
ATOM    379  C   TYR    47     -10.321  23.040  -3.881  1.00 90.82           C  
ATOM    380  O   TYR    47     -10.795  24.165  -3.703  1.00 90.82           O  
ATOM    381  CB  TYR    47      -8.134  22.699  -2.713  1.00 90.82           C  
ATOM    382  CG  TYR    47      -6.637  22.529  -2.804  1.00 90.82           C  
ATOM    383  CD1 TYR    47      -6.076  21.312  -3.186  1.00 90.82           C  
ATOM    384  CD2 TYR    47      -5.780  23.584  -2.508  1.00 90.82           C  
ATOM    385  CE1 TYR    47      -4.697  21.150  -3.269  1.00 90.82           C  
ATOM    386  CE2 TYR    47      -4.400  23.434  -2.588  1.00 90.82           C  
ATOM    387  CZ  TYR    47      -3.868  22.215  -2.970  1.00 90.82           C  
ATOM    388  OH  TYR    47      -2.502  22.060  -3.051  1.00 90.82           O  
ATOM    389  N   ASN    48     -11.006  21.983  -4.005  1.00 93.65           N  
ATOM    390  CA  ASN    48     -12.437  21.948  -3.721  1.00 93.65           C  
ATOM    391  C   ASN    48     -12.787  20.829  -2.743  1.00 93.65           C  
ATOM    392  O   ASN    48     -12.457  19.666  -2.981  1.00 93.65           O  
ATOM    393  CB  ASN    48     -13.238  21.793  -5.015  1.00 93.65           C  
ATOM    394  CG  ASN    48     -14.734  21.893  -4.792  1.00 93.65           C  
ATOM    395  OD1 ASN    48     -15.384  20.917  -4.410  1.00 93.65           O  
ATOM    396  ND2 ASN    48     -15.290  23.076  -5.027  1.00 93.65           N  
ATOM    397  N   VAL    49     -13.374  21.255  -1.644  1.00 96.07           N  
ATOM    398  CA  VAL    49     -13.819  20.297  -0.637  1.00 96.07           C  
ATOM    399  C   VAL    49     -15.340  20.351  -0.509  1.00 96.07           C  
ATOM    400  O   VAL    49     -15.912  21.419  -0.277  1.00 96.07           O  
ATOM    401  CB  VAL    49     -13.159  20.566   0.733  1.00 96.07           C  
ATOM    402  CG1 VAL    49     -13.523  19.470   1.733  1.00 96.07           C  
ATOM    403  CG2 VAL    49     -11.643  20.674   0.582  1.00 96.07           C  
ATOM    404  N   THR    50     -16.001  19.235  -0.731  1.00 96.18           N  
ATOM    405  CA  THR    50     -17.455  19.151  -0.658  1.00 96.18           C  
ATOM    406  C   THR    50     -17.887  17.944   0.170  1.00 96.18           C  
ATOM    407  O   THR    50     -17.191  16.927   0.203  1.00 96.18           O  
ATOM    408  CB  THR    50     -18.081  19.064  -2.062  1.00 96.18           C  
ATOM    409  OG1 THR    50     -17.568  17.909  -2.737  1.00 96.18           O  
ATOM    410  CG2 THR    50     -17.757  20.306  -2.887  1.00 96.18           C  
ATOM    411  N   LEU    51     -18.904  18.073   1.005  1.00 95.92           N  
ATOM    412  CA  LEU    51     -19.533  16.992   1.757  1.00 95.92           C  
ATOM    413  C   LEU    51     -20.894  16.640   1.167  1.00 95.92           C  
ATOM    414  O   LEU    51     -21.785  17.489   1.101  1.00 95.92           O  
ATOM    415  CB  LEU    51     -19.687  17.382   3.229  1.00 95.92           C  
ATOM    416  CG  LEU    51     -20.302  16.326   4.149  1.00 95.92           C  
ATOM    417  CD1 LEU    51     -19.384  15.112   4.250  1.00 95.92           C  
ATOM    418  CD2 LEU    51     -20.574  16.913   5.530  1.00 95.92           C  
ATOM    419  N   LYS    52     -20.947  15.447   0.580  1.00 93.59           N  
ATOM    420  CA  LYS    52     -22.201  14.977  -0.002  1.00 93.59           C  
ATOM    421  C   LYS    52     -22.498  13.541   0.420  1.00 93.59           C  
ATOM    422  O   LYS    52     -21.689  12.640   0.189  1.00 93.59           O  
ATOM    423  CB  LYS    52     -22.156  15.076  -1.527  1.00 93.59           C  
ATOM    424  CG  LYS    52     -23.488  14.793  -2.206  1.00 93.59           C  
ATOM    425  CD  LYS    52     -23.389  14.948  -3.718  1.00 93.59           C  
ATOM    426  CE  LYS    52     -24.707  14.611  -4.402  1.00 93.59           C  
ATOM    427  NZ  LYS    52     -24.616  14.764  -5.885  1.00 93.59           N  
ATOM    428  N   ASP    53     -23.659  13.344   1.043  1.00 93.07           N  
ATOM    429  CA  ASP    53     -24.104  12.015   1.450  1.00 93.07           C  
ATOM    430  C   ASP    53     -23.063  11.334   2.336  1.00 93.07           C  
ATOM    431  O   ASP    53     -22.657  10.202   2.068  1.00 93.07           O  
ATOM    432  CB  ASP    53     -24.398  11.149   0.223  1.00 93.07           C  
ATOM    433  CG  ASP    53     -25.499  11.717  -0.654  1.00 93.07           C  
ATOM    434  OD1 ASP    53     -26.443  12.340  -0.122  1.00 93.07           O  
ATOM    435  OD2 ASP    53     -25.424  11.538  -1.889  1.00 93.07           O  
ATOM    436  N   LYS    54     -22.445  12.049   3.293  1.00 94.25           N  
ATOM    437  CA  LYS    54     -21.481  11.559   4.274  1.00 94.25           C  
ATOM    438  C   LYS    54     -20.164  11.175   3.606  1.00 94.25           C  
ATOM    439  O   LYS    54     -19.456  10.286   4.083  1.00 94.25           O  
ATOM    440  CB  LYS    54     -22.051  10.362   5.036  1.00 94.25           C  
ATOM    441  CG  LYS    54     -23.268  10.692   5.888  1.00 94.25           C  
ATOM    442  CD  LYS    54     -23.716   9.492   6.712  1.00 94.25           C  
ATOM    443  CE  LYS    54     -24.887   9.841   7.620  1.00 94.25           C  
ATOM    444  NZ  LYS    54     -25.338   8.664   8.422  1.00 94.25           N  
ATOM    445  N   THR    55     -20.101  11.659   2.354  1.00 96.50           N  
ATOM    446  CA  THR    55     -18.839  11.502   1.640  1.00 96.50           C  
ATOM    447  C   THR    55     -18.126  12.844   1.499  1.00 96.50           C  
ATOM    448  O   THR    55     -18.662  13.777   0.899  1.00 96.50           O  
ATOM    449  CB  THR    55     -19.059  10.886   0.246  1.00 96.50           C  
ATOM    450  OG1 THR    55     -19.714   9.619   0.387  1.00 96.50           O  
ATOM    451  CG2 THR    55     -17.733  10.681  -0.481  1.00 96.50           C  
ATOM    452  N   LEU    56     -16.957  12.923   2.135  1.00 96.68           N  
ATOM    453  CA  LEU    56     -16.126  14.108   1.952  1.00 96.68           C  
ATOM    454  C   LEU    56     -15.275  13.986   0.692  1.00 96.68           C  
ATOM    455  O   LEU    56     -14.500  13.038   0.551  1.00 96.68           O  
ATOM    456  CB  LEU    56     -15.225  14.325   3.171  1.00 96.68           C  
ATOM    457  CG  LEU    56     -14.426  15.628   3.200  1.00 96.68           C  
ATOM    458  CD1 LEU    56     -15.352  16.813   3.451  1.00 96.68           C  
ATOM    459  CD2 LEU    56     -13.334  15.562   4.262  1.00 96.68           C  
ATOM    460  N   VAL    57     -15.466  14.882  -0.249  1.00 97.10           N  
ATOM    461  CA  VAL    57     -14.739  14.880  -1.515  1.00 97.10           C  
ATOM    462  C   VAL    57     -13.696  15.995  -1.514  1.00 97.10           C  
ATOM    463  O   VAL    57     -14.027  17.162  -1.291  1.00 97.10           O  
ATOM    464  CB  VAL    57     -15.695  15.045  -2.718  1.00 97.10           C  
ATOM    465  CG1 VAL    57     -14.917  15.023  -4.033  1.00 97.10           C  
ATOM    466  CG2 VAL    57     -16.760  13.950  -2.706  1.00 97.10           C  
ATOM    467  N   VAL    58     -12.448  15.655  -1.657  1.00 96.26           N  
ATOM    468  CA  VAL    58     -11.353  16.613  -1.763  1.00 96.26           C  
ATOM    469  C   VAL    58     -10.727  16.531  -3.154  1.00 96.26           C  
ATOM    470  O   VAL    58     -10.101  15.527  -3.502  1.00 96.26           O  
ATOM    471  CB  VAL    58     -10.278  16.369  -0.680  1.00 96.26           C  
ATOM    472  CG1 VAL    58      -9.195  17.444  -0.742  1.00 96.26           C  
ATOM    473  CG2 VAL    58     -10.918  16.331   0.706  1.00 96.26           C  
ATOM    474  N   LYS    59     -10.919  17.550  -3.904  1.00 94.66           N  
ATOM    475  CA  LYS    59     -10.380  17.618  -5.259  1.00 94.66           C  
ATOM    476  C   LYS    59      -9.365  18.750  -5.391  1.00 94.66           C  
ATOM    477  O   LYS    59      -9.566  19.837  -4.847  1.00 94.66           O  
ATOM    478  CB  LYS    59     -11.506  17.803  -6.277  1.00 94.66           C  
ATOM    479  CG  LYS    59     -12.456  16.618  -6.372  1.00 94.66           C  
ATOM    480  CD  LYS    59     -13.495  16.821  -7.468  1.00 94.66           C  
ATOM    481  CE  LYS    59     -14.436  15.629  -7.575  1.00 94.66           C  
ATOM    482  NZ  LYS    59     -15.474  15.835  -8.629  1.00 94.66           N  
ATOM    483  N   GLY    60      -8.266  18.450  -6.026  1.00 88.95           N  
ATOM    484  CA  GLY    60      -7.256  19.456  -6.316  1.00 88.95           C  
ATOM    485  C   GLY    60      -6.739  19.388  -7.741  1.00 88.95           C  
ATOM    486  O   GLY    60      -6.552  18.300  -8.288  1.00 88.95           O  
ATOM    487  N   GLU    61      -6.682  20.513  -8.345  1.00 82.51           N  
ATOM    488  CA  GLU    61      -6.118  20.589  -9.690  1.00 82.51           C  
ATOM    489  C   GLU    61      -5.203  21.801  -9.837  1.00 82.51           C  
ATOM    490  O   GLU    61      -5.344  22.785  -9.107  1.00 82.51           O  
ATOM    491  CB  GLU    61      -7.233  20.641 -10.738  1.00 82.51           C  
ATOM    492  CG  GLU    61      -8.182  21.818 -10.568  1.00 82.51           C  
ATOM    493  CD  GLU    61      -9.373  21.770 -11.512  1.00 82.51           C  
ATOM    494  OE1 GLU    61     -10.268  22.638 -11.405  1.00 82.51           O  
ATOM    495  OE2 GLU    61      -9.411  20.855 -12.365  1.00 82.51           O  
ATOM    496  N   ARG    62      -4.228  21.711 -10.679  1.00 77.57           N  
ATOM    497  CA  ARG    62      -3.323  22.821 -10.961  1.00 77.57           C  
ATOM    498  C   ARG    62      -4.077  24.004 -11.559  1.00 77.57           C  
ATOM    499  O   ARG    62      -4.973  23.822 -12.385  1.00 77.57           O  
ATOM    500  CB  ARG    62      -2.207  22.377 -11.908  1.00 77.57           C  
ATOM    501  CG  ARG    62      -1.033  23.342 -11.973  1.00 77.57           C  
ATOM    502  CD  ARG    62       0.119  22.775 -12.791  1.00 77.57           C  
ATOM    503  NE  ARG    62       1.160  23.774 -13.020  1.00 77.57           N  
ATOM    504  CZ  ARG    62       2.454  23.500 -13.165  1.00 77.57           C  
ATOM    505  NH1 ARG    62       2.893  22.247 -13.107  1.00 77.57           N  
ATOM    506  NH2 ARG    62       3.316  24.486 -13.369  1.00 77.57           N  
ATOM    507  N   LYS    63      -3.858  25.177 -11.015  1.00 73.99           N  
ATOM    508  CA  LYS    63      -4.394  26.382 -11.641  1.00 73.99           C  
ATOM    509  C   LYS    63      -3.662  26.698 -12.942  1.00 73.99           C  
ATOM    510  O   LYS    63      -2.433  26.622 -13.003  1.00 73.99           O  
ATOM    511  CB  LYS    63      -4.300  27.572 -10.685  1.00 73.99           C  
ATOM    512  CG  LYS    63      -5.171  27.438  -9.444  1.00 73.99           C  
ATOM    513  CD  LYS    63      -5.036  28.652  -8.533  1.00 73.99           C  
ATOM    514  CE  LYS    63      -5.828  28.476  -7.244  1.00 73.99           C  
ATOM    515  NZ  LYS    63      -5.661  29.643  -6.328  1.00 73.99           N  
ATOM    516  N   TYR    64      -4.082  26.237 -14.109  1.00 62.13           N  
ATOM    517  CA  TYR    64      -3.349  26.742 -15.265  1.00 62.13           C  
ATOM    518  C   TYR    64      -3.398  28.264 -15.320  1.00 62.13           C  
ATOM    519  O   TYR    64      -4.480  28.855 -15.349  1.00 62.13           O  
ATOM    520  CB  TYR    64      -3.916  26.154 -16.560  1.00 62.13           C  
ATOM    521  CG  TYR    64      -3.679  24.670 -16.708  1.00 62.13           C  
ATOM    522  CD1 TYR    64      -2.461  24.184 -17.179  1.00 62.13           C  
ATOM    523  CD2 TYR    64      -4.672  23.753 -16.379  1.00 62.13           C  
ATOM    524  CE1 TYR    64      -2.239  22.818 -17.320  1.00 62.13           C  
ATOM    525  CE2 TYR    64      -4.460  22.385 -16.516  1.00 62.13           C  
ATOM    526  CZ  TYR    64      -3.242  21.928 -16.985  1.00 62.13           C  
ATOM    527  OH  TYR    64      -3.027  20.574 -17.122  1.00 62.13           O  
ATOM    528  N   GLU    65      -2.806  28.908 -14.413  1.00 50.54           N  
ATOM    529  CA  GLU    65      -2.916  30.355 -14.571  1.00 50.54           C  
ATOM    530  C   GLU    65      -2.553  30.785 -15.990  1.00 50.54           C  
ATOM    531  O   GLU    65      -1.674  30.193 -16.618  1.00 50.54           O  
ATOM    532  CB  GLU    65      -2.022  31.076 -13.558  1.00 50.54           C  
ATOM    533  CG  GLU    65      -2.659  31.246 -12.187  1.00 50.54           C  
ATOM    534  CD  GLU    65      -1.833  32.108 -11.245  1.00 50.54           C  
ATOM    535  OE1 GLU    65      -2.274  32.347 -10.097  1.00 50.54           O  
ATOM    536  OE2 GLU    65      -0.737  32.549 -11.657  1.00 50.54           O  
ATOM    537  N   ASN    66      -3.491  31.027 -16.833  1.00 48.76           N  
ATOM    538  CA  ASN    66      -3.272  31.819 -18.039  1.00 48.76           C  
ATOM    539  C   ASN    66      -2.179  32.863 -17.832  1.00 48.76           C  
ATOM    540  O   ASN    66      -2.345  34.025 -18.207  1.00 48.76           O  
ATOM    541  CB  ASN    66      -4.572  32.492 -18.483  1.00 48.76           C  
ATOM    542  CG  ASN    66      -5.314  31.691 -19.535  1.00 48.76           C  
ATOM    543  OD1 ASN    66      -4.789  30.714 -20.074  1.00 48.76           O  
ATOM    544  ND2 ASN    66      -6.542  32.099 -19.834  1.00 48.76           N  
ATOM    545  N   LYS    67      -1.652  33.038 -16.564  1.00 47.76           N  
ATOM    546  CA  LYS    67      -0.573  34.021 -16.567  1.00 47.76           C  
ATOM    547  C   LYS    67       0.370  33.799 -17.746  1.00 47.76           C  
ATOM    548  O   LYS    67       1.329  34.551 -17.931  1.00 47.76           O  
ATOM    549  CB  LYS    67       0.209  33.964 -15.253  1.00 47.76           C  
ATOM    550  CG  LYS    67      -0.390  34.810 -14.139  1.00 47.76           C  
ATOM    551  CD  LYS    67       0.512  34.838 -12.912  1.00 47.76           C  
ATOM    552  CE  LYS    67      -0.093  35.673 -11.791  1.00 47.76           C  
ATOM    553  NZ  LYS    67       0.758  35.653 -10.564  1.00 47.76           N  
ATOM    554  N   ILE    68       0.317  32.549 -18.231  1.00 50.13           N  
ATOM    555  CA  ILE    68       1.114  32.365 -19.439  1.00 50.13           C  
ATOM    556  C   ILE    68       0.777  33.458 -20.450  1.00 50.13           C  
ATOM    557  O   ILE    68       1.640  33.888 -21.220  1.00 50.13           O  
ATOM    558  CB  ILE    68       0.884  30.970 -20.061  1.00 50.13           C  
ATOM    559  CG1 ILE    68       1.177  29.872 -19.032  1.00 50.13           C  
ATOM    560  CG2 ILE    68       1.745  30.789 -21.315  1.00 50.13           C  
ATOM    561  CD1 ILE    68       0.746  28.479 -19.473  1.00 50.13           C  
ATOM    562  N   LYS    69      -0.457  33.959 -20.351  1.00 52.74           N  
ATOM    563  CA  LYS    69      -0.741  34.972 -21.363  1.00 52.74           C  
ATOM    564  C   LYS    69       0.048  36.251 -21.097  1.00 52.74           C  
ATOM    565  O   LYS    69       0.406  36.971 -22.031  1.00 52.74           O  
ATOM    566  CB  LYS    69      -2.238  35.281 -21.407  1.00 52.74           C  
ATOM    567  CG  LYS    69      -3.054  34.276 -22.207  1.00 52.74           C  
ATOM    568  CD  LYS    69      -4.515  34.694 -22.307  1.00 52.74           C  
ATOM    569  CE  LYS    69      -5.337  33.676 -23.086  1.00 52.74           C  
ATOM    570  NZ  LYS    69      -6.779  34.063 -23.153  1.00 52.74           N  
ATOM    571  N   LYS    70       0.359  36.436 -19.899  1.00 54.15           N  
ATOM    572  CA  LYS    70       1.011  37.729 -19.715  1.00 54.15           C  
ATOM    573  C   LYS    70       2.513  37.628 -19.968  1.00 54.15           C  
ATOM    574  O   LYS    70       3.220  38.638 -19.946  1.00 54.15           O  
ATOM    575  CB  LYS    70       0.752  38.265 -18.306  1.00 54.15           C  
ATOM    576  CG  LYS    70      -0.555  39.031 -18.166  1.00 54.15           C  
ATOM    577  CD  LYS    70      -0.702  39.637 -16.776  1.00 54.15           C  
ATOM    578  CE  LYS    70      -2.017  40.389 -16.629  1.00 54.15           C  
ATOM    579  NZ  LYS    70      -2.183  40.953 -15.256  1.00 54.15           N  
ATOM    580  N   ILE    71       2.961  36.394 -20.147  1.00 55.26           N  
ATOM    581  CA  ILE    71       4.413  36.297 -20.249  1.00 55.26           C  
ATOM    582  C   ILE    71       4.840  36.453 -21.707  1.00 55.26           C  
ATOM    583  O   ILE    71       4.408  35.688 -22.572  1.00 55.26           O  
ATOM    584  CB  ILE    71       4.932  34.957 -19.680  1.00 55.26           C  
ATOM    585  CG1 ILE    71       4.553  34.823 -18.201  1.00 55.26           C  
ATOM    586  CG2 ILE    71       6.447  34.840 -19.870  1.00 55.26           C  
ATOM    587  CD1 ILE    71       4.886  33.466 -17.597  1.00 55.26           C  
ATOM    588  N   LYS    72       5.315  37.608 -22.125  1.00 60.57           N  
ATOM    589  CA  LYS    72       5.709  37.944 -23.490  1.00 60.57           C  
ATOM    590  C   LYS    72       7.090  37.384 -23.818  1.00 60.57           C  
ATOM    591  O   LYS    72       7.392  37.102 -24.979  1.00 60.57           O  
ATOM    592  CB  LYS    72       5.696  39.460 -23.694  1.00 60.57           C  
ATOM    593  CG  LYS    72       4.302  40.068 -23.730  1.00 60.57           C  
ATOM    594  CD  LYS    72       4.346  41.545 -24.100  1.00 60.57           C  
ATOM    595  CE  LYS    72       2.953  42.162 -24.111  1.00 60.57           C  
ATOM    596  NZ  LYS    72       2.994  43.616 -24.451  1.00 60.57           N  
ATOM    597  N   ASN    73       7.779  36.979 -22.764  1.00 69.70           N  
ATOM    598  CA  ASN    73       9.136  36.533 -23.060  1.00 69.70           C  
ATOM    599  C   ASN    73       9.293  35.031 -22.845  1.00 69.70           C  
ATOM    600  O   ASN    73       8.840  34.494 -21.832  1.00 69.70           O  
ATOM    601  CB  ASN    73      10.151  37.300 -22.209  1.00 69.70           C  
ATOM    602  CG  ASN    73      11.295  37.862 -23.029  1.00 69.70           C  
ATOM    603  OD1 ASN    73      11.431  37.558 -24.217  1.00 69.70           O  
ATOM    604  ND2 ASN    73      12.125  38.687 -22.402  1.00 69.70           N  
ATOM    605  N   PHE    74       9.612  34.316 -23.894  1.00 65.99           N  
ATOM    606  CA  PHE    74       9.787  32.869 -23.913  1.00 65.99           C  
ATOM    607  C   PHE    74      10.641  32.411 -22.737  1.00 65.99           C  
ATOM    608  O   PHE    74      10.328  31.410 -22.088  1.00 65.99           O  
ATOM    609  CB  PHE    74      10.427  32.420 -25.231  1.00 65.99           C  
ATOM    610  CG  PHE    74      10.494  30.926 -25.396  1.00 65.99           C  
ATOM    611  CD1 PHE    74      11.674  30.237 -25.143  1.00 65.99           C  
ATOM    612  CD2 PHE    74       9.376  30.210 -25.805  1.00 65.99           C  
ATOM    613  CE1 PHE    74      11.739  28.854 -25.295  1.00 65.99           C  
ATOM    614  CE2 PHE    74       9.433  28.827 -25.958  1.00 65.99           C  
ATOM    615  CZ  PHE    74      10.616  28.151 -25.704  1.00 65.99           C  
ATOM    616  N   ASP    75      11.671  33.238 -22.423  1.00 66.13           N  
ATOM    617  CA  ASP    75      12.549  32.821 -21.334  1.00 66.13           C  
ATOM    618  C   ASP    75      11.819  32.861 -19.994  1.00 66.13           C  
ATOM    619  O   ASP    75      11.997  31.974 -19.157  1.00 66.13           O  
ATOM    620  CB  ASP    75      13.796  33.707 -21.280  1.00 66.13           C  
ATOM    621  CG  ASP    75      14.779  33.416 -22.399  1.00 66.13           C  
ATOM    622  OD1 ASP    75      14.762  32.294 -22.949  1.00 66.13           O  
ATOM    623  OD2 ASP    75      15.581  34.315 -22.732  1.00 66.13           O  
ATOM    624  N   GLN    76      10.996  33.759 -19.878  1.00 59.79           N  
ATOM    625  CA  GLN    76      10.239  33.867 -18.636  1.00 59.79           C  
ATOM    626  C   GLN    76       9.211  32.746 -18.519  1.00 59.79           C  
ATOM    627  O   GLN    76       8.977  32.223 -17.427  1.00 59.79           O  
ATOM    628  CB  GLN    76       9.544  35.227 -18.547  1.00 59.79           C  
ATOM    629  CG  GLN    76      10.234  36.210 -17.611  1.00 59.79           C  
ATOM    630  CD  GLN    76       9.547  37.562 -17.568  1.00 59.79           C  
ATOM    631  OE1 GLN    76       8.488  37.754 -18.175  1.00 59.79           O  
ATOM    632  NE2 GLN    76      10.144  38.508 -16.852  1.00 59.79           N  
ATOM    633  N   LEU    77       8.687  32.369 -19.719  1.00 59.94           N  
ATOM    634  CA  LEU    77       7.775  31.237 -19.839  1.00 59.94           C  
ATOM    635  C   LEU    77       8.444  29.948 -19.375  1.00 59.94           C  
ATOM    636  O   LEU    77       7.862  29.186 -18.599  1.00 59.94           O  
ATOM    637  CB  LEU    77       7.296  31.085 -21.285  1.00 59.94           C  
ATOM    638  CG  LEU    77       5.782  31.084 -21.502  1.00 59.94           C  
ATOM    639  CD1 LEU    77       5.441  31.677 -22.865  1.00 59.94           C  
ATOM    640  CD2 LEU    77       5.225  29.671 -21.374  1.00 59.94           C  
ATOM    641  N   LEU    78       9.635  29.773 -19.921  1.00 61.98           N  
ATOM    642  CA  LEU    78      10.338  28.532 -19.616  1.00 61.98           C  
ATOM    643  C   LEU    78      10.693  28.457 -18.135  1.00 61.98           C  
ATOM    644  O   LEU    78      10.544  27.406 -17.508  1.00 61.98           O  
ATOM    645  CB  LEU    78      11.608  28.413 -20.464  1.00 61.98           C  
ATOM    646  CG  LEU    78      11.875  27.046 -21.096  1.00 61.98           C  
ATOM    647  CD1 LEU    78      11.967  27.173 -22.613  1.00 61.98           C  
ATOM    648  CD2 LEU    78      13.151  26.434 -20.528  1.00 61.98           C  
ATOM    649  N   ASN    79      10.904  29.670 -17.600  1.00 60.87           N  
ATOM    650  CA  ASN    79      11.352  29.696 -16.211  1.00 60.87           C  
ATOM    651  C   ASN    79      10.192  29.479 -15.244  1.00 60.87           C  
ATOM    652  O   ASN    79      10.339  28.781 -14.239  1.00 60.87           O  
ATOM    653  CB  ASN    79      12.062  31.016 -15.901  1.00 60.87           C  
ATOM    654  CG  ASN    79      13.531  30.991 -16.276  1.00 60.87           C  
ATOM    655  OD1 ASN    79      14.156  29.928 -16.316  1.00 60.87           O  
ATOM    656  ND2 ASN    79      14.091  32.162 -16.554  1.00 60.87           N  
ATOM    657  N   THR    80       9.070  30.016 -15.619  1.00 58.97           N  
ATOM    658  CA  THR    80       7.918  29.849 -14.740  1.00 58.97           C  
ATOM    659  C   THR    80       7.403  28.414 -14.791  1.00 58.97           C  
ATOM    660  O   THR    80       7.080  27.828 -13.756  1.00 58.97           O  
ATOM    661  CB  THR    80       6.783  30.819 -15.117  1.00 58.97           C  
ATOM    662  OG1 THR    80       6.748  30.975 -16.542  1.00 58.97           O  
ATOM    663  CG2 THR    80       6.990  32.186 -14.473  1.00 58.97           C  
ATOM    664  N   SER    81       7.364  27.908 -16.051  1.00 54.50           N  
ATOM    665  CA  SER    81       6.859  26.547 -16.206  1.00 54.50           C  
ATOM    666  C   SER    81       7.770  25.538 -15.515  1.00 54.50           C  
ATOM    667  O   SER    81       7.293  24.632 -14.828  1.00 54.50           O  
ATOM    668  CB  SER    81       6.720  26.192 -17.687  1.00 54.50           C  
ATOM    669  OG  SER    81       6.228  24.872 -17.843  1.00 54.50           O  
ATOM    670  N   ILE    82       9.061  25.797 -15.713  1.00 55.80           N  
ATOM    671  CA  ILE    82      10.027  24.847 -15.171  1.00 55.80           C  
ATOM    672  C   ILE    82      10.062  24.959 -13.649  1.00 55.80           C  
ATOM    673  O   ILE    82      10.134  23.947 -12.948  1.00 55.80           O  
ATOM    674  CB  ILE    82      11.437  25.079 -15.759  1.00 55.80           C  
ATOM    675  CG1 ILE    82      11.475  24.669 -17.235  1.00 55.80           C  
ATOM    676  CG2 ILE    82      12.490  24.314 -14.951  1.00 55.80           C  
ATOM    677  CD1 ILE    82      12.795  24.973 -17.929  1.00 55.80           C  
ATOM    678  N   ASN    83      10.017  26.185 -13.224  1.00 55.19           N  
ATOM    679  CA  ASN    83      10.080  26.372 -11.778  1.00 55.19           C  
ATOM    680  C   ASN    83       8.842  25.809 -11.086  1.00 55.19           C  
ATOM    681  O   ASN    83       8.927  25.312  -9.961  1.00 55.19           O  
ATOM    682  CB  ASN    83      10.253  27.853 -11.435  1.00 55.19           C  
ATOM    683  CG  ASN    83      11.692  28.315 -11.551  1.00 55.19           C  
ATOM    684  OD1 ASN    83      12.624  27.513 -11.452  1.00 55.19           O  
ATOM    685  ND2 ASN    83      11.884  29.612 -11.762  1.00 55.19           N  
ATOM    686  N   SER    84       7.775  25.972 -11.763  1.00 53.84           N  
ATOM    687  CA  SER    84       6.553  25.410 -11.197  1.00 53.84           C  
ATOM    688  C   SER    84       6.600  23.886 -11.183  1.00 53.84           C  
ATOM    689  O   SER    84       6.163  23.255 -10.219  1.00 53.84           O  
ATOM    690  CB  SER    84       5.330  25.884 -11.983  1.00 53.84           C  
ATOM    691  OG  SER    84       4.960  24.927 -12.962  1.00 53.84           O  
ATOM    692  N   MET    85       7.155  23.364 -12.265  1.00 53.34           N  
ATOM    693  CA  MET    85       7.251  21.908 -12.334  1.00 53.34           C  
ATOM    694  C   MET    85       8.245  21.380 -11.305  1.00 53.34           C  
ATOM    695  O   MET    85       8.026  20.324 -10.709  1.00 53.34           O  
ATOM    696  CB  MET    85       7.662  21.461 -13.737  1.00 53.34           C  
ATOM    697  CG  MET    85       6.516  21.442 -14.735  1.00 53.34           C  
ATOM    698  SD  MET    85       7.025  20.800 -16.378  1.00 53.34           S  
ATOM    699  CE  MET    85       5.463  20.061 -16.930  1.00 53.34           C  
ATOM    700  N   PHE    86       9.245  22.229 -11.230  1.00 51.84           N  
ATOM    701  CA  PHE    86      10.313  21.694 -10.395  1.00 51.84           C  
ATOM    702  C   PHE    86      10.339  22.388  -9.038  1.00 51.84           C  
ATOM    703  O   PHE    86      11.385  22.460  -8.391  1.00 51.84           O  
ATOM    704  CB  PHE    86      11.669  21.849 -11.089  1.00 51.84           C  
ATOM    705  CG  PHE    86      11.806  21.029 -12.344  1.00 51.84           C  
ATOM    706  CD1 PHE    86      12.011  19.656 -12.275  1.00 51.84           C  
ATOM    707  CD2 PHE    86      11.729  21.631 -13.593  1.00 51.84           C  
ATOM    708  CE1 PHE    86      12.138  18.895 -13.435  1.00 51.84           C  
ATOM    709  CE2 PHE    86      11.855  20.877 -14.756  1.00 51.84           C  
ATOM    710  CZ  PHE    86      12.060  19.509 -14.675  1.00 51.84           C  
ATOM    711  N   SER    87       9.440  23.263  -8.864  1.00 49.67           N  
ATOM    712  CA  SER    87       9.453  23.847  -7.527  1.00 49.67           C  
ATOM    713  C   SER    87       9.420  22.766  -6.451  1.00 49.67           C  
ATOM    714  O   SER    87       8.730  21.756  -6.599  1.00 49.67           O  
ATOM    715  CB  SER    87       8.267  24.795  -7.345  1.00 49.67           C  
ATOM    716  OG  SER    87       7.170  24.120  -6.753  1.00 49.67           O  
ATOM    717  N   HIS    88      10.508  22.068  -6.255  1.00 51.41           N  
ATOM    718  CA  HIS    88      10.711  21.235  -5.075  1.00 51.41           C  
ATOM    719  C   HIS    88       9.804  21.673  -3.929  1.00 51.41           C  
ATOM    720  O   HIS    88      10.093  21.396  -2.763  1.00 51.41           O  
ATOM    721  CB  HIS    88      12.175  21.281  -4.633  1.00 51.41           C  
ATOM    722  CG  HIS    88      13.127  20.744  -5.653  1.00 51.41           C  
ATOM    723  ND1 HIS    88      13.240  19.398  -5.929  1.00 51.41           N  
ATOM    724  CD2 HIS    88      14.008  21.373  -6.465  1.00 51.41           C  
ATOM    725  CE1 HIS    88      14.153  19.224  -6.870  1.00 51.41           C  
ATOM    726  NE2 HIS    88      14.634  20.406  -7.212  1.00 51.41           N  
ATOM    727  N   ASP    89       8.884  22.490  -4.256  1.00 59.10           N  
ATOM    728  CA  ASP    89       8.173  22.931  -3.060  1.00 59.10           C  
ATOM    729  C   ASP    89       7.267  21.826  -2.521  1.00 59.10           C  
ATOM    730  O   ASP    89       6.537  21.187  -3.282  1.00 59.10           O  
ATOM    731  CB  ASP    89       7.351  24.187  -3.356  1.00 59.10           C  
ATOM    732  CG  ASP    89       8.189  25.453  -3.374  1.00 59.10           C  
ATOM    733  OD1 ASP    89       9.340  25.430  -2.889  1.00 59.10           O  
ATOM    734  OD2 ASP    89       7.692  26.485  -3.876  1.00 59.10           O  
ATOM    735  N   TYR    90       7.847  21.100  -1.671  1.00 72.78           N  
ATOM    736  CA  TYR    90       7.077  20.148  -0.878  1.00 72.78           C  
ATOM    737  C   TYR    90       5.647  20.635  -0.679  1.00 72.78           C  
ATOM    738  O   TYR    90       5.424  21.722  -0.139  1.00 72.78           O  
ATOM    739  CB  TYR    90       7.744  19.917   0.481  1.00 72.78           C  
ATOM    740  CG  TYR    90       7.022  18.917   1.350  1.00 72.78           C  
ATOM    741  CD1 TYR    90       6.145  19.337   2.347  1.00 72.78           C  
ATOM    742  CD2 TYR    90       7.214  17.551   1.176  1.00 72.78           C  
ATOM    743  CE1 TYR    90       5.478  18.419   3.151  1.00 72.78           C  
ATOM    744  CE2 TYR    90       6.553  16.624   1.974  1.00 72.78           C  
ATOM    745  CZ  TYR    90       5.688  17.067   2.957  1.00 72.78           C  
ATOM    746  OH  TYR    90       5.030  16.154   3.751  1.00 72.78           O  
ATOM    747  N   ARG    91       4.743  19.938  -1.272  1.00 84.12           N  
ATOM    748  CA  ARG    91       3.325  20.242  -1.114  1.00 84.12           C  
ATOM    749  C   ARG    91       2.572  19.051  -0.531  1.00 84.12           C  
ATOM    750  O   ARG    91       2.767  17.914  -0.964  1.00 84.12           O  
ATOM    751  CB  ARG    91       2.709  20.646  -2.455  1.00 84.12           C  
ATOM    752  CG  ARG    91       3.366  21.859  -3.095  1.00 84.12           C  
ATOM    753  CD  ARG    91       2.947  22.026  -4.548  1.00 84.12           C  
ATOM    754  NE  ARG    91       3.907  21.413  -5.460  1.00 84.12           N  
ATOM    755  CZ  ARG    91       3.736  21.294  -6.774  1.00 84.12           C  
ATOM    756  NH1 ARG    91       2.633  21.748  -7.358  1.00 84.12           N  
ATOM    757  NH2 ARG    91       4.674  20.718  -7.510  1.00 84.12           N  
ATOM    758  N   GLU    92       1.664  19.383   0.338  1.00 89.99           N  
ATOM    759  CA  GLU    92       0.987  18.295   1.036  1.00 89.99           C  
ATOM    760  C   GLU    92      -0.416  18.708   1.473  1.00 89.99           C  
ATOM    761  O   GLU    92      -0.633  19.851   1.882  1.00 89.99           O  
ATOM    762  CB  GLU    92       1.804  17.843   2.249  1.00 89.99           C  
ATOM    763  CG  GLU    92       1.195  16.665   2.997  1.00 89.99           C  
ATOM    764  CD  GLU    92       2.016  16.228   4.199  1.00 89.99           C  
ATOM    765  OE1 GLU    92       1.888  15.060   4.630  1.00 89.99           O  
ATOM    766  OE2 GLU    92       2.793  17.062   4.716  1.00 89.99           O  
ATOM    767  N   ILE    93      -1.383  17.835   1.237  1.00 93.36           N  
ATOM    768  CA  ILE    93      -2.710  17.951   1.832  1.00 93.36           C  
ATOM    769  C   ILE    93      -2.826  17.002   3.022  1.00 93.36           C  
ATOM    770  O   ILE    93      -2.477  15.823   2.921  1.00 93.36           O  
ATOM    771  CB  ILE    93      -3.820  17.653   0.799  1.00 93.36           C  
ATOM    772  CG1 ILE    93      -3.772  18.672  -0.346  1.00 93.36           C  
ATOM    773  CG2 ILE    93      -5.196  17.650   1.472  1.00 93.36           C  
ATOM    774  CD1 ILE    93      -4.752  18.382  -1.474  1.00 93.36           C  
ATOM    775  N   ILE    94      -3.190  17.529   4.162  1.00 94.14           N  
ATOM    776  CA  ILE    94      -3.399  16.723   5.360  1.00 94.14           C  
ATOM    777  C   ILE    94      -4.890  16.658   5.684  1.00 94.14           C  
ATOM    778  O   ILE    94      -5.550  17.692   5.811  1.00 94.14           O  
ATOM    779  CB  ILE    94      -2.614  17.287   6.565  1.00 94.14           C  
ATOM    780  CG1 ILE    94      -1.141  17.497   6.192  1.00 94.14           C  
ATOM    781  CG2 ILE    94      -2.744  16.360   7.777  1.00 94.14           C  
ATOM    782  CD1 ILE    94      -0.353  18.304   7.213  1.00 94.14           C  
ATOM    783  N   ILE    95      -5.448  15.515   5.753  1.00 95.74           N  
ATOM    784  CA  ILE    95      -6.872  15.323   6.007  1.00 95.74           C  
ATOM    785  C   ILE    95      -7.065  14.586   7.330  1.00 95.74           C  
ATOM    786  O   ILE    95      -6.557  13.477   7.510  1.00 95.74           O  
ATOM    787  CB  ILE    95      -7.551  14.546   4.857  1.00 95.74           C  
ATOM    788  CG1 ILE    95      -7.264  15.224   3.512  1.00 95.74           C  
ATOM    789  CG2 ILE    95      -9.059  14.431   5.100  1.00 95.74           C  
ATOM    790  CD1 ILE    95      -7.685  14.402   2.302  1.00 95.74           C  
ATOM    791  N   TYR    96      -7.775  15.162   8.277  1.00 94.74           N  
ATOM    792  CA  TYR    96      -8.130  14.562   9.558  1.00 94.74           C  
ATOM    793  C   TYR    96      -9.530  13.961   9.510  1.00 94.74           C  
ATOM    794  O   TYR    96     -10.504  14.663   9.230  1.00 94.74           O  
ATOM    795  CB  TYR    96      -8.045  15.600  10.681  1.00 94.74           C  
ATOM    796  CG  TYR    96      -6.672  16.204  10.847  1.00 94.74           C  
ATOM    797  CD1 TYR    96      -5.802  15.741  11.833  1.00 94.74           C  
ATOM    798  CD2 TYR    96      -6.242  17.237  10.022  1.00 94.74           C  
ATOM    799  CE1 TYR    96      -4.536  16.296  11.991  1.00 94.74           C  
ATOM    800  CE2 TYR    96      -4.978  17.799  10.171  1.00 94.74           C  
ATOM    801  CZ  TYR    96      -4.133  17.322  11.157  1.00 94.74           C  
ATOM    802  OH  TYR    96      -2.881  17.874  11.310  1.00 94.74           O  
ATOM    803  N   VAL    97      -9.622  12.673   9.726  1.00 93.70           N  
ATOM    804  CA  VAL    97     -10.910  11.992   9.642  1.00 93.70           C  
ATOM    805  C   VAL    97     -11.149  11.179  10.912  1.00 93.70           C  
ATOM    806  O   VAL    97     -10.201  10.812  11.610  1.00 93.70           O  
ATOM    807  CB  VAL    97     -10.988  11.076   8.400  1.00 93.70           C  
ATOM    808  CG1 VAL    97     -10.946  11.903   7.116  1.00 93.70           C  
ATOM    809  CG2 VAL    97      -9.851  10.055   8.419  1.00 93.70           C  
ATOM    810  N   PRO    98     -12.377  10.951  11.271  1.00 89.59           N  
ATOM    811  CA  PRO    98     -12.670  10.005  12.350  1.00 89.59           C  
ATOM    812  C   PRO    98     -12.387   8.557  11.958  1.00 89.59           C  
ATOM    813  O   PRO    98     -11.962   8.290  10.831  1.00 89.59           O  
ATOM    814  CB  PRO    98     -14.164  10.218  12.610  1.00 89.59           C  
ATOM    815  CG  PRO    98     -14.710  10.719  11.312  1.00 89.59           C  
ATOM    816  CD  PRO    98     -13.622  11.463  10.592  1.00 89.59           C  
ATOM    817  N   ASN    99     -12.674   7.575  13.002  1.00 86.99           N  
ATOM    818  CA  ASN    99     -12.455   6.157  12.740  1.00 86.99           C  
ATOM    819  C   ASN    99     -13.519   5.589  11.805  1.00 86.99           C  
ATOM    820  O   ASN    99     -14.603   6.159  11.672  1.00 86.99           O  
ATOM    821  CB  ASN    99     -12.424   5.367  14.050  1.00 86.99           C  
ATOM    822  CG  ASN    99     -11.137   5.572  14.825  1.00 86.99           C  
ATOM    823  OD1 ASN    99     -10.088   5.859  14.244  1.00 86.99           O  
ATOM    824  ND2 ASN    99     -11.209   5.428  16.143  1.00 86.99           N  
ATOM    825  N   ASN   100     -13.192   4.621  11.036  1.00 88.40           N  
ATOM    826  CA  ASN   100     -14.071   3.781  10.229  1.00 88.40           C  
ATOM    827  C   ASN   100     -14.579   4.523   8.996  1.00 88.40           C  
ATOM    828  O   ASN   100     -15.770   4.477   8.685  1.00 88.40           O  
ATOM    829  CB  ASN   100     -15.248   3.275  11.066  1.00 88.40           C  
ATOM    830  CG  ASN   100     -14.808   2.394  12.219  1.00 88.40           C  
ATOM    831  OD1 ASN   100     -13.854   1.622  12.097  1.00 88.40           O  
ATOM    832  ND2 ASN   100     -15.499   2.505  13.347  1.00 88.40           N  
ATOM    833  N   VAL   101     -13.623   5.324   8.433  1.00 92.69           N  
ATOM    834  CA  VAL   101     -13.894   6.004   7.171  1.00 92.69           C  
ATOM    835  C   VAL   101     -13.222   5.252   6.024  1.00 92.69           C  
ATOM    836  O   VAL   101     -12.013   5.010   6.056  1.00 92.69           O  
ATOM    837  CB  VAL   101     -13.410   7.472   7.201  1.00 92.69           C  
ATOM    838  CG1 VAL   101     -13.622   8.139   5.844  1.00 92.69           C  
ATOM    839  CG2 VAL   101     -14.132   8.248   8.301  1.00 92.69           C  
ATOM    840  N   ASP   102     -14.034   4.810   5.032  1.00 95.80           N  
ATOM    841  CA  ASP   102     -13.442   4.223   3.834  1.00 95.80           C  
ATOM    842  C   ASP   102     -12.758   5.289   2.981  1.00 95.80           C  
ATOM    843  O   ASP   102     -13.302   6.377   2.784  1.00 95.80           O  
ATOM    844  CB  ASP   102     -14.506   3.494   3.012  1.00 95.80           C  
ATOM    845  CG  ASP   102     -15.017   2.233   3.688  1.00 95.80           C  
ATOM    846  OD1 ASP   102     -14.327   1.697   4.581  1.00 95.80           O  
ATOM    847  OD2 ASP   102     -16.119   1.770   3.322  1.00 95.80           O  
ATOM    848  N   ILE   103     -11.607   4.956   2.464  1.00 96.47           N  
ATOM    849  CA  ILE   103     -10.813   5.950   1.751  1.00 96.47           C  
ATOM    850  C   ILE   103     -10.639   5.524   0.295  1.00 96.47           C  
ATOM    851  O   ILE   103     -10.216   4.399   0.018  1.00 96.47           O  
ATOM    852  CB  ILE   103      -9.435   6.157   2.418  1.00 96.47           C  
ATOM    853  CG1 ILE   103      -9.607   6.644   3.861  1.00 96.47           C  
ATOM    854  CG2 ILE   103      -8.584   7.138   1.606  1.00 96.47           C  
ATOM    855  CD1 ILE   103      -8.346   6.533   4.707  1.00 96.47           C  
ATOM    856  N   ASN   104     -10.999   6.417  -0.604  1.00 96.93           N  
ATOM    857  CA  ASN   104     -10.725   6.317  -2.034  1.00 96.93           C  
ATOM    858  C   ASN   104      -9.861   7.476  -2.521  1.00 96.93           C  
ATOM    859  O   ASN   104     -10.282   8.633  -2.471  1.00 96.93           O  
ATOM    860  CB  ASN   104     -12.031   6.256  -2.828  1.00 96.93           C  
ATOM    861  CG  ASN   104     -12.844   5.014  -2.522  1.00 96.93           C  
ATOM    862  OD1 ASN   104     -12.329   3.894  -2.564  1.00 96.93           O  
ATOM    863  ND2 ASN   104     -14.121   5.203  -2.212  1.00 96.93           N  
ATOM    864  N   ALA   105      -8.688   7.125  -2.940  1.00 96.39           N  
ATOM    865  CA  ALA   105      -7.758   8.164  -3.376  1.00 96.39           C  
ATOM    866  C   ALA   105      -7.237   7.879  -4.781  1.00 96.39           C  
ATOM    867  O   ALA   105      -7.051   6.720  -5.158  1.00 96.39           O  
ATOM    868  CB  ALA   105      -6.595   8.282  -2.394  1.00 96.39           C  
ATOM    869  N   SER   106      -7.134   8.880  -5.597  1.00 95.23           N  
ATOM    870  CA  SER   106      -6.546   8.768  -6.928  1.00 95.23           C  
ATOM    871  C   SER   106      -5.623   9.945  -7.225  1.00 95.23           C  
ATOM    872  O   SER   106      -5.887  11.071  -6.797  1.00 95.23           O  
ATOM    873  CB  SER   106      -7.641   8.686  -7.992  1.00 95.23           C  
ATOM    874  OG  SER   106      -8.401   9.882  -8.025  1.00 95.23           O  
ATOM    875  N   SER   107      -4.520   9.614  -7.832  1.00 90.41           N  
ATOM    876  CA  SER   107      -3.560  10.641  -8.222  1.00 90.41           C  
ATOM    877  C   SER   107      -2.731  10.195  -9.423  1.00 90.41           C  
ATOM    878  O   SER   107      -2.610   8.998  -9.689  1.00 90.41           O  
ATOM    879  CB  SER   107      -2.635  10.983  -7.053  1.00 90.41           C  
ATOM    880  OG  SER   107      -1.635  11.902  -7.456  1.00 90.41           O  
ATOM    881  N   ILE   108      -2.298  11.125 -10.196  1.00 85.74           N  
ATOM    882  CA  ILE   108      -1.364  10.798 -11.267  1.00 85.74           C  
ATOM    883  C   ILE   108      -0.008  10.422 -10.673  1.00 85.74           C  
ATOM    884  O   ILE   108       0.536   9.357 -10.977  1.00 85.74           O  
ATOM    885  CB  ILE   108      -1.206  11.973 -12.259  1.00 85.74           C  
ATOM    886  CG1 ILE   108      -2.533  12.247 -12.977  1.00 85.74           C  
ATOM    887  CG2 ILE   108      -0.088  11.685 -13.265  1.00 85.74           C  
ATOM    888  CD1 ILE   108      -2.530  13.515 -13.819  1.00 85.74           C  
ATOM    889  N   SER   109       0.606  11.331  -9.799  1.00 83.26           N  
ATOM    890  CA  SER   109       1.892  11.103  -9.149  1.00 83.26           C  
ATOM    891  C   SER   109       1.909  11.677  -7.737  1.00 83.26           C  
ATOM    892  O   SER   109       2.089  12.882  -7.553  1.00 83.26           O  
ATOM    893  CB  SER   109       3.025  11.718  -9.972  1.00 83.26           C  
ATOM    894  OG  SER   109       4.269  11.564  -9.310  1.00 83.26           O  
ATOM    895  N   SER   110       1.568  10.914  -6.760  1.00 81.47           N  
ATOM    896  CA  SER   110       1.632  11.390  -5.382  1.00 81.47           C  
ATOM    897  C   SER   110       1.830  10.236  -4.406  1.00 81.47           C  
ATOM    898  O   SER   110       1.640   9.072  -4.767  1.00 81.47           O  
ATOM    899  CB  SER   110       0.362  12.162  -5.022  1.00 81.47           C  
ATOM    900  OG  SER   110      -0.781  11.330  -5.135  1.00 81.47           O  
ATOM    901  N   HIS   111       2.381  10.619  -3.303  1.00 88.87           N  
ATOM    902  CA  HIS   111       2.550   9.707  -2.176  1.00 88.87           C  
ATOM    903  C   HIS   111       1.376   9.805  -1.208  1.00 88.87           C  
ATOM    904  O   HIS   111       0.935  10.906  -0.869  1.00 88.87           O  
ATOM    905  CB  HIS   111       3.861   9.998  -1.443  1.00 88.87           C  
ATOM    906  CG  HIS   111       4.346   8.858  -0.606  1.00 88.87           C  
ATOM    907  ND1 HIS   111       3.962   8.683   0.706  1.00 88.87           N  
ATOM    908  CD2 HIS   111       5.181   7.834  -0.897  1.00 88.87           C  
ATOM    909  CE1 HIS   111       4.544   7.597   1.187  1.00 88.87           C  
ATOM    910  NE2 HIS   111       5.289   7.063   0.234  1.00 88.87           N  
ATOM    911  N   LEU   112       0.640   8.706  -1.029  1.00 94.06           N  
ATOM    912  CA  LEU   112      -0.382   8.655   0.010  1.00 94.06           C  
ATOM    913  C   LEU   112       0.190   8.096   1.309  1.00 94.06           C  
ATOM    914  O   LEU   112       0.718   6.982   1.331  1.00 94.06           O  
ATOM    915  CB  LEU   112      -1.569   7.802  -0.446  1.00 94.06           C  
ATOM    916  CG  LEU   112      -2.714   7.642   0.555  1.00 94.06           C  
ATOM    917  CD1 LEU   112      -3.370   8.991   0.829  1.00 94.06           C  
ATOM    918  CD2 LEU   112      -3.739   6.638   0.039  1.00 94.06           C  
ATOM    919  N   PHE   113       0.133   8.864   2.361  1.00 93.75           N  
ATOM    920  CA  PHE   113       0.600   8.486   3.690  1.00 93.75           C  
ATOM    921  C   PHE   113      -0.563   8.416   4.672  1.00 93.75           C  
ATOM    922  O   PHE   113      -1.287   9.397   4.855  1.00 93.75           O  
ATOM    923  CB  PHE   113       1.654   9.477   4.193  1.00 93.75           C  
ATOM    924  CG  PHE   113       2.362   9.027   5.442  1.00 93.75           C  
ATOM    925  CD1 PHE   113       1.945   9.471   6.692  1.00 93.75           C  
ATOM    926  CD2 PHE   113       3.445   8.161   5.368  1.00 93.75           C  
ATOM    927  CE1 PHE   113       2.598   9.057   7.850  1.00 93.75           C  
ATOM    928  CE2 PHE   113       4.103   7.743   6.521  1.00 93.75           C  
ATOM    929  CZ  PHE   113       3.679   8.193   7.761  1.00 93.75           C  
ATOM    930  N   VAL   114      -0.755   7.249   5.291  1.00 93.02           N  
ATOM    931  CA  VAL   114      -1.833   7.046   6.254  1.00 93.02           C  
ATOM    932  C   VAL   114      -1.245   6.749   7.632  1.00 93.02           C  
ATOM    933  O   VAL   114      -0.437   5.829   7.783  1.00 93.02           O  
ATOM    934  CB  VAL   114      -2.775   5.903   5.818  1.00 93.02           C  
ATOM    935  CG1 VAL   114      -3.889   5.699   6.844  1.00 93.02           C  
ATOM    936  CG2 VAL   114      -3.363   6.193   4.438  1.00 93.02           C  
ATOM    937  N   TYR   115      -1.646   7.391   8.585  1.00 88.44           N  
ATOM    938  CA  TYR   115      -1.194   7.145   9.950  1.00 88.44           C  
ATOM    939  C   TYR   115      -1.961   5.988  10.578  1.00 88.44           C  
ATOM    940  O   TYR   115      -3.140   5.784  10.282  1.00 88.44           O  
ATOM    941  CB  TYR   115      -1.356   8.405  10.805  1.00 88.44           C  
ATOM    942  CG  TYR   115      -0.192   9.362  10.704  1.00 88.44           C  
ATOM    943  CD1 TYR   115       0.773   9.424  11.707  1.00 88.44           C  
ATOM    944  CD2 TYR   115      -0.056  10.206   9.607  1.00 88.44           C  
ATOM    945  CE1 TYR   115       1.845  10.305  11.620  1.00 88.44           C  
ATOM    946  CE2 TYR   115       1.013  11.091   9.509  1.00 88.44           C  
ATOM    947  CZ  TYR   115       1.957  11.133  10.518  1.00 88.44           C  
ATOM    948  OH  TYR   115       3.017  12.007  10.426  1.00 88.44           O  
ATOM    949  N   ASP   116      -1.310   5.169  11.387  1.00 78.32           N  
ATOM    950  CA  ASP   116      -1.815   3.929  11.967  1.00 78.32           C  
ATOM    951  C   ASP   116      -2.954   4.205  12.946  1.00 78.32           C  
ATOM    952  O   ASP   116      -3.683   3.289  13.333  1.00 78.32           O  
ATOM    953  CB  ASP   116      -0.689   3.168  12.671  1.00 78.32           C  
ATOM    954  CG  ASP   116      -1.008   1.698  12.881  1.00 78.32           C  
ATOM    955  OD1 ASP   116      -1.889   1.158  12.177  1.00 78.32           O  
ATOM    956  OD2 ASP   116      -0.375   1.076  13.761  1.00 78.32           O  
ATOM    957  N   ASN   117      -3.177   5.485  13.212  1.00 76.48           N  
ATOM    958  CA  ASN   117      -4.283   5.694  14.141  1.00 76.48           C  
ATOM    959  C   ASN   117      -5.611   5.848  13.406  1.00 76.48           C  
ATOM    960  O   ASN   117      -6.663   5.981  14.035  1.00 76.48           O  
ATOM    961  CB  ASN   117      -4.020   6.917  15.023  1.00 76.48           C  
ATOM    962  CG  ASN   117      -3.738   8.169  14.216  1.00 76.48           C  
ATOM    963  OD1 ASN   117      -3.407   8.096  13.030  1.00 76.48           O  
ATOM    964  ND2 ASN   117      -3.868   9.326  14.853  1.00 76.48           N  
ATOM    965  N   VAL   118      -5.539   5.750  12.133  1.00 77.87           N  
ATOM    966  CA  VAL   118      -6.766   5.815  11.346  1.00 77.87           C  
ATOM    967  C   VAL   118      -7.292   4.404  11.090  1.00 77.87           C  
ATOM    968  O   VAL   118      -6.654   3.616  10.387  1.00 77.87           O  
ATOM    969  CB  VAL   118      -6.543   6.553  10.007  1.00 77.87           C  
ATOM    970  CG1 VAL   118      -7.836   6.600   9.195  1.00 77.87           C  
ATOM    971  CG2 VAL   118      -6.013   7.963  10.257  1.00 77.87           C  
ATOM    972  N   ALA   119      -8.354   3.971  11.759  1.00 78.27           N  
ATOM    973  CA  ALA   119      -8.964   2.654  11.598  1.00 78.27           C  
ATOM    974  C   ALA   119      -9.968   2.651  10.448  1.00 78.27           C  
ATOM    975  O   ALA   119     -11.087   3.148  10.592  1.00 78.27           O  
ATOM    976  CB  ALA   119      -9.644   2.221  12.894  1.00 78.27           C  
ATOM    977  N   SER   120      -9.551   2.434   9.218  1.00 83.41           N  
ATOM    978  CA  SER   120     -10.407   2.311   8.043  1.00 83.41           C  
ATOM    979  C   SER   120     -10.648   0.848   7.685  1.00 83.41           C  
ATOM    980  O   SER   120      -9.806  -0.010   7.959  1.00 83.41           O  
ATOM    981  CB  SER   120      -9.788   3.041   6.850  1.00 83.41           C  
ATOM    982  OG  SER   120     -10.636   2.962   5.717  1.00 83.41           O  
ATOM    983  N   ASN   121     -11.784   0.574   7.234  1.00 90.68           N  
ATOM    984  CA  ASN   121     -12.045  -0.787   6.776  1.00 90.68           C  
ATOM    985  C   ASN   121     -11.345  -1.077   5.452  1.00 90.68           C  
ATOM    986  O   ASN   121     -10.652  -2.088   5.320  1.00 90.68           O  
ATOM    987  CB  ASN   121     -13.550  -1.030   6.646  1.00 90.68           C  
ATOM    988  CG  ASN   121     -14.255  -1.069   7.988  1.00 90.68           C  
ATOM    989  OD1 ASN   121     -13.668  -1.463   9.000  1.00 90.68           O  
ATOM    990  ND2 ASN   121     -15.518  -0.660   8.007  1.00 90.68           N  
ATOM    991  N   THR   122     -11.496  -0.069   4.537  1.00 96.07           N  
ATOM    992  CA  THR   122     -10.966  -0.269   3.193  1.00 96.07           C  
ATOM    993  C   THR   122     -10.273   0.995   2.691  1.00 96.07           C  
ATOM    994  O   THR   122     -10.792   2.101   2.856  1.00 96.07           O  
ATOM    995  CB  THR   122     -12.078  -0.674   2.207  1.00 96.07           C  
ATOM    996  OG1 THR   122     -12.701  -1.878   2.668  1.00 96.07           O  
ATOM    997  CG2 THR   122     -11.516  -0.909   0.810  1.00 96.07           C  
ATOM    998  N   ILE   123      -9.100   0.841   2.156  1.00 96.48           N  
ATOM    999  CA  ILE   123      -8.395   1.900   1.442  1.00 96.48           C  
ATOM   1000  C   ILE   123      -8.123   1.461   0.005  1.00 96.48           C  
ATOM   1001  O   ILE   123      -7.578   0.380  -0.228  1.00 96.48           O  
ATOM   1002  CB  ILE   123      -7.072   2.273   2.148  1.00 96.48           C  
ATOM   1003  CG1 ILE   123      -7.348   2.777   3.569  1.00 96.48           C  
ATOM   1004  CG2 ILE   123      -6.303   3.320   1.336  1.00 96.48           C  
ATOM   1005  CD1 ILE   123      -6.093   3.029   4.392  1.00 96.48           C  
ATOM   1006  N   THR   124      -8.584   2.261  -0.931  1.00 97.23           N  
ATOM   1007  CA  THR   124      -8.267   2.072  -2.342  1.00 97.23           C  
ATOM   1008  C   THR   124      -7.461   3.252  -2.879  1.00 97.23           C  
ATOM   1009  O   THR   124      -7.898   4.401  -2.788  1.00 97.23           O  
ATOM   1010  CB  THR   124      -9.545   1.895  -3.183  1.00 97.23           C  
ATOM   1011  OG1 THR   124     -10.290   0.780  -2.680  1.00 97.23           O  
ATOM   1012  CG2 THR   124      -9.208   1.647  -4.650  1.00 97.23           C  
ATOM   1013  N   TYR   125      -6.315   3.004  -3.332  1.00 96.69           N  
ATOM   1014  CA  TYR   125      -5.441   4.041  -3.871  1.00 96.69           C  
ATOM   1015  C   TYR   125      -5.052   3.731  -5.311  1.00 96.69           C  
ATOM   1016  O   TYR   125      -4.411   2.713  -5.582  1.00 96.69           O  
ATOM   1017  CB  TYR   125      -4.183   4.184  -3.009  1.00 96.69           C  
ATOM   1018  CG  TYR   125      -3.234   5.252  -3.495  1.00 96.69           C  
ATOM   1019  CD1 TYR   125      -1.861   5.019  -3.551  1.00 96.69           C  
ATOM   1020  CD2 TYR   125      -3.706   6.497  -3.898  1.00 96.69           C  
ATOM   1021  CE1 TYR   125      -0.982   6.001  -3.996  1.00 96.69           C  
ATOM   1022  CE2 TYR   125      -2.836   7.486  -4.345  1.00 96.69           C  
ATOM   1023  CZ  TYR   125      -1.478   7.229  -4.391  1.00 96.69           C  
ATOM   1024  OH  TYR   125      -0.613   8.205  -4.832  1.00 96.69           O  
ATOM   1025  N   LYS   126      -5.426   4.610  -6.177  1.00 96.04           N  
ATOM   1026  CA  LYS   126      -5.091   4.525  -7.596  1.00 96.04           C  
ATOM   1027  C   LYS   126      -4.077   5.595  -7.987  1.00 96.04           C  
ATOM   1028  O   LYS   126      -4.298   6.784  -7.748  1.00 96.04           O  
ATOM   1029  CB  LYS   126      -6.350   4.657  -8.454  1.00 96.04           C  
ATOM   1030  CG  LYS   126      -7.410   3.604  -8.165  1.00 96.04           C  
ATOM   1031  CD  LYS   126      -8.664   3.829  -9.001  1.00 96.04           C  
ATOM   1032  CE  LYS   126      -9.757   2.829  -8.650  1.00 96.04           C  
ATOM   1033  NZ  LYS   126     -11.008   3.081  -9.427  1.00 96.04           N  
ATOM   1034  N   THR   127      -3.026   5.216  -8.593  1.00 92.76           N  
ATOM   1035  CA  THR   127      -1.972   6.152  -8.968  1.00 92.76           C  
ATOM   1036  C   THR   127      -1.300   5.718 -10.267  1.00 92.76           C  
ATOM   1037  O   THR   127      -1.498   4.592 -10.729  1.00 92.76           O  
ATOM   1038  CB  THR   127      -0.914   6.278  -7.856  1.00 92.76           C  
ATOM   1039  OG1 THR   127       0.007   7.321  -8.197  1.00 92.76           O  
ATOM   1040  CG2 THR   127      -0.144   4.973  -7.680  1.00 92.76           C  
ATOM   1041  N   SER   128      -0.685   6.611 -11.039  1.00 88.99           N  
ATOM   1042  CA  SER   128       0.157   6.242 -12.172  1.00 88.99           C  
ATOM   1043  C   SER   128       1.601   6.016 -11.737  1.00 88.99           C  
ATOM   1044  O   SER   128       2.244   5.060 -12.176  1.00 88.99           O  
ATOM   1045  CB  SER   128       0.105   7.323 -13.253  1.00 88.99           C  
ATOM   1046  OG  SER   128      -1.191   7.403 -13.822  1.00 88.99           O  
ATOM   1047  N   TYR   129       2.122   7.024 -10.904  1.00 84.66           N  
ATOM   1048  CA  TYR   129       3.438   6.993 -10.277  1.00 84.66           C  
ATOM   1049  C   TYR   129       3.342   7.317  -8.791  1.00 84.66           C  
ATOM   1050  O   TYR   129       2.887   8.399  -8.413  1.00 84.66           O  
ATOM   1051  CB  TYR   129       4.385   7.980 -10.966  1.00 84.66           C  
ATOM   1052  CG  TYR   129       4.566   7.718 -12.442  1.00 84.66           C  
ATOM   1053  CD1 TYR   129       5.517   6.809 -12.897  1.00 84.66           C  
ATOM   1054  CD2 TYR   129       3.786   8.380 -13.384  1.00 84.66           C  
ATOM   1055  CE1 TYR   129       5.688   6.566 -14.256  1.00 84.66           C  
ATOM   1056  CE2 TYR   129       3.948   8.145 -14.745  1.00 84.66           C  
ATOM   1057  CZ  TYR   129       4.900   7.237 -15.171  1.00 84.66           C  
ATOM   1058  OH  TYR   129       5.065   7.001 -16.517  1.00 84.66           O  
ATOM   1059  N   GLY   130       3.402   6.372  -7.924  1.00 81.84           N  
ATOM   1060  CA  GLY   130       3.391   6.819  -6.540  1.00 81.84           C  
ATOM   1061  C   GLY   130       3.665   5.702  -5.550  1.00 81.84           C  
ATOM   1062  O   GLY   130       4.042   4.596  -5.943  1.00 81.84           O  
ATOM   1063  N   GLY   131       3.764   6.112  -4.301  1.00 89.74           N  
ATOM   1064  CA  GLY   131       4.010   5.217  -3.181  1.00 89.74           C  
ATOM   1065  C   GLY   131       2.918   5.263  -2.129  1.00 89.74           C  
ATOM   1066  O   GLY   131       2.087   6.173  -2.129  1.00 89.74           O  
ATOM   1067  N   PHE   132       2.702   4.235  -1.549  1.00 93.81           N  
ATOM   1068  CA  PHE   132       1.822   4.128  -0.391  1.00 93.81           C  
ATOM   1069  C   PHE   132       2.619   3.807   0.867  1.00 93.81           C  
ATOM   1070  O   PHE   132       3.475   2.920   0.857  1.00 93.81           O  
ATOM   1071  CB  PHE   132       0.753   3.055  -0.624  1.00 93.81           C  
ATOM   1072  CG  PHE   132      -0.117   2.794   0.576  1.00 93.81           C  
ATOM   1073  CD1 PHE   132       0.177   1.755   1.451  1.00 93.81           C  
ATOM   1074  CD2 PHE   132      -1.228   3.588   0.828  1.00 93.81           C  
ATOM   1075  CE1 PHE   132      -0.627   1.511   2.563  1.00 93.81           C  
ATOM   1076  CE2 PHE   132      -2.035   3.350   1.937  1.00 93.81           C  
ATOM   1077  CZ  PHE   132      -1.734   2.311   2.803  1.00 93.81           C  
ATOM   1078  N   SER   133       2.429   4.591   1.889  1.00 91.86           N  
ATOM   1079  CA  SER   133       3.054   4.320   3.179  1.00 91.86           C  
ATOM   1080  C   SER   133       2.043   4.419   4.316  1.00 91.86           C  
ATOM   1081  O   SER   133       1.055   5.149   4.212  1.00 91.86           O  
ATOM   1082  CB  SER   133       4.211   5.289   3.429  1.00 91.86           C  
ATOM   1083  OG  SER   133       5.217   5.136   2.443  1.00 91.86           O  
ATOM   1084  N   ARG   134       2.259   3.595   5.278  1.00 90.60           N  
ATOM   1085  CA  ARG   134       1.456   3.593   6.496  1.00 90.60           C  
ATOM   1086  C   ARG   134       2.343   3.582   7.737  1.00 90.60           C  
ATOM   1087  O   ARG   134       3.256   2.761   7.846  1.00 90.60           O  
ATOM   1088  CB  ARG   134       0.512   2.389   6.516  1.00 90.60           C  
ATOM   1089  CG  ARG   134      -0.471   2.396   7.677  1.00 90.60           C  
ATOM   1090  CD  ARG   134      -1.423   1.210   7.617  1.00 90.60           C  
ATOM   1091  NE  ARG   134      -2.201   1.080   8.845  1.00 90.60           N  
ATOM   1092  CZ  ARG   134      -2.396  -0.060   9.503  1.00 90.60           C  
ATOM   1093  NH1 ARG   134      -1.870  -1.196   9.060  1.00 90.60           N  
ATOM   1094  NH2 ARG   134      -3.121  -0.064  10.612  1.00 90.60           N  
ATOM   1095  N   ALA   135       2.146   4.562   8.509  1.00 84.96           N  
ATOM   1096  CA  ALA   135       2.915   4.641   9.748  1.00 84.96           C  
ATOM   1097  C   ALA   135       2.448   3.590  10.752  1.00 84.96           C  
ATOM   1098  O   ALA   135       1.245   3.406  10.952  1.00 84.96           O  
ATOM   1099  CB  ALA   135       2.806   6.038  10.355  1.00 84.96           C  
ATOM   1100  N   ILE   136       3.299   2.828  11.170  1.00 81.10           N  
ATOM   1101  CA  ILE   136       3.005   1.890  12.248  1.00 81.10           C  
ATOM   1102  C   ILE   136       3.746   2.311  13.515  1.00 81.10           C  
ATOM   1103  O   ILE   136       4.971   2.451  13.508  1.00 81.10           O  
ATOM   1104  CB  ILE   136       3.388   0.444  11.859  1.00 81.10           C  
ATOM   1105  CG1 ILE   136       2.643   0.018  10.588  1.00 81.10           C  
ATOM   1106  CG2 ILE   136       3.099  -0.520  13.013  1.00 81.10           C  
ATOM   1107  CD1 ILE   136       2.971  -1.394  10.123  1.00 81.10           C  
ATOM   1108  N   THR   137       3.002   2.972  14.368  1.00 69.78           N  
ATOM   1109  CA  THR   137       3.627   3.382  15.620  1.00 69.78           C  
ATOM   1110  C   THR   137       3.588   2.248  16.641  1.00 69.78           C  
ATOM   1111  O   THR   137       2.913   1.238  16.429  1.00 69.78           O  
ATOM   1112  CB  THR   137       2.938   4.628  16.207  1.00 69.78           C  
ATOM   1113  OG1 THR   137       1.539   4.361  16.368  1.00 69.78           O  
ATOM   1114  CG2 THR   137       3.111   5.835  15.291  1.00 69.78           C  
ATOM   1115  N   GLU   138       4.564   2.327  17.603  1.00 68.55           N  
ATOM   1116  CA  GLU   138       4.906   1.363  18.644  1.00 68.55           C  
ATOM   1117  C   GLU   138       3.653   0.766  19.277  1.00 68.55           C  
ATOM   1118  O   GLU   138       2.809   1.495  19.803  1.00 68.55           O  
ATOM   1119  CB  GLU   138       5.777   2.018  19.719  1.00 68.55           C  
ATOM   1120  CG  GLU   138       7.192   2.334  19.256  1.00 68.55           C  
ATOM   1121  CD  GLU   138       8.039   3.002  20.327  1.00 68.55           C  
ATOM   1122  OE1 GLU   138       9.206   3.358  20.044  1.00 68.55           O  
ATOM   1123  OE2 GLU   138       7.532   3.171  21.459  1.00 68.55           O  
ATOM   1124  N   ASN   139       3.558  -0.540  19.148  1.00 68.38           N  
ATOM   1125  CA  ASN   139       2.783  -1.581  19.815  1.00 68.38           C  
ATOM   1126  C   ASN   139       1.298  -1.474  19.482  1.00 68.38           C  
ATOM   1127  O   ASN   139       0.458  -2.043  20.181  1.00 68.38           O  
ATOM   1128  CB  ASN   139       2.994  -1.521  21.329  1.00 68.38           C  
ATOM   1129  CG  ASN   139       4.334  -2.087  21.756  1.00 68.38           C  
ATOM   1130  OD1 ASN   139       4.986  -2.811  20.998  1.00 68.38           O  
ATOM   1131  ND2 ASN   139       4.755  -1.762  22.972  1.00 68.38           N  
ATOM   1132  N   LYS   140       1.012  -0.499  18.662  1.00 72.58           N  
ATOM   1133  CA  LYS   140      -0.393  -0.447  18.268  1.00 72.58           C  
ATOM   1134  C   LYS   140      -0.540  -0.481  16.750  1.00 72.58           C  
ATOM   1135  O   LYS   140      -0.129   0.455  16.060  1.00 72.58           O  
ATOM   1136  CB  LYS   140      -1.062   0.807  18.832  1.00 72.58           C  
ATOM   1137  CG  LYS   140      -1.331   0.747  20.328  1.00 72.58           C  
ATOM   1138  CD  LYS   140      -2.106   1.967  20.807  1.00 72.58           C  
ATOM   1139  CE  LYS   140      -2.262   1.973  22.322  1.00 72.58           C  
ATOM   1140  NZ  LYS   140      -2.989   3.186  22.800  1.00 72.58           N  
ATOM   1141  N   VAL   141      -0.944  -1.599  16.304  1.00 80.26           N  
ATOM   1142  CA  VAL   141      -1.208  -1.716  14.874  1.00 80.26           C  
ATOM   1143  C   VAL   141      -2.708  -1.874  14.637  1.00 80.26           C  
ATOM   1144  O   VAL   141      -3.312  -2.858  15.072  1.00 80.26           O  
ATOM   1145  CB  VAL   141      -0.442  -2.905  14.251  1.00 80.26           C  
ATOM   1146  CG1 VAL   141      -0.695  -2.981  12.746  1.00 80.26           C  
ATOM   1147  CG2 VAL   141       1.053  -2.786  14.540  1.00 80.26           C  
ATOM   1148  N   ASN   142      -3.309  -0.857  14.108  1.00 82.32           N  
ATOM   1149  CA  ASN   142      -4.715  -1.011  13.748  1.00 82.32           C  
ATOM   1150  C   ASN   142      -4.886  -1.916  12.531  1.00 82.32           C  
ATOM   1151  O   ASN   142      -4.069  -1.886  11.610  1.00 82.32           O  
ATOM   1152  CB  ASN   142      -5.355   0.355  13.488  1.00 82.32           C  
ATOM   1153  CG  ASN   142      -5.527   1.170  14.754  1.00 82.32           C  
ATOM   1154  OD1 ASN   142      -5.662   0.617  15.848  1.00 82.32           O  
ATOM   1155  ND2 ASN   142      -5.523   2.490  14.615  1.00 82.32           N  
ATOM   1156  N   ARG   143      -5.946  -2.670  12.606  1.00 86.95           N  
ATOM   1157  CA  ARG   143      -6.191  -3.643  11.547  1.00 86.95           C  
ATOM   1158  C   ARG   143      -6.980  -3.019  10.401  1.00 86.95           C  
ATOM   1159  O   ARG   143      -7.856  -2.181  10.628  1.00 86.95           O  
ATOM   1160  CB  ARG   143      -6.939  -4.859  12.097  1.00 86.95           C  
ATOM   1161  CG  ARG   143      -6.111  -5.718  13.040  1.00 86.95           C  
ATOM   1162  CD  ARG   143      -6.812  -7.027  13.373  1.00 86.95           C  
ATOM   1163  NE  ARG   143      -5.973  -7.893  14.196  1.00 86.95           N  
ATOM   1164  CZ  ARG   143      -6.302  -9.123  14.581  1.00 86.95           C  
ATOM   1165  NH1 ARG   143      -7.464  -9.658  14.225  1.00 86.95           N  
ATOM   1166  NH2 ARG   143      -5.463  -9.824  15.329  1.00 86.95           N  
ATOM   1167  N   LEU   144      -6.481  -3.085   9.244  1.00 91.47           N  
ATOM   1168  CA  LEU   144      -7.114  -2.743   7.974  1.00 91.47           C  
ATOM   1169  C   LEU   144      -7.568  -3.998   7.238  1.00 91.47           C  
ATOM   1170  O   LEU   144      -6.777  -4.919   7.024  1.00 91.47           O  
ATOM   1171  CB  LEU   144      -6.151  -1.941   7.094  1.00 91.47           C  
ATOM   1172  CG  LEU   144      -6.691  -1.486   5.738  1.00 91.47           C  
ATOM   1173  CD1 LEU   144      -7.833  -0.493   5.928  1.00 91.47           C  
ATOM   1174  CD2 LEU   144      -5.577  -0.872   4.897  1.00 91.47           C  
ATOM   1175  N   GLU   145      -8.893  -3.993   6.901  1.00 94.69           N  
ATOM   1176  CA  GLU   145      -9.399  -5.205   6.263  1.00 94.69           C  
ATOM   1177  C   GLU   145      -8.886  -5.330   4.832  1.00 94.69           C  
ATOM   1178  O   GLU   145      -8.362  -6.377   4.444  1.00 94.69           O  
ATOM   1179  CB  GLU   145     -10.930  -5.221   6.277  1.00 94.69           C  
ATOM   1180  CG  GLU   145     -11.530  -5.507   7.645  1.00 94.69           C  
ATOM   1181  CD  GLU   145     -13.025  -5.779   7.600  1.00 94.69           C  
ATOM   1182  OE1 GLU   145     -13.607  -6.147   8.646  1.00 94.69           O  
ATOM   1183  OE2 GLU   145     -13.620  -5.622   6.510  1.00 94.69           O  
ATOM   1184  N   ASN   146      -9.047  -4.235   4.112  1.00 97.13           N  
ATOM   1185  CA  ASN   146      -8.706  -4.306   2.695  1.00 97.13           C  
ATOM   1186  C   ASN   146      -7.852  -3.117   2.264  1.00 97.13           C  
ATOM   1187  O   ASN   146      -8.217  -1.965   2.506  1.00 97.13           O  
ATOM   1188  CB  ASN   146      -9.972  -4.387   1.840  1.00 97.13           C  
ATOM   1189  CG  ASN   146     -10.814  -5.607   2.159  1.00 97.13           C  
ATOM   1190  OD1 ASN   146     -10.392  -6.744   1.932  1.00 97.13           O  
ATOM   1191  ND2 ASN   146     -12.011  -5.381   2.687  1.00 97.13           N  
ATOM   1192  N   LEU   147      -6.742  -3.398   1.686  1.00 96.96           N  
ATOM   1193  CA  LEU   147      -5.907  -2.409   1.013  1.00 96.96           C  
ATOM   1194  C   LEU   147      -5.762  -2.738  -0.469  1.00 96.96           C  
ATOM   1195  O   LEU   147      -5.175  -3.762  -0.827  1.00 96.96           O  
ATOM   1196  CB  LEU   147      -4.526  -2.339   1.670  1.00 96.96           C  
ATOM   1197  CG  LEU   147      -3.525  -1.367   1.042  1.00 96.96           C  
ATOM   1198  CD1 LEU   147      -4.050   0.062   1.126  1.00 96.96           C  
ATOM   1199  CD2 LEU   147      -2.166  -1.484   1.724  1.00 96.96           C  
ATOM   1200  N   ASN   148      -6.287  -1.853  -1.343  1.00 97.75           N  
ATOM   1201  CA  ASN   148      -6.239  -2.015  -2.792  1.00 97.75           C  
ATOM   1202  C   ASN   148      -5.351  -0.960  -3.445  1.00 97.75           C  
ATOM   1203  O   ASN   148      -5.663   0.232  -3.404  1.00 97.75           O  
ATOM   1204  CB  ASN   148      -7.648  -1.964  -3.385  1.00 97.75           C  
ATOM   1205  CG  ASN   148      -8.589  -2.965  -2.743  1.00 97.75           C  
ATOM   1206  OD1 ASN   148      -8.296  -4.162  -2.685  1.00 97.75           O  
ATOM   1207  ND2 ASN   148      -9.725  -2.482  -2.255  1.00 97.75           N  
ATOM   1208  N   LEU   149      -4.297  -1.381  -4.014  1.00 97.04           N  
ATOM   1209  CA  LEU   149      -3.351  -0.490  -4.676  1.00 97.04           C  
ATOM   1210  C   LEU   149      -3.317  -0.752  -6.178  1.00 97.04           C  
ATOM   1211  O   LEU   149      -2.979  -1.855  -6.612  1.00 97.04           O  
ATOM   1212  CB  LEU   149      -1.949  -0.660  -4.084  1.00 97.04           C  
ATOM   1213  CG  LEU   149      -1.831  -0.511  -2.567  1.00 97.04           C  
ATOM   1214  CD1 LEU   149      -0.429  -0.893  -2.104  1.00 97.04           C  
ATOM   1215  CD2 LEU   149      -2.170   0.913  -2.141  1.00 97.04           C  
ATOM   1216  N   ILE   150      -3.725   0.219  -6.947  1.00 96.30           N  
ATOM   1217  CA  ILE   150      -3.748   0.107  -8.401  1.00 96.30           C  
ATOM   1218  C   ILE   150      -2.843   1.174  -9.015  1.00 96.30           C  
ATOM   1219  O   ILE   150      -3.060   2.371  -8.814  1.00 96.30           O  
ATOM   1220  CB  ILE   150      -5.184   0.240  -8.955  1.00 96.30           C  
ATOM   1221  CG1 ILE   150      -6.108  -0.790  -8.295  1.00 96.30           C  
ATOM   1222  CG2 ILE   150      -5.191   0.084 -10.479  1.00 96.30           C  
ATOM   1223  CD1 ILE   150      -7.591  -0.500  -8.480  1.00 96.30           C  
ATOM   1224  N   SER   151      -1.793   0.766  -9.682  1.00 93.86           N  
ATOM   1225  CA  SER   151      -0.875   1.699 -10.327  1.00 93.86           C  
ATOM   1226  C   SER   151      -0.696   1.365 -11.804  1.00 93.86           C  
ATOM   1227  O   SER   151      -0.521   0.199 -12.166  1.00 93.86           O  
ATOM   1228  CB  SER   151       0.483   1.687  -9.625  1.00 93.86           C  
ATOM   1229  OG  SER   151       1.390   2.567 -10.268  1.00 93.86           O  
ATOM   1230  N   ASN   152      -0.790   2.348 -12.702  1.00 89.93           N  
ATOM   1231  CA  ASN   152      -0.584   2.166 -14.134  1.00 89.93           C  
ATOM   1232  C   ASN   152       0.898   2.049 -14.477  1.00 89.93           C  
ATOM   1233  O   ASN   152       1.254   1.657 -15.590  1.00 89.93           O  
ATOM   1234  CB  ASN   152      -1.222   3.314 -14.919  1.00 89.93           C  
ATOM   1235  CG  ASN   152      -2.737   3.281 -14.874  1.00 89.93           C  
ATOM   1236  OD1 ASN   152      -3.347   2.209 -14.855  1.00 89.93           O  
ATOM   1237  ND2 ASN   152      -3.355   4.457 -14.855  1.00 89.93           N  
ATOM   1238  N   ASN   153       1.636   2.397 -13.528  1.00 89.17           N  
ATOM   1239  CA  ASN   153       3.079   2.324 -13.725  1.00 89.17           C  
ATOM   1240  C   ASN   153       3.778   1.697 -12.522  1.00 89.17           C  
ATOM   1241  O   ASN   153       3.351   0.654 -12.025  1.00 89.17           O  
ATOM   1242  CB  ASN   153       3.654   3.713 -14.009  1.00 89.17           C  
ATOM   1243  CG  ASN   153       4.299   3.810 -15.377  1.00 89.17           C  
ATOM   1244  OD1 ASN   153       5.344   3.203 -15.629  1.00 89.17           O  
ATOM   1245  ND2 ASN   153       3.682   4.574 -16.271  1.00 89.17           N  
ATOM   1246  N   ASN   154       4.972   2.409 -12.117  1.00 89.24           N  
ATOM   1247  CA  ASN   154       5.763   1.867 -11.018  1.00 89.24           C  
ATOM   1248  C   ASN   154       5.103   2.130  -9.668  1.00 89.24           C  
ATOM   1249  O   ASN   154       4.590   3.224  -9.426  1.00 89.24           O  
ATOM   1250  CB  ASN   154       7.179   2.447 -11.038  1.00 89.24           C  
ATOM   1251  CG  ASN   154       7.936   2.095 -12.305  1.00 89.24           C  
ATOM   1252  OD1 ASN   154       7.621   1.110 -12.978  1.00 89.24           O  
ATOM   1253  ND2 ASN   154       8.939   2.899 -12.638  1.00 89.24           N  
ATOM   1254  N   LEU   155       4.974   1.154  -8.869  1.00 93.12           N  
ATOM   1255  CA  LEU   155       4.467   1.280  -7.507  1.00 93.12           C  
ATOM   1256  C   LEU   155       5.546   0.926  -6.490  1.00 93.12           C  
ATOM   1257  O   LEU   155       6.216  -0.101  -6.622  1.00 93.12           O  
ATOM   1258  CB  LEU   155       3.244   0.381  -7.306  1.00 93.12           C  
ATOM   1259  CG  LEU   155       2.586   0.432  -5.926  1.00 93.12           C  
ATOM   1260  CD1 LEU   155       1.948   1.798  -5.693  1.00 93.12           C  
ATOM   1261  CD2 LEU   155       1.550  -0.678  -5.786  1.00 93.12           C  
ATOM   1262  N   HIS   156       5.784   1.759  -5.501  1.00 92.36           N  
ATOM   1263  CA  HIS   156       6.714   1.525  -4.401  1.00 92.36           C  
ATOM   1264  C   HIS   156       5.969   1.295  -3.090  1.00 92.36           C  
ATOM   1265  O   HIS   156       5.064   2.057  -2.744  1.00 92.36           O  
ATOM   1266  CB  HIS   156       7.680   2.703  -4.257  1.00 92.36           C  
ATOM   1267  CG  HIS   156       8.577   2.891  -5.438  1.00 92.36           C  
ATOM   1268  ND1 HIS   156       9.794   2.256  -5.557  1.00 92.36           N  
ATOM   1269  CD2 HIS   156       8.430   3.642  -6.555  1.00 92.36           C  
ATOM   1270  CE1 HIS   156      10.360   2.611  -6.699  1.00 92.36           C  
ATOM   1271  NE2 HIS   156       9.552   3.451  -7.324  1.00 92.36           N  
ATOM   1272  N   LEU   157       6.279   0.251  -2.503  1.00 93.50           N  
ATOM   1273  CA  LEU   157       5.650  -0.134  -1.244  1.00 93.50           C  
ATOM   1274  C   LEU   157       6.671  -0.751  -0.293  1.00 93.50           C  
ATOM   1275  O   LEU   157       7.683  -1.302  -0.734  1.00 93.50           O  
ATOM   1276  CB  LEU   157       4.508  -1.122  -1.496  1.00 93.50           C  
ATOM   1277  CG  LEU   157       3.747  -1.607  -0.261  1.00 93.50           C  
ATOM   1278  CD1 LEU   157       2.876  -0.488   0.300  1.00 93.50           C  
ATOM   1279  CD2 LEU   157       2.901  -2.830  -0.600  1.00 93.50           C  
ATOM   1280  N   SER   158       6.579  -0.614   1.004  1.00 92.64           N  
ATOM   1281  CA  SER   158       7.361  -1.305   2.025  1.00 92.64           C  
ATOM   1282  C   SER   158       6.516  -2.337   2.765  1.00 92.64           C  
ATOM   1283  O   SER   158       5.300  -2.180   2.884  1.00 92.64           O  
ATOM   1284  CB  SER   158       7.945  -0.303   3.022  1.00 92.64           C  
ATOM   1285  OG  SER   158       6.967   0.095   3.967  1.00 92.64           O  
ATOM   1286  N   THR   159       7.163  -3.408   3.178  1.00 92.77           N  
ATOM   1287  CA  THR   159       6.446  -4.419   3.947  1.00 92.77           C  
ATOM   1288  C   THR   159       5.916  -3.832   5.252  1.00 92.77           C  
ATOM   1289  O   THR   159       4.924  -4.317   5.799  1.00 92.77           O  
ATOM   1290  CB  THR   159       7.347  -5.630   4.254  1.00 92.77           C  
ATOM   1291  OG1 THR   159       8.577  -5.169   4.827  1.00 92.77           O  
ATOM   1292  CG2 THR   159       7.655  -6.422   2.987  1.00 92.77           C  
ATOM   1293  N   LYS   160       6.539  -2.838   5.735  1.00 91.07           N  
ATOM   1294  CA  LYS   160       6.088  -2.137   6.933  1.00 91.07           C  
ATOM   1295  C   LYS   160       4.711  -1.515   6.720  1.00 91.07           C  
ATOM   1296  O   LYS   160       3.870  -1.533   7.621  1.00 91.07           O  
ATOM   1297  CB  LYS   160       7.094  -1.058   7.335  1.00 91.07           C  
ATOM   1298  CG  LYS   160       6.657  -0.217   8.526  1.00 91.07           C  
ATOM   1299  CD  LYS   160       7.641   0.912   8.804  1.00 91.07           C  
ATOM   1300  CE  LYS   160       7.133   1.841   9.899  1.00 91.07           C  
ATOM   1301  NZ  LYS   160       8.081   2.967  10.155  1.00 91.07           N  
ATOM   1302  N   SER   161       4.443  -1.009   5.497  1.00 91.54           N  
ATOM   1303  CA  SER   161       3.230  -0.256   5.196  1.00 91.54           C  
ATOM   1304  C   SER   161       2.011  -1.171   5.137  1.00 91.54           C  
ATOM   1305  O   SER   161       0.873  -0.701   5.166  1.00 91.54           O  
ATOM   1306  CB  SER   161       3.378   0.494   3.871  1.00 91.54           C  
ATOM   1307  OG  SER   161       4.414   1.458   3.952  1.00 91.54           O  
ATOM   1308  N   ILE   162       2.225  -2.489   5.136  1.00 93.29           N  
ATOM   1309  CA  ILE   162       1.060  -3.351   4.962  1.00 93.29           C  
ATOM   1310  C   ILE   162       0.889  -4.241   6.190  1.00 93.29           C  
ATOM   1311  O   ILE   162       0.038  -5.134   6.203  1.00 93.29           O  
ATOM   1312  CB  ILE   162       1.182  -4.214   3.686  1.00 93.29           C  
ATOM   1313  CG1 ILE   162       2.476  -5.035   3.718  1.00 93.29           C  
ATOM   1314  CG2 ILE   162       1.121  -3.337   2.432  1.00 93.29           C  
ATOM   1315  CD1 ILE   162       2.606  -6.031   2.574  1.00 93.29           C  
ATOM   1316  N   LEU   163       1.728  -4.059   7.192  1.00 91.72           N  
ATOM   1317  CA  LEU   163       1.524  -4.768   8.451  1.00 91.72           C  
ATOM   1318  C   LEU   163       0.146  -4.462   9.029  1.00 91.72           C  
ATOM   1319  O   LEU   163      -0.283  -3.307   9.044  1.00 91.72           O  
ATOM   1320  CB  LEU   163       2.610  -4.391   9.462  1.00 91.72           C  
ATOM   1321  CG  LEU   163       4.000  -4.981   9.215  1.00 91.72           C  
ATOM   1322  CD1 LEU   163       5.005  -4.398  10.202  1.00 91.72           C  
ATOM   1323  CD2 LEU   163       3.961  -6.502   9.319  1.00 91.72           C  
ATOM   1324  N   GLY   164      -0.539  -5.477   9.511  1.00 91.00           N  
ATOM   1325  CA  GLY   164      -1.841  -5.319  10.140  1.00 91.00           C  
ATOM   1326  C   GLY   164      -2.983  -5.272   9.142  1.00 91.00           C  
ATOM   1327  O   GLY   164      -4.123  -4.982   9.509  1.00 91.00           O  
ATOM   1328  N   VAL   165      -2.616  -5.474   7.854  1.00 94.31           N  
ATOM   1329  CA  VAL   165      -3.647  -5.526   6.822  1.00 94.31           C  
ATOM   1330  C   VAL   165      -4.044  -6.977   6.561  1.00 94.31           C  
ATOM   1331  O   VAL   165      -3.186  -7.826   6.308  1.00 94.31           O  
ATOM   1332  CB  VAL   165      -3.171  -4.860   5.511  1.00 94.31           C  
ATOM   1333  CG1 VAL   165      -4.301  -4.821   4.484  1.00 94.31           C  
ATOM   1334  CG2 VAL   165      -2.648  -3.452   5.788  1.00 94.31           C  
ATOM   1335  N   LYS   166      -5.314  -7.243   6.585  1.00 96.18           N  
ATOM   1336  CA  LYS   166      -5.778  -8.607   6.347  1.00 96.18           C  
ATOM   1337  C   LYS   166      -5.598  -9.002   4.884  1.00 96.18           C  
ATOM   1338  O   LYS   166      -4.966 -10.017   4.583  1.00 96.18           O  
ATOM   1339  CB  LYS   166      -7.246  -8.753   6.752  1.00 96.18           C  
ATOM   1340  CG  LYS   166      -7.784 -10.171   6.630  1.00 96.18           C  
ATOM   1341  CD  LYS   166      -9.215 -10.272   7.142  1.00 96.18           C  
ATOM   1342  CE  LYS   166      -9.763 -11.686   6.997  1.00 96.18           C  
ATOM   1343  NZ  LYS   166     -11.145 -11.804   7.552  1.00 96.18           N  
ATOM   1344  N   ASN   167      -6.113  -8.144   3.920  1.00 97.94           N  
ATOM   1345  CA  ASN   167      -6.067  -8.408   2.486  1.00 97.94           C  
ATOM   1346  C   ASN   167      -5.436  -7.247   1.722  1.00 97.94           C  
ATOM   1347  O   ASN   167      -5.956  -6.131   1.741  1.00 97.94           O  
ATOM   1348  CB  ASN   167      -7.469  -8.698   1.948  1.00 97.94           C  
ATOM   1349  CG  ASN   167      -8.154  -9.833   2.683  1.00 97.94           C  
ATOM   1350  OD1 ASN   167      -7.645 -10.956   2.729  1.00 97.94           O  
ATOM   1351  ND2 ASN   167      -9.313  -9.549   3.265  1.00 97.94           N  
ATOM   1352  N   VAL   168      -4.325  -7.546   1.020  1.00 98.07           N  
ATOM   1353  CA  VAL   168      -3.665  -6.561   0.169  1.00 98.07           C  
ATOM   1354  C   VAL   168      -3.769  -6.989  -1.293  1.00 98.07           C  
ATOM   1355  O   VAL   168      -3.337  -8.085  -1.657  1.00 98.07           O  
ATOM   1356  CB  VAL   168      -2.184  -6.370   0.565  1.00 98.07           C  
ATOM   1357  CG1 VAL   168      -1.531  -5.289  -0.294  1.00 98.07           C  
ATOM   1358  CG2 VAL   168      -2.069  -6.021   2.048  1.00 98.07           C  
ATOM   1359  N   ASN   169      -4.387  -6.192  -2.079  1.00 98.38           N  
ATOM   1360  CA  ASN   169      -4.478  -6.413  -3.518  1.00 98.38           C  
ATOM   1361  C   ASN   169      -3.684  -5.368  -4.297  1.00 98.38           C  
ATOM   1362  O   ASN   169      -3.929  -4.168  -4.161  1.00 98.38           O  
ATOM   1363  CB  ASN   169      -5.941  -6.413  -3.969  1.00 98.38           C  
ATOM   1364  CG  ASN   169      -6.780  -7.436  -3.229  1.00 98.38           C  
ATOM   1365  OD1 ASN   169      -6.537  -8.642  -3.323  1.00 98.38           O  
ATOM   1366  ND2 ASN   169      -7.773  -6.962  -2.486  1.00 98.38           N  
ATOM   1367  N   ILE   170      -2.741  -5.821  -5.044  1.00 97.84           N  
ATOM   1368  CA  ILE   170      -1.868  -4.926  -5.796  1.00 97.84           C  
ATOM   1369  C   ILE   170      -1.992  -5.220  -7.289  1.00 97.84           C  
ATOM   1370  O   ILE   170      -1.868  -6.371  -7.715  1.00 97.84           O  
ATOM   1371  CB  ILE   170      -0.397  -5.060  -5.343  1.00 97.84           C  
ATOM   1372  CG1 ILE   170      -0.270  -4.765  -3.844  1.00 97.84           C  
ATOM   1373  CG2 ILE   170       0.506  -4.132  -6.162  1.00 97.84           C  
ATOM   1374  CD1 ILE   170       1.065  -5.181  -3.242  1.00 97.84           C  
ATOM   1375  N   GLU   171      -2.289  -4.229  -8.065  1.00 96.88           N  
ATOM   1376  CA  GLU   171      -2.254  -4.261  -9.524  1.00 96.88           C  
ATOM   1377  C   GLU   171      -1.372  -3.148 -10.080  1.00 96.88           C  
ATOM   1378  O   GLU   171      -1.670  -1.965  -9.902  1.00 96.88           O  
ATOM   1379  CB  GLU   171      -3.669  -4.148 -10.099  1.00 96.88           C  
ATOM   1380  CG  GLU   171      -3.749  -4.417 -11.594  1.00 96.88           C  
ATOM   1381  CD  GLU   171      -5.166  -4.355 -12.140  1.00 96.88           C  
ATOM   1382  OE1 GLU   171      -5.359  -4.582 -13.356  1.00 96.88           O  
ATOM   1383  OE2 GLU   171      -6.092  -4.076 -11.345  1.00 96.88           O  
ATOM   1384  N   SER   172      -0.276  -3.508 -10.673  1.00 94.95           N  
ATOM   1385  CA  SER   172       0.659  -2.510 -11.183  1.00 94.95           C  
ATOM   1386  C   SER   172       1.448  -3.049 -12.371  1.00 94.95           C  
ATOM   1387  O   SER   172       1.417  -4.249 -12.652  1.00 94.95           O  
ATOM   1388  CB  SER   172       1.622  -2.064 -10.081  1.00 94.95           C  
ATOM   1389  OG  SER   172       2.488  -3.123  -9.711  1.00 94.95           O  
ATOM   1390  N   GLU   173       2.000  -2.184 -13.155  1.00 93.33           N  
ATOM   1391  CA  GLU   173       2.897  -2.598 -14.230  1.00 93.33           C  
ATOM   1392  C   GLU   173       4.217  -3.124 -13.676  1.00 93.33           C  
ATOM   1393  O   GLU   173       4.774  -4.092 -14.198  1.00 93.33           O  
ATOM   1394  CB  GLU   173       3.156  -1.435 -15.192  1.00 93.33           C  
ATOM   1395  CG  GLU   173       4.011  -1.810 -16.394  1.00 93.33           C  
ATOM   1396  CD  GLU   173       4.312  -0.632 -17.307  1.00 93.33           C  
ATOM   1397  OE1 GLU   173       5.255  -0.724 -18.125  1.00 93.33           O  
ATOM   1398  OE2 GLU   173       3.600   0.392 -17.202  1.00 93.33           O  
ATOM   1399  N   SER   174       4.788  -2.413 -12.696  1.00 93.34           N  
ATOM   1400  CA  SER   174       5.987  -2.825 -11.973  1.00 93.34           C  
ATOM   1401  C   SER   174       5.846  -2.569 -10.477  1.00 93.34           C  
ATOM   1402  O   SER   174       5.024  -1.752 -10.056  1.00 93.34           O  
ATOM   1403  CB  SER   174       7.216  -2.091 -12.511  1.00 93.34           C  
ATOM   1404  OG  SER   174       7.112  -0.698 -12.277  1.00 93.34           O  
ATOM   1405  N   LEU   175       6.579  -3.329  -9.705  1.00 95.37           N  
ATOM   1406  CA  LEU   175       6.439  -3.266  -8.254  1.00 95.37           C  
ATOM   1407  C   LEU   175       7.794  -3.415  -7.571  1.00 95.37           C  
ATOM   1408  O   LEU   175       8.590  -4.280  -7.942  1.00 95.37           O  
ATOM   1409  CB  LEU   175       5.483  -4.355  -7.760  1.00 95.37           C  
ATOM   1410  CG  LEU   175       5.295  -4.456  -6.246  1.00 95.37           C  
ATOM   1411  CD1 LEU   175       4.614  -3.201  -5.711  1.00 95.37           C  
ATOM   1412  CD2 LEU   175       4.490  -5.701  -5.888  1.00 95.37           C  
ATOM   1413  N   TYR   176       8.010  -2.494  -6.694  1.00 95.82           N  
ATOM   1414  CA  TYR   176       9.163  -2.581  -5.805  1.00 95.82           C  
ATOM   1415  C   TYR   176       8.726  -2.596  -4.345  1.00 95.82           C  
ATOM   1416  O   TYR   176       8.173  -1.613  -3.846  1.00 95.82           O  
ATOM   1417  CB  TYR   176      10.122  -1.413  -6.051  1.00 95.82           C  
ATOM   1418  CG  TYR   176      11.386  -1.482  -5.229  1.00 95.82           C  
ATOM   1419  CD1 TYR   176      11.559  -0.668  -4.111  1.00 95.82           C  
ATOM   1420  CD2 TYR   176      12.410  -2.360  -5.569  1.00 95.82           C  
ATOM   1421  CE1 TYR   176      12.723  -0.727  -3.352  1.00 95.82           C  
ATOM   1422  CE2 TYR   176      13.579  -2.427  -4.817  1.00 95.82           C  
ATOM   1423  CZ  TYR   176      13.726  -1.609  -3.712  1.00 95.82           C  
ATOM   1424  OH  TYR   176      14.881  -1.671  -2.964  1.00 95.82           O  
ATOM   1425  N   ILE   177       8.900  -3.732  -3.716  1.00 95.30           N  
ATOM   1426  CA  ILE   177       8.626  -3.849  -2.288  1.00 95.30           C  
ATOM   1427  C   ILE   177       9.941  -3.954  -1.518  1.00 95.30           C  
ATOM   1428  O   ILE   177      10.766  -4.825  -1.803  1.00 95.30           O  
ATOM   1429  CB  ILE   177       7.727  -5.068  -1.983  1.00 95.30           C  
ATOM   1430  CG1 ILE   177       6.370  -4.918  -2.680  1.00 95.30           C  
ATOM   1431  CG2 ILE   177       7.551  -5.244  -0.472  1.00 95.30           C  
ATOM   1432  CD1 ILE   177       5.395  -6.050  -2.385  1.00 95.30           C  
ATOM   1433  N   SER   178      10.244  -3.099  -0.683  1.00 91.95           N  
ATOM   1434  CA  SER   178      11.433  -3.122   0.162  1.00 91.95           C  
ATOM   1435  C   SER   178      11.078  -3.463   1.606  1.00 91.95           C  
ATOM   1436  O   SER   178       9.906  -3.431   1.986  1.00 91.95           O  
ATOM   1437  CB  SER   178      12.155  -1.775   0.111  1.00 91.95           C  
ATOM   1438  OG  SER   178      11.349  -0.751   0.669  1.00 91.95           O  
ATOM   1439  N   SER   179      12.100  -3.873   2.345  1.00 84.85           N  
ATOM   1440  CA  SER   179      11.955  -4.134   3.773  1.00 84.85           C  
ATOM   1441  C   SER   179      12.278  -2.892   4.598  1.00 84.85           C  
ATOM   1442  O   SER   179      13.208  -2.150   4.273  1.00 84.85           O  
ATOM   1443  CB  SER   179      12.859  -5.290   4.202  1.00 84.85           C  
ATOM   1444  OG  SER   179      12.635  -5.628   5.560  1.00 84.85           O  
ATOM   1445  N   GLU   180      11.417  -2.428   5.464  1.00 77.06           N  
ATOM   1446  CA  GLU   180      11.680  -1.395   6.461  1.00 77.06           C  
ATOM   1447  C   GLU   180      11.166  -1.811   7.836  1.00 77.06           C  
ATOM   1448  O   GLU   180      10.583  -1.000   8.559  1.00 77.06           O  
ATOM   1449  CB  GLU   180      11.042  -0.068   6.041  1.00 77.06           C  
ATOM   1450  CG  GLU   180      11.631   0.521   4.767  1.00 77.06           C  
ATOM   1451  CD  GLU   180      10.996   1.844   4.369  1.00 77.06           C  
ATOM   1452  OE1 GLU   180      11.415   2.435   3.347  1.00 77.06           O  
ATOM   1453  OE2 GLU   180      10.073   2.294   5.084  1.00 77.06           O  
ATOM   1454  N   ASN   181      11.427  -3.052   8.158  1.00 73.38           N  
ATOM   1455  CA  ASN   181      10.819  -3.562   9.382  1.00 73.38           C  
ATOM   1456  C   ASN   181      11.697  -3.290  10.600  1.00 73.38           C  
ATOM   1457  O   ASN   181      11.268  -3.493  11.738  1.00 73.38           O  
ATOM   1458  CB  ASN   181      10.535  -5.060   9.257  1.00 73.38           C  
ATOM   1459  CG  ASN   181       9.567  -5.379   8.134  1.00 73.38           C  
ATOM   1460  OD1 ASN   181       8.607  -4.641   7.897  1.00 73.38           O  
ATOM   1461  ND2 ASN   181       9.813  -6.481   7.435  1.00 73.38           N  
ATOM   1462  N   GLU   182      12.964  -2.836  10.397  1.00 72.40           N  
ATOM   1463  CA  GLU   182      13.898  -2.637  11.502  1.00 72.40           C  
ATOM   1464  C   GLU   182      13.428  -1.517  12.427  1.00 72.40           C  
ATOM   1465  O   GLU   182      13.823  -1.462  13.593  1.00 72.40           O  
ATOM   1466  CB  GLU   182      15.300  -2.328  10.972  1.00 72.40           C  
ATOM   1467  CG  GLU   182      15.847  -3.387  10.026  1.00 72.40           C  
ATOM   1468  CD  GLU   182      17.227  -3.051   9.483  1.00 72.40           C  
ATOM   1469  OE1 GLU   182      17.760  -3.827   8.659  1.00 72.40           O  
ATOM   1470  OE2 GLU   182      17.779  -2.004   9.886  1.00 72.40           O  
ATOM   1471  N   ASP   183      12.585  -0.710  11.884  1.00 71.69           N  
ATOM   1472  CA  ASP   183      12.138   0.435  12.672  1.00 71.69           C  
ATOM   1473  C   ASP   183      10.811   0.138  13.367  1.00 71.69           C  
ATOM   1474  O   ASP   183      10.227   1.018  14.003  1.00 71.69           O  
ATOM   1475  CB  ASP   183      12.002   1.675  11.786  1.00 71.69           C  
ATOM   1476  CG  ASP   183      13.321   2.118  11.179  1.00 71.69           C  
ATOM   1477  OD1 ASP   183      14.383   1.897  11.801  1.00 71.69           O  
ATOM   1478  OD2 ASP   183      13.299   2.695  10.071  1.00 71.69           O  
ATOM   1479  N   VAL   184      10.387  -1.092  13.212  1.00 75.08           N  
ATOM   1480  CA  VAL   184       9.100  -1.416  13.819  1.00 75.08           C  
ATOM   1481  C   VAL   184       9.321  -2.214  15.102  1.00 75.08           C  
ATOM   1482  O   VAL   184       9.864  -3.321  15.067  1.00 75.08           O  
ATOM   1483  CB  VAL   184       8.197  -2.208  12.848  1.00 75.08           C  
ATOM   1484  CG1 VAL   184       6.842  -2.503  13.489  1.00 75.08           C  
ATOM   1485  CG2 VAL   184       8.017  -1.439  11.541  1.00 75.08           C  
ATOM   1486  N   PHE   185       9.044  -1.669  16.227  1.00 77.85           N  
ATOM   1487  CA  PHE   185       9.221  -2.335  17.512  1.00 77.85           C  
ATOM   1488  C   PHE   185       7.893  -2.877  18.028  1.00 77.85           C  
ATOM   1489  O   PHE   185       7.219  -2.223  18.827  1.00 77.85           O  
ATOM   1490  CB  PHE   185       9.831  -1.375  18.537  1.00 77.85           C  
ATOM   1491  CG  PHE   185      11.164  -0.812  18.123  1.00 77.85           C  
ATOM   1492  CD1 PHE   185      12.328  -1.554  18.281  1.00 77.85           C  
ATOM   1493  CD2 PHE   185      11.253   0.462  17.576  1.00 77.85           C  
ATOM   1494  CE1 PHE   185      13.563  -1.035  17.899  1.00 77.85           C  
ATOM   1495  CE2 PHE   185      12.484   0.987  17.192  1.00 77.85           C  
ATOM   1496  CZ  PHE   185      13.637   0.238  17.355  1.00 77.85           C  
ATOM   1497  N   ILE   186       7.442  -3.945  17.344  1.00 81.04           N  
ATOM   1498  CA  ILE   186       6.193  -4.571  17.763  1.00 81.04           C  
ATOM   1499  C   ILE   186       6.473  -5.972  18.301  1.00 81.04           C  
ATOM   1500  O   ILE   186       7.186  -6.756  17.669  1.00 81.04           O  
ATOM   1501  CB  ILE   186       5.176  -4.636  16.601  1.00 81.04           C  
ATOM   1502  CG1 ILE   186       4.839  -3.225  16.107  1.00 81.04           C  
ATOM   1503  CG2 ILE   186       3.911  -5.382  17.032  1.00 81.04           C  
ATOM   1504  CD1 ILE   186       4.034  -3.198  14.815  1.00 81.04           C  
ATOM   1505  N   ASN   187       6.018  -6.249  19.437  1.00 82.33           N  
ATOM   1506  CA  ASN   187       6.040  -7.616  19.947  1.00 82.33           C  
ATOM   1507  C   ASN   187       5.184  -8.547  19.093  1.00 82.33           C  
ATOM   1508  O   ASN   187       4.066  -8.195  18.713  1.00 82.33           O  
ATOM   1509  CB  ASN   187       5.573  -7.652  21.404  1.00 82.33           C  
ATOM   1510  CG  ASN   187       6.560  -7.000  22.350  1.00 82.33           C  
ATOM   1511  OD1 ASN   187       7.759  -6.934  22.067  1.00 82.33           O  
ATOM   1512  ND2 ASN   187       6.064  -6.512  23.481  1.00 82.33           N  
ATOM   1513  N   ASN   188       5.713  -9.605  18.771  1.00 85.67           N  
ATOM   1514  CA  ASN   188       4.984 -10.613  18.007  1.00 85.67           C  
ATOM   1515  C   ASN   188       4.574 -10.087  16.635  1.00 85.67           C  
ATOM   1516  O   ASN   188       3.405 -10.177  16.255  1.00 85.67           O  
ATOM   1517  CB  ASN   188       3.755 -11.089  18.783  1.00 85.67           C  
ATOM   1518  CG  ASN   188       4.116 -11.780  20.084  1.00 85.67           C  
ATOM   1519  OD1 ASN   188       5.167 -12.418  20.191  1.00 85.67           O  
ATOM   1520  ND2 ASN   188       3.250 -11.656  21.082  1.00 85.67           N  
ATOM   1521  N   ILE   189       5.506  -9.495  16.005  1.00 86.67           N  
ATOM   1522  CA  ILE   189       5.301  -8.836  14.720  1.00 86.67           C  
ATOM   1523  C   ILE   189       4.703  -9.825  13.722  1.00 86.67           C  
ATOM   1524  O   ILE   189       4.007  -9.427  12.785  1.00 86.67           O  
ATOM   1525  CB  ILE   189       6.621  -8.250  14.169  1.00 86.67           C  
ATOM   1526  CG1 ILE   189       6.345  -7.380  12.937  1.00 86.67           C  
ATOM   1527  CG2 ILE   189       7.612  -9.369  13.839  1.00 86.67           C  
ATOM   1528  CD1 ILE   189       7.495  -6.456  12.563  1.00 86.67           C  
ATOM   1529  N   GLU   190       4.972 -11.166  13.864  1.00 88.74           N  
ATOM   1530  CA  GLU   190       4.522 -12.196  12.932  1.00 88.74           C  
ATOM   1531  C   GLU   190       2.999 -12.289  12.906  1.00 88.74           C  
ATOM   1532  O   GLU   190       2.418 -12.769  11.930  1.00 88.74           O  
ATOM   1533  CB  GLU   190       5.126 -13.554  13.299  1.00 88.74           C  
ATOM   1534  CG  GLU   190       6.631 -13.636  13.087  1.00 88.74           C  
ATOM   1535  CD  GLU   190       7.432 -13.302  14.335  1.00 88.74           C  
ATOM   1536  OE1 GLU   190       8.682 -13.323  14.278  1.00 88.74           O  
ATOM   1537  OE2 GLU   190       6.803 -13.019  15.380  1.00 88.74           O  
ATOM   1538  N   GLU   191       2.347 -11.716  13.960  1.00 89.38           N  
ATOM   1539  CA  GLU   191       0.889 -11.729  14.039  1.00 89.38           C  
ATOM   1540  C   GLU   191       0.277 -10.697  13.096  1.00 89.38           C  
ATOM   1541  O   GLU   191      -0.900 -10.795  12.740  1.00 89.38           O  
ATOM   1542  CB  GLU   191       0.426 -11.469  15.474  1.00 89.38           C  
ATOM   1543  CG  GLU   191       0.693 -12.627  16.425  1.00 89.38           C  
ATOM   1544  CD  GLU   191       0.174 -12.379  17.833  1.00 89.38           C  
ATOM   1545  OE1 GLU   191       0.278 -13.288  18.687  1.00 89.38           O  
ATOM   1546  OE2 GLU   191      -0.342 -11.268  18.083  1.00 89.38           O  
ATOM   1547  N   TYR   192       1.131  -9.795  12.706  1.00 91.35           N  
ATOM   1548  CA  TYR   192       0.582  -8.670  11.957  1.00 91.35           C  
ATOM   1549  C   TYR   192       0.923  -8.783  10.476  1.00 91.35           C  
ATOM   1550  O   TYR   192       0.683  -7.851   9.705  1.00 91.35           O  
ATOM   1551  CB  TYR   192       1.110  -7.345  12.515  1.00 91.35           C  
ATOM   1552  CG  TYR   192       0.651  -7.053  13.923  1.00 91.35           C  
ATOM   1553  CD1 TYR   192      -0.629  -6.564  14.172  1.00 91.35           C  
ATOM   1554  CD2 TYR   192       1.496  -7.264  15.006  1.00 91.35           C  
ATOM   1555  CE1 TYR   192      -1.056  -6.292  15.467  1.00 91.35           C  
ATOM   1556  CE2 TYR   192       1.080  -6.996  16.306  1.00 91.35           C  
ATOM   1557  CZ  TYR   192      -0.196  -6.511  16.526  1.00 91.35           C  
ATOM   1558  OH  TYR   192      -0.612  -6.243  17.811  1.00 91.35           O  
ATOM   1559  N   ILE   193       1.549  -9.916  10.092  1.00 93.53           N  
ATOM   1560  CA  ILE   193       1.803 -10.156   8.675  1.00 93.53           C  
ATOM   1561  C   ILE   193       0.477 -10.300   7.931  1.00 93.53           C  
ATOM   1562  O   ILE   193      -0.443 -10.966   8.411  1.00 93.53           O  
ATOM   1563  CB  ILE   193       2.676 -11.413   8.462  1.00 93.53           C  
ATOM   1564  CG1 ILE   193       4.088 -11.182   9.013  1.00 93.53           C  
ATOM   1565  CG2 ILE   193       2.722 -11.793   6.979  1.00 93.53           C  
ATOM   1566  CD1 ILE   193       4.951 -12.435   9.048  1.00 93.53           C  
ATOM   1567  N   PRO   194       0.315  -9.666   6.791  1.00 96.11           N  
ATOM   1568  CA  PRO   194      -0.942  -9.805   6.051  1.00 96.11           C  
ATOM   1569  C   PRO   194      -1.340 -11.263   5.834  1.00 96.11           C  
ATOM   1570  O   PRO   194      -0.478 -12.113   5.595  1.00 96.11           O  
ATOM   1571  CB  PRO   194      -0.644  -9.116   4.717  1.00 96.11           C  
ATOM   1572  CG  PRO   194       0.473  -8.170   5.017  1.00 96.11           C  
ATOM   1573  CD  PRO   194       1.342  -8.779   6.080  1.00 96.11           C  
ATOM   1574  N   GLU   195      -2.640 -11.490   5.898  1.00 97.38           N  
ATOM   1575  CA  GLU   195      -3.095 -12.846   5.605  1.00 97.38           C  
ATOM   1576  C   GLU   195      -2.925 -13.177   4.125  1.00 97.38           C  
ATOM   1577  O   GLU   195      -2.398 -14.236   3.777  1.00 97.38           O  
ATOM   1578  CB  GLU   195      -4.557 -13.025   6.019  1.00 97.38           C  
ATOM   1579  CG  GLU   195      -4.786 -12.942   7.521  1.00 97.38           C  
ATOM   1580  CD  GLU   195      -6.220 -13.242   7.928  1.00 97.38           C  
ATOM   1581  OE1 GLU   195      -6.550 -13.112   9.128  1.00 97.38           O  
ATOM   1582  OE2 GLU   195      -7.019 -13.610   7.039  1.00 97.38           O  
ATOM   1583  N   ASN   196      -3.386 -12.189   3.315  1.00 98.30           N  
ATOM   1584  CA  ASN   196      -3.320 -12.387   1.871  1.00 98.30           C  
ATOM   1585  C   ASN   196      -2.701 -11.183   1.168  1.00 98.30           C  
ATOM   1586  O   ASN   196      -3.077 -10.040   1.437  1.00 98.30           O  
ATOM   1587  CB  ASN   196      -4.712 -12.675   1.304  1.00 98.30           C  
ATOM   1588  CG  ASN   196      -5.383 -13.856   1.976  1.00 98.30           C  
ATOM   1589  OD1 ASN   196      -4.992 -15.008   1.770  1.00 98.30           O  
ATOM   1590  ND2 ASN   196      -6.399 -13.580   2.786  1.00 98.30           N  
ATOM   1591  N   VAL   197      -1.735 -11.431   0.307  1.00 98.43           N  
ATOM   1592  CA  VAL   197      -1.237 -10.437  -0.638  1.00 98.43           C  
ATOM   1593  C   VAL   197      -1.344 -10.978  -2.062  1.00 98.43           C  
ATOM   1594  O   VAL   197      -0.709 -11.979  -2.402  1.00 98.43           O  
ATOM   1595  CB  VAL   197       0.223 -10.040  -0.327  1.00 98.43           C  
ATOM   1596  CG1 VAL   197       0.773  -9.113  -1.410  1.00 98.43           C  
ATOM   1597  CG2 VAL   197       0.315  -9.377   1.046  1.00 98.43           C  
ATOM   1598  N   ASN   198      -2.191 -10.351  -2.822  1.00 98.52           N  
ATOM   1599  CA  ASN   198      -2.408 -10.710  -4.219  1.00 98.52           C  
ATOM   1600  C   ASN   198      -1.815  -9.670  -5.164  1.00 98.52           C  
ATOM   1601  O   ASN   198      -2.186  -8.496  -5.115  1.00 98.52           O  
ATOM   1602  CB  ASN   198      -3.902 -10.893  -4.500  1.00 98.52           C  
ATOM   1603  CG  ASN   198      -4.557 -11.883  -3.557  1.00 98.52           C  
ATOM   1604  OD1 ASN   198      -4.256 -13.079  -3.587  1.00 98.52           O  
ATOM   1605  ND2 ASN   198      -5.456 -11.392  -2.712  1.00 98.52           N  
ATOM   1606  N   ILE   199      -0.907 -10.102  -5.987  1.00 98.27           N  
ATOM   1607  CA  ILE   199      -0.228  -9.200  -6.910  1.00 98.27           C  
ATOM   1608  C   ILE   199      -0.538  -9.604  -8.349  1.00 98.27           C  
ATOM   1609  O   ILE   199      -0.306 -10.750  -8.742  1.00 98.27           O  
ATOM   1610  CB  ILE   199       1.299  -9.192  -6.673  1.00 98.27           C  
ATOM   1611  CG1 ILE   199       1.614  -8.761  -5.235  1.00 98.27           C  
ATOM   1612  CG2 ILE   199       1.998  -8.279  -7.684  1.00 98.27           C  
ATOM   1613  CD1 ILE   199       3.077  -8.922  -4.847  1.00 98.27           C  
ATOM   1614  N   LYS   200      -1.091  -8.722  -9.100  1.00 97.63           N  
ATOM   1615  CA  LYS   200      -1.398  -8.918 -10.514  1.00 97.63           C  
ATOM   1616  C   LYS   200      -0.688  -7.881 -11.379  1.00 97.63           C  
ATOM   1617  O   LYS   200      -0.411  -6.770 -10.923  1.00 97.63           O  
ATOM   1618  CB  LYS   200      -2.908  -8.854 -10.750  1.00 97.63           C  
ATOM   1619  CG  LYS   200      -3.686  -9.983 -10.091  1.00 97.63           C  
ATOM   1620  CD  LYS   200      -5.169  -9.911 -10.430  1.00 97.63           C  
ATOM   1621  CE  LYS   200      -5.949 -11.044  -9.775  1.00 97.63           C  
ATOM   1622  NZ  LYS   200      -7.408 -10.960 -10.079  1.00 97.63           N  
ATOM   1623  N   GLU   201      -0.420  -8.346 -12.524  1.00 94.21           N  
ATOM   1624  CA  GLU   201       0.255  -7.449 -13.457  1.00 94.21           C  
ATOM   1625  C   GLU   201      -0.752  -6.634 -14.264  1.00 94.21           C  
ATOM   1626  O   GLU   201      -1.808  -7.143 -14.645  1.00 94.21           O  
ATOM   1627  CB  GLU   201       1.167  -8.238 -14.399  1.00 94.21           C  
ATOM   1628  CG  GLU   201       0.418  -9.141 -15.368  1.00 94.21           C  
ATOM   1629  CD  GLU   201       1.335  -9.888 -16.324  1.00 94.21           C  
ATOM   1630  OE1 GLU   201       0.830 -10.654 -17.176  1.00 94.21           O  
ATOM   1631  OE2 GLU   201       2.569  -9.707 -16.218  1.00 94.21           O  
ATOM   1632  N   LYS   202      -0.548  -5.377 -14.297  1.00 91.06           N  
ATOM   1633  CA  LYS   202      -1.248  -4.507 -15.237  1.00 91.06           C  
ATOM   1634  C   LYS   202      -0.485  -4.393 -16.554  1.00 91.06           C  
ATOM   1635  O   LYS   202       0.689  -4.016 -16.566  1.00 91.06           O  
ATOM   1636  CB  LYS   202      -1.457  -3.118 -14.631  1.00 91.06           C  
ATOM   1637  CG  LYS   202      -2.482  -2.269 -15.367  1.00 91.06           C  
ATOM   1638  CD  LYS   202      -2.901  -1.059 -14.544  1.00 91.06           C  
ATOM   1639  CE  LYS   202      -3.955  -0.228 -15.263  1.00 91.06           C  
ATOM   1640  NZ  LYS   202      -4.739   0.616 -14.313  1.00 91.06           N  
ATOM   1641  N   ILE   203      -1.041  -4.855 -17.606  1.00 77.99           N  
ATOM   1642  CA  ILE   203      -0.325  -4.862 -18.877  1.00 77.99           C  
ATOM   1643  C   ILE   203      -0.189  -3.434 -19.400  1.00 77.99           C  
ATOM   1644  O   ILE   203      -1.179  -2.707 -19.502  1.00 77.99           O  
ATOM   1645  CB  ILE   203      -1.036  -5.751 -19.922  1.00 77.99           C  
ATOM   1646  CG1 ILE   203      -1.133  -7.195 -19.417  1.00 77.99           C  
ATOM   1647  CG2 ILE   203      -0.310  -5.688 -21.268  1.00 77.99           C  
ATOM   1648  CD1 ILE   203      -1.944  -8.113 -20.321  1.00 77.99           C  
ATOM   1649  N   GLY   204       0.997  -2.926 -19.188  1.00 66.66           N  
ATOM   1650  CA  GLY   204       1.370  -1.584 -19.607  1.00 66.66           C  
ATOM   1651  C   GLY   204       1.117  -1.328 -21.080  1.00 66.66           C  
ATOM   1652  O   GLY   204       0.696  -2.228 -21.809  1.00 66.66           O  
ATOM   1653  N   ARG   205       0.941  -0.067 -21.488  1.00 62.22           N  
ATOM   1654  CA  ARG   205       0.826   0.389 -22.869  1.00 62.22           C  
ATOM   1655  C   ARG   205       2.014  -0.080 -23.702  1.00 62.22           C  
ATOM   1656  O   ARG   205       1.856  -0.444 -24.869  1.00 62.22           O  
ATOM   1657  CB  ARG   205       0.717   1.915 -22.924  1.00 62.22           C  
ATOM   1658  CG  ARG   205      -0.636   2.452 -22.486  1.00 62.22           C  
ATOM   1659  CD  ARG   205      -0.721   3.964 -22.644  1.00 62.22           C  
ATOM   1660  NE  ARG   205      -1.962   4.495 -22.089  1.00 62.22           N  
ATOM   1661  CZ  ARG   205      -2.344   5.767 -22.166  1.00 62.22           C  
ATOM   1662  NH1 ARG   205      -1.584   6.667 -22.780  1.00 62.22           N  
ATOM   1663  NH2 ARG   205      -3.494   6.143 -21.626  1.00 62.22           N  
ATOM   1664  N   ASN   206       3.149  -0.195 -23.060  1.00 61.04           N  
ATOM   1665  CA  ASN   206       4.356  -0.511 -23.816  1.00 61.04           C  
ATOM   1666  C   ASN   206       4.800  -1.952 -23.585  1.00 61.04           C  
ATOM   1667  O   ASN   206       5.417  -2.260 -22.563  1.00 61.04           O  
ATOM   1668  CB  ASN   206       5.485   0.457 -23.454  1.00 61.04           C  
ATOM   1669  CG  ASN   206       6.125   1.089 -24.674  1.00 61.04           C  
ATOM   1670  OD1 ASN   206       5.913   0.641 -25.804  1.00 61.04           O  
ATOM   1671  ND2 ASN   206       6.913   2.136 -24.456  1.00 61.04           N  
ATOM   1672  N   SER   207       4.058  -2.913 -24.071  1.00 60.06           N  
ATOM   1673  CA  SER   207       4.211  -4.351 -23.880  1.00 60.06           C  
ATOM   1674  C   SER   207       5.620  -4.810 -24.237  1.00 60.06           C  
ATOM   1675  O   SER   207       5.974  -5.972 -24.023  1.00 60.06           O  
ATOM   1676  CB  SER   207       3.188  -5.116 -24.721  1.00 60.06           C  
ATOM   1677  OG  SER   207       3.408  -4.894 -26.104  1.00 60.06           O  
ATOM   1678  N   ASN   208       6.428  -3.888 -24.780  1.00 63.41           N  
ATOM   1679  CA  ASN   208       7.625  -4.571 -25.259  1.00 63.41           C  
ATOM   1680  C   ASN   208       8.629  -4.798 -24.132  1.00 63.41           C  
ATOM   1681  O   ASN   208       9.534  -5.624 -24.259  1.00 63.41           O  
ATOM   1682  CB  ASN   208       8.274  -3.783 -26.398  1.00 63.41           C  
ATOM   1683  CG  ASN   208       7.513  -3.908 -27.703  1.00 63.41           C  
ATOM   1684  OD1 ASN   208       6.742  -4.851 -27.898  1.00 63.41           O  
ATOM   1685  ND2 ASN   208       7.722  -2.956 -28.605  1.00 63.41           N  
ATOM   1686  N   TYR   209       8.324  -4.175 -23.035  1.00 72.09           N  
ATOM   1687  CA  TYR   209       9.315  -4.346 -21.978  1.00 72.09           C  
ATOM   1688  C   TYR   209       8.798  -5.281 -20.891  1.00 72.09           C  
ATOM   1689  O   TYR   209       7.610  -5.260 -20.559  1.00 72.09           O  
ATOM   1690  CB  TYR   209       9.689  -2.992 -21.367  1.00 72.09           C  
ATOM   1691  CG  TYR   209      10.552  -2.139 -22.265  1.00 72.09           C  
ATOM   1692  CD1 TYR   209      11.926  -2.349 -22.349  1.00 72.09           C  
ATOM   1693  CD2 TYR   209       9.994  -1.120 -23.031  1.00 72.09           C  
ATOM   1694  CE1 TYR   209      12.726  -1.564 -23.173  1.00 72.09           C  
ATOM   1695  CE2 TYR   209      10.784  -0.329 -23.859  1.00 72.09           C  
ATOM   1696  CZ  TYR   209      12.146  -0.558 -23.924  1.00 72.09           C  
ATOM   1697  OH  TYR   209      12.933   0.222 -24.742  1.00 72.09           O  
ATOM   1698  N   GLU   210       9.599  -6.284 -20.680  1.00 81.72           N  
ATOM   1699  CA  GLU   210       9.281  -7.120 -19.526  1.00 81.72           C  
ATOM   1700  C   GLU   210       9.363  -6.322 -18.228  1.00 81.72           C  
ATOM   1701  O   GLU   210      10.435  -5.840 -17.855  1.00 81.72           O  
ATOM   1702  CB  GLU   210      10.220  -8.327 -19.461  1.00 81.72           C  
ATOM   1703  CG  GLU   210       9.847  -9.339 -18.388  1.00 81.72           C  
ATOM   1704  CD  GLU   210      10.805 -10.518 -18.316  1.00 81.72           C  
ATOM   1705  OE1 GLU   210      10.365 -11.638 -17.970  1.00 81.72           O  
ATOM   1706  OE2 GLU   210      12.006 -10.319 -18.606  1.00 81.72           O  
ATOM   1707  N   SER   211       8.248  -6.147 -17.574  1.00 90.13           N  
ATOM   1708  CA  SER   211       8.159  -5.458 -16.291  1.00 90.13           C  
ATOM   1709  C   SER   211       8.838  -6.258 -15.185  1.00 90.13           C  
ATOM   1710  O   SER   211       9.040  -7.466 -15.319  1.00 90.13           O  
ATOM   1711  CB  SER   211       6.697  -5.201 -15.921  1.00 90.13           C  
ATOM   1712  OG  SER   211       6.089  -4.324 -16.854  1.00 90.13           O  
ATOM   1713  N   GLU   212       9.248  -5.551 -14.281  1.00 93.22           N  
ATOM   1714  CA  GLU   212       9.943  -6.203 -13.176  1.00 93.22           C  
ATOM   1715  C   GLU   212       9.175  -6.041 -11.868  1.00 93.22           C  
ATOM   1716  O   GLU   212       8.724  -4.941 -11.539  1.00 93.22           O  
ATOM   1717  CB  GLU   212      11.360  -5.643 -13.026  1.00 93.22           C  
ATOM   1718  CG  GLU   212      12.209  -6.382 -12.001  1.00 93.22           C  
ATOM   1719  CD  GLU   212      13.642  -5.881 -11.936  1.00 93.22           C  
ATOM   1720  OE1 GLU   212      14.411  -6.353 -11.069  1.00 93.22           O  
ATOM   1721  OE2 GLU   212      13.999  -5.008 -12.759  1.00 93.22           O  
ATOM   1722  N   PHE   213       9.007  -7.095 -11.168  1.00 96.22           N  
ATOM   1723  CA  PHE   213       8.475  -7.160  -9.812  1.00 96.22           C  
ATOM   1724  C   PHE   213       9.551  -7.602  -8.828  1.00 96.22           C  
ATOM   1725  O   PHE   213       9.942  -8.771  -8.811  1.00 96.22           O  
ATOM   1726  CB  PHE   213       7.280  -8.117  -9.747  1.00 96.22           C  
ATOM   1727  CG  PHE   213       6.058  -7.611 -10.466  1.00 96.22           C  
ATOM   1728  CD1 PHE   213       4.928  -7.222  -9.756  1.00 96.22           C  
ATOM   1729  CD2 PHE   213       6.039  -7.524 -11.852  1.00 96.22           C  
ATOM   1730  CE1 PHE   213       3.796  -6.753 -10.418  1.00 96.22           C  
ATOM   1731  CE2 PHE   213       4.911  -7.057 -12.521  1.00 96.22           C  
ATOM   1732  CZ  PHE   213       3.790  -6.673 -11.802  1.00 96.22           C  
ATOM   1733  N   TYR   214      10.053  -6.684  -8.075  1.00 96.60           N  
ATOM   1734  CA  TYR   214      11.128  -6.921  -7.119  1.00 96.60           C  
ATOM   1735  C   TYR   214      10.606  -6.878  -5.688  1.00 96.60           C  
ATOM   1736  O   TYR   214      10.177  -5.825  -5.208  1.00 96.60           O  
ATOM   1737  CB  TYR   214      12.244  -5.887  -7.298  1.00 96.60           C  
ATOM   1738  CG  TYR   214      13.433  -6.114  -6.395  1.00 96.60           C  
ATOM   1739  CD1 TYR   214      13.829  -5.145  -5.476  1.00 96.60           C  
ATOM   1740  CD2 TYR   214      14.162  -7.297  -6.459  1.00 96.60           C  
ATOM   1741  CE1 TYR   214      14.925  -5.348  -4.643  1.00 96.60           C  
ATOM   1742  CE2 TYR   214      15.259  -7.511  -5.631  1.00 96.60           C  
ATOM   1743  CZ  TYR   214      15.632  -6.533  -4.728  1.00 96.60           C  
ATOM   1744  OH  TYR   214      16.718  -6.740  -3.906  1.00 96.60           O  
ATOM   1745  N   LEU   215      10.622  -8.020  -5.048  1.00 96.66           N  
ATOM   1746  CA  LEU   215      10.126  -8.134  -3.681  1.00 96.66           C  
ATOM   1747  C   LEU   215      11.246  -8.533  -2.727  1.00 96.66           C  
ATOM   1748  O   LEU   215      11.795  -9.633  -2.832  1.00 96.66           O  
ATOM   1749  CB  LEU   215       8.988  -9.156  -3.607  1.00 96.66           C  
ATOM   1750  CG  LEU   215       7.696  -8.787  -4.339  1.00 96.66           C  
ATOM   1751  CD1 LEU   215       7.885  -8.919  -5.847  1.00 96.66           C  
ATOM   1752  CD2 LEU   215       6.542  -9.662  -3.860  1.00 96.66           C  
ATOM   1753  N   TYR   216      11.606  -7.660  -1.946  1.00 93.67           N  
ATOM   1754  CA  TYR   216      12.608  -7.924  -0.920  1.00 93.67           C  
ATOM   1755  C   TYR   216      12.021  -7.744   0.475  1.00 93.67           C  
ATOM   1756  O   TYR   216      11.398  -6.721   0.766  1.00 93.67           O  
ATOM   1757  CB  TYR   216      13.818  -7.002  -1.099  1.00 93.67           C  
ATOM   1758  CG  TYR   216      14.721  -6.943   0.109  1.00 93.67           C  
ATOM   1759  CD1 TYR   216      14.705  -5.842   0.961  1.00 93.67           C  
ATOM   1760  CD2 TYR   216      15.592  -7.987   0.399  1.00 93.67           C  
ATOM   1761  CE1 TYR   216      15.537  -5.782   2.075  1.00 93.67           C  
ATOM   1762  CE2 TYR   216      16.429  -7.938   1.510  1.00 93.67           C  
ATOM   1763  CZ  TYR   216      16.393  -6.833   2.341  1.00 93.67           C  
ATOM   1764  OH  TYR   216      17.219  -6.779   3.441  1.00 93.67           O  
ATOM   1765  N   SER   217      12.218  -8.772   1.353  1.00 92.99           N  
ATOM   1766  CA  SER   217      11.767  -8.651   2.736  1.00 92.99           C  
ATOM   1767  C   SER   217      12.608  -9.514   3.669  1.00 92.99           C  
ATOM   1768  O   SER   217      13.039 -10.606   3.293  1.00 92.99           O  
ATOM   1769  CB  SER   217      10.293  -9.041   2.855  1.00 92.99           C  
ATOM   1770  OG  SER   217       9.850  -8.927   4.197  1.00 92.99           O  
ATOM   1771  N   ASP   218      12.855  -8.960   4.798  1.00 89.66           N  
ATOM   1772  CA  ASP   218      13.587  -9.706   5.818  1.00 89.66           C  
ATOM   1773  C   ASP   218      12.641 -10.567   6.653  1.00 89.66           C  
ATOM   1774  O   ASP   218      13.059 -11.184   7.635  1.00 89.66           O  
ATOM   1775  CB  ASP   218      14.368  -8.752   6.724  1.00 89.66           C  
ATOM   1776  CG  ASP   218      13.482  -7.727   7.409  1.00 89.66           C  
ATOM   1777  OD1 ASP   218      12.274  -7.657   7.096  1.00 89.66           O  
ATOM   1778  OD2 ASP   218      13.997  -6.979   8.269  1.00 89.66           O  
ATOM   1779  N   MET   219      11.304 -10.535   6.438  1.00 90.82           N  
ATOM   1780  CA  MET   219      10.237 -11.367   6.986  1.00 90.82           C  
ATOM   1781  C   MET   219       9.246 -11.767   5.898  1.00 90.82           C  
ATOM   1782  O   MET   219       9.282 -11.228   4.791  1.00 90.82           O  
ATOM   1783  CB  MET   219       9.508 -10.635   8.114  1.00 90.82           C  
ATOM   1784  CG  MET   219       8.850  -9.337   7.677  1.00 90.82           C  
ATOM   1785  SD  MET   219       7.833  -8.582   9.005  1.00 90.82           S  
ATOM   1786  CE  MET   219       8.882  -8.926  10.446  1.00 90.82           C  
ATOM   1787  N   PRO   220       8.370 -12.732   6.247  1.00 93.66           N  
ATOM   1788  CA  PRO   220       7.382 -13.072   5.221  1.00 93.66           C  
ATOM   1789  C   PRO   220       6.513 -11.882   4.821  1.00 93.66           C  
ATOM   1790  O   PRO   220       6.091 -11.104   5.681  1.00 93.66           O  
ATOM   1791  CB  PRO   220       6.540 -14.162   5.890  1.00 93.66           C  
ATOM   1792  CG  PRO   220       7.445 -14.769   6.914  1.00 93.66           C  
ATOM   1793  CD  PRO   220       8.322 -13.688   7.477  1.00 93.66           C  
ATOM   1794  N   ILE   221       6.304 -11.646   3.570  1.00 95.97           N  
ATOM   1795  CA  ILE   221       5.500 -10.557   3.025  1.00 95.97           C  
ATOM   1796  C   ILE   221       4.029 -10.779   3.370  1.00 95.97           C  
ATOM   1797  O   ILE   221       3.306  -9.828   3.677  1.00 95.97           O  
ATOM   1798  CB  ILE   221       5.678 -10.434   1.495  1.00 95.97           C  
ATOM   1799  CG1 ILE   221       7.102  -9.974   1.159  1.00 95.97           C  
ATOM   1800  CG2 ILE   221       4.639  -9.475   0.906  1.00 95.97           C  
ATOM   1801  CD1 ILE   221       7.440 -10.042  -0.324  1.00 95.97           C  
ATOM   1802  N   ALA   222       3.542 -12.054   3.402  1.00 97.14           N  
ATOM   1803  CA  ALA   222       2.172 -12.486   3.668  1.00 97.14           C  
ATOM   1804  C   ALA   222       2.136 -13.938   4.134  1.00 97.14           C  
ATOM   1805  O   ALA   222       3.072 -14.701   3.883  1.00 97.14           O  
ATOM   1806  CB  ALA   222       1.308 -12.309   2.422  1.00 97.14           C  
ATOM   1807  N   LYS   223       1.119 -14.224   4.864  1.00 96.96           N  
ATOM   1808  CA  LYS   223       0.887 -15.638   5.147  1.00 96.96           C  
ATOM   1809  C   LYS   223       0.612 -16.417   3.864  1.00 96.96           C  
ATOM   1810  O   LYS   223       1.109 -17.532   3.690  1.00 96.96           O  
ATOM   1811  CB  LYS   223      -0.279 -15.806   6.122  1.00 96.96           C  
ATOM   1812  CG  LYS   223      -0.027 -15.207   7.498  1.00 96.96           C  
ATOM   1813  CD  LYS   223      -1.200 -15.453   8.438  1.00 96.96           C  
ATOM   1814  CE  LYS   223      -0.974 -14.804   9.797  1.00 96.96           C  
ATOM   1815  NZ  LYS   223      -2.127 -15.033  10.719  1.00 96.96           N  
ATOM   1816  N   PHE   224      -0.169 -15.771   2.990  1.00 97.96           N  
ATOM   1817  CA  PHE   224      -0.418 -16.299   1.653  1.00 97.96           C  
ATOM   1818  C   PHE   224      -0.083 -15.260   0.590  1.00 97.96           C  
ATOM   1819  O   PHE   224      -0.817 -14.285   0.415  1.00 97.96           O  
ATOM   1820  CB  PHE   224      -1.877 -16.743   1.512  1.00 97.96           C  
ATOM   1821  CG  PHE   224      -2.168 -17.477   0.231  1.00 97.96           C  
ATOM   1822  CD1 PHE   224      -2.710 -16.810  -0.860  1.00 97.96           C  
ATOM   1823  CD2 PHE   224      -1.897 -18.834   0.118  1.00 97.96           C  
ATOM   1824  CE1 PHE   224      -2.980 -17.486  -2.048  1.00 97.96           C  
ATOM   1825  CE2 PHE   224      -2.164 -19.517  -1.065  1.00 97.96           C  
ATOM   1826  CZ  PHE   224      -2.706 -18.841  -2.146  1.00 97.96           C  
ATOM   1827  N   LEU   225       1.058 -15.481  -0.096  1.00 98.08           N  
ATOM   1828  CA  LEU   225       1.515 -14.593  -1.160  1.00 98.08           C  
ATOM   1829  C   LEU   225       1.217 -15.189  -2.531  1.00 98.08           C  
ATOM   1830  O   LEU   225       1.722 -16.263  -2.869  1.00 98.08           O  
ATOM   1831  CB  LEU   225       3.015 -14.321  -1.023  1.00 98.08           C  
ATOM   1832  CG  LEU   225       3.637 -13.405  -2.078  1.00 98.08           C  
ATOM   1833  CD1 LEU   225       3.010 -12.017  -2.010  1.00 98.08           C  
ATOM   1834  CD2 LEU   225       5.149 -13.324  -1.892  1.00 98.08           C  
ATOM   1835  N   ASP   226       0.339 -14.530  -3.288  1.00 98.42           N  
ATOM   1836  CA  ASP   226      -0.065 -14.965  -4.622  1.00 98.42           C  
ATOM   1837  C   ASP   226       0.340 -13.941  -5.680  1.00 98.42           C  
ATOM   1838  O   ASP   226      -0.234 -12.853  -5.750  1.00 98.42           O  
ATOM   1839  CB  ASP   226      -1.576 -15.204  -4.674  1.00 98.42           C  
ATOM   1840  CG  ASP   226      -2.024 -15.888  -5.953  1.00 98.42           C  
ATOM   1841  OD1 ASP   226      -1.186 -16.106  -6.855  1.00 98.42           O  
ATOM   1842  OD2 ASP   226      -3.227 -16.210  -6.062  1.00 98.42           O  
ATOM   1843  N   ILE   227       1.300 -14.267  -6.490  1.00 98.12           N  
ATOM   1844  CA  ILE   227       1.803 -13.386  -7.538  1.00 98.12           C  
ATOM   1845  C   ILE   227       1.432 -13.950  -8.908  1.00 98.12           C  
ATOM   1846  O   ILE   227       1.907 -15.020  -9.295  1.00 98.12           O  
ATOM   1847  CB  ILE   227       3.333 -13.198  -7.432  1.00 98.12           C  
ATOM   1848  CG1 ILE   227       3.711 -12.668  -6.044  1.00 98.12           C  
ATOM   1849  CG2 ILE   227       3.840 -12.262  -8.533  1.00 98.12           C  
ATOM   1850  CD1 ILE   227       5.212 -12.607  -5.793  1.00 98.12           C  
ATOM   1851  N   GLU   228       0.589 -13.311  -9.655  1.00 97.38           N  
ATOM   1852  CA  GLU   228       0.178 -13.672 -11.008  1.00 97.38           C  
ATOM   1853  C   GLU   228       0.627 -12.621 -12.020  1.00 97.38           C  
ATOM   1854  O   GLU   228      -0.127 -11.700 -12.343  1.00 97.38           O  
ATOM   1855  CB  GLU   228      -1.340 -13.855 -11.079  1.00 97.38           C  
ATOM   1856  CG  GLU   228      -1.818 -14.541 -12.351  1.00 97.38           C  
ATOM   1857  CD  GLU   228      -3.301 -14.878 -12.329  1.00 97.38           C  
ATOM   1858  OE1 GLU   228      -3.816 -15.414 -13.337  1.00 97.38           O  
ATOM   1859  OE2 GLU   228      -3.953 -14.603 -11.297  1.00 97.38           O  
ATOM   1860  N   VAL   229       1.798 -12.749 -12.557  1.00 95.77           N  
ATOM   1861  CA  VAL   229       2.399 -11.813 -13.501  1.00 95.77           C  
ATOM   1862  C   VAL   229       3.073 -12.582 -14.635  1.00 95.77           C  
ATOM   1863  O   VAL   229       4.294 -12.515 -14.799  1.00 95.77           O  
ATOM   1864  CB  VAL   229       3.419 -10.883 -12.807  1.00 95.77           C  
ATOM   1865  CG1 VAL   229       2.710  -9.904 -11.873  1.00 95.77           C  
ATOM   1866  CG2 VAL   229       4.453 -11.706 -12.039  1.00 95.77           C  
ATOM   1867  N   PRO   230       2.274 -13.293 -15.479  1.00 94.04           N  
ATOM   1868  CA  PRO   230       2.789 -14.264 -16.448  1.00 94.04           C  
ATOM   1869  C   PRO   230       3.676 -13.622 -17.512  1.00 94.04           C  
ATOM   1870  O   PRO   230       4.407 -14.322 -18.217  1.00 94.04           O  
ATOM   1871  CB  PRO   230       1.519 -14.845 -17.073  1.00 94.04           C  
ATOM   1872  CG  PRO   230       0.476 -13.795 -16.867  1.00 94.04           C  
ATOM   1873  CD  PRO   230       0.712 -13.144 -15.535  1.00 94.04           C  
ATOM   1874  N   ASN   231       3.609 -12.252 -17.511  1.00 91.82           N  
ATOM   1875  CA  ASN   231       4.420 -11.615 -18.544  1.00 91.82           C  
ATOM   1876  C   ASN   231       5.598 -10.855 -17.942  1.00 91.82           C  
ATOM   1877  O   ASN   231       6.263 -10.083 -18.635  1.00 91.82           O  
ATOM   1878  CB  ASN   231       3.563 -10.678 -19.398  1.00 91.82           C  
ATOM   1879  CG  ASN   231       2.410 -11.394 -20.073  1.00 91.82           C  
ATOM   1880  OD1 ASN   231       2.605 -12.396 -20.766  1.00 91.82           O  
ATOM   1881  ND2 ASN   231       1.199 -10.887 -19.875  1.00 91.82           N  
ATOM   1882  N   SER   232       5.799 -11.008 -16.659  1.00 93.88           N  
ATOM   1883  CA  SER   232       6.812 -10.179 -16.014  1.00 93.88           C  
ATOM   1884  C   SER   232       7.861 -11.034 -15.312  1.00 93.88           C  
ATOM   1885  O   SER   232       7.660 -12.235 -15.114  1.00 93.88           O  
ATOM   1886  CB  SER   232       6.164  -9.225 -15.009  1.00 93.88           C  
ATOM   1887  OG  SER   232       5.263  -8.345 -15.660  1.00 93.88           O  
ATOM   1888  N   LYS   233       8.969 -10.378 -15.052  1.00 93.93           N  
ATOM   1889  CA  LYS   233      10.044 -10.951 -14.248  1.00 93.93           C  
ATOM   1890  C   LYS   233       9.806 -10.711 -12.760  1.00 93.93           C  
ATOM   1891  O   LYS   233       9.409  -9.615 -12.359  1.00 93.93           O  
ATOM   1892  CB  LYS   233      11.395 -10.368 -14.664  1.00 93.93           C  
ATOM   1893  CG  LYS   233      12.573 -10.898 -13.860  1.00 93.93           C  
ATOM   1894  CD  LYS   233      13.889 -10.289 -14.327  1.00 93.93           C  
ATOM   1895  CE  LYS   233      15.066 -10.803 -13.508  1.00 93.93           C  
ATOM   1896  NZ  LYS   233      16.364 -10.252 -13.998  1.00 93.93           N  
ATOM   1897  N   VAL   234      10.033 -11.733 -11.949  1.00 96.36           N  
ATOM   1898  CA  VAL   234       9.919 -11.613 -10.500  1.00 96.36           C  
ATOM   1899  C   VAL   234      11.282 -11.849  -9.852  1.00 96.36           C  
ATOM   1900  O   VAL   234      11.955 -12.838 -10.151  1.00 96.36           O  
ATOM   1901  CB  VAL   234       8.879 -12.602  -9.928  1.00 96.36           C  
ATOM   1902  CG1 VAL   234       8.903 -12.589  -8.401  1.00 96.36           C  
ATOM   1903  CG2 VAL   234       7.482 -12.266 -10.447  1.00 96.36           C  
ATOM   1904  N   ARG   235      11.666 -10.931  -9.073  1.00 95.13           N  
ATOM   1905  CA  ARG   235      12.806 -11.113  -8.179  1.00 95.13           C  
ATOM   1906  C   ARG   235      12.353 -11.204  -6.726  1.00 95.13           C  
ATOM   1907  O   ARG   235      11.829 -10.236  -6.171  1.00 95.13           O  
ATOM   1908  CB  ARG   235      13.807  -9.968  -8.344  1.00 95.13           C  
ATOM   1909  CG  ARG   235      15.093 -10.155  -7.556  1.00 95.13           C  
ATOM   1910  CD  ARG   235      16.040  -8.976  -7.732  1.00 95.13           C  
ATOM   1911  NE  ARG   235      16.612  -8.939  -9.076  1.00 95.13           N  
ATOM   1912  CZ  ARG   235      17.791  -8.406  -9.384  1.00 95.13           C  
ATOM   1913  NH1 ARG   235      18.550  -7.852  -8.445  1.00 95.13           N  
ATOM   1914  NH2 ARG   235      18.215  -8.427 -10.639  1.00 95.13           N  
ATOM   1915  N   LEU   236      12.573 -12.338  -6.201  1.00 94.16           N  
ATOM   1916  CA  LEU   236      12.131 -12.615  -4.838  1.00 94.16           C  
ATOM   1917  C   LEU   236      13.324 -12.836  -3.914  1.00 94.16           C  
ATOM   1918  O   LEU   236      14.078 -13.796  -4.086  1.00 94.16           O  
ATOM   1919  CB  LEU   236      11.216 -13.842  -4.811  1.00 94.16           C  
ATOM   1920  CG  LEU   236      10.543 -14.156  -3.473  1.00 94.16           C  
ATOM   1921  CD1 LEU   236       9.604 -13.023  -3.074  1.00 94.16           C  
ATOM   1922  CD2 LEU   236       9.789 -15.480  -3.552  1.00 94.16           C  
ATOM   1923  N   ASP   237      13.504 -11.941  -3.007  1.00 91.76           N  
ATOM   1924  CA  ASP   237      14.533 -12.021  -1.976  1.00 91.76           C  
ATOM   1925  C   ASP   237      13.911 -12.178  -0.590  1.00 91.76           C  
ATOM   1926  O   ASP   237      13.459 -11.199   0.007  1.00 91.76           O  
ATOM   1927  CB  ASP   237      15.429 -10.782  -2.013  1.00 91.76           C  
ATOM   1928  CG  ASP   237      16.657 -10.910  -1.130  1.00 91.76           C  
ATOM   1929  OD1 ASP   237      16.742 -11.875  -0.339  1.00 91.76           O  
ATOM   1930  OD2 ASP   237      17.547 -10.037  -1.222  1.00 91.76           O  
ATOM   1931  N   ILE   238      13.867 -13.368  -0.033  1.00 90.35           N  
ATOM   1932  CA  ILE   238      13.195 -13.675   1.225  1.00 90.35           C  
ATOM   1933  C   ILE   238      14.115 -14.510   2.112  1.00 90.35           C  
ATOM   1934  O   ILE   238      15.047 -15.150   1.620  1.00 90.35           O  
ATOM   1935  CB  ILE   238      11.861 -14.417   0.986  1.00 90.35           C  
ATOM   1936  CG1 ILE   238      12.092 -15.669   0.131  1.00 90.35           C  
ATOM   1937  CG2 ILE   238      10.836 -13.488   0.329  1.00 90.35           C  
ATOM   1938  CD1 ILE   238      10.855 -16.540  -0.039  1.00 90.35           C  
ATOM   1939  N   PRO   239      13.986 -14.420   3.385  1.00 87.74           N  
ATOM   1940  CA  PRO   239      14.855 -15.101   4.348  1.00 87.74           C  
ATOM   1941  C   PRO   239      14.504 -16.578   4.518  1.00 87.74           C  
ATOM   1942  O   PRO   239      13.875 -16.956   5.509  1.00 87.74           O  
ATOM   1943  CB  PRO   239      14.614 -14.330   5.648  1.00 87.74           C  
ATOM   1944  CG  PRO   239      13.205 -13.840   5.546  1.00 87.74           C  
ATOM   1945  CD  PRO   239      12.910 -13.534   4.106  1.00 87.74           C  
ATOM   1946  N   VAL   240      14.913 -17.448   3.621  1.00 86.39           N  
ATOM   1947  CA  VAL   240      14.516 -18.849   3.536  1.00 86.39           C  
ATOM   1948  C   VAL   240      15.149 -19.637   4.681  1.00 86.39           C  
ATOM   1949  O   VAL   240      14.746 -20.768   4.962  1.00 86.39           O  
ATOM   1950  CB  VAL   240      14.914 -19.470   2.178  1.00 86.39           C  
ATOM   1951  CG1 VAL   240      14.133 -18.820   1.037  1.00 86.39           C  
ATOM   1952  CG2 VAL   240      16.418 -19.331   1.949  1.00 86.39           C  
ATOM   1953  N   ASN   241      16.135 -18.999   5.356  1.00 82.96           N  
ATOM   1954  CA  ASN   241      16.771 -19.717   6.455  1.00 82.96           C  
ATOM   1955  C   ASN   241      16.092 -19.417   7.788  1.00 82.96           C  
ATOM   1956  O   ASN   241      16.393 -20.052   8.800  1.00 82.96           O  
ATOM   1957  CB  ASN   241      18.261 -19.375   6.530  1.00 82.96           C  
ATOM   1958  CG  ASN   241      19.031 -19.854   5.315  1.00 82.96           C  
ATOM   1959  OD1 ASN   241      18.738 -20.915   4.758  1.00 82.96           O  
ATOM   1960  ND2 ASN   241      20.021 -19.075   4.896  1.00 82.96           N  
ATOM   1961  N   LYS   242      15.173 -18.457   7.740  1.00 85.58           N  
ATOM   1962  CA  LYS   242      14.525 -18.060   8.987  1.00 85.58           C  
ATOM   1963  C   LYS   242      13.083 -18.557   9.040  1.00 85.58           C  
ATOM   1964  O   LYS   242      12.544 -18.799  10.122  1.00 85.58           O  
ATOM   1965  CB  LYS   242      14.561 -16.539   9.150  1.00 85.58           C  
ATOM   1966  CG  LYS   242      14.107 -16.053  10.518  1.00 85.58           C  
ATOM   1967  CD  LYS   242      14.315 -14.552  10.675  1.00 85.58           C  
ATOM   1968  CE  LYS   242      13.792 -14.051  12.015  1.00 85.58           C  
ATOM   1969  NZ  LYS   242      14.043 -12.590  12.197  1.00 85.58           N  
ATOM   1970  N   TYR   243      12.471 -18.672   7.868  1.00 89.02           N  
ATOM   1971  CA  TYR   243      11.061 -19.036   7.785  1.00 89.02           C  
ATOM   1972  C   TYR   243      10.853 -20.194   6.816  1.00 89.02           C  
ATOM   1973  O   TYR   243      11.631 -20.373   5.876  1.00 89.02           O  
ATOM   1974  CB  TYR   243      10.219 -17.833   7.348  1.00 89.02           C  
ATOM   1975  CG  TYR   243      10.316 -16.654   8.285  1.00 89.02           C  
ATOM   1976  CD1 TYR   243       9.548 -16.597   9.446  1.00 89.02           C  
ATOM   1977  CD2 TYR   243      11.173 -15.594   8.011  1.00 89.02           C  
ATOM   1978  CE1 TYR   243       9.632 -15.511  10.311  1.00 89.02           C  
ATOM   1979  CE2 TYR   243      11.265 -14.503   8.869  1.00 89.02           C  
ATOM   1980  CZ  TYR   243      10.492 -14.471  10.015  1.00 89.02           C  
ATOM   1981  OH  TYR   243      10.579 -13.393  10.867  1.00 89.02           O  
ATOM   1982  N   LYS   244       9.790 -20.948   7.065  1.00 90.74           N  
ATOM   1983  CA  LYS   244       9.380 -22.037   6.183  1.00 90.74           C  
ATOM   1984  C   LYS   244       8.429 -21.540   5.099  1.00 90.74           C  
ATOM   1985  O   LYS   244       7.366 -20.993   5.402  1.00 90.74           O  
ATOM   1986  CB  LYS   244       8.718 -23.158   6.987  1.00 90.74           C  
ATOM   1987  CG  LYS   244       9.682 -23.943   7.865  1.00 90.74           C  
ATOM   1988  CD  LYS   244       8.982 -25.096   8.572  1.00 90.74           C  
ATOM   1989  CE  LYS   244       9.955 -25.910   9.414  1.00 90.74           C  
ATOM   1990  NZ  LYS   244       9.270 -27.034  10.119  1.00 90.74           N  
ATOM   1991  N   PHE   245       8.808 -21.675   3.917  1.00 92.90           N  
ATOM   1992  CA  PHE   245       8.006 -21.247   2.777  1.00 92.90           C  
ATOM   1993  C   PHE   245       7.615 -22.439   1.912  1.00 92.90           C  
ATOM   1994  O   PHE   245       8.479 -23.126   1.365  1.00 92.90           O  
ATOM   1995  CB  PHE   245       8.770 -20.217   1.937  1.00 92.90           C  
ATOM   1996  CG  PHE   245       9.082 -18.943   2.675  1.00 92.90           C  
ATOM   1997  CD1 PHE   245       8.121 -17.949   2.811  1.00 92.90           C  
ATOM   1998  CD2 PHE   245      10.337 -18.741   3.234  1.00 92.90           C  
ATOM   1999  CE1 PHE   245       8.407 -16.768   3.493  1.00 92.90           C  
ATOM   2000  CE2 PHE   245      10.630 -17.564   3.918  1.00 92.90           C  
ATOM   2001  CZ  PHE   245       9.664 -16.579   4.046  1.00 92.90           C  
ATOM   2002  N   ASN   246       6.356 -22.706   1.841  1.00 92.98           N  
ATOM   2003  CA  ASN   246       5.780 -23.657   0.896  1.00 92.98           C  
ATOM   2004  C   ASN   246       5.433 -22.988  -0.431  1.00 92.98           C  
ATOM   2005  O   ASN   246       4.504 -22.181  -0.501  1.00 92.98           O  
ATOM   2006  CB  ASN   246       4.540 -24.324   1.494  1.00 92.98           C  
ATOM   2007  CG  ASN   246       4.072 -25.518   0.685  1.00 92.98           C  
ATOM   2008  OD1 ASN   246       4.713 -25.912  -0.292  1.00 92.98           O  
ATOM   2009  ND2 ASN   246       2.950 -26.103   1.087  1.00 92.98           N  
ATOM   2010  N   CYS   247       6.035 -23.411  -1.478  1.00 93.93           N  
ATOM   2011  CA  CYS   247       5.980 -22.665  -2.730  1.00 93.93           C  
ATOM   2012  C   CYS   247       5.318 -23.489  -3.828  1.00 93.93           C  
ATOM   2013  O   CYS   247       5.438 -24.716  -3.847  1.00 93.93           O  
ATOM   2014  CB  CYS   247       7.384 -22.249  -3.168  1.00 93.93           C  
ATOM   2015  SG  CYS   247       8.192 -21.104  -2.029  1.00 93.93           S  
ATOM   2016  N   ASP   248       4.554 -22.922  -4.533  1.00 95.82           N  
ATOM   2017  CA  ASP   248       4.019 -23.365  -5.817  1.00 95.82           C  
ATOM   2018  C   ASP   248       4.334 -22.358  -6.920  1.00 95.82           C  
ATOM   2019  O   ASP   248       3.593 -21.393  -7.117  1.00 95.82           O  
ATOM   2020  CB  ASP   248       2.508 -23.586  -5.721  1.00 95.82           C  
ATOM   2021  CG  ASP   248       1.928 -24.258  -6.953  1.00 95.82           C  
ATOM   2022  OD1 ASP   248       2.685 -24.545  -7.905  1.00 95.82           O  
ATOM   2023  OD2 ASP   248       0.702 -24.501  -6.972  1.00 95.82           O  
ATOM   2024  N   ILE   249       5.460 -22.535  -7.561  1.00 95.81           N  
ATOM   2025  CA  ILE   249       6.035 -21.550  -8.471  1.00 95.81           C  
ATOM   2026  C   ILE   249       6.049 -22.107  -9.893  1.00 95.81           C  
ATOM   2027  O   ILE   249       6.475 -23.242 -10.118  1.00 95.81           O  
ATOM   2028  CB  ILE   249       7.463 -21.147  -8.039  1.00 95.81           C  
ATOM   2029  CG1 ILE   249       7.439 -20.507  -6.646  1.00 95.81           C  
ATOM   2030  CG2 ILE   249       8.091 -20.200  -9.067  1.00 95.81           C  
ATOM   2031  CD1 ILE   249       8.819 -20.301  -6.036  1.00 95.81           C  
ATOM   2032  N   LYS   250       5.551 -21.366 -10.796  1.00 95.95           N  
ATOM   2033  CA  LYS   250       5.610 -21.649 -12.227  1.00 95.95           C  
ATOM   2034  C   LYS   250       6.205 -20.473 -12.997  1.00 95.95           C  
ATOM   2035  O   LYS   250       5.752 -19.336 -12.850  1.00 95.95           O  
ATOM   2036  CB  LYS   250       4.217 -21.978 -12.767  1.00 95.95           C  
ATOM   2037  CG  LYS   250       3.578 -23.201 -12.126  1.00 95.95           C  
ATOM   2038  CD  LYS   250       2.167 -23.434 -12.651  1.00 95.95           C  
ATOM   2039  CE  LYS   250       1.504 -24.623 -11.968  1.00 95.95           C  
ATOM   2040  NZ  LYS   250       0.104 -24.827 -12.446  1.00 95.95           N  
ATOM   2041  N   SER   251       7.227 -20.760 -13.675  1.00 95.28           N  
ATOM   2042  CA  SER   251       7.879 -19.763 -14.518  1.00 95.28           C  
ATOM   2043  C   SER   251       8.065 -20.279 -15.941  1.00 95.28           C  
ATOM   2044  O   SER   251       8.352 -21.460 -16.146  1.00 95.28           O  
ATOM   2045  CB  SER   251       9.234 -19.366 -13.930  1.00 95.28           C  
ATOM   2046  OG  SER   251       9.890 -18.428 -14.766  1.00 95.28           O  
ATOM   2047  N   LYS   252       7.766 -19.421 -16.865  1.00 92.99           N  
ATOM   2048  CA  LYS   252       7.947 -19.823 -18.257  1.00 92.99           C  
ATOM   2049  C   LYS   252       9.416 -20.103 -18.562  1.00 92.99           C  
ATOM   2050  O   LYS   252       9.739 -21.080 -19.242  1.00 92.99           O  
ATOM   2051  CB  LYS   252       7.413 -18.745 -19.201  1.00 92.99           C  
ATOM   2052  CG  LYS   252       5.897 -18.621 -19.204  1.00 92.99           C  
ATOM   2053  CD  LYS   252       5.423 -17.576 -20.206  1.00 92.99           C  
ATOM   2054  CE  LYS   252       3.911 -17.402 -20.162  1.00 92.99           C  
ATOM   2055  NZ  LYS   252       3.451 -16.312 -21.073  1.00 92.99           N  
ATOM   2056  N   GLU   253      10.296 -19.190 -17.998  1.00 90.52           N  
ATOM   2057  CA  GLU   253      11.733 -19.393 -18.155  1.00 90.52           C  
ATOM   2058  C   GLU   253      12.332 -20.070 -16.926  1.00 90.52           C  
ATOM   2059  O   GLU   253      11.652 -20.244 -15.913  1.00 90.52           O  
ATOM   2060  CB  GLU   253      12.439 -18.061 -18.419  1.00 90.52           C  
ATOM   2061  CG  GLU   253      11.971 -17.357 -19.685  1.00 90.52           C  
ATOM   2062  CD  GLU   253      12.757 -16.093 -19.994  1.00 90.52           C  
ATOM   2063  OE1 GLU   253      12.551 -15.500 -21.077  1.00 90.52           O  
ATOM   2064  OE2 GLU   253      13.586 -15.694 -19.147  1.00 90.52           O  
ATOM   2065  N   ALA   254      13.639 -20.432 -17.087  1.00 85.04           N  
ATOM   2066  CA  ALA   254      14.309 -21.137 -15.998  1.00 85.04           C  
ATOM   2067  C   ALA   254      14.433 -20.249 -14.763  1.00 85.04           C  
ATOM   2068  O   ALA   254      14.689 -19.048 -14.878  1.00 85.04           O  
ATOM   2069  CB  ALA   254      15.688 -21.619 -16.444  1.00 85.04           C  
ATOM   2070  N   ILE   255      14.214 -20.831 -13.667  1.00 87.06           N  
ATOM   2071  CA  ILE   255      14.347 -20.193 -12.362  1.00 87.06           C  
ATOM   2072  C   ILE   255      15.820 -20.131 -11.965  1.00 87.06           C  
ATOM   2073  O   ILE   255      16.549 -21.116 -12.105  1.00 87.06           O  
ATOM   2074  CB  ILE   255      13.531 -20.939 -11.282  1.00 87.06           C  
ATOM   2075  CG1 ILE   255      12.041 -20.934 -11.640  1.00 87.06           C  
ATOM   2076  CG2 ILE   255      13.766 -20.317  -9.902  1.00 87.06           C  
ATOM   2077  CD1 ILE   255      11.197 -21.877 -10.792  1.00 87.06           C  
ATOM   2078  N   GLU   256      16.240 -18.975 -11.556  1.00 83.06           N  
ATOM   2079  CA  GLU   256      17.614 -18.766 -11.108  1.00 83.06           C  
ATOM   2080  C   GLU   256      17.668 -18.468  -9.613  1.00 83.06           C  
ATOM   2081  O   GLU   256      16.836 -17.721  -9.093  1.00 83.06           O  
ATOM   2082  CB  GLU   256      18.269 -17.628 -11.895  1.00 83.06           C  
ATOM   2083  CG  GLU   256      18.420 -17.916 -13.382  1.00 83.06           C  
ATOM   2084  CD  GLU   256      19.094 -16.787 -14.147  1.00 83.06           C  
ATOM   2085  OE1 GLU   256      19.284 -16.916 -15.378  1.00 83.06           O  
ATOM   2086  OE2 GLU   256      19.435 -15.766 -13.509  1.00 83.06           O  
ATOM   2087  N   GLU   257      18.481 -19.065  -8.913  1.00 78.46           N  
ATOM   2088  CA  GLU   257      18.687 -18.827  -7.488  1.00 78.46           C  
ATOM   2089  C   GLU   257      20.072 -18.243  -7.221  1.00 78.46           C  
ATOM   2090  O   GLU   257      21.062 -18.687  -7.806  1.00 78.46           O  
ATOM   2091  CB  GLU   257      18.500 -20.121  -6.693  1.00 78.46           C  
ATOM   2092  CG  GLU   257      18.608 -19.939  -5.186  1.00 78.46           C  
ATOM   2093  CD  GLU   257      18.489 -21.243  -4.414  1.00 78.46           C  
ATOM   2094  OE1 GLU   257      18.597 -21.222  -3.167  1.00 78.46           O  
ATOM   2095  OE2 GLU   257      18.288 -22.294  -5.061  1.00 78.46           O  
ATOM   2096  N   PHE   258      20.051 -17.174  -6.393  1.00 68.72           N  
ATOM   2097  CA  PHE   258      21.297 -16.554  -5.960  1.00 68.72           C  
ATOM   2098  C   PHE   258      21.449 -16.644  -4.446  1.00 68.72           C  
ATOM   2099  O   PHE   258      20.472 -16.493  -3.709  1.00 68.72           O  
ATOM   2100  CB  PHE   258      21.355 -15.091  -6.408  1.00 68.72           C  
ATOM   2101  CG  PHE   258      21.319 -14.911  -7.901  1.00 68.72           C  
ATOM   2102  CD1 PHE   258      22.496 -14.794  -8.630  1.00 68.72           C  
ATOM   2103  CD2 PHE   258      20.107 -14.859  -8.577  1.00 68.72           C  
ATOM   2104  CE1 PHE   258      22.465 -14.627 -10.012  1.00 68.72           C  
ATOM   2105  CE2 PHE   258      20.068 -14.692  -9.958  1.00 68.72           C  
ATOM   2106  CZ  PHE   258      21.248 -14.576 -10.674  1.00 68.72           C  
ATOM   2107  N   ASN   259      22.471 -17.238  -4.016  1.00 60.57           N  
ATOM   2108  CA  ASN   259      22.733 -17.185  -2.581  1.00 60.57           C  
ATOM   2109  C   ASN   259      23.528 -15.939  -2.203  1.00 60.57           C  
ATOM   2110  O   ASN   259      24.576 -15.665  -2.789  1.00 60.57           O  
ATOM   2111  CB  ASN   259      23.471 -18.446  -2.124  1.00 60.57           C  
ATOM   2112  CG  ASN   259      22.537 -19.618  -1.895  1.00 60.57           C  
ATOM   2113  OD1 ASN   259      21.326 -19.442  -1.738  1.00 60.57           O  
ATOM   2114  ND2 ASN   259      23.094 -20.824  -1.877  1.00 60.57           N  
ATOM   2115  N   ASN   260      22.851 -15.040  -1.560  1.00 54.23           N  
ATOM   2116  CA  ASN   260      23.550 -13.865  -1.052  1.00 54.23           C  
ATOM   2117  C   ASN   260      24.224 -14.148   0.287  1.00 54.23           C  
ATOM   2118  O   ASN   260      24.133 -13.343   1.215  1.00 54.23           O  
ATOM   2119  CB  ASN   260      22.588 -12.682  -0.923  1.00 54.23           C  
ATOM   2120  CG  ASN   260      22.615 -11.772  -2.136  1.00 54.23           C  
ATOM   2121  OD1 ASN   260      23.501 -11.879  -2.988  1.00 54.23           O  
ATOM   2122  ND2 ASN   260      21.643 -10.872  -2.223  1.00 54.23           N  
ATOM   2123  N   ASP   261      24.298 -15.364   0.660  1.00 48.01           N  
ATOM   2124  CA  ASP   261      24.863 -15.444   2.003  1.00 48.01           C  
ATOM   2125  C   ASP   261      26.252 -14.811   2.054  1.00 48.01           C  
ATOM   2126  O   ASP   261      26.900 -14.809   3.102  1.00 48.01           O  
ATOM   2127  CB  ASP   261      24.930 -16.899   2.471  1.00 48.01           C  
ATOM   2128  CG  ASP   261      23.600 -17.419   2.987  1.00 48.01           C  
ATOM   2129  OD1 ASP   261      22.745 -16.604   3.398  1.00 48.01           O  
ATOM   2130  OD2 ASP   261      23.406 -18.654   2.986  1.00 48.01           O  
ATOM   2131  N   GLU   262      26.620 -14.065   1.033  1.00 39.88           N  
ATOM   2132  CA  GLU   262      27.955 -13.539   1.301  1.00 39.88           C  
ATOM   2133  C   GLU   262      27.889 -12.114   1.842  1.00 39.88           C  
ATOM   2134  O   GLU   262      27.200 -11.261   1.278  1.00 39.88           O  
ATOM   2135  CB  GLU   262      28.814 -13.582   0.034  1.00 39.88           C  
ATOM   2136  CG  GLU   262      29.298 -14.977  -0.335  1.00 39.88           C  
ATOM   2137  CD  GLU   262      30.266 -14.985  -1.507  1.00 39.88           C  
ATOM   2138  OE1 GLU   262      30.715 -16.081  -1.915  1.00 39.88           O  
ATOM   2139  OE2 GLU   262      30.580 -13.887  -2.020  1.00 39.88           O  
ATOM   2140  N   GLU   263      27.461 -11.923   2.988  1.00 38.86           N  
ATOM   2141  CA  GLU   263      27.813 -10.793   3.843  1.00 38.86           C  
ATOM   2142  C   GLU   263      28.933  -9.961   3.225  1.00 38.86           C  
ATOM   2143  O   GLU   263      30.042 -10.459   3.018  1.00 38.86           O  
ATOM   2144  CB  GLU   263      28.226 -11.280   5.234  1.00 38.86           C  
ATOM   2145  CG  GLU   263      27.053 -11.547   6.166  1.00 38.86           C  
ATOM   2146  CD  GLU   263      27.480 -11.961   7.565  1.00 38.86           C  
ATOM   2147  OE1 GLU   263      26.600 -12.241   8.411  1.00 38.86           O  
ATOM   2148  OE2 GLU   263      28.705 -12.005   7.818  1.00 38.86           O  
ATOM   2149  N   TYR   264      28.716  -9.193   2.235  1.00 36.66           N  
ATOM   2150  CA  TYR   264      29.798  -8.304   1.828  1.00 36.66           C  
ATOM   2151  C   TYR   264      30.396  -7.587   3.032  1.00 36.66           C  
ATOM   2152  O   TYR   264      29.694  -6.869   3.748  1.00 36.66           O  
ATOM   2153  CB  TYR   264      29.296  -7.279   0.806  1.00 36.66           C  
ATOM   2154  CG  TYR   264      28.991  -7.872  -0.548  1.00 36.66           C  
ATOM   2155  CD1 TYR   264      30.005  -8.099  -1.475  1.00 36.66           C  
ATOM   2156  CD2 TYR   264      27.688  -8.204  -0.903  1.00 36.66           C  
ATOM   2157  CE1 TYR   264      29.728  -8.643  -2.725  1.00 36.66           C  
ATOM   2158  CE2 TYR   264      27.399  -8.748  -2.150  1.00 36.66           C  
ATOM   2159  CZ  TYR   264      28.424  -8.964  -3.052  1.00 36.66           C  
ATOM   2160  OH  TYR   264      28.144  -9.503  -4.288  1.00 36.66           O  
ATOM   2161  N   ASP   265      31.088  -8.170   3.876  1.00 33.91           N  
ATOM   2162  CA  ASP   265      31.998  -7.197   4.471  1.00 33.91           C  
ATOM   2163  C   ASP   265      33.073  -6.769   3.474  1.00 33.91           C  
ATOM   2164  O   ASP   265      33.709  -7.612   2.839  1.00 33.91           O  
ATOM   2165  CB  ASP   265      32.649  -7.772   5.731  1.00 33.91           C  
ATOM   2166  CG  ASP   265      31.775  -7.632   6.966  1.00 33.91           C  
ATOM   2167  OD1 ASP   265      30.834  -6.810   6.957  1.00 33.91           O  
ATOM   2168  OD2 ASP   265      32.033  -8.349   7.957  1.00 33.91           O  
ATOM   2169  N   ASN   266      32.763  -5.857   2.498  1.00 35.27           N  
ATOM   2170  CA  ASN   266      34.001  -5.388   1.885  1.00 35.27           C  
ATOM   2171  C   ASN   266      33.841  -3.990   1.295  1.00 35.27           C  
ATOM   2172  O   ASN   266      32.879  -3.723   0.572  1.00 35.27           O  
ATOM   2173  CB  ASN   266      34.471  -6.368   0.807  1.00 35.27           C  
ATOM   2174  CG  ASN   266      35.743  -7.097   1.195  1.00 35.27           C  
ATOM   2175  OD1 ASN   266      36.343  -6.813   2.235  1.00 35.27           O  
ATOM   2176  ND2 ASN   266      36.163  -8.041   0.362  1.00 35.27           N  
ATOM   2177  N   ASP   267      34.672  -3.008   1.738  1.00 35.21           N  
ATOM   2178  CA  ASP   267      35.304  -1.773   1.284  1.00 35.21           C  
ATOM   2179  C   ASP   267      36.186  -2.024   0.063  1.00 35.21           C  
ATOM   2180  O   ASP   267      36.894  -1.124  -0.393  1.00 35.21           O  
ATOM   2181  CB  ASP   267      36.129  -1.146   2.409  1.00 35.21           C  
ATOM   2182  CG  ASP   267      35.273  -0.578   3.527  1.00 35.21           C  
ATOM   2183  OD1 ASP   267      34.107  -0.206   3.274  1.00 35.21           O  
ATOM   2184  OD2 ASP   267      35.770  -0.498   4.671  1.00 35.21           O  
ATOM   2185  N   SER   268      35.768  -2.856  -0.834  1.00 34.53           N  
ATOM   2186  CA  SER   268      36.494  -2.737  -2.095  1.00 34.53           C  
ATOM   2187  C   SER   268      35.536  -2.659  -3.279  1.00 34.53           C  
ATOM   2188  O   SER   268      34.476  -3.289  -3.269  1.00 34.53           O  
ATOM   2189  CB  SER   268      37.449  -3.918  -2.277  1.00 34.53           C  
ATOM   2190  OG  SER   268      36.780  -5.018  -2.870  1.00 34.53           O  
ATOM   2191  N   TYR   269      35.388  -1.428  -3.836  1.00 32.25           N  
ATOM   2192  CA  TYR   269      34.804  -0.935  -5.078  1.00 32.25           C  
ATOM   2193  C   TYR   269      35.121  -1.870  -6.239  1.00 32.25           C  
ATOM   2194  O   TYR   269      35.208  -1.434  -7.389  1.00 32.25           O  
ATOM   2195  CB  TYR   269      35.314   0.476  -5.389  1.00 32.25           C  
ATOM   2196  CG  TYR   269      34.460   1.573  -4.801  1.00 32.25           C  
ATOM   2197  CD1 TYR   269      33.366   2.080  -5.498  1.00 32.25           C  
ATOM   2198  CD2 TYR   269      34.746   2.106  -3.549  1.00 32.25           C  
ATOM   2199  CE1 TYR   269      32.578   3.093  -4.962  1.00 32.25           C  
ATOM   2200  CE2 TYR   269      33.965   3.118  -3.003  1.00 32.25           C  
ATOM   2201  CZ  TYR   269      32.885   3.605  -3.715  1.00 32.25           C  
ATOM   2202  OH  TYR   269      32.108   4.607  -3.179  1.00 32.25           O  
ATOM   2203  N   ASP   270      35.130  -3.179  -6.013  1.00 36.14           N  
ATOM   2204  CA  ASP   270      35.264  -3.950  -7.246  1.00 36.14           C  
ATOM   2205  C   ASP   270      33.945  -4.622  -7.619  1.00 36.14           C  
ATOM   2206  O   ASP   270      33.364  -5.351  -6.812  1.00 36.14           O  
ATOM   2207  CB  ASP   270      36.368  -5.000  -7.105  1.00 36.14           C  
ATOM   2208  CG  ASP   270      37.705  -4.532  -7.654  1.00 36.14           C  
ATOM   2209  OD1 ASP   270      37.735  -3.561  -8.440  1.00 36.14           O  
ATOM   2210  OD2 ASP   270      38.736  -5.142  -7.299  1.00 36.14           O  
ATOM   2211  N   TYR   271      33.151  -4.061  -8.458  1.00 36.76           N  
ATOM   2212  CA  TYR   271      31.940  -4.532  -9.121  1.00 36.76           C  
ATOM   2213  C   TYR   271      32.244  -5.709 -10.040  1.00 36.76           C  
ATOM   2214  O   TYR   271      31.834  -5.719 -11.203  1.00 36.76           O  
ATOM   2215  CB  TYR   271      31.290  -3.400  -9.921  1.00 36.76           C  
ATOM   2216  CG  TYR   271      30.469  -2.455  -9.078  1.00 36.76           C  
ATOM   2217  CD1 TYR   271      29.221  -2.832  -8.588  1.00 36.76           C  
ATOM   2218  CD2 TYR   271      30.939  -1.183  -8.770  1.00 36.76           C  
ATOM   2219  CE1 TYR   271      28.460  -1.964  -7.812  1.00 36.76           C  
ATOM   2220  CE2 TYR   271      30.186  -0.306  -7.995  1.00 36.76           C  
ATOM   2221  CZ  TYR   271      28.951  -0.705  -7.521  1.00 36.76           C  
ATOM   2222  OH  TYR   271      28.202   0.158  -6.754  1.00 36.76           O  
ATOM   2223  N   GLU   272      33.019  -6.691  -9.705  1.00 37.74           N  
ATOM   2224  CA  GLU   272      32.820  -7.843 -10.580  1.00 37.74           C  
ATOM   2225  C   GLU   272      32.183  -9.006  -9.825  1.00 37.74           C  
ATOM   2226  O   GLU   272      32.856  -9.696  -9.056  1.00 37.74           O  
ATOM   2227  CB  GLU   272      34.148  -8.282 -11.200  1.00 37.74           C  
ATOM   2228  CG  GLU   272      34.383  -7.736 -12.601  1.00 37.74           C  
ATOM   2229  CD  GLU   272      35.760  -8.072 -13.153  1.00 37.74           C  
ATOM   2230  OE1 GLU   272      36.080  -7.645 -14.285  1.00 37.74           O  
ATOM   2231  OE2 GLU   272      36.523  -8.770 -12.448  1.00 37.74           O  
ATOM   2232  N   HIS   273      30.981  -8.813  -9.342  1.00 40.65           N  
ATOM   2233  CA  HIS   273      30.045  -9.677  -8.632  1.00 40.65           C  
ATOM   2234  C   HIS   273      30.100 -11.105  -9.165  1.00 40.65           C  
ATOM   2235  O   HIS   273      29.865 -11.337 -10.353  1.00 40.65           O  
ATOM   2236  CB  HIS   273      28.621  -9.129  -8.742  1.00 40.65           C  
ATOM   2237  CG  HIS   273      28.329  -8.019  -7.784  1.00 40.65           C  
ATOM   2238  ND1 HIS   273      28.205  -8.221  -6.427  1.00 40.65           N  
ATOM   2239  CD2 HIS   273      28.140  -6.695  -7.989  1.00 40.65           C  
ATOM   2240  CE1 HIS   273      27.950  -7.065  -5.838  1.00 40.65           C  
ATOM   2241  NE2 HIS   273      27.906  -6.123  -6.763  1.00 40.65           N  
ATOM   2242  N   ASN   274      30.834 -11.934  -8.651  1.00 38.52           N  
ATOM   2243  CA  ASN   274      30.754 -13.384  -8.785  1.00 38.52           C  
ATOM   2244  C   ASN   274      29.462 -13.932  -8.185  1.00 38.52           C  
ATOM   2245  O   ASN   274      29.354 -14.088  -6.968  1.00 38.52           O  
ATOM   2246  CB  ASN   274      31.966 -14.051  -8.131  1.00 38.52           C  
ATOM   2247  CG  ASN   274      33.142 -14.182  -9.079  1.00 38.52           C  
ATOM   2248  OD1 ASN   274      33.007 -13.972 -10.287  1.00 38.52           O  
ATOM   2249  ND2 ASN   274      34.304 -14.528  -8.538  1.00 38.52           N  
ATOM   2250  N   GLU   275      28.348 -13.411  -8.550  1.00 42.82           N  
ATOM   2251  CA  GLU   275      27.093 -14.032  -8.135  1.00 42.82           C  
ATOM   2252  C   GLU   275      27.123 -15.541  -8.361  1.00 42.82           C  
ATOM   2253  O   GLU   275      27.434 -16.003  -9.461  1.00 42.82           O  
ATOM   2254  CB  GLU   275      25.912 -13.411  -8.885  1.00 42.82           C  
ATOM   2255  CG  GLU   275      25.572 -11.997  -8.435  1.00 42.82           C  
ATOM   2256  CD  GLU   275      24.307 -11.451  -9.076  1.00 42.82           C  
ATOM   2257  OE1 GLU   275      23.932 -10.292  -8.788  1.00 42.82           O  
ATOM   2258  OE2 GLU   275      23.683 -12.189  -9.871  1.00 42.82           O  
ATOM   2259  N   GLU   276      27.650 -16.240  -7.472  1.00 41.55           N  
ATOM   2260  CA  GLU   276      27.664 -17.688  -7.657  1.00 41.55           C  
ATOM   2261  C   GLU   276      26.248 -18.240  -7.796  1.00 41.55           C  
ATOM   2262  O   GLU   276      25.409 -18.041  -6.915  1.00 41.55           O  
ATOM   2263  CB  GLU   276      28.383 -18.373  -6.492  1.00 41.55           C  
ATOM   2264  CG  GLU   276      29.671 -19.077  -6.893  1.00 41.55           C  
ATOM   2265  CD  GLU   276      30.407 -19.698  -5.716  1.00 41.55           C  
ATOM   2266  OE1 GLU   276      31.474 -20.318  -5.926  1.00 41.55           O  
ATOM   2267  OE2 GLU   276      29.911 -19.564  -4.575  1.00 41.55           O  
ATOM   2268  N   HIS   277      25.859 -18.548  -8.953  1.00 46.89           N  
ATOM   2269  CA  HIS   277      24.604 -19.225  -9.258  1.00 46.89           C  
ATOM   2270  C   HIS   277      24.551 -20.605  -8.613  1.00 46.89           C  
ATOM   2271  O   HIS   277      25.543 -21.337  -8.620  1.00 46.89           O  
ATOM   2272  CB  HIS   277      24.414 -19.344 -10.771  1.00 46.89           C  
ATOM   2273  CG  HIS   277      24.305 -18.026 -11.469  1.00 46.89           C  
ATOM   2274  ND1 HIS   277      23.161 -17.257 -11.432  1.00 46.89           N  
ATOM   2275  CD2 HIS   277      25.199 -17.339 -12.218  1.00 46.89           C  
ATOM   2276  CE1 HIS   277      23.358 -16.152 -12.132  1.00 46.89           C  
ATOM   2277  NE2 HIS   277      24.587 -16.177 -12.619  1.00 46.89           N  
ATOM   2278  N   SER   278      23.913 -20.715  -7.533  1.00 49.14           N  
ATOM   2279  CA  SER   278      23.629 -22.103  -7.186  1.00 49.14           C  
ATOM   2280  C   SER   278      22.804 -22.786  -8.272  1.00 49.14           C  
ATOM   2281  O   SER   278      21.941 -22.160  -8.890  1.00 49.14           O  
ATOM   2282  CB  SER   278      22.891 -22.182  -5.849  1.00 49.14           C  
ATOM   2283  OG  SER   278      21.990 -23.276  -5.834  1.00 49.14           O  
ATOM   2284  N   ASN   279      23.412 -23.605  -9.040  1.00 51.12           N  
ATOM   2285  CA  ASN   279      22.791 -24.372 -10.115  1.00 51.12           C  
ATOM   2286  C   ASN   279      21.655 -25.247  -9.594  1.00 51.12           C  
ATOM   2287  O   ASN   279      21.315 -26.260 -10.209  1.00 51.12           O  
ATOM   2288  CB  ASN   279      23.835 -25.229 -10.835  1.00 51.12           C  
ATOM   2289  CG  ASN   279      24.518 -24.488 -11.968  1.00 51.12           C  
ATOM   2290  OD1 ASN   279      24.064 -23.421 -12.391  1.00 51.12           O  
ATOM   2291  ND2 ASN   279      25.614 -25.048 -12.467  1.00 51.12           N  
ATOM   2292  N   LYS   280      21.221 -24.917  -8.430  1.00 59.15           N  
ATOM   2293  CA  LYS   280      20.252 -25.852  -7.865  1.00 59.15           C  
ATOM   2294  C   LYS   280      19.033 -25.995  -8.772  1.00 59.15           C  
ATOM   2295  O   LYS   280      18.475 -27.087  -8.903  1.00 59.15           O  
ATOM   2296  CB  LYS   280      19.818 -25.399  -6.471  1.00 59.15           C  
ATOM   2297  CG  LYS   280      19.048 -26.453  -5.689  1.00 59.15           C  
ATOM   2298  CD  LYS   280      18.729 -25.980  -4.277  1.00 59.15           C  
ATOM   2299  CE  LYS   280      17.866 -26.988  -3.530  1.00 59.15           C  
ATOM   2300  NZ  LYS   280      17.605 -26.558  -2.123  1.00 59.15           N  
ATOM   2301  N   TYR   281      18.700 -24.947  -9.545  1.00 62.08           N  
ATOM   2302  CA  TYR   281      17.449 -25.047 -10.289  1.00 62.08           C  
ATOM   2303  C   TYR   281      17.698 -24.952 -11.789  1.00 62.08           C  
ATOM   2304  O   TYR   281      16.861 -24.432 -12.532  1.00 62.08           O  
ATOM   2305  CB  TYR   281      16.474 -23.950  -9.850  1.00 62.08           C  
ATOM   2306  CG  TYR   281      16.076 -24.037  -8.397  1.00 62.08           C  
ATOM   2307  CD1 TYR   281      15.313 -25.102  -7.926  1.00 62.08           C  
ATOM   2308  CD2 TYR   281      16.462 -23.053  -7.493  1.00 62.08           C  
ATOM   2309  CE1 TYR   281      14.942 -25.185  -6.588  1.00 62.08           C  
ATOM   2310  CE2 TYR   281      16.097 -23.126  -6.153  1.00 62.08           C  
ATOM   2311  CZ  TYR   281      15.339 -24.194  -5.710  1.00 62.08           C  
ATOM   2312  OH  TYR   281      14.975 -24.271  -4.385  1.00 62.08           O  
ATOM   2313  N   ARG   282      18.868 -25.421 -12.236  1.00 58.72           N  
ATOM   2314  CA  ARG   282      19.124 -25.358 -13.672  1.00 58.72           C  
ATOM   2315  C   ARG   282      17.990 -26.006 -14.459  1.00 58.72           C  
ATOM   2316  O   ARG   282      17.562 -27.118 -14.140  1.00 58.72           O  
ATOM   2317  CB  ARG   282      20.452 -26.038 -14.012  1.00 58.72           C  
ATOM   2318  CG  ARG   282      21.024 -25.632 -15.360  1.00 58.72           C  
ATOM   2319  CD  ARG   282      22.407 -26.226 -15.588  1.00 58.72           C  
ATOM   2320  NE  ARG   282      22.897 -25.950 -16.936  1.00 58.72           N  
ATOM   2321  CZ  ARG   282      24.177 -25.966 -17.295  1.00 58.72           C  
ATOM   2322  NH1 ARG   282      25.126 -26.246 -16.410  1.00 58.72           N  
ATOM   2323  NH2 ARG   282      24.512 -25.700 -18.549  1.00 58.72           N  
ATOM   2324  N   ASN   283      17.316 -25.306 -15.327  1.00 64.44           N  
ATOM   2325  CA  ASN   283      16.296 -25.714 -16.288  1.00 64.44           C  
ATOM   2326  C   ASN   283      14.974 -26.038 -15.598  1.00 64.44           C  
ATOM   2327  O   ASN   283      14.162 -26.798 -16.129  1.00 64.44           O  
ATOM   2328  CB  ASN   283      16.778 -26.914 -17.105  1.00 64.44           C  
ATOM   2329  CG  ASN   283      17.939 -26.572 -18.018  1.00 64.44           C  
ATOM   2330  OD1 ASN   283      18.030 -25.455 -18.535  1.00 64.44           O  
ATOM   2331  ND2 ASN   283      18.836 -27.530 -18.221  1.00 64.44           N  
ATOM   2332  N   THR   284      14.917 -25.737 -14.285  1.00 79.63           N  
ATOM   2333  CA  THR   284      13.673 -25.931 -13.550  1.00 79.63           C  
ATOM   2334  C   THR   284      12.704 -24.782 -13.812  1.00 79.63           C  
ATOM   2335  O   THR   284      13.099 -23.614 -13.792  1.00 79.63           O  
ATOM   2336  CB  THR   284      13.932 -26.052 -12.036  1.00 79.63           C  
ATOM   2337  OG1 THR   284      14.887 -27.095 -11.803  1.00 79.63           O  
ATOM   2338  CG2 THR   284      12.647 -26.378 -11.283  1.00 79.63           C  
ATOM   2339  N   ARG   285      11.514 -25.062 -14.113  1.00 86.06           N  
ATOM   2340  CA  ARG   285      10.491 -24.051 -14.362  1.00 86.06           C  
ATOM   2341  C   ARG   285       9.374 -24.136 -13.328  1.00 86.06           C  
ATOM   2342  O   ARG   285       8.461 -23.308 -13.323  1.00 86.06           O  
ATOM   2343  CB  ARG   285       9.914 -24.206 -15.771  1.00 86.06           C  
ATOM   2344  CG  ARG   285      10.905 -23.894 -16.881  1.00 86.06           C  
ATOM   2345  CD  ARG   285      10.287 -24.084 -18.259  1.00 86.06           C  
ATOM   2346  NE  ARG   285      11.294 -24.025 -19.315  1.00 86.06           N  
ATOM   2347  CZ  ARG   285      11.036 -24.128 -20.615  1.00 86.06           C  
ATOM   2348  NH1 ARG   285       9.792 -24.298 -21.048  1.00 86.06           N  
ATOM   2349  NH2 ARG   285      12.029 -24.061 -21.490  1.00 86.06           N  
ATOM   2350  N   GLU   286       9.504 -25.184 -12.486  1.00 91.65           N  
ATOM   2351  CA  GLU   286       8.473 -25.365 -11.469  1.00 91.65           C  
ATOM   2352  C   GLU   286       9.083 -25.778 -10.133  1.00 91.65           C  
ATOM   2353  O   GLU   286      10.019 -26.579 -10.093  1.00 91.65           O  
ATOM   2354  CB  GLU   286       7.446 -26.406 -11.923  1.00 91.65           C  
ATOM   2355  CG  GLU   286       6.627 -25.976 -13.132  1.00 91.65           C  
ATOM   2356  CD  GLU   286       5.583 -27.001 -13.544  1.00 91.65           C  
ATOM   2357  OE1 GLU   286       4.829 -26.745 -14.511  1.00 91.65           O  
ATOM   2358  OE2 GLU   286       5.516 -28.069 -12.895  1.00 91.65           O  
ATOM   2359  N   ILE   287       8.720 -25.149  -9.109  1.00 89.68           N  
ATOM   2360  CA  ILE   287       9.062 -25.525  -7.741  1.00 89.68           C  
ATOM   2361  C   ILE   287       7.787 -25.815  -6.952  1.00 89.68           C  
ATOM   2362  O   ILE   287       6.869 -24.992  -6.919  1.00 89.68           O  
ATOM   2363  CB  ILE   287       9.887 -24.421  -7.041  1.00 89.68           C  
ATOM   2364  CG1 ILE   287      11.188 -24.160  -7.808  1.00 89.68           C  
ATOM   2365  CG2 ILE   287      10.175 -24.804  -5.586  1.00 89.68           C  
ATOM   2366  CD1 ILE   287      11.966 -22.948  -7.313  1.00 89.68           C  
ATOM   2367  N   LYS   288       7.686 -26.997  -6.362  1.00 92.49           N  
ATOM   2368  CA  LYS   288       6.575 -27.350  -5.482  1.00 92.49           C  
ATOM   2369  C   LYS   288       7.081 -27.876  -4.142  1.00 92.49           C  
ATOM   2370  O   LYS   288       7.981 -28.717  -4.099  1.00 92.49           O  
ATOM   2371  CB  LYS   288       5.674 -28.392  -6.147  1.00 92.49           C  
ATOM   2372  CG  LYS   288       4.803 -27.834  -7.264  1.00 92.49           C  
ATOM   2373  CD  LYS   288       3.762 -28.848  -7.720  1.00 92.49           C  
ATOM   2374  CE  LYS   288       2.877 -28.284  -8.823  1.00 92.49           C  
ATOM   2375  NZ  LYS   288       1.821 -29.256  -9.238  1.00 92.49           N  
ATOM   2376  N   GLY   289       6.652 -27.249  -3.096  1.00 89.61           N  
ATOM   2377  CA  GLY   289       7.000 -27.698  -1.758  1.00 89.61           C  
ATOM   2378  C   GLY   289       7.828 -26.688  -0.986  1.00 89.61           C  
ATOM   2379  O   GLY   289       7.817 -25.497  -1.303  1.00 89.61           O  
ATOM   2380  N   LEU   290       8.517 -27.214   0.080  1.00 86.07           N  
ATOM   2381  CA  LEU   290       9.275 -26.346   0.973  1.00 86.07           C  
ATOM   2382  C   LEU   290      10.608 -25.951   0.346  1.00 86.07           C  
ATOM   2383  O   LEU   290      11.295 -26.790  -0.240  1.00 86.07           O  
ATOM   2384  CB  LEU   290       9.515 -27.038   2.318  1.00 86.07           C  
ATOM   2385  CG  LEU   290       8.280 -27.277   3.187  1.00 86.07           C  
ATOM   2386  CD1 LEU   290       8.650 -28.097   4.419  1.00 86.07           C  
ATOM   2387  CD2 LEU   290       7.646 -25.952   3.592  1.00 86.07           C  
ATOM   2388  N   LEU   291      10.893 -24.655   0.369  1.00 83.52           N  
ATOM   2389  CA  LEU   291      12.165 -24.190  -0.173  1.00 83.52           C  
ATOM   2390  C   LEU   291      13.332 -24.707   0.661  1.00 83.52           C  
ATOM   2391  O   LEU   291      14.367 -25.095   0.114  1.00 83.52           O  
ATOM   2392  CB  LEU   291      12.198 -22.661  -0.227  1.00 83.52           C  
ATOM   2393  CG  LEU   291      11.380 -22.004  -1.340  1.00 83.52           C  
ATOM   2394  CD1 LEU   291      11.467 -20.484  -1.235  1.00 83.52           C  
ATOM   2395  CD2 LEU   291      11.860 -22.479  -2.708  1.00 83.52           C  
ATOM   2396  N   ASN   292      13.236 -24.633   1.965  1.00 80.37           N  
ATOM   2397  CA  ASN   292      14.239 -25.162   2.884  1.00 80.37           C  
ATOM   2398  C   ASN   292      13.642 -26.202   3.827  1.00 80.37           C  
ATOM   2399  O   ASN   292      12.976 -25.851   4.803  1.00 80.37           O  
ATOM   2400  CB  ASN   292      14.885 -24.028   3.683  1.00 80.37           C  
ATOM   2401  CG  ASN   292      16.123 -24.476   4.434  1.00 80.37           C  
ATOM   2402  OD1 ASN   292      16.393 -25.674   4.553  1.00 80.37           O  
ATOM   2403  ND2 ASN   292      16.885 -23.517   4.946  1.00 80.37           N  
ATOM   2404  N   LYS   293      13.963 -27.424   3.648  1.00 73.02           N  
ATOM   2405  CA  LYS   293      13.371 -28.539   4.380  1.00 73.02           C  
ATOM   2406  C   LYS   293      14.063 -28.743   5.725  1.00 73.02           C  
ATOM   2407  O   LYS   293      13.561 -29.474   6.583  1.00 73.02           O  
ATOM   2408  CB  LYS   293      13.444 -29.824   3.553  1.00 73.02           C  
ATOM   2409  CG  LYS   293      12.597 -29.796   2.290  1.00 73.02           C  
ATOM   2410  CD  LYS   293      12.697 -31.107   1.520  1.00 73.02           C  
ATOM   2411  CE  LYS   293      11.882 -31.065   0.235  1.00 73.02           C  
ATOM   2412  NZ  LYS   293      12.026 -32.326  -0.553  1.00 73.02           N  
ATOM   2413  N   ASN   294      15.192 -28.075   5.864  1.00 73.28           N  
ATOM   2414  CA  ASN   294      15.996 -28.298   7.061  1.00 73.28           C  
ATOM   2415  C   ASN   294      15.547 -27.403   8.213  1.00 73.28           C  
ATOM   2416  O   ASN   294      16.122 -27.451   9.302  1.00 73.28           O  
ATOM   2417  CB  ASN   294      17.479 -28.073   6.761  1.00 73.28           C  
ATOM   2418  CG  ASN   294      18.057 -29.133   5.844  1.00 73.28           C  
ATOM   2419  OD1 ASN   294      17.560 -30.260   5.787  1.00 73.28           O  
ATOM   2420  ND2 ASN   294      19.110 -28.778   5.118  1.00 73.28           N  
ATOM   2421  N   LEU   295      14.687 -26.462   7.893  1.00 69.81           N  
ATOM   2422  CA  LEU   295      14.344 -25.562   8.989  1.00 69.81           C  
ATOM   2423  C   LEU   295      13.513 -26.283  10.045  1.00 69.81           C  
ATOM   2424  O   LEU   295      12.632 -27.078   9.711  1.00 69.81           O  
ATOM   2425  CB  LEU   295      13.579 -24.344   8.464  1.00 69.81           C  
ATOM   2426  CG  LEU   295      14.414 -23.103   8.149  1.00 69.81           C  
ATOM   2427  CD1 LEU   295      14.450 -22.856   6.645  1.00 69.81           C  
ATOM   2428  CD2 LEU   295      13.862 -21.886   8.882  1.00 69.81           C  
ATOM   2429  N   SER   296      14.078 -26.578  11.131  1.00 66.10           N  
ATOM   2430  CA  SER   296      13.464 -27.208  12.295  1.00 66.10           C  
ATOM   2431  C   SER   296      12.171 -26.501  12.689  1.00 66.10           C  
ATOM   2432  O   SER   296      11.760 -25.539  12.037  1.00 66.10           O  
ATOM   2433  CB  SER   296      14.433 -27.210  13.478  1.00 66.10           C  
ATOM   2434  OG  SER   296      14.641 -25.894  13.960  1.00 66.10           O  
ATOM   2435  N   ASN   297      11.150 -27.250  13.130  1.00 58.34           N  
ATOM   2436  CA  ASN   297       9.846 -27.140  13.775  1.00 58.34           C  
ATOM   2437  C   ASN   297       9.375 -25.690  13.842  1.00 58.34           C  
ATOM   2438  O   ASN   297       8.823 -25.259  14.856  1.00 58.34           O  
ATOM   2439  CB  ASN   297       9.888 -27.751  15.177  1.00 58.34           C  
ATOM   2440  CG  ASN   297       9.413 -29.190  15.201  1.00 58.34           C  
ATOM   2441  OD1 ASN   297       8.884 -29.699  14.210  1.00 58.34           O  
ATOM   2442  ND2 ASN   297       9.598 -29.857  16.335  1.00 58.34           N  
ATOM   2443  N   LEU   298      10.163 -24.712  13.276  1.00 60.82           N  
ATOM   2444  CA  LEU   298       9.484 -23.426  13.401  1.00 60.82           C  
ATOM   2445  C   LEU   298       8.128 -23.457  12.704  1.00 60.82           C  
ATOM   2446  O   LEU   298       7.969 -24.117  11.675  1.00 60.82           O  
ATOM   2447  CB  LEU   298      10.347 -22.305  12.815  1.00 60.82           C  
ATOM   2448  CG  LEU   298      11.612 -21.945  13.595  1.00 60.82           C  
ATOM   2449  CD1 LEU   298      12.554 -21.120  12.725  1.00 60.82           C  
ATOM   2450  CD2 LEU   298      11.256 -21.190  14.872  1.00 60.82           C  
ATOM   2451  N   GLU   299       7.091 -23.815  13.438  1.00 66.27           N  
ATOM   2452  CA  GLU   299       5.640 -23.976  13.441  1.00 66.27           C  
ATOM   2453  C   GLU   299       4.985 -23.100  12.378  1.00 66.27           C  
ATOM   2454  O   GLU   299       4.051 -23.532  11.699  1.00 66.27           O  
ATOM   2455  CB  GLU   299       5.066 -23.647  14.822  1.00 66.27           C  
ATOM   2456  CG  GLU   299       5.241 -24.761  15.843  1.00 66.27           C  
ATOM   2457  CD  GLU   299       4.538 -24.482  17.162  1.00 66.27           C  
ATOM   2458  OE1 GLU   299       4.474 -25.392  18.019  1.00 66.27           O  
ATOM   2459  OE2 GLU   299       4.046 -23.345  17.338  1.00 66.27           O  
ATOM   2460  N   LYS   300       5.578 -22.063  11.827  1.00 82.13           N  
ATOM   2461  CA  LYS   300       4.621 -21.442  10.916  1.00 82.13           C  
ATOM   2462  C   LYS   300       5.114 -21.506   9.473  1.00 82.13           C  
ATOM   2463  O   LYS   300       6.295 -21.277   9.204  1.00 82.13           O  
ATOM   2464  CB  LYS   300       4.364 -19.989  11.317  1.00 82.13           C  
ATOM   2465  CG  LYS   300       3.570 -19.834  12.606  1.00 82.13           C  
ATOM   2466  CD  LYS   300       3.267 -18.371  12.904  1.00 82.13           C  
ATOM   2467  CE  LYS   300       2.542 -18.208  14.233  1.00 82.13           C  
ATOM   2468  NZ  LYS   300       2.295 -16.771  14.557  1.00 82.13           N  
ATOM   2469  N   GLU   301       4.235 -22.078   8.744  1.00 90.08           N  
ATOM   2470  CA  GLU   301       4.486 -22.227   7.313  1.00 90.08           C  
ATOM   2471  C   GLU   301       3.788 -21.131   6.514  1.00 90.08           C  
ATOM   2472  O   GLU   301       2.621 -20.822   6.761  1.00 90.08           O  
ATOM   2473  CB  GLU   301       4.027 -23.605   6.828  1.00 90.08           C  
ATOM   2474  CG  GLU   301       4.294 -23.856   5.351  1.00 90.08           C  
ATOM   2475  CD  GLU   301       3.840 -25.230   4.884  1.00 90.08           C  
ATOM   2476  OE1 GLU   301       3.528 -25.391   3.683  1.00 90.08           O  
ATOM   2477  OE2 GLU   301       3.796 -26.154   5.728  1.00 90.08           O  
ATOM   2478  N   TYR   302       4.501 -20.470   5.625  1.00 94.96           N  
ATOM   2479  CA  TYR   302       3.978 -19.437   4.737  1.00 94.96           C  
ATOM   2480  C   TYR   302       3.916 -19.936   3.299  1.00 94.96           C  
ATOM   2481  O   TYR   302       4.776 -20.705   2.864  1.00 94.96           O  
ATOM   2482  CB  TYR   302       4.840 -18.174   4.816  1.00 94.96           C  
ATOM   2483  CG  TYR   302       4.976 -17.617   6.212  1.00 94.96           C  
ATOM   2484  CD1 TYR   302       4.040 -16.718   6.718  1.00 94.96           C  
ATOM   2485  CD2 TYR   302       6.040 -17.988   7.027  1.00 94.96           C  
ATOM   2486  CE1 TYR   302       4.163 -16.200   8.004  1.00 94.96           C  
ATOM   2487  CE2 TYR   302       6.172 -17.477   8.314  1.00 94.96           C  
ATOM   2488  CZ  TYR   302       5.230 -16.586   8.793  1.00 94.96           C  
ATOM   2489  OH  TYR   302       5.356 -16.077  10.066  1.00 94.96           O  
ATOM   2490  N   THR   303       2.937 -19.561   2.621  1.00 96.87           N  
ATOM   2491  CA  THR   303       2.685 -20.074   1.279  1.00 96.87           C  
ATOM   2492  C   THR   303       2.992 -19.011   0.227  1.00 96.87           C  
ATOM   2493  O   THR   303       2.597 -17.853   0.374  1.00 96.87           O  
ATOM   2494  CB  THR   303       1.226 -20.544   1.126  1.00 96.87           C  
ATOM   2495  OG1 THR   303       0.948 -21.546   2.112  1.00 96.87           O  
ATOM   2496  CG2 THR   303       0.980 -21.130  -0.261  1.00 96.87           C  
ATOM   2497  N   ILE   304       3.748 -19.431  -0.797  1.00 97.60           N  
ATOM   2498  CA  ILE   304       4.041 -18.566  -1.935  1.00 97.60           C  
ATOM   2499  C   ILE   304       3.616 -19.255  -3.230  1.00 97.60           C  
ATOM   2500  O   ILE   304       4.036 -20.381  -3.508  1.00 97.60           O  
ATOM   2501  CB  ILE   304       5.539 -18.195  -1.992  1.00 97.60           C  
ATOM   2502  CG1 ILE   304       5.959 -17.468  -0.710  1.00 97.60           C  
ATOM   2503  CG2 ILE   304       5.837 -17.341  -3.228  1.00 97.60           C  
ATOM   2504  CD1 ILE   304       7.453 -17.195  -0.613  1.00 97.60           C  
ATOM   2505  N   LYS   305       2.778 -18.569  -3.940  1.00 98.03           N  
ATOM   2506  CA  LYS   305       2.399 -18.973  -5.291  1.00 98.03           C  
ATOM   2507  C   LYS   305       2.836 -17.932  -6.319  1.00 98.03           C  
ATOM   2508  O   LYS   305       2.471 -16.760  -6.216  1.00 98.03           O  
ATOM   2509  CB  LYS   305       0.889 -19.196  -5.382  1.00 98.03           C  
ATOM   2510  CG  LYS   305       0.428 -19.786  -6.707  1.00 98.03           C  
ATOM   2511  CD  LYS   305      -1.074 -20.038  -6.714  1.00 98.03           C  
ATOM   2512  CE  LYS   305      -1.552 -20.530  -8.073  1.00 98.03           C  
ATOM   2513  NZ  LYS   305      -3.023 -20.792  -8.082  1.00 98.03           N  
ATOM   2514  N   ILE   306       3.568 -18.406  -7.287  1.00 97.73           N  
ATOM   2515  CA  ILE   306       4.058 -17.468  -8.291  1.00 97.73           C  
ATOM   2516  C   ILE   306       3.808 -18.030  -9.689  1.00 97.73           C  
ATOM   2517  O   ILE   306       4.105 -19.196  -9.958  1.00 97.73           O  
ATOM   2518  CB  ILE   306       5.561 -17.166  -8.096  1.00 97.73           C  
ATOM   2519  CG1 ILE   306       5.803 -16.528  -6.723  1.00 97.73           C  
ATOM   2520  CG2 ILE   306       6.081 -16.263  -9.218  1.00 97.73           C  
ATOM   2521  CD1 ILE   306       7.272 -16.279  -6.407  1.00 97.73           C  
ATOM   2522  N   ASN   307       3.169 -17.274 -10.484  1.00 97.32           N  
ATOM   2523  CA  ASN   307       3.095 -17.465 -11.928  1.00 97.32           C  
ATOM   2524  C   ASN   307       3.733 -16.301 -12.681  1.00 97.32           C  
ATOM   2525  O   ASN   307       3.167 -15.208 -12.737  1.00 97.32           O  
ATOM   2526  CB  ASN   307       1.642 -17.652 -12.372  1.00 97.32           C  
ATOM   2527  CG  ASN   307       1.521 -18.011 -13.840  1.00 97.32           C  
ATOM   2528  OD1 ASN   307       2.501 -18.403 -14.479  1.00 97.32           O  
ATOM   2529  ND2 ASN   307       0.317 -17.881 -14.385  1.00 97.32           N  
ATOM   2530  N   SER   308       4.913 -16.527 -13.258  1.00 96.13           N  
ATOM   2531  CA  SER   308       5.691 -15.442 -13.847  1.00 96.13           C  
ATOM   2532  C   SER   308       6.351 -15.879 -15.150  1.00 96.13           C  
ATOM   2533  O   SER   308       6.289 -17.054 -15.520  1.00 96.13           O  
ATOM   2534  CB  SER   308       6.757 -14.952 -12.865  1.00 96.13           C  
ATOM   2535  OG  SER   308       7.747 -15.945 -12.662  1.00 96.13           O  
ATOM   2536  N   ASN   309       6.826 -14.966 -15.937  1.00 93.39           N  
ATOM   2537  CA  ASN   309       7.641 -15.253 -17.113  1.00 93.39           C  
ATOM   2538  C   ASN   309       9.031 -15.747 -16.724  1.00 93.39           C  
ATOM   2539  O   ASN   309       9.534 -16.714 -17.299  1.00 93.39           O  
ATOM   2540  CB  ASN   309       7.747 -14.016 -18.007  1.00 93.39           C  
ATOM   2541  CG  ASN   309       8.458 -14.300 -19.316  1.00 93.39           C  
ATOM   2542  OD1 ASN   309       8.080 -15.212 -20.056  1.00 93.39           O  
ATOM   2543  ND2 ASN   309       9.492 -13.522 -19.610  1.00 93.39           N  
ATOM   2544  N   SER   310       9.647 -15.083 -15.846  1.00 91.46           N  
ATOM   2545  CA  SER   310      10.946 -15.482 -15.314  1.00 91.46           C  
ATOM   2546  C   SER   310      11.054 -15.167 -13.826  1.00 91.46           C  
ATOM   2547  O   SER   310      10.321 -14.320 -13.310  1.00 91.46           O  
ATOM   2548  CB  SER   310      12.075 -14.786 -16.074  1.00 91.46           C  
ATOM   2549  OG  SER   310      12.083 -13.395 -15.800  1.00 91.46           O  
ATOM   2550  N   LEU   311      11.903 -15.921 -13.087  1.00 92.52           N  
ATOM   2551  CA  LEU   311      12.007 -15.787 -11.638  1.00 92.52           C  
ATOM   2552  C   LEU   311      13.459 -15.894 -11.185  1.00 92.52           C  
ATOM   2553  O   LEU   311      14.183 -16.795 -11.616  1.00 92.52           O  
ATOM   2554  CB  LEU   311      11.162 -16.855 -10.939  1.00 92.52           C  
ATOM   2555  CG  LEU   311      11.208 -16.863  -9.410  1.00 92.52           C  
ATOM   2556  CD1 LEU   311      10.484 -15.643  -8.851  1.00 92.52           C  
ATOM   2557  CD2 LEU   311      10.599 -18.150  -8.864  1.00 92.52           C  
ATOM   2558  N   GLU   312      13.854 -14.870 -10.463  1.00 88.06           N  
ATOM   2559  CA  GLU   312      15.128 -14.913  -9.750  1.00 88.06           C  
ATOM   2560  C   GLU   312      14.914 -15.013  -8.243  1.00 88.06           C  
ATOM   2561  O   GLU   312      14.052 -14.329  -7.686  1.00 88.06           O  
ATOM   2562  CB  GLU   312      15.970 -13.678 -10.081  1.00 88.06           C  
ATOM   2563  CG  GLU   312      16.448 -13.628 -11.525  1.00 88.06           C  
ATOM   2564  CD  GLU   312      17.305 -12.410 -11.832  1.00 88.06           C  
ATOM   2565  OE1 GLU   312      17.709 -12.232 -13.003  1.00 88.06           O  
ATOM   2566  OE2 GLU   312      17.576 -11.629 -10.893  1.00 88.06           O  
TER    2567      GLU   312                                                       
END   
