# Supplementary material for: The transformative power of transformers in protein structure prediction
Source: Proc Natl Acad Sci U S A. 2023 Jul 31;120(32):e2303499120. doi: 10.1073/pnas.2303499120 (PMC10410766; doi:10.1073/pnas.2303499120)
Supplement: Supplementary file 2 — Dataset S01 (GZ) [file pnas.2303499120.sd01.gz › SI_Data/predicted_structures/OmegaFold/T1161.pdb]

ATOM      1  N   GLY     1      -4.330  18.457 -17.046  1.00 25.60           N  
ATOM      2  CA  GLY     1      -4.590  17.120 -17.556  1.00 25.60           C  
ATOM      3  C   GLY     1      -5.126  16.172 -16.499  1.00 25.60           C  
ATOM      4  O   GLY     1      -5.095  16.482 -15.307  1.00 25.60           O  
ATOM      5  N   PRO     2      -6.259  15.509 -16.491  1.00 38.25           N  
ATOM      6  CA  PRO     2      -6.632  14.719 -15.316  1.00 38.25           C  
ATOM      7  C   PRO     2      -5.426  14.099 -14.614  1.00 38.25           C  
ATOM      8  O   PRO     2      -4.444  13.740 -15.268  1.00 38.25           O  
ATOM      9  CB  PRO     2      -7.544  13.634 -15.895  1.00 38.25           C  
ATOM     10  CG  PRO     2      -7.377  13.746 -17.376  1.00 38.25           C  
ATOM     11  CD  PRO     2      -6.565  14.973 -17.673  1.00 38.25           C  
ATOM     12  N   MET     3      -4.818  14.763 -13.706  1.00 46.63           N  
ATOM     13  CA  MET     3      -3.796  14.334 -12.755  1.00 46.63           C  
ATOM     14  C   MET     3      -3.673  12.814 -12.738  1.00 46.63           C  
ATOM     15  O   MET     3      -4.665  12.109 -12.546  1.00 46.63           O  
ATOM     16  CB  MET     3      -4.117  14.849 -11.351  1.00 46.63           C  
ATOM     17  CG  MET     3      -3.563  16.235 -11.064  1.00 46.63           C  
ATOM     18  SD  MET     3      -3.771  16.726  -9.308  1.00 46.63           S  
ATOM     19  CE  MET     3      -2.984  18.361  -9.338  1.00 46.63           C  
ATOM     20  N   PRO     4      -2.969  12.267 -13.750  1.00 51.92           N  
ATOM     21  CA  PRO     4      -2.894  10.805 -13.707  1.00 51.92           C  
ATOM     22  C   PRO     4      -3.190  10.240 -12.319  1.00 51.92           C  
ATOM     23  O   PRO     4      -2.779  10.821 -11.311  1.00 51.92           O  
ATOM     24  CB  PRO     4      -1.448  10.514 -14.117  1.00 51.92           C  
ATOM     25  CG  PRO     4      -0.811  11.859 -14.251  1.00 51.92           C  
ATOM     26  CD  PRO     4      -1.857  12.909 -14.007  1.00 51.92           C  
ATOM     27  N   GLY     5      -4.399  10.125 -11.970  1.00 57.01           N  
ATOM     28  CA  GLY     5      -4.719   9.258 -10.848  1.00 57.01           C  
ATOM     29  C   GLY     5      -3.505   8.557 -10.269  1.00 57.01           C  
ATOM     30  O   GLY     5      -2.712   7.968 -11.007  1.00 57.01           O  
ATOM     31  N   LYS     6      -2.665   9.349  -9.638  1.00 72.19           N  
ATOM     32  CA  LYS     6      -1.568   8.835  -8.824  1.00 72.19           C  
ATOM     33  C   LYS     6      -1.688   7.327  -8.628  1.00 72.19           C  
ATOM     34  O   LYS     6      -2.666   6.847  -8.051  1.00 72.19           O  
ATOM     35  CB  LYS     6      -1.530   9.539  -7.467  1.00 72.19           C  
ATOM     36  CG  LYS     6      -1.196  11.021  -7.548  1.00 72.19           C  
ATOM     37  CD  LYS     6      -1.173  11.665  -6.167  1.00 72.19           C  
ATOM     38  CE  LYS     6      -0.952  13.169  -6.254  1.00 72.19           C  
ATOM     39  NZ  LYS     6      -0.920  13.803  -4.902  1.00 72.19           N  
ATOM     40  N   LYS     7      -1.449   6.591  -9.696  1.00 77.41           N  
ATOM     41  CA  LYS     7      -1.524   5.141  -9.542  1.00 77.41           C  
ATOM     42  C   LYS     7      -0.279   4.597  -8.847  1.00 77.41           C  
ATOM     43  O   LYS     7       0.805   5.172  -8.964  1.00 77.41           O  
ATOM     44  CB  LYS     7      -1.701   4.466 -10.903  1.00 77.41           C  
ATOM     45  CG  LYS     7      -3.017   4.797 -11.591  1.00 77.41           C  
ATOM     46  CD  LYS     7      -3.158   4.056 -12.915  1.00 77.41           C  
ATOM     47  CE  LYS     7      -4.439   4.445 -13.641  1.00 77.41           C  
ATOM     48  NZ  LYS     7      -4.521   3.817 -14.994  1.00 77.41           N  
ATOM     49  N   PHE     8      -0.558   3.659  -8.047  1.00 78.88           N  
ATOM     50  CA  PHE     8       0.524   2.921  -7.408  1.00 78.88           C  
ATOM     51  C   PHE     8       0.665   1.530  -8.016  1.00 78.88           C  
ATOM     52  O   PHE     8      -0.256   0.716  -7.935  1.00 78.88           O  
ATOM     53  CB  PHE     8       0.284   2.811  -5.899  1.00 78.88           C  
ATOM     54  CG  PHE     8       1.290   1.949  -5.185  1.00 78.88           C  
ATOM     55  CD1 PHE     8       0.949   0.674  -4.751  1.00 78.88           C  
ATOM     56  CD2 PHE     8       2.576   2.415  -4.947  1.00 78.88           C  
ATOM     57  CE1 PHE     8       1.878  -0.126  -4.090  1.00 78.88           C  
ATOM     58  CE2 PHE     8       3.510   1.621  -4.287  1.00 78.88           C  
ATOM     59  CZ  PHE     8       3.158   0.351  -3.859  1.00 78.88           C  
ATOM     60  N   VAL     9       1.761   1.213  -8.597  1.00 83.99           N  
ATOM     61  CA  VAL     9       2.017  -0.062  -9.257  1.00 83.99           C  
ATOM     62  C   VAL     9       3.100  -0.828  -8.500  1.00 83.99           C  
ATOM     63  O   VAL     9       4.201  -0.315  -8.292  1.00 83.99           O  
ATOM     64  CB  VAL     9       2.436   0.136 -10.731  1.00 83.99           C  
ATOM     65  CG1 VAL     9       2.623  -1.212 -11.426  1.00 83.99           C  
ATOM     66  CG2 VAL     9       1.401   0.982 -11.471  1.00 83.99           C  
ATOM     67  N   ALA    10       2.748  -1.980  -8.011  1.00 85.73           N  
ATOM     68  CA  ALA    10       3.704  -2.803  -7.275  1.00 85.73           C  
ATOM     69  C   ALA    10       3.443  -4.289  -7.508  1.00 85.73           C  
ATOM     70  O   ALA    10       2.411  -4.663  -8.072  1.00 85.73           O  
ATOM     71  CB  ALA    10       3.645  -2.483  -5.784  1.00 85.73           C  
ATOM     72  N   ARG    11       4.350  -5.130  -7.245  1.00 89.84           N  
ATOM     73  CA  ARG    11       4.224  -6.582  -7.327  1.00 89.84           C  
ATOM     74  C   ARG    11       3.602  -7.150  -6.056  1.00 89.84           C  
ATOM     75  O   ARG    11       3.909  -6.696  -4.951  1.00 89.84           O  
ATOM     76  CB  ARG    11       5.589  -7.227  -7.576  1.00 89.84           C  
ATOM     77  CG  ARG    11       6.138  -6.986  -8.973  1.00 89.84           C  
ATOM     78  CD  ARG    11       7.481  -7.674  -9.177  1.00 89.84           C  
ATOM     79  NE  ARG    11       7.988  -7.475 -10.532  1.00 89.84           N  
ATOM     80  CZ  ARG    11       9.267  -7.568 -10.884  1.00 89.84           C  
ATOM     81  NH1 ARG    11      10.198  -7.861  -9.983  1.00 89.84           N  
ATOM     82  NH2 ARG    11       9.619  -7.367 -12.146  1.00 89.84           N  
ATOM     83  N   VAL    12       2.779  -8.057  -6.260  1.00 87.73           N  
ATOM     84  CA  VAL    12       2.058  -8.655  -5.141  1.00 87.73           C  
ATOM     85  C   VAL    12       2.974  -9.620  -4.392  1.00 87.73           C  
ATOM     86  O   VAL    12       3.672 -10.428  -5.008  1.00 87.73           O  
ATOM     87  CB  VAL    12       0.784  -9.389  -5.615  1.00 87.73           C  
ATOM     88  CG1 VAL    12       0.075 -10.055  -4.437  1.00 87.73           C  
ATOM     89  CG2 VAL    12      -0.156  -8.420  -6.329  1.00 87.73           C  
ATOM     90  N   ALA    13       3.134  -9.379  -3.152  1.00 88.31           N  
ATOM     91  CA  ALA    13       3.845 -10.292  -2.261  1.00 88.31           C  
ATOM     92  C   ALA    13       2.869 -11.073  -1.385  1.00 88.31           C  
ATOM     93  O   ALA    13       1.711 -10.678  -1.229  1.00 88.31           O  
ATOM     94  CB  ALA    13       4.837  -9.523  -1.391  1.00 88.31           C  
ATOM     95  N   GLU    14       3.347 -12.231  -0.951  1.00 90.66           N  
ATOM     96  CA  GLU    14       2.524 -12.988  -0.012  1.00 90.66           C  
ATOM     97  C   GLU    14       2.217 -12.168   1.238  1.00 90.66           C  
ATOM     98  O   GLU    14       3.066 -11.414   1.717  1.00 90.66           O  
ATOM     99  CB  GLU    14       3.216 -14.297   0.375  1.00 90.66           C  
ATOM    100  CG  GLU    14       3.086 -15.395  -0.672  1.00 90.66           C  
ATOM    101  CD  GLU    14       3.665 -16.726  -0.220  1.00 90.66           C  
ATOM    102  OE1 GLU    14       3.243 -17.781  -0.747  1.00 90.66           O  
ATOM    103  OE2 GLU    14       4.546 -16.714   0.668  1.00 90.66           O  
ATOM    104  N   ALA    15       1.010 -12.316   1.669  1.00 88.36           N  
ATOM    105  CA  ALA    15       0.593 -11.625   2.886  1.00 88.36           C  
ATOM    106  C   ALA    15       1.335 -12.164   4.105  1.00 88.36           C  
ATOM    107  O   ALA    15       1.702 -13.341   4.146  1.00 88.36           O  
ATOM    108  CB  ALA    15      -0.915 -11.758   3.083  1.00 88.36           C  
ATOM    109  N   ARG    16       1.571 -11.275   5.076  1.00 89.32           N  
ATOM    110  CA  ARG    16       2.111 -11.716   6.359  1.00 89.32           C  
ATOM    111  C   ARG    16       1.101 -12.574   7.112  1.00 89.32           C  
ATOM    112  O   ARG    16      -0.110 -12.406   6.948  1.00 89.32           O  
ATOM    113  CB  ARG    16       2.516 -10.513   7.213  1.00 89.32           C  
ATOM    114  CG  ARG    16       3.631  -9.674   6.607  1.00 89.32           C  
ATOM    115  CD  ARG    16       3.893  -8.413   7.418  1.00 89.32           C  
ATOM    116  NE  ARG    16       4.800  -7.504   6.722  1.00 89.32           N  
ATOM    117  CZ  ARG    16       5.158  -6.303   7.168  1.00 89.32           C  
ATOM    118  NH1 ARG    16       4.691  -5.842   8.322  1.00 89.32           N  
ATOM    119  NH2 ARG    16       5.989  -5.557   6.454  1.00 89.32           N  
ATOM    120  N   ALA    17       1.579 -13.541   7.879  1.00 92.46           N  
ATOM    121  CA  ALA    17       0.707 -14.467   8.596  1.00 92.46           C  
ATOM    122  C   ALA    17      -0.321 -13.714   9.436  1.00 92.46           C  
ATOM    123  O   ALA    17      -1.480 -14.124   9.524  1.00 92.46           O  
ATOM    124  CB  ALA    17       1.533 -15.398   9.480  1.00 92.46           C  
ATOM    125  N   GLU    18       0.072 -12.557   9.871  1.00 89.70           N  
ATOM    126  CA  GLU    18      -0.798 -11.809  10.774  1.00 89.70           C  
ATOM    127  C   GLU    18      -1.899 -11.084  10.005  1.00 89.70           C  
ATOM    128  O   GLU    18      -2.897 -10.660  10.592  1.00 89.70           O  
ATOM    129  CB  GLU    18       0.016 -10.807  11.597  1.00 89.70           C  
ATOM    130  CG  GLU    18       1.087 -11.452  12.466  1.00 89.70           C  
ATOM    131  CD  GLU    18       2.416 -11.626  11.750  1.00 89.70           C  
ATOM    132  OE1 GLU    18       3.380 -10.894  12.072  1.00 89.70           O  
ATOM    133  OE2 GLU    18       2.495 -12.500  10.859  1.00 89.70           O  
ATOM    134  N   ASP    19      -1.654 -10.863   8.766  1.00 88.19           N  
ATOM    135  CA  ASP    19      -2.585 -10.069   7.969  1.00 88.19           C  
ATOM    136  C   ASP    19      -3.538 -10.967   7.184  1.00 88.19           C  
ATOM    137  O   ASP    19      -4.491 -10.482   6.570  1.00 88.19           O  
ATOM    138  CB  ASP    19      -1.823  -9.148   7.014  1.00 88.19           C  
ATOM    139  CG  ASP    19      -1.054  -8.054   7.733  1.00 88.19           C  
ATOM    140  OD1 ASP    19      -1.572  -7.494   8.724  1.00 88.19           O  
ATOM    141  OD2 ASP    19       0.079  -7.746   7.304  1.00 88.19           O  
ATOM    142  N   VAL    20      -3.116 -12.239   7.286  1.00 88.69           N  
ATOM    143  CA  VAL    20      -3.979 -13.157   6.550  1.00 88.69           C  
ATOM    144  C   VAL    20      -5.394 -13.108   7.122  1.00 88.69           C  
ATOM    145  O   VAL    20      -5.581 -13.179   8.339  1.00 88.69           O  
ATOM    146  CB  VAL    20      -3.437 -14.603   6.592  1.00 88.69           C  
ATOM    147  CG1 VAL    20      -4.392 -15.559   5.879  1.00 88.69           C  
ATOM    148  CG2 VAL    20      -2.045 -14.670   5.967  1.00 88.69           C  
ATOM    149  N   GLY    21      -6.351 -12.768   6.372  1.00 87.78           N  
ATOM    150  CA  GLY    21      -7.740 -12.705   6.797  1.00 87.78           C  
ATOM    151  C   GLY    21      -8.229 -11.287   7.027  1.00 87.78           C  
ATOM    152  O   GLY    21      -9.425 -11.062   7.225  1.00 87.78           O  
ATOM    153  N   LYS    22      -7.147 -10.457   7.107  1.00 86.16           N  
ATOM    154  CA  LYS    22      -7.480  -9.037   7.174  1.00 86.16           C  
ATOM    155  C   LYS    22      -7.637  -8.443   5.777  1.00 86.16           C  
ATOM    156  O   LYS    22      -6.959  -8.864   4.838  1.00 86.16           O  
ATOM    157  CB  LYS    22      -6.409  -8.271   7.952  1.00 86.16           C  
ATOM    158  CG  LYS    22      -6.241  -8.732   9.392  1.00 86.16           C  
ATOM    159  CD  LYS    22      -5.180  -7.917  10.121  1.00 86.16           C  
ATOM    160  CE  LYS    22      -5.002  -8.387  11.558  1.00 86.16           C  
ATOM    161  NZ  LYS    22      -3.926  -7.624  12.260  1.00 86.16           N  
ATOM    162  N   ARG    23      -8.773  -8.165   5.383  1.00 85.90           N  
ATOM    163  CA  ARG    23      -8.981  -7.505   4.098  1.00 85.90           C  
ATOM    164  C   ARG    23      -8.174  -6.215   4.008  1.00 85.90           C  
ATOM    165  O   ARG    23      -8.742  -5.130   3.865  1.00 85.90           O  
ATOM    166  CB  ARG    23     -10.467  -7.211   3.878  1.00 85.90           C  
ATOM    167  CG  ARG    23     -11.295  -8.440   3.542  1.00 85.90           C  
ATOM    168  CD  ARG    23     -12.753  -8.084   3.282  1.00 85.90           C  
ATOM    169  NE  ARG    23     -13.532  -9.255   2.889  1.00 85.90           N  
ATOM    170  CZ  ARG    23     -14.831  -9.241   2.605  1.00 85.90           C  
ATOM    171  NH1 ARG    23     -15.526  -8.110   2.665  1.00 85.90           N  
ATOM    172  NH2 ARG    23     -15.441 -10.365   2.259  1.00 85.90           N  
ATOM    173  N   VAL    24      -6.817  -6.236   4.226  1.00 88.13           N  
ATOM    174  CA  VAL    24      -5.991  -5.034   4.210  1.00 88.13           C  
ATOM    175  C   VAL    24      -4.883  -5.181   3.169  1.00 88.13           C  
ATOM    176  O   VAL    24      -4.517  -6.298   2.797  1.00 88.13           O  
ATOM    177  CB  VAL    24      -5.381  -4.746   5.600  1.00 88.13           C  
ATOM    178  CG1 VAL    24      -6.481  -4.524   6.637  1.00 88.13           C  
ATOM    179  CG2 VAL    24      -4.464  -5.890   6.027  1.00 88.13           C  
ATOM    180  N   VAL    25      -4.472  -4.138   2.634  1.00 87.33           N  
ATOM    181  CA  VAL    25      -3.285  -4.012   1.796  1.00 87.33           C  
ATOM    182  C   VAL    25      -2.265  -3.102   2.479  1.00 87.33           C  
ATOM    183  O   VAL    25      -2.612  -2.021   2.959  1.00 87.33           O  
ATOM    184  CB  VAL    25      -3.634  -3.462   0.395  1.00 87.33           C  
ATOM    185  CG1 VAL    25      -2.381  -3.357  -0.472  1.00 87.33           C  
ATOM    186  CG2 VAL    25      -4.681  -4.348  -0.279  1.00 87.33           C  
ATOM    187  N   ILE    26      -1.069  -3.551   2.605  1.00 90.21           N  
ATOM    188  CA  ILE    26      -0.021  -2.792   3.279  1.00 90.21           C  
ATOM    189  C   ILE    26       0.765  -1.976   2.255  1.00 90.21           C  
ATOM    190  O   ILE    26       1.382  -2.536   1.346  1.00 90.21           O  
ATOM    191  CB  ILE    26       0.930  -3.720   4.068  1.00 90.21           C  
ATOM    192  CG1 ILE    26       0.127  -4.677   4.956  1.00 90.21           C  
ATOM    193  CG2 ILE    26       1.918  -2.898   4.901  1.00 90.21           C  
ATOM    194  CD1 ILE    26      -0.563  -3.999   6.131  1.00 90.21           C  
ATOM    195  N   ILE    27       0.619  -0.765   2.385  1.00 89.43           N  
ATOM    196  CA  ILE    27       1.319   0.172   1.513  1.00 89.43           C  
ATOM    197  C   ILE    27       2.210   1.087   2.349  1.00 89.43           C  
ATOM    198  O   ILE    27       1.759   1.669   3.339  1.00 89.43           O  
ATOM    199  CB  ILE    27       0.328   1.010   0.674  1.00 89.43           C  
ATOM    200  CG1 ILE    27      -0.623   0.092  -0.102  1.00 89.43           C  
ATOM    201  CG2 ILE    27       1.082   1.946  -0.276  1.00 89.43           C  
ATOM    202  CD1 ILE    27      -1.721   0.832  -0.854  1.00 89.43           C  
ATOM    203  N   PRO    28       3.485   1.210   1.968  1.00 90.10           N  
ATOM    204  CA  PRO    28       4.362   2.115   2.716  1.00 90.10           C  
ATOM    205  C   PRO    28       3.841   3.550   2.746  1.00 90.10           C  
ATOM    206  O   PRO    28       3.159   3.983   1.814  1.00 90.10           O  
ATOM    207  CB  PRO    28       5.687   2.031   1.954  1.00 90.10           C  
ATOM    208  CG  PRO    28       5.600   0.758   1.176  1.00 90.10           C  
ATOM    209  CD  PRO    28       4.154   0.465   0.901  1.00 90.10           C  
ATOM    210  N   LYS    29       4.203   4.256   3.743  1.00 93.10           N  
ATOM    211  CA  LYS    29       3.731   5.612   4.009  1.00 93.10           C  
ATOM    212  C   LYS    29       4.036   6.540   2.836  1.00 93.10           C  
ATOM    213  O   LYS    29       3.182   7.324   2.419  1.00 93.10           O  
ATOM    214  CB  LYS    29       4.364   6.160   5.289  1.00 93.10           C  
ATOM    215  CG  LYS    29       3.917   7.570   5.646  1.00 93.10           C  
ATOM    216  CD  LYS    29       4.558   8.049   6.942  1.00 93.10           C  
ATOM    217  CE  LYS    29       4.132   9.470   7.287  1.00 93.10           C  
ATOM    218  NZ  LYS    29       4.735   9.933   8.573  1.00 93.10           N  
ATOM    219  N   ALA    30       5.256   6.381   2.310  1.00 91.12           N  
ATOM    220  CA  ALA    30       5.677   7.264   1.226  1.00 91.12           C  
ATOM    221  C   ALA    30       4.800   7.075  -0.008  1.00 91.12           C  
ATOM    222  O   ALA    30       4.423   8.048  -0.665  1.00 91.12           O  
ATOM    223  CB  ALA    30       7.143   7.016   0.877  1.00 91.12           C  
ATOM    224  N   GLU    31       4.394   5.867  -0.172  1.00 88.95           N  
ATOM    225  CA  GLU    31       3.596   5.572  -1.358  1.00 88.95           C  
ATOM    226  C   GLU    31       2.142   5.989  -1.162  1.00 88.95           C  
ATOM    227  O   GLU    31       1.484   6.430  -2.107  1.00 88.95           O  
ATOM    228  CB  GLU    31       3.674   4.082  -1.702  1.00 88.95           C  
ATOM    229  CG  GLU    31       5.070   3.610  -2.081  1.00 88.95           C  
ATOM    230  CD  GLU    31       5.610   4.281  -3.334  1.00 88.95           C  
ATOM    231  OE1 GLU    31       6.848   4.379  -3.484  1.00 88.95           O  
ATOM    232  OE2 GLU    31       4.787   4.713  -4.171  1.00 88.95           O  
ATOM    233  N   ARG    32       1.704   5.961   0.057  1.00 90.02           N  
ATOM    234  CA  ARG    32       0.346   6.412   0.343  1.00 90.02           C  
ATOM    235  C   ARG    32       0.207   7.912   0.105  1.00 90.02           C  
ATOM    236  O   ARG    32      -0.790   8.366  -0.461  1.00 90.02           O  
ATOM    237  CB  ARG    32      -0.042   6.071   1.783  1.00 90.02           C  
ATOM    238  CG  ARG    32      -0.099   4.579   2.069  1.00 90.02           C  
ATOM    239  CD  ARG    32      -0.927   4.273   3.309  1.00 90.02           C  
ATOM    240  NE  ARG    32      -0.479   5.052   4.460  1.00 90.02           N  
ATOM    241  CZ  ARG    32       0.512   4.699   5.274  1.00 90.02           C  
ATOM    242  NH1 ARG    32       1.181   3.569   5.078  1.00 90.02           N  
ATOM    243  NH2 ARG    32       0.836   5.483   6.292  1.00 90.02           N  
ATOM    244  N   ALA    33       1.264   8.567   0.504  1.00 90.85           N  
ATOM    245  CA  ALA    33       1.224  10.020   0.364  1.00 90.85           C  
ATOM    246  C   ALA    33       1.158  10.429  -1.105  1.00 90.85           C  
ATOM    247  O   ALA    33       0.475  11.393  -1.457  1.00 90.85           O  
ATOM    248  CB  ALA    33       2.441  10.653   1.034  1.00 90.85           C  
ATOM    249  N   LYS    34       1.685   9.582  -1.920  1.00 88.29           N  
ATOM    250  CA  LYS    34       1.754   9.908  -3.341  1.00 88.29           C  
ATOM    251  C   LYS    34       0.382   9.792  -3.999  1.00 88.29           C  
ATOM    252  O   LYS    34       0.050  10.570  -4.895  1.00 88.29           O  
ATOM    253  CB  LYS    34       2.756   8.997  -4.053  1.00 88.29           C  
ATOM    254  CG  LYS    34       4.210   9.294  -3.717  1.00 88.29           C  
ATOM    255  CD  LYS    34       5.158   8.382  -4.484  1.00 88.29           C  
ATOM    256  CE  LYS    34       6.610   8.631  -4.098  1.00 88.29           C  
ATOM    257  NZ  LYS    34       7.539   7.696  -4.800  1.00 88.29           N  
ATOM    258  N   VAL    35      -0.408   8.837  -3.462  1.00 87.98           N  
ATOM    259  CA  VAL    35      -1.687   8.607  -4.126  1.00 87.98           C  
ATOM    260  C   VAL    35      -2.818   9.197  -3.287  1.00 87.98           C  
ATOM    261  O   VAL    35      -3.985   9.140  -3.680  1.00 87.98           O  
ATOM    262  CB  VAL    35      -1.935   7.102  -4.372  1.00 87.98           C  
ATOM    263  CG1 VAL    35      -0.998   6.570  -5.455  1.00 87.98           C  
ATOM    264  CG2 VAL    35      -1.761   6.313  -3.075  1.00 87.98           C  
ATOM    265  N   GLY    36      -2.423   9.758  -2.078  1.00 89.02           N  
ATOM    266  CA  GLY    36      -3.402  10.466  -1.269  1.00 89.02           C  
ATOM    267  C   GLY    36      -4.312   9.538  -0.486  1.00 89.02           C  
ATOM    268  O   GLY    36      -5.522   9.763  -0.414  1.00 89.02           O  
ATOM    269  N   ILE    37      -3.838   8.363  -0.108  1.00 90.80           N  
ATOM    270  CA  ILE    37      -4.653   7.455   0.691  1.00 90.80           C  
ATOM    271  C   ILE    37      -4.134   7.424   2.127  1.00 90.80           C  
ATOM    272  O   ILE    37      -2.966   7.728   2.378  1.00 90.80           O  
ATOM    273  CB  ILE    37      -4.663   6.030   0.094  1.00 90.80           C  
ATOM    274  CG1 ILE    37      -3.232   5.490  -0.024  1.00 90.80           C  
ATOM    275  CG2 ILE    37      -5.366   6.020  -1.267  1.00 90.80           C  
ATOM    276  CD1 ILE    37      -3.151   4.057  -0.532  1.00 90.80           C  
ATOM    277  N   LYS    38      -5.012   7.194   3.063  1.00 91.58           N  
ATOM    278  CA  LYS    38      -4.677   7.055   4.478  1.00 91.58           C  
ATOM    279  C   LYS    38      -4.994   5.651   4.983  1.00 91.58           C  
ATOM    280  O   LYS    38      -5.745   4.910   4.344  1.00 91.58           O  
ATOM    281  CB  LYS    38      -5.428   8.095   5.311  1.00 91.58           C  
ATOM    282  CG  LYS    38      -5.149   9.534   4.904  1.00 91.58           C  
ATOM    283  CD  LYS    38      -6.001  10.515   5.699  1.00 91.58           C  
ATOM    284  CE  LYS    38      -5.801  11.947   5.220  1.00 91.58           C  
ATOM    285  NZ  LYS    38      -6.650  12.910   5.982  1.00 91.58           N  
ATOM    286  N   VAL    39      -4.417   5.331   6.114  1.00 92.34           N  
ATOM    287  CA  VAL    39      -4.736   4.059   6.754  1.00 92.34           C  
ATOM    288  C   VAL    39      -6.235   3.987   7.041  1.00 92.34           C  
ATOM    289  O   VAL    39      -6.808   4.915   7.616  1.00 92.34           O  
ATOM    290  CB  VAL    39      -3.934   3.862   8.059  1.00 92.34           C  
ATOM    291  CG1 VAL    39      -4.381   2.593   8.782  1.00 92.34           C  
ATOM    292  CG2 VAL    39      -2.436   3.813   7.762  1.00 92.34           C  
ATOM    293  N   GLY    40      -6.899   3.001   6.489  1.00 91.06           N  
ATOM    294  CA  GLY    40      -8.329   2.835   6.693  1.00 91.06           C  
ATOM    295  C   GLY    40      -9.144   3.094   5.440  1.00 91.06           C  
ATOM    296  O   GLY    40     -10.331   2.763   5.385  1.00 91.06           O  
ATOM    297  N   ASP    41      -8.498   3.708   4.481  1.00 91.12           N  
ATOM    298  CA  ASP    41      -9.177   3.928   3.207  1.00 91.12           C  
ATOM    299  C   ASP    41      -9.433   2.606   2.487  1.00 91.12           C  
ATOM    300  O   ASP    41      -8.627   1.677   2.577  1.00 91.12           O  
ATOM    301  CB  ASP    41      -8.357   4.863   2.316  1.00 91.12           C  
ATOM    302  CG  ASP    41      -8.425   6.314   2.758  1.00 91.12           C  
ATOM    303  OD1 ASP    41      -9.231   6.641   3.656  1.00 91.12           O  
ATOM    304  OD2 ASP    41      -7.667   7.138   2.201  1.00 91.12           O  
ATOM    305  N   VAL    42     -10.554   2.528   1.894  1.00 90.11           N  
ATOM    306  CA  VAL    42     -10.852   1.369   1.060  1.00 90.11           C  
ATOM    307  C   VAL    42     -10.353   1.613  -0.362  1.00 90.11           C  
ATOM    308  O   VAL    42     -10.704   2.618  -0.986  1.00 90.11           O  
ATOM    309  CB  VAL    42     -12.365   1.053   1.047  1.00 90.11           C  
ATOM    310  CG1 VAL    42     -12.661  -0.133   0.131  1.00 90.11           C  
ATOM    311  CG2 VAL    42     -12.863   0.775   2.464  1.00 90.11           C  
ATOM    312  N   VAL    43      -9.471   0.833  -0.799  1.00 87.48           N  
ATOM    313  CA  VAL    43      -8.881   0.991  -2.124  1.00 87.48           C  
ATOM    314  C   VAL    43      -9.174  -0.246  -2.970  1.00 87.48           C  
ATOM    315  O   VAL    43      -9.485  -1.313  -2.435  1.00 87.48           O  
ATOM    316  CB  VAL    43      -7.357   1.231  -2.042  1.00 87.48           C  
ATOM    317  CG1 VAL    43      -7.055   2.533  -1.302  1.00 87.48           C  
ATOM    318  CG2 VAL    43      -6.668   0.052  -1.358  1.00 87.48           C  
ATOM    319  N   GLU    44      -9.274  -0.223  -4.308  1.00 87.85           N  
ATOM    320  CA  GLU    44      -9.473  -1.309  -5.263  1.00 87.85           C  
ATOM    321  C   GLU    44      -8.149  -1.752  -5.880  1.00 87.85           C  
ATOM    322  O   GLU    44      -7.335  -0.917  -6.280  1.00 87.85           O  
ATOM    323  CB  GLU    44     -10.450  -0.884  -6.363  1.00 87.85           C  
ATOM    324  CG  GLU    44     -10.902  -2.028  -7.259  1.00 87.85           C  
ATOM    325  CD  GLU    44     -11.945  -1.611  -8.284  1.00 87.85           C  
ATOM    326  OE1 GLU    44     -12.112  -2.320  -9.303  1.00 87.85           O  
ATOM    327  OE2 GLU    44     -12.599  -0.567  -8.067  1.00 87.85           O  
ATOM    328  N   VAL    45      -7.871  -2.993  -5.915  1.00 85.13           N  
ATOM    329  CA  VAL    45      -6.687  -3.573  -6.541  1.00 85.13           C  
ATOM    330  C   VAL    45      -7.041  -4.095  -7.931  1.00 85.13           C  
ATOM    331  O   VAL    45      -7.988  -4.870  -8.088  1.00 85.13           O  
ATOM    332  CB  VAL    45      -6.089  -4.709  -5.681  1.00 85.13           C  
ATOM    333  CG1 VAL    45      -4.881  -5.334  -6.376  1.00 85.13           C  
ATOM    334  CG2 VAL    45      -5.703  -4.185  -4.299  1.00 85.13           C  
ATOM    335  N   LYS    46      -6.481  -3.636  -8.978  1.00 85.68           N  
ATOM    336  CA  LYS    46      -6.709  -4.034 -10.364  1.00 85.68           C  
ATOM    337  C   LYS    46      -5.439  -4.607 -10.987  1.00 85.68           C  
ATOM    338  O   LYS    46      -4.346  -4.078 -10.778  1.00 85.68           O  
ATOM    339  CB  LYS    46      -7.208  -2.847 -11.189  1.00 85.68           C  
ATOM    340  CG  LYS    46      -8.595  -2.360 -10.797  1.00 85.68           C  
ATOM    341  CD  LYS    46      -9.051  -1.203 -11.677  1.00 85.68           C  
ATOM    342  CE  LYS    46     -10.425  -0.695 -11.266  1.00 85.68           C  
ATOM    343  NZ  LYS    46     -10.848   0.483 -12.082  1.00 85.68           N  
ATOM    344  N   LYS    47      -5.555  -5.805 -11.657  1.00 86.91           N  
ATOM    345  CA  LYS    47      -4.415  -6.374 -12.370  1.00 86.91           C  
ATOM    346  C   LYS    47      -4.084  -5.559 -13.617  1.00 86.91           C  
ATOM    347  O   LYS    47      -4.956  -5.312 -14.452  1.00 86.91           O  
ATOM    348  CB  LYS    47      -4.693  -7.828 -12.752  1.00 86.91           C  
ATOM    349  CG  LYS    47      -3.494  -8.551 -13.350  1.00 86.91           C  
ATOM    350  CD  LYS    47      -3.834  -9.992 -13.711  1.00 86.91           C  
ATOM    351  CE  LYS    47      -2.721 -10.642 -14.522  1.00 86.91           C  
ATOM    352  NZ  LYS    47      -3.058 -12.049 -14.895  1.00 86.91           N  
ATOM    353  N   VAL    48      -2.977  -4.939 -13.604  1.00 83.00           N  
ATOM    354  CA  VAL    48      -2.538  -4.142 -14.744  1.00 83.00           C  
ATOM    355  C   VAL    48      -1.810  -5.033 -15.748  1.00 83.00           C  
ATOM    356  O   VAL    48      -1.094  -5.959 -15.361  1.00 83.00           O  
ATOM    357  CB  VAL    48      -1.624  -2.977 -14.304  1.00 83.00           C  
ATOM    358  CG1 VAL    48      -1.240  -2.109 -15.501  1.00 83.00           C  
ATOM    359  CG2 VAL    48      -2.311  -2.136 -13.229  1.00 83.00           C  
TER     360      VAL    48                                                       
END   
