# Supplementary material for: The transformative power of transformers in protein structure prediction
Source: Proc Natl Acad Sci U S A. 2023 Jul 31;120(32):e2303499120. doi: 10.1073/pnas.2303499120 (PMC10410766; doi:10.1073/pnas.2303499120)
Supplement: Supplementary file 2 — Dataset S01 (GZ) [file pnas.2303499120.sd01.gz › SI_Data/predicted_structures/OmegaFold/T1137s9.pdb]

ATOM      1  N   MET     1      23.921  66.020   1.589  1.00 42.08           N  
ATOM      2  CA  MET     1      23.261  64.868   0.982  1.00 42.08           C  
ATOM      3  C   MET     1      21.761  64.895   1.253  1.00 42.08           C  
ATOM      4  O   MET     1      21.335  64.894   2.409  1.00 42.08           O  
ATOM      5  CB  MET     1      23.864  63.564   1.507  1.00 42.08           C  
ATOM      6  CG  MET     1      25.096  63.106   0.741  1.00 42.08           C  
ATOM      7  SD  MET     1      25.013  61.334   0.272  1.00 42.08           S  
ATOM      8  CE  MET     1      25.503  60.564   1.840  1.00 42.08           C  
ATOM      9  N   SER     2      20.906  65.315   0.331  1.00 50.41           N  
ATOM     10  CA  SER     2      19.501  65.709   0.348  1.00 50.41           C  
ATOM     11  C   SER     2      18.595  64.512   0.618  1.00 50.41           C  
ATOM     12  O   SER     2      18.903  63.390   0.213  1.00 50.41           O  
ATOM     13  CB  SER     2      19.112  66.364  -0.978  1.00 50.41           C  
ATOM     14  OG  SER     2      18.623  65.397  -1.893  1.00 50.41           O  
ATOM     15  N   THR     3      18.364  64.206   1.891  1.00 51.19           N  
ATOM     16  CA  THR     3      17.341  63.372   2.512  1.00 51.19           C  
ATOM     17  C   THR     3      16.480  62.693   1.451  1.00 51.19           C  
ATOM     18  O   THR     3      15.956  61.600   1.675  1.00 51.19           O  
ATOM     19  CB  THR     3      16.444  64.197   3.454  1.00 51.19           C  
ATOM     20  OG1 THR     3      16.329  65.532   2.947  1.00 51.19           O  
ATOM     21  CG2 THR     3      17.027  64.248   4.862  1.00 51.19           C  
ATOM     22  N   VAL     4      16.617  63.235   0.269  1.00 53.33           N  
ATOM     23  CA  VAL     4      15.682  62.749  -0.740  1.00 53.33           C  
ATOM     24  C   VAL     4      16.226  61.473  -1.377  1.00 53.33           C  
ATOM     25  O   VAL     4      15.464  60.562  -1.707  1.00 53.33           O  
ATOM     26  CB  VAL     4      15.414  63.814  -1.827  1.00 53.33           C  
ATOM     27  CG1 VAL     4      14.465  63.272  -2.893  1.00 53.33           C  
ATOM     28  CG2 VAL     4      14.846  65.085  -1.198  1.00 53.33           C  
ATOM     29  N   GLN     5      17.556  61.403  -1.313  1.00 54.78           N  
ATOM     30  CA  GLN     5      18.136  60.260  -2.010  1.00 54.78           C  
ATOM     31  C   GLN     5      17.982  58.980  -1.193  1.00 54.78           C  
ATOM     32  O   GLN     5      17.863  57.889  -1.754  1.00 54.78           O  
ATOM     33  CB  GLN     5      19.613  60.511  -2.318  1.00 54.78           C  
ATOM     34  CG  GLN     5      19.857  61.156  -3.676  1.00 54.78           C  
ATOM     35  CD  GLN     5      21.332  61.274  -4.013  1.00 54.78           C  
ATOM     36  OE1 GLN     5      22.196  61.107  -3.146  1.00 54.78           O  
ATOM     37  NE2 GLN     5      21.630  61.564  -5.275  1.00 54.78           N  
ATOM     38  N   VAL     6      17.917  59.189   0.084  1.00 50.28           N  
ATOM     39  CA  VAL     6      17.856  58.040   0.980  1.00 50.28           C  
ATOM     40  C   VAL     6      16.474  57.395   0.901  1.00 50.28           C  
ATOM     41  O   VAL     6      16.348  56.171   0.977  1.00 50.28           O  
ATOM     42  CB  VAL     6      18.175  58.440   2.438  1.00 50.28           C  
ATOM     43  CG1 VAL     6      17.988  57.249   3.378  1.00 50.28           C  
ATOM     44  CG2 VAL     6      19.598  58.988   2.541  1.00 50.28           C  
ATOM     45  N   LEU     7      15.574  58.274   0.573  1.00 51.03           N  
ATOM     46  CA  LEU     7      14.231  57.707   0.632  1.00 51.03           C  
ATOM     47  C   LEU     7      13.944  56.859  -0.602  1.00 51.03           C  
ATOM     48  O   LEU     7      13.145  55.922  -0.545  1.00 51.03           O  
ATOM     49  CB  LEU     7      13.185  58.818   0.757  1.00 51.03           C  
ATOM     50  CG  LEU     7      12.834  59.263   2.177  1.00 51.03           C  
ATOM     51  CD1 LEU     7      12.293  60.688   2.168  1.00 51.03           C  
ATOM     52  CD2 LEU     7      11.826  58.307   2.803  1.00 51.03           C  
ATOM     53  N   ARG     8      14.710  57.138  -1.649  1.00 49.52           N  
ATOM     54  CA  ARG     8      14.471  56.370  -2.867  1.00 49.52           C  
ATOM     55  C   ARG     8      14.971  54.937  -2.717  1.00 49.52           C  
ATOM     56  O   ARG     8      14.470  54.027  -3.381  1.00 49.52           O  
ATOM     57  CB  ARG     8      15.148  57.038  -4.066  1.00 49.52           C  
ATOM     58  CG  ARG     8      14.204  57.863  -4.925  1.00 49.52           C  
ATOM     59  CD  ARG     8      14.881  58.349  -6.200  1.00 49.52           C  
ATOM     60  NE  ARG     8      13.964  59.119  -7.036  1.00 49.52           N  
ATOM     61  CZ  ARG     8      14.268  59.620  -8.231  1.00 49.52           C  
ATOM     62  NH1 ARG     8      15.476  59.441  -8.754  1.00 49.52           N  
ATOM     63  NH2 ARG     8      13.358  60.305  -8.907  1.00 49.52           N  
ATOM     64  N   SER     9      15.847  54.716  -1.766  1.00 52.13           N  
ATOM     65  CA  SER     9      16.316  53.339  -1.650  1.00 52.13           C  
ATOM     66  C   SER     9      15.374  52.504  -0.788  1.00 52.13           C  
ATOM     67  O   SER     9      15.493  51.278  -0.737  1.00 52.13           O  
ATOM     68  CB  SER     9      17.727  53.300  -1.062  1.00 52.13           C  
ATOM     69  OG  SER     9      17.728  53.776   0.273  1.00 52.13           O  
ATOM     70  N   ARG    10      14.516  53.223  -0.062  1.00 51.86           N  
ATOM     71  CA  ARG    10      13.712  52.330   0.767  1.00 51.86           C  
ATOM     72  C   ARG    10      12.455  51.881   0.028  1.00 51.86           C  
ATOM     73  O   ARG    10      11.815  50.904   0.421  1.00 51.86           O  
ATOM     74  CB  ARG    10      13.331  53.015   2.081  1.00 51.86           C  
ATOM     75  CG  ARG    10      14.310  52.759   3.215  1.00 51.86           C  
ATOM     76  CD  ARG    10      13.750  53.209   4.557  1.00 51.86           C  
ATOM     77  NE  ARG    10      14.531  52.682   5.672  1.00 51.86           N  
ATOM     78  CZ  ARG    10      14.218  52.834   6.956  1.00 51.86           C  
ATOM     79  NH1 ARG    10      13.129  53.505   7.313  1.00 51.86           N  
ATOM     80  NH2 ARG    10      15.000  52.313   7.890  1.00 51.86           N  
ATOM     81  N   PHE    11      12.270  52.560  -1.127  1.00 48.62           N  
ATOM     82  CA  PHE    11      11.071  52.071  -1.799  1.00 48.62           C  
ATOM     83  C   PHE    11      11.437  51.243  -3.025  1.00 48.62           C  
ATOM     84  O   PHE    11      11.691  51.794  -4.099  1.00 48.62           O  
ATOM     85  CB  PHE    11      10.166  53.238  -2.204  1.00 48.62           C  
ATOM     86  CG  PHE    11       9.207  53.666  -1.126  1.00 48.62           C  
ATOM     87  CD1 PHE    11       8.037  52.954  -0.896  1.00 48.62           C  
ATOM     88  CD2 PHE    11       9.477  54.780  -0.343  1.00 48.62           C  
ATOM     89  CE1 PHE    11       7.148  53.347   0.101  1.00 48.62           C  
ATOM     90  CE2 PHE    11       8.593  55.179   0.655  1.00 48.62           C  
ATOM     91  CZ  PHE    11       7.428  54.462   0.875  1.00 48.62           C  
ATOM     92  N   PRO    12      12.106  50.130  -2.861  1.00 48.54           N  
ATOM     93  CA  PRO    12      12.276  49.450  -4.147  1.00 48.54           C  
ATOM     94  C   PRO    12      10.965  49.305  -4.916  1.00 48.54           C  
ATOM     95  O   PRO    12       9.893  49.230  -4.308  1.00 48.54           O  
ATOM     96  CB  PRO    12      12.831  48.079  -3.751  1.00 48.54           C  
ATOM     97  CG  PRO    12      12.839  48.088  -2.257  1.00 48.54           C  
ATOM     98  CD  PRO    12      12.246  49.383  -1.784  1.00 48.54           C  
ATOM     99  N   ARG    13      10.723  50.117  -5.823  1.00 46.77           N  
ATOM    100  CA  ARG    13      10.140  49.852  -7.135  1.00 46.77           C  
ATOM    101  C   ARG    13       9.111  48.729  -7.060  1.00 46.77           C  
ATOM    102  O   ARG    13       9.472  47.555  -6.955  1.00 46.77           O  
ATOM    103  CB  ARG    13      11.230  49.497  -8.147  1.00 46.77           C  
ATOM    104  CG  ARG    13      11.902  50.706  -8.779  1.00 46.77           C  
ATOM    105  CD  ARG    13      12.935  50.298  -9.820  1.00 46.77           C  
ATOM    106  NE  ARG    13      13.644  51.455 -10.359  1.00 46.77           N  
ATOM    107  CZ  ARG    13      14.750  51.391 -11.094  1.00 46.77           C  
ATOM    108  NH1 ARG    13      15.298  50.219 -11.395  1.00 46.77           N  
ATOM    109  NH2 ARG    13      15.314  52.507 -11.533  1.00 46.77           N  
ATOM    110  N   ALA    14       8.048  48.920  -6.346  1.00 48.73           N  
ATOM    111  CA  ALA    14       6.735  48.284  -6.285  1.00 48.73           C  
ATOM    112  C   ALA    14       6.274  47.844  -7.671  1.00 48.73           C  
ATOM    113  O   ALA    14       5.436  46.949  -7.798  1.00 48.73           O  
ATOM    114  CB  ALA    14       5.713  49.232  -5.663  1.00 48.73           C  
ATOM    115  N   PHE    15       7.061  48.232  -8.662  1.00 43.59           N  
ATOM    116  CA  PHE    15       6.553  47.903  -9.988  1.00 43.59           C  
ATOM    117  C   PHE    15       7.068  46.543 -10.444  1.00 43.59           C  
ATOM    118  O   PHE    15       6.603  46.002 -11.449  1.00 43.59           O  
ATOM    119  CB  PHE    15       6.952  48.982 -11.000  1.00 43.59           C  
ATOM    120  CG  PHE    15       6.003  49.106 -12.161  1.00 43.59           C  
ATOM    121  CD1 PHE    15       6.261  48.456 -13.362  1.00 43.59           C  
ATOM    122  CD2 PHE    15       4.851  49.875 -12.052  1.00 43.59           C  
ATOM    123  CE1 PHE    15       5.383  48.569 -14.438  1.00 43.59           C  
ATOM    124  CE2 PHE    15       3.969  49.993 -13.123  1.00 43.59           C  
ATOM    125  CZ  PHE    15       4.238  49.340 -14.315  1.00 43.59           C  
ATOM    126  N   SER    16       7.862  45.873  -9.607  1.00 47.87           N  
ATOM    127  CA  SER    16       8.316  44.601 -10.161  1.00 47.87           C  
ATOM    128  C   SER    16       7.534  43.431  -9.573  1.00 47.87           C  
ATOM    129  O   SER    16       7.856  42.270  -9.832  1.00 47.87           O  
ATOM    130  CB  SER    16       9.811  44.407  -9.905  1.00 47.87           C  
ATOM    131  OG  SER    16      10.027  43.735  -8.676  1.00 47.87           O  
ATOM    132  N   ARG    17       6.468  43.732  -8.908  1.00 48.98           N  
ATOM    133  CA  ARG    17       5.748  42.615  -8.305  1.00 48.98           C  
ATOM    134  C   ARG    17       4.795  41.973  -9.308  1.00 48.98           C  
ATOM    135  O   ARG    17       4.524  40.772  -9.234  1.00 48.98           O  
ATOM    136  CB  ARG    17       4.974  43.078  -7.069  1.00 48.98           C  
ATOM    137  CG  ARG    17       5.674  42.773  -5.754  1.00 48.98           C  
ATOM    138  CD  ARG    17       4.781  43.070  -4.558  1.00 48.98           C  
ATOM    139  NE  ARG    17       5.489  42.876  -3.296  1.00 48.98           N  
ATOM    140  CZ  ARG    17       4.918  42.898  -2.095  1.00 48.98           C  
ATOM    141  NH1 ARG    17       3.613  43.106  -1.969  1.00 48.98           N  
ATOM    142  NH2 ARG    17       5.657  42.710  -1.011  1.00 48.98           N  
ATOM    143  N   SER    18       4.305  42.769 -10.230  1.00 46.91           N  
ATOM    144  CA  SER    18       3.328  42.129 -11.106  1.00 46.91           C  
ATOM    145  C   SER    18       3.997  41.125 -12.039  1.00 46.91           C  
ATOM    146  O   SER    18       3.396  40.112 -12.402  1.00 46.91           O  
ATOM    147  CB  SER    18       2.576  43.178 -11.926  1.00 46.91           C  
ATOM    148  OG  SER    18       3.392  43.680 -12.970  1.00 46.91           O  
ATOM    149  N   SER    19       5.213  41.496 -12.402  1.00 49.94           N  
ATOM    150  CA  SER    19       5.824  40.484 -13.257  1.00 49.94           C  
ATOM    151  C   SER    19       6.128  39.210 -12.476  1.00 49.94           C  
ATOM    152  O   SER    19       6.208  38.125 -13.055  1.00 49.94           O  
ATOM    153  CB  SER    19       7.108  41.022 -13.891  1.00 49.94           C  
ATOM    154  OG  SER    19       8.137  41.136 -12.923  1.00 49.94           O  
ATOM    155  N   GLU    20       6.225  39.471 -11.175  1.00 51.90           N  
ATOM    156  CA  GLU    20       6.530  38.245 -10.443  1.00 51.90           C  
ATOM    157  C   GLU    20       5.302  37.347 -10.333  1.00 51.90           C  
ATOM    158  O   GLU    20       5.420  36.120 -10.348  1.00 51.90           O  
ATOM    159  CB  GLU    20       7.070  38.572  -9.048  1.00 51.90           C  
ATOM    160  CG  GLU    20       8.576  38.782  -9.005  1.00 51.90           C  
ATOM    161  CD  GLU    20       9.117  38.959  -7.595  1.00 51.90           C  
ATOM    162  OE1 GLU    20      10.355  39.049  -7.427  1.00 51.90           O  
ATOM    163  OE2 GLU    20       8.297  39.008  -6.652  1.00 51.90           O  
ATOM    164  N   ILE    21       4.191  38.002 -10.189  1.00 53.32           N  
ATOM    165  CA  ILE    21       3.031  37.127 -10.069  1.00 53.32           C  
ATOM    166  C   ILE    21       2.843  36.338 -11.363  1.00 53.32           C  
ATOM    167  O   ILE    21       2.498  35.155 -11.332  1.00 53.32           O  
ATOM    168  CB  ILE    21       1.751  37.927  -9.739  1.00 53.32           C  
ATOM    169  CG1 ILE    21       1.873  38.586  -8.360  1.00 53.32           C  
ATOM    170  CG2 ILE    21       0.516  37.023  -9.807  1.00 53.32           C  
ATOM    171  CD1 ILE    21       0.741  39.549  -8.032  1.00 53.32           C  
ATOM    172  N   ALA    22       3.032  37.088 -12.411  1.00 53.31           N  
ATOM    173  CA  ALA    22       2.871  36.335 -13.652  1.00 53.31           C  
ATOM    174  C   ALA    22       3.934  35.247 -13.775  1.00 53.31           C  
ATOM    175  O   ALA    22       3.680  34.184 -14.346  1.00 53.31           O  
ATOM    176  CB  ALA    22       2.931  37.272 -14.855  1.00 53.31           C  
ATOM    177  N   ALA    23       5.056  35.560 -13.164  1.00 55.79           N  
ATOM    178  CA  ALA    23       6.118  34.562 -13.266  1.00 55.79           C  
ATOM    179  C   ALA    23       5.821  33.353 -12.383  1.00 55.79           C  
ATOM    180  O   ALA    23       6.298  32.248 -12.652  1.00 55.79           O  
ATOM    181  CB  ALA    23       7.463  35.176 -12.887  1.00 55.79           C  
ATOM    182  N   THR    24       4.729  33.580 -11.565  1.00 68.35           N  
ATOM    183  CA  THR    24       4.524  32.498 -10.610  1.00 68.35           C  
ATOM    184  C   THR    24       3.776  31.337 -11.259  1.00 68.35           C  
ATOM    185  O   THR    24       4.208  30.186 -11.170  1.00 68.35           O  
ATOM    186  CB  THR    24       3.747  32.984  -9.372  1.00 68.35           C  
ATOM    187  OG1 THR    24       3.756  34.417  -9.342  1.00 68.35           O  
ATOM    188  CG2 THR    24       4.374  32.456  -8.086  1.00 68.35           C  
ATOM    189  N   PRO    25       2.774  31.708 -12.139  1.00 66.12           N  
ATOM    190  CA  PRO    25       2.113  30.522 -12.689  1.00 66.12           C  
ATOM    191  C   PRO    25       3.014  29.729 -13.633  1.00 66.12           C  
ATOM    192  O   PRO    25       2.926  28.499 -13.689  1.00 66.12           O  
ATOM    193  CB  PRO    25       0.913  31.104 -13.440  1.00 66.12           C  
ATOM    194  CG  PRO    25       0.739  32.477 -12.876  1.00 66.12           C  
ATOM    195  CD  PRO    25       2.050  32.925 -12.297  1.00 66.12           C  
ATOM    196  N   ALA    26       3.831  30.532 -14.347  1.00 71.19           N  
ATOM    197  CA  ALA    26       4.719  29.836 -15.275  1.00 71.19           C  
ATOM    198  C   ALA    26       5.710  28.950 -14.524  1.00 71.19           C  
ATOM    199  O   ALA    26       5.986  27.823 -14.944  1.00 71.19           O  
ATOM    200  CB  ALA    26       5.465  30.838 -16.151  1.00 71.19           C  
ATOM    201  N   ARG    27       6.212  29.481 -13.388  1.00 70.75           N  
ATOM    202  CA  ARG    27       7.142  28.675 -12.605  1.00 70.75           C  
ATOM    203  C   ARG    27       6.450  27.444 -12.030  1.00 70.75           C  
ATOM    204  O   ARG    27       7.049  26.370 -11.947  1.00 70.75           O  
ATOM    205  CB  ARG    27       7.756  29.506 -11.476  1.00 70.75           C  
ATOM    206  CG  ARG    27       8.897  30.405 -11.924  1.00 70.75           C  
ATOM    207  CD  ARG    27       9.670  30.968 -10.739  1.00 70.75           C  
ATOM    208  NE  ARG    27       9.079  32.211 -10.251  1.00 70.75           N  
ATOM    209  CZ  ARG    27       9.228  32.689  -9.018  1.00 70.75           C  
ATOM    210  NH1 ARG    27       9.954  32.033  -8.119  1.00 70.75           N  
ATOM    211  NH2 ARG    27       8.645  33.830  -8.680  1.00 70.75           N  
ATOM    212  N   PHE    28       5.194  27.702 -11.670  1.00 72.57           N  
ATOM    213  CA  PHE    28       4.435  26.582 -11.127  1.00 72.57           C  
ATOM    214  C   PHE    28       4.215  25.512 -12.190  1.00 72.57           C  
ATOM    215  O   PHE    28       4.404  24.322 -11.929  1.00 72.57           O  
ATOM    216  CB  PHE    28       3.088  27.060 -10.576  1.00 72.57           C  
ATOM    217  CG  PHE    28       2.210  25.947 -10.069  1.00 72.57           C  
ATOM    218  CD1 PHE    28       1.122  25.507 -10.812  1.00 72.57           C  
ATOM    219  CD2 PHE    28       2.474  25.341  -8.847  1.00 72.57           C  
ATOM    220  CE1 PHE    28       0.308  24.477 -10.345  1.00 72.57           C  
ATOM    221  CE2 PHE    28       1.665  24.312  -8.373  1.00 72.57           C  
ATOM    222  CZ  PHE    28       0.583  23.882  -9.123  1.00 72.57           C  
ATOM    223  N   LEU    29       3.904  25.885 -13.384  1.00 73.43           N  
ATOM    224  CA  LEU    29       3.645  24.923 -14.449  1.00 73.43           C  
ATOM    225  C   LEU    29       4.925  24.200 -14.853  1.00 73.43           C  
ATOM    226  O   LEU    29       4.895  23.012 -15.183  1.00 73.43           O  
ATOM    227  CB  LEU    29       3.035  25.623 -15.667  1.00 73.43           C  
ATOM    228  CG  LEU    29       1.566  26.031 -15.548  1.00 73.43           C  
ATOM    229  CD1 LEU    29       1.169  26.928 -16.716  1.00 73.43           C  
ATOM    230  CD2 LEU    29       0.671  24.799 -15.486  1.00 73.43           C  
ATOM    231  N   ASP    30       5.980  25.005 -14.871  1.00 71.49           N  
ATOM    232  CA  ASP    30       7.262  24.394 -15.210  1.00 71.49           C  
ATOM    233  C   ASP    30       7.645  23.322 -14.192  1.00 71.49           C  
ATOM    234  O   ASP    30       8.115  22.245 -14.565  1.00 71.49           O  
ATOM    235  CB  ASP    30       8.359  25.458 -15.292  1.00 71.49           C  
ATOM    236  CG  ASP    30       9.506  25.058 -16.203  1.00 71.49           C  
ATOM    237  OD1 ASP    30       9.410  24.012 -16.881  1.00 71.49           O  
ATOM    238  OD2 ASP    30      10.516  25.793 -16.241  1.00 71.49           O  
ATOM    239  N   SER    31       7.394  23.589 -12.935  1.00 78.91           N  
ATOM    240  CA  SER    31       7.715  22.615 -11.897  1.00 78.91           C  
ATOM    241  C   SER    31       6.855  21.362 -12.029  1.00 78.91           C  
ATOM    242  O   SER    31       7.353  20.244 -11.885  1.00 78.91           O  
ATOM    243  CB  SER    31       7.525  23.229 -10.509  1.00 78.91           C  
ATOM    244  OG  SER    31       6.154  23.478 -10.252  1.00 78.91           O  
ATOM    245  N   MET    32       5.610  21.618 -12.454  1.00 81.59           N  
ATOM    246  CA  MET    32       4.724  20.469 -12.623  1.00 81.59           C  
ATOM    247  C   MET    32       5.147  19.626 -13.821  1.00 81.59           C  
ATOM    248  O   MET    32       5.045  18.399 -13.789  1.00 81.59           O  
ATOM    249  CB  MET    32       3.274  20.928 -12.792  1.00 81.59           C  
ATOM    250  CG  MET    32       2.633  21.421 -11.505  1.00 81.59           C  
ATOM    251  SD  MET    32       2.294  20.059 -10.322  1.00 81.59           S  
ATOM    252  CE  MET    32       3.589  20.374  -9.092  1.00 81.59           C  
ATOM    253  N   GLY    33       5.559  20.369 -14.840  1.00 81.35           N  
ATOM    254  CA  GLY    33       6.033  19.638 -16.004  1.00 81.35           C  
ATOM    255  C   GLY    33       7.256  18.787 -15.717  1.00 81.35           C  
ATOM    256  O   GLY    33       7.359  17.657 -16.200  1.00 81.35           O  
ATOM    257  N   HIS    34       8.104  19.362 -14.897  1.00 85.13           N  
ATOM    258  CA  HIS    34       9.318  18.631 -14.549  1.00 85.13           C  
ATOM    259  C   HIS    34       8.992  17.362 -13.768  1.00 85.13           C  
ATOM    260  O   HIS    34       9.553  16.298 -14.043  1.00 85.13           O  
ATOM    261  CB  HIS    34      10.263  19.519 -13.737  1.00 85.13           C  
ATOM    262  CG  HIS    34      11.592  18.889 -13.464  1.00 85.13           C  
ATOM    263  ND1 HIS    34      11.893  18.277 -12.266  1.00 85.13           N  
ATOM    264  CD2 HIS    34      12.697  18.773 -14.238  1.00 85.13           C  
ATOM    265  CE1 HIS    34      13.131  17.813 -12.315  1.00 85.13           C  
ATOM    266  NE2 HIS    34      13.641  18.100 -13.501  1.00 85.13           N  
ATOM    267  N   VAL    35       8.085  17.435 -12.870  1.00 86.64           N  
ATOM    268  CA  VAL    35       7.675  16.290 -12.064  1.00 86.64           C  
ATOM    269  C   VAL    35       6.958  15.269 -12.944  1.00 86.64           C  
ATOM    270  O   VAL    35       7.233  14.069 -12.863  1.00 86.64           O  
ATOM    271  CB  VAL    35       6.762  16.718 -10.893  1.00 86.64           C  
ATOM    272  CG1 VAL    35       6.190  15.495 -10.179  1.00 86.64           C  
ATOM    273  CG2 VAL    35       7.531  17.601  -9.912  1.00 86.64           C  
ATOM    274  N   ALA    36       6.129  15.760 -13.864  1.00 88.08           N  
ATOM    275  CA  ALA    36       5.373  14.874 -14.744  1.00 88.08           C  
ATOM    276  C   ALA    36       6.302  14.113 -15.686  1.00 88.08           C  
ATOM    277  O   ALA    36       6.139  12.908 -15.889  1.00 88.08           O  
ATOM    278  CB  ALA    36       4.344  15.669 -15.544  1.00 88.08           C  
ATOM    279  N   TRP    37       7.259  14.828 -16.190  1.00 88.68           N  
ATOM    280  CA  TRP    37       8.210  14.185 -17.091  1.00 88.68           C  
ATOM    281  C   TRP    37       9.028  13.129 -16.355  1.00 88.68           C  
ATOM    282  O   TRP    37       9.289  12.050 -16.893  1.00 88.68           O  
ATOM    283  CB  TRP    37       9.142  15.224 -17.721  1.00 88.68           C  
ATOM    284  CG  TRP    37      10.141  14.645 -18.677  1.00 88.68           C  
ATOM    285  CD1 TRP    37      11.492  14.543 -18.495  1.00 88.68           C  
ATOM    286  CD2 TRP    37       9.867  14.093 -19.969  1.00 88.68           C  
ATOM    287  NE1 TRP    37      12.075  13.959 -19.596  1.00 88.68           N  
ATOM    288  CE2 TRP    37      11.101  13.674 -20.514  1.00 88.68           C  
ATOM    289  CE3 TRP    37       8.697  13.911 -20.718  1.00 88.68           C  
ATOM    290  CZ2 TRP    37      11.197  13.083 -21.777  1.00 88.68           C  
ATOM    291  CZ3 TRP    37       8.795  13.323 -21.974  1.00 88.68           C  
ATOM    292  CH2 TRP    37      10.037  12.917 -22.489  1.00 88.68           C  
ATOM    293  N   PHE    38       9.414  13.372 -15.164  1.00 90.27           N  
ATOM    294  CA  PHE    38      10.150  12.407 -14.357  1.00 90.27           C  
ATOM    295  C   PHE    38       9.313  11.157 -14.111  1.00 90.27           C  
ATOM    296  O   PHE    38       9.805  10.036 -14.259  1.00 90.27           O  
ATOM    297  CB  PHE    38      10.568  13.029 -13.021  1.00 90.27           C  
ATOM    298  CG  PHE    38      11.266  12.069 -12.096  1.00 90.27           C  
ATOM    299  CD1 PHE    38      10.558  11.393 -11.109  1.00 90.27           C  
ATOM    300  CD2 PHE    38      12.631  11.842 -12.213  1.00 90.27           C  
ATOM    301  CE1 PHE    38      11.201  10.503 -10.252  1.00 90.27           C  
ATOM    302  CE2 PHE    38      13.281  10.954 -11.359  1.00 90.27           C  
ATOM    303  CZ  PHE    38      12.565  10.287 -10.379  1.00 90.27           C  
ATOM    304  N   VAL    39       8.065  11.384 -13.765  1.00 89.56           N  
ATOM    305  CA  VAL    39       7.174  10.272 -13.451  1.00 89.56           C  
ATOM    306  C   VAL    39       6.991   9.392 -14.686  1.00 89.56           C  
ATOM    307  O   VAL    39       7.101   8.167 -14.605  1.00 89.56           O  
ATOM    308  CB  VAL    39       5.803  10.769 -12.942  1.00 89.56           C  
ATOM    309  CG1 VAL    39       4.798   9.620 -12.888  1.00 89.56           C  
ATOM    310  CG2 VAL    39       5.949  11.422 -11.569  1.00 89.56           C  
ATOM    311  N   VAL    40       6.818  10.021 -15.824  1.00 90.52           N  
ATOM    312  CA  VAL    40       6.596   9.260 -17.049  1.00 90.52           C  
ATOM    313  C   VAL    40       7.859   8.481 -17.410  1.00 90.52           C  
ATOM    314  O   VAL    40       7.789   7.299 -17.754  1.00 90.52           O  
ATOM    315  CB  VAL    40       6.184  10.179 -18.221  1.00 90.52           C  
ATOM    316  CG1 VAL    40       6.187   9.408 -19.539  1.00 90.52           C  
ATOM    317  CG2 VAL    40       4.809  10.791 -17.960  1.00 90.52           C  
ATOM    318  N   GLN    41       8.951   9.098 -17.266  1.00 89.41           N  
ATOM    319  CA  GLN    41      10.221   8.450 -17.577  1.00 89.41           C  
ATOM    320  C   GLN    41      10.479   7.269 -16.646  1.00 89.41           C  
ATOM    321  O   GLN    41      10.933   6.211 -17.087  1.00 89.41           O  
ATOM    322  CB  GLN    41      11.372   9.453 -17.484  1.00 89.41           C  
ATOM    323  CG  GLN    41      12.698   8.918 -18.008  1.00 89.41           C  
ATOM    324  CD  GLN    41      13.803   9.957 -17.978  1.00 89.41           C  
ATOM    325  OE1 GLN    41      13.726  10.944 -17.239  1.00 89.41           O  
ATOM    326  NE2 GLN    41      14.840   9.743 -18.781  1.00 89.41           N  
ATOM    327  N   ALA    42      10.211   7.454 -15.402  1.00 89.12           N  
ATOM    328  CA  ALA    42      10.460   6.393 -14.430  1.00 89.12           C  
ATOM    329  C   ALA    42       9.553   5.193 -14.683  1.00 89.12           C  
ATOM    330  O   ALA    42      10.006   4.046 -14.650  1.00 89.12           O  
ATOM    331  CB  ALA    42      10.261   6.916 -13.009  1.00 89.12           C  
ATOM    332  N   ILE    43       8.345   5.437 -15.090  1.00 89.27           N  
ATOM    333  CA  ILE    43       7.379   4.361 -15.285  1.00 89.27           C  
ATOM    334  C   ILE    43       7.669   3.640 -16.600  1.00 89.27           C  
ATOM    335  O   ILE    43       7.583   2.412 -16.673  1.00 89.27           O  
ATOM    336  CB  ILE    43       5.929   4.895 -15.275  1.00 89.27           C  
ATOM    337  CG1 ILE    43       5.553   5.391 -13.874  1.00 89.27           C  
ATOM    338  CG2 ILE    43       4.953   3.816 -15.754  1.00 89.27           C  
ATOM    339  CD1 ILE    43       4.175   6.035 -13.795  1.00 89.27           C  
ATOM    340  N   VAL    44       8.018   4.360 -17.604  1.00 88.80           N  
ATOM    341  CA  VAL    44       8.261   3.791 -18.926  1.00 88.80           C  
ATOM    342  C   VAL    44       9.519   2.925 -18.892  1.00 88.80           C  
ATOM    343  O   VAL    44       9.619   1.937 -19.622  1.00 88.80           O  
ATOM    344  CB  VAL    44       8.400   4.891 -20.001  1.00 88.80           C  
ATOM    345  CG1 VAL    44       8.957   4.309 -21.300  1.00 88.80           C  
ATOM    346  CG2 VAL    44       7.053   5.567 -20.249  1.00 88.80           C  
ATOM    347  N   HIS    45      10.382   3.181 -17.953  1.00 87.50           N  
ATOM    348  CA  HIS    45      11.645   2.453 -17.941  1.00 87.50           C  
ATOM    349  C   HIS    45      11.595   1.277 -16.971  1.00 87.50           C  
ATOM    350  O   HIS    45      12.577   0.545 -16.826  1.00 87.50           O  
ATOM    351  CB  HIS    45      12.799   3.388 -17.574  1.00 87.50           C  
ATOM    352  CG  HIS    45      13.222   4.288 -18.692  1.00 87.50           C  
ATOM    353  ND1 HIS    45      13.809   5.516 -18.477  1.00 87.50           N  
ATOM    354  CD2 HIS    45      13.144   4.134 -20.035  1.00 87.50           C  
ATOM    355  CE1 HIS    45      14.074   6.080 -19.643  1.00 87.50           C  
ATOM    356  NE2 HIS    45      13.681   5.262 -20.604  1.00 87.50           N  
ATOM    357  N   VAL    46      10.509   1.083 -16.309  1.00 85.34           N  
ATOM    358  CA  VAL    46      10.416  -0.006 -15.342  1.00 85.34           C  
ATOM    359  C   VAL    46      10.550  -1.347 -16.059  1.00 85.34           C  
ATOM    360  O   VAL    46      11.315  -2.214 -15.629  1.00 85.34           O  
ATOM    361  CB  VAL    46       9.088   0.047 -14.553  1.00 85.34           C  
ATOM    362  CG1 VAL    46       8.845  -1.268 -13.816  1.00 85.34           C  
ATOM    363  CG2 VAL    46       9.097   1.219 -13.573  1.00 85.34           C  
ATOM    364  N   PRO    47       9.847  -1.529 -17.210  1.00 85.58           N  
ATOM    365  CA  PRO    47      10.047  -2.813 -17.886  1.00 85.58           C  
ATOM    366  C   PRO    47      11.484  -3.010 -18.364  1.00 85.58           C  
ATOM    367  O   PRO    47      12.012  -4.124 -18.301  1.00 85.58           O  
ATOM    368  CB  PRO    47       9.082  -2.741 -19.072  1.00 85.58           C  
ATOM    369  CG  PRO    47       8.035  -1.759 -18.653  1.00 85.58           C  
ATOM    370  CD  PRO    47       8.674  -0.730 -17.765  1.00 85.58           C  
ATOM    371  N   HIS    48      12.047  -1.930 -18.795  1.00 85.44           N  
ATOM    372  CA  HIS    48      13.442  -2.006 -19.214  1.00 85.44           C  
ATOM    373  C   HIS    48      14.353  -2.346 -18.039  1.00 85.44           C  
ATOM    374  O   HIS    48      15.281  -3.145 -18.178  1.00 85.44           O  
ATOM    375  CB  HIS    48      13.882  -0.688 -19.855  1.00 85.44           C  
ATOM    376  CG  HIS    48      15.314  -0.680 -20.287  1.00 85.44           C  
ATOM    377  ND1 HIS    48      16.331  -0.208 -19.485  1.00 85.44           N  
ATOM    378  CD2 HIS    48      15.897  -1.089 -21.439  1.00 85.44           C  
ATOM    379  CE1 HIS    48      17.481  -0.327 -20.128  1.00 85.44           C  
ATOM    380  NE2 HIS    48      17.246  -0.859 -21.315  1.00 85.44           N  
ATOM    381  N   ALA    49      14.145  -1.732 -16.904  1.00 82.25           N  
ATOM    382  CA  ALA    49      14.931  -2.021 -15.707  1.00 82.25           C  
ATOM    383  C   ALA    49      14.755  -3.473 -15.272  1.00 82.25           C  
ATOM    384  O   ALA    49      15.704  -4.106 -14.802  1.00 82.25           O  
ATOM    385  CB  ALA    49      14.539  -1.078 -14.572  1.00 82.25           C  
ATOM    386  N   PHE    50      13.611  -3.966 -15.475  1.00 82.77           N  
ATOM    387  CA  PHE    50      13.337  -5.347 -15.093  1.00 82.77           C  
ATOM    388  C   PHE    50      14.112  -6.317 -15.977  1.00 82.77           C  
ATOM    389  O   PHE    50      14.630  -7.326 -15.495  1.00 82.77           O  
ATOM    390  CB  PHE    50      11.837  -5.642 -15.178  1.00 82.77           C  
ATOM    391  CG  PHE    50      11.472  -7.050 -14.790  1.00 82.77           C  
ATOM    392  CD1 PHE    50      11.118  -7.982 -15.758  1.00 82.77           C  
ATOM    393  CD2 PHE    50      11.483  -7.440 -13.457  1.00 82.77           C  
ATOM    394  CE1 PHE    50      10.780  -9.286 -15.402  1.00 82.77           C  
ATOM    395  CE2 PHE    50      11.146  -8.741 -13.094  1.00 82.77           C  
ATOM    396  CZ  PHE    50      10.794  -9.662 -14.068  1.00 82.77           C  
ATOM    397  N   ARG    51      14.295  -5.952 -17.222  1.00 86.68           N  
ATOM    398  CA  ARG    51      14.925  -6.869 -18.167  1.00 86.68           C  
ATOM    399  C   ARG    51      16.444  -6.761 -18.106  1.00 86.68           C  
ATOM    400  O   ARG    51      17.147  -7.773 -18.147  1.00 86.68           O  
ATOM    401  CB  ARG    51      14.437  -6.593 -19.591  1.00 86.68           C  
ATOM    402  CG  ARG    51      13.005  -7.037 -19.848  1.00 86.68           C  
ATOM    403  CD  ARG    51      12.634  -6.918 -21.320  1.00 86.68           C  
ATOM    404  NE  ARG    51      11.254  -6.473 -21.494  1.00 86.68           N  
ATOM    405  CZ  ARG    51      10.785  -5.862 -22.578  1.00 86.68           C  
ATOM    406  NH1 ARG    51      11.581  -5.609 -23.612  1.00 86.68           N  
ATOM    407  NH2 ARG    51       9.512  -5.500 -22.630  1.00 86.68           N  
ATOM    408  N   HIS    52      16.916  -5.580 -17.829  1.00 86.02           N  
ATOM    409  CA  HIS    52      18.355  -5.386 -17.970  1.00 86.02           C  
ATOM    410  C   HIS    52      19.034  -5.290 -16.608  1.00 86.02           C  
ATOM    411  O   HIS    52      20.232  -5.555 -16.487  1.00 86.02           O  
ATOM    412  CB  HIS    52      18.649  -4.130 -18.792  1.00 86.02           C  
ATOM    413  CG  HIS    52      18.351  -4.284 -20.250  1.00 86.02           C  
ATOM    414  ND1 HIS    52      17.081  -4.151 -20.769  1.00 86.02           N  
ATOM    415  CD2 HIS    52      19.163  -4.558 -21.299  1.00 86.02           C  
ATOM    416  CE1 HIS    52      17.125  -4.338 -22.078  1.00 86.02           C  
ATOM    417  NE2 HIS    52      18.376  -4.586 -22.425  1.00 86.02           N  
ATOM    418  N   TYR    53      18.269  -4.956 -15.622  1.00 88.33           N  
ATOM    419  CA  TYR    53      18.894  -4.773 -14.317  1.00 88.33           C  
ATOM    420  C   TYR    53      18.268  -5.693 -13.277  1.00 88.33           C  
ATOM    421  O   TYR    53      17.986  -5.270 -12.153  1.00 88.33           O  
ATOM    422  CB  TYR    53      18.775  -3.315 -13.863  1.00 88.33           C  
ATOM    423  CG  TYR    53      19.366  -2.325 -14.838  1.00 88.33           C  
ATOM    424  CD1 TYR    53      20.744  -2.240 -15.024  1.00 88.33           C  
ATOM    425  CD2 TYR    53      18.549  -1.473 -15.573  1.00 88.33           C  
ATOM    426  CE1 TYR    53      21.294  -1.328 -15.920  1.00 88.33           C  
ATOM    427  CE2 TYR    53      19.088  -0.557 -16.471  1.00 88.33           C  
ATOM    428  CZ  TYR    53      20.459  -0.493 -16.638  1.00 88.33           C  
ATOM    429  OH  TYR    53      20.998   0.411 -17.525  1.00 88.33           O  
ATOM    430  N   ARG    54      17.972  -6.937 -13.680  1.00 85.71           N  
ATOM    431  CA  ARG    54      17.294  -7.883 -12.799  1.00 85.71           C  
ATOM    432  C   ARG    54      18.154  -8.209 -11.582  1.00 85.71           C  
ATOM    433  O   ARG    54      17.646  -8.293 -10.462  1.00 85.71           O  
ATOM    434  CB  ARG    54      16.945  -9.167 -13.554  1.00 85.71           C  
ATOM    435  CG  ARG    54      18.146  -9.862 -14.175  1.00 85.71           C  
ATOM    436  CD  ARG    54      17.731 -11.060 -15.018  1.00 85.71           C  
ATOM    437  NE  ARG    54      18.885 -11.723 -15.618  1.00 85.71           N  
ATOM    438  CZ  ARG    54      18.816 -12.763 -16.445  1.00 85.71           C  
ATOM    439  NH1 ARG    54      17.642 -13.282 -16.788  1.00 85.71           N  
ATOM    440  NH2 ARG    54      19.930 -13.289 -16.934  1.00 85.71           N  
ATOM    441  N   ARG    55      19.401  -8.369 -11.803  1.00 87.40           N  
ATOM    442  CA  ARG    55      20.281  -8.743 -10.701  1.00 87.40           C  
ATOM    443  C   ARG    55      20.352  -7.634  -9.657  1.00 87.40           C  
ATOM    444  O   ARG    55      20.315  -7.902  -8.454  1.00 87.40           O  
ATOM    445  CB  ARG    55      21.684  -9.066 -11.219  1.00 87.40           C  
ATOM    446  CG  ARG    55      21.777 -10.388 -11.963  1.00 87.40           C  
ATOM    447  CD  ARG    55      23.206 -10.701 -12.382  1.00 87.40           C  
ATOM    448  NE  ARG    55      23.272 -11.887 -13.232  1.00 87.40           N  
ATOM    449  CZ  ARG    55      24.366 -12.312 -13.856  1.00 87.40           C  
ATOM    450  NH1 ARG    55      25.513 -11.654 -13.738  1.00 87.40           N  
ATOM    451  NH2 ARG    55      24.314 -13.404 -14.605  1.00 87.40           N  
ATOM    452  N   GLU    56      20.417  -6.487 -10.278  1.00 85.76           N  
ATOM    453  CA  GLU    56      20.468  -5.358  -9.353  1.00 85.76           C  
ATOM    454  C   GLU    56      19.146  -5.193  -8.611  1.00 85.76           C  
ATOM    455  O   GLU    56      19.132  -4.867  -7.422  1.00 85.76           O  
ATOM    456  CB  GLU    56      20.818  -4.067 -10.099  1.00 85.76           C  
ATOM    457  CG  GLU    56      20.965  -2.854  -9.192  1.00 85.76           C  
ATOM    458  CD  GLU    56      22.098  -2.990  -8.187  1.00 85.76           C  
ATOM    459  OE1 GLU    56      22.112  -2.241  -7.183  1.00 85.76           O  
ATOM    460  OE2 GLU    56      22.980  -3.851  -8.406  1.00 85.76           O  
ATOM    461  N   SER    57      18.120  -5.363  -9.269  1.00 85.22           N  
ATOM    462  CA  SER    57      16.812  -5.259  -8.631  1.00 85.22           C  
ATOM    463  C   SER    57      16.653  -6.298  -7.526  1.00 85.22           C  
ATOM    464  O   SER    57      16.173  -5.983  -6.435  1.00 85.22           O  
ATOM    465  CB  SER    57      15.697  -5.426  -9.664  1.00 85.22           C  
ATOM    466  OG  SER    57      15.752  -4.395 -10.634  1.00 85.22           O  
ATOM    467  N   LEU    58      17.083  -7.491  -7.739  1.00 87.30           N  
ATOM    468  CA  LEU    58      16.991  -8.552  -6.742  1.00 87.30           C  
ATOM    469  C   LEU    58      17.897  -8.258  -5.551  1.00 87.30           C  
ATOM    470  O   LEU    58      17.545  -8.559  -4.409  1.00 87.30           O  
ATOM    471  CB  LEU    58      17.363  -9.902  -7.360  1.00 87.30           C  
ATOM    472  CG  LEU    58      16.344 -10.510  -8.326  1.00 87.30           C  
ATOM    473  CD1 LEU    58      16.902 -11.782  -8.954  1.00 87.30           C  
ATOM    474  CD2 LEU    58      15.029 -10.795  -7.607  1.00 87.30           C  
ATOM    475  N   ARG    59      19.007  -7.752  -5.893  1.00 87.40           N  
ATOM    476  CA  ARG    59      19.911  -7.359  -4.817  1.00 87.40           C  
ATOM    477  C   ARG    59      19.264  -6.312  -3.915  1.00 87.40           C  
ATOM    478  O   ARG    59      19.389  -6.379  -2.690  1.00 87.40           O  
ATOM    479  CB  ARG    59      21.224  -6.820  -5.387  1.00 87.40           C  
ATOM    480  CG  ARG    59      22.244  -6.435  -4.326  1.00 87.40           C  
ATOM    481  CD  ARG    59      23.480  -5.792  -4.940  1.00 87.40           C  
ATOM    482  NE  ARG    59      24.147  -6.691  -5.878  1.00 87.40           N  
ATOM    483  CZ  ARG    59      25.251  -6.395  -6.557  1.00 87.40           C  
ATOM    484  NH1 ARG    59      25.837  -5.211  -6.416  1.00 87.40           N  
ATOM    485  NH2 ARG    59      25.774  -7.288  -7.385  1.00 87.40           N  
ATOM    486  N   LEU    60      18.590  -5.380  -4.566  1.00 86.14           N  
ATOM    487  CA  LEU    60      17.930  -4.338  -3.787  1.00 86.14           C  
ATOM    488  C   LEU    60      16.790  -4.920  -2.958  1.00 86.14           C  
ATOM    489  O   LEU    60      16.575  -4.509  -1.816  1.00 86.14           O  
ATOM    490  CB  LEU    60      17.397  -3.236  -4.707  1.00 86.14           C  
ATOM    491  CG  LEU    60      18.406  -2.174  -5.147  1.00 86.14           C  
ATOM    492  CD1 LEU    60      17.819  -1.317  -6.263  1.00 86.14           C  
ATOM    493  CD2 LEU    60      18.821  -1.308  -3.963  1.00 86.14           C  
ATOM    494  N   VAL    61      16.077  -5.808  -3.544  1.00 86.80           N  
ATOM    495  CA  VAL    61      15.002  -6.454  -2.798  1.00 86.80           C  
ATOM    496  C   VAL    61      15.575  -7.146  -1.563  1.00 86.80           C  
ATOM    497  O   VAL    61      15.004  -7.057  -0.473  1.00 86.80           O  
ATOM    498  CB  VAL    61      14.236  -7.472  -3.672  1.00 86.80           C  
ATOM    499  CG1 VAL    61      13.286  -8.310  -2.818  1.00 86.80           C  
ATOM    500  CG2 VAL    61      13.469  -6.752  -4.780  1.00 86.80           C  
ATOM    501  N   ALA    62      16.686  -7.760  -1.765  1.00 85.78           N  
ATOM    502  CA  ALA    62      17.327  -8.458  -0.653  1.00 85.78           C  
ATOM    503  C   ALA    62      17.826  -7.471   0.399  1.00 85.78           C  
ATOM    504  O   ALA    62      17.702  -7.720   1.600  1.00 85.78           O  
ATOM    505  CB  ALA    62      18.480  -9.320  -1.160  1.00 85.78           C  
ATOM    506  N   GLU    63      18.273  -6.411  -0.050  1.00 82.41           N  
ATOM    507  CA  GLU    63      18.793  -5.399   0.865  1.00 82.41           C  
ATOM    508  C   GLU    63      17.671  -4.770   1.687  1.00 82.41           C  
ATOM    509  O   GLU    63      17.830  -4.538   2.887  1.00 82.41           O  
ATOM    510  CB  GLU    63      19.551  -4.316   0.094  1.00 82.41           C  
ATOM    511  CG  GLU    63      20.307  -3.342   0.985  1.00 82.41           C  
ATOM    512  CD  GLU    63      21.053  -2.270   0.206  1.00 82.41           C  
ATOM    513  OE1 GLU    63      21.569  -1.315   0.829  1.00 82.41           O  
ATOM    514  OE2 GLU    63      21.120  -2.387  -1.039  1.00 82.41           O  
ATOM    515  N   ILE    64      16.637  -4.509   0.997  1.00 82.19           N  
ATOM    516  CA  ILE    64      15.495  -3.911   1.681  1.00 82.19           C  
ATOM    517  C   ILE    64      14.913  -4.905   2.682  1.00 82.19           C  
ATOM    518  O   ILE    64      14.502  -4.522   3.780  1.00 82.19           O  
ATOM    519  CB  ILE    64      14.408  -3.462   0.678  1.00 82.19           C  
ATOM    520  CG1 ILE    64      14.909  -2.278  -0.157  1.00 82.19           C  
ATOM    521  CG2 ILE    64      13.112  -3.105   1.411  1.00 82.19           C  
ATOM    522  CD1 ILE    64      14.003  -1.920  -1.328  1.00 82.19           C  
ATOM    523  N   GLY    65      14.917  -6.163   2.324  1.00 78.99           N  
ATOM    524  CA  GLY    65      14.341  -7.191   3.177  1.00 78.99           C  
ATOM    525  C   GLY    65      15.178  -7.483   4.408  1.00 78.99           C  
ATOM    526  O   GLY    65      14.658  -7.514   5.525  1.00 78.99           O  
ATOM    527  N   MET    66      16.429  -7.755   4.210  1.00 74.22           N  
ATOM    528  CA  MET    66      17.274  -8.300   5.269  1.00 74.22           C  
ATOM    529  C   MET    66      17.883  -7.182   6.109  1.00 74.22           C  
ATOM    530  O   MET    66      18.091  -7.347   7.312  1.00 74.22           O  
ATOM    531  CB  MET    66      18.382  -9.173   4.677  1.00 74.22           C  
ATOM    532  CG  MET    66      17.888 -10.500   4.126  1.00 74.22           C  
ATOM    533  SD  MET    66      19.263 -11.614   3.638  1.00 74.22           S  
ATOM    534  CE  MET    66      18.327 -13.106   3.203  1.00 74.22           C  
ATOM    535  N   GLY    67      17.655  -5.930   5.661  1.00 62.86           N  
ATOM    536  CA  GLY    67      17.896  -4.715   6.423  1.00 62.86           C  
ATOM    537  C   GLY    67      19.359  -4.504   6.762  1.00 62.86           C  
ATOM    538  O   GLY    67      19.702  -4.234   7.915  1.00 62.86           O  
ATOM    539  N   THR    68      20.258  -4.731   5.845  1.00 58.89           N  
ATOM    540  CA  THR    68      21.483  -4.114   6.341  1.00 58.89           C  
ATOM    541  C   THR    68      21.463  -2.606   6.103  1.00 58.89           C  
ATOM    542  O   THR    68      22.276  -1.873   6.670  1.00 58.89           O  
ATOM    543  CB  THR    68      22.728  -4.725   5.672  1.00 58.89           C  
ATOM    544  OG1 THR    68      22.621  -4.576   4.250  1.00 58.89           O  
ATOM    545  CG2 THR    68      22.860  -6.207   6.007  1.00 58.89           C  
ATOM    546  N   GLY    69      20.343  -1.966   6.209  1.00 55.47           N  
ATOM    547  CA  GLY    69      20.381  -0.530   5.980  1.00 55.47           C  
ATOM    548  C   GLY    69      19.136   0.186   6.470  1.00 55.47           C  
ATOM    549  O   GLY    69      18.433  -0.314   7.351  1.00 55.47           O  
ATOM    550  N   ALA    70      19.107   1.433   6.373  1.00 57.21           N  
ATOM    551  CA  ALA    70      18.006   2.337   6.697  1.00 57.21           C  
ATOM    552  C   ALA    70      16.681   1.800   6.164  1.00 57.21           C  
ATOM    553  O   ALA    70      15.612   2.162   6.661  1.00 57.21           O  
ATOM    554  CB  ALA    70      18.277   3.730   6.135  1.00 57.21           C  
ATOM    555  N   MET    71      16.772   0.816   5.274  1.00 64.19           N  
ATOM    556  CA  MET    71      15.545   0.375   4.616  1.00 64.19           C  
ATOM    557  C   MET    71      15.046  -0.935   5.217  1.00 64.19           C  
ATOM    558  O   MET    71      14.228  -1.629   4.610  1.00 64.19           O  
ATOM    559  CB  MET    71      15.772   0.208   3.112  1.00 64.19           C  
ATOM    560  CG  MET    71      16.038   1.515   2.384  1.00 64.19           C  
ATOM    561  SD  MET    71      16.006   1.323   0.559  1.00 64.19           S  
ATOM    562  CE  MET    71      17.613   0.524   0.293  1.00 64.19           C  
ATOM    563  N   ALA    72      15.634  -1.337   6.301  1.00 65.57           N  
ATOM    564  CA  ALA    72      15.393  -2.715   6.723  1.00 65.57           C  
ATOM    565  C   ALA    72      13.921  -2.936   7.059  1.00 65.57           C  
ATOM    566  O   ALA    72      13.348  -2.209   7.875  1.00 65.57           O  
ATOM    567  CB  ALA    72      16.268  -3.064   7.925  1.00 65.57           C  
ATOM    568  N   VAL    73      13.354  -3.809   6.356  1.00 70.17           N  
ATOM    569  CA  VAL    73      11.974  -4.222   6.588  1.00 70.17           C  
ATOM    570  C   VAL    73      11.915  -5.185   7.772  1.00 70.17           C  
ATOM    571  O   VAL    73      11.039  -5.069   8.632  1.00 70.17           O  
ATOM    572  CB  VAL    73      11.361  -4.882   5.333  1.00 70.17           C  
ATOM    573  CG1 VAL    73      10.004  -5.504   5.659  1.00 70.17           C  
ATOM    574  CG2 VAL    73      11.227  -3.860   4.205  1.00 70.17           C  
ATOM    575  N   ILE    74      12.893  -6.073   7.764  1.00 68.34           N  
ATOM    576  CA  ILE    74      12.857  -7.007   8.885  1.00 68.34           C  
ATOM    577  C   ILE    74      13.247  -6.283  10.171  1.00 68.34           C  
ATOM    578  O   ILE    74      14.289  -5.626  10.230  1.00 68.34           O  
ATOM    579  CB  ILE    74      13.790  -8.215   8.644  1.00 68.34           C  
ATOM    580  CG1 ILE    74      13.292  -9.046   7.457  1.00 68.34           C  
ATOM    581  CG2 ILE    74      13.897  -9.073   9.907  1.00 68.34           C  
ATOM    582  CD1 ILE    74      14.235 -10.170   7.050  1.00 68.34           C  
ATOM    583  N   GLY    75      12.337  -6.114  11.051  1.00 72.60           N  
ATOM    584  CA  GLY    75      12.441  -5.511  12.370  1.00 72.60           C  
ATOM    585  C   GLY    75      11.438  -4.395  12.596  1.00 72.60           C  
ATOM    586  O   GLY    75      10.330  -4.638  13.079  1.00 72.60           O  
ATOM    587  N   GLY    76      11.783  -3.196  11.957  1.00 75.15           N  
ATOM    588  CA  GLY    76      10.928  -2.066  12.284  1.00 75.15           C  
ATOM    589  C   GLY    76       9.613  -2.074  11.529  1.00 75.15           C  
ATOM    590  O   GLY    76       8.541  -2.064  12.138  1.00 75.15           O  
ATOM    591  N   THR    77       9.681  -2.374  10.298  1.00 83.13           N  
ATOM    592  CA  THR    77       8.472  -2.299   9.485  1.00 83.13           C  
ATOM    593  C   THR    77       7.515  -3.435   9.833  1.00 83.13           C  
ATOM    594  O   THR    77       6.313  -3.215   9.990  1.00 83.13           O  
ATOM    595  CB  THR    77       8.806  -2.346   7.982  1.00 83.13           C  
ATOM    596  OG1 THR    77       9.721  -1.290   7.668  1.00 83.13           O  
ATOM    597  CG2 THR    77       7.549  -2.183   7.134  1.00 83.13           C  
ATOM    598  N   VAL    78       8.070  -4.627  10.027  1.00 85.84           N  
ATOM    599  CA  VAL    78       7.231  -5.779  10.343  1.00 85.84           C  
ATOM    600  C   VAL    78       6.597  -5.594  11.720  1.00 85.84           C  
ATOM    601  O   VAL    78       5.429  -5.933  11.923  1.00 85.84           O  
ATOM    602  CB  VAL    78       8.035  -7.097  10.298  1.00 85.84           C  
ATOM    603  CG1 VAL    78       7.215  -8.250  10.874  1.00 85.84           C  
ATOM    604  CG2 VAL    78       8.470  -7.408   8.868  1.00 85.84           C  
ATOM    605  N   ALA    79       7.337  -5.013  12.603  1.00 86.05           N  
ATOM    606  CA  ALA    79       6.797  -4.798  13.943  1.00 86.05           C  
ATOM    607  C   ALA    79       5.685  -3.752  13.925  1.00 86.05           C  
ATOM    608  O   ALA    79       4.639  -3.939  14.551  1.00 86.05           O  
ATOM    609  CB  ALA    79       7.906  -4.375  14.902  1.00 86.05           C  
ATOM    610  N   ILE    80       5.919  -2.731  13.167  1.00 87.08           N  
ATOM    611  CA  ILE    80       4.921  -1.670  13.089  1.00 87.08           C  
ATOM    612  C   ILE    80       3.643  -2.209  12.450  1.00 87.08           C  
ATOM    613  O   ILE    80       2.547  -2.015  12.980  1.00 87.08           O  
ATOM    614  CB  ILE    80       5.448  -0.455  12.293  1.00 87.08           C  
ATOM    615  CG1 ILE    80       6.566   0.249  13.071  1.00 87.08           C  
ATOM    616  CG2 ILE    80       4.308   0.517  11.973  1.00 87.08           C  
ATOM    617  CD1 ILE    80       7.318   1.297  12.262  1.00 87.08           C  
ATOM    618  N   ILE    81       3.820  -2.915  11.428  1.00 91.46           N  
ATOM    619  CA  ILE    81       2.654  -3.468  10.748  1.00 91.46           C  
ATOM    620  C   ILE    81       1.950  -4.468  11.663  1.00 91.46           C  
ATOM    621  O   ILE    81       0.723  -4.447  11.789  1.00 91.46           O  
ATOM    622  CB  ILE    81       3.045  -4.145   9.415  1.00 91.46           C  
ATOM    623  CG1 ILE    81       3.484  -3.092   8.391  1.00 91.46           C  
ATOM    624  CG2 ILE    81       1.884  -4.984   8.874  1.00 91.46           C  
ATOM    625  CD1 ILE    81       4.007  -3.677   7.087  1.00 91.46           C  
ATOM    626  N   GLY    82       2.756  -5.240  12.275  1.00 91.27           N  
ATOM    627  CA  GLY    82       2.191  -6.265  13.137  1.00 91.27           C  
ATOM    628  C   GLY    82       1.399  -5.697  14.300  1.00 91.27           C  
ATOM    629  O   GLY    82       0.252  -6.089  14.528  1.00 91.27           O  
ATOM    630  N   PHE    83       1.910  -4.690  14.917  1.00 91.34           N  
ATOM    631  CA  PHE    83       1.271  -4.176  16.123  1.00 91.34           C  
ATOM    632  C   PHE    83       0.075  -3.300  15.770  1.00 91.34           C  
ATOM    633  O   PHE    83      -0.956  -3.348  16.444  1.00 91.34           O  
ATOM    634  CB  PHE    83       2.273  -3.381  16.966  1.00 91.34           C  
ATOM    635  CG  PHE    83       3.197  -4.242  17.783  1.00 91.34           C  
ATOM    636  CD1 PHE    83       2.698  -5.069  18.782  1.00 91.34           C  
ATOM    637  CD2 PHE    83       4.567  -4.226  17.552  1.00 91.34           C  
ATOM    638  CE1 PHE    83       3.552  -5.868  19.539  1.00 91.34           C  
ATOM    639  CE2 PHE    83       5.426  -5.021  18.305  1.00 91.34           C  
ATOM    640  CZ  PHE    83       4.917  -5.841  19.299  1.00 91.34           C  
ATOM    641  N   VAL    84       0.238  -2.605  14.707  1.00 93.19           N  
ATOM    642  CA  VAL    84      -0.849  -1.692  14.369  1.00 93.19           C  
ATOM    643  C   VAL    84      -2.046  -2.485  13.850  1.00 93.19           C  
ATOM    644  O   VAL    84      -3.191  -2.202  14.213  1.00 93.19           O  
ATOM    645  CB  VAL    84      -0.407  -0.647  13.321  1.00 93.19           C  
ATOM    646  CG1 VAL    84      -1.607   0.152  12.815  1.00 93.19           C  
ATOM    647  CG2 VAL    84       0.649   0.286  13.911  1.00 93.19           C  
ATOM    648  N   THR    85      -1.794  -3.503  13.091  1.00 93.98           N  
ATOM    649  CA  THR    85      -2.907  -4.248  12.514  1.00 93.98           C  
ATOM    650  C   THR    85      -3.568  -5.135  13.566  1.00 93.98           C  
ATOM    651  O   THR    85      -4.776  -5.371  13.516  1.00 93.98           O  
ATOM    652  CB  THR    85      -2.445  -5.113  11.326  1.00 93.98           C  
ATOM    653  OG1 THR    85      -1.328  -5.914  11.732  1.00 93.98           O  
ATOM    654  CG2 THR    85      -2.030  -4.245  10.143  1.00 93.98           C  
ATOM    655  N   LEU    86      -2.770  -5.624  14.434  1.00 93.99           N  
ATOM    656  CA  LEU    86      -3.360  -6.400  15.519  1.00 93.99           C  
ATOM    657  C   LEU    86      -4.272  -5.529  16.377  1.00 93.99           C  
ATOM    658  O   LEU    86      -5.364  -5.954  16.760  1.00 93.99           O  
ATOM    659  CB  LEU    86      -2.266  -7.025  16.388  1.00 93.99           C  
ATOM    660  CG  LEU    86      -1.666  -8.338  15.882  1.00 93.99           C  
ATOM    661  CD1 LEU    86      -0.401  -8.678  16.664  1.00 93.99           C  
ATOM    662  CD2 LEU    86      -2.685  -9.467  15.987  1.00 93.99           C  
ATOM    663  N   SER    87      -3.837  -4.372  16.633  1.00 94.58           N  
ATOM    664  CA  SER    87      -4.626  -3.453  17.447  1.00 94.58           C  
ATOM    665  C   SER    87      -5.855  -2.960  16.689  1.00 94.58           C  
ATOM    666  O   SER    87      -6.964  -2.963  17.227  1.00 94.58           O  
ATOM    667  CB  SER    87      -3.776  -2.261  17.887  1.00 94.58           C  
ATOM    668  OG  SER    87      -4.562  -1.316  18.592  1.00 94.58           O  
ATOM    669  N   ALA    88      -5.598  -2.590  15.472  1.00 93.69           N  
ATOM    670  CA  ALA    88      -6.709  -2.066  14.682  1.00 93.69           C  
ATOM    671  C   ALA    88      -7.770  -3.137  14.448  1.00 93.69           C  
ATOM    672  O   ALA    88      -8.968  -2.872  14.574  1.00 93.69           O  
ATOM    673  CB  ALA    88      -6.203  -1.522  13.348  1.00 93.69           C  
ATOM    674  N   GLY    89      -7.290  -4.334  14.072  1.00 93.15           N  
ATOM    675  CA  GLY    89      -8.230  -5.424  13.862  1.00 93.15           C  
ATOM    676  C   GLY    89      -9.039  -5.761  15.100  1.00 93.15           C  
ATOM    677  O   GLY    89     -10.248  -5.989  15.015  1.00 93.15           O  
ATOM    678  N   SER    90      -8.480  -5.696  16.227  1.00 92.95           N  
ATOM    679  CA  SER    90      -9.159  -5.998  17.483  1.00 92.95           C  
ATOM    680  C   SER    90     -10.170  -4.913  17.839  1.00 92.95           C  
ATOM    681  O   SER    90     -11.305  -5.215  18.215  1.00 92.95           O  
ATOM    682  CB  SER    90      -8.145  -6.153  18.617  1.00 92.95           C  
ATOM    683  OG  SER    90      -7.259  -7.229  18.356  1.00 92.95           O  
ATOM    684  N   LEU    91      -9.768  -3.706  17.651  1.00 93.10           N  
ATOM    685  CA  LEU    91     -10.640  -2.608  18.056  1.00 93.10           C  
ATOM    686  C   LEU    91     -11.846  -2.502  17.129  1.00 93.10           C  
ATOM    687  O   LEU    91     -12.956  -2.206  17.579  1.00 93.10           O  
ATOM    688  CB  LEU    91      -9.869  -1.286  18.064  1.00 93.10           C  
ATOM    689  CG  LEU    91      -8.881  -1.084  19.213  1.00 93.10           C  
ATOM    690  CD1 LEU    91      -8.087   0.202  19.010  1.00 93.10           C  
ATOM    691  CD2 LEU    91      -9.613  -1.061  20.551  1.00 93.10           C  
ATOM    692  N   ILE    92     -11.589  -2.804  15.907  1.00 92.05           N  
ATOM    693  CA  ILE    92     -12.690  -2.762  14.952  1.00 92.05           C  
ATOM    694  C   ILE    92     -13.697  -3.864  15.276  1.00 92.05           C  
ATOM    695  O   ILE    92     -14.909  -3.653  15.186  1.00 92.05           O  
ATOM    696  CB  ILE    92     -12.185  -2.910  13.499  1.00 92.05           C  
ATOM    697  CG1 ILE    92     -11.456  -1.636  13.055  1.00 92.05           C  
ATOM    698  CG2 ILE    92     -13.345  -3.235  12.554  1.00 92.05           C  
ATOM    699  CD1 ILE    92     -10.728  -1.771  11.725  1.00 92.05           C  
ATOM    700  N   ALA    93     -13.182  -4.985  15.672  1.00 91.23           N  
ATOM    701  CA  ALA    93     -14.066  -6.095  16.020  1.00 91.23           C  
ATOM    702  C   ALA    93     -14.852  -5.792  17.293  1.00 91.23           C  
ATOM    703  O   ALA    93     -16.054  -6.055  17.365  1.00 91.23           O  
ATOM    704  CB  ALA    93     -13.263  -7.382  16.187  1.00 91.23           C  
ATOM    705  N   ILE    94     -14.238  -5.173  18.214  1.00 90.79           N  
ATOM    706  CA  ILE    94     -14.898  -4.841  19.472  1.00 90.79           C  
ATOM    707  C   ILE    94     -15.985  -3.797  19.225  1.00 90.79           C  
ATOM    708  O   ILE    94     -17.113  -3.942  19.701  1.00 90.79           O  
ATOM    709  CB  ILE    94     -13.888  -4.326  20.522  1.00 90.79           C  
ATOM    710  CG1 ILE    94     -12.960  -5.459  20.971  1.00 90.79           C  
ATOM    711  CG2 ILE    94     -14.620  -3.710  21.718  1.00 90.79           C  
ATOM    712  CD1 ILE    94     -11.771  -4.994  21.801  1.00 90.79           C  
ATOM    713  N   GLN    95     -15.648  -2.865  18.471  1.00 88.53           N  
ATOM    714  CA  GLN    95     -16.610  -1.804  18.192  1.00 88.53           C  
ATOM    715  C   GLN    95     -17.770  -2.322  17.348  1.00 88.53           C  
ATOM    716  O   GLN    95     -18.922  -1.940  17.564  1.00 88.53           O  
ATOM    717  CB  GLN    95     -15.928  -0.632  17.485  1.00 88.53           C  
ATOM    718  CG  GLN    95     -14.968   0.147  18.373  1.00 88.53           C  
ATOM    719  CD  GLN    95     -15.682   0.971  19.428  1.00 88.53           C  
ATOM    720  OE1 GLN    95     -16.806   0.651  19.829  1.00 88.53           O  
ATOM    721  NE2 GLN    95     -15.036   2.038  19.885  1.00 88.53           N  
ATOM    722  N   GLY    96     -17.380  -3.210  16.446  1.00 87.59           N  
ATOM    723  CA  GLY    96     -18.431  -3.790  15.626  1.00 87.59           C  
ATOM    724  C   GLY    96     -19.379  -4.677  16.410  1.00 87.59           C  
ATOM    725  O   GLY    96     -20.597  -4.600  16.236  1.00 87.59           O  
ATOM    726  N   PHE    97     -18.816  -5.381  17.274  1.00 89.21           N  
ATOM    727  CA  PHE    97     -19.635  -6.264  18.096  1.00 89.21           C  
ATOM    728  C   PHE    97     -20.525  -5.458  19.036  1.00 89.21           C  
ATOM    729  O   PHE    97     -21.711  -5.759  19.186  1.00 89.21           O  
ATOM    730  CB  PHE    97     -18.753  -7.222  18.902  1.00 89.21           C  
ATOM    731  CG  PHE    97     -19.526  -8.270  19.657  1.00 89.21           C  
ATOM    732  CD1 PHE    97     -19.880  -8.070  20.986  1.00 89.21           C  
ATOM    733  CD2 PHE    97     -19.899  -9.456  19.037  1.00 89.21           C  
ATOM    734  CE1 PHE    97     -20.595  -9.038  21.687  1.00 89.21           C  
ATOM    735  CE2 PHE    97     -20.614 -10.428  19.731  1.00 89.21           C  
ATOM    736  CZ  PHE    97     -20.961 -10.217  21.056  1.00 89.21           C  
ATOM    737  N   ALA    98     -19.989  -4.453  19.647  1.00 87.88           N  
ATOM    738  CA  ALA    98     -20.747  -3.636  20.592  1.00 87.88           C  
ATOM    739  C   ALA    98     -21.834  -2.838  19.877  1.00 87.88           C  
ATOM    740  O   ALA    98     -22.978  -2.789  20.335  1.00 87.88           O  
ATOM    741  CB  ALA    98     -19.813  -2.697  21.351  1.00 87.88           C  
ATOM    742  N   SER    99     -21.471  -2.315  18.773  1.00 86.95           N  
ATOM    743  CA  SER    99     -22.420  -1.468  18.058  1.00 86.95           C  
ATOM    744  C   SER    99     -23.519  -2.299  17.405  1.00 86.95           C  
ATOM    745  O   SER    99     -24.691  -1.917  17.430  1.00 86.95           O  
ATOM    746  CB  SER    99     -21.700  -0.635  16.996  1.00 86.95           C  
ATOM    747  OG  SER    99     -20.791   0.270  17.598  1.00 86.95           O  
ATOM    748  N   LEU   100     -23.085  -3.417  16.894  1.00 86.83           N  
ATOM    749  CA  LEU   100     -24.067  -4.262  16.222  1.00 86.83           C  
ATOM    750  C   LEU   100     -24.930  -5.004  17.237  1.00 86.83           C  
ATOM    751  O   LEU   100     -26.050  -5.413  16.923  1.00 86.83           O  
ATOM    752  CB  LEU   100     -23.369  -5.263  15.298  1.00 86.83           C  
ATOM    753  CG  LEU   100     -22.736  -4.689  14.030  1.00 86.83           C  
ATOM    754  CD1 LEU   100     -21.904  -5.754  13.324  1.00 86.83           C  
ATOM    755  CD2 LEU   100     -23.809  -4.137  13.099  1.00 86.83           C  
ATOM    756  N   GLY   101     -24.401  -5.173  18.382  1.00 85.85           N  
ATOM    757  CA  GLY   101     -25.190  -5.747  19.460  1.00 85.85           C  
ATOM    758  C   GLY   101     -26.310  -4.837  19.928  1.00 85.85           C  
ATOM    759  O   GLY   101     -27.365  -5.312  20.354  1.00 85.85           O  
ATOM    760  N   ASN   102     -26.130  -3.563  19.724  1.00 86.73           N  
ATOM    761  CA  ASN   102     -27.156  -2.611  20.135  1.00 86.73           C  
ATOM    762  C   ASN   102     -28.402  -2.716  19.261  1.00 86.73           C  
ATOM    763  O   ASN   102     -29.516  -2.473  19.728  1.00 86.73           O  
ATOM    764  CB  ASN   102     -26.606  -1.183  20.107  1.00 86.73           C  
ATOM    765  CG  ASN   102     -25.635  -0.909  21.238  1.00 86.73           C  
ATOM    766  OD1 ASN   102     -25.646  -1.597  22.262  1.00 86.73           O  
ATOM    767  ND2 ASN   102     -24.789   0.099  21.062  1.00 86.73           N  
ATOM    768  N   ILE   103     -28.154  -3.205  18.069  1.00 87.22           N  
ATOM    769  CA  ILE   103     -29.315  -3.297  17.191  1.00 87.22           C  
ATOM    770  C   ILE   103     -29.726  -4.759  17.031  1.00 87.22           C  
ATOM    771  O   ILE   103     -30.677  -5.067  16.307  1.00 87.22           O  
ATOM    772  CB  ILE   103     -29.031  -2.665  15.810  1.00 87.22           C  
ATOM    773  CG1 ILE   103     -27.777  -3.288  15.186  1.00 87.22           C  
ATOM    774  CG2 ILE   103     -28.886  -1.145  15.932  1.00 87.22           C  
ATOM    775  CD1 ILE   103     -27.477  -2.795  13.777  1.00 87.22           C  
ATOM    776  N   GLY   104     -28.998  -5.658  17.682  1.00 86.40           N  
ATOM    777  CA  GLY   104     -29.390  -7.057  17.728  1.00 86.40           C  
ATOM    778  C   GLY   104     -28.833  -7.871  16.576  1.00 86.40           C  
ATOM    779  O   GLY   104     -29.368  -8.930  16.241  1.00 86.40           O  
ATOM    780  N   VAL   105     -27.858  -7.284  15.913  1.00 87.40           N  
ATOM    781  CA  VAL   105     -27.307  -8.027  14.784  1.00 87.40           C  
ATOM    782  C   VAL   105     -25.838  -8.350  15.046  1.00 87.40           C  
ATOM    783  O   VAL   105     -24.986  -8.144  14.179  1.00 87.40           O  
ATOM    784  CB  VAL   105     -27.452  -7.240  13.462  1.00 87.40           C  
ATOM    785  CG1 VAL   105     -28.905  -7.241  12.990  1.00 87.40           C  
ATOM    786  CG2 VAL   105     -26.943  -5.810  13.634  1.00 87.40           C  
ATOM    787  N   GLU   106     -25.564  -8.855  16.188  1.00 85.15           N  
ATOM    788  CA  GLU   106     -24.181  -9.125  16.569  1.00 85.15           C  
ATOM    789  C   GLU   106     -23.569 -10.212  15.691  1.00 85.15           C  
ATOM    790  O   GLU   106     -22.345 -10.335  15.609  1.00 85.15           O  
ATOM    791  CB  GLU   106     -24.098  -9.530  18.043  1.00 85.15           C  
ATOM    792  CG  GLU   106     -25.002 -10.697  18.412  1.00 85.15           C  
ATOM    793  CD  GLU   106     -26.266 -10.271  19.141  1.00 85.15           C  
ATOM    794  OE1 GLU   106     -26.933 -11.134  19.755  1.00 85.15           O  
ATOM    795  OE2 GLU   106     -26.592  -9.064  19.096  1.00 85.15           O  
ATOM    796  N   ALA   107     -24.400 -10.929  15.052  1.00 86.37           N  
ATOM    797  CA  ALA   107     -23.931 -12.035  14.221  1.00 86.37           C  
ATOM    798  C   ALA   107     -23.132 -11.523  13.026  1.00 86.37           C  
ATOM    799  O   ALA   107     -22.355 -12.269  12.425  1.00 86.37           O  
ATOM    800  CB  ALA   107     -25.110 -12.880  13.746  1.00 86.37           C  
ATOM    801  N   PHE   108     -23.223 -10.213  12.679  1.00 87.74           N  
ATOM    802  CA  PHE   108     -22.601  -9.674  11.475  1.00 87.74           C  
ATOM    803  C   PHE   108     -21.209  -9.134  11.780  1.00 87.74           C  
ATOM    804  O   PHE   108     -20.630  -8.405  10.971  1.00 87.74           O  
ATOM    805  CB  PHE   108     -23.472  -8.570  10.867  1.00 87.74           C  
ATOM    806  CG  PHE   108     -24.699  -9.083  10.163  1.00 87.74           C  
ATOM    807  CD1 PHE   108     -24.654  -9.422   8.816  1.00 87.74           C  
ATOM    808  CD2 PHE   108     -25.899  -9.227  10.849  1.00 87.74           C  
ATOM    809  CE1 PHE   108     -25.788  -9.897   8.161  1.00 87.74           C  
ATOM    810  CE2 PHE   108     -27.036  -9.701  10.201  1.00 87.74           C  
ATOM    811  CZ  PHE   108     -26.979 -10.034   8.857  1.00 87.74           C  
ATOM    812  N   THR   109     -20.719  -9.485  12.899  1.00 89.91           N  
ATOM    813  CA  THR   109     -19.433  -8.939  13.318  1.00 89.91           C  
ATOM    814  C   THR   109     -18.320  -9.394  12.378  1.00 89.91           C  
ATOM    815  O   THR   109     -17.424  -8.616  12.046  1.00 89.91           O  
ATOM    816  CB  THR   109     -19.092  -9.356  14.760  1.00 89.91           C  
ATOM    817  OG1 THR   109     -20.145  -8.932  15.635  1.00 89.91           O  
ATOM    818  CG2 THR   109     -17.781  -8.727  15.220  1.00 89.91           C  
ATOM    819  N   GLY   110     -18.353 -10.637  12.008  1.00 89.75           N  
ATOM    820  CA  GLY   110     -17.373 -11.157  11.068  1.00 89.75           C  
ATOM    821  C   GLY   110     -17.338 -10.393   9.758  1.00 89.75           C  
ATOM    822  O   GLY   110     -16.263 -10.134   9.212  1.00 89.75           O  
ATOM    823  N   PHE   111     -18.495 -10.021   9.318  1.00 88.43           N  
ATOM    824  CA  PHE   111     -18.623  -9.240   8.094  1.00 88.43           C  
ATOM    825  C   PHE   111     -17.981  -7.868   8.258  1.00 88.43           C  
ATOM    826  O   PHE   111     -17.193  -7.440   7.412  1.00 88.43           O  
ATOM    827  CB  PHE   111     -20.096  -9.088   7.703  1.00 88.43           C  
ATOM    828  CG  PHE   111     -20.363  -7.929   6.781  1.00 88.43           C  
ATOM    829  CD1 PHE   111     -21.035  -6.801   7.236  1.00 88.43           C  
ATOM    830  CD2 PHE   111     -19.941  -7.968   5.458  1.00 88.43           C  
ATOM    831  CE1 PHE   111     -21.283  -5.726   6.384  1.00 88.43           C  
ATOM    832  CE2 PHE   111     -20.185  -6.898   4.601  1.00 88.43           C  
ATOM    833  CZ  PHE   111     -20.857  -5.779   5.066  1.00 88.43           C  
ATOM    834  N   PHE   112     -18.282  -7.215   9.292  1.00 88.38           N  
ATOM    835  CA  PHE   112     -17.768  -5.879   9.565  1.00 88.38           C  
ATOM    836  C   PHE   112     -16.252  -5.903   9.724  1.00 88.38           C  
ATOM    837  O   PHE   112     -15.550  -5.062   9.160  1.00 88.38           O  
ATOM    838  CB  PHE   112     -18.419  -5.297  10.824  1.00 88.38           C  
ATOM    839  CG  PHE   112     -17.964  -3.901  11.152  1.00 88.38           C  
ATOM    840  CD1 PHE   112     -17.182  -3.656  12.274  1.00 88.38           C  
ATOM    841  CD2 PHE   112     -18.320  -2.833  10.339  1.00 88.38           C  
ATOM    842  CE1 PHE   112     -16.760  -2.364  12.581  1.00 88.38           C  
ATOM    843  CE2 PHE   112     -17.902  -1.540  10.639  1.00 88.38           C  
ATOM    844  CZ  PHE   112     -17.123  -1.307  11.761  1.00 88.38           C  
ATOM    845  N   ALA   113     -15.784  -6.849  10.372  1.00 90.25           N  
ATOM    846  CA  ALA   113     -14.347  -6.981  10.601  1.00 90.25           C  
ATOM    847  C   ALA   113     -13.611  -7.288   9.300  1.00 90.25           C  
ATOM    848  O   ALA   113     -12.522  -6.762   9.056  1.00 90.25           O  
ATOM    849  CB  ALA   113     -14.071  -8.070  11.634  1.00 90.25           C  
ATOM    850  N   ALA   114     -14.200  -8.030   8.457  1.00 89.26           N  
ATOM    851  CA  ALA   114     -13.565  -8.404   7.196  1.00 89.26           C  
ATOM    852  C   ALA   114     -13.458  -7.205   6.259  1.00 89.26           C  
ATOM    853  O   ALA   114     -12.376  -6.899   5.752  1.00 89.26           O  
ATOM    854  CB  ALA   114     -14.341  -9.534   6.524  1.00 89.26           C  
ATOM    855  N   LEU   115     -14.466  -6.470   6.126  1.00 87.49           N  
ATOM    856  CA  LEU   115     -14.492  -5.407   5.127  1.00 87.49           C  
ATOM    857  C   LEU   115     -13.705  -4.192   5.606  1.00 87.49           C  
ATOM    858  O   LEU   115     -13.002  -3.553   4.821  1.00 87.49           O  
ATOM    859  CB  LEU   115     -15.934  -5.004   4.811  1.00 87.49           C  
ATOM    860  CG  LEU   115     -16.750  -5.999   3.983  1.00 87.49           C  
ATOM    861  CD1 LEU   115     -18.148  -5.449   3.720  1.00 87.49           C  
ATOM    862  CD2 LEU   115     -16.039  -6.314   2.672  1.00 87.49           C  
ATOM    863  N   ALA   116     -13.824  -3.906   6.858  1.00 88.69           N  
ATOM    864  CA  ALA   116     -13.103  -2.754   7.392  1.00 88.69           C  
ATOM    865  C   ALA   116     -11.594  -2.970   7.320  1.00 88.69           C  
ATOM    866  O   ALA   116     -10.848  -2.062   6.943  1.00 88.69           O  
ATOM    867  CB  ALA   116     -13.530  -2.480   8.832  1.00 88.69           C  
ATOM    868  N   ASN   117     -11.198  -4.164   7.555  1.00 91.56           N  
ATOM    869  CA  ASN   117      -9.764  -4.428   7.585  1.00 91.56           C  
ATOM    870  C   ASN   117      -9.182  -4.526   6.178  1.00 91.56           C  
ATOM    871  O   ASN   117      -8.097  -4.007   5.912  1.00 91.56           O  
ATOM    872  CB  ASN   117      -9.470  -5.707   8.372  1.00 91.56           C  
ATOM    873  CG  ASN   117      -9.552  -5.502   9.872  1.00 91.56           C  
ATOM    874  OD1 ASN   117      -9.001  -4.539  10.410  1.00 91.56           O  
ATOM    875  ND2 ASN   117     -10.242  -6.406  10.557  1.00 91.56           N  
ATOM    876  N   ILE   118      -9.905  -5.117   5.269  1.00 91.11           N  
ATOM    877  CA  ILE   118      -9.348  -5.332   3.937  1.00 91.11           C  
ATOM    878  C   ILE   118      -9.423  -4.036   3.132  1.00 91.11           C  
ATOM    879  O   ILE   118      -8.560  -3.769   2.293  1.00 91.11           O  
ATOM    880  CB  ILE   118     -10.084  -6.468   3.193  1.00 91.11           C  
ATOM    881  CG1 ILE   118      -9.239  -6.972   2.018  1.00 91.11           C  
ATOM    882  CG2 ILE   118     -11.461  -5.998   2.715  1.00 91.11           C  
ATOM    883  CD1 ILE   118      -9.684  -8.321   1.468  1.00 91.11           C  
ATOM    884  N   ARG   119     -10.331  -3.197   3.488  1.00 86.57           N  
ATOM    885  CA  ARG   119     -10.566  -2.049   2.617  1.00 86.57           C  
ATOM    886  C   ARG   119      -9.805  -0.823   3.110  1.00 86.57           C  
ATOM    887  O   ARG   119      -9.373   0.009   2.310  1.00 86.57           O  
ATOM    888  CB  ARG   119     -12.062  -1.737   2.530  1.00 86.57           C  
ATOM    889  CG  ARG   119     -12.854  -2.742   1.709  1.00 86.57           C  
ATOM    890  CD  ARG   119     -14.324  -2.356   1.611  1.00 86.57           C  
ATOM    891  NE  ARG   119     -15.069  -3.285   0.766  1.00 86.57           N  
ATOM    892  CZ  ARG   119     -16.370  -3.193   0.503  1.00 86.57           C  
ATOM    893  NH1 ARG   119     -17.098  -2.208   1.017  1.00 86.57           N  
ATOM    894  NH2 ARG   119     -16.948  -4.092  -0.279  1.00 86.57           N  
ATOM    895  N   VAL   120      -9.665  -0.761   4.451  1.00 87.16           N  
ATOM    896  CA  VAL   120      -9.104   0.505   4.909  1.00 87.16           C  
ATOM    897  C   VAL   120      -7.844   0.245   5.732  1.00 87.16           C  
ATOM    898  O   VAL   120      -6.774   0.777   5.426  1.00 87.16           O  
ATOM    899  CB  VAL   120     -10.127   1.311   5.741  1.00 87.16           C  
ATOM    900  CG1 VAL   120      -9.490   2.586   6.292  1.00 87.16           C  
ATOM    901  CG2 VAL   120     -11.355   1.645   4.897  1.00 87.16           C  
ATOM    902  N   VAL   121      -7.919  -0.598   6.602  1.00 91.03           N  
ATOM    903  CA  VAL   121      -6.863  -0.697   7.604  1.00 91.03           C  
ATOM    904  C   VAL   121      -5.602  -1.282   6.972  1.00 91.03           C  
ATOM    905  O   VAL   121      -4.517  -0.708   7.089  1.00 91.03           O  
ATOM    906  CB  VAL   121      -7.303  -1.557   8.810  1.00 91.03           C  
ATOM    907  CG1 VAL   121      -6.125  -1.813   9.749  1.00 91.03           C  
ATOM    908  CG2 VAL   121      -8.450  -0.879   9.558  1.00 91.03           C  
ATOM    909  N   ALA   122      -5.747  -2.328   6.254  1.00 92.49           N  
ATOM    910  CA  ALA   122      -4.572  -3.023   5.735  1.00 92.49           C  
ATOM    911  C   ALA   122      -3.853  -2.178   4.686  1.00 92.49           C  
ATOM    912  O   ALA   122      -2.635  -1.995   4.756  1.00 92.49           O  
ATOM    913  CB  ALA   122      -4.970  -4.373   5.144  1.00 92.49           C  
ATOM    914  N   PRO   123      -4.566  -1.553   3.803  1.00 91.82           N  
ATOM    915  CA  PRO   123      -3.844  -0.758   2.807  1.00 91.82           C  
ATOM    916  C   PRO   123      -3.203   0.493   3.403  1.00 91.82           C  
ATOM    917  O   PRO   123      -2.071   0.838   3.054  1.00 91.82           O  
ATOM    918  CB  PRO   123      -4.932  -0.386   1.797  1.00 91.82           C  
ATOM    919  CG  PRO   123      -5.967  -1.455   1.939  1.00 91.82           C  
ATOM    920  CD  PRO   123      -6.003  -1.896   3.374  1.00 91.82           C  
ATOM    921  N   VAL   124      -3.871   1.105   4.322  1.00 92.66           N  
ATOM    922  CA  VAL   124      -3.363   2.354   4.879  1.00 92.66           C  
ATOM    923  C   VAL   124      -2.124   2.076   5.728  1.00 92.66           C  
ATOM    924  O   VAL   124      -1.110   2.766   5.601  1.00 92.66           O  
ATOM    925  CB  VAL   124      -4.437   3.077   5.724  1.00 92.66           C  
ATOM    926  CG1 VAL   124      -3.818   4.231   6.511  1.00 92.66           C  
ATOM    927  CG2 VAL   124      -5.568   3.581   4.829  1.00 92.66           C  
ATOM    928  N   VAL   125      -2.160   1.045   6.457  1.00 93.24           N  
ATOM    929  CA  VAL   125      -1.049   0.757   7.357  1.00 93.24           C  
ATOM    930  C   VAL   125       0.161   0.288   6.552  1.00 93.24           C  
ATOM    931  O   VAL   125       1.291   0.702   6.820  1.00 93.24           O  
ATOM    932  CB  VAL   125      -1.432  -0.305   8.411  1.00 93.24           C  
ATOM    933  CG1 VAL   125      -0.197  -0.778   9.176  1.00 93.24           C  
ATOM    934  CG2 VAL   125      -2.480   0.252   9.373  1.00 93.24           C  
ATOM    935  N   THR   126      -0.080  -0.567   5.585  1.00 93.08           N  
ATOM    936  CA  THR   126       1.033  -1.063   4.782  1.00 93.08           C  
ATOM    937  C   THR   126       1.652   0.065   3.961  1.00 93.08           C  
ATOM    938  O   THR   126       2.873   0.130   3.808  1.00 93.08           O  
ATOM    939  CB  THR   126       0.582  -2.197   3.844  1.00 93.08           C  
ATOM    940  OG1 THR   126      -0.579  -1.776   3.117  1.00 93.08           O  
ATOM    941  CG2 THR   126       0.245  -3.460   4.630  1.00 93.08           C  
ATOM    942  N   GLY   127       0.843   0.945   3.407  1.00 92.84           N  
ATOM    943  CA  GLY   127       1.353   2.096   2.680  1.00 92.84           C  
ATOM    944  C   GLY   127       2.171   3.035   3.548  1.00 92.84           C  
ATOM    945  O   GLY   127       3.255   3.467   3.153  1.00 92.84           O  
ATOM    946  N   GLN   128       1.707   3.284   4.746  1.00 93.19           N  
ATOM    947  CA  GLN   128       2.423   4.167   5.660  1.00 93.19           C  
ATOM    948  C   GLN   128       3.746   3.547   6.101  1.00 93.19           C  
ATOM    949  O   GLN   128       4.765   4.236   6.181  1.00 93.19           O  
ATOM    950  CB  GLN   128       1.562   4.488   6.882  1.00 93.19           C  
ATOM    951  CG  GLN   128       0.401   5.428   6.586  1.00 93.19           C  
ATOM    952  CD  GLN   128      -0.490   5.658   7.793  1.00 93.19           C  
ATOM    953  OE1 GLN   128      -0.501   4.859   8.735  1.00 93.19           O  
ATOM    954  NE2 GLN   128      -1.245   6.752   7.772  1.00 93.19           N  
ATOM    955  N   ALA   129       3.675   2.292   6.344  1.00 91.43           N  
ATOM    956  CA  ALA   129       4.892   1.599   6.761  1.00 91.43           C  
ATOM    957  C   ALA   129       5.938   1.610   5.650  1.00 91.43           C  
ATOM    958  O   ALA   129       7.126   1.812   5.910  1.00 91.43           O  
ATOM    959  CB  ALA   129       4.572   0.164   7.173  1.00 91.43           C  
ATOM    960  N   LEU   130       5.447   1.377   4.441  1.00 91.75           N  
ATOM    961  CA  LEU   130       6.364   1.421   3.308  1.00 91.75           C  
ATOM    962  C   LEU   130       6.962   2.815   3.146  1.00 91.75           C  
ATOM    963  O   LEU   130       8.165   2.956   2.917  1.00 91.75           O  
ATOM    964  CB  LEU   130       5.646   1.007   2.021  1.00 91.75           C  
ATOM    965  CG  LEU   130       6.510   0.918   0.762  1.00 91.75           C  
ATOM    966  CD1 LEU   130       7.399  -0.319   0.815  1.00 91.75           C  
ATOM    967  CD2 LEU   130       5.635   0.900  -0.487  1.00 91.75           C  
ATOM    968  N   ALA   131       6.119   3.845   3.274  1.00 91.77           N  
ATOM    969  CA  ALA   131       6.586   5.221   3.131  1.00 91.77           C  
ATOM    970  C   ALA   131       7.588   5.577   4.226  1.00 91.77           C  
ATOM    971  O   ALA   131       8.610   6.213   3.958  1.00 91.77           O  
ATOM    972  CB  ALA   131       5.406   6.189   3.158  1.00 91.77           C  
ATOM    973  N   ALA   132       7.359   5.104   5.426  1.00 88.96           N  
ATOM    974  CA  ALA   132       8.148   5.525   6.581  1.00 88.96           C  
ATOM    975  C   ALA   132       9.526   4.869   6.573  1.00 88.96           C  
ATOM    976  O   ALA   132      10.530   5.515   6.883  1.00 88.96           O  
ATOM    977  CB  ALA   132       7.412   5.194   7.877  1.00 88.96           C  
ATOM    978  N   THR   133       9.614   3.662   6.056  1.00 87.60           N  
ATOM    979  CA  THR   133      10.891   2.978   6.221  1.00 87.60           C  
ATOM    980  C   THR   133      11.604   2.833   4.879  1.00 87.60           C  
ATOM    981  O   THR   133      12.675   3.408   4.674  1.00 87.60           O  
ATOM    982  CB  THR   133      10.703   1.589   6.857  1.00 87.60           C  
ATOM    983  OG1 THR   133       9.765   0.835   6.078  1.00 87.60           O  
ATOM    984  CG2 THR   133      10.182   1.704   8.286  1.00 87.60           C  
ATOM    985  N   VAL   134      10.911   2.133   3.958  1.00 89.89           N  
ATOM    986  CA  VAL   134      11.569   1.857   2.685  1.00 89.89           C  
ATOM    987  C   VAL   134      11.678   3.143   1.870  1.00 89.89           C  
ATOM    988  O   VAL   134      12.743   3.456   1.331  1.00 89.89           O  
ATOM    989  CB  VAL   134      10.814   0.777   1.879  1.00 89.89           C  
ATOM    990  CG1 VAL   134      11.492   0.538   0.530  1.00 89.89           C  
ATOM    991  CG2 VAL   134      10.731  -0.524   2.677  1.00 89.89           C  
ATOM    992  N   GLY   135      10.607   3.901   1.832  1.00 91.67           N  
ATOM    993  CA  GLY   135      10.611   5.133   1.059  1.00 91.67           C  
ATOM    994  C   GLY   135      11.581   6.170   1.593  1.00 91.67           C  
ATOM    995  O   GLY   135      12.360   6.748   0.833  1.00 91.67           O  
ATOM    996  N   ALA   136      11.584   6.398   2.862  1.00 91.20           N  
ATOM    997  CA  ALA   136      12.508   7.355   3.464  1.00 91.20           C  
ATOM    998  C   ALA   136      13.957   6.921   3.261  1.00 91.20           C  
ATOM    999  O   ALA   136      14.829   7.751   2.994  1.00 91.20           O  
ATOM   1000  CB  ALA   136      12.209   7.520   4.952  1.00 91.20           C  
ATOM   1001  N   GLY   137      14.148   5.633   3.408  1.00 89.58           N  
ATOM   1002  CA  GLY   137      15.478   5.111   3.139  1.00 89.58           C  
ATOM   1003  C   GLY   137      15.927   5.330   1.707  1.00 89.58           C  
ATOM   1004  O   GLY   137      17.083   5.679   1.459  1.00 89.58           O  
ATOM   1005  N   ALA   138      14.985   5.156   0.844  1.00 91.49           N  
ATOM   1006  CA  ALA   138      15.298   5.369  -0.567  1.00 91.49           C  
ATOM   1007  C   ALA   138      15.630   6.833  -0.840  1.00 91.49           C  
ATOM   1008  O   ALA   138      16.552   7.136  -1.602  1.00 91.49           O  
ATOM   1009  CB  ALA   138      14.133   4.918  -1.444  1.00 91.49           C  
ATOM   1010  N   THR   139      14.916   7.721  -0.256  1.00 93.23           N  
ATOM   1011  CA  THR   139      15.198   9.142  -0.429  1.00 93.23           C  
ATOM   1012  C   THR   139      16.589   9.486   0.094  1.00 93.23           C  
ATOM   1013  O   THR   139      17.359  10.174  -0.578  1.00 93.23           O  
ATOM   1014  CB  THR   139      14.148  10.011   0.287  1.00 93.23           C  
ATOM   1015  OG1 THR   139      12.847   9.702  -0.230  1.00 93.23           O  
ATOM   1016  CG2 THR   139      14.426  11.496   0.077  1.00 93.23           C  
ATOM   1017  N   ALA   140      16.905   8.969   1.258  1.00 92.36           N  
ATOM   1018  CA  ALA   140      18.196   9.256   1.876  1.00 92.36           C  
ATOM   1019  C   ALA   140      19.341   8.676   1.050  1.00 92.36           C  
ATOM   1020  O   ALA   140      20.364   9.334   0.848  1.00 92.36           O  
ATOM   1021  CB  ALA   140      18.239   8.705   3.299  1.00 92.36           C  
ATOM   1022  N   GLU   141      19.072   7.513   0.580  1.00 91.00           N  
ATOM   1023  CA  GLU   141      20.121   6.862  -0.199  1.00 91.00           C  
ATOM   1024  C   GLU   141      20.354   7.583  -1.523  1.00 91.00           C  
ATOM   1025  O   GLU   141      21.498   7.829  -1.910  1.00 91.00           O  
ATOM   1026  CB  GLU   141      19.770   5.394  -0.454  1.00 91.00           C  
ATOM   1027  CG  GLU   141      20.879   4.605  -1.135  1.00 91.00           C  
ATOM   1028  CD  GLU   141      20.516   3.150  -1.383  1.00 91.00           C  
ATOM   1029  OE1 GLU   141      21.270   2.449  -2.096  1.00 91.00           O  
ATOM   1030  OE2 GLU   141      19.468   2.707  -0.861  1.00 91.00           O  
ATOM   1031  N   LEU   142      19.316   7.922  -2.263  1.00 92.95           N  
ATOM   1032  CA  LEU   142      19.462   8.648  -3.520  1.00 92.95           C  
ATOM   1033  C   LEU   142      20.057  10.032  -3.284  1.00 92.95           C  
ATOM   1034  O   LEU   142      20.876  10.503  -4.076  1.00 92.95           O  
ATOM   1035  CB  LEU   142      18.109   8.775  -4.225  1.00 92.95           C  
ATOM   1036  CG  LEU   142      17.590   7.519  -4.928  1.00 92.95           C  
ATOM   1037  CD1 LEU   142      16.142   7.715  -5.364  1.00 92.95           C  
ATOM   1038  CD2 LEU   142      18.471   7.172  -6.124  1.00 92.95           C  
ATOM   1039  N   GLY   143      19.618  10.638  -2.243  1.00 93.68           N  
ATOM   1040  CA  GLY   143      20.180  11.934  -1.897  1.00 93.68           C  
ATOM   1041  C   GLY   143      21.661  11.876  -1.575  1.00 93.68           C  
ATOM   1042  O   GLY   143      22.431  12.734  -2.013  1.00 93.68           O  
ATOM   1043  N   ALA   144      22.008  10.838  -0.901  1.00 92.46           N  
ATOM   1044  CA  ALA   144      23.421  10.633  -0.594  1.00 92.46           C  
ATOM   1045  C   ALA   144      24.230  10.392  -1.865  1.00 92.46           C  
ATOM   1046  O   ALA   144      25.357  10.876  -1.992  1.00 92.46           O  
ATOM   1047  CB  ALA   144      23.591   9.462   0.371  1.00 92.46           C  
ATOM   1048  N   MET   145      23.679   9.663  -2.801  1.00 92.24           N  
ATOM   1049  CA  MET   145      24.368   9.388  -4.059  1.00 92.24           C  
ATOM   1050  C   MET   145      24.517  10.659  -4.888  1.00 92.24           C  
ATOM   1051  O   MET   145      25.482  10.805  -5.640  1.00 92.24           O  
ATOM   1052  CB  MET   145      23.616   8.325  -4.862  1.00 92.24           C  
ATOM   1053  CG  MET   145      23.711   6.928  -4.270  1.00 92.24           C  
ATOM   1054  SD  MET   145      22.822   5.676  -5.275  1.00 92.24           S  
ATOM   1055  CE  MET   145      23.151   4.186  -4.294  1.00 92.24           C  
ATOM   1056  N   ARG   146      23.611  11.495  -4.773  1.00 90.82           N  
ATOM   1057  CA  ARG   146      23.690  12.758  -5.500  1.00 90.82           C  
ATOM   1058  C   ARG   146      24.789  13.649  -4.931  1.00 90.82           C  
ATOM   1059  O   ARG   146      25.526  14.291  -5.682  1.00 90.82           O  
ATOM   1060  CB  ARG   146      22.347  13.489  -5.455  1.00 90.82           C  
ATOM   1061  CG  ARG   146      22.311  14.764  -6.283  1.00 90.82           C  
ATOM   1062  CD  ARG   146      22.423  14.471  -7.773  1.00 90.82           C  
ATOM   1063  NE  ARG   146      22.314  15.689  -8.570  1.00 90.82           N  
ATOM   1064  CZ  ARG   146      22.236  15.721  -9.898  1.00 90.82           C  
ATOM   1065  NH1 ARG   146      22.252  14.598 -10.605  1.00 90.82           N  
ATOM   1066  NH2 ARG   146      22.140  16.886 -10.523  1.00 90.82           N  
ATOM   1067  N   ILE   147      24.873  13.645  -3.605  1.00 91.93           N  
ATOM   1068  CA  ILE   147      25.904  14.461  -2.974  1.00 91.93           C  
ATOM   1069  C   ILE   147      27.284  13.902  -3.312  1.00 91.93           C  
ATOM   1070  O   ILE   147      28.251  14.655  -3.448  1.00 91.93           O  
ATOM   1071  CB  ILE   147      25.714  14.529  -1.442  1.00 91.93           C  
ATOM   1072  CG1 ILE   147      24.375  15.194  -1.100  1.00 91.93           C  
ATOM   1073  CG2 ILE   147      26.880  15.275  -0.786  1.00 91.93           C  
ATOM   1074  CD1 ILE   147      23.965  15.043   0.358  1.00 91.93           C  
ATOM   1075  N   SER   148      27.306  12.587  -3.500  1.00 93.11           N  
ATOM   1076  CA  SER   148      28.587  11.961  -3.809  1.00 93.11           C  
ATOM   1077  C   SER   148      28.878  12.006  -5.305  1.00 93.11           C  
ATOM   1078  O   SER   148      29.876  11.448  -5.766  1.00 93.11           O  
ATOM   1079  CB  SER   148      28.608  10.512  -3.320  1.00 93.11           C  
ATOM   1080  OG  SER   148      28.502  10.456  -1.908  1.00 93.11           O  
ATOM   1081  N   GLU   149      27.998  12.726  -6.102  1.00 89.87           N  
ATOM   1082  CA  GLU   149      28.128  12.887  -7.547  1.00 89.87           C  
ATOM   1083  C   GLU   149      28.156  11.534  -8.253  1.00 89.87           C  
ATOM   1084  O   GLU   149      28.792  11.387  -9.299  1.00 89.87           O  
ATOM   1085  CB  GLU   149      29.390  13.684  -7.888  1.00 89.87           C  
ATOM   1086  CG  GLU   149      29.343  15.135  -7.433  1.00 89.87           C  
ATOM   1087  CD  GLU   149      30.487  15.974  -7.979  1.00 89.87           C  
ATOM   1088  OE1 GLU   149      30.486  17.209  -7.775  1.00 89.87           O  
ATOM   1089  OE2 GLU   149      31.392  15.390  -8.618  1.00 89.87           O  
ATOM   1090  N   GLU   150      27.575  10.531  -7.629  1.00 91.27           N  
ATOM   1091  CA  GLU   150      27.476   9.218  -8.261  1.00 91.27           C  
ATOM   1092  C   GLU   150      26.471   9.232  -9.409  1.00 91.27           C  
ATOM   1093  O   GLU   150      26.625   8.495 -10.384  1.00 91.27           O  
ATOM   1094  CB  GLU   150      27.085   8.154  -7.232  1.00 91.27           C  
ATOM   1095  CG  GLU   150      28.198   7.805  -6.255  1.00 91.27           C  
ATOM   1096  CD  GLU   150      27.825   6.685  -5.297  1.00 91.27           C  
ATOM   1097  OE1 GLU   150      28.585   6.430  -4.335  1.00 91.27           O  
ATOM   1098  OE2 GLU   150      26.765   6.055  -5.510  1.00 91.27           O  
ATOM   1099  N   VAL   151      25.487  10.040  -9.304  1.00 90.82           N  
ATOM   1100  CA  VAL   151      24.478  10.120 -10.356  1.00 90.82           C  
ATOM   1101  C   VAL   151      25.101  10.696 -11.626  1.00 90.82           C  
ATOM   1102  O   VAL   151      24.901  10.162 -12.719  1.00 90.82           O  
ATOM   1103  CB  VAL   151      23.270  10.977  -9.919  1.00 90.82           C  
ATOM   1104  CG1 VAL   151      22.289  11.158 -11.076  1.00 90.82           C  
ATOM   1105  CG2 VAL   151      22.572  10.342  -8.717  1.00 90.82           C  
ATOM   1106  N   ASP   152      25.997  11.707 -11.480  1.00 91.30           N  
ATOM   1107  CA  ASP   152      26.643  12.323 -12.635  1.00 91.30           C  
ATOM   1108  C   ASP   152      27.655  11.372 -13.270  1.00 91.30           C  
ATOM   1109  O   ASP   152      27.778  11.317 -14.496  1.00 91.30           O  
ATOM   1110  CB  ASP   152      27.330  13.629 -12.231  1.00 91.30           C  
ATOM   1111  CG  ASP   152      26.348  14.743 -11.913  1.00 91.30           C  
ATOM   1112  OD1 ASP   152      25.206  14.712 -12.420  1.00 91.30           O  
ATOM   1113  OD2 ASP   152      26.721  15.661 -11.151  1.00 91.30           O  
ATOM   1114  N   ALA   153      28.256  10.651 -12.437  1.00 95.66           N  
ATOM   1115  CA  ALA   153      29.218   9.670 -12.933  1.00 95.66           C  
ATOM   1116  C   ALA   153      28.525   8.594 -13.765  1.00 95.66           C  
ATOM   1117  O   ALA   153      29.028   8.196 -14.819  1.00 95.66           O  
ATOM   1118  CB  ALA   153      29.975   9.033 -11.770  1.00 95.66           C  
ATOM   1119  N   LEU   154      27.324   8.242 -13.332  1.00 92.43           N  
ATOM   1120  CA  LEU   154      26.585   7.228 -14.076  1.00 92.43           C  
ATOM   1121  C   LEU   154      26.158   7.759 -15.441  1.00 92.43           C  
ATOM   1122  O   LEU   154      26.216   7.036 -16.438  1.00 92.43           O  
ATOM   1123  CB  LEU   154      25.355   6.774 -13.285  1.00 92.43           C  
ATOM   1124  CG  LEU   154      25.612   5.805 -12.130  1.00 92.43           C  
ATOM   1125  CD1 LEU   154      24.349   5.632 -11.293  1.00 92.43           C  
ATOM   1126  CD2 LEU   154      26.099   4.460 -12.657  1.00 92.43           C  
ATOM   1127  N   GLU   155      25.838   9.000 -15.513  1.00 91.17           N  
ATOM   1128  CA  GLU   155      25.395   9.590 -16.773  1.00 91.17           C  
ATOM   1129  C   GLU   155      26.558   9.746 -17.749  1.00 91.17           C  
ATOM   1130  O   GLU   155      26.392   9.555 -18.955  1.00 91.17           O  
ATOM   1131  CB  GLU   155      24.729  10.947 -16.527  1.00 91.17           C  
ATOM   1132  CG  GLU   155      23.404  10.856 -15.785  1.00 91.17           C  
ATOM   1133  CD  GLU   155      22.289  10.249 -16.621  1.00 91.17           C  
ATOM   1134  OE1 GLU   155      21.218   9.925 -16.061  1.00 91.17           O  
ATOM   1135  OE2 GLU   155      22.489  10.097 -17.847  1.00 91.17           O  
ATOM   1136  N   VAL   156      27.751   9.940 -17.262  1.00 94.00           N  
ATOM   1137  CA  VAL   156      28.932  10.091 -18.105  1.00 94.00           C  
ATOM   1138  C   VAL   156      29.325   8.737 -18.691  1.00 94.00           C  
ATOM   1139  O   VAL   156      29.824   8.662 -19.817  1.00 94.00           O  
ATOM   1140  CB  VAL   156      30.117  10.696 -17.318  1.00 94.00           C  
ATOM   1141  CG1 VAL   156      31.410  10.591 -18.125  1.00 94.00           C  
ATOM   1142  CG2 VAL   156      29.828  12.150 -16.953  1.00 94.00           C  
ATOM   1143  N   MET   157      28.953   7.659 -18.022  1.00 90.75           N  
ATOM   1144  CA  MET   157      29.271   6.306 -18.468  1.00 90.75           C  
ATOM   1145  C   MET   157      28.248   5.813 -19.486  1.00 90.75           C  
ATOM   1146  O   MET   157      28.405   4.732 -20.057  1.00 90.75           O  
ATOM   1147  CB  MET   157      29.329   5.347 -17.278  1.00 90.75           C  
ATOM   1148  CG  MET   157      30.507   5.593 -16.349  1.00 90.75           C  
ATOM   1149  SD  MET   157      30.640   4.323 -15.030  1.00 90.75           S  
ATOM   1150  CE  MET   157      31.801   5.149 -13.907  1.00 90.75           C  
ATOM   1151  N   GLY   158      27.183   6.610 -19.600  1.00 89.63           N  
ATOM   1152  CA  GLY   158      26.160   6.259 -20.573  1.00 89.63           C  
ATOM   1153  C   GLY   158      25.053   5.400 -19.991  1.00 89.63           C  
ATOM   1154  O   GLY   158      24.310   4.752 -20.731  1.00 89.63           O  
ATOM   1155  N   ILE   159      25.079   5.290 -18.681  1.00 88.76           N  
ATOM   1156  CA  ILE   159      24.007   4.560 -18.013  1.00 88.76           C  
ATOM   1157  C   ILE   159      22.882   5.524 -17.640  1.00 88.76           C  
ATOM   1158  O   ILE   159      23.126   6.563 -17.023  1.00 88.76           O  
ATOM   1159  CB  ILE   159      24.521   3.824 -16.756  1.00 88.76           C  
ATOM   1160  CG1 ILE   159      25.625   2.830 -17.134  1.00 88.76           C  
ATOM   1161  CG2 ILE   159      23.370   3.116 -16.035  1.00 88.76           C  
ATOM   1162  CD1 ILE   159      26.333   2.206 -15.938  1.00 88.76           C  
ATOM   1163  N   LYS   160      21.769   5.160 -18.087  1.00 87.26           N  
ATOM   1164  CA  LYS   160      20.639   6.015 -17.733  1.00 87.26           C  
ATOM   1165  C   LYS   160      20.324   5.920 -16.243  1.00 87.26           C  
ATOM   1166  O   LYS   160      19.816   4.900 -15.774  1.00 87.26           O  
ATOM   1167  CB  LYS   160      19.405   5.641 -18.555  1.00 87.26           C  
ATOM   1168  CG  LYS   160      19.568   5.860 -20.051  1.00 87.26           C  
ATOM   1169  CD  LYS   160      18.311   5.462 -20.815  1.00 87.26           C  
ATOM   1170  CE  LYS   160      18.484   5.649 -22.315  1.00 87.26           C  
ATOM   1171  NZ  LYS   160      17.254   5.260 -23.068  1.00 87.26           N  
ATOM   1172  N   SER   161      20.600   6.888 -15.517  1.00 89.90           N  
ATOM   1173  CA  SER   161      20.546   6.888 -14.059  1.00 89.90           C  
ATOM   1174  C   SER   161      19.122   6.674 -13.559  1.00 89.90           C  
ATOM   1175  O   SER   161      18.908   6.002 -12.547  1.00 89.90           O  
ATOM   1176  CB  SER   161      21.099   8.201 -13.502  1.00 89.90           C  
ATOM   1177  OG  SER   161      20.359   9.306 -13.990  1.00 89.90           O  
ATOM   1178  N   ILE   162      18.131   7.246 -14.268  1.00 90.13           N  
ATOM   1179  CA  ILE   162      16.755   7.111 -13.804  1.00 90.13           C  
ATOM   1180  C   ILE   162      16.331   5.645 -13.863  1.00 90.13           C  
ATOM   1181  O   ILE   162      15.702   5.137 -12.932  1.00 90.13           O  
ATOM   1182  CB  ILE   162      15.789   7.982 -14.639  1.00 90.13           C  
ATOM   1183  CG1 ILE   162      16.054   9.470 -14.382  1.00 90.13           C  
ATOM   1184  CG2 ILE   162      14.333   7.623 -14.328  1.00 90.13           C  
ATOM   1185  CD1 ILE   162      15.221  10.405 -15.248  1.00 90.13           C  
ATOM   1186  N   SER   163      16.729   4.955 -14.973  1.00 87.81           N  
ATOM   1187  CA  SER   163      16.379   3.545 -15.113  1.00 87.81           C  
ATOM   1188  C   SER   163      17.102   2.691 -14.078  1.00 87.81           C  
ATOM   1189  O   SER   163      16.508   1.786 -13.488  1.00 87.81           O  
ATOM   1190  CB  SER   163      16.713   3.047 -16.520  1.00 87.81           C  
ATOM   1191  OG  SER   163      16.440   1.662 -16.641  1.00 87.81           O  
ATOM   1192  N   TYR   164      18.291   3.089 -13.816  1.00 89.78           N  
ATOM   1193  CA  TYR   164      19.118   2.232 -12.974  1.00 89.78           C  
ATOM   1194  C   TYR   164      18.857   2.502 -11.497  1.00 89.78           C  
ATOM   1195  O   TYR   164      18.769   1.570 -10.694  1.00 89.78           O  
ATOM   1196  CB  TYR   164      20.602   2.439 -13.288  1.00 89.78           C  
ATOM   1197  CG  TYR   164      21.521   1.527 -12.510  1.00 89.78           C  
ATOM   1198  CD1 TYR   164      22.299   2.018 -11.463  1.00 89.78           C  
ATOM   1199  CD2 TYR   164      21.613   0.174 -12.821  1.00 89.78           C  
ATOM   1200  CE1 TYR   164      23.148   1.181 -10.745  1.00 89.78           C  
ATOM   1201  CE2 TYR   164      22.458  -0.671 -12.110  1.00 89.78           C  
ATOM   1202  CZ  TYR   164      23.220  -0.159 -11.075  1.00 89.78           C  
ATOM   1203  OH  TYR   164      24.059  -0.992 -10.367  1.00 89.78           O  
ATOM   1204  N   LEU   165      18.644   3.702 -11.110  1.00 90.99           N  
ATOM   1205  CA  LEU   165      18.557   4.018  -9.688  1.00 90.99           C  
ATOM   1206  C   LEU   165      17.103   4.130  -9.244  1.00 90.99           C  
ATOM   1207  O   LEU   165      16.743   3.664  -8.160  1.00 90.99           O  
ATOM   1208  CB  LEU   165      19.298   5.323  -9.383  1.00 90.99           C  
ATOM   1209  CG  LEU   165      20.811   5.311  -9.604  1.00 90.99           C  
ATOM   1210  CD1 LEU   165      21.403   6.682  -9.297  1.00 90.99           C  
ATOM   1211  CD2 LEU   165      21.468   4.235  -8.747  1.00 90.99           C  
ATOM   1212  N   VAL   166      16.287   4.639 -10.089  1.00 92.76           N  
ATOM   1213  CA  VAL   166      14.925   4.972  -9.685  1.00 92.76           C  
ATOM   1214  C   VAL   166      13.992   3.806 -10.002  1.00 92.76           C  
ATOM   1215  O   VAL   166      13.322   3.278  -9.111  1.00 92.76           O  
ATOM   1216  CB  VAL   166      14.425   6.259 -10.379  1.00 92.76           C  
ATOM   1217  CG1 VAL   166      12.950   6.502 -10.068  1.00 92.76           C  
ATOM   1218  CG2 VAL   166      15.269   7.458  -9.951  1.00 92.76           C  
ATOM   1219  N   SER   167      14.016   3.316 -11.189  1.00 91.42           N  
ATOM   1220  CA  SER   167      13.089   2.277 -11.627  1.00 91.42           C  
ATOM   1221  C   SER   167      13.313   0.977 -10.862  1.00 91.42           C  
ATOM   1222  O   SER   167      12.359   0.264 -10.546  1.00 91.42           O  
ATOM   1223  CB  SER   167      13.235   2.027 -13.129  1.00 91.42           C  
ATOM   1224  OG  SER   167      12.896   3.188 -13.868  1.00 91.42           O  
ATOM   1225  N   THR   168      14.518   0.698 -10.520  1.00 91.61           N  
ATOM   1226  CA  THR   168      14.804  -0.523  -9.776  1.00 91.61           C  
ATOM   1227  C   THR   168      14.248  -0.435  -8.358  1.00 91.61           C  
ATOM   1228  O   THR   168      13.762  -1.428  -7.813  1.00 91.61           O  
ATOM   1229  CB  THR   168      16.317  -0.803  -9.721  1.00 91.61           C  
ATOM   1230  OG1 THR   168      16.993   0.356  -9.217  1.00 91.61           O  
ATOM   1231  CG2 THR   168      16.866  -1.134 -11.105  1.00 91.61           C  
ATOM   1232  N   ARG   169      14.200   0.676  -7.821  1.00 91.76           N  
ATOM   1233  CA  ARG   169      13.682   0.831  -6.465  1.00 91.76           C  
ATOM   1234  C   ARG   169      12.158   0.781  -6.451  1.00 91.76           C  
ATOM   1235  O   ARG   169      11.556   0.301  -5.488  1.00 91.76           O  
ATOM   1236  CB  ARG   169      14.169   2.146  -5.851  1.00 91.76           C  
ATOM   1237  CG  ARG   169      15.589   2.085  -5.311  1.00 91.76           C  
ATOM   1238  CD  ARG   169      16.040   3.429  -4.758  1.00 91.76           C  
ATOM   1239  NE  ARG   169      17.374   3.350  -4.170  1.00 91.76           N  
ATOM   1240  CZ  ARG   169      18.510   3.511  -4.843  1.00 91.76           C  
ATOM   1241  NH1 ARG   169      18.496   3.765  -6.147  1.00 91.76           N  
ATOM   1242  NH2 ARG   169      19.670   3.418  -4.209  1.00 91.76           N  
ATOM   1243  N   ILE   170      11.659   1.449  -7.474  1.00 92.63           N  
ATOM   1244  CA  ILE   170      10.207   1.379  -7.596  1.00 92.63           C  
ATOM   1245  C   ILE   170       9.767  -0.080  -7.688  1.00 92.63           C  
ATOM   1246  O   ILE   170       8.819  -0.493  -7.017  1.00 92.63           O  
ATOM   1247  CB  ILE   170       9.704   2.169  -8.824  1.00 92.63           C  
ATOM   1248  CG1 ILE   170       9.942   3.671  -8.627  1.00 92.63           C  
ATOM   1249  CG2 ILE   170       8.223   1.879  -9.084  1.00 92.63           C  
ATOM   1250  CD1 ILE   170       9.667   4.509  -9.868  1.00 92.63           C  
ATOM   1251  N   MET   171      10.522  -0.843  -8.383  1.00 90.85           N  
ATOM   1252  CA  MET   171      10.220  -2.265  -8.516  1.00 90.85           C  
ATOM   1253  C   MET   171      10.419  -2.990  -7.189  1.00 90.85           C  
ATOM   1254  O   MET   171       9.581  -3.798  -6.786  1.00 90.85           O  
ATOM   1255  CB  MET   171      11.095  -2.903  -9.596  1.00 90.85           C  
ATOM   1256  CG  MET   171      10.748  -4.353  -9.889  1.00 90.85           C  
ATOM   1257  SD  MET   171      11.690  -5.028 -11.312  1.00 90.85           S  
ATOM   1258  CE  MET   171      13.382  -4.883 -10.673  1.00 90.85           C  
ATOM   1259  N   ALA   172      11.518  -2.710  -6.624  1.00 90.30           N  
ATOM   1260  CA  ALA   172      11.800  -3.343  -5.338  1.00 90.30           C  
ATOM   1261  C   ALA   172      10.712  -3.021  -4.318  1.00 90.30           C  
ATOM   1262  O   ALA   172      10.288  -3.895  -3.557  1.00 90.30           O  
ATOM   1263  CB  ALA   172      13.164  -2.899  -4.814  1.00 90.30           C  
ATOM   1264  N   GLY   173      10.273  -1.788  -4.339  1.00 90.94           N  
ATOM   1265  CA  GLY   173       9.190  -1.410  -3.445  1.00 90.94           C  
ATOM   1266  C   GLY   173       7.891  -2.136  -3.740  1.00 90.94           C  
ATOM   1267  O   GLY   173       7.185  -2.554  -2.820  1.00 90.94           O  
ATOM   1268  N   ALA   174       7.603  -2.352  -5.004  1.00 91.28           N  
ATOM   1269  CA  ALA   174       6.383  -3.047  -5.404  1.00 91.28           C  
ATOM   1270  C   ALA   174       6.440  -4.523  -5.019  1.00 91.28           C  
ATOM   1271  O   ALA   174       5.421  -5.118  -4.662  1.00 91.28           O  
ATOM   1272  CB  ALA   174       6.155  -2.901  -6.907  1.00 91.28           C  
ATOM   1273  N   ILE   175       7.577  -5.074  -4.998  1.00 90.56           N  
ATOM   1274  CA  ILE   175       7.749  -6.486  -4.676  1.00 90.56           C  
ATOM   1275  C   ILE   175       7.707  -6.679  -3.162  1.00 90.56           C  
ATOM   1276  O   ILE   175       7.061  -7.605  -2.666  1.00 90.56           O  
ATOM   1277  CB  ILE   175       9.072  -7.040  -5.250  1.00 90.56           C  
ATOM   1278  CG1 ILE   175       9.015  -7.079  -6.781  1.00 90.56           C  
ATOM   1279  CG2 ILE   175       9.370  -8.428  -4.678  1.00 90.56           C  
ATOM   1280  CD1 ILE   175      10.347  -7.404  -7.443  1.00 90.56           C  
ATOM   1281  N   VAL   176       8.230  -5.768  -2.448  1.00 89.42           N  
ATOM   1282  CA  VAL   176       8.376  -5.927  -1.005  1.00 89.42           C  
ATOM   1283  C   VAL   176       7.037  -5.667  -0.319  1.00 89.42           C  
ATOM   1284  O   VAL   176       6.776  -6.192   0.766  1.00 89.42           O  
ATOM   1285  CB  VAL   176       9.459  -4.984  -0.436  1.00 89.42           C  
ATOM   1286  CG1 VAL   176       9.354  -4.897   1.086  1.00 89.42           C  
ATOM   1287  CG2 VAL   176      10.851  -5.457  -0.854  1.00 89.42           C  
ATOM   1288  N   ILE   177       6.182  -4.925  -0.984  1.00 92.34           N  
ATOM   1289  CA  ILE   177       4.923  -4.567  -0.340  1.00 92.34           C  
ATOM   1290  C   ILE   177       3.998  -5.782  -0.303  1.00 92.34           C  
ATOM   1291  O   ILE   177       3.088  -5.852   0.525  1.00 92.34           O  
ATOM   1292  CB  ILE   177       4.233  -3.390  -1.064  1.00 92.34           C  
ATOM   1293  CG1 ILE   177       3.131  -2.792  -0.182  1.00 92.34           C  
ATOM   1294  CG2 ILE   177       3.668  -3.842  -2.414  1.00 92.34           C  
ATOM   1295  CD1 ILE   177       3.653  -1.990   1.002  1.00 92.34           C  
ATOM   1296  N   ILE   178       4.150  -6.758  -1.124  1.00 92.83           N  
ATOM   1297  CA  ILE   178       3.246  -7.898  -1.231  1.00 92.83           C  
ATOM   1298  C   ILE   178       3.295  -8.718   0.056  1.00 92.83           C  
ATOM   1299  O   ILE   178       2.259  -8.974   0.675  1.00 92.83           O  
ATOM   1300  CB  ILE   178       3.598  -8.786  -2.446  1.00 92.83           C  
ATOM   1301  CG1 ILE   178       3.375  -8.016  -3.753  1.00 92.83           C  
ATOM   1302  CG2 ILE   178       2.778 -10.079  -2.425  1.00 92.83           C  
ATOM   1303  CD1 ILE   178       3.874  -8.744  -4.993  1.00 92.83           C  
ATOM   1304  N   PRO   179       4.457  -9.157   0.516  1.00 91.01           N  
ATOM   1305  CA  PRO   179       4.434  -9.904   1.775  1.00 91.01           C  
ATOM   1306  C   PRO   179       3.979  -9.053   2.958  1.00 91.01           C  
ATOM   1307  O   PRO   179       3.374  -9.572   3.900  1.00 91.01           O  
ATOM   1308  CB  PRO   179       5.889 -10.347   1.949  1.00 91.01           C  
ATOM   1309  CG  PRO   179       6.677  -9.417   1.083  1.00 91.01           C  
ATOM   1310  CD  PRO   179       5.824  -9.013  -0.084  1.00 91.01           C  
ATOM   1311  N   LEU   180       4.272  -7.791   2.940  1.00 91.35           N  
ATOM   1312  CA  LEU   180       3.877  -6.911   4.035  1.00 91.35           C  
ATOM   1313  C   LEU   180       2.360  -6.779   4.107  1.00 91.35           C  
ATOM   1314  O   LEU   180       1.783  -6.781   5.197  1.00 91.35           O  
ATOM   1315  CB  LEU   180       4.514  -5.529   3.868  1.00 91.35           C  
ATOM   1316  CG  LEU   180       6.037  -5.464   3.994  1.00 91.35           C  
ATOM   1317  CD1 LEU   180       6.528  -4.040   3.759  1.00 91.35           C  
ATOM   1318  CD2 LEU   180       6.483  -5.971   5.361  1.00 91.35           C  
ATOM   1319  N   TYR   181       1.789  -6.715   2.925  1.00 93.71           N  
ATOM   1320  CA  TYR   181       0.333  -6.642   2.862  1.00 93.71           C  
ATOM   1321  C   TYR   181      -0.298  -7.958   3.300  1.00 93.71           C  
ATOM   1322  O   TYR   181      -1.302  -7.964   4.017  1.00 93.71           O  
ATOM   1323  CB  TYR   181      -0.127  -6.288   1.445  1.00 93.71           C  
ATOM   1324  CG  TYR   181      -1.623  -6.350   1.259  1.00 93.71           C  
ATOM   1325  CD1 TYR   181      -2.207  -7.344   0.476  1.00 93.71           C  
ATOM   1326  CD2 TYR   181      -2.457  -5.416   1.865  1.00 93.71           C  
ATOM   1327  CE1 TYR   181      -3.586  -7.404   0.300  1.00 93.71           C  
ATOM   1328  CE2 TYR   181      -3.837  -5.467   1.696  1.00 93.71           C  
ATOM   1329  CZ  TYR   181      -4.391  -6.463   0.914  1.00 93.71           C  
ATOM   1330  OH  TYR   181      -5.756  -6.518   0.743  1.00 93.71           O  
ATOM   1331  N   ALA   182       0.199  -9.050   2.843  1.00 93.31           N  
ATOM   1332  CA  ALA   182      -0.317 -10.352   3.257  1.00 93.31           C  
ATOM   1333  C   ALA   182      -0.268 -10.505   4.775  1.00 93.31           C  
ATOM   1334  O   ALA   182      -1.229 -10.973   5.389  1.00 93.31           O  
ATOM   1335  CB  ALA   182       0.471 -11.475   2.587  1.00 93.31           C  
ATOM   1336  N   MET   183       0.765 -10.044   5.344  1.00 92.94           N  
ATOM   1337  CA  MET   183       0.913 -10.108   6.795  1.00 92.94           C  
ATOM   1338  C   MET   183      -0.112  -9.215   7.486  1.00 92.94           C  
ATOM   1339  O   MET   183      -0.708  -9.609   8.490  1.00 92.94           O  
ATOM   1340  CB  MET   183       2.328  -9.700   7.210  1.00 92.94           C  
ATOM   1341  CG  MET   183       2.592  -9.837   8.701  1.00 92.94           C  
ATOM   1342  SD  MET   183       4.291  -9.321   9.164  1.00 92.94           S  
ATOM   1343  CE  MET   183       4.187  -7.540   8.828  1.00 92.94           C  
ATOM   1344  N   ALA   184      -0.291  -8.025   6.963  1.00 94.13           N  
ATOM   1345  CA  ALA   184      -1.229  -7.075   7.556  1.00 94.13           C  
ATOM   1346  C   ALA   184      -2.647  -7.637   7.563  1.00 94.13           C  
ATOM   1347  O   ALA   184      -3.342  -7.573   8.580  1.00 94.13           O  
ATOM   1348  CB  ALA   184      -1.189  -5.748   6.804  1.00 94.13           C  
ATOM   1349  N   ILE   185      -3.023  -8.264   6.512  1.00 93.49           N  
ATOM   1350  CA  ILE   185      -4.390  -8.765   6.431  1.00 93.49           C  
ATOM   1351  C   ILE   185      -4.542  -9.997   7.320  1.00 93.49           C  
ATOM   1352  O   ILE   185      -5.546 -10.146   8.020  1.00 93.49           O  
ATOM   1353  CB  ILE   185      -4.784  -9.102   4.975  1.00 93.49           C  
ATOM   1354  CG1 ILE   185      -5.026  -7.817   4.176  1.00 93.49           C  
ATOM   1355  CG2 ILE   185      -6.019 -10.006   4.946  1.00 93.49           C  
ATOM   1356  CD1 ILE   185      -5.274  -8.048   2.692  1.00 93.49           C  
ATOM   1357  N   LEU   186      -3.589 -10.864   7.352  1.00 93.34           N  
ATOM   1358  CA  LEU   186      -3.691 -12.076   8.157  1.00 93.34           C  
ATOM   1359  C   LEU   186      -3.754 -11.739   9.643  1.00 93.34           C  
ATOM   1360  O   LEU   186      -4.595 -12.273  10.370  1.00 93.34           O  
ATOM   1361  CB  LEU   186      -2.505 -13.004   7.881  1.00 93.34           C  
ATOM   1362  CG  LEU   186      -2.524 -13.751   6.546  1.00 93.34           C  
ATOM   1363  CD1 LEU   186      -1.208 -14.491   6.334  1.00 93.34           C  
ATOM   1364  CD2 LEU   186      -3.702 -14.718   6.490  1.00 93.34           C  
ATOM   1365  N   LEU   187      -2.948 -10.830  10.016  1.00 94.55           N  
ATOM   1366  CA  LEU   187      -2.913 -10.472  11.430  1.00 94.55           C  
ATOM   1367  C   LEU   187      -4.180  -9.726  11.834  1.00 94.55           C  
ATOM   1368  O   LEU   187      -4.674  -9.893  12.951  1.00 94.55           O  
ATOM   1369  CB  LEU   187      -1.682  -9.613  11.735  1.00 94.55           C  
ATOM   1370  CG  LEU   187      -0.334 -10.336  11.733  1.00 94.55           C  
ATOM   1371  CD1 LEU   187       0.800  -9.344  11.970  1.00 94.55           C  
ATOM   1372  CD2 LEU   187      -0.316 -11.438  12.787  1.00 94.55           C  
ATOM   1373  N   SER   188      -4.691  -8.957  10.950  1.00 93.80           N  
ATOM   1374  CA  SER   188      -5.919  -8.232  11.260  1.00 93.80           C  
ATOM   1375  C   SER   188      -7.108  -9.181  11.371  1.00 93.80           C  
ATOM   1376  O   SER   188      -7.929  -9.052  12.280  1.00 93.80           O  
ATOM   1377  CB  SER   188      -6.200  -7.172  10.194  1.00 93.80           C  
ATOM   1378  OG  SER   188      -7.332  -6.395  10.543  1.00 93.80           O  
ATOM   1379  N   PHE   189      -7.168 -10.155  10.533  1.00 93.24           N  
ATOM   1380  CA  PHE   189      -8.251 -11.129  10.590  1.00 93.24           C  
ATOM   1381  C   PHE   189      -8.137 -11.993  11.840  1.00 93.24           C  
ATOM   1382  O   PHE   189      -9.139 -12.267  12.504  1.00 93.24           O  
ATOM   1383  CB  PHE   189      -8.247 -12.012   9.338  1.00 93.24           C  
ATOM   1384  CG  PHE   189      -8.712 -11.305   8.094  1.00 93.24           C  
ATOM   1385  CD1 PHE   189      -9.421 -10.113   8.179  1.00 93.24           C  
ATOM   1386  CD2 PHE   189      -8.439 -11.832   6.839  1.00 93.24           C  
ATOM   1387  CE1 PHE   189      -9.852  -9.456   7.030  1.00 93.24           C  
ATOM   1388  CE2 PHE   189      -8.867 -11.182   5.685  1.00 93.24           C  
ATOM   1389  CZ  PHE   189      -9.574  -9.994   5.783  1.00 93.24           C  
ATOM   1390  N   MET   190      -6.915 -12.369  12.119  1.00 93.59           N  
ATOM   1391  CA  MET   190      -6.690 -13.238  13.271  1.00 93.59           C  
ATOM   1392  C   MET   190      -7.046 -12.523  14.570  1.00 93.59           C  
ATOM   1393  O   MET   190      -7.718 -13.091  15.433  1.00 93.59           O  
ATOM   1394  CB  MET   190      -5.235 -13.709  13.315  1.00 93.59           C  
ATOM   1395  CG  MET   190      -4.916 -14.806  12.313  1.00 93.59           C  
ATOM   1396  SD  MET   190      -3.148 -15.295  12.347  1.00 93.59           S  
ATOM   1397  CE  MET   190      -3.079 -16.133  13.954  1.00 93.59           C  
ATOM   1398  N   SER   191      -6.657 -11.316  14.660  1.00 93.89           N  
ATOM   1399  CA  SER   191      -6.920 -10.572  15.887  1.00 93.89           C  
ATOM   1400  C   SER   191      -8.409 -10.290  16.056  1.00 93.89           C  
ATOM   1401  O   SER   191      -8.938 -10.362  17.167  1.00 93.89           O  
ATOM   1402  CB  SER   191      -6.140  -9.256  15.894  1.00 93.89           C  
ATOM   1403  OG  SER   191      -6.628  -8.378  14.894  1.00 93.89           O  
ATOM   1404  N   ALA   192      -9.057  -9.993  14.966  1.00 94.22           N  
ATOM   1405  CA  ALA   192     -10.494  -9.743  15.035  1.00 94.22           C  
ATOM   1406  C   ALA   192     -11.249 -10.999  15.461  1.00 94.22           C  
ATOM   1407  O   ALA   192     -12.132 -10.939  16.320  1.00 94.22           O  
ATOM   1408  CB  ALA   192     -11.014  -9.245  13.689  1.00 94.22           C  
ATOM   1409  N   GLN   193     -10.883 -12.078  14.948  1.00 93.16           N  
ATOM   1410  CA  GLN   193     -11.548 -13.330  15.294  1.00 93.16           C  
ATOM   1411  C   GLN   193     -11.251 -13.731  16.736  1.00 93.16           C  
ATOM   1412  O   GLN   193     -12.149 -14.158  17.465  1.00 93.16           O  
ATOM   1413  CB  GLN   193     -11.121 -14.447  14.340  1.00 93.16           C  
ATOM   1414  CG  GLN   193     -11.831 -15.771  14.587  1.00 93.16           C  
ATOM   1415  CD  GLN   193     -11.477 -16.828  13.556  1.00 93.16           C  
ATOM   1416  OE1 GLN   193     -10.602 -16.620  12.710  1.00 93.16           O  
ATOM   1417  NE2 GLN   193     -12.156 -17.968  13.618  1.00 93.16           N  
ATOM   1418  N   LEU   194     -10.027 -13.607  17.171  1.00 92.34           N  
ATOM   1419  CA  LEU   194      -9.628 -14.012  18.515  1.00 92.34           C  
ATOM   1420  C   LEU   194     -10.364 -13.193  19.570  1.00 92.34           C  
ATOM   1421  O   LEU   194     -10.897 -13.748  20.533  1.00 92.34           O  
ATOM   1422  CB  LEU   194      -8.116 -13.856  18.695  1.00 92.34           C  
ATOM   1423  CG  LEU   194      -7.520 -14.452  19.971  1.00 92.34           C  
ATOM   1424  CD1 LEU   194      -6.303 -15.309  19.638  1.00 92.34           C  
ATOM   1425  CD2 LEU   194      -7.149 -13.348  20.955  1.00 92.34           C  
ATOM   1426  N   VAL   195     -10.453 -11.944  19.321  1.00 92.01           N  
ATOM   1427  CA  VAL   195     -11.044 -11.063  20.323  1.00 92.01           C  
ATOM   1428  C   VAL   195     -12.551 -11.296  20.391  1.00 92.01           C  
ATOM   1429  O   VAL   195     -13.131 -11.332  21.478  1.00 92.01           O  
ATOM   1430  CB  VAL   195     -10.747  -9.578  20.018  1.00 92.01           C  
ATOM   1431  CG1 VAL   195     -11.622  -8.665  20.876  1.00 92.01           C  
ATOM   1432  CG2 VAL   195      -9.267  -9.272  20.245  1.00 92.01           C  
ATOM   1433  N   THR   196     -13.152 -11.500  19.262  1.00 89.67           N  
ATOM   1434  CA  THR   196     -14.603 -11.649  19.263  1.00 89.67           C  
ATOM   1435  C   THR   196     -15.006 -13.003  19.839  1.00 89.67           C  
ATOM   1436  O   THR   196     -15.993 -13.103  20.571  1.00 89.67           O  
ATOM   1437  CB  THR   196     -15.180 -11.500  17.843  1.00 89.67           C  
ATOM   1438  OG1 THR   196     -14.443 -12.336  16.943  1.00 89.67           O  
ATOM   1439  CG2 THR   196     -15.094 -10.055  17.363  1.00 89.67           C  
ATOM   1440  N   THR   197     -14.244 -13.969  19.543  1.00 89.66           N  
ATOM   1441  CA  THR   197     -14.648 -15.311  19.944  1.00 89.66           C  
ATOM   1442  C   THR   197     -14.236 -15.592  21.386  1.00 89.66           C  
ATOM   1443  O   THR   197     -14.975 -16.234  22.135  1.00 89.66           O  
ATOM   1444  CB  THR   197     -14.038 -16.379  19.017  1.00 89.66           C  
ATOM   1445  OG1 THR   197     -12.613 -16.235  19.004  1.00 89.66           O  
ATOM   1446  CG2 THR   197     -14.564 -16.235  17.592  1.00 89.66           C  
ATOM   1447  N   ILE   198     -13.185 -15.032  21.802  1.00 88.61           N  
ATOM   1448  CA  ILE   198     -12.689 -15.359  23.135  1.00 88.61           C  
ATOM   1449  C   ILE   198     -13.281 -14.392  24.158  1.00 88.61           C  
ATOM   1450  O   ILE   198     -13.820 -14.817  25.182  1.00 88.61           O  
ATOM   1451  CB  ILE   198     -11.145 -15.318  23.189  1.00 88.61           C  
ATOM   1452  CG1 ILE   198     -10.550 -16.416  22.301  1.00 88.61           C  
ATOM   1453  CG2 ILE   198     -10.652 -15.454  24.632  1.00 88.61           C  
ATOM   1454  CD1 ILE   198      -9.028 -16.421  22.257  1.00 88.61           C  
ATOM   1455  N   PHE   199     -13.378 -13.174  23.849  1.00 86.03           N  
ATOM   1456  CA  PHE   199     -13.733 -12.210  24.884  1.00 86.03           C  
ATOM   1457  C   PHE   199     -15.229 -11.920  24.863  1.00 86.03           C  
ATOM   1458  O   PHE   199     -15.824 -11.623  25.902  1.00 86.03           O  
ATOM   1459  CB  PHE   199     -12.944 -10.909  24.703  1.00 86.03           C  
ATOM   1460  CG  PHE   199     -11.488 -11.027  25.064  1.00 86.03           C  
ATOM   1461  CD1 PHE   199     -11.091 -11.106  26.393  1.00 86.03           C  
ATOM   1462  CD2 PHE   199     -10.515 -11.060  24.073  1.00 86.03           C  
ATOM   1463  CE1 PHE   199      -9.744 -11.215  26.730  1.00 86.03           C  
ATOM   1464  CE2 PHE   199      -9.167 -11.169  24.402  1.00 86.03           C  
ATOM   1465  CZ  PHE   199      -8.784 -11.246  25.731  1.00 86.03           C  
ATOM   1466  N   TYR   200     -15.882 -12.040  23.728  1.00 84.88           N  
ATOM   1467  CA  TYR   200     -17.293 -11.672  23.684  1.00 84.88           C  
ATOM   1468  C   TYR   200     -18.168 -12.894  23.433  1.00 84.88           C  
ATOM   1469  O   TYR   200     -19.365 -12.765  23.170  1.00 84.88           O  
ATOM   1470  CB  TYR   200     -17.540 -10.621  22.597  1.00 84.88           C  
ATOM   1471  CG  TYR   200     -17.037  -9.244  22.959  1.00 84.88           C  
ATOM   1472  CD1 TYR   200     -17.812  -8.378  23.727  1.00 84.88           C  
ATOM   1473  CD2 TYR   200     -15.788  -8.807  22.533  1.00 84.88           C  
ATOM   1474  CE1 TYR   200     -17.354  -7.108  24.061  1.00 84.88           C  
ATOM   1475  CE2 TYR   200     -15.319  -7.539  22.861  1.00 84.88           C  
ATOM   1476  CZ  TYR   200     -16.108  -6.698  23.624  1.00 84.88           C  
ATOM   1477  OH  TYR   200     -15.649  -5.441  23.952  1.00 84.88           O  
ATOM   1478  N   SER   201     -17.519 -14.077  23.481  1.00 79.38           N  
ATOM   1479  CA  SER   201     -18.148 -15.393  23.466  1.00 79.38           C  
ATOM   1480  C   SER   201     -19.045 -15.564  22.245  1.00 79.38           C  
ATOM   1481  O   SER   201     -20.155 -16.089  22.353  1.00 79.38           O  
ATOM   1482  CB  SER   201     -18.962 -15.613  24.742  1.00 79.38           C  
ATOM   1483  OG  SER   201     -18.130 -15.543  25.888  1.00 79.38           O  
ATOM   1484  N   GLN   202     -18.682 -14.854  21.203  1.00 84.79           N  
ATOM   1485  CA  GLN   202     -19.363 -15.173  19.952  1.00 84.79           C  
ATOM   1486  C   GLN   202     -18.949 -16.548  19.435  1.00 84.79           C  
ATOM   1487  O   GLN   202     -17.797 -16.957  19.599  1.00 84.79           O  
ATOM   1488  CB  GLN   202     -19.074 -14.106  18.896  1.00 84.79           C  
ATOM   1489  CG  GLN   202     -19.920 -14.241  17.637  1.00 84.79           C  
ATOM   1490  CD  GLN   202     -19.729 -13.085  16.674  1.00 84.79           C  
ATOM   1491  OE1 GLN   202     -18.746 -12.343  16.762  1.00 84.79           O  
ATOM   1492  NE2 GLN   202     -20.667 -12.924  15.747  1.00 84.79           N  
ATOM   1493  N   SER   203     -19.872 -17.296  18.924  1.00 88.83           N  
ATOM   1494  CA  SER   203     -19.552 -18.607  18.369  1.00 88.83           C  
ATOM   1495  C   SER   203     -18.610 -18.487  17.176  1.00 88.83           C  
ATOM   1496  O   SER   203     -18.798 -17.626  16.314  1.00 88.83           O  
ATOM   1497  CB  SER   203     -20.827 -19.339  17.952  1.00 88.83           C  
ATOM   1498  OG  SER   203     -20.521 -20.460  17.140  1.00 88.83           O  
ATOM   1499  N   VAL   204     -17.687 -19.351  17.103  1.00 90.27           N  
ATOM   1500  CA  VAL   204     -16.705 -19.381  16.023  1.00 90.27           C  
ATOM   1501  C   VAL   204     -17.400 -19.703  14.702  1.00 90.27           C  
ATOM   1502  O   VAL   204     -17.050 -19.147  13.658  1.00 90.27           O  
ATOM   1503  CB  VAL   204     -15.586 -20.410  16.302  1.00 90.27           C  
ATOM   1504  CG1 VAL   204     -14.638 -20.512  15.109  1.00 90.27           C  
ATOM   1505  CG2 VAL   204     -14.819 -20.033  17.568  1.00 90.27           C  
ATOM   1506  N   GLY   205     -18.409 -20.524  14.767  1.00 91.44           N  
ATOM   1507  CA  GLY   205     -19.112 -20.911  13.554  1.00 91.44           C  
ATOM   1508  C   GLY   205     -19.864 -19.763  12.908  1.00 91.44           C  
ATOM   1509  O   GLY   205     -19.791 -19.573  11.692  1.00 91.44           O  
ATOM   1510  N   THR   206     -20.477 -18.993  13.748  1.00 88.94           N  
ATOM   1511  CA  THR   206     -21.252 -17.862  13.249  1.00 88.94           C  
ATOM   1512  C   THR   206     -20.332 -16.779  12.692  1.00 88.94           C  
ATOM   1513  O   THR   206     -20.594 -16.225  11.622  1.00 88.94           O  
ATOM   1514  CB  THR   206     -22.142 -17.264  14.355  1.00 88.94           C  
ATOM   1515  OG1 THR   206     -23.015 -18.281  14.859  1.00 88.94           O  
ATOM   1516  CG2 THR   206     -22.981 -16.108  13.820  1.00 88.94           C  
ATOM   1517  N   TYR   207     -19.295 -16.522  13.415  1.00 91.32           N  
ATOM   1518  CA  TYR   207     -18.329 -15.529  12.959  1.00 91.32           C  
ATOM   1519  C   TYR   207     -17.749 -15.915  11.603  1.00 91.32           C  
ATOM   1520  O   TYR   207     -17.725 -15.101  10.677  1.00 91.32           O  
ATOM   1521  CB  TYR   207     -17.200 -15.368  13.982  1.00 91.32           C  
ATOM   1522  CG  TYR   207     -16.158 -14.353  13.580  1.00 91.32           C  
ATOM   1523  CD1 TYR   207     -15.034 -14.731  12.848  1.00 91.32           C  
ATOM   1524  CD2 TYR   207     -16.293 -13.014  13.932  1.00 91.32           C  
ATOM   1525  CE1 TYR   207     -14.070 -13.800  12.478  1.00 91.32           C  
ATOM   1526  CE2 TYR   207     -15.335 -12.074  13.567  1.00 91.32           C  
ATOM   1527  CZ  TYR   207     -14.229 -12.476  12.841  1.00 91.32           C  
ATOM   1528  OH  TYR   207     -13.277 -11.550  12.476  1.00 91.32           O  
ATOM   1529  N   GLU   208     -17.357 -17.179  11.441  1.00 90.67           N  
ATOM   1530  CA  GLU   208     -16.728 -17.654  10.213  1.00 90.67           C  
ATOM   1531  C   GLU   208     -17.724 -17.678   9.056  1.00 90.67           C  
ATOM   1532  O   GLU   208     -17.360 -17.401   7.911  1.00 90.67           O  
ATOM   1533  CB  GLU   208     -16.129 -19.048  10.420  1.00 90.67           C  
ATOM   1534  CG  GLU   208     -14.859 -19.053  11.258  1.00 90.67           C  
ATOM   1535  CD  GLU   208     -14.157 -20.402  11.276  1.00 90.67           C  
ATOM   1536  OE1 GLU   208     -12.983 -20.469  11.703  1.00 90.67           O  
ATOM   1537  OE2 GLU   208     -14.787 -21.399  10.857  1.00 90.67           O  
ATOM   1538  N   HIS   209     -18.917 -18.075   9.401  1.00 90.23           N  
ATOM   1539  CA  HIS   209     -19.931 -18.104   8.352  1.00 90.23           C  
ATOM   1540  C   HIS   209     -20.112 -16.727   7.723  1.00 90.23           C  
ATOM   1541  O   HIS   209     -20.069 -16.589   6.498  1.00 90.23           O  
ATOM   1542  CB  HIS   209     -21.264 -18.606   8.910  1.00 90.23           C  
ATOM   1543  CG  HIS   209     -22.390 -18.535   7.928  1.00 90.23           C  
ATOM   1544  ND1 HIS   209     -22.497 -19.394   6.855  1.00 90.23           N  
ATOM   1545  CD2 HIS   209     -23.460 -17.708   7.860  1.00 90.23           C  
ATOM   1546  CE1 HIS   209     -23.587 -19.096   6.167  1.00 90.23           C  
ATOM   1547  NE2 HIS   209     -24.189 -18.077   6.757  1.00 90.23           N  
ATOM   1548  N   TYR   210     -20.198 -15.689   8.537  1.00 88.90           N  
ATOM   1549  CA  TYR   210     -20.440 -14.361   7.985  1.00 88.90           C  
ATOM   1550  C   TYR   210     -19.149 -13.746   7.457  1.00 88.90           C  
ATOM   1551  O   TYR   210     -19.179 -12.894   6.566  1.00 88.90           O  
ATOM   1552  CB  TYR   210     -21.061 -13.444   9.042  1.00 88.90           C  
ATOM   1553  CG  TYR   210     -22.538 -13.674   9.253  1.00 88.90           C  
ATOM   1554  CD1 TYR   210     -23.475 -13.189   8.344  1.00 88.90           C  
ATOM   1555  CD2 TYR   210     -22.999 -14.375  10.362  1.00 88.90           C  
ATOM   1556  CE1 TYR   210     -24.837 -13.396   8.535  1.00 88.90           C  
ATOM   1557  CE2 TYR   210     -24.358 -14.589  10.564  1.00 88.90           C  
ATOM   1558  CZ  TYR   210     -25.268 -14.097   9.646  1.00 88.90           C  
ATOM   1559  OH  TYR   210     -26.615 -14.305   9.840  1.00 88.90           O  
ATOM   1560  N   PHE   211     -18.100 -14.205   8.007  1.00 90.41           N  
ATOM   1561  CA  PHE   211     -16.801 -13.780   7.499  1.00 90.41           C  
ATOM   1562  C   PHE   211     -16.594 -14.264   6.068  1.00 90.41           C  
ATOM   1563  O   PHE   211     -16.228 -13.481   5.189  1.00 90.41           O  
ATOM   1564  CB  PHE   211     -15.674 -14.299   8.397  1.00 90.41           C  
ATOM   1565  CG  PHE   211     -14.303 -13.850   7.972  1.00 90.41           C  
ATOM   1566  CD1 PHE   211     -13.536 -14.630   7.114  1.00 90.41           C  
ATOM   1567  CD2 PHE   211     -13.780 -12.647   8.429  1.00 90.41           C  
ATOM   1568  CE1 PHE   211     -12.265 -14.216   6.719  1.00 90.41           C  
ATOM   1569  CE2 PHE   211     -12.512 -12.228   8.038  1.00 90.41           C  
ATOM   1570  CZ  PHE   211     -11.756 -13.014   7.184  1.00 90.41           C  
ATOM   1571  N   HIS   212     -16.898 -15.510   5.751  1.00 87.92           N  
ATOM   1572  CA  HIS   212     -16.638 -16.107   4.446  1.00 87.92           C  
ATOM   1573  C   HIS   212     -17.758 -15.788   3.461  1.00 87.92           C  
ATOM   1574  O   HIS   212     -17.548 -15.814   2.246  1.00 87.92           O  
ATOM   1575  CB  HIS   212     -16.467 -17.621   4.574  1.00 87.92           C  
ATOM   1576  CG  HIS   212     -15.170 -18.028   5.198  1.00 87.92           C  
ATOM   1577  ND1 HIS   212     -13.947 -17.706   4.651  1.00 87.92           N  
ATOM   1578  CD2 HIS   212     -14.908 -18.730   6.326  1.00 87.92           C  
ATOM   1579  CE1 HIS   212     -12.986 -18.194   5.417  1.00 87.92           C  
ATOM   1580  NE2 HIS   212     -13.542 -18.819   6.440  1.00 87.92           N  
ATOM   1581  N   THR   213     -18.885 -15.522   4.038  1.00 84.70           N  
ATOM   1582  CA  THR   213     -20.002 -15.225   3.148  1.00 84.70           C  
ATOM   1583  C   THR   213     -19.836 -13.847   2.514  1.00 84.70           C  
ATOM   1584  O   THR   213     -20.133 -13.662   1.332  1.00 84.70           O  
ATOM   1585  CB  THR   213     -21.346 -15.289   3.897  1.00 84.70           C  
ATOM   1586  OG1 THR   213     -21.515 -16.601   4.451  1.00 84.70           O  
ATOM   1587  CG2 THR   213     -22.513 -14.991   2.961  1.00 84.70           C  
ATOM   1588  N   PHE   214     -19.154 -12.957   3.235  1.00 81.94           N  
ATOM   1589  CA  PHE   214     -19.157 -11.589   2.730  1.00 81.94           C  
ATOM   1590  C   PHE   214     -17.789 -11.215   2.172  1.00 81.94           C  
ATOM   1591  O   PHE   214     -17.671 -10.276   1.382  1.00 81.94           O  
ATOM   1592  CB  PHE   214     -19.560 -10.608   3.835  1.00 81.94           C  
ATOM   1593  CG  PHE   214     -21.046 -10.518   4.056  1.00 81.94           C  
ATOM   1594  CD1 PHE   214     -21.827  -9.665   3.285  1.00 81.94           C  
ATOM   1595  CD2 PHE   214     -21.663 -11.288   5.034  1.00 81.94           C  
ATOM   1596  CE1 PHE   214     -23.203  -9.580   3.487  1.00 81.94           C  
ATOM   1597  CE2 PHE   214     -23.037 -11.209   5.241  1.00 81.94           C  
ATOM   1598  CZ  PHE   214     -23.805 -10.353   4.468  1.00 81.94           C  
ATOM   1599  N   LEU   215     -16.829 -11.895   2.630  1.00 83.94           N  
ATOM   1600  CA  LEU   215     -15.526 -11.635   2.026  1.00 83.94           C  
ATOM   1601  C   LEU   215     -15.389 -12.365   0.694  1.00 83.94           C  
ATOM   1602  O   LEU   215     -15.312 -13.595   0.660  1.00 83.94           O  
ATOM   1603  CB  LEU   215     -14.401 -12.062   2.973  1.00 83.94           C  
ATOM   1604  CG  LEU   215     -12.978 -11.707   2.538  1.00 83.94           C  
ATOM   1605  CD1 LEU   215     -12.774 -10.196   2.574  1.00 83.94           C  
ATOM   1606  CD2 LEU   215     -11.957 -12.411   3.426  1.00 83.94           C  
ATOM   1607  N   ARG   216     -15.296 -11.658  -0.312  1.00 82.26           N  
ATOM   1608  CA  ARG   216     -15.180 -12.213  -1.656  1.00 82.26           C  
ATOM   1609  C   ARG   216     -13.745 -12.122  -2.165  1.00 82.26           C  
ATOM   1610  O   ARG   216     -12.950 -11.330  -1.656  1.00 82.26           O  
ATOM   1611  CB  ARG   216     -16.125 -11.491  -2.619  1.00 82.26           C  
ATOM   1612  CG  ARG   216     -17.592 -11.586  -2.231  1.00 82.26           C  
ATOM   1613  CD  ARG   216     -18.480 -10.799  -3.184  1.00 82.26           C  
ATOM   1614  NE  ARG   216     -19.874 -10.806  -2.751  1.00 82.26           N  
ATOM   1615  CZ  ARG   216     -20.879 -10.249  -3.422  1.00 82.26           C  
ATOM   1616  NH1 ARG   216     -20.662  -9.628  -4.576  1.00 82.26           N  
ATOM   1617  NH2 ARG   216     -22.110 -10.315  -2.937  1.00 82.26           N  
ATOM   1618  N   VAL   217     -13.507 -12.965  -3.091  1.00 82.96           N  
ATOM   1619  CA  VAL   217     -12.180 -12.973  -3.698  1.00 82.96           C  
ATOM   1620  C   VAL   217     -11.943 -11.660  -4.441  1.00 82.96           C  
ATOM   1621  O   VAL   217     -10.817 -11.160  -4.488  1.00 82.96           O  
ATOM   1622  CB  VAL   217     -12.003 -14.169  -4.661  1.00 82.96           C  
ATOM   1623  CG1 VAL   217     -10.658 -14.089  -5.380  1.00 82.96           C  
ATOM   1624  CG2 VAL   217     -12.129 -15.488  -3.900  1.00 82.96           C  
ATOM   1625  N   ASP   218     -12.992 -11.037  -4.903  1.00 82.03           N  
ATOM   1626  CA  ASP   218     -12.862  -9.786  -5.644  1.00 82.03           C  
ATOM   1627  C   ASP   218     -12.406  -8.651  -4.729  1.00 82.03           C  
ATOM   1628  O   ASP   218     -11.664  -7.763  -5.155  1.00 82.03           O  
ATOM   1629  CB  ASP   218     -14.187  -9.420  -6.316  1.00 82.03           C  
ATOM   1630  CG  ASP   218     -14.589 -10.398  -7.405  1.00 82.03           C  
ATOM   1631  OD1 ASP   218     -13.719 -11.142  -7.909  1.00 82.03           O  
ATOM   1632  OD2 ASP   218     -15.786 -10.424  -7.765  1.00 82.03           O  
ATOM   1633  N   ASP   219     -12.815  -8.790  -3.500  1.00 83.81           N  
ATOM   1634  CA  ASP   219     -12.427  -7.758  -2.543  1.00 83.81           C  
ATOM   1635  C   ASP   219     -10.931  -7.823  -2.243  1.00 83.81           C  
ATOM   1636  O   ASP   219     -10.270  -6.788  -2.134  1.00 83.81           O  
ATOM   1637  CB  ASP   219     -13.230  -7.898  -1.248  1.00 83.81           C  
ATOM   1638  CG  ASP   219     -14.675  -7.457  -1.396  1.00 83.81           C  
ATOM   1639  OD1 ASP   219     -14.936  -6.435  -2.067  1.00 83.81           O  
ATOM   1640  OD2 ASP   219     -15.562  -8.137  -0.835  1.00 83.81           O  
ATOM   1641  N   VAL   220     -10.462  -9.017  -2.184  1.00 85.86           N  
ATOM   1642  CA  VAL   220      -9.041  -9.203  -1.909  1.00 85.86           C  
ATOM   1643  C   VAL   220      -8.217  -8.740  -3.109  1.00 85.86           C  
ATOM   1644  O   VAL   220      -7.188  -8.080  -2.947  1.00 85.86           O  
ATOM   1645  CB  VAL   220      -8.715 -10.675  -1.575  1.00 85.86           C  
ATOM   1646  CG1 VAL   220      -7.212 -10.866  -1.382  1.00 85.86           C  
ATOM   1647  CG2 VAL   220      -9.478 -11.120  -0.328  1.00 85.86           C  
ATOM   1648  N   MET   221      -8.701  -8.961  -4.274  1.00 86.49           N  
ATOM   1649  CA  MET   221      -7.960  -8.601  -5.480  1.00 86.49           C  
ATOM   1650  C   MET   221      -7.925  -7.088  -5.666  1.00 86.49           C  
ATOM   1651  O   MET   221      -6.876  -6.521  -5.978  1.00 86.49           O  
ATOM   1652  CB  MET   221      -8.579  -9.266  -6.711  1.00 86.49           C  
ATOM   1653  CG  MET   221      -8.352 -10.767  -6.776  1.00 86.49           C  
ATOM   1654  SD  MET   221      -6.571 -11.208  -6.814  1.00 86.49           S  
ATOM   1655  CE  MET   221      -6.324 -11.690  -5.083  1.00 86.49           C  
ATOM   1656  N   TRP   222      -9.049  -6.489  -5.386  1.00 86.27           N  
ATOM   1657  CA  TRP   222      -9.102  -5.040  -5.550  1.00 86.27           C  
ATOM   1658  C   TRP   222      -8.246  -4.341  -4.499  1.00 86.27           C  
ATOM   1659  O   TRP   222      -7.585  -3.342  -4.791  1.00 86.27           O  
ATOM   1660  CB  TRP   222     -10.547  -4.541  -5.463  1.00 86.27           C  
ATOM   1661  CG  TRP   222     -11.394  -4.919  -6.641  1.00 86.27           C  
ATOM   1662  CD1 TRP   222     -12.559  -5.634  -6.622  1.00 86.27           C  
ATOM   1663  CD2 TRP   222     -11.137  -4.605  -8.013  1.00 86.27           C  
ATOM   1664  NE1 TRP   222     -13.043  -5.783  -7.901  1.00 86.27           N  
ATOM   1665  CE2 TRP   222     -12.190  -5.161  -8.772  1.00 86.27           C  
ATOM   1666  CE3 TRP   222     -10.118  -3.906  -8.674  1.00 86.27           C  
ATOM   1667  CZ2 TRP   222     -12.252  -5.039 -10.162  1.00 86.27           C  
ATOM   1668  CZ3 TRP   222     -10.183  -3.785 -10.057  1.00 86.27           C  
ATOM   1669  CH2 TRP   222     -11.243  -4.350 -10.784  1.00 86.27           C  
ATOM   1670  N   SER   223      -8.312  -4.845  -3.343  1.00 89.84           N  
ATOM   1671  CA  SER   223      -7.461  -4.290  -2.296  1.00 89.84           C  
ATOM   1672  C   SER   223      -5.984  -4.477  -2.626  1.00 89.84           C  
ATOM   1673  O   SER   223      -5.169  -3.586  -2.378  1.00 89.84           O  
ATOM   1674  CB  SER   223      -7.776  -4.940  -0.948  1.00 89.84           C  
ATOM   1675  OG  SER   223      -6.965  -4.392   0.077  1.00 89.84           O  
ATOM   1676  N   PHE   224      -5.687  -5.624  -3.153  1.00 91.97           N  
ATOM   1677  CA  PHE   224      -4.317  -5.898  -3.572  1.00 91.97           C  
ATOM   1678  C   PHE   224      -3.883  -4.934  -4.669  1.00 91.97           C  
ATOM   1679  O   PHE   224      -2.769  -4.407  -4.635  1.00 91.97           O  
ATOM   1680  CB  PHE   224      -4.183  -7.344  -4.061  1.00 91.97           C  
ATOM   1681  CG  PHE   224      -2.810  -7.686  -4.574  1.00 91.97           C  
ATOM   1682  CD1 PHE   224      -2.602  -7.950  -5.922  1.00 91.97           C  
ATOM   1683  CD2 PHE   224      -1.727  -7.745  -3.706  1.00 91.97           C  
ATOM   1684  CE1 PHE   224      -1.332  -8.267  -6.400  1.00 91.97           C  
ATOM   1685  CE2 PHE   224      -0.455  -8.061  -4.176  1.00 91.97           C  
ATOM   1686  CZ  PHE   224      -0.260  -8.323  -5.523  1.00 91.97           C  
ATOM   1687  N   LEU   225      -4.645  -4.706  -5.654  1.00 90.76           N  
ATOM   1688  CA  LEU   225      -4.337  -3.759  -6.720  1.00 90.76           C  
ATOM   1689  C   LEU   225      -4.142  -2.354  -6.160  1.00 90.76           C  
ATOM   1690  O   LEU   225      -3.222  -1.641  -6.567  1.00 90.76           O  
ATOM   1691  CB  LEU   225      -5.451  -3.752  -7.770  1.00 90.76           C  
ATOM   1692  CG  LEU   225      -5.244  -2.830  -8.973  1.00 90.76           C  
ATOM   1693  CD1 LEU   225      -4.016  -3.262  -9.766  1.00 90.76           C  
ATOM   1694  CD2 LEU   225      -6.484  -2.823  -9.860  1.00 90.76           C  
ATOM   1695  N   GLU   226      -4.965  -1.990  -5.277  1.00 91.18           N  
ATOM   1696  CA  GLU   226      -4.856  -0.694  -4.614  1.00 91.18           C  
ATOM   1697  C   GLU   226      -3.512  -0.546  -3.908  1.00 91.18           C  
ATOM   1698  O   GLU   226      -2.873   0.505  -3.992  1.00 91.18           O  
ATOM   1699  CB  GLU   226      -6.000  -0.503  -3.614  1.00 91.18           C  
ATOM   1700  CG  GLU   226      -5.946   0.819  -2.863  1.00 91.18           C  
ATOM   1701  CD  GLU   226      -7.037   0.958  -1.813  1.00 91.18           C  
ATOM   1702  OE1 GLU   226      -7.035   1.961  -1.064  1.00 91.18           O  
ATOM   1703  OE2 GLU   226      -7.900   0.055  -1.739  1.00 91.18           O  
ATOM   1704  N   VAL   227      -3.060  -1.540  -3.285  1.00 93.40           N  
ATOM   1705  CA  VAL   227      -1.805  -1.501  -2.543  1.00 93.40           C  
ATOM   1706  C   VAL   227      -0.631  -1.414  -3.516  1.00 93.40           C  
ATOM   1707  O   VAL   227       0.349  -0.713  -3.255  1.00 93.40           O  
ATOM   1708  CB  VAL   227      -1.648  -2.735  -1.627  1.00 93.40           C  
ATOM   1709  CG1 VAL   227      -0.225  -2.823  -1.078  1.00 93.40           C  
ATOM   1710  CG2 VAL   227      -2.662  -2.684  -0.485  1.00 93.40           C  
ATOM   1711  N   ILE   228      -0.709  -2.079  -4.612  1.00 93.76           N  
ATOM   1712  CA  ILE   228       0.371  -2.031  -5.591  1.00 93.76           C  
ATOM   1713  C   ILE   228       0.454  -0.633  -6.200  1.00 93.76           C  
ATOM   1714  O   ILE   228       1.543  -0.066  -6.322  1.00 93.76           O  
ATOM   1715  CB  ILE   228       0.175  -3.088  -6.701  1.00 93.76           C  
ATOM   1716  CG1 ILE   228       0.291  -4.502  -6.120  1.00 93.76           C  
ATOM   1717  CG2 ILE   228       1.184  -2.876  -7.834  1.00 93.76           C  
ATOM   1718  CD1 ILE   228       1.628  -4.786  -5.448  1.00 93.76           C  
ATOM   1719  N   ILE   229      -0.656  -0.084  -6.569  1.00 92.48           N  
ATOM   1720  CA  ILE   229      -0.683   1.262  -7.132  1.00 92.48           C  
ATOM   1721  C   ILE   229      -0.137   2.259  -6.112  1.00 92.48           C  
ATOM   1722  O   ILE   229       0.672   3.126  -6.454  1.00 92.48           O  
ATOM   1723  CB  ILE   229      -2.111   1.665  -7.563  1.00 92.48           C  
ATOM   1724  CG1 ILE   229      -2.572   0.809  -8.748  1.00 92.48           C  
ATOM   1725  CG2 ILE   229      -2.170   3.156  -7.909  1.00 92.48           C  
ATOM   1726  CD1 ILE   229      -4.046   0.971  -9.092  1.00 92.48           C  
ATOM   1727  N   MET   230      -0.535   2.064  -4.948  1.00 93.45           N  
ATOM   1728  CA  MET   230      -0.081   2.936  -3.869  1.00 93.45           C  
ATOM   1729  C   MET   230       1.427   2.820  -3.674  1.00 93.45           C  
ATOM   1730  O   MET   230       2.111   3.825  -3.476  1.00 93.45           O  
ATOM   1731  CB  MET   230      -0.805   2.600  -2.565  1.00 93.45           C  
ATOM   1732  CG  MET   230      -0.451   3.526  -1.411  1.00 93.45           C  
ATOM   1733  SD  MET   230      -1.363   3.113   0.127  1.00 93.45           S  
ATOM   1734  CE  MET   230      -0.725   1.442   0.438  1.00 93.45           C  
ATOM   1735  N   SER   231       1.949   1.626  -3.700  1.00 93.94           N  
ATOM   1736  CA  SER   231       3.383   1.423  -3.517  1.00 93.94           C  
ATOM   1737  C   SER   231       4.184   2.118  -4.613  1.00 93.94           C  
ATOM   1738  O   SER   231       5.212   2.739  -4.339  1.00 93.94           O  
ATOM   1739  CB  SER   231       3.715  -0.069  -3.499  1.00 93.94           C  
ATOM   1740  OG  SER   231       3.654  -0.614  -4.806  1.00 93.94           O  
ATOM   1741  N   VAL   232       3.698   2.054  -5.804  1.00 94.00           N  
ATOM   1742  CA  VAL   232       4.400   2.685  -6.917  1.00 94.00           C  
ATOM   1743  C   VAL   232       4.399   4.201  -6.735  1.00 94.00           C  
ATOM   1744  O   VAL   232       5.433   4.853  -6.902  1.00 94.00           O  
ATOM   1745  CB  VAL   232       3.765   2.310  -8.275  1.00 94.00           C  
ATOM   1746  CG1 VAL   232       4.361   3.154  -9.400  1.00 94.00           C  
ATOM   1747  CG2 VAL   232       3.957   0.821  -8.560  1.00 94.00           C  
ATOM   1748  N   ILE   233       3.317   4.756  -6.334  1.00 93.99           N  
ATOM   1749  CA  ILE   233       3.202   6.202  -6.172  1.00 93.99           C  
ATOM   1750  C   ILE   233       4.089   6.664  -5.018  1.00 93.99           C  
ATOM   1751  O   ILE   233       4.803   7.663  -5.137  1.00 93.99           O  
ATOM   1752  CB  ILE   233       1.737   6.628  -5.927  1.00 93.99           C  
ATOM   1753  CG1 ILE   233       0.894   6.390  -7.185  1.00 93.99           C  
ATOM   1754  CG2 ILE   233       1.667   8.094  -5.489  1.00 93.99           C  
ATOM   1755  CD1 ILE   233      -0.590   6.672  -6.997  1.00 93.99           C  
ATOM   1756  N   VAL   234       4.072   5.956  -3.970  1.00 94.99           N  
ATOM   1757  CA  VAL   234       4.875   6.316  -2.806  1.00 94.99           C  
ATOM   1758  C   VAL   234       6.358   6.262  -3.164  1.00 94.99           C  
ATOM   1759  O   VAL   234       7.115   7.181  -2.842  1.00 94.99           O  
ATOM   1760  CB  VAL   234       4.582   5.389  -1.605  1.00 94.99           C  
ATOM   1761  CG1 VAL   234       5.674   5.517  -0.545  1.00 94.99           C  
ATOM   1762  CG2 VAL   234       3.213   5.707  -1.008  1.00 94.99           C  
ATOM   1763  N   MET   235       6.762   5.240  -3.860  1.00 94.76           N  
ATOM   1764  CA  MET   235       8.172   5.132  -4.223  1.00 94.76           C  
ATOM   1765  C   MET   235       8.555   6.202  -5.240  1.00 94.76           C  
ATOM   1766  O   MET   235       9.667   6.733  -5.199  1.00 94.76           O  
ATOM   1767  CB  MET   235       8.479   3.743  -4.785  1.00 94.76           C  
ATOM   1768  CG  MET   235       8.417   2.635  -3.746  1.00 94.76           C  
ATOM   1769  SD  MET   235       9.459   2.989  -2.277  1.00 94.76           S  
ATOM   1770  CE  MET   235      11.109   2.906  -3.027  1.00 94.76           C  
ATOM   1771  N   LEU   236       7.655   6.546  -6.078  1.00 95.37           N  
ATOM   1772  CA  LEU   236       7.931   7.617  -7.029  1.00 95.37           C  
ATOM   1773  C   LEU   236       8.164   8.939  -6.306  1.00 95.37           C  
ATOM   1774  O   LEU   236       9.099   9.674  -6.632  1.00 95.37           O  
ATOM   1775  CB  LEU   236       6.777   7.762  -8.024  1.00 95.37           C  
ATOM   1776  CG  LEU   236       6.804   6.829  -9.235  1.00 95.37           C  
ATOM   1777  CD1 LEU   236       5.460   6.855  -9.955  1.00 95.37           C  
ATOM   1778  CD2 LEU   236       7.933   7.219 -10.185  1.00 95.37           C  
ATOM   1779  N   ASN   237       7.341   9.189  -5.314  1.00 94.51           N  
ATOM   1780  CA  ASN   237       7.495  10.416  -4.540  1.00 94.51           C  
ATOM   1781  C   ASN   237       8.836  10.457  -3.814  1.00 94.51           C  
ATOM   1782  O   ASN   237       9.555  11.455  -3.884  1.00 94.51           O  
ATOM   1783  CB  ASN   237       6.345  10.569  -3.542  1.00 94.51           C  
ATOM   1784  CG  ASN   237       5.045  10.978  -4.206  1.00 94.51           C  
ATOM   1785  OD1 ASN   237       5.040  11.475  -5.336  1.00 94.51           O  
ATOM   1786  ND2 ASN   237       3.933  10.771  -3.511  1.00 94.51           N  
ATOM   1787  N   HIS   238       9.197   9.386  -3.249  1.00 95.46           N  
ATOM   1788  CA  HIS   238      10.435   9.358  -2.477  1.00 95.46           C  
ATOM   1789  C   HIS   238      11.655   9.438  -3.389  1.00 95.46           C  
ATOM   1790  O   HIS   238      12.602  10.174  -3.104  1.00 95.46           O  
ATOM   1791  CB  HIS   238      10.503   8.093  -1.619  1.00 95.46           C  
ATOM   1792  CG  HIS   238       9.705   8.181  -0.357  1.00 95.46           C  
ATOM   1793  ND1 HIS   238      10.165   8.827   0.770  1.00 95.46           N  
ATOM   1794  CD2 HIS   238       8.476   7.705  -0.048  1.00 95.46           C  
ATOM   1795  CE1 HIS   238       9.250   8.743   1.721  1.00 95.46           C  
ATOM   1796  NE2 HIS   238       8.216   8.068   1.250  1.00 95.46           N  
ATOM   1797  N   CYS   239      11.556   8.738  -4.503  1.00 94.09           N  
ATOM   1798  CA  CYS   239      12.701   8.745  -5.407  1.00 94.09           C  
ATOM   1799  C   CYS   239      12.846  10.098  -6.093  1.00 94.09           C  
ATOM   1800  O   CYS   239      13.958  10.521  -6.413  1.00 94.09           O  
ATOM   1801  CB  CYS   239      12.563   7.643  -6.457  1.00 94.09           C  
ATOM   1802  SG  CYS   239      12.841   5.980  -5.808  1.00 94.09           S  
ATOM   1803  N   TYR   240      11.682  10.689  -6.323  1.00 94.56           N  
ATOM   1804  CA  TYR   240      11.758  12.019  -6.917  1.00 94.56           C  
ATOM   1805  C   TYR   240      12.511  12.981  -6.005  1.00 94.56           C  
ATOM   1806  O   TYR   240      13.455  13.645  -6.438  1.00 94.56           O  
ATOM   1807  CB  TYR   240      10.355  12.561  -7.203  1.00 94.56           C  
ATOM   1808  CG  TYR   240      10.338  14.009  -7.627  1.00 94.56           C  
ATOM   1809  CD1 TYR   240       9.975  15.013  -6.732  1.00 94.56           C  
ATOM   1810  CD2 TYR   240      10.684  14.377  -8.923  1.00 94.56           C  
ATOM   1811  CE1 TYR   240       9.957  16.349  -7.119  1.00 94.56           C  
ATOM   1812  CE2 TYR   240      10.669  15.710  -9.320  1.00 94.56           C  
ATOM   1813  CZ  TYR   240      10.305  16.687  -8.413  1.00 94.56           C  
ATOM   1814  OH  TYR   240      10.288  18.008  -8.801  1.00 94.56           O  
ATOM   1815  N   PHE   241      12.163  13.049  -4.736  1.00 94.47           N  
ATOM   1816  CA  PHE   241      12.773  13.990  -3.804  1.00 94.47           C  
ATOM   1817  C   PHE   241      14.209  13.588  -3.491  1.00 94.47           C  
ATOM   1818  O   PHE   241      15.061  14.446  -3.251  1.00 94.47           O  
ATOM   1819  CB  PHE   241      11.956  14.072  -2.510  1.00 94.47           C  
ATOM   1820  CG  PHE   241      10.658  14.819  -2.658  1.00 94.47           C  
ATOM   1821  CD1 PHE   241      10.649  16.195  -2.846  1.00 94.47           C  
ATOM   1822  CD2 PHE   241       9.446  14.143  -2.609  1.00 94.47           C  
ATOM   1823  CE1 PHE   241       9.449  16.889  -2.984  1.00 94.47           C  
ATOM   1824  CE2 PHE   241       8.242  14.829  -2.746  1.00 94.47           C  
ATOM   1825  CZ  PHE   241       8.246  16.202  -2.932  1.00 94.47           C  
ATOM   1826  N   GLY   242      14.473  12.327  -3.540  1.00 93.80           N  
ATOM   1827  CA  GLY   242      15.836  11.869  -3.320  1.00 93.80           C  
ATOM   1828  C   GLY   242      16.752  12.132  -4.501  1.00 93.80           C  
ATOM   1829  O   GLY   242      17.895  12.557  -4.323  1.00 93.80           O  
ATOM   1830  N   TYR   243      16.220  11.957  -5.720  1.00 93.76           N  
ATOM   1831  CA  TYR   243      17.001  12.129  -6.939  1.00 93.76           C  
ATOM   1832  C   TYR   243      17.381  13.590  -7.143  1.00 93.76           C  
ATOM   1833  O   TYR   243      18.473  13.893  -7.630  1.00 93.76           O  
ATOM   1834  CB  TYR   243      16.221  11.618  -8.154  1.00 93.76           C  
ATOM   1835  CG  TYR   243      17.047  11.534  -9.415  1.00 93.76           C  
ATOM   1836  CD1 TYR   243      17.015  12.557 -10.361  1.00 93.76           C  
ATOM   1837  CD2 TYR   243      17.860  10.433  -9.663  1.00 93.76           C  
ATOM   1838  CE1 TYR   243      17.773  12.483 -11.525  1.00 93.76           C  
ATOM   1839  CE2 TYR   243      18.622  10.349 -10.824  1.00 93.76           C  
ATOM   1840  CZ  TYR   243      18.573  11.377 -11.747  1.00 93.76           C  
ATOM   1841  OH  TYR   243      19.325  11.299 -12.898  1.00 93.76           O  
ATOM   1842  N   PHE   244      16.529  14.547  -6.665  1.00 92.08           N  
ATOM   1843  CA  PHE   244      16.781  15.960  -6.922  1.00 92.08           C  
ATOM   1844  C   PHE   244      17.181  16.681  -5.641  1.00 92.08           C  
ATOM   1845  O   PHE   244      16.979  17.891  -5.514  1.00 92.08           O  
ATOM   1846  CB  PHE   244      15.544  16.625  -7.535  1.00 92.08           C  
ATOM   1847  CG  PHE   244      15.232  16.157  -8.930  1.00 92.08           C  
ATOM   1848  CD1 PHE   244      16.044  16.517  -9.998  1.00 92.08           C  
ATOM   1849  CD2 PHE   244      14.124  15.356  -9.174  1.00 92.08           C  
ATOM   1850  CE1 PHE   244      15.757  16.085 -11.291  1.00 92.08           C  
ATOM   1851  CE2 PHE   244      13.830  14.920 -10.463  1.00 92.08           C  
ATOM   1852  CZ  PHE   244      14.648  15.286 -11.520  1.00 92.08           C  
ATOM   1853  N   ALA   245      17.649  15.925  -4.641  1.00 91.50           N  
ATOM   1854  CA  ALA   245      18.112  16.545  -3.402  1.00 91.50           C  
ATOM   1855  C   ALA   245      19.384  17.355  -3.637  1.00 91.50           C  
ATOM   1856  O   ALA   245      20.233  16.969  -4.446  1.00 91.50           O  
ATOM   1857  CB  ALA   245      18.352  15.483  -2.332  1.00 91.50           C  
ATOM   1858  N   SER   246      19.427  18.525  -3.079  1.00 88.20           N  
ATOM   1859  CA  SER   246      20.594  19.393  -3.199  1.00 88.20           C  
ATOM   1860  C   SER   246      20.906  20.085  -1.876  1.00 88.20           C  
ATOM   1861  O   SER   246      20.091  20.065  -0.952  1.00 88.20           O  
ATOM   1862  CB  SER   246      20.375  20.439  -4.292  1.00 88.20           C  
ATOM   1863  OG  SER   246      19.308  21.308  -3.951  1.00 88.20           O  
ATOM   1864  N   GLY   247      22.189  20.618  -1.697  1.00 89.58           N  
ATOM   1865  CA  GLY   247      22.527  21.392  -0.513  1.00 89.58           C  
ATOM   1866  C   GLY   247      23.305  20.595   0.517  1.00 89.58           C  
ATOM   1867  O   GLY   247      23.307  20.937   1.702  1.00 89.58           O  
ATOM   1868  N   GLY   248      23.751  19.426   0.170  1.00 91.70           N  
ATOM   1869  CA  GLY   248      24.508  18.642   1.133  1.00 91.70           C  
ATOM   1870  C   GLY   248      23.628  17.828   2.063  1.00 91.70           C  
ATOM   1871  O   GLY   248      22.561  17.358   1.664  1.00 91.70           O  
ATOM   1872  N   ALA   249      24.152  17.710   3.298  1.00 92.86           N  
ATOM   1873  CA  ALA   249      23.467  16.862   4.271  1.00 92.86           C  
ATOM   1874  C   ALA   249      22.157  17.499   4.727  1.00 92.86           C  
ATOM   1875  O   ALA   249      21.155  16.806   4.916  1.00 92.86           O  
ATOM   1876  CB  ALA   249      24.370  16.593   5.471  1.00 92.86           C  
ATOM   1877  N   VAL   250      22.146  18.843   4.820  1.00 94.58           N  
ATOM   1878  CA  VAL   250      20.950  19.549   5.269  1.00 94.58           C  
ATOM   1879  C   VAL   250      19.854  19.433   4.213  1.00 94.58           C  
ATOM   1880  O   VAL   250      18.683  19.229   4.543  1.00 94.58           O  
ATOM   1881  CB  VAL   250      21.247  21.035   5.569  1.00 94.58           C  
ATOM   1882  CG1 VAL   250      19.956  21.792   5.877  1.00 94.58           C  
ATOM   1883  CG2 VAL   250      22.232  21.158   6.730  1.00 94.58           C  
ATOM   1884  N   GLY   251      20.218  19.529   2.941  1.00 94.11           N  
ATOM   1885  CA  GLY   251      19.259  19.393   1.856  1.00 94.11           C  
ATOM   1886  C   GLY   251      18.644  18.009   1.773  1.00 94.11           C  
ATOM   1887  O   GLY   251      17.450  17.870   1.501  1.00 94.11           O  
ATOM   1888  N   VAL   252      19.449  17.002   2.093  1.00 93.64           N  
ATOM   1889  CA  VAL   252      18.945  15.633   2.074  1.00 93.64           C  
ATOM   1890  C   VAL   252      17.933  15.439   3.202  1.00 93.64           C  
ATOM   1891  O   VAL   252      16.883  14.823   3.003  1.00 93.64           O  
ATOM   1892  CB  VAL   252      20.090  14.605   2.204  1.00 93.64           C  
ATOM   1893  CG1 VAL   252      19.533  13.201   2.433  1.00 93.64           C  
ATOM   1894  CG2 VAL   252      20.977  14.635   0.960  1.00 93.64           C  
ATOM   1895  N   GLY   253      18.265  16.020   4.352  1.00 93.95           N  
ATOM   1896  CA  GLY   253      17.314  15.939   5.449  1.00 93.95           C  
ATOM   1897  C   GLY   253      15.980  16.587   5.131  1.00 93.95           C  
ATOM   1898  O   GLY   253      14.924  16.031   5.441  1.00 93.95           O  
ATOM   1899  N   GLU   254      16.046  17.675   4.436  1.00 94.82           N  
ATOM   1900  CA  GLU   254      14.826  18.372   4.040  1.00 94.82           C  
ATOM   1901  C   GLU   254      14.044  17.570   3.003  1.00 94.82           C  
ATOM   1902  O   GLU   254      12.813  17.520   3.048  1.00 94.82           O  
ATOM   1903  CB  GLU   254      15.155  19.763   3.490  1.00 94.82           C  
ATOM   1904  CG  GLU   254      15.663  20.736   4.544  1.00 94.82           C  
ATOM   1905  CD  GLU   254      16.070  22.084   3.969  1.00 94.82           C  
ATOM   1906  OE1 GLU   254      16.217  23.055   4.745  1.00 94.82           O  
ATOM   1907  OE2 GLU   254      16.243  22.168   2.732  1.00 94.82           O  
ATOM   1908  N   ALA   255      14.772  16.996   2.198  1.00 94.57           N  
ATOM   1909  CA  ALA   255      14.134  16.186   1.164  1.00 94.57           C  
ATOM   1910  C   ALA   255      13.408  14.990   1.774  1.00 94.57           C  
ATOM   1911  O   ALA   255      12.307  14.638   1.344  1.00 94.57           O  
ATOM   1912  CB  ALA   255      15.167  15.714   0.144  1.00 94.57           C  
ATOM   1913  N   VAL   256      14.022  14.419   2.727  1.00 93.75           N  
ATOM   1914  CA  VAL   256      13.388  13.282   3.386  1.00 93.75           C  
ATOM   1915  C   VAL   256      12.085  13.727   4.046  1.00 93.75           C  
ATOM   1916  O   VAL   256      11.065  13.041   3.946  1.00 93.75           O  
ATOM   1917  CB  VAL   256      14.323  12.639   4.434  1.00 93.75           C  
ATOM   1918  CG1 VAL   256      13.566  11.614   5.277  1.00 93.75           C  
ATOM   1919  CG2 VAL   256      15.524  11.990   3.750  1.00 93.75           C  
ATOM   1920  N   GLY   257      12.133  14.877   4.707  1.00 94.08           N  
ATOM   1921  CA  GLY   257      10.927  15.391   5.335  1.00 94.08           C  
ATOM   1922  C   GLY   257       9.811  15.668   4.345  1.00 94.08           C  
ATOM   1923  O   GLY   257       8.668  15.256   4.558  1.00 94.08           O  
ATOM   1924  N   ARG   258      10.160  16.275   3.237  1.00 94.39           N  
ATOM   1925  CA  ARG   258       9.170  16.613   2.220  1.00 94.39           C  
ATOM   1926  C   ARG   258       8.610  15.357   1.561  1.00 94.39           C  
ATOM   1927  O   ARG   258       7.415  15.281   1.272  1.00 94.39           O  
ATOM   1928  CB  ARG   258       9.779  17.533   1.160  1.00 94.39           C  
ATOM   1929  CG  ARG   258      10.013  18.957   1.640  1.00 94.39           C  
ATOM   1930  CD  ARG   258      10.442  19.873   0.503  1.00 94.39           C  
ATOM   1931  NE  ARG   258      11.828  19.632   0.110  1.00 94.39           N  
ATOM   1932  CZ  ARG   258      12.498  20.350  -0.787  1.00 94.39           C  
ATOM   1933  NH1 ARG   258      11.919  21.373  -1.406  1.00 94.39           N  
ATOM   1934  NH2 ARG   258      13.756  20.043  -1.069  1.00 94.39           N  
ATOM   1935  N   SER   259       9.482  14.477   1.334  1.00 94.10           N  
ATOM   1936  CA  SER   259       9.047  13.235   0.704  1.00 94.10           C  
ATOM   1937  C   SER   259       8.069  12.477   1.595  1.00 94.10           C  
ATOM   1938  O   SER   259       7.094  11.902   1.107  1.00 94.10           O  
ATOM   1939  CB  SER   259      10.249  12.347   0.381  1.00 94.10           C  
ATOM   1940  OG  SER   259      10.818  11.820   1.567  1.00 94.10           O  
ATOM   1941  N   MET   260       8.280  12.511   2.824  1.00 93.51           N  
ATOM   1942  CA  MET   260       7.395  11.808   3.749  1.00 93.51           C  
ATOM   1943  C   MET   260       6.012  12.450   3.774  1.00 93.51           C  
ATOM   1944  O   MET   260       4.998  11.754   3.686  1.00 93.51           O  
ATOM   1945  CB  MET   260       7.990  11.794   5.158  1.00 93.51           C  
ATOM   1946  CG  MET   260       9.000  10.681   5.386  1.00 93.51           C  
ATOM   1947  SD  MET   260       8.297   9.017   5.059  1.00 93.51           S  
ATOM   1948  CE  MET   260       7.208   8.841   6.499  1.00 93.51           C  
ATOM   1949  N   ARG   261       5.932  13.728   3.884  1.00 94.48           N  
ATOM   1950  CA  ARG   261       4.663  14.447   3.930  1.00 94.48           C  
ATOM   1951  C   ARG   261       3.869  14.239   2.644  1.00 94.48           C  
ATOM   1952  O   ARG   261       2.667  13.966   2.688  1.00 94.48           O  
ATOM   1953  CB  ARG   261       4.900  15.941   4.164  1.00 94.48           C  
ATOM   1954  CG  ARG   261       5.277  16.288   5.595  1.00 94.48           C  
ATOM   1955  CD  ARG   261       5.398  17.791   5.798  1.00 94.48           C  
ATOM   1956  NE  ARG   261       6.650  18.310   5.256  1.00 94.48           N  
ATOM   1957  CZ  ARG   261       6.912  19.598   5.053  1.00 94.48           C  
ATOM   1958  NH1 ARG   261       6.010  20.528   5.344  1.00 94.48           N  
ATOM   1959  NH2 ARG   261       8.085  19.960   4.554  1.00 94.48           N  
ATOM   1960  N   THR   262       4.563  14.366   1.558  1.00 93.38           N  
ATOM   1961  CA  THR   262       3.900  14.199   0.270  1.00 93.38           C  
ATOM   1962  C   THR   262       3.391  12.770   0.105  1.00 93.38           C  
ATOM   1963  O   THR   262       2.293  12.552  -0.411  1.00 93.38           O  
ATOM   1964  CB  THR   262       4.845  14.547  -0.895  1.00 93.38           C  
ATOM   1965  OG1 THR   262       5.301  15.898  -0.745  1.00 93.38           O  
ATOM   1966  CG2 THR   262       4.138  14.408  -2.238  1.00 93.38           C  
ATOM   1967  N   SER   263       4.161  11.859   0.599  1.00 94.80           N  
ATOM   1968  CA  SER   263       3.771  10.459   0.464  1.00 94.80           C  
ATOM   1969  C   SER   263       2.584  10.127   1.362  1.00 94.80           C  
ATOM   1970  O   SER   263       1.694   9.370   0.968  1.00 94.80           O  
ATOM   1971  CB  SER   263       4.947   9.540   0.797  1.00 94.80           C  
ATOM   1972  OG  SER   263       5.979   9.675  -0.164  1.00 94.80           O  
ATOM   1973  N   LEU   264       2.562  10.703   2.521  1.00 94.49           N  
ATOM   1974  CA  LEU   264       1.437  10.457   3.416  1.00 94.49           C  
ATOM   1975  C   LEU   264       0.143  11.013   2.829  1.00 94.49           C  
ATOM   1976  O   LEU   264      -0.899  10.354   2.878  1.00 94.49           O  
ATOM   1977  CB  LEU   264       1.697  11.082   4.789  1.00 94.49           C  
ATOM   1978  CG  LEU   264       2.739  10.383   5.665  1.00 94.49           C  
ATOM   1979  CD1 LEU   264       2.952  11.162   6.958  1.00 94.49           C  
ATOM   1980  CD2 LEU   264       2.312   8.950   5.963  1.00 94.49           C  
ATOM   1981  N   ILE   265       0.246  12.178   2.279  1.00 94.63           N  
ATOM   1982  CA  ILE   265      -0.924  12.768   1.635  1.00 94.63           C  
ATOM   1983  C   ILE   265      -1.334  11.920   0.433  1.00 94.63           C  
ATOM   1984  O   ILE   265      -2.523  11.674   0.216  1.00 94.63           O  
ATOM   1985  CB  ILE   265      -0.653  14.224   1.196  1.00 94.63           C  
ATOM   1986  CG1 ILE   265      -0.463  15.125   2.422  1.00 94.63           C  
ATOM   1987  CG2 ILE   265      -1.789  14.741   0.308  1.00 94.63           C  
ATOM   1988  CD1 ILE   265       0.053  16.519   2.093  1.00 94.63           C  
ATOM   1989  N   ALA   266      -0.400  11.468  -0.280  1.00 93.46           N  
ATOM   1990  CA  ALA   266      -0.671  10.636  -1.449  1.00 93.46           C  
ATOM   1991  C   ALA   266      -1.353   9.331  -1.048  1.00 93.46           C  
ATOM   1992  O   ALA   266      -2.280   8.875  -1.721  1.00 93.46           O  
ATOM   1993  CB  ALA   266       0.623  10.345  -2.206  1.00 93.46           C  
ATOM   1994  N   ILE   267      -0.916   8.803   0.050  1.00 94.35           N  
ATOM   1995  CA  ILE   267      -1.497   7.548   0.514  1.00 94.35           C  
ATOM   1996  C   ILE   267      -2.978   7.749   0.827  1.00 94.35           C  
ATOM   1997  O   ILE   267      -3.823   6.959   0.399  1.00 94.35           O  
ATOM   1998  CB  ILE   267      -0.755   7.006   1.756  1.00 94.35           C  
ATOM   1999  CG1 ILE   267       0.625   6.467   1.360  1.00 94.35           C  
ATOM   2000  CG2 ILE   267      -1.586   5.925   2.453  1.00 94.35           C  
ATOM   2001  CD1 ILE   267       1.562   6.239   2.539  1.00 94.35           C  
ATOM   2002  N   VAL   268      -3.288   8.811   1.442  1.00 91.67           N  
ATOM   2003  CA  VAL   268      -4.674   9.090   1.805  1.00 91.67           C  
ATOM   2004  C   VAL   268      -5.497   9.345   0.544  1.00 91.67           C  
ATOM   2005  O   VAL   268      -6.619   8.849   0.417  1.00 91.67           O  
ATOM   2006  CB  VAL   268      -4.778  10.298   2.762  1.00 91.67           C  
ATOM   2007  CG1 VAL   268      -6.238  10.696   2.972  1.00 91.67           C  
ATOM   2008  CG2 VAL   268      -4.111   9.978   4.099  1.00 91.67           C  
ATOM   2009  N   LEU   269      -4.927   9.992  -0.403  1.00 91.97           N  
ATOM   2010  CA  LEU   269      -5.665  10.317  -1.619  1.00 91.97           C  
ATOM   2011  C   LEU   269      -5.879   9.072  -2.474  1.00 91.97           C  
ATOM   2012  O   LEU   269      -6.961   8.875  -3.031  1.00 91.97           O  
ATOM   2013  CB  LEU   269      -4.922  11.383  -2.428  1.00 91.97           C  
ATOM   2014  CG  LEU   269      -4.947  12.804  -1.861  1.00 91.97           C  
ATOM   2015  CD1 LEU   269      -4.138  13.743  -2.748  1.00 91.97           C  
ATOM   2016  CD2 LEU   269      -6.383  13.298  -1.720  1.00 91.97           C  
ATOM   2017  N   VAL   270      -4.886   8.263  -2.521  1.00 91.02           N  
ATOM   2018  CA  VAL   270      -5.002   7.058  -3.336  1.00 91.02           C  
ATOM   2019  C   VAL   270      -6.041   6.119  -2.726  1.00 91.02           C  
ATOM   2020  O   VAL   270      -6.874   5.557  -3.441  1.00 91.02           O  
ATOM   2021  CB  VAL   270      -3.644   6.333  -3.473  1.00 91.02           C  
ATOM   2022  CG1 VAL   270      -3.835   4.935  -4.057  1.00 91.02           C  
ATOM   2023  CG2 VAL   270      -2.688   7.151  -4.338  1.00 91.02           C  
ATOM   2024  N   VAL   271      -5.964   6.046  -1.404  1.00 89.77           N  
ATOM   2025  CA  VAL   271      -6.934   5.162  -0.766  1.00 89.77           C  
ATOM   2026  C   VAL   271      -8.347   5.696  -0.994  1.00 89.77           C  
ATOM   2027  O   VAL   271      -9.267   4.928  -1.286  1.00 89.77           O  
ATOM   2028  CB  VAL   271      -6.658   5.014   0.747  1.00 89.77           C  
ATOM   2029  CG1 VAL   271      -7.830   4.327   1.445  1.00 89.77           C  
ATOM   2030  CG2 VAL   271      -5.363   4.237   0.979  1.00 89.77           C  
ATOM   2031  N   LEU   272      -8.477   6.960  -0.932  1.00 89.47           N  
ATOM   2032  CA  LEU   272      -9.790   7.561  -1.136  1.00 89.47           C  
ATOM   2033  C   LEU   272     -10.246   7.393  -2.582  1.00 89.47           C  
ATOM   2034  O   LEU   272     -11.351   6.911  -2.837  1.00 89.47           O  
ATOM   2035  CB  LEU   272      -9.764   9.046  -0.766  1.00 89.47           C  
ATOM   2036  CG  LEU   272     -11.040   9.839  -1.052  1.00 89.47           C  
ATOM   2037  CD1 LEU   272     -12.190   9.320  -0.194  1.00 89.47           C  
ATOM   2038  CD2 LEU   272     -10.812  11.326  -0.807  1.00 89.47           C  
ATOM   2039  N   LEU   273      -9.417   7.657  -3.523  1.00 89.25           N  
ATOM   2040  CA  LEU   273      -9.811   7.635  -4.927  1.00 89.25           C  
ATOM   2041  C   LEU   273      -9.974   6.202  -5.423  1.00 89.25           C  
ATOM   2042  O   LEU   273     -10.907   5.903  -6.172  1.00 89.25           O  
ATOM   2043  CB  LEU   273      -8.778   8.370  -5.785  1.00 89.25           C  
ATOM   2044  CG  LEU   273      -8.674   9.882  -5.575  1.00 89.25           C  
ATOM   2045  CD1 LEU   273      -7.559  10.461  -6.438  1.00 89.25           C  
ATOM   2046  CD2 LEU   273     -10.005  10.558  -5.888  1.00 89.25           C  
ATOM   2047  N   ALA   274      -9.052   5.388  -4.970  1.00 85.39           N  
ATOM   2048  CA  ALA   274      -9.146   3.993  -5.394  1.00 85.39           C  
ATOM   2049  C   ALA   274     -10.385   3.324  -4.806  1.00 85.39           C  
ATOM   2050  O   ALA   274     -11.046   2.528  -5.478  1.00 85.39           O  
ATOM   2051  CB  ALA   274      -7.888   3.228  -4.988  1.00 85.39           C  
ATOM   2052  N   SER   275     -10.719   3.724  -3.610  1.00 82.96           N  
ATOM   2053  CA  SER   275     -11.913   3.154  -2.995  1.00 82.96           C  
ATOM   2054  C   SER   275     -13.180   3.639  -3.692  1.00 82.96           C  
ATOM   2055  O   SER   275     -14.118   2.865  -3.896  1.00 82.96           O  
ATOM   2056  CB  SER   275     -11.972   3.509  -1.508  1.00 82.96           C  
ATOM   2057  OG  SER   275     -10.912   2.889  -0.801  1.00 82.96           O  
ATOM   2058  N   LEU   276     -13.151   4.800  -4.095  1.00 82.46           N  
ATOM   2059  CA  LEU   276     -14.313   5.328  -4.799  1.00 82.46           C  
ATOM   2060  C   LEU   276     -14.442   4.701  -6.183  1.00 82.46           C  
ATOM   2061  O   LEU   276     -15.550   4.400  -6.633  1.00 82.46           O  
ATOM   2062  CB  LEU   276     -14.219   6.851  -4.923  1.00 82.46           C  
ATOM   2063  CG  LEU   276     -14.473   7.652  -3.645  1.00 82.46           C  
ATOM   2064  CD1 LEU   276     -14.267   9.141  -3.903  1.00 82.46           C  
ATOM   2065  CD2 LEU   276     -15.878   7.385  -3.117  1.00 82.46           C  
ATOM   2066  N   ALA   277     -13.350   4.502  -6.757  1.00 80.80           N  
ATOM   2067  CA  ALA   277     -13.358   3.960  -8.113  1.00 80.80           C  
ATOM   2068  C   ALA   277     -13.719   2.477  -8.109  1.00 80.80           C  
ATOM   2069  O   ALA   277     -14.471   2.013  -8.969  1.00 80.80           O  
ATOM   2070  CB  ALA   277     -12.000   4.172  -8.778  1.00 80.80           C  
ATOM   2071  N   LEU   278     -13.220   1.809  -7.109  1.00 76.33           N  
ATOM   2072  CA  LEU   278     -13.368   0.358  -7.139  1.00 76.33           C  
ATOM   2073  C   LEU   278     -14.688  -0.067  -6.506  1.00 76.33           C  
ATOM   2074  O   LEU   278     -15.398  -0.916  -7.050  1.00 76.33           O  
ATOM   2075  CB  LEU   278     -12.200  -0.315  -6.414  1.00 76.33           C  
ATOM   2076  CG  LEU   278     -10.839  -0.244  -7.108  1.00 76.33           C  
ATOM   2077  CD1 LEU   278      -9.737  -0.715  -6.165  1.00 76.33           C  
ATOM   2078  CD2 LEU   278     -10.847  -1.076  -8.387  1.00 76.33           C  
ATOM   2079  N   TYR   279     -15.026   0.599  -5.477  1.00 74.66           N  
ATOM   2080  CA  TYR   279     -16.196   0.143  -4.734  1.00 74.66           C  
ATOM   2081  C   TYR   279     -17.428   0.959  -5.105  1.00 74.66           C  
ATOM   2082  O   TYR   279     -18.560   0.513  -4.902  1.00 74.66           O  
ATOM   2083  CB  TYR   279     -15.944   0.233  -3.226  1.00 74.66           C  
ATOM   2084  CG  TYR   279     -14.741  -0.551  -2.763  1.00 74.66           C  
ATOM   2085  CD1 TYR   279     -14.690  -1.935  -2.907  1.00 74.66           C  
ATOM   2086  CD2 TYR   279     -13.653   0.090  -2.181  1.00 74.66           C  
ATOM   2087  CE1 TYR   279     -13.584  -2.662  -2.480  1.00 74.66           C  
ATOM   2088  CE2 TYR   279     -12.541  -0.627  -1.751  1.00 74.66           C  
ATOM   2089  CZ  TYR   279     -12.516  -2.000  -1.904  1.00 74.66           C  
ATOM   2090  OH  TYR   279     -11.418  -2.715  -1.480  1.00 74.66           O  
ATOM   2091  N   GLY   280     -17.191   2.131  -5.524  1.00 67.66           N  
ATOM   2092  CA  GLY   280     -18.298   2.972  -5.950  1.00 67.66           C  
ATOM   2093  C   GLY   280     -18.971   2.477  -7.217  1.00 67.66           C  
ATOM   2094  O   GLY   280     -20.171   2.684  -7.410  1.00 67.66           O  
ATOM   2095  N   THR   281     -18.179   1.741  -7.998  1.00 67.69           N  
ATOM   2096  CA  THR   281     -18.704   1.304  -9.287  1.00 67.69           C  
ATOM   2097  C   THR   281     -19.216  -0.131  -9.204  1.00 67.69           C  
ATOM   2098  O   THR   281     -19.668  -0.693 -10.204  1.00 67.69           O  
ATOM   2099  CB  THR   281     -17.634   1.407 -10.390  1.00 67.69           C  
ATOM   2100  OG1 THR   281     -16.470   0.673  -9.989  1.00 67.69           O  
ATOM   2101  CG2 THR   281     -17.243   2.859 -10.643  1.00 67.69           C  
ATOM   2102  N   ASP   282     -18.960  -0.704  -8.084  1.00 63.27           N  
ATOM   2103  CA  ASP   282     -19.459  -2.070  -7.962  1.00 63.27           C  
ATOM   2104  C   ASP   282     -20.986  -2.102  -7.998  1.00 63.27           C  
ATOM   2105  O   ASP   282     -21.644  -1.334  -7.294  1.00 63.27           O  
ATOM   2106  CB  ASP   282     -18.950  -2.714  -6.671  1.00 63.27           C  
ATOM   2107  CG  ASP   282     -18.917  -4.232  -6.738  1.00 63.27           C  
ATOM   2108  OD1 ASP   282     -19.494  -4.813  -7.682  1.00 63.27           O  
ATOM   2109  OD2 ASP   282     -18.311  -4.851  -5.837  1.00 63.27           O  
ATOM   2110  N   PRO   283     -21.475  -2.666  -9.064  1.00 57.75           N  
ATOM   2111  CA  PRO   283     -22.937  -2.742  -9.064  1.00 57.75           C  
ATOM   2112  C   PRO   283     -23.496  -3.359  -7.783  1.00 57.75           C  
ATOM   2113  O   PRO   283     -24.678  -3.187  -7.475  1.00 57.75           O  
ATOM   2114  CB  PRO   283     -23.245  -3.626 -10.275  1.00 57.75           C  
ATOM   2115  CG  PRO   283     -21.906  -4.032 -10.801  1.00 57.75           C  
ATOM   2116  CD  PRO   283     -20.846  -3.365  -9.973  1.00 57.75           C  
ATOM   2117  N   ASN   284     -22.741  -4.265  -7.203  1.00 57.60           N  
ATOM   2118  CA  ASN   284     -23.275  -4.831  -5.969  1.00 57.60           C  
ATOM   2119  C   ASN   284     -23.261  -3.811  -4.833  1.00 57.60           C  
ATOM   2120  O   ASN   284     -23.812  -4.064  -3.760  1.00 57.60           O  
ATOM   2121  CB  ASN   284     -22.490  -6.082  -5.568  1.00 57.60           C  
ATOM   2122  CG  ASN   284     -22.719  -7.243  -6.515  1.00 57.60           C  
ATOM   2123  OD1 ASN   284     -23.801  -7.386  -7.091  1.00 57.60           O  
ATOM   2124  ND2 ASN   284     -21.702  -8.080  -6.685  1.00 57.60           N  
ATOM   2125  N   PHE   285     -22.557  -2.760  -4.986  1.00 55.07           N  
ATOM   2126  CA  PHE   285     -22.714  -1.685  -4.014  1.00 55.07           C  
ATOM   2127  C   PHE   285     -23.747  -0.671  -4.491  1.00 55.07           C  
ATOM   2128  O   PHE   285     -23.397   0.452  -4.861  1.00 55.07           O  
ATOM   2129  CB  PHE   285     -21.374  -0.989  -3.759  1.00 55.07           C  
ATOM   2130  CG  PHE   285     -20.812  -1.240  -2.385  1.00 55.07           C  
ATOM   2131  CD1 PHE   285     -21.139  -0.406  -1.323  1.00 55.07           C  
ATOM   2132  CD2 PHE   285     -19.957  -2.310  -2.156  1.00 55.07           C  
ATOM   2133  CE1 PHE   285     -20.620  -0.635  -0.050  1.00 55.07           C  
ATOM   2134  CE2 PHE   285     -19.435  -2.545  -0.888  1.00 55.07           C  
ATOM   2135  CZ  PHE   285     -19.767  -1.706   0.164  1.00 55.07           C  
ATOM   2136  N   ASN   286     -24.698  -1.072  -5.297  1.00 40.04           N  
ATOM   2137  CA  ASN   286     -25.776  -0.146  -5.625  1.00 40.04           C  
ATOM   2138  C   ASN   286     -26.111   0.766  -4.448  1.00 40.04           C  
ATOM   2139  O   ASN   286     -26.420   0.288  -3.355  1.00 40.04           O  
ATOM   2140  CB  ASN   286     -27.023  -0.911  -6.075  1.00 40.04           C  
ATOM   2141  CG  ASN   286     -27.790  -0.189  -7.165  1.00 40.04           C  
ATOM   2142  OD1 ASN   286     -27.479   0.955  -7.507  1.00 40.04           O  
ATOM   2143  ND2 ASN   286     -28.799  -0.852  -7.718  1.00 40.04           N  
ATOM   2144  N   LEU   287     -25.291   1.647  -4.106  1.00 42.53           N  
ATOM   2145  CA  LEU   287     -25.857   2.628  -3.187  1.00 42.53           C  
ATOM   2146  C   LEU   287     -27.303   2.946  -3.554  1.00 42.53           C  
ATOM   2147  O   LEU   287     -27.881   3.908  -3.042  1.00 42.53           O  
ATOM   2148  CB  LEU   287     -25.023   3.911  -3.191  1.00 42.53           C  
ATOM   2149  CG  LEU   287     -23.659   3.835  -2.504  1.00 42.53           C  
ATOM   2150  CD1 LEU   287     -22.703   4.858  -3.109  1.00 42.53           C  
ATOM   2151  CD2 LEU   287     -23.804   4.055  -1.001  1.00 42.53           C  
ATOM   2152  N   THR   288     -27.660   2.596  -4.751  1.00 38.34           N  
ATOM   2153  CA  THR   288     -29.060   2.968  -4.921  1.00 38.34           C  
ATOM   2154  C   THR   288     -29.975   1.960  -4.231  1.00 38.34           C  
ATOM   2155  O   THR   288     -29.717   0.755  -4.265  1.00 38.34           O  
ATOM   2156  CB  THR   288     -29.434   3.069  -6.411  1.00 38.34           C  
ATOM   2157  OG1 THR   288     -28.898   1.940  -7.111  1.00 38.34           O  
ATOM   2158  CG2 THR   288     -28.880   4.347  -7.032  1.00 38.34           C  
ATOM   2159  N   VAL   289     -29.941   1.873  -2.850  1.00 35.42           N  
ATOM   2160  CA  VAL   289     -31.095   1.336  -2.136  1.00 35.42           C  
ATOM   2161  C   VAL   289     -32.292   1.249  -3.081  1.00 35.42           C  
ATOM   2162  O   VAL   289     -33.273   0.562  -2.788  1.00 35.42           O  
ATOM   2163  CB  VAL   289     -31.451   2.198  -0.904  1.00 35.42           C  
ATOM   2164  CG1 VAL   289     -32.569   1.544  -0.093  1.00 35.42           C  
ATOM   2165  CG2 VAL   289     -30.216   2.420  -0.034  1.00 35.42           C  
TER    2166      VAL   289                                                       
END   
