# Supplementary material for: The transformative power of transformers in protein structure prediction
Source: Proc Natl Acad Sci U S A. 2023 Jul 31;120(32):e2303499120. doi: 10.1073/pnas.2303499120 (PMC10410766; doi:10.1073/pnas.2303499120)
Supplement: Supplementary file 2 — Dataset S01 (GZ) [file pnas.2303499120.sd01.gz › SI_Data/predicted_structures/OmegaFold/T1137s8.pdb]

ATOM      1  N   MET     1      33.128  -0.084 -41.707  1.00 38.45           N  
ATOM      2  CA  MET     1      32.437   0.581 -40.606  1.00 38.45           C  
ATOM      3  C   MET     1      31.077  -0.060 -40.351  1.00 38.45           C  
ATOM      4  O   MET     1      30.244   0.505 -39.640  1.00 38.45           O  
ATOM      5  CB  MET     1      32.266   2.072 -40.901  1.00 38.45           C  
ATOM      6  CG  MET     1      33.491   2.908 -40.566  1.00 38.45           C  
ATOM      7  SD  MET     1      33.056   4.606 -40.023  1.00 38.45           S  
ATOM      8  CE  MET     1      33.373   5.522 -41.556  1.00 38.45           C  
ATOM      9  N   THR     2      30.829  -1.236 -40.913  1.00 53.55           N  
ATOM     10  CA  THR     2      29.563  -1.924 -40.682  1.00 53.55           C  
ATOM     11  C   THR     2      29.720  -2.999 -39.611  1.00 53.55           C  
ATOM     12  O   THR     2      28.732  -3.581 -39.159  1.00 53.55           O  
ATOM     13  CB  THR     2      29.028  -2.560 -41.978  1.00 53.55           C  
ATOM     14  OG1 THR     2      30.061  -3.356 -42.575  1.00 53.55           O  
ATOM     15  CG2 THR     2      28.586  -1.492 -42.974  1.00 53.55           C  
ATOM     16  N   ALA     3      30.979  -3.253 -39.294  1.00 56.44           N  
ATOM     17  CA  ALA     3      31.064  -4.343 -38.326  1.00 56.44           C  
ATOM     18  C   ALA     3      30.826  -3.837 -36.907  1.00 56.44           C  
ATOM     19  O   ALA     3      30.288  -4.560 -36.065  1.00 56.44           O  
ATOM     20  CB  ALA     3      32.422  -5.034 -38.420  1.00 56.44           C  
ATOM     21  N   SER     4      31.171  -2.540 -36.691  1.00 65.51           N  
ATOM     22  CA  SER     4      31.011  -2.143 -35.296  1.00 65.51           C  
ATOM     23  C   SER     4      29.544  -1.899 -34.956  1.00 65.51           C  
ATOM     24  O   SER     4      29.123  -2.108 -33.816  1.00 65.51           O  
ATOM     25  CB  SER     4      31.828  -0.884 -34.999  1.00 65.51           C  
ATOM     26  OG  SER     4      31.163   0.272 -35.479  1.00 65.51           O  
ATOM     27  N   THR     5      28.813  -1.577 -35.991  1.00 68.49           N  
ATOM     28  CA  THR     5      27.423  -1.266 -35.679  1.00 68.49           C  
ATOM     29  C   THR     5      26.623  -2.544 -35.439  1.00 68.49           C  
ATOM     30  O   THR     5      25.736  -2.576 -34.584  1.00 68.49           O  
ATOM     31  CB  THR     5      26.766  -0.450 -36.807  1.00 68.49           C  
ATOM     32  OG1 THR     5      27.786   0.191 -37.582  1.00 68.49           O  
ATOM     33  CG2 THR     5      25.829   0.613 -36.244  1.00 68.49           C  
ATOM     34  N   ASP     6      27.158  -3.637 -36.062  1.00 71.12           N  
ATOM     35  CA  ASP     6      26.393  -4.874 -35.943  1.00 71.12           C  
ATOM     36  C   ASP     6      26.607  -5.523 -34.578  1.00 71.12           C  
ATOM     37  O   ASP     6      25.670  -6.070 -33.991  1.00 71.12           O  
ATOM     38  CB  ASP     6      26.777  -5.851 -37.056  1.00 71.12           C  
ATOM     39  CG  ASP     6      26.140  -5.510 -38.392  1.00 71.12           C  
ATOM     40  OD1 ASP     6      25.201  -4.686 -38.426  1.00 71.12           O  
ATOM     41  OD2 ASP     6      26.579  -6.072 -39.418  1.00 71.12           O  
ATOM     42  N   GLY     7      27.813  -5.315 -34.071  1.00 77.26           N  
ATOM     43  CA  GLY     7      28.104  -5.888 -32.767  1.00 77.26           C  
ATOM     44  C   GLY     7      27.402  -5.171 -31.630  1.00 77.26           C  
ATOM     45  O   GLY     7      26.926  -5.808 -30.687  1.00 77.26           O  
ATOM     46  N   PHE     8      27.307  -3.839 -31.848  1.00 78.58           N  
ATOM     47  CA  PHE     8      26.667  -3.016 -30.828  1.00 78.58           C  
ATOM     48  C   PHE     8      25.168  -3.285 -30.778  1.00 78.58           C  
ATOM     49  O   PHE     8      24.589  -3.406 -29.696  1.00 78.58           O  
ATOM     50  CB  PHE     8      26.924  -1.529 -31.096  1.00 78.58           C  
ATOM     51  CG  PHE     8      26.384  -0.618 -30.027  1.00 78.58           C  
ATOM     52  CD1 PHE     8      25.278   0.187 -30.274  1.00 78.58           C  
ATOM     53  CD2 PHE     8      26.982  -0.565 -28.775  1.00 78.58           C  
ATOM     54  CE1 PHE     8      24.776   1.031 -29.287  1.00 78.58           C  
ATOM     55  CE2 PHE     8      26.486   0.276 -27.784  1.00 78.58           C  
ATOM     56  CZ  PHE     8      25.384   1.075 -28.042  1.00 78.58           C  
ATOM     57  N   VAL     9      24.571  -3.516 -31.928  1.00 79.15           N  
ATOM     58  CA  VAL     9      23.134  -3.763 -31.984  1.00 79.15           C  
ATOM     59  C   VAL     9      22.824  -5.142 -31.404  1.00 79.15           C  
ATOM     60  O   VAL     9      21.851  -5.306 -30.664  1.00 79.15           O  
ATOM     61  CB  VAL     9      22.597  -3.660 -33.429  1.00 79.15           C  
ATOM     62  CG1 VAL     9      21.125  -4.065 -33.488  1.00 79.15           C  
ATOM     63  CG2 VAL     9      22.787  -2.243 -33.968  1.00 79.15           C  
ATOM     64  N   ASP    10      23.756  -6.100 -31.730  1.00 77.74           N  
ATOM     65  CA  ASP    10      23.538  -7.441 -31.197  1.00 77.74           C  
ATOM     66  C   ASP    10      23.681  -7.457 -29.676  1.00 77.74           C  
ATOM     67  O   ASP    10      22.965  -8.188 -28.988  1.00 77.74           O  
ATOM     68  CB  ASP    10      24.516  -8.435 -31.827  1.00 77.74           C  
ATOM     69  CG  ASP    10      24.132  -8.827 -33.243  1.00 77.74           C  
ATOM     70  OD1 ASP    10      22.969  -8.605 -33.644  1.00 77.74           O  
ATOM     71  OD2 ASP    10      24.999  -9.367 -33.963  1.00 77.74           O  
ATOM     72  N   TYR    11      24.556  -6.585 -29.277  1.00 78.98           N  
ATOM     73  CA  TYR    11      24.746  -6.448 -27.838  1.00 78.98           C  
ATOM     74  C   TYR    11      23.510  -5.847 -27.180  1.00 78.98           C  
ATOM     75  O   TYR    11      23.062  -6.321 -26.133  1.00 78.98           O  
ATOM     76  CB  TYR    11      25.972  -5.581 -27.536  1.00 78.98           C  
ATOM     77  CG  TYR    11      26.159  -5.285 -26.068  1.00 78.98           C  
ATOM     78  CD1 TYR    11      25.786  -4.054 -25.533  1.00 78.98           C  
ATOM     79  CD2 TYR    11      26.711  -6.233 -25.214  1.00 78.98           C  
ATOM     80  CE1 TYR    11      25.959  -3.775 -24.181  1.00 78.98           C  
ATOM     81  CE2 TYR    11      26.888  -5.965 -23.860  1.00 78.98           C  
ATOM     82  CZ  TYR    11      26.509  -4.735 -23.354  1.00 78.98           C  
ATOM     83  OH  TYR    11      26.683  -4.465 -22.015  1.00 78.98           O  
ATOM     84  N   LEU    12      22.909  -4.901 -27.812  1.00 77.86           N  
ATOM     85  CA  LEU    12      21.732  -4.256 -27.240  1.00 77.86           C  
ATOM     86  C   LEU    12      20.531  -5.196 -27.264  1.00 77.86           C  
ATOM     87  O   LEU    12      19.726  -5.205 -26.331  1.00 77.86           O  
ATOM     88  CB  LEU    12      21.403  -2.969 -28.001  1.00 77.86           C  
ATOM     89  CG  LEU    12      22.142  -1.708 -27.552  1.00 77.86           C  
ATOM     90  CD1 LEU    12      22.019  -0.616 -28.610  1.00 77.86           C  
ATOM     91  CD2 LEU    12      21.605  -1.222 -26.210  1.00 77.86           C  
ATOM     92  N   ARG    13      20.508  -5.953 -28.328  1.00 75.57           N  
ATOM     93  CA  ARG    13      19.385  -6.877 -28.447  1.00 75.57           C  
ATOM     94  C   ARG    13      19.442  -7.951 -27.366  1.00 75.57           C  
ATOM     95  O   ARG    13      18.410  -8.336 -26.812  1.00 75.57           O  
ATOM     96  CB  ARG    13      19.369  -7.529 -29.832  1.00 75.57           C  
ATOM     97  CG  ARG    13      18.014  -8.087 -30.235  1.00 75.57           C  
ATOM     98  CD  ARG    13      18.049  -8.705 -31.626  1.00 75.57           C  
ATOM     99  NE  ARG    13      16.726  -8.716 -32.244  1.00 75.57           N  
ATOM    100  CZ  ARG    13      16.500  -8.842 -33.549  1.00 75.57           C  
ATOM    101  NH1 ARG    13      17.510  -8.971 -34.403  1.00 75.57           N  
ATOM    102  NH2 ARG    13      15.256  -8.839 -34.005  1.00 75.57           N  
ATOM    103  N   GLY    14      20.686  -8.357 -27.101  1.00 74.93           N  
ATOM    104  CA  GLY    14      20.819  -9.378 -26.074  1.00 74.93           C  
ATOM    105  C   GLY    14      20.435  -8.887 -24.691  1.00 74.93           C  
ATOM    106  O   GLY    14      19.822  -9.621 -23.914  1.00 74.93           O  
ATOM    107  N   GLN    15      20.631  -7.611 -24.549  1.00 74.71           N  
ATOM    108  CA  GLN    15      20.390  -7.064 -23.218  1.00 74.71           C  
ATOM    109  C   GLN    15      18.916  -6.719 -23.023  1.00 74.71           C  
ATOM    110  O   GLN    15      18.411  -6.742 -21.899  1.00 74.71           O  
ATOM    111  CB  GLN    15      21.255  -5.824 -22.982  1.00 74.71           C  
ATOM    112  CG  GLN    15      22.615  -6.131 -22.371  1.00 74.71           C  
ATOM    113  CD  GLN    15      22.603  -6.081 -20.855  1.00 74.71           C  
ATOM    114  OE1 GLN    15      21.585  -6.373 -20.219  1.00 74.71           O  
ATOM    115  NE2 GLN    15      23.733  -5.710 -20.264  1.00 74.71           N  
ATOM    116  N   LEU    16      18.281  -6.490 -24.142  1.00 74.80           N  
ATOM    117  CA  LEU    16      16.901  -6.027 -24.048  1.00 74.80           C  
ATOM    118  C   LEU    16      15.930  -7.203 -24.062  1.00 74.80           C  
ATOM    119  O   LEU    16      14.793  -7.080 -23.601  1.00 74.80           O  
ATOM    120  CB  LEU    16      16.578  -5.069 -25.198  1.00 74.80           C  
ATOM    121  CG  LEU    16      17.117  -3.644 -25.066  1.00 74.80           C  
ATOM    122  CD1 LEU    16      17.090  -2.940 -26.418  1.00 74.80           C  
ATOM    123  CD2 LEU    16      16.313  -2.862 -24.033  1.00 74.80           C  
ATOM    124  N   GLU    17      16.406  -8.305 -24.502  1.00 73.76           N  
ATOM    125  CA  GLU    17      15.500  -9.437 -24.669  1.00 73.76           C  
ATOM    126  C   GLU    17      15.056  -9.992 -23.319  1.00 73.76           C  
ATOM    127  O   GLU    17      13.894 -10.368 -23.148  1.00 73.76           O  
ATOM    128  CB  GLU    17      16.165 -10.540 -25.498  1.00 73.76           C  
ATOM    129  CG  GLU    17      15.980 -10.377 -26.999  1.00 73.76           C  
ATOM    130  CD  GLU    17      16.508 -11.556 -27.801  1.00 73.76           C  
ATOM    131  OE1 GLU    17      16.289 -11.599 -29.033  1.00 73.76           O  
ATOM    132  OE2 GLU    17      17.144 -12.445 -27.191  1.00 73.76           O  
ATOM    133  N   LYS    18      15.964  -9.857 -22.334  1.00 72.75           N  
ATOM    134  CA  LYS    18      15.631 -10.496 -21.064  1.00 72.75           C  
ATOM    135  C   LYS    18      14.591  -9.684 -20.297  1.00 72.75           C  
ATOM    136  O   LYS    18      13.589 -10.231 -19.832  1.00 72.75           O  
ATOM    137  CB  LYS    18      16.887 -10.680 -20.210  1.00 72.75           C  
ATOM    138  CG  LYS    18      17.769 -11.839 -20.649  1.00 72.75           C  
ATOM    139  CD  LYS    18      18.955 -12.025 -19.711  1.00 72.75           C  
ATOM    140  CE  LYS    18      19.887 -13.126 -20.197  1.00 72.75           C  
ATOM    141  NZ  LYS    18      21.069 -13.288 -19.300  1.00 72.75           N  
ATOM    142  N   PRO    19      14.810  -8.359 -20.242  1.00 73.86           N  
ATOM    143  CA  PRO    19      13.806  -7.593 -19.500  1.00 73.86           C  
ATOM    144  C   PRO    19      12.442  -7.587 -20.187  1.00 73.86           C  
ATOM    145  O   PRO    19      11.408  -7.612 -19.515  1.00 73.86           O  
ATOM    146  CB  PRO    19      14.401  -6.183 -19.455  1.00 73.86           C  
ATOM    147  CG  PRO    19      15.863  -6.377 -19.695  1.00 73.86           C  
ATOM    148  CD  PRO    19      16.054  -7.652 -20.465  1.00 73.86           C  
ATOM    149  N   LEU    20      12.519  -7.702 -21.547  1.00 74.91           N  
ATOM    150  CA  LEU    20      11.252  -7.643 -22.268  1.00 74.91           C  
ATOM    151  C   LEU    20      10.472  -8.944 -22.103  1.00 74.91           C  
ATOM    152  O   LEU    20       9.240  -8.932 -22.060  1.00 74.91           O  
ATOM    153  CB  LEU    20      11.492  -7.364 -23.753  1.00 74.91           C  
ATOM    154  CG  LEU    20      11.831  -5.919 -24.125  1.00 74.91           C  
ATOM    155  CD1 LEU    20      12.360  -5.850 -25.554  1.00 74.91           C  
ATOM    156  CD2 LEU    20      10.609  -5.023 -23.958  1.00 74.91           C  
ATOM    157  N   ALA    21      11.234 -10.011 -22.038  1.00 76.65           N  
ATOM    158  CA  ALA    21      10.581 -11.302 -21.836  1.00 76.65           C  
ATOM    159  C   ALA    21       9.934 -11.379 -20.456  1.00 76.65           C  
ATOM    160  O   ALA    21       8.839 -11.928 -20.307  1.00 76.65           O  
ATOM    161  CB  ALA    21      11.584 -12.440 -22.014  1.00 76.65           C  
ATOM    162  N   THR    22      10.578 -10.744 -19.488  1.00 78.21           N  
ATOM    163  CA  THR    22      10.029 -10.737 -18.136  1.00 78.21           C  
ATOM    164  C   THR    22       8.771  -9.877 -18.068  1.00 78.21           C  
ATOM    165  O   THR    22       7.783 -10.261 -17.437  1.00 78.21           O  
ATOM    166  CB  THR    22      11.062 -10.222 -17.116  1.00 78.21           C  
ATOM    167  OG1 THR    22      12.242 -11.033 -17.189  1.00 78.21           O  
ATOM    168  CG2 THR    22      10.508 -10.278 -15.697  1.00 78.21           C  
ATOM    169  N   VAL    23       8.820  -8.803 -18.784  1.00 81.94           N  
ATOM    170  CA  VAL    23       7.667  -7.910 -18.789  1.00 81.94           C  
ATOM    171  C   VAL    23       6.493  -8.585 -19.495  1.00 81.94           C  
ATOM    172  O   VAL    23       5.353  -8.509 -19.030  1.00 81.94           O  
ATOM    173  CB  VAL    23       7.995  -6.563 -19.470  1.00 81.94           C  
ATOM    174  CG1 VAL    23       6.733  -5.718 -19.632  1.00 81.94           C  
ATOM    175  CG2 VAL    23       9.051  -5.804 -18.669  1.00 81.94           C  
ATOM    176  N   GLY    24       6.825  -9.248 -20.604  1.00 83.54           N  
ATOM    177  CA  GLY    24       5.780  -9.972 -21.310  1.00 83.54           C  
ATOM    178  C   GLY    24       5.156 -11.079 -20.481  1.00 83.54           C  
ATOM    179  O   GLY    24       3.932 -11.232 -20.462  1.00 83.54           O  
ATOM    180  N   GLY    25       5.990 -11.884 -19.787  1.00 84.44           N  
ATOM    181  CA  GLY    25       5.479 -12.935 -18.922  1.00 84.44           C  
ATOM    182  C   GLY    25       4.594 -12.412 -17.806  1.00 84.44           C  
ATOM    183  O   GLY    25       3.587 -13.035 -17.462  1.00 84.44           O  
ATOM    184  N   PHE    26       4.959 -11.306 -17.338  1.00 87.55           N  
ATOM    185  CA  PHE    26       4.173 -10.671 -16.286  1.00 87.55           C  
ATOM    186  C   PHE    26       2.799 -10.265 -16.806  1.00 87.55           C  
ATOM    187  O   PHE    26       1.786 -10.497 -16.144  1.00 87.55           O  
ATOM    188  CB  PHE    26       4.907  -9.446 -15.731  1.00 87.55           C  
ATOM    189  CG  PHE    26       4.081  -8.624 -14.779  1.00 87.55           C  
ATOM    190  CD1 PHE    26       3.483  -7.442 -15.198  1.00 87.55           C  
ATOM    191  CD2 PHE    26       3.902  -9.033 -13.464  1.00 87.55           C  
ATOM    192  CE1 PHE    26       2.718  -6.678 -14.320  1.00 87.55           C  
ATOM    193  CE2 PHE    26       3.139  -8.276 -12.580  1.00 87.55           C  
ATOM    194  CZ  PHE    26       2.549  -7.099 -13.010  1.00 87.55           C  
ATOM    195  N   PHE    27       2.696  -9.754 -17.999  1.00 89.23           N  
ATOM    196  CA  PHE    27       1.423  -9.304 -18.550  1.00 89.23           C  
ATOM    197  C   PHE    27       0.535 -10.491 -18.902  1.00 89.23           C  
ATOM    198  O   PHE    27      -0.682 -10.440 -18.714  1.00 89.23           O  
ATOM    199  CB  PHE    27       1.650  -8.432 -19.790  1.00 89.23           C  
ATOM    200  CG  PHE    27       1.978  -6.998 -19.472  1.00 89.23           C  
ATOM    201  CD1 PHE    27       1.010  -6.149 -18.949  1.00 89.23           C  
ATOM    202  CD2 PHE    27       3.255  -6.500 -19.696  1.00 89.23           C  
ATOM    203  CE1 PHE    27       1.311  -4.821 -18.654  1.00 89.23           C  
ATOM    204  CE2 PHE    27       3.563  -5.174 -19.403  1.00 89.23           C  
ATOM    205  CZ  PHE    27       2.590  -4.336 -18.883  1.00 89.23           C  
ATOM    206  N   LYS    28       1.196 -11.471 -19.351  1.00 87.60           N  
ATOM    207  CA  LYS    28       0.441 -12.687 -19.637  1.00 87.60           C  
ATOM    208  C   LYS    28      -0.164 -13.271 -18.363  1.00 87.60           C  
ATOM    209  O   LYS    28      -1.341 -13.634 -18.338  1.00 87.60           O  
ATOM    210  CB  LYS    28       1.333 -13.726 -20.318  1.00 87.60           C  
ATOM    211  CG  LYS    28       0.603 -14.997 -20.725  1.00 87.60           C  
ATOM    212  CD  LYS    28       1.545 -15.996 -21.384  1.00 87.60           C  
ATOM    213  CE  LYS    28       0.835 -17.302 -21.715  1.00 87.60           C  
ATOM    214  NZ  LYS    28       1.749 -18.276 -22.383  1.00 87.60           N  
ATOM    215  N   MET    29       0.608 -13.283 -17.314  1.00 88.25           N  
ATOM    216  CA  MET    29       0.107 -13.793 -16.041  1.00 88.25           C  
ATOM    217  C   MET    29      -0.995 -12.895 -15.490  1.00 88.25           C  
ATOM    218  O   MET    29      -1.954 -13.380 -14.888  1.00 88.25           O  
ATOM    219  CB  MET    29       1.244 -13.910 -15.024  1.00 88.25           C  
ATOM    220  CG  MET    29       0.837 -14.589 -13.726  1.00 88.25           C  
ATOM    221  SD  MET    29       2.053 -14.319 -12.379  1.00 88.25           S  
ATOM    222  CE  MET    29       1.744 -12.569 -12.016  1.00 88.25           C  
ATOM    223  N   SER    30      -0.827 -11.631 -15.723  1.00 89.05           N  
ATOM    224  CA  SER    30      -1.833 -10.693 -15.234  1.00 89.05           C  
ATOM    225  C   SER    30      -3.172 -10.905 -15.932  1.00 89.05           C  
ATOM    226  O   SER    30      -4.224 -10.869 -15.292  1.00 89.05           O  
ATOM    227  CB  SER    30      -1.365  -9.252 -15.438  1.00 89.05           C  
ATOM    228  OG  SER    30      -0.194  -8.992 -14.684  1.00 89.05           O  
ATOM    229  N   VAL    31      -3.147 -11.208 -17.158  1.00 90.67           N  
ATOM    230  CA  VAL    31      -4.367 -11.432 -17.926  1.00 90.67           C  
ATOM    231  C   VAL    31      -5.001 -12.759 -17.513  1.00 90.67           C  
ATOM    232  O   VAL    31      -6.217 -12.840 -17.325  1.00 90.67           O  
ATOM    233  CB  VAL    31      -4.091 -11.423 -19.446  1.00 90.67           C  
ATOM    234  CG1 VAL    31      -5.327 -11.873 -20.222  1.00 90.67           C  
ATOM    235  CG2 VAL    31      -3.649 -10.033 -19.899  1.00 90.67           C  
ATOM    236  N   MET    32      -4.167 -13.710 -17.267  1.00 88.22           N  
ATOM    237  CA  MET    32      -4.671 -15.018 -16.855  1.00 88.22           C  
ATOM    238  C   MET    32      -5.298 -14.947 -15.467  1.00 88.22           C  
ATOM    239  O   MET    32      -6.311 -15.599 -15.205  1.00 88.22           O  
ATOM    240  CB  MET    32      -3.547 -16.056 -16.869  1.00 88.22           C  
ATOM    241  CG  MET    32      -3.087 -16.443 -18.265  1.00 88.22           C  
ATOM    242  SD  MET    32      -1.659 -17.595 -18.240  1.00 88.22           S  
ATOM    243  CE  MET    32      -2.471 -19.099 -17.629  1.00 88.22           C  
ATOM    244  N   THR    33      -4.587 -14.199 -14.643  1.00 87.15           N  
ATOM    245  CA  THR    33      -5.129 -14.028 -13.299  1.00 87.15           C  
ATOM    246  C   THR    33      -6.463 -13.290 -13.344  1.00 87.15           C  
ATOM    247  O   THR    33      -7.384 -13.615 -12.591  1.00 87.15           O  
ATOM    248  CB  THR    33      -4.146 -13.263 -12.394  1.00 87.15           C  
ATOM    249  OG1 THR    33      -2.907 -13.981 -12.329  1.00 87.15           O  
ATOM    250  CG2 THR    33      -4.704 -13.106 -10.984  1.00 87.15           C  
ATOM    251  N   GLY    34      -6.559 -12.377 -14.250  1.00 88.10           N  
ATOM    252  CA  GLY    34      -7.821 -11.674 -14.417  1.00 88.10           C  
ATOM    253  C   GLY    34      -8.946 -12.572 -14.894  1.00 88.10           C  
ATOM    254  O   GLY    34     -10.071 -12.485 -14.396  1.00 88.10           O  
ATOM    255  N   LYS    35      -8.609 -13.426 -15.751  1.00 87.56           N  
ATOM    256  CA  LYS    35      -9.608 -14.358 -16.267  1.00 87.56           C  
ATOM    257  C   LYS    35     -10.013 -15.375 -15.204  1.00 87.56           C  
ATOM    258  O   LYS    35     -11.189 -15.724 -15.088  1.00 87.56           O  
ATOM    259  CB  LYS    35      -9.079 -15.079 -17.508  1.00 87.56           C  
ATOM    260  CG  LYS    35      -9.024 -14.208 -18.754  1.00 87.56           C  
ATOM    261  CD  LYS    35      -8.526 -14.991 -19.962  1.00 87.56           C  
ATOM    262  CE  LYS    35      -8.373 -14.096 -21.185  1.00 87.56           C  
ATOM    263  NZ  LYS    35      -7.835 -14.848 -22.357  1.00 87.56           N  
ATOM    264  N   ALA    36      -9.055 -15.765 -14.484  1.00 85.57           N  
ATOM    265  CA  ALA    36      -9.308 -16.793 -13.479  1.00 85.57           C  
ATOM    266  C   ALA    36     -10.115 -16.233 -12.312  1.00 85.57           C  
ATOM    267  O   ALA    36     -10.760 -16.985 -11.577  1.00 85.57           O  
ATOM    268  CB  ALA    36      -7.991 -17.382 -12.977  1.00 85.57           C  
ATOM    269  N   LEU    37     -10.032 -14.947 -12.206  1.00 83.26           N  
ATOM    270  CA  LEU    37     -10.810 -14.312 -11.147  1.00 83.26           C  
ATOM    271  C   LEU    37     -12.303 -14.542 -11.358  1.00 83.26           C  
ATOM    272  O   LEU    37     -13.059 -14.662 -10.391  1.00 83.26           O  
ATOM    273  CB  LEU    37     -10.516 -12.811 -11.092  1.00 83.26           C  
ATOM    274  CG  LEU    37     -11.182 -12.031  -9.957  1.00 83.26           C  
ATOM    275  CD1 LEU    37     -10.589 -12.440  -8.613  1.00 83.26           C  
ATOM    276  CD2 LEU    37     -11.032 -10.530 -10.180  1.00 83.26           C  
ATOM    277  N   PHE    38     -12.683 -14.704 -12.624  1.00 81.62           N  
ATOM    278  CA  PHE    38     -14.107 -14.818 -12.919  1.00 81.62           C  
ATOM    279  C   PHE    38     -14.498 -16.274 -13.140  1.00 81.62           C  
ATOM    280  O   PHE    38     -15.631 -16.565 -13.531  1.00 81.62           O  
ATOM    281  CB  PHE    38     -14.471 -13.983 -14.150  1.00 81.62           C  
ATOM    282  CG  PHE    38     -14.248 -12.506 -13.969  1.00 81.62           C  
ATOM    283  CD1 PHE    38     -15.122 -11.745 -13.203  1.00 81.62           C  
ATOM    284  CD2 PHE    38     -13.162 -11.878 -14.567  1.00 81.62           C  
ATOM    285  CE1 PHE    38     -14.918 -10.377 -13.034  1.00 81.62           C  
ATOM    286  CE2 PHE    38     -12.952 -10.511 -14.403  1.00 81.62           C  
ATOM    287  CZ  PHE    38     -13.831  -9.763 -13.637  1.00 81.62           C  
ATOM    288  N   THR    39     -13.491 -17.051 -12.968  1.00 77.04           N  
ATOM    289  CA  THR    39     -13.802 -18.470 -13.104  1.00 77.04           C  
ATOM    290  C   THR    39     -14.137 -19.083 -11.747  1.00 77.04           C  
ATOM    291  O   THR    39     -13.544 -18.716 -10.731  1.00 77.04           O  
ATOM    292  CB  THR    39     -12.631 -19.240 -13.742  1.00 77.04           C  
ATOM    293  OG1 THR    39     -11.405 -18.553 -13.461  1.00 77.04           O  
ATOM    294  CG2 THR    39     -12.803 -19.349 -15.253  1.00 77.04           C  
ATOM    295  N   ARG    40     -15.249 -19.673 -11.633  1.00 70.80           N  
ATOM    296  CA  ARG    40     -15.723 -20.296 -10.401  1.00 70.80           C  
ATOM    297  C   ARG    40     -15.122 -21.686 -10.223  1.00 70.80           C  
ATOM    298  O   ARG    40     -14.887 -22.396 -11.203  1.00 70.80           O  
ATOM    299  CB  ARG    40     -17.251 -20.381 -10.395  1.00 70.80           C  
ATOM    300  CG  ARG    40     -17.942 -19.037 -10.225  1.00 70.80           C  
ATOM    301  CD  ARG    40     -19.442 -19.196 -10.018  1.00 70.80           C  
ATOM    302  NE  ARG    40     -20.108 -17.903  -9.880  1.00 70.80           N  
ATOM    303  CZ  ARG    40     -21.393 -17.741  -9.578  1.00 70.80           C  
ATOM    304  NH1 ARG    40     -22.181 -18.792  -9.377  1.00 70.80           N  
ATOM    305  NH2 ARG    40     -21.896 -16.519  -9.477  1.00 70.80           N  
ATOM    306  N   PRO    41     -14.845 -22.190  -9.054  1.00 77.14           N  
ATOM    307  CA  PRO    41     -15.058 -21.823  -7.652  1.00 77.14           C  
ATOM    308  C   PRO    41     -13.882 -21.052  -7.059  1.00 77.14           C  
ATOM    309  O   PRO    41     -12.727 -21.317  -7.405  1.00 77.14           O  
ATOM    310  CB  PRO    41     -15.231 -23.175  -6.956  1.00 77.14           C  
ATOM    311  CG  PRO    41     -14.495 -24.147  -7.820  1.00 77.14           C  
ATOM    312  CD  PRO    41     -14.461 -23.609  -9.222  1.00 77.14           C  
ATOM    313  N   PHE    42     -14.218 -19.987  -6.392  1.00 77.45           N  
ATOM    314  CA  PHE    42     -13.221 -19.198  -5.678  1.00 77.45           C  
ATOM    315  C   PHE    42     -12.827 -19.877  -4.372  1.00 77.45           C  
ATOM    316  O   PHE    42     -13.686 -20.380  -3.644  1.00 77.45           O  
ATOM    317  CB  PHE    42     -13.748 -17.787  -5.399  1.00 77.45           C  
ATOM    318  CG  PHE    42     -12.698 -16.837  -4.890  1.00 77.45           C  
ATOM    319  CD1 PHE    42     -12.668 -16.464  -3.552  1.00 77.45           C  
ATOM    320  CD2 PHE    42     -11.741 -16.316  -5.751  1.00 77.45           C  
ATOM    321  CE1 PHE    42     -11.697 -15.584  -3.079  1.00 77.45           C  
ATOM    322  CE2 PHE    42     -10.768 -15.436  -5.285  1.00 77.45           C  
ATOM    323  CZ  PHE    42     -10.748 -15.071  -3.949  1.00 77.45           C  
ATOM    324  N   GLN    43     -11.645 -19.973  -4.059  1.00 81.68           N  
ATOM    325  CA  GLN    43     -11.096 -20.613  -2.868  1.00 81.68           C  
ATOM    326  C   GLN    43     -11.085 -19.652  -1.683  1.00 81.68           C  
ATOM    327  O   GLN    43     -10.069 -19.012  -1.406  1.00 81.68           O  
ATOM    328  CB  GLN    43      -9.682 -21.129  -3.139  1.00 81.68           C  
ATOM    329  CG  GLN    43      -9.594 -22.093  -4.315  1.00 81.68           C  
ATOM    330  CD  GLN    43      -9.930 -23.522  -3.929  1.00 81.68           C  
ATOM    331  OE1 GLN    43     -10.017 -23.855  -2.743  1.00 81.68           O  
ATOM    332  NE2 GLN    43     -10.120 -24.377  -4.929  1.00 81.68           N  
ATOM    333  N   TRP    44     -12.101 -19.491  -0.944  1.00 84.11           N  
ATOM    334  CA  TRP    44     -12.275 -18.512   0.124  1.00 84.11           C  
ATOM    335  C   TRP    44     -11.411 -18.862   1.331  1.00 84.11           C  
ATOM    336  O   TRP    44     -10.966 -17.974   2.062  1.00 84.11           O  
ATOM    337  CB  TRP    44     -13.746 -18.427   0.541  1.00 84.11           C  
ATOM    338  CG  TRP    44     -14.637 -17.806  -0.492  1.00 84.11           C  
ATOM    339  CD1 TRP    44     -15.430 -18.457  -1.395  1.00 84.11           C  
ATOM    340  CD2 TRP    44     -14.822 -16.407  -0.730  1.00 84.11           C  
ATOM    341  NE1 TRP    44     -16.098 -17.546  -2.181  1.00 84.11           N  
ATOM    342  CE2 TRP    44     -15.743 -16.283  -1.793  1.00 84.11           C  
ATOM    343  CE3 TRP    44     -14.299 -15.246  -0.146  1.00 84.11           C  
ATOM    344  CZ2 TRP    44     -16.152 -15.041  -2.285  1.00 84.11           C  
ATOM    345  CZ3 TRP    44     -14.707 -14.012  -0.637  1.00 84.11           C  
ATOM    346  CH2 TRP    44     -15.625 -13.921  -1.696  1.00 84.11           C  
ATOM    347  N   LYS    45     -11.153 -20.117   1.468  1.00 86.19           N  
ATOM    348  CA  LYS    45     -10.344 -20.512   2.618  1.00 86.19           C  
ATOM    349  C   LYS    45      -8.905 -20.024   2.472  1.00 86.19           C  
ATOM    350  O   LYS    45      -8.326 -19.491   3.420  1.00 86.19           O  
ATOM    351  CB  LYS    45     -10.366 -22.031   2.793  1.00 86.19           C  
ATOM    352  CG  LYS    45     -11.688 -22.574   3.316  1.00 86.19           C  
ATOM    353  CD  LYS    45     -11.630 -24.083   3.520  1.00 86.19           C  
ATOM    354  CE  LYS    45     -12.989 -24.647   3.915  1.00 86.19           C  
ATOM    355  NZ  LYS    45     -12.948 -26.132   4.072  1.00 86.19           N  
ATOM    356  N   GLU    46      -8.474 -20.177   1.261  1.00 84.54           N  
ATOM    357  CA  GLU    46      -7.111 -19.715   1.013  1.00 84.54           C  
ATOM    358  C   GLU    46      -7.021 -18.194   1.092  1.00 84.54           C  
ATOM    359  O   GLU    46      -6.017 -17.650   1.557  1.00 84.54           O  
ATOM    360  CB  GLU    46      -6.618 -20.202  -0.352  1.00 84.54           C  
ATOM    361  CG  GLU    46      -5.137 -19.951  -0.596  1.00 84.54           C  
ATOM    362  CD  GLU    46      -4.233 -20.752   0.326  1.00 84.54           C  
ATOM    363  OE1 GLU    46      -3.049 -20.380   0.489  1.00 84.54           O  
ATOM    364  OE2 GLU    46      -4.712 -21.761   0.890  1.00 84.54           O  
ATOM    365  N   PHE    47      -8.076 -17.683   0.651  1.00 89.04           N  
ATOM    366  CA  PHE    47      -8.123 -16.226   0.697  1.00 89.04           C  
ATOM    367  C   PHE    47      -8.015 -15.726   2.132  1.00 89.04           C  
ATOM    368  O   PHE    47      -7.236 -14.815   2.421  1.00 89.04           O  
ATOM    369  CB  PHE    47      -9.414 -15.708   0.055  1.00 89.04           C  
ATOM    370  CG  PHE    47      -9.704 -14.263   0.359  1.00 89.04           C  
ATOM    371  CD1 PHE    47     -10.658 -13.916   1.309  1.00 89.04           C  
ATOM    372  CD2 PHE    47      -9.024 -13.250  -0.305  1.00 89.04           C  
ATOM    373  CE1 PHE    47     -10.930 -12.579   1.592  1.00 89.04           C  
ATOM    374  CE2 PHE    47      -9.289 -11.912  -0.027  1.00 89.04           C  
ATOM    375  CZ  PHE    47     -10.243 -11.579   0.921  1.00 89.04           C  
ATOM    376  N   VAL    48      -8.752 -16.229   3.080  1.00 90.77           N  
ATOM    377  CA  VAL    48      -8.763 -15.785   4.470  1.00 90.77           C  
ATOM    378  C   VAL    48      -7.397 -16.037   5.105  1.00 90.77           C  
ATOM    379  O   VAL    48      -6.879 -15.189   5.834  1.00 90.77           O  
ATOM    380  CB  VAL    48      -9.868 -16.496   5.284  1.00 90.77           C  
ATOM    381  CG1 VAL    48      -9.759 -16.142   6.766  1.00 90.77           C  
ATOM    382  CG2 VAL    48     -11.248 -16.127   4.743  1.00 90.77           C  
ATOM    383  N   LEU    49      -6.839 -17.131   4.694  1.00 90.76           N  
ATOM    384  CA  LEU    49      -5.531 -17.459   5.252  1.00 90.76           C  
ATOM    385  C   LEU    49      -4.471 -16.476   4.766  1.00 90.76           C  
ATOM    386  O   LEU    49      -3.641 -16.014   5.551  1.00 90.76           O  
ATOM    387  CB  LEU    49      -5.131 -18.887   4.875  1.00 90.76           C  
ATOM    388  CG  LEU    49      -5.813 -20.012   5.656  1.00 90.76           C  
ATOM    389  CD1 LEU    49      -5.568 -21.354   4.975  1.00 90.76           C  
ATOM    390  CD2 LEU    49      -5.318 -20.038   7.098  1.00 90.76           C  
ATOM    391  N   GLN    50      -4.596 -16.168   3.554  1.00 88.61           N  
ATOM    392  CA  GLN    50      -3.600 -15.262   2.991  1.00 88.61           C  
ATOM    393  C   GLN    50      -3.806 -13.836   3.494  1.00 88.61           C  
ATOM    394  O   GLN    50      -2.839 -13.106   3.719  1.00 88.61           O  
ATOM    395  CB  GLN    50      -3.649 -15.292   1.463  1.00 88.61           C  
ATOM    396  CG  GLN    50      -3.173 -16.606   0.858  1.00 88.61           C  
ATOM    397  CD  GLN    50      -1.726 -16.915   1.190  1.00 88.61           C  
ATOM    398  OE1 GLN    50      -0.890 -16.010   1.289  1.00 88.61           O  
ATOM    399  NE2 GLN    50      -1.418 -18.196   1.365  1.00 88.61           N  
ATOM    400  N   SER    51      -5.033 -13.493   3.675  1.00 90.13           N  
ATOM    401  CA  SER    51      -5.308 -12.167   4.219  1.00 90.13           C  
ATOM    402  C   SER    51      -4.766 -12.029   5.638  1.00 90.13           C  
ATOM    403  O   SER    51      -4.165 -11.009   5.982  1.00 90.13           O  
ATOM    404  CB  SER    51      -6.811 -11.884   4.208  1.00 90.13           C  
ATOM    405  OG  SER    51      -7.310 -11.866   2.882  1.00 90.13           O  
ATOM    406  N   TRP    52      -4.946 -13.099   6.361  1.00 92.46           N  
ATOM    407  CA  TRP    52      -4.462 -13.072   7.737  1.00 92.46           C  
ATOM    408  C   TRP    52      -2.938 -13.029   7.777  1.00 92.46           C  
ATOM    409  O   TRP    52      -2.352 -12.313   8.593  1.00 92.46           O  
ATOM    410  CB  TRP    52      -4.971 -14.291   8.512  1.00 92.46           C  
ATOM    411  CG  TRP    52      -4.481 -14.362   9.927  1.00 92.46           C  
ATOM    412  CD1 TRP    52      -3.635 -15.294  10.460  1.00 92.46           C  
ATOM    413  CD2 TRP    52      -4.811 -13.465  10.991  1.00 92.46           C  
ATOM    414  NE1 TRP    52      -3.420 -15.031  11.793  1.00 92.46           N  
ATOM    415  CE2 TRP    52      -4.129 -13.914  12.143  1.00 92.46           C  
ATOM    416  CE3 TRP    52      -5.618 -12.323  11.082  1.00 92.46           C  
ATOM    417  CZ2 TRP    52      -4.230 -13.260  13.374  1.00 92.46           C  
ATOM    418  CZ3 TRP    52      -5.717 -11.673  12.307  1.00 92.46           C  
ATOM    419  CH2 TRP    52      -5.026 -12.145  13.435  1.00 92.46           C  
ATOM    420  N   PHE    53      -2.367 -13.718   6.899  1.00 90.60           N  
ATOM    421  CA  PHE    53      -0.911 -13.751   6.813  1.00 90.60           C  
ATOM    422  C   PHE    53      -0.358 -12.374   6.470  1.00 90.60           C  
ATOM    423  O   PHE    53       0.591 -11.905   7.102  1.00 90.60           O  
ATOM    424  CB  PHE    53      -0.457 -14.775   5.767  1.00 90.60           C  
ATOM    425  CG  PHE    53       1.024 -14.755   5.502  1.00 90.60           C  
ATOM    426  CD1 PHE    53       1.519 -14.327   4.276  1.00 90.60           C  
ATOM    427  CD2 PHE    53       1.922 -15.166   6.479  1.00 90.60           C  
ATOM    428  CE1 PHE    53       2.890 -14.308   4.028  1.00 90.60           C  
ATOM    429  CE2 PHE    53       3.293 -15.150   6.239  1.00 90.60           C  
ATOM    430  CZ  PHE    53       3.775 -14.721   5.012  1.00 90.60           C  
ATOM    431  N   LEU    54      -0.957 -11.682   5.531  1.00 90.50           N  
ATOM    432  CA  LEU    54      -0.480 -10.375   5.092  1.00 90.50           C  
ATOM    433  C   LEU    54      -0.686  -9.328   6.181  1.00 90.50           C  
ATOM    434  O   LEU    54       0.162  -8.454   6.376  1.00 90.50           O  
ATOM    435  CB  LEU    54      -1.200  -9.944   3.811  1.00 90.50           C  
ATOM    436  CG  LEU    54      -0.755 -10.632   2.519  1.00 90.50           C  
ATOM    437  CD1 LEU    54      -1.685 -10.255   1.371  1.00 90.50           C  
ATOM    438  CD2 LEU    54       0.688 -10.266   2.188  1.00 90.50           C  
ATOM    439  N   ILE    55      -1.734  -9.463   6.910  1.00 90.82           N  
ATOM    440  CA  ILE    55      -1.999  -8.505   7.979  1.00 90.82           C  
ATOM    441  C   ILE    55      -0.961  -8.669   9.087  1.00 90.82           C  
ATOM    442  O   ILE    55      -0.469  -7.681   9.636  1.00 90.82           O  
ATOM    443  CB  ILE    55      -3.424  -8.675   8.550  1.00 90.82           C  
ATOM    444  CG1 ILE    55      -4.466  -8.165   7.547  1.00 90.82           C  
ATOM    445  CG2 ILE    55      -3.558  -7.952   9.893  1.00 90.82           C  
ATOM    446  CD1 ILE    55      -5.901  -8.513   7.914  1.00 90.82           C  
ATOM    447  N   ARG    56      -0.561  -9.843   9.324  1.00 90.97           N  
ATOM    448  CA  ARG    56       0.399 -10.111  10.390  1.00 90.97           C  
ATOM    449  C   ARG    56       1.779  -9.569  10.034  1.00 90.97           C  
ATOM    450  O   ARG    56       2.497  -9.066  10.901  1.00 90.97           O  
ATOM    451  CB  ARG    56       0.483 -11.613  10.673  1.00 90.97           C  
ATOM    452  CG  ARG    56       1.283 -11.961  11.918  1.00 90.97           C  
ATOM    453  CD  ARG    56       1.393 -13.467  12.115  1.00 90.97           C  
ATOM    454  NE  ARG    56       2.366 -13.806  13.149  1.00 90.97           N  
ATOM    455  CZ  ARG    56       2.757 -15.042  13.447  1.00 90.97           C  
ATOM    456  NH1 ARG    56       2.261 -16.086  12.792  1.00 90.97           N  
ATOM    457  NH2 ARG    56       3.649 -15.237  14.407  1.00 90.97           N  
ATOM    458  N   VAL    57       1.992  -9.534   8.767  1.00 89.22           N  
ATOM    459  CA  VAL    57       3.350  -9.171   8.377  1.00 89.22           C  
ATOM    460  C   VAL    57       3.427  -7.670   8.108  1.00 89.22           C  
ATOM    461  O   VAL    57       4.507  -7.077   8.166  1.00 89.22           O  
ATOM    462  CB  VAL    57       3.814  -9.960   7.132  1.00 89.22           C  
ATOM    463  CG1 VAL    57       5.159  -9.437   6.631  1.00 89.22           C  
ATOM    464  CG2 VAL    57       3.902 -11.452   7.450  1.00 89.22           C  
ATOM    465  N   ALA    58       2.315  -7.022   7.900  1.00 89.83           N  
ATOM    466  CA  ALA    58       2.401  -5.649   7.408  1.00 89.83           C  
ATOM    467  C   ALA    58       1.776  -4.671   8.398  1.00 89.83           C  
ATOM    468  O   ALA    58       2.047  -3.469   8.348  1.00 89.83           O  
ATOM    469  CB  ALA    58       1.722  -5.529   6.046  1.00 89.83           C  
ATOM    470  N   PHE    59       1.038  -5.145   9.286  1.00 89.08           N  
ATOM    471  CA  PHE    59       0.229  -4.231  10.082  1.00 89.08           C  
ATOM    472  C   PHE    59       1.110  -3.365  10.974  1.00 89.08           C  
ATOM    473  O   PHE    59       1.057  -2.135  10.903  1.00 89.08           O  
ATOM    474  CB  PHE    59      -0.779  -5.007  10.935  1.00 89.08           C  
ATOM    475  CG  PHE    59      -1.676  -4.129  11.764  1.00 89.08           C  
ATOM    476  CD1 PHE    59      -1.533  -4.072  13.145  1.00 89.08           C  
ATOM    477  CD2 PHE    59      -2.664  -3.361  11.163  1.00 89.08           C  
ATOM    478  CE1 PHE    59      -2.361  -3.260  13.915  1.00 89.08           C  
ATOM    479  CE2 PHE    59      -3.496  -2.547  11.926  1.00 89.08           C  
ATOM    480  CZ  PHE    59      -3.344  -2.499  13.302  1.00 89.08           C  
ATOM    481  N   LEU    60       1.973  -3.914  11.697  1.00 90.60           N  
ATOM    482  CA  LEU    60       2.738  -3.156  12.681  1.00 90.60           C  
ATOM    483  C   LEU    60       3.751  -2.244  11.998  1.00 90.60           C  
ATOM    484  O   LEU    60       3.852  -1.061  12.331  1.00 90.60           O  
ATOM    485  CB  LEU    60       3.456  -4.102  13.647  1.00 90.60           C  
ATOM    486  CG  LEU    60       2.593  -4.741  14.737  1.00 90.60           C  
ATOM    487  CD1 LEU    60       3.433  -5.682  15.594  1.00 90.60           C  
ATOM    488  CD2 LEU    60       1.937  -3.668  15.598  1.00 90.60           C  
ATOM    489  N   PRO    61       4.391  -2.756  11.050  1.00 88.68           N  
ATOM    490  CA  PRO    61       5.314  -1.843  10.371  1.00 88.68           C  
ATOM    491  C   PRO    61       4.602  -0.652   9.733  1.00 88.68           C  
ATOM    492  O   PRO    61       5.143   0.456   9.712  1.00 88.68           O  
ATOM    493  CB  PRO    61       5.963  -2.727   9.304  1.00 88.68           C  
ATOM    494  CG  PRO    61       5.859  -4.117   9.844  1.00 88.68           C  
ATOM    495  CD  PRO    61       4.588  -4.226  10.636  1.00 88.68           C  
ATOM    496  N   THR    62       3.410  -0.891   9.286  1.00 88.76           N  
ATOM    497  CA  THR    62       2.638   0.176   8.658  1.00 88.76           C  
ATOM    498  C   THR    62       2.278   1.254   9.677  1.00 88.76           C  
ATOM    499  O   THR    62       2.431   2.447   9.407  1.00 88.76           O  
ATOM    500  CB  THR    62       1.354  -0.370   8.008  1.00 88.76           C  
ATOM    501  OG1 THR    62       1.705  -1.314   6.989  1.00 88.76           O  
ATOM    502  CG2 THR    62       0.533   0.752   7.384  1.00 88.76           C  
ATOM    503  N   LEU    63       1.998   0.833  10.799  1.00 88.13           N  
ATOM    504  CA  LEU    63       1.659   1.801  11.836  1.00 88.13           C  
ATOM    505  C   LEU    63       2.902   2.541  12.317  1.00 88.13           C  
ATOM    506  O   LEU    63       2.863   3.754  12.536  1.00 88.13           O  
ATOM    507  CB  LEU    63       0.975   1.105  13.016  1.00 88.13           C  
ATOM    508  CG  LEU    63      -0.396   0.487  12.738  1.00 88.13           C  
ATOM    509  CD1 LEU    63      -0.945  -0.174  13.997  1.00 88.13           C  
ATOM    510  CD2 LEU    63      -1.363   1.545  12.217  1.00 88.13           C  
ATOM    511  N   ALA    64       3.906   1.840  12.381  1.00 89.08           N  
ATOM    512  CA  ALA    64       5.145   2.414  12.900  1.00 89.08           C  
ATOM    513  C   ALA    64       5.702   3.469  11.949  1.00 89.08           C  
ATOM    514  O   ALA    64       6.156   4.529  12.385  1.00 89.08           O  
ATOM    515  CB  ALA    64       6.180   1.318  13.140  1.00 89.08           C  
ATOM    516  N   VAL    65       5.564   3.210  10.644  1.00 87.77           N  
ATOM    517  CA  VAL    65       6.138   4.123   9.661  1.00 87.77           C  
ATOM    518  C   VAL    65       5.192   5.301   9.436  1.00 87.77           C  
ATOM    519  O   VAL    65       5.628   6.393   9.066  1.00 87.77           O  
ATOM    520  CB  VAL    65       6.427   3.408   8.323  1.00 87.77           C  
ATOM    521  CG1 VAL    65       6.751   4.422   7.227  1.00 87.77           C  
ATOM    522  CG2 VAL    65       7.572   2.410   8.488  1.00 87.77           C  
ATOM    523  N   SER    66       3.929   5.103   9.685  1.00 88.43           N  
ATOM    524  CA  SER    66       2.931   6.129   9.403  1.00 88.43           C  
ATOM    525  C   SER    66       3.080   7.320  10.344  1.00 88.43           C  
ATOM    526  O   SER    66       2.820   8.461   9.956  1.00 88.43           O  
ATOM    527  CB  SER    66       1.520   5.551   9.519  1.00 88.43           C  
ATOM    528  OG  SER    66       1.261   5.118  10.844  1.00 88.43           O  
ATOM    529  N   ILE    67       3.612   7.157  11.500  1.00 87.16           N  
ATOM    530  CA  ILE    67       3.673   8.235  12.481  1.00 87.16           C  
ATOM    531  C   ILE    67       4.768   9.225  12.092  1.00 87.16           C  
ATOM    532  O   ILE    67       4.513  10.425  11.964  1.00 87.16           O  
ATOM    533  CB  ILE    67       3.923   7.691  13.905  1.00 87.16           C  
ATOM    534  CG1 ILE    67       2.711   6.886  14.390  1.00 87.16           C  
ATOM    535  CG2 ILE    67       4.244   8.835  14.872  1.00 87.16           C  
ATOM    536  CD1 ILE    67       2.932   6.174  15.718  1.00 87.16           C  
ATOM    537  N   PRO    68       5.995   8.730  11.903  1.00 88.61           N  
ATOM    538  CA  PRO    68       7.007   9.719  11.524  1.00 88.61           C  
ATOM    539  C   PRO    68       6.675  10.430  10.214  1.00 88.61           C  
ATOM    540  O   PRO    68       6.975  11.617  10.059  1.00 88.61           O  
ATOM    541  CB  PRO    68       8.281   8.883  11.383  1.00 88.61           C  
ATOM    542  CG  PRO    68       8.008   7.636  12.162  1.00 88.61           C  
ATOM    543  CD  PRO    68       6.530   7.374  12.139  1.00 88.61           C  
ATOM    544  N   LEU    69       6.032   9.689   9.293  1.00 87.53           N  
ATOM    545  CA  LEU    69       5.721  10.318   8.014  1.00 87.53           C  
ATOM    546  C   LEU    69       4.648  11.388   8.182  1.00 87.53           C  
ATOM    547  O   LEU    69       4.673  12.412   7.495  1.00 87.53           O  
ATOM    548  CB  LEU    69       5.258   9.270   6.999  1.00 87.53           C  
ATOM    549  CG  LEU    69       6.352   8.404   6.373  1.00 87.53           C  
ATOM    550  CD1 LEU    69       5.737   7.365   5.441  1.00 87.53           C  
ATOM    551  CD2 LEU    69       7.358   9.271   5.624  1.00 87.53           C  
ATOM    552  N   THR    70       3.770  11.088   9.121  1.00 84.55           N  
ATOM    553  CA  THR    70       2.763  12.099   9.424  1.00 84.55           C  
ATOM    554  C   THR    70       3.414  13.363   9.976  1.00 84.55           C  
ATOM    555  O   THR    70       3.083  14.474   9.556  1.00 84.55           O  
ATOM    556  CB  THR    70       1.726  11.570  10.432  1.00 84.55           C  
ATOM    557  OG1 THR    70       1.034  10.455   9.856  1.00 84.55           O  
ATOM    558  CG2 THR    70       0.712  12.650  10.796  1.00 84.55           C  
ATOM    559  N   VAL    71       4.345  13.254  10.709  1.00 83.80           N  
ATOM    560  CA  VAL    71       5.038  14.389  11.309  1.00 83.80           C  
ATOM    561  C   VAL    71       5.797  15.160  10.231  1.00 83.80           C  
ATOM    562  O   VAL    71       5.749  16.391  10.189  1.00 83.80           O  
ATOM    563  CB  VAL    71       6.007  13.938  12.424  1.00 83.80           C  
ATOM    564  CG1 VAL    71       6.886  15.102  12.880  1.00 83.80           C  
ATOM    565  CG2 VAL    71       5.229  13.358  13.604  1.00 83.80           C  
ATOM    566  N   LEU    72       6.405  14.447   9.361  1.00 85.09           N  
ATOM    567  CA  LEU    72       7.194  15.099   8.321  1.00 85.09           C  
ATOM    568  C   LEU    72       6.299  15.900   7.382  1.00 85.09           C  
ATOM    569  O   LEU    72       6.632  17.029   7.013  1.00 85.09           O  
ATOM    570  CB  LEU    72       7.991  14.062   7.525  1.00 85.09           C  
ATOM    571  CG  LEU    72       9.084  14.609   6.604  1.00 85.09           C  
ATOM    572  CD1 LEU    72      10.439  14.025   6.987  1.00 85.09           C  
ATOM    573  CD2 LEU    72       8.757  14.305   5.147  1.00 85.09           C  
ATOM    574  N   ILE    73       5.169  15.338   7.044  1.00 83.95           N  
ATOM    575  CA  ILE    73       4.282  15.989   6.086  1.00 83.95           C  
ATOM    576  C   ILE    73       3.651  17.225   6.723  1.00 83.95           C  
ATOM    577  O   ILE    73       3.597  18.291   6.106  1.00 83.95           O  
ATOM    578  CB  ILE    73       3.184  15.024   5.586  1.00 83.95           C  
ATOM    579  CG1 ILE    73       3.797  13.924   4.711  1.00 83.95           C  
ATOM    580  CG2 ILE    73       2.098  15.789   4.824  1.00 83.95           C  
ATOM    581  CD1 ILE    73       2.811  12.839   4.300  1.00 83.95           C  
ATOM    582  N   ILE    74       3.339  17.083   7.955  1.00 81.13           N  
ATOM    583  CA  ILE    74       2.707  18.209   8.633  1.00 81.13           C  
ATOM    584  C   ILE    74       3.724  19.332   8.826  1.00 81.13           C  
ATOM    585  O   ILE    74       3.419  20.502   8.585  1.00 81.13           O  
ATOM    586  CB  ILE    74       2.111  17.787   9.995  1.00 81.13           C  
ATOM    587  CG1 ILE    74       0.893  16.879   9.786  1.00 81.13           C  
ATOM    588  CG2 ILE    74       1.740  19.018  10.827  1.00 81.13           C  
ATOM    589  CD1 ILE    74       0.349  16.268  11.069  1.00 81.13           C  
ATOM    590  N   PHE    75       4.848  18.977   9.172  1.00 82.08           N  
ATOM    591  CA  PHE    75       5.902  19.968   9.354  1.00 82.08           C  
ATOM    592  C   PHE    75       6.187  20.701   8.049  1.00 82.08           C  
ATOM    593  O   PHE    75       6.267  21.931   8.026  1.00 82.08           O  
ATOM    594  CB  PHE    75       7.181  19.305   9.875  1.00 82.08           C  
ATOM    595  CG  PHE    75       8.232  20.284  10.324  1.00 82.08           C  
ATOM    596  CD1 PHE    75       9.308  20.596   9.501  1.00 82.08           C  
ATOM    597  CD2 PHE    75       8.145  20.892  11.569  1.00 82.08           C  
ATOM    598  CE1 PHE    75      10.282  21.502   9.914  1.00 82.08           C  
ATOM    599  CE2 PHE    75       9.114  21.798  11.988  1.00 82.08           C  
ATOM    600  CZ  PHE    75      10.183  22.101  11.160  1.00 82.08           C  
ATOM    601  N   THR    76       6.249  19.987   7.009  1.00 83.54           N  
ATOM    602  CA  THR    76       6.590  20.582   5.722  1.00 83.54           C  
ATOM    603  C   THR    76       5.464  21.486   5.229  1.00 83.54           C  
ATOM    604  O   THR    76       5.714  22.600   4.765  1.00 83.54           O  
ATOM    605  CB  THR    76       6.882  19.500   4.666  1.00 83.54           C  
ATOM    606  OG1 THR    76       7.961  18.675   5.121  1.00 83.54           O  
ATOM    607  CG2 THR    76       7.265  20.125   3.329  1.00 83.54           C  
ATOM    608  N   LEU    77       4.257  21.053   5.471  1.00 80.81           N  
ATOM    609  CA  LEU    77       3.138  21.842   4.967  1.00 80.81           C  
ATOM    610  C   LEU    77       2.945  23.105   5.800  1.00 80.81           C  
ATOM    611  O   LEU    77       2.604  24.162   5.263  1.00 80.81           O  
ATOM    612  CB  LEU    77       1.852  21.012   4.971  1.00 80.81           C  
ATOM    613  CG  LEU    77       1.721  19.959   3.870  1.00 80.81           C  
ATOM    614  CD1 LEU    77       0.434  19.160   4.051  1.00 80.81           C  
ATOM    615  CD2 LEU    77       1.761  20.615   2.494  1.00 80.81           C  
ATOM    616  N   ASN    78       3.293  22.981   6.991  1.00 78.16           N  
ATOM    617  CA  ASN    78       3.152  24.148   7.855  1.00 78.16           C  
ATOM    618  C   ASN    78       4.194  25.215   7.531  1.00 78.16           C  
ATOM    619  O   ASN    78       3.882  26.407   7.509  1.00 78.16           O  
ATOM    620  CB  ASN    78       3.249  23.741   9.327  1.00 78.16           C  
ATOM    621  CG  ASN    78       1.935  23.220   9.877  1.00 78.16           C  
ATOM    622  OD1 ASN    78       0.887  23.348   9.239  1.00 78.16           O  
ATOM    623  ND2 ASN    78       1.983  22.627  11.064  1.00 78.16           N  
ATOM    624  N   ILE    79       5.378  24.772   7.357  1.00 79.87           N  
ATOM    625  CA  ILE    79       6.428  25.723   7.009  1.00 79.87           C  
ATOM    626  C   ILE    79       6.081  26.416   5.693  1.00 79.87           C  
ATOM    627  O   ILE    79       6.202  27.637   5.576  1.00 79.87           O  
ATOM    628  CB  ILE    79       7.806  25.031   6.904  1.00 79.87           C  
ATOM    629  CG1 ILE    79       8.287  24.586   8.289  1.00 79.87           C  
ATOM    630  CG2 ILE    79       8.827  25.960   6.242  1.00 79.87           C  
ATOM    631  CD1 ILE    79       9.527  23.705   8.260  1.00 79.87           C  
ATOM    632  N   LEU    80       5.516  25.654   4.851  1.00 80.56           N  
ATOM    633  CA  LEU    80       5.195  26.216   3.544  1.00 80.56           C  
ATOM    634  C   LEU    80       4.020  27.184   3.642  1.00 80.56           C  
ATOM    635  O   LEU    80       4.062  28.277   3.072  1.00 80.56           O  
ATOM    636  CB  LEU    80       4.871  25.101   2.545  1.00 80.56           C  
ATOM    637  CG  LEU    80       4.692  25.528   1.088  1.00 80.56           C  
ATOM    638  CD1 LEU    80       6.050  25.756   0.431  1.00 80.56           C  
ATOM    639  CD2 LEU    80       3.890  24.484   0.319  1.00 80.56           C  
ATOM    640  N   LEU    81       3.094  26.808   4.460  1.00 79.28           N  
ATOM    641  CA  LEU    81       1.896  27.635   4.545  1.00 79.28           C  
ATOM    642  C   LEU    81       2.153  28.878   5.391  1.00 79.28           C  
ATOM    643  O   LEU    81       1.530  29.920   5.177  1.00 79.28           O  
ATOM    644  CB  LEU    81       0.732  26.835   5.133  1.00 79.28           C  
ATOM    645  CG  LEU    81       0.116  25.768   4.226  1.00 79.28           C  
ATOM    646  CD1 LEU    81      -0.931  24.964   4.989  1.00 79.28           C  
ATOM    647  CD2 LEU    81      -0.496  26.410   2.985  1.00 79.28           C  
ATOM    648  N   ALA    82       3.036  28.695   6.302  1.00 78.30           N  
ATOM    649  CA  ALA    82       3.406  29.855   7.110  1.00 78.30           C  
ATOM    650  C   ALA    82       4.149  30.892   6.273  1.00 78.30           C  
ATOM    651  O   ALA    82       3.979  32.097   6.473  1.00 78.30           O  
ATOM    652  CB  ALA    82       4.260  29.424   8.299  1.00 78.30           C  
ATOM    653  N   GLU    83       4.856  30.446   5.365  1.00 80.83           N  
ATOM    654  CA  GLU    83       5.598  31.363   4.505  1.00 80.83           C  
ATOM    655  C   GLU    83       4.657  32.164   3.610  1.00 80.83           C  
ATOM    656  O   GLU    83       4.964  33.298   3.236  1.00 80.83           O  
ATOM    657  CB  GLU    83       6.611  30.597   3.650  1.00 80.83           C  
ATOM    658  CG  GLU    83       7.854  30.160   4.412  1.00 80.83           C  
ATOM    659  CD  GLU    83       8.849  29.398   3.552  1.00 80.83           C  
ATOM    660  OE1 GLU    83       9.920  29.005   4.067  1.00 80.83           O  
ATOM    661  OE2 GLU    83       8.556  29.194   2.353  1.00 80.83           O  
ATOM    662  N   PHE    84       3.507  31.570   3.392  1.00 81.55           N  
ATOM    663  CA  PHE    84       2.540  32.259   2.545  1.00 81.55           C  
ATOM    664  C   PHE    84       1.579  33.091   3.386  1.00 81.55           C  
ATOM    665  O   PHE    84       0.663  33.720   2.852  1.00 81.55           O  
ATOM    666  CB  PHE    84       1.758  31.255   1.693  1.00 81.55           C  
ATOM    667  CG  PHE    84       2.536  30.713   0.525  1.00 81.55           C  
ATOM    668  CD1 PHE    84       2.711  31.473  -0.625  1.00 81.55           C  
ATOM    669  CD2 PHE    84       3.094  29.442   0.577  1.00 81.55           C  
ATOM    670  CE1 PHE    84       3.431  30.974  -1.707  1.00 81.55           C  
ATOM    671  CE2 PHE    84       3.815  28.937  -0.501  1.00 81.55           C  
ATOM    672  CZ  PHE    84       3.982  29.704  -1.643  1.00 81.55           C  
ATOM    673  N   GLY    85       1.888  33.034   4.681  1.00 76.87           N  
ATOM    674  CA  GLY    85       1.029  33.831   5.542  1.00 76.87           C  
ATOM    675  C   GLY    85      -0.248  33.115   5.937  1.00 76.87           C  
ATOM    676  O   GLY    85      -1.204  33.747   6.394  1.00 76.87           O  
ATOM    677  N   ALA    86      -0.324  31.920   5.552  1.00 76.56           N  
ATOM    678  CA  ALA    86      -1.536  31.158   5.841  1.00 76.56           C  
ATOM    679  C   ALA    86      -1.315  30.195   7.004  1.00 76.56           C  
ATOM    680  O   ALA    86      -1.550  28.991   6.875  1.00 76.56           O  
ATOM    681  CB  ALA    86      -1.992  30.394   4.601  1.00 76.56           C  
ATOM    682  N   ALA    87      -0.835  30.764   8.056  1.00 66.99           N  
ATOM    683  CA  ALA    87      -0.531  29.888   9.185  1.00 66.99           C  
ATOM    684  C   ALA    87      -1.804  29.277   9.763  1.00 66.99           C  
ATOM    685  O   ALA    87      -1.772  28.183  10.333  1.00 66.99           O  
ATOM    686  CB  ALA    87       0.226  30.656  10.265  1.00 66.99           C  
ATOM    687  N   ASP    88      -2.833  30.033   9.562  1.00 66.10           N  
ATOM    688  CA  ASP    88      -4.094  29.604  10.158  1.00 66.10           C  
ATOM    689  C   ASP    88      -4.695  28.431   9.388  1.00 66.10           C  
ATOM    690  O   ASP    88      -5.535  27.699   9.917  1.00 66.10           O  
ATOM    691  CB  ASP    88      -5.088  30.767  10.205  1.00 66.10           C  
ATOM    692  CG  ASP    88      -4.631  31.901  11.105  1.00 66.10           C  
ATOM    693  OD1 ASP    88      -3.829  31.659  12.033  1.00 66.10           O  
ATOM    694  OD2 ASP    88      -5.079  33.048  10.886  1.00 66.10           O  
ATOM    695  N   VAL    89      -4.264  28.331   8.153  1.00 66.97           N  
ATOM    696  CA  VAL    89      -4.789  27.255   7.320  1.00 66.97           C  
ATOM    697  C   VAL    89      -3.847  26.055   7.371  1.00 66.97           C  
ATOM    698  O   VAL    89      -3.949  25.142   6.547  1.00 66.97           O  
ATOM    699  CB  VAL    89      -4.988  27.715   5.858  1.00 66.97           C  
ATOM    700  CG1 VAL    89      -5.890  26.740   5.103  1.00 66.97           C  
ATOM    701  CG2 VAL    89      -5.570  29.126   5.818  1.00 66.97           C  
ATOM    702  N   SER    90      -2.960  26.081   8.247  1.00 64.78           N  
ATOM    703  CA  SER    90      -1.984  24.997   8.298  1.00 64.78           C  
ATOM    704  C   SER    90      -2.659  23.658   8.577  1.00 64.78           C  
ATOM    705  O   SER    90      -2.139  22.605   8.201  1.00 64.78           O  
ATOM    706  CB  SER    90      -0.928  25.278   9.368  1.00 64.78           C  
ATOM    707  OG  SER    90      -1.490  25.186  10.666  1.00 64.78           O  
ATOM    708  N   GLY    91      -3.773  23.748   9.289  1.00 68.82           N  
ATOM    709  CA  GLY    91      -4.525  22.514   9.459  1.00 68.82           C  
ATOM    710  C   GLY    91      -4.940  21.882   8.144  1.00 68.82           C  
ATOM    711  O   GLY    91      -5.003  20.657   8.031  1.00 68.82           O  
ATOM    712  N   ALA    92      -5.004  22.742   7.143  1.00 67.12           N  
ATOM    713  CA  ALA    92      -5.365  22.332   5.788  1.00 67.12           C  
ATOM    714  C   ALA    92      -4.280  21.451   5.175  1.00 67.12           C  
ATOM    715  O   ALA    92      -4.580  20.433   4.546  1.00 67.12           O  
ATOM    716  CB  ALA    92      -5.612  23.556   4.910  1.00 67.12           C  
ATOM    717  N   GLY    93      -3.109  21.974   5.340  1.00 69.93           N  
ATOM    718  CA  GLY    93      -1.999  21.253   4.739  1.00 69.93           C  
ATOM    719  C   GLY    93      -1.790  19.874   5.336  1.00 69.93           C  
ATOM    720  O   GLY    93      -1.516  18.913   4.613  1.00 69.93           O  
ATOM    721  N   ALA    94      -2.178  19.790   6.576  1.00 72.12           N  
ATOM    722  CA  ALA    94      -2.008  18.516   7.271  1.00 72.12           C  
ATOM    723  C   ALA    94      -3.052  17.500   6.817  1.00 72.12           C  
ATOM    724  O   ALA    94      -2.724  16.342   6.547  1.00 72.12           O  
ATOM    725  CB  ALA    94      -2.089  18.719   8.782  1.00 72.12           C  
ATOM    726  N   ALA    95      -4.247  17.946   6.719  1.00 72.90           N  
ATOM    727  CA  ALA    95      -5.339  17.060   6.325  1.00 72.90           C  
ATOM    728  C   ALA    95      -5.176  16.598   4.879  1.00 72.90           C  
ATOM    729  O   ALA    95      -5.316  15.409   4.581  1.00 72.90           O  
ATOM    730  CB  ALA    95      -6.684  17.758   6.509  1.00 72.90           C  
ATOM    731  N   LEU    96      -4.809  17.534   4.124  1.00 76.35           N  
ATOM    732  CA  LEU    96      -4.650  17.197   2.713  1.00 76.35           C  
ATOM    733  C   LEU    96      -3.453  16.275   2.507  1.00 76.35           C  
ATOM    734  O   LEU    96      -3.525  15.323   1.726  1.00 76.35           O  
ATOM    735  CB  LEU    96      -4.481  18.467   1.875  1.00 76.35           C  
ATOM    736  CG  LEU    96      -4.429  18.276   0.358  1.00 76.35           C  
ATOM    737  CD1 LEU    96      -5.790  17.832  -0.166  1.00 76.35           C  
ATOM    738  CD2 LEU    96      -3.980  19.562  -0.328  1.00 76.35           C  
ATOM    739  N   GLY    97      -2.409  16.589   3.175  1.00 77.54           N  
ATOM    740  CA  GLY    97      -1.239  15.732   3.072  1.00 77.54           C  
ATOM    741  C   GLY    97      -1.489  14.320   3.567  1.00 77.54           C  
ATOM    742  O   GLY    97      -1.021  13.353   2.962  1.00 77.54           O  
ATOM    743  N   ALA    98      -2.291  14.199   4.536  1.00 76.50           N  
ATOM    744  CA  ALA    98      -2.575  12.890   5.119  1.00 76.50           C  
ATOM    745  C   ALA    98      -3.422  12.042   4.175  1.00 76.50           C  
ATOM    746  O   ALA    98      -3.123  10.867   3.950  1.00 76.50           O  
ATOM    747  CB  ALA    98      -3.280  13.049   6.464  1.00 76.50           C  
ATOM    748  N   VAL    99      -4.372  12.662   3.612  1.00 80.01           N  
ATOM    749  CA  VAL    99      -5.308  11.876   2.814  1.00 80.01           C  
ATOM    750  C   VAL    99      -4.710  11.605   1.435  1.00 80.01           C  
ATOM    751  O   VAL    99      -4.830  10.498   0.907  1.00 80.01           O  
ATOM    752  CB  VAL    99      -6.672  12.589   2.673  1.00 80.01           C  
ATOM    753  CG1 VAL    99      -7.562  11.856   1.671  1.00 80.01           C  
ATOM    754  CG2 VAL    99      -7.362  12.691   4.032  1.00 80.01           C  
ATOM    755  N   THR   100      -3.941  12.569   0.960  1.00 79.10           N  
ATOM    756  CA  THR   100      -3.548  12.450  -0.439  1.00 79.10           C  
ATOM    757  C   THR   100      -2.163  11.822  -0.560  1.00 79.10           C  
ATOM    758  O   THR   100      -1.887  11.093  -1.515  1.00 79.10           O  
ATOM    759  CB  THR   100      -3.557  13.821  -1.140  1.00 79.10           C  
ATOM    760  OG1 THR   100      -2.758  14.741  -0.387  1.00 79.10           O  
ATOM    761  CG2 THR   100      -4.974  14.371  -1.255  1.00 79.10           C  
ATOM    762  N   GLN   101      -1.322  12.040   0.399  1.00 78.08           N  
ATOM    763  CA  GLN   101       0.057  11.613   0.187  1.00 78.08           C  
ATOM    764  C   GLN   101       0.440  10.493   1.150  1.00 78.08           C  
ATOM    765  O   GLN   101       1.166   9.569   0.778  1.00 78.08           O  
ATOM    766  CB  GLN   101       1.016  12.793   0.346  1.00 78.08           C  
ATOM    767  CG  GLN   101       0.821  13.888  -0.694  1.00 78.08           C  
ATOM    768  CD  GLN   101       1.137  13.423  -2.103  1.00 78.08           C  
ATOM    769  OE1 GLN   101       1.934  12.501  -2.303  1.00 78.08           O  
ATOM    770  NE2 GLN   101       0.515  14.058  -3.091  1.00 78.08           N  
ATOM    771  N   LEU   102      -0.053  10.555   2.323  1.00 81.10           N  
ATOM    772  CA  LEU   102       0.373   9.584   3.325  1.00 81.10           C  
ATOM    773  C   LEU   102      -0.197   8.203   3.021  1.00 81.10           C  
ATOM    774  O   LEU   102       0.513   7.200   3.113  1.00 81.10           O  
ATOM    775  CB  LEU   102      -0.061  10.032   4.724  1.00 81.10           C  
ATOM    776  CG  LEU   102       0.601   9.314   5.901  1.00 81.10           C  
ATOM    777  CD1 LEU   102       1.985   9.897   6.166  1.00 81.10           C  
ATOM    778  CD2 LEU   102      -0.273   9.411   7.146  1.00 81.10           C  
ATOM    779  N   GLY   103      -1.458   8.145   2.638  1.00 79.09           N  
ATOM    780  CA  GLY   103      -2.060   6.842   2.402  1.00 79.09           C  
ATOM    781  C   GLY   103      -1.345   6.040   1.331  1.00 79.09           C  
ATOM    782  O   GLY   103      -0.774   4.985   1.616  1.00 79.09           O  
ATOM    783  N   PRO   104      -1.181   6.575   0.134  1.00 79.42           N  
ATOM    784  CA  PRO   104      -0.570   5.809  -0.955  1.00 79.42           C  
ATOM    785  C   PRO   104       0.924   5.574  -0.745  1.00 79.42           C  
ATOM    786  O   PRO   104       1.446   4.521  -1.120  1.00 79.42           O  
ATOM    787  CB  PRO   104      -0.817   6.686  -2.185  1.00 79.42           C  
ATOM    788  CG  PRO   104      -1.987   7.540  -1.816  1.00 79.42           C  
ATOM    789  CD  PRO   104      -1.954   7.781  -0.334  1.00 79.42           C  
ATOM    790  N   LEU   105       1.647   6.506  -0.109  1.00 83.79           N  
ATOM    791  CA  LEU   105       3.088   6.352   0.052  1.00 83.79           C  
ATOM    792  C   LEU   105       3.408   5.218   1.021  1.00 83.79           C  
ATOM    793  O   LEU   105       4.309   4.415   0.767  1.00 83.79           O  
ATOM    794  CB  LEU   105       3.714   7.657   0.551  1.00 83.79           C  
ATOM    795  CG  LEU   105       3.940   8.746  -0.499  1.00 83.79           C  
ATOM    796  CD1 LEU   105       4.355  10.051   0.172  1.00 83.79           C  
ATOM    797  CD2 LEU   105       4.990   8.302  -1.512  1.00 83.79           C  
ATOM    798  N   VAL   106       2.671   5.173   2.053  1.00 82.67           N  
ATOM    799  CA  VAL   106       2.929   4.130   3.041  1.00 82.67           C  
ATOM    800  C   VAL   106       2.505   2.773   2.483  1.00 82.67           C  
ATOM    801  O   VAL   106       3.180   1.766   2.706  1.00 82.67           O  
ATOM    802  CB  VAL   106       2.194   4.413   4.370  1.00 82.67           C  
ATOM    803  CG1 VAL   106       2.352   3.240   5.335  1.00 82.67           C  
ATOM    804  CG2 VAL   106       2.713   5.703   5.003  1.00 82.67           C  
ATOM    805  N   THR   107       1.367   2.841   1.790  1.00 81.72           N  
ATOM    806  CA  THR   107       0.915   1.599   1.174  1.00 81.72           C  
ATOM    807  C   THR   107       1.957   1.072   0.192  1.00 81.72           C  
ATOM    808  O   THR   107       2.249  -0.126   0.171  1.00 81.72           O  
ATOM    809  CB  THR   107      -0.429   1.793   0.446  1.00 81.72           C  
ATOM    810  OG1 THR   107      -1.407   2.267   1.380  1.00 81.72           O  
ATOM    811  CG2 THR   107      -0.918   0.483  -0.163  1.00 81.72           C  
ATOM    812  N   VAL   108       2.557   1.949  -0.566  1.00 81.13           N  
ATOM    813  CA  VAL   108       3.572   1.532  -1.527  1.00 81.13           C  
ATOM    814  C   VAL   108       4.739   0.874  -0.794  1.00 81.13           C  
ATOM    815  O   VAL   108       5.240  -0.169  -1.220  1.00 81.13           O  
ATOM    816  CB  VAL   108       4.078   2.723  -2.372  1.00 81.13           C  
ATOM    817  CG1 VAL   108       5.376   2.363  -3.091  1.00 81.13           C  
ATOM    818  CG2 VAL   108       3.010   3.154  -3.376  1.00 81.13           C  
ATOM    819  N   LEU   109       5.125   1.411   0.297  1.00 82.39           N  
ATOM    820  CA  LEU   109       6.320   0.924   0.977  1.00 82.39           C  
ATOM    821  C   LEU   109       6.055  -0.419   1.649  1.00 82.39           C  
ATOM    822  O   LEU   109       6.867  -1.341   1.543  1.00 82.39           O  
ATOM    823  CB  LEU   109       6.798   1.942   2.016  1.00 82.39           C  
ATOM    824  CG  LEU   109       7.377   3.248   1.470  1.00 82.39           C  
ATOM    825  CD1 LEU   109       7.633   4.232   2.607  1.00 82.39           C  
ATOM    826  CD2 LEU   109       8.660   2.979   0.690  1.00 82.39           C  
ATOM    827  N   VAL   110       4.910  -0.542   2.245  1.00 81.12           N  
ATOM    828  CA  VAL   110       4.673  -1.720   3.072  1.00 81.12           C  
ATOM    829  C   VAL   110       4.245  -2.892   2.192  1.00 81.12           C  
ATOM    830  O   VAL   110       4.714  -4.018   2.375  1.00 81.12           O  
ATOM    831  CB  VAL   110       3.604  -1.448   4.154  1.00 81.12           C  
ATOM    832  CG1 VAL   110       3.248  -2.734   4.897  1.00 81.12           C  
ATOM    833  CG2 VAL   110       4.094  -0.381   5.131  1.00 81.12           C  
ATOM    834  N   VAL   111       3.397  -2.655   1.255  1.00 81.17           N  
ATOM    835  CA  VAL   111       2.944  -3.747   0.400  1.00 81.17           C  
ATOM    836  C   VAL   111       4.088  -4.207  -0.501  1.00 81.17           C  
ATOM    837  O   VAL   111       4.249  -5.404  -0.749  1.00 81.17           O  
ATOM    838  CB  VAL   111       1.727  -3.331  -0.456  1.00 81.17           C  
ATOM    839  CG1 VAL   111       1.394  -4.411  -1.483  1.00 81.17           C  
ATOM    840  CG2 VAL   111       0.520  -3.048   0.437  1.00 81.17           C  
ATOM    841  N   ALA   112       4.900  -3.253  -0.971  1.00 80.73           N  
ATOM    842  CA  ALA   112       6.057  -3.629  -1.779  1.00 80.73           C  
ATOM    843  C   ALA   112       7.090  -4.379  -0.942  1.00 80.73           C  
ATOM    844  O   ALA   112       7.702  -5.339  -1.415  1.00 80.73           O  
ATOM    845  CB  ALA   112       6.687  -2.392  -2.414  1.00 80.73           C  
ATOM    846  N   GLY   113       7.214  -3.965   0.330  1.00 84.23           N  
ATOM    847  CA  GLY   113       8.274  -4.534   1.147  1.00 84.23           C  
ATOM    848  C   GLY   113       7.864  -5.814   1.850  1.00 84.23           C  
ATOM    849  O   GLY   113       8.410  -6.884   1.571  1.00 84.23           O  
ATOM    850  N   ALA   114       6.759  -5.728   2.614  1.00 84.48           N  
ATOM    851  CA  ALA   114       6.382  -6.858   3.459  1.00 84.48           C  
ATOM    852  C   ALA   114       5.460  -7.818   2.712  1.00 84.48           C  
ATOM    853  O   ALA   114       5.667  -9.033   2.737  1.00 84.48           O  
ATOM    854  CB  ALA   114       5.708  -6.365   4.737  1.00 84.48           C  
ATOM    855  N   GLY   115       4.596  -7.222   1.908  1.00 88.65           N  
ATOM    856  CA  GLY   115       3.580  -8.065   1.298  1.00 88.65           C  
ATOM    857  C   GLY   115       4.084  -8.826   0.086  1.00 88.65           C  
ATOM    858  O   GLY   115       4.117 -10.058   0.089  1.00 88.65           O  
ATOM    859  N   SER   116       4.648  -8.152  -0.907  1.00 91.82           N  
ATOM    860  CA  SER   116       5.042  -8.787  -2.161  1.00 91.82           C  
ATOM    861  C   SER   116       6.208  -9.747  -1.951  1.00 91.82           C  
ATOM    862  O   SER   116       6.234 -10.836  -2.529  1.00 91.82           O  
ATOM    863  CB  SER   116       5.422  -7.731  -3.200  1.00 91.82           C  
ATOM    864  OG  SER   116       6.524  -6.960  -2.754  1.00 91.82           O  
ATOM    865  N   THR   117       7.146  -9.428  -1.088  1.00 93.24           N  
ATOM    866  CA  THR   117       8.298 -10.289  -0.843  1.00 93.24           C  
ATOM    867  C   THR   117       7.883 -11.543  -0.078  1.00 93.24           C  
ATOM    868  O   THR   117       8.416 -12.628  -0.317  1.00 93.24           O  
ATOM    869  CB  THR   117       9.394  -9.545  -0.058  1.00 93.24           C  
ATOM    870  OG1 THR   117       8.844  -9.051   1.169  1.00 93.24           O  
ATOM    871  CG2 THR   117       9.947  -8.373  -0.861  1.00 93.24           C  
ATOM    872  N   ALA   118       6.920 -11.332   0.835  1.00 92.48           N  
ATOM    873  CA  ALA   118       6.417 -12.492   1.566  1.00 92.48           C  
ATOM    874  C   ALA   118       5.700 -13.461   0.630  1.00 92.48           C  
ATOM    875  O   ALA   118       5.897 -14.676   0.715  1.00 92.48           O  
ATOM    876  CB  ALA   118       5.480 -12.049   2.687  1.00 92.48           C  
ATOM    877  N   ILE   119       4.937 -12.856  -0.248  1.00 93.17           N  
ATOM    878  CA  ILE   119       4.231 -13.677  -1.225  1.00 93.17           C  
ATOM    879  C   ILE   119       5.238 -14.384  -2.129  1.00 93.17           C  
ATOM    880  O   ILE   119       5.100 -15.577  -2.408  1.00 93.17           O  
ATOM    881  CB  ILE   119       3.251 -12.833  -2.070  1.00 93.17           C  
ATOM    882  CG1 ILE   119       2.084 -12.344  -1.205  1.00 93.17           C  
ATOM    883  CG2 ILE   119       2.744 -13.636  -3.272  1.00 93.17           C  
ATOM    884  CD1 ILE   119       1.235 -11.265  -1.864  1.00 93.17           C  
ATOM    885  N   CYS   120       6.187 -13.693  -2.551  1.00 94.05           N  
ATOM    886  CA  CYS   120       7.207 -14.275  -3.415  1.00 94.05           C  
ATOM    887  C   CYS   120       7.954 -15.395  -2.699  1.00 94.05           C  
ATOM    888  O   CYS   120       8.164 -16.468  -3.265  1.00 94.05           O  
ATOM    889  CB  CYS   120       8.195 -13.204  -3.875  1.00 94.05           C  
ATOM    890  SG  CYS   120       9.568 -13.852  -4.853  1.00 94.05           S  
ATOM    891  N   ALA   121       8.337 -15.167  -1.490  1.00 94.07           N  
ATOM    892  CA  ALA   121       9.080 -16.163  -0.722  1.00 94.07           C  
ATOM    893  C   ALA   121       8.245 -17.421  -0.502  1.00 94.07           C  
ATOM    894  O   ALA   121       8.746 -18.539  -0.643  1.00 94.07           O  
ATOM    895  CB  ALA   121       9.521 -15.580   0.619  1.00 94.07           C  
ATOM    896  N   ASP   122       7.033 -17.172  -0.212  1.00 91.86           N  
ATOM    897  CA  ASP   122       6.153 -18.308   0.042  1.00 91.86           C  
ATOM    898  C   ASP   122       5.918 -19.117  -1.231  1.00 91.86           C  
ATOM    899  O   ASP   122       6.085 -20.338  -1.237  1.00 91.86           O  
ATOM    900  CB  ASP   122       4.817 -17.832   0.617  1.00 91.86           C  
ATOM    901  CG  ASP   122       3.850 -18.971   0.891  1.00 91.86           C  
ATOM    902  OD1 ASP   122       4.120 -19.799   1.788  1.00 91.86           O  
ATOM    903  OD2 ASP   122       2.810 -19.044   0.200  1.00 91.86           O  
ATOM    904  N   LEU   123       5.521 -18.403  -2.316  1.00 93.09           N  
ATOM    905  CA  LEU   123       5.285 -19.079  -3.587  1.00 93.09           C  
ATOM    906  C   LEU   123       6.587 -19.627  -4.161  1.00 93.09           C  
ATOM    907  O   LEU   123       6.593 -20.683  -4.799  1.00 93.09           O  
ATOM    908  CB  LEU   123       4.633 -18.124  -4.590  1.00 93.09           C  
ATOM    909  CG  LEU   123       4.004 -18.766  -5.827  1.00 93.09           C  
ATOM    910  CD1 LEU   123       2.905 -19.741  -5.418  1.00 93.09           C  
ATOM    911  CD2 LEU   123       3.455 -17.695  -6.765  1.00 93.09           C  
ATOM    912  N   GLY   124       7.646 -18.951  -3.943  1.00 94.26           N  
ATOM    913  CA  GLY   124       8.947 -19.431  -4.381  1.00 94.26           C  
ATOM    914  C   GLY   124       9.379 -20.706  -3.682  1.00 94.26           C  
ATOM    915  O   GLY   124       9.909 -21.620  -4.318  1.00 94.26           O  
ATOM    916  N   ALA   125       9.102 -20.785  -2.447  1.00 94.28           N  
ATOM    917  CA  ALA   125       9.413 -21.998  -1.696  1.00 94.28           C  
ATOM    918  C   ALA   125       8.613 -23.188  -2.219  1.00 94.28           C  
ATOM    919  O   ALA   125       9.144 -24.294  -2.345  1.00 94.28           O  
ATOM    920  CB  ALA   125       9.138 -21.788  -0.209  1.00 94.28           C  
ATOM    921  N   ARG   126       7.435 -22.942  -2.561  1.00 92.92           N  
ATOM    922  CA  ARG   126       6.588 -24.019  -3.062  1.00 92.92           C  
ATOM    923  C   ARG   126       7.004 -24.434  -4.470  1.00 92.92           C  
ATOM    924  O   ARG   126       6.842 -25.594  -4.854  1.00 92.92           O  
ATOM    925  CB  ARG   126       5.117 -23.596  -3.055  1.00 92.92           C  
ATOM    926  CG  ARG   126       4.520 -23.469  -1.662  1.00 92.92           C  
ATOM    927  CD  ARG   126       3.113 -22.889  -1.703  1.00 92.92           C  
ATOM    928  NE  ARG   126       2.175 -23.793  -2.363  1.00 92.92           N  
ATOM    929  CZ  ARG   126       0.889 -23.529  -2.574  1.00 92.92           C  
ATOM    930  NH1 ARG   126       0.359 -22.376  -2.179  1.00 92.92           N  
ATOM    931  NH2 ARG   126       0.125 -24.423  -3.185  1.00 92.92           N  
ATOM    932  N   THR   127       7.479 -23.476  -5.213  1.00 92.72           N  
ATOM    933  CA  THR   127       7.956 -23.803  -6.552  1.00 92.72           C  
ATOM    934  C   THR   127       9.207 -24.674  -6.481  1.00 92.72           C  
ATOM    935  O   THR   127       9.331 -25.653  -7.221  1.00 92.72           O  
ATOM    936  CB  THR   127       8.258 -22.530  -7.364  1.00 92.72           C  
ATOM    937  OG1 THR   127       7.066 -21.742  -7.467  1.00 92.72           O  
ATOM    938  CG2 THR   127       8.748 -22.876  -8.766  1.00 92.72           C  
ATOM    939  N   VAL   128      10.013 -24.413  -5.506  1.00 93.25           N  
ATOM    940  CA  VAL   128      11.253 -25.170  -5.368  1.00 93.25           C  
ATOM    941  C   VAL   128      10.948 -26.571  -4.842  1.00 93.25           C  
ATOM    942  O   VAL   128      11.661 -27.527  -5.153  1.00 93.25           O  
ATOM    943  CB  VAL   128      12.254 -24.456  -4.434  1.00 93.25           C  
ATOM    944  CG1 VAL   128      13.409 -25.386  -4.067  1.00 93.25           C  
ATOM    945  CG2 VAL   128      12.780 -23.181  -5.090  1.00 93.25           C  
ATOM    946  N   ARG   129       9.890 -26.698  -4.053  1.00 93.18           N  
ATOM    947  CA  ARG   129       9.489 -27.998  -3.526  1.00 93.18           C  
ATOM    948  C   ARG   129       8.663 -28.772  -4.548  1.00 93.18           C  
ATOM    949  O   ARG   129       8.137 -29.845  -4.244  1.00 93.18           O  
ATOM    950  CB  ARG   129       8.695 -27.831  -2.229  1.00 93.18           C  
ATOM    951  CG  ARG   129       9.533 -27.360  -1.050  1.00 93.18           C  
ATOM    952  CD  ARG   129       8.676 -27.085   0.177  1.00 93.18           C  
ATOM    953  NE  ARG   129       9.473 -26.573   1.288  1.00 93.18           N  
ATOM    954  CZ  ARG   129       8.973 -26.121   2.435  1.00 93.18           C  
ATOM    955  NH1 ARG   129       7.662 -26.108   2.645  1.00 93.18           N  
ATOM    956  NH2 ARG   129       9.791 -25.677   3.379  1.00 93.18           N  
ATOM    957  N   GLU   130       8.459 -28.232  -5.680  1.00 90.34           N  
ATOM    958  CA  GLU   130       7.818 -28.828  -6.849  1.00 90.34           C  
ATOM    959  C   GLU   130       6.325 -29.039  -6.612  1.00 90.34           C  
ATOM    960  O   GLU   130       5.717 -29.930  -7.207  1.00 90.34           O  
ATOM    961  CB  GLU   130       8.486 -30.158  -7.209  1.00 90.34           C  
ATOM    962  CG  GLU   130       9.934 -30.017  -7.656  1.00 90.34           C  
ATOM    963  CD  GLU   130      10.539 -31.322  -8.150  1.00 90.34           C  
ATOM    964  OE1 GLU   130      11.682 -31.306  -8.660  1.00 90.34           O  
ATOM    965  OE2 GLU   130       9.864 -32.368  -8.025  1.00 90.34           O  
ATOM    966  N   GLU   131       5.797 -28.369  -5.734  1.00 91.86           N  
ATOM    967  CA  GLU   131       4.363 -28.446  -5.472  1.00 91.86           C  
ATOM    968  C   GLU   131       3.557 -27.871  -6.633  1.00 91.86           C  
ATOM    969  O   GLU   131       2.433 -28.305  -6.891  1.00 91.86           O  
ATOM    970  CB  GLU   131       4.013 -27.712  -4.175  1.00 91.86           C  
ATOM    971  CG  GLU   131       4.574 -28.373  -2.924  1.00 91.86           C  
ATOM    972  CD  GLU   131       4.170 -27.666  -1.639  1.00 91.86           C  
ATOM    973  OE1 GLU   131       4.776 -27.942  -0.579  1.00 91.86           O  
ATOM    974  OE2 GLU   131       3.240 -26.831  -1.694  1.00 91.86           O  
ATOM    975  N   ILE   132       4.167 -26.951  -7.318  1.00 91.15           N  
ATOM    976  CA  ILE   132       3.448 -26.312  -8.416  1.00 91.15           C  
ATOM    977  C   ILE   132       3.332 -27.282  -9.589  1.00 91.15           C  
ATOM    978  O   ILE   132       2.276 -27.382 -10.218  1.00 91.15           O  
ATOM    979  CB  ILE   132       4.144 -25.008  -8.864  1.00 91.15           C  
ATOM    980  CG1 ILE   132       4.271 -24.037  -7.685  1.00 91.15           C  
ATOM    981  CG2 ILE   132       3.382 -24.362 -10.026  1.00 91.15           C  
ATOM    982  CD1 ILE   132       2.940 -23.657  -7.050  1.00 91.15           C  
ATOM    983  N   ASP   133       4.354 -28.081  -9.821  1.00 90.77           N  
ATOM    984  CA  ASP   133       4.330 -29.072 -10.892  1.00 90.77           C  
ATOM    985  C   ASP   133       3.347 -30.197 -10.577  1.00 90.77           C  
ATOM    986  O   ASP   133       2.643 -30.682 -11.466  1.00 90.77           O  
ATOM    987  CB  ASP   133       5.729 -29.647 -11.124  1.00 90.77           C  
ATOM    988  CG  ASP   133       6.677 -28.654 -11.774  1.00 90.77           C  
ATOM    989  OD1 ASP   133       6.206 -27.679 -12.397  1.00 90.77           O  
ATOM    990  OD2 ASP   133       7.907 -28.851 -11.664  1.00 90.77           O  
ATOM    991  N   ALA   134       3.302 -30.476  -9.338  1.00 94.98           N  
ATOM    992  CA  ALA   134       2.365 -31.511  -8.908  1.00 94.98           C  
ATOM    993  C   ALA   134       0.921 -31.075  -9.142  1.00 94.98           C  
ATOM    994  O   ALA   134       0.090 -31.871  -9.585  1.00 94.98           O  
ATOM    995  CB  ALA   134       2.583 -31.848  -7.435  1.00 94.98           C  
ATOM    996  N   LEU   135       0.685 -29.813  -8.940  1.00 91.52           N  
ATOM    997  CA  LEU   135      -0.661 -29.297  -9.164  1.00 91.52           C  
ATOM    998  C   LEU   135      -1.025 -29.351 -10.644  1.00 91.52           C  
ATOM    999  O   LEU   135      -2.157 -29.689 -10.997  1.00 91.52           O  
ATOM   1000  CB  LEU   135      -0.776 -27.859  -8.650  1.00 91.52           C  
ATOM   1001  CG  LEU   135      -0.846 -27.685  -7.132  1.00 91.52           C  
ATOM   1002  CD1 LEU   135      -0.714 -26.212  -6.761  1.00 91.52           C  
ATOM   1003  CD2 LEU   135      -2.146 -28.265  -6.586  1.00 91.52           C  
ATOM   1004  N   GLU   136      -0.083 -29.164 -11.479  1.00 90.02           N  
ATOM   1005  CA  GLU   136      -0.338 -29.186 -12.916  1.00 90.02           C  
ATOM   1006  C   GLU   136      -0.592 -30.607 -13.410  1.00 90.02           C  
ATOM   1007  O   GLU   136      -1.448 -30.828 -14.269  1.00 90.02           O  
ATOM   1008  CB  GLU   136       0.834 -28.565 -13.680  1.00 90.02           C  
ATOM   1009  CG  GLU   136       0.926 -27.052 -13.543  1.00 90.02           C  
ATOM   1010  CD  GLU   136       2.143 -26.459 -14.234  1.00 90.02           C  
ATOM   1011  OE1 GLU   136       2.249 -25.215 -14.316  1.00 90.02           O  
ATOM   1012  OE2 GLU   136       2.998 -27.246 -14.698  1.00 90.02           O  
ATOM   1013  N   VAL   137       0.031 -31.547 -12.795  1.00 92.39           N  
ATOM   1014  CA  VAL   137      -0.151 -32.943 -13.179  1.00 92.39           C  
ATOM   1015  C   VAL   137      -1.541 -33.417 -12.762  1.00 92.39           C  
ATOM   1016  O   VAL   137      -2.157 -34.235 -13.450  1.00 92.39           O  
ATOM   1017  CB  VAL   137       0.932 -33.850 -12.552  1.00 92.39           C  
ATOM   1018  CG1 VAL   137       0.588 -35.324 -12.758  1.00 92.39           C  
ATOM   1019  CG2 VAL   137       2.303 -33.530 -13.144  1.00 92.39           C  
ATOM   1020  N   LEU   138      -2.079 -32.754 -11.729  1.00 90.22           N  
ATOM   1021  CA  LEU   138      -3.412 -33.108 -11.253  1.00 90.22           C  
ATOM   1022  C   LEU   138      -4.486 -32.378 -12.052  1.00 90.22           C  
ATOM   1023  O   LEU   138      -5.679 -32.626 -11.867  1.00 90.22           O  
ATOM   1024  CB  LEU   138      -3.554 -32.778  -9.764  1.00 90.22           C  
ATOM   1025  CG  LEU   138      -2.734 -33.633  -8.798  1.00 90.22           C  
ATOM   1026  CD1 LEU   138      -2.853 -33.092  -7.378  1.00 90.22           C  
ATOM   1027  CD2 LEU   138      -3.182 -35.089  -8.860  1.00 90.22           C  
ATOM   1028  N   GLY   139      -4.023 -31.458 -12.922  1.00 87.76           N  
ATOM   1029  CA  GLY   139      -4.952 -30.720 -13.763  1.00 87.76           C  
ATOM   1030  C   GLY   139      -5.501 -29.474 -13.095  1.00 87.76           C  
ATOM   1031  O   GLY   139      -6.542 -28.952 -13.502  1.00 87.76           O  
ATOM   1032  N   ILE   140      -4.885 -29.126 -11.979  1.00 87.28           N  
ATOM   1033  CA  ILE   140      -5.284 -27.912 -11.276  1.00 87.28           C  
ATOM   1034  C   ILE   140      -4.410 -26.744 -11.726  1.00 87.28           C  
ATOM   1035  O   ILE   140      -3.180 -26.834 -11.700  1.00 87.28           O  
ATOM   1036  CB  ILE   140      -5.193 -28.090  -9.744  1.00 87.28           C  
ATOM   1037  CG1 ILE   140      -6.089 -29.246  -9.286  1.00 87.28           C  
ATOM   1038  CG2 ILE   140      -5.567 -26.790  -9.026  1.00 87.28           C  
ATOM   1039  CD1 ILE   140      -5.888 -29.647  -7.831  1.00 87.28           C  
ATOM   1040  N   ASP   141      -5.104 -25.687 -12.192  1.00 87.19           N  
ATOM   1041  CA  ASP   141      -4.350 -24.510 -12.612  1.00 87.19           C  
ATOM   1042  C   ASP   141      -3.783 -23.761 -11.408  1.00 87.19           C  
ATOM   1043  O   ASP   141      -4.537 -23.278 -10.560  1.00 87.19           O  
ATOM   1044  CB  ASP   141      -5.231 -23.576 -13.444  1.00 87.19           C  
ATOM   1045  CG  ASP   141      -4.451 -22.449 -14.098  1.00 87.19           C  
ATOM   1046  OD1 ASP   141      -3.212 -22.396 -13.943  1.00 87.19           O  
ATOM   1047  OD2 ASP   141      -5.081 -21.605 -14.771  1.00 87.19           O  
ATOM   1048  N   PRO   142      -2.542 -23.730 -11.246  1.00 88.23           N  
ATOM   1049  CA  PRO   142      -1.937 -23.077 -10.083  1.00 88.23           C  
ATOM   1050  C   PRO   142      -2.315 -21.601  -9.971  1.00 88.23           C  
ATOM   1051  O   PRO   142      -2.326 -21.045  -8.871  1.00 88.23           O  
ATOM   1052  CB  PRO   142      -0.435 -23.238 -10.330  1.00 88.23           C  
ATOM   1053  CG  PRO   142      -0.316 -23.514 -11.794  1.00 88.23           C  
ATOM   1054  CD  PRO   142      -1.569 -24.203 -12.253  1.00 88.23           C  
ATOM   1055  N   ILE   143      -2.528 -20.960 -11.157  1.00 88.83           N  
ATOM   1056  CA  ILE   143      -2.892 -19.548 -11.128  1.00 88.83           C  
ATOM   1057  C   ILE   143      -4.232 -19.375 -10.416  1.00 88.83           C  
ATOM   1058  O   ILE   143      -4.378 -18.501  -9.558  1.00 88.83           O  
ATOM   1059  CB  ILE   143      -2.961 -18.953 -12.552  1.00 88.83           C  
ATOM   1060  CG1 ILE   143      -1.576 -18.977 -13.208  1.00 88.83           C  
ATOM   1061  CG2 ILE   143      -3.524 -17.529 -12.516  1.00 88.83           C  
ATOM   1062  CD1 ILE   143      -1.555 -18.435 -14.631  1.00 88.83           C  
ATOM   1063  N   GLU   144      -5.174 -20.291 -10.690  1.00 86.92           N  
ATOM   1064  CA  GLU   144      -6.498 -20.215 -10.079  1.00 86.92           C  
ATOM   1065  C   GLU   144      -6.446 -20.589  -8.601  1.00 86.92           C  
ATOM   1066  O   GLU   144      -7.094 -19.950  -7.770  1.00 86.92           O  
ATOM   1067  CB  GLU   144      -7.483 -21.124 -10.818  1.00 86.92           C  
ATOM   1068  CG  GLU   144      -8.915 -21.018 -10.312  1.00 86.92           C  
ATOM   1069  CD  GLU   144      -9.878 -21.941 -11.042  1.00 86.92           C  
ATOM   1070  OE1 GLU   144     -11.071 -21.991 -10.666  1.00 86.92           O  
ATOM   1071  OE2 GLU   144      -9.436 -22.619 -11.996  1.00 86.92           O  
ATOM   1072  N   ARG   145      -5.565 -21.460  -8.292  1.00 87.93           N  
ATOM   1073  CA  ARG   145      -5.577 -22.026  -6.947  1.00 87.93           C  
ATOM   1074  C   ARG   145      -4.717 -21.199  -5.997  1.00 87.93           C  
ATOM   1075  O   ARG   145      -5.053 -21.046  -4.821  1.00 87.93           O  
ATOM   1076  CB  ARG   145      -5.087 -23.476  -6.970  1.00 87.93           C  
ATOM   1077  CG  ARG   145      -4.994 -24.116  -5.594  1.00 87.93           C  
ATOM   1078  CD  ARG   145      -6.370 -24.437  -5.027  1.00 87.93           C  
ATOM   1079  NE  ARG   145      -6.276 -25.181  -3.773  1.00 87.93           N  
ATOM   1080  CZ  ARG   145      -7.318 -25.561  -3.038  1.00 87.93           C  
ATOM   1081  NH1 ARG   145      -8.558 -25.274  -3.418  1.00 87.93           N  
ATOM   1082  NH2 ARG   145      -7.119 -26.234  -1.914  1.00 87.93           N  
ATOM   1083  N   LEU   146      -3.657 -20.671  -6.545  1.00 89.77           N  
ATOM   1084  CA  LEU   146      -2.715 -20.065  -5.610  1.00 89.77           C  
ATOM   1085  C   LEU   146      -2.588 -18.566  -5.861  1.00 89.77           C  
ATOM   1086  O   LEU   146      -2.592 -17.772  -4.917  1.00 89.77           O  
ATOM   1087  CB  LEU   146      -1.342 -20.731  -5.725  1.00 89.77           C  
ATOM   1088  CG  LEU   146      -1.270 -22.209  -5.339  1.00 89.77           C  
ATOM   1089  CD1 LEU   146       0.131 -22.756  -5.591  1.00 89.77           C  
ATOM   1090  CD2 LEU   146      -1.670 -22.400  -3.879  1.00 89.77           C  
ATOM   1091  N   VAL   147      -2.599 -18.156  -7.084  1.00 91.81           N  
ATOM   1092  CA  VAL   147      -2.273 -16.778  -7.436  1.00 91.81           C  
ATOM   1093  C   VAL   147      -3.478 -15.878  -7.173  1.00 91.81           C  
ATOM   1094  O   VAL   147      -3.353 -14.836  -6.526  1.00 91.81           O  
ATOM   1095  CB  VAL   147      -1.830 -16.658  -8.911  1.00 91.81           C  
ATOM   1096  CG1 VAL   147      -1.637 -15.194  -9.300  1.00 91.81           C  
ATOM   1097  CG2 VAL   147      -0.546 -17.452  -9.148  1.00 91.81           C  
ATOM   1098  N   VAL   148      -4.655 -16.289  -7.550  1.00 92.10           N  
ATOM   1099  CA  VAL   148      -5.838 -15.437  -7.489  1.00 92.10           C  
ATOM   1100  C   VAL   148      -6.158 -15.101  -6.035  1.00 92.10           C  
ATOM   1101  O   VAL   148      -6.357 -13.934  -5.690  1.00 92.10           O  
ATOM   1102  CB  VAL   148      -7.056 -16.108  -8.163  1.00 92.10           C  
ATOM   1103  CG1 VAL   148      -8.341 -15.356  -7.825  1.00 92.10           C  
ATOM   1104  CG2 VAL   148      -6.856 -16.180  -9.675  1.00 92.10           C  
ATOM   1105  N   PRO   149      -6.148 -16.037  -5.121  1.00 92.18           N  
ATOM   1106  CA  PRO   149      -6.469 -15.693  -3.734  1.00 92.18           C  
ATOM   1107  C   PRO   149      -5.457 -14.731  -3.115  1.00 92.18           C  
ATOM   1108  O   PRO   149      -5.829 -13.862  -2.323  1.00 92.18           O  
ATOM   1109  CB  PRO   149      -6.444 -17.046  -3.019  1.00 92.18           C  
ATOM   1110  CG  PRO   149      -6.738 -18.048  -4.088  1.00 92.18           C  
ATOM   1111  CD  PRO   149      -6.142 -17.560  -5.377  1.00 92.18           C  
ATOM   1112  N   ARG   150      -4.273 -14.812  -3.534  1.00 92.17           N  
ATOM   1113  CA  ARG   150      -3.236 -13.960  -2.961  1.00 92.17           C  
ATOM   1114  C   ARG   150      -3.343 -12.534  -3.490  1.00 92.17           C  
ATOM   1115  O   ARG   150      -3.133 -11.573  -2.748  1.00 92.17           O  
ATOM   1116  CB  ARG   150      -1.847 -14.528  -3.261  1.00 92.17           C  
ATOM   1117  CG  ARG   150      -1.446 -15.685  -2.360  1.00 92.17           C  
ATOM   1118  CD  ARG   150      -0.123 -16.302  -2.789  1.00 92.17           C  
ATOM   1119  NE  ARG   150       0.363 -17.272  -1.811  1.00 92.17           N  
ATOM   1120  CZ  ARG   150      -0.018 -18.545  -1.752  1.00 92.17           C  
ATOM   1121  NH1 ARG   150      -0.902 -19.030  -2.617  1.00 92.17           N  
ATOM   1122  NH2 ARG   150       0.487 -19.340  -0.820  1.00 92.17           N  
ATOM   1123  N   VAL   151      -3.632 -12.531  -4.759  1.00 92.90           N  
ATOM   1124  CA  VAL   151      -3.765 -11.201  -5.343  1.00 92.90           C  
ATOM   1125  C   VAL   151      -4.981 -10.494  -4.749  1.00 92.90           C  
ATOM   1126  O   VAL   151      -4.913  -9.311  -4.407  1.00 92.90           O  
ATOM   1127  CB  VAL   151      -3.886 -11.266  -6.882  1.00 92.90           C  
ATOM   1128  CG1 VAL   151      -4.244  -9.896  -7.454  1.00 92.90           C  
ATOM   1129  CG2 VAL   151      -2.586 -11.782  -7.497  1.00 92.90           C  
ATOM   1130  N   VAL   152      -6.048 -11.197  -4.567  1.00 92.43           N  
ATOM   1131  CA  VAL   152      -7.250 -10.612  -3.983  1.00 92.43           C  
ATOM   1132  C   VAL   152      -7.000 -10.275  -2.515  1.00 92.43           C  
ATOM   1133  O   VAL   152      -7.440  -9.231  -2.027  1.00 92.43           O  
ATOM   1134  CB  VAL   152      -8.463 -11.561  -4.112  1.00 92.43           C  
ATOM   1135  CG1 VAL   152      -9.674 -10.994  -3.373  1.00 92.43           C  
ATOM   1136  CG2 VAL   152      -8.796 -11.802  -5.584  1.00 92.43           C  
ATOM   1137  N   ALA   153      -6.320 -11.107  -1.831  1.00 92.19           N  
ATOM   1138  CA  ALA   153      -5.979 -10.843  -0.435  1.00 92.19           C  
ATOM   1139  C   ALA   153      -5.085  -9.612  -0.312  1.00 92.19           C  
ATOM   1140  O   ALA   153      -5.296  -8.769   0.562  1.00 92.19           O  
ATOM   1141  CB  ALA   153      -5.294 -12.058   0.184  1.00 92.19           C  
ATOM   1142  N   SER   154      -4.137  -9.501  -1.172  1.00 92.79           N  
ATOM   1143  CA  SER   154      -3.236  -8.353  -1.145  1.00 92.79           C  
ATOM   1144  C   SER   154      -3.986  -7.055  -1.425  1.00 92.79           C  
ATOM   1145  O   SER   154      -3.725  -6.031  -0.790  1.00 92.79           O  
ATOM   1146  CB  SER   154      -2.110  -8.530  -2.164  1.00 92.79           C  
ATOM   1147  OG  SER   154      -1.229  -7.421  -2.139  1.00 92.79           O  
ATOM   1148  N   THR   155      -4.890  -7.121  -2.350  1.00 92.48           N  
ATOM   1149  CA  THR   155      -5.711  -5.958  -2.670  1.00 92.48           C  
ATOM   1150  C   THR   155      -6.579  -5.565  -1.478  1.00 92.48           C  
ATOM   1151  O   THR   155      -6.664  -4.386  -1.127  1.00 92.48           O  
ATOM   1152  CB  THR   155      -6.606  -6.226  -3.894  1.00 92.48           C  
ATOM   1153  OG1 THR   155      -5.785  -6.619  -5.002  1.00 92.48           O  
ATOM   1154  CG2 THR   155      -7.398  -4.981  -4.280  1.00 92.48           C  
ATOM   1155  N   PHE   156      -7.147  -6.506  -0.873  1.00 92.17           N  
ATOM   1156  CA  PHE   156      -8.020  -6.274   0.272  1.00 92.17           C  
ATOM   1157  C   PHE   156      -7.226  -5.737   1.457  1.00 92.17           C  
ATOM   1158  O   PHE   156      -7.628  -4.756   2.087  1.00 92.17           O  
ATOM   1159  CB  PHE   156      -8.746  -7.564   0.667  1.00 92.17           C  
ATOM   1160  CG  PHE   156      -9.594  -7.429   1.903  1.00 92.17           C  
ATOM   1161  CD1 PHE   156      -9.241  -8.080   3.079  1.00 92.17           C  
ATOM   1162  CD2 PHE   156     -10.744  -6.650   1.889  1.00 92.17           C  
ATOM   1163  CE1 PHE   156     -10.025  -7.957   4.225  1.00 92.17           C  
ATOM   1164  CE2 PHE   156     -11.531  -6.522   3.030  1.00 92.17           C  
ATOM   1165  CZ  PHE   156     -11.170  -7.178   4.196  1.00 92.17           C  
ATOM   1166  N   VAL   157      -6.155  -6.264   1.772  1.00 92.03           N  
ATOM   1167  CA  VAL   157      -5.345  -5.859   2.917  1.00 92.03           C  
ATOM   1168  C   VAL   157      -4.783  -4.459   2.682  1.00 92.03           C  
ATOM   1169  O   VAL   157      -4.720  -3.645   3.607  1.00 92.03           O  
ATOM   1170  CB  VAL   157      -4.196  -6.857   3.181  1.00 92.03           C  
ATOM   1171  CG1 VAL   157      -3.208  -6.287   4.197  1.00 92.03           C  
ATOM   1172  CG2 VAL   157      -4.752  -8.195   3.664  1.00 92.03           C  
ATOM   1173  N   ALA   158      -4.343  -4.197   1.443  1.00 92.49           N  
ATOM   1174  CA  ALA   158      -3.861  -2.855   1.127  1.00 92.49           C  
ATOM   1175  C   ALA   158      -4.947  -1.811   1.373  1.00 92.49           C  
ATOM   1176  O   ALA   158      -4.671  -0.732   1.903  1.00 92.49           O  
ATOM   1177  CB  ALA   158      -3.381  -2.788  -0.320  1.00 92.49           C  
ATOM   1178  N   PHE   159      -6.132  -2.131   0.990  1.00 91.68           N  
ATOM   1179  CA  PHE   159      -7.276  -1.261   1.234  1.00 91.68           C  
ATOM   1180  C   PHE   159      -7.468  -1.025   2.727  1.00 91.68           C  
ATOM   1181  O   PHE   159      -7.655   0.113   3.163  1.00 91.68           O  
ATOM   1182  CB  PHE   159      -8.549  -1.862   0.629  1.00 91.68           C  
ATOM   1183  CG  PHE   159      -9.819  -1.244   1.150  1.00 91.68           C  
ATOM   1184  CD1 PHE   159     -10.607  -1.918   2.076  1.00 91.68           C  
ATOM   1185  CD2 PHE   159     -10.224   0.011   0.714  1.00 91.68           C  
ATOM   1186  CE1 PHE   159     -11.783  -1.349   2.560  1.00 91.68           C  
ATOM   1187  CE2 PHE   159     -11.398   0.586   1.194  1.00 91.68           C  
ATOM   1188  CZ  PHE   159     -12.176  -0.096   2.115  1.00 91.68           C  
ATOM   1189  N   MET   160      -7.345  -1.986   3.513  1.00 90.82           N  
ATOM   1190  CA  MET   160      -7.532  -1.894   4.958  1.00 90.82           C  
ATOM   1191  C   MET   160      -6.401  -1.101   5.604  1.00 90.82           C  
ATOM   1192  O   MET   160      -6.648  -0.220   6.429  1.00 90.82           O  
ATOM   1193  CB  MET   160      -7.613  -3.290   5.580  1.00 90.82           C  
ATOM   1194  CG  MET   160      -8.909  -4.023   5.273  1.00 90.82           C  
ATOM   1195  SD  MET   160     -10.380  -3.164   5.953  1.00 90.82           S  
ATOM   1196  CE  MET   160     -11.122  -2.538   4.420  1.00 90.82           C  
ATOM   1197  N   LEU   161      -5.248  -1.368   5.195  1.00 90.66           N  
ATOM   1198  CA  LEU   161      -4.095  -0.671   5.754  1.00 90.66           C  
ATOM   1199  C   LEU   161      -4.139   0.815   5.414  1.00 90.66           C  
ATOM   1200  O   LEU   161      -3.738   1.654   6.223  1.00 90.66           O  
ATOM   1201  CB  LEU   161      -2.793  -1.287   5.235  1.00 90.66           C  
ATOM   1202  CG  LEU   161      -2.414  -2.654   5.808  1.00 90.66           C  
ATOM   1203  CD1 LEU   161      -1.136  -3.168   5.152  1.00 90.66           C  
ATOM   1204  CD2 LEU   161      -2.247  -2.572   7.322  1.00 90.66           C  
ATOM   1205  N   ASN   162      -4.620   1.044   4.192  1.00 91.30           N  
ATOM   1206  CA  ASN   162      -4.767   2.439   3.791  1.00 91.30           C  
ATOM   1207  C   ASN   162      -5.722   3.191   4.713  1.00 91.30           C  
ATOM   1208  O   ASN   162      -5.462   4.337   5.082  1.00 91.30           O  
ATOM   1209  CB  ASN   162      -5.246   2.532   2.340  1.00 91.30           C  
ATOM   1210  CG  ASN   162      -5.331   3.963   1.845  1.00 91.30           C  
ATOM   1211  OD1 ASN   162      -4.334   4.689   1.833  1.00 91.30           O  
ATOM   1212  ND2 ASN   162      -6.523   4.377   1.430  1.00 91.30           N  
ATOM   1213  N   GLY   163      -6.776   2.578   5.065  1.00 89.66           N  
ATOM   1214  CA  GLY   163      -7.694   3.188   6.015  1.00 89.66           C  
ATOM   1215  C   GLY   163      -7.059   3.460   7.366  1.00 89.66           C  
ATOM   1216  O   GLY   163      -7.264   4.526   7.950  1.00 89.66           O  
ATOM   1217  N   ALA   164      -6.269   2.564   7.847  1.00 90.01           N  
ATOM   1218  CA  ALA   164      -5.586   2.739   9.126  1.00 90.01           C  
ATOM   1219  C   ALA   164      -4.591   3.894   9.063  1.00 90.01           C  
ATOM   1220  O   ALA   164      -4.523   4.714   9.982  1.00 90.01           O  
ATOM   1221  CB  ALA   164      -4.875   1.450   9.530  1.00 90.01           C  
ATOM   1222  N   VAL   165      -3.975   4.014   7.998  1.00 89.72           N  
ATOM   1223  CA  VAL   165      -2.938   5.029   7.839  1.00 89.72           C  
ATOM   1224  C   VAL   165      -3.578   6.413   7.755  1.00 89.72           C  
ATOM   1225  O   VAL   165      -3.062   7.378   8.324  1.00 89.72           O  
ATOM   1226  CB  VAL   165      -2.073   4.765   6.587  1.00 89.72           C  
ATOM   1227  CG1 VAL   165      -1.171   5.962   6.292  1.00 89.72           C  
ATOM   1228  CG2 VAL   165      -1.241   3.497   6.771  1.00 89.72           C  
ATOM   1229  N   ILE   166      -4.668   6.499   7.052  1.00 88.70           N  
ATOM   1230  CA  ILE   166      -5.352   7.781   6.931  1.00 88.70           C  
ATOM   1231  C   ILE   166      -5.841   8.236   8.305  1.00 88.70           C  
ATOM   1232  O   ILE   166      -5.703   9.408   8.663  1.00 88.70           O  
ATOM   1233  CB  ILE   166      -6.536   7.700   5.941  1.00 88.70           C  
ATOM   1234  CG1 ILE   166      -6.021   7.568   4.503  1.00 88.70           C  
ATOM   1235  CG2 ILE   166      -7.446   8.923   6.087  1.00 88.70           C  
ATOM   1236  CD1 ILE   166      -7.113   7.297   3.477  1.00 88.70           C  
ATOM   1237  N   THR   167      -6.352   7.316   9.077  1.00 88.02           N  
ATOM   1238  CA  THR   167      -6.826   7.662  10.413  1.00 88.02           C  
ATOM   1239  C   THR   167      -5.669   8.130  11.292  1.00 88.02           C  
ATOM   1240  O   THR   167      -5.789   9.128  12.005  1.00 88.02           O  
ATOM   1241  CB  THR   167      -7.533   6.469  11.081  1.00 88.02           C  
ATOM   1242  OG1 THR   167      -8.628   6.048  10.259  1.00 88.02           O  
ATOM   1243  CG2 THR   167      -8.063   6.846  12.460  1.00 88.02           C  
ATOM   1244  N   ILE   168      -4.585   7.495  11.193  1.00 88.50           N  
ATOM   1245  CA  ILE   168      -3.414   7.891  11.969  1.00 88.50           C  
ATOM   1246  C   ILE   168      -2.926   9.261  11.504  1.00 88.50           C  
ATOM   1247  O   ILE   168      -2.538  10.098  12.322  1.00 88.50           O  
ATOM   1248  CB  ILE   168      -2.280   6.849  11.850  1.00 88.50           C  
ATOM   1249  CG1 ILE   168      -2.663   5.556  12.580  1.00 88.50           C  
ATOM   1250  CG2 ILE   168      -0.966   7.416  12.395  1.00 88.50           C  
ATOM   1251  CD1 ILE   168      -1.711   4.396  12.325  1.00 88.50           C  
ATOM   1252  N   GLY   169      -2.974   9.432  10.260  1.00 86.55           N  
ATOM   1253  CA  GLY   169      -2.550  10.716   9.723  1.00 86.55           C  
ATOM   1254  C   GLY   169      -3.427  11.869  10.172  1.00 86.55           C  
ATOM   1255  O   GLY   169      -2.922  12.927  10.554  1.00 86.55           O  
ATOM   1256  N   LEU   170      -4.724  11.637  10.236  1.00 86.09           N  
ATOM   1257  CA  LEU   170      -5.643  12.700  10.631  1.00 86.09           C  
ATOM   1258  C   LEU   170      -5.575  12.945  12.135  1.00 86.09           C  
ATOM   1259  O   LEU   170      -5.499  14.094  12.577  1.00 86.09           O  
ATOM   1260  CB  LEU   170      -7.076  12.349  10.223  1.00 86.09           C  
ATOM   1261  CG  LEU   170      -7.370  12.338   8.723  1.00 86.09           C  
ATOM   1262  CD1 LEU   170      -8.788  11.839   8.464  1.00 86.09           C  
ATOM   1263  CD2 LEU   170      -7.170  13.728   8.129  1.00 86.09           C  
ATOM   1264  N   VAL   171      -5.505  11.835  12.862  1.00 87.15           N  
ATOM   1265  CA  VAL   171      -5.443  11.966  14.314  1.00 87.15           C  
ATOM   1266  C   VAL   171      -4.062  12.466  14.730  1.00 87.15           C  
ATOM   1267  O   VAL   171      -3.946  13.366  15.565  1.00 87.15           O  
ATOM   1268  CB  VAL   171      -5.760  10.628  15.019  1.00 87.15           C  
ATOM   1269  CG1 VAL   171      -5.503  10.734  16.521  1.00 87.15           C  
ATOM   1270  CG2 VAL   171      -7.205  10.212  14.748  1.00 87.15           C  
ATOM   1271  N   GLY   172      -3.110  11.827  14.102  1.00 84.80           N  
ATOM   1272  CA  GLY   172      -1.759  12.272  14.406  1.00 84.80           C  
ATOM   1273  C   GLY   172      -1.496  13.708  13.992  1.00 84.80           C  
ATOM   1274  O   GLY   172      -0.840  14.458  14.717  1.00 84.80           O  
ATOM   1275  N   GLY   173      -2.054  14.078  12.895  1.00 82.69           N  
ATOM   1276  CA  GLY   173      -1.936  15.456  12.446  1.00 82.69           C  
ATOM   1277  C   GLY   173      -2.593  16.449  13.386  1.00 82.69           C  
ATOM   1278  O   GLY   173      -2.069  17.542  13.608  1.00 82.69           O  
ATOM   1279  N   PHE   174      -3.638  16.049  13.900  1.00 84.67           N  
ATOM   1280  CA  PHE   174      -4.331  16.898  14.863  1.00 84.67           C  
ATOM   1281  C   PHE   174      -3.483  17.103  16.112  1.00 84.67           C  
ATOM   1282  O   PHE   174      -3.301  18.235  16.566  1.00 84.67           O  
ATOM   1283  CB  PHE   174      -5.685  16.288  15.242  1.00 84.67           C  
ATOM   1284  CG  PHE   174      -6.431  17.070  16.289  1.00 84.67           C  
ATOM   1285  CD1 PHE   174      -6.424  16.662  17.617  1.00 84.67           C  
ATOM   1286  CD2 PHE   174      -7.139  18.214  15.944  1.00 84.67           C  
ATOM   1287  CE1 PHE   174      -7.114  17.384  18.588  1.00 84.67           C  
ATOM   1288  CE2 PHE   174      -7.830  18.941  16.909  1.00 84.67           C  
ATOM   1289  CZ  PHE   174      -7.817  18.524  18.230  1.00 84.67           C  
ATOM   1290  N   PHE   175      -2.952  16.078  16.643  1.00 84.52           N  
ATOM   1291  CA  PHE   175      -2.163  16.172  17.865  1.00 84.52           C  
ATOM   1292  C   PHE   175      -0.886  16.969  17.625  1.00 84.52           C  
ATOM   1293  O   PHE   175      -0.540  17.849  18.416  1.00 84.52           O  
ATOM   1294  CB  PHE   175      -1.818  14.775  18.392  1.00 84.52           C  
ATOM   1295  CG  PHE   175      -2.911  14.152  19.218  1.00 84.52           C  
ATOM   1296  CD1 PHE   175      -3.188  14.619  20.498  1.00 84.52           C  
ATOM   1297  CD2 PHE   175      -3.662  13.097  18.715  1.00 84.52           C  
ATOM   1298  CE1 PHE   175      -4.199  14.044  21.265  1.00 84.52           C  
ATOM   1299  CE2 PHE   175      -4.674  12.517  19.476  1.00 84.52           C  
ATOM   1300  CZ  PHE   175      -4.940  12.992  20.750  1.00 84.52           C  
ATOM   1301  N   PHE   176      -0.349  16.742  16.483  1.00 82.02           N  
ATOM   1302  CA  PHE   176       0.919  17.408  16.210  1.00 82.02           C  
ATOM   1303  C   PHE   176       0.692  18.855  15.789  1.00 82.02           C  
ATOM   1304  O   PHE   176       1.445  19.748  16.183  1.00 82.02           O  
ATOM   1305  CB  PHE   176       1.698  16.661  15.123  1.00 82.02           C  
ATOM   1306  CG  PHE   176       2.630  15.608  15.660  1.00 82.02           C  
ATOM   1307  CD1 PHE   176       3.909  15.944  16.088  1.00 82.02           C  
ATOM   1308  CD2 PHE   176       2.228  14.281  15.735  1.00 82.02           C  
ATOM   1309  CE1 PHE   176       4.774  14.972  16.585  1.00 82.02           C  
ATOM   1310  CE2 PHE   176       3.086  13.303  16.231  1.00 82.02           C  
ATOM   1311  CZ  PHE   176       4.359  13.651  16.654  1.00 82.02           C  
ATOM   1312  N   GLY   177      -0.289  19.015  15.000  1.00 78.76           N  
ATOM   1313  CA  GLY   177      -0.583  20.363  14.540  1.00 78.76           C  
ATOM   1314  C   GLY   177      -1.027  21.290  15.655  1.00 78.76           C  
ATOM   1315  O   GLY   177      -0.533  22.414  15.769  1.00 78.76           O  
ATOM   1316  N   VAL   178      -1.826  20.765  16.524  1.00 81.28           N  
ATOM   1317  CA  VAL   178      -2.435  21.614  17.543  1.00 81.28           C  
ATOM   1318  C   VAL   178      -1.476  21.777  18.720  1.00 81.28           C  
ATOM   1319  O   VAL   178      -1.228  22.896  19.177  1.00 81.28           O  
ATOM   1320  CB  VAL   178      -3.784  21.039  18.030  1.00 81.28           C  
ATOM   1321  CG1 VAL   178      -4.313  21.837  19.220  1.00 81.28           C  
ATOM   1322  CG2 VAL   178      -4.802  21.032  16.891  1.00 81.28           C  
ATOM   1323  N   TYR   179      -0.822  20.773  19.138  1.00 83.22           N  
ATOM   1324  CA  TYR   179      -0.088  20.853  20.396  1.00 83.22           C  
ATOM   1325  C   TYR   179       1.369  21.232  20.154  1.00 83.22           C  
ATOM   1326  O   TYR   179       2.006  21.851  21.010  1.00 83.22           O  
ATOM   1327  CB  TYR   179      -0.163  19.521  21.148  1.00 83.22           C  
ATOM   1328  CG  TYR   179      -1.505  19.259  21.787  1.00 83.22           C  
ATOM   1329  CD1 TYR   179      -1.926  19.993  22.894  1.00 83.22           C  
ATOM   1330  CD2 TYR   179      -2.355  18.279  21.286  1.00 83.22           C  
ATOM   1331  CE1 TYR   179      -3.162  19.754  23.488  1.00 83.22           C  
ATOM   1332  CE2 TYR   179      -3.592  18.032  21.871  1.00 83.22           C  
ATOM   1333  CZ  TYR   179      -3.987  18.773  22.970  1.00 83.22           C  
ATOM   1334  OH  TYR   179      -5.211  18.533  23.553  1.00 83.22           O  
ATOM   1335  N   ILE   180       1.850  20.942  19.023  1.00 81.91           N  
ATOM   1336  CA  ILE   180       3.265  21.209  18.791  1.00 81.91           C  
ATOM   1337  C   ILE   180       3.422  22.488  17.972  1.00 81.91           C  
ATOM   1338  O   ILE   180       4.184  23.383  18.345  1.00 81.91           O  
ATOM   1339  CB  ILE   180       3.954  20.026  18.075  1.00 81.91           C  
ATOM   1340  CG1 ILE   180       3.907  18.770  18.952  1.00 81.91           C  
ATOM   1341  CG2 ILE   180       5.398  20.384  17.708  1.00 81.91           C  
ATOM   1342  CD1 ILE   180       4.574  17.553  18.326  1.00 81.91           C  
ATOM   1343  N   GLN   181       2.554  22.694  17.017  1.00 78.02           N  
ATOM   1344  CA  GLN   181       2.736  23.842  16.136  1.00 78.02           C  
ATOM   1345  C   GLN   181       1.797  24.983  16.518  1.00 78.02           C  
ATOM   1346  O   GLN   181       1.768  26.020  15.852  1.00 78.02           O  
ATOM   1347  CB  GLN   181       2.509  23.442  14.677  1.00 78.02           C  
ATOM   1348  CG  GLN   181       3.595  22.535  14.113  1.00 78.02           C  
ATOM   1349  CD  GLN   181       4.844  23.295  13.709  1.00 78.02           C  
ATOM   1350  OE1 GLN   181       4.890  24.527  13.788  1.00 78.02           O  
ATOM   1351  NE2 GLN   181       5.867  22.567  13.273  1.00 78.02           N  
ATOM   1352  N   ASN   182       0.912  24.721  17.494  1.00 77.29           N  
ATOM   1353  CA  ASN   182       0.041  25.732  18.084  1.00 77.29           C  
ATOM   1354  C   ASN   182      -1.019  26.206  17.094  1.00 77.29           C  
ATOM   1355  O   ASN   182      -1.277  27.405  16.980  1.00 77.29           O  
ATOM   1356  CB  ASN   182       0.862  26.919  18.591  1.00 77.29           C  
ATOM   1357  CG  ASN   182       1.660  26.588  19.837  1.00 77.29           C  
ATOM   1358  OD1 ASN   182       1.144  25.971  20.773  1.00 77.29           O  
ATOM   1359  ND2 ASN   182       2.923  26.995  19.858  1.00 77.29           N  
ATOM   1360  N   VAL   183      -1.440  25.276  16.276  1.00 77.10           N  
ATOM   1361  CA  VAL   183      -2.611  25.551  15.450  1.00 77.10           C  
ATOM   1362  C   VAL   183      -3.878  25.440  16.295  1.00 77.10           C  
ATOM   1363  O   VAL   183      -3.951  24.616  17.210  1.00 77.10           O  
ATOM   1364  CB  VAL   183      -2.691  24.590  14.242  1.00 77.10           C  
ATOM   1365  CG1 VAL   183      -3.935  24.880  13.404  1.00 77.10           C  
ATOM   1366  CG2 VAL   183      -1.429  24.702  13.388  1.00 77.10           C  
ATOM   1367  N   SER   184      -4.732  26.281  16.151  1.00 79.84           N  
ATOM   1368  CA  SER   184      -5.998  26.179  16.870  1.00 79.84           C  
ATOM   1369  C   SER   184      -6.765  24.925  16.464  1.00 79.84           C  
ATOM   1370  O   SER   184      -6.732  24.520  15.301  1.00 79.84           O  
ATOM   1371  CB  SER   184      -6.859  27.418  16.618  1.00 79.84           C  
ATOM   1372  OG  SER   184      -7.517  27.326  15.366  1.00 79.84           O  
ATOM   1373  N   ALA   185      -7.348  24.297  17.402  1.00 82.13           N  
ATOM   1374  CA  ALA   185      -8.132  23.091  17.151  1.00 82.13           C  
ATOM   1375  C   ALA   185      -9.295  23.379  16.206  1.00 82.13           C  
ATOM   1376  O   ALA   185      -9.626  22.556  15.350  1.00 82.13           O  
ATOM   1377  CB  ALA   185      -8.649  22.509  18.464  1.00 82.13           C  
ATOM   1378  N   GLY   186      -9.803  24.548  16.309  1.00 81.04           N  
ATOM   1379  CA  GLY   186     -10.923  24.902  15.451  1.00 81.04           C  
ATOM   1380  C   GLY   186     -10.534  25.047  13.992  1.00 81.04           C  
ATOM   1381  O   GLY   186     -11.262  24.599  13.103  1.00 81.04           O  
ATOM   1382  N   ALA   187      -9.382  25.613  13.852  1.00 77.82           N  
ATOM   1383  CA  ALA   187      -8.908  25.824  12.486  1.00 77.82           C  
ATOM   1384  C   ALA   187      -8.579  24.496  11.809  1.00 77.82           C  
ATOM   1385  O   ALA   187      -8.796  24.335  10.606  1.00 77.82           O  
ATOM   1386  CB  ALA   187      -7.685  26.737  12.483  1.00 77.82           C  
ATOM   1387  N   TYR   188      -8.086  23.587  12.577  1.00 80.45           N  
ATOM   1388  CA  TYR   188      -7.758  22.278  12.024  1.00 80.45           C  
ATOM   1389  C   TYR   188      -9.013  21.556  11.549  1.00 80.45           C  
ATOM   1390  O   TYR   188      -9.053  21.037  10.431  1.00 80.45           O  
ATOM   1391  CB  TYR   188      -7.027  21.423  13.064  1.00 80.45           C  
ATOM   1392  CG  TYR   188      -6.527  20.105  12.524  1.00 80.45           C  
ATOM   1393  CD1 TYR   188      -7.336  18.971  12.542  1.00 80.45           C  
ATOM   1394  CD2 TYR   188      -5.246  19.991  11.996  1.00 80.45           C  
ATOM   1395  CE1 TYR   188      -6.879  17.754  12.048  1.00 80.45           C  
ATOM   1396  CE2 TYR   188      -4.779  18.779  11.499  1.00 80.45           C  
ATOM   1397  CZ  TYR   188      -5.601  17.668  11.528  1.00 80.45           C  
ATOM   1398  OH  TYR   188      -5.144  16.465  11.037  1.00 80.45           O  
ATOM   1399  N   VAL   189     -10.029  21.559  12.361  1.00 80.54           N  
ATOM   1400  CA  VAL   189     -11.254  20.833  12.044  1.00 80.54           C  
ATOM   1401  C   VAL   189     -11.977  21.520  10.888  1.00 80.54           C  
ATOM   1402  O   VAL   189     -12.506  20.854   9.994  1.00 80.54           O  
ATOM   1403  CB  VAL   189     -12.187  20.730  13.271  1.00 80.54           C  
ATOM   1404  CG1 VAL   189     -13.516  20.082  12.886  1.00 80.54           C  
ATOM   1405  CG2 VAL   189     -11.510  19.942  14.391  1.00 80.54           C  
ATOM   1406  N   SER   190     -11.998  22.825  10.967  1.00 78.17           N  
ATOM   1407  CA  SER   190     -12.687  23.556   9.909  1.00 78.17           C  
ATOM   1408  C   SER   190     -12.015  23.335   8.557  1.00 78.17           C  
ATOM   1409  O   SER   190     -12.691  23.110   7.552  1.00 78.17           O  
ATOM   1410  CB  SER   190     -12.728  25.051  10.229  1.00 78.17           C  
ATOM   1411  OG  SER   190     -13.332  25.775   9.171  1.00 78.17           O  
ATOM   1412  N   THR   191     -10.746  23.295   8.625  1.00 76.21           N  
ATOM   1413  CA  THR   191     -10.006  23.128   7.379  1.00 76.21           C  
ATOM   1414  C   THR   191     -10.076  21.682   6.897  1.00 76.21           C  
ATOM   1415  O   THR   191     -10.022  21.419   5.694  1.00 76.21           O  
ATOM   1416  CB  THR   191      -8.534  23.547   7.544  1.00 76.21           C  
ATOM   1417  OG1 THR   191      -7.988  22.905   8.702  1.00 76.21           O  
ATOM   1418  CG2 THR   191      -8.406  25.058   7.706  1.00 76.21           C  
ATOM   1419  N   LEU   192     -10.014  20.837   7.798  1.00 78.38           N  
ATOM   1420  CA  LEU   192     -10.184  19.432   7.442  1.00 78.38           C  
ATOM   1421  C   LEU   192     -11.457  19.228   6.628  1.00 78.38           C  
ATOM   1422  O   LEU   192     -11.440  18.544   5.602  1.00 78.38           O  
ATOM   1423  CB  LEU   192     -10.225  18.562   8.701  1.00 78.38           C  
ATOM   1424  CG  LEU   192     -10.446  17.064   8.483  1.00 78.38           C  
ATOM   1425  CD1 LEU   192      -9.237  16.446   7.790  1.00 78.38           C  
ATOM   1426  CD2 LEU   192     -10.723  16.366   9.809  1.00 78.38           C  
ATOM   1427  N   THR   193     -12.551  19.814   7.020  1.00 76.13           N  
ATOM   1428  CA  THR   193     -13.834  19.621   6.353  1.00 76.13           C  
ATOM   1429  C   THR   193     -13.870  20.369   5.023  1.00 76.13           C  
ATOM   1430  O   THR   193     -14.535  19.937   4.080  1.00 76.13           O  
ATOM   1431  CB  THR   193     -15.002  20.089   7.240  1.00 76.13           C  
ATOM   1432  OG1 THR   193     -14.756  21.432   7.674  1.00 76.13           O  
ATOM   1433  CG2 THR   193     -15.156  19.192   8.464  1.00 76.13           C  
ATOM   1434  N   LEU   194     -13.067  21.355   4.976  1.00 74.90           N  
ATOM   1435  CA  LEU   194     -13.079  22.176   3.770  1.00 74.90           C  
ATOM   1436  C   LEU   194     -12.254  21.528   2.663  1.00 74.90           C  
ATOM   1437  O   LEU   194     -12.644  21.560   1.493  1.00 74.90           O  
ATOM   1438  CB  LEU   194     -12.541  23.578   4.070  1.00 74.90           C  
ATOM   1439  CG  LEU   194     -12.784  24.641   2.998  1.00 74.90           C  
ATOM   1440  CD1 LEU   194     -13.579  25.806   3.578  1.00 74.90           C  
ATOM   1441  CD2 LEU   194     -11.461  25.127   2.416  1.00 74.90           C  
ATOM   1442  N   LEU   195     -11.190  20.909   3.036  1.00 72.25           N  
ATOM   1443  CA  LEU   195     -10.250  20.462   2.014  1.00 72.25           C  
ATOM   1444  C   LEU   195     -10.393  18.965   1.761  1.00 72.25           C  
ATOM   1445  O   LEU   195      -9.994  18.468   0.704  1.00 72.25           O  
ATOM   1446  CB  LEU   195      -8.812  20.786   2.428  1.00 72.25           C  
ATOM   1447  CG  LEU   195      -8.392  22.253   2.326  1.00 72.25           C  
ATOM   1448  CD1 LEU   195      -7.028  22.460   2.976  1.00 72.25           C  
ATOM   1449  CD2 LEU   195      -8.369  22.703   0.869  1.00 72.25           C  
ATOM   1450  N   THR   196     -10.664  18.234   2.794  1.00 75.57           N  
ATOM   1451  CA  THR   196     -10.788  16.794   2.598  1.00 75.57           C  
ATOM   1452  C   THR   196     -12.212  16.423   2.196  1.00 75.57           C  
ATOM   1453  O   THR   196     -13.147  16.584   2.984  1.00 75.57           O  
ATOM   1454  CB  THR   196     -10.392  16.020   3.869  1.00 75.57           C  
ATOM   1455  OG1 THR   196     -11.200  16.467   4.964  1.00 75.57           O  
ATOM   1456  CG2 THR   196      -8.923  16.243   4.213  1.00 75.57           C  
ATOM   1457  N   GLY   197     -12.447  16.237   0.957  1.00 77.85           N  
ATOM   1458  CA  GLY   197     -13.736  15.780   0.461  1.00 77.85           C  
ATOM   1459  C   GLY   197     -13.718  14.337  -0.005  1.00 77.85           C  
ATOM   1460  O   GLY   197     -12.744  13.617   0.224  1.00 77.85           O  
ATOM   1461  N   PHE   198     -14.867  13.892  -0.417  1.00 79.42           N  
ATOM   1462  CA  PHE   198     -15.072  12.521  -0.871  1.00 79.42           C  
ATOM   1463  C   PHE   198     -14.135  12.187  -2.026  1.00 79.42           C  
ATOM   1464  O   PHE   198     -13.563  11.096  -2.073  1.00 79.42           O  
ATOM   1465  CB  PHE   198     -16.528  12.307  -1.297  1.00 79.42           C  
ATOM   1466  CG  PHE   198     -16.823  10.908  -1.767  1.00 79.42           C  
ATOM   1467  CD1 PHE   198     -17.001  10.637  -3.118  1.00 79.42           C  
ATOM   1468  CD2 PHE   198     -16.922   9.864  -0.856  1.00 79.42           C  
ATOM   1469  CE1 PHE   198     -17.275   9.343  -3.556  1.00 79.42           C  
ATOM   1470  CE2 PHE   198     -17.195   8.568  -1.286  1.00 79.42           C  
ATOM   1471  CZ  PHE   198     -17.372   8.310  -2.636  1.00 79.42           C  
ATOM   1472  N   PRO   199     -13.845  13.111  -2.866  1.00 81.75           N  
ATOM   1473  CA  PRO   199     -12.990  12.755  -4.001  1.00 81.75           C  
ATOM   1474  C   PRO   199     -11.555  12.442  -3.584  1.00 81.75           C  
ATOM   1475  O   PRO   199     -10.922  11.552  -4.158  1.00 81.75           O  
ATOM   1476  CB  PRO   199     -13.041  14.004  -4.885  1.00 81.75           C  
ATOM   1477  CG  PRO   199     -14.315  14.689  -4.506  1.00 81.75           C  
ATOM   1478  CD  PRO   199     -14.592  14.412  -3.056  1.00 81.75           C  
ATOM   1479  N   GLU   200     -11.107  13.166  -2.564  1.00 81.12           N  
ATOM   1480  CA  GLU   200      -9.728  12.945  -2.138  1.00 81.12           C  
ATOM   1481  C   GLU   200      -9.573  11.592  -1.450  1.00 81.12           C  
ATOM   1482  O   GLU   200      -8.577  10.895  -1.656  1.00 81.12           O  
ATOM   1483  CB  GLU   200      -9.267  14.066  -1.203  1.00 81.12           C  
ATOM   1484  CG  GLU   200      -9.031  15.395  -1.907  1.00 81.12           C  
ATOM   1485  CD  GLU   200     -10.318  16.129  -2.252  1.00 81.12           C  
ATOM   1486  OE1 GLU   200     -10.261  17.147  -2.978  1.00 81.12           O  
ATOM   1487  OE2 GLU   200     -11.393  15.682  -1.790  1.00 81.12           O  
ATOM   1488  N   VAL   201     -10.545  11.267  -0.676  1.00 82.96           N  
ATOM   1489  CA  VAL   201     -10.502   9.978   0.005  1.00 82.96           C  
ATOM   1490  C   VAL   201     -10.673   8.850  -1.010  1.00 82.96           C  
ATOM   1491  O   VAL   201     -10.006   7.817  -0.918  1.00 82.96           O  
ATOM   1492  CB  VAL   201     -11.587   9.878   1.101  1.00 82.96           C  
ATOM   1493  CG1 VAL   201     -11.627   8.472   1.696  1.00 82.96           C  
ATOM   1494  CG2 VAL   201     -11.339  10.917   2.193  1.00 82.96           C  
ATOM   1495  N   LEU   202     -11.484   9.081  -1.983  1.00 85.03           N  
ATOM   1496  CA  LEU   202     -11.738   8.066  -3.000  1.00 85.03           C  
ATOM   1497  C   LEU   202     -10.487   7.806  -3.833  1.00 85.03           C  
ATOM   1498  O   LEU   202     -10.149   6.653  -4.110  1.00 85.03           O  
ATOM   1499  CB  LEU   202     -12.891   8.497  -3.911  1.00 85.03           C  
ATOM   1500  CG  LEU   202     -13.304   7.504  -4.997  1.00 85.03           C  
ATOM   1501  CD1 LEU   202     -13.825   6.215  -4.368  1.00 85.03           C  
ATOM   1502  CD2 LEU   202     -14.356   8.120  -5.914  1.00 85.03           C  
ATOM   1503  N   ILE   203      -9.850   8.806  -4.162  1.00 85.54           N  
ATOM   1504  CA  ILE   203      -8.638   8.655  -4.961  1.00 85.54           C  
ATOM   1505  C   ILE   203      -7.587   7.887  -4.163  1.00 85.54           C  
ATOM   1506  O   ILE   203      -6.883   7.035  -4.711  1.00 85.54           O  
ATOM   1507  CB  ILE   203      -8.080  10.026  -5.405  1.00 85.54           C  
ATOM   1508  CG1 ILE   203      -8.996  10.660  -6.457  1.00 85.54           C  
ATOM   1509  CG2 ILE   203      -6.652   9.880  -5.938  1.00 85.54           C  
ATOM   1510  CD1 ILE   203      -8.677  12.118  -6.757  1.00 85.54           C  
ATOM   1511  N   SER   204      -7.514   8.210  -2.934  1.00 88.12           N  
ATOM   1512  CA  SER   204      -6.571   7.499  -2.079  1.00 88.12           C  
ATOM   1513  C   SER   204      -6.925   6.019  -1.976  1.00 88.12           C  
ATOM   1514  O   SER   204      -6.046   5.158  -2.051  1.00 88.12           O  
ATOM   1515  CB  SER   204      -6.537   8.121  -0.683  1.00 88.12           C  
ATOM   1516  OG  SER   204      -5.638   7.421   0.159  1.00 88.12           O  
ATOM   1517  N   VAL   205      -8.172   5.728  -1.853  1.00 88.75           N  
ATOM   1518  CA  VAL   205      -8.626   4.347  -1.719  1.00 88.75           C  
ATOM   1519  C   VAL   205      -8.374   3.592  -3.022  1.00 88.75           C  
ATOM   1520  O   VAL   205      -7.902   2.453  -3.006  1.00 88.75           O  
ATOM   1521  CB  VAL   205     -10.122   4.276  -1.342  1.00 88.75           C  
ATOM   1522  CG1 VAL   205     -10.635   2.840  -1.435  1.00 88.75           C  
ATOM   1523  CG2 VAL   205     -10.346   4.837   0.061  1.00 88.75           C  
ATOM   1524  N   VAL   206      -8.637   4.219  -4.125  1.00 89.30           N  
ATOM   1525  CA  VAL   206      -8.449   3.580  -5.423  1.00 89.30           C  
ATOM   1526  C   VAL   206      -6.965   3.304  -5.653  1.00 89.30           C  
ATOM   1527  O   VAL   206      -6.591   2.214  -6.094  1.00 89.30           O  
ATOM   1528  CB  VAL   206      -9.014   4.448  -6.570  1.00 89.30           C  
ATOM   1529  CG1 VAL   206      -8.592   3.889  -7.928  1.00 89.30           C  
ATOM   1530  CG2 VAL   206     -10.536   4.534  -6.474  1.00 89.30           C  
ATOM   1531  N   LYS   207      -6.172   4.176  -5.291  1.00 89.46           N  
ATOM   1532  CA  LYS   207      -4.731   4.012  -5.458  1.00 89.46           C  
ATOM   1533  C   LYS   207      -4.201   2.883  -4.578  1.00 89.46           C  
ATOM   1534  O   LYS   207      -3.436   2.035  -5.042  1.00 89.46           O  
ATOM   1535  CB  LYS   207      -4.001   5.316  -5.133  1.00 89.46           C  
ATOM   1536  CG  LYS   207      -4.156   6.393  -6.197  1.00 89.46           C  
ATOM   1537  CD  LYS   207      -3.565   7.720  -5.739  1.00 89.46           C  
ATOM   1538  CE  LYS   207      -2.043   7.670  -5.695  1.00 89.46           C  
ATOM   1539  NZ  LYS   207      -1.456   8.986  -5.304  1.00 89.46           N  
ATOM   1540  N   ALA   208      -4.607   2.893  -3.373  1.00 91.10           N  
ATOM   1541  CA  ALA   208      -4.120   1.863  -2.459  1.00 91.10           C  
ATOM   1542  C   ALA   208      -4.531   0.471  -2.932  1.00 91.10           C  
ATOM   1543  O   ALA   208      -3.728  -0.464  -2.898  1.00 91.10           O  
ATOM   1544  CB  ALA   208      -4.640   2.116  -1.046  1.00 91.10           C  
ATOM   1545  N   THR   209      -5.760   0.374  -3.398  1.00 91.78           N  
ATOM   1546  CA  THR   209      -6.246  -0.918  -3.869  1.00 91.78           C  
ATOM   1547  C   THR   209      -5.476  -1.366  -5.108  1.00 91.78           C  
ATOM   1548  O   THR   209      -5.108  -2.537  -5.226  1.00 91.78           O  
ATOM   1549  CB  THR   209      -7.752  -0.865  -4.189  1.00 91.78           C  
ATOM   1550  OG1 THR   209      -8.008   0.234  -5.072  1.00 91.78           O  
ATOM   1551  CG2 THR   209      -8.577  -0.685  -2.919  1.00 91.78           C  
ATOM   1552  N   LEU   210      -5.130  -0.481  -5.938  1.00 92.23           N  
ATOM   1553  CA  LEU   210      -4.387  -0.814  -7.149  1.00 92.23           C  
ATOM   1554  C   LEU   210      -2.947  -1.189  -6.817  1.00 92.23           C  
ATOM   1555  O   LEU   210      -2.389  -2.115  -7.411  1.00 92.23           O  
ATOM   1556  CB  LEU   210      -4.409   0.360  -8.131  1.00 92.23           C  
ATOM   1557  CG  LEU   210      -5.723   0.595  -8.877  1.00 92.23           C  
ATOM   1558  CD1 LEU   210      -5.622   1.842  -9.749  1.00 92.23           C  
ATOM   1559  CD2 LEU   210      -6.087  -0.623  -9.718  1.00 92.23           C  
ATOM   1560  N   PHE   211      -2.416  -0.512  -5.844  1.00 92.75           N  
ATOM   1561  CA  PHE   211      -1.061  -0.840  -5.417  1.00 92.75           C  
ATOM   1562  C   PHE   211      -1.000  -2.251  -4.845  1.00 92.75           C  
ATOM   1563  O   PHE   211      -0.049  -2.991  -5.105  1.00 92.75           O  
ATOM   1564  CB  PHE   211      -0.564   0.170  -4.378  1.00 92.75           C  
ATOM   1565  CG  PHE   211      -0.372   1.559  -4.925  1.00 92.75           C  
ATOM   1566  CD1 PHE   211      -0.136   1.762  -6.279  1.00 92.75           C  
ATOM   1567  CD2 PHE   211      -0.428   2.663  -4.083  1.00 92.75           C  
ATOM   1568  CE1 PHE   211       0.042   3.047  -6.788  1.00 92.75           C  
ATOM   1569  CE2 PHE   211      -0.251   3.950  -4.584  1.00 92.75           C  
ATOM   1570  CZ  PHE   211      -0.015   4.139  -5.936  1.00 92.75           C  
ATOM   1571  N   GLY   212      -1.973  -2.539  -4.046  1.00 92.88           N  
ATOM   1572  CA  GLY   212      -2.025  -3.888  -3.505  1.00 92.88           C  
ATOM   1573  C   GLY   212      -2.121  -4.957  -4.577  1.00 92.88           C  
ATOM   1574  O   GLY   212      -1.453  -5.990  -4.492  1.00 92.88           O  
ATOM   1575  N   MET   213      -2.869  -4.663  -5.607  1.00 92.64           N  
ATOM   1576  CA  MET   213      -3.048  -5.616  -6.698  1.00 92.64           C  
ATOM   1577  C   MET   213      -1.751  -5.798  -7.480  1.00 92.64           C  
ATOM   1578  O   MET   213      -1.337  -6.927  -7.750  1.00 92.64           O  
ATOM   1579  CB  MET   213      -4.165  -5.156  -7.636  1.00 92.64           C  
ATOM   1580  CG  MET   213      -4.479  -6.146  -8.747  1.00 92.64           C  
ATOM   1581  SD  MET   213      -5.869  -5.593  -9.809  1.00 92.64           S  
ATOM   1582  CE  MET   213      -5.133  -4.113 -10.556  1.00 92.64           C  
ATOM   1583  N   ILE   214      -1.106  -4.750  -7.782  1.00 93.16           N  
ATOM   1584  CA  ILE   214       0.124  -4.782  -8.565  1.00 93.16           C  
ATOM   1585  C   ILE   214       1.218  -5.500  -7.777  1.00 93.16           C  
ATOM   1586  O   ILE   214       1.928  -6.349  -8.321  1.00 93.16           O  
ATOM   1587  CB  ILE   214       0.587  -3.359  -8.949  1.00 93.16           C  
ATOM   1588  CG1 ILE   214      -0.413  -2.715  -9.916  1.00 93.16           C  
ATOM   1589  CG2 ILE   214       1.992  -3.394  -9.557  1.00 93.16           C  
ATOM   1590  CD1 ILE   214      -0.154  -1.239 -10.182  1.00 93.16           C  
ATOM   1591  N   ALA   215       1.312  -5.172  -6.517  1.00 93.28           N  
ATOM   1592  CA  ALA   215       2.329  -5.800  -5.677  1.00 93.28           C  
ATOM   1593  C   ALA   215       2.097  -7.304  -5.567  1.00 93.28           C  
ATOM   1594  O   ALA   215       3.046  -8.090  -5.611  1.00 93.28           O  
ATOM   1595  CB  ALA   215       2.339  -5.163  -4.289  1.00 93.28           C  
ATOM   1596  N   GLY   216       0.839  -7.631  -5.389  1.00 93.54           N  
ATOM   1597  CA  GLY   216       0.524  -9.050  -5.343  1.00 93.54           C  
ATOM   1598  C   GLY   216       0.878  -9.782  -6.623  1.00 93.54           C  
ATOM   1599  O   GLY   216       1.452 -10.872  -6.583  1.00 93.54           O  
ATOM   1600  N   LEU   217       0.646  -9.193  -7.746  1.00 94.64           N  
ATOM   1601  CA  LEU   217       0.919  -9.808  -9.041  1.00 94.64           C  
ATOM   1602  C   LEU   217       2.421  -9.946  -9.271  1.00 94.64           C  
ATOM   1603  O   LEU   217       2.889 -10.990  -9.730  1.00 94.64           O  
ATOM   1604  CB  LEU   217       0.292  -8.983 -10.168  1.00 94.64           C  
ATOM   1605  CG  LEU   217      -1.219  -9.128 -10.354  1.00 94.64           C  
ATOM   1606  CD1 LEU   217      -1.738  -8.067 -11.318  1.00 94.64           C  
ATOM   1607  CD2 LEU   217      -1.564 -10.527 -10.855  1.00 94.64           C  
ATOM   1608  N   VAL   218       3.136  -8.907  -8.883  1.00 93.82           N  
ATOM   1609  CA  VAL   218       4.582  -8.947  -9.070  1.00 93.82           C  
ATOM   1610  C   VAL   218       5.188 -10.037  -8.188  1.00 93.82           C  
ATOM   1611  O   VAL   218       6.043 -10.804  -8.638  1.00 93.82           O  
ATOM   1612  CB  VAL   218       5.234  -7.582  -8.753  1.00 93.82           C  
ATOM   1613  CG1 VAL   218       6.756  -7.704  -8.727  1.00 93.82           C  
ATOM   1614  CG2 VAL   218       4.796  -6.533  -9.772  1.00 93.82           C  
ATOM   1615  N   GLY   219       4.697 -10.116  -6.936  1.00 94.05           N  
ATOM   1616  CA  GLY   219       5.198 -11.148  -6.044  1.00 94.05           C  
ATOM   1617  C   GLY   219       4.885 -12.554  -6.521  1.00 94.05           C  
ATOM   1618  O   GLY   219       5.743 -13.438  -6.472  1.00 94.05           O  
ATOM   1619  N   CYS   220       3.675 -12.728  -7.031  1.00 93.89           N  
ATOM   1620  CA  CYS   220       3.279 -14.049  -7.508  1.00 93.89           C  
ATOM   1621  C   CYS   220       4.038 -14.421  -8.776  1.00 93.89           C  
ATOM   1622  O   CYS   220       4.442 -15.572  -8.947  1.00 93.89           O  
ATOM   1623  CB  CYS   220       1.775 -14.094  -7.771  1.00 93.89           C  
ATOM   1624  SG  CYS   220       0.774 -14.147  -6.269  1.00 93.89           S  
ATOM   1625  N   TYR   221       4.197 -13.438  -9.611  1.00 93.75           N  
ATOM   1626  CA  TYR   221       4.908 -13.732 -10.850  1.00 93.75           C  
ATOM   1627  C   TYR   221       6.341 -14.167 -10.566  1.00 93.75           C  
ATOM   1628  O   TYR   221       6.787 -15.209 -11.051  1.00 93.75           O  
ATOM   1629  CB  TYR   221       4.907 -12.510 -11.774  1.00 93.75           C  
ATOM   1630  CG  TYR   221       5.767 -12.678 -13.003  1.00 93.75           C  
ATOM   1631  CD1 TYR   221       6.990 -12.022 -13.115  1.00 93.75           C  
ATOM   1632  CD2 TYR   221       5.358 -13.491 -14.054  1.00 93.75           C  
ATOM   1633  CE1 TYR   221       7.786 -12.172 -14.246  1.00 93.75           C  
ATOM   1634  CE2 TYR   221       6.145 -13.648 -15.190  1.00 93.75           C  
ATOM   1635  CZ  TYR   221       7.355 -12.986 -15.277  1.00 93.75           C  
ATOM   1636  OH  TYR   221       8.139 -13.138 -16.399  1.00 93.75           O  
ATOM   1637  N   ARG   222       7.027 -13.382  -9.718  1.00 92.09           N  
ATOM   1638  CA  ARG   222       8.420 -13.723  -9.448  1.00 92.09           C  
ATOM   1639  C   ARG   222       8.522 -15.014  -8.643  1.00 92.09           C  
ATOM   1640  O   ARG   222       9.461 -15.793  -8.825  1.00 92.09           O  
ATOM   1641  CB  ARG   222       9.118 -12.584  -8.701  1.00 92.09           C  
ATOM   1642  CG  ARG   222       9.367 -11.350  -9.553  1.00 92.09           C  
ATOM   1643  CD  ARG   222      10.092 -11.695 -10.847  1.00 92.09           C  
ATOM   1644  NE  ARG   222      11.395 -12.303 -10.590  1.00 92.09           N  
ATOM   1645  CZ  ARG   222      12.207 -12.781 -11.529  1.00 92.09           C  
ATOM   1646  NH1 ARG   222      11.865 -12.732 -12.811  1.00 92.09           N  
ATOM   1647  NH2 ARG   222      13.371 -13.314 -11.183  1.00 92.09           N  
ATOM   1648  N   GLY   223       7.540 -15.251  -7.789  1.00 93.21           N  
ATOM   1649  CA  GLY   223       7.528 -16.475  -7.005  1.00 93.21           C  
ATOM   1650  C   GLY   223       7.287 -17.717  -7.842  1.00 93.21           C  
ATOM   1651  O   GLY   223       7.860 -18.775  -7.571  1.00 93.21           O  
ATOM   1652  N   LEU   224       6.565 -17.599  -8.981  1.00 92.11           N  
ATOM   1653  CA  LEU   224       6.253 -18.741  -9.834  1.00 92.11           C  
ATOM   1654  C   LEU   224       7.405 -19.037 -10.788  1.00 92.11           C  
ATOM   1655  O   LEU   224       7.528 -20.156 -11.291  1.00 92.11           O  
ATOM   1656  CB  LEU   224       4.970 -18.482 -10.629  1.00 92.11           C  
ATOM   1657  CG  LEU   224       3.656 -18.625  -9.860  1.00 92.11           C  
ATOM   1658  CD1 LEU   224       2.485 -18.164 -10.722  1.00 92.11           C  
ATOM   1659  CD2 LEU   224       3.456 -20.067  -9.405  1.00 92.11           C  
ATOM   1660  N   THR   225       8.281 -18.017 -11.017  1.00 89.67           N  
ATOM   1661  CA  THR   225       9.309 -18.203 -12.036  1.00 89.67           C  
ATOM   1662  C   THR   225      10.683 -18.374 -11.393  1.00 89.67           C  
ATOM   1663  O   THR   225      11.708 -18.168 -12.045  1.00 89.67           O  
ATOM   1664  CB  THR   225       9.343 -17.018 -13.018  1.00 89.67           C  
ATOM   1665  OG1 THR   225       9.499 -15.798 -12.282  1.00 89.67           O  
ATOM   1666  CG2 THR   225       8.058 -16.944 -13.835  1.00 89.67           C  
ATOM   1667  N   VAL   226      10.675 -18.704 -10.088  1.00 91.07           N  
ATOM   1668  CA  VAL   226      11.945 -18.890  -9.395  1.00 91.07           C  
ATOM   1669  C   VAL   226      12.595 -20.196  -9.847  1.00 91.07           C  
ATOM   1670  O   VAL   226      11.902 -21.179 -10.120  1.00 91.07           O  
ATOM   1671  CB  VAL   226      11.761 -18.889  -7.861  1.00 91.07           C  
ATOM   1672  CG1 VAL   226      13.025 -19.391  -7.165  1.00 91.07           C  
ATOM   1673  CG2 VAL   226      11.395 -17.490  -7.369  1.00 91.07           C  
ATOM   1674  N   ALA   227      13.897 -20.152  -9.959  1.00 86.13           N  
ATOM   1675  CA  ALA   227      14.706 -21.326 -10.279  1.00 86.13           C  
ATOM   1676  C   ALA   227      16.014 -21.321  -9.493  1.00 86.13           C  
ATOM   1677  O   ALA   227      16.442 -20.277  -8.995  1.00 86.13           O  
ATOM   1678  CB  ALA   227      14.989 -21.385 -11.778  1.00 86.13           C  
ATOM   1679  N   GLY   228      16.579 -22.519  -9.168  1.00 86.20           N  
ATOM   1680  CA  GLY   228      17.905 -22.583  -8.574  1.00 86.20           C  
ATOM   1681  C   GLY   228      17.881 -22.913  -7.094  1.00 86.20           C  
ATOM   1682  O   GLY   228      18.832 -22.612  -6.369  1.00 86.20           O  
ATOM   1683  N   GLY   229      16.752 -23.267  -6.532  1.00 89.65           N  
ATOM   1684  CA  GLY   229      16.702 -23.645  -5.129  1.00 89.65           C  
ATOM   1685  C   GLY   229      16.530 -22.460  -4.197  1.00 89.65           C  
ATOM   1686  O   GLY   229      15.854 -21.488  -4.539  1.00 89.65           O  
ATOM   1687  N   SER   230      17.246 -22.623  -3.035  1.00 88.95           N  
ATOM   1688  CA  SER   230      17.060 -21.624  -1.987  1.00 88.95           C  
ATOM   1689  C   SER   230      17.767 -20.319  -2.336  1.00 88.95           C  
ATOM   1690  O   SER   230      17.300 -19.237  -1.972  1.00 88.95           O  
ATOM   1691  CB  SER   230      17.577 -22.151  -0.647  1.00 88.95           C  
ATOM   1692  OG  SER   230      18.940 -22.524  -0.745  1.00 88.95           O  
ATOM   1693  N   LYS   231      18.882 -20.451  -3.043  1.00 90.76           N  
ATOM   1694  CA  LYS   231      19.604 -19.253  -3.462  1.00 90.76           C  
ATOM   1695  C   LYS   231      18.796 -18.453  -4.480  1.00 90.76           C  
ATOM   1696  O   LYS   231      18.804 -17.221  -4.456  1.00 90.76           O  
ATOM   1697  CB  LYS   231      20.966 -19.625  -4.049  1.00 90.76           C  
ATOM   1698  CG  LYS   231      21.864 -18.430  -4.334  1.00 90.76           C  
ATOM   1699  CD  LYS   231      23.229 -18.868  -4.852  1.00 90.76           C  
ATOM   1700  CE  LYS   231      24.106 -17.672  -5.198  1.00 90.76           C  
ATOM   1701  NZ  LYS   231      25.439 -18.096  -5.722  1.00 90.76           N  
ATOM   1702  N   GLY   232      18.089 -19.155  -5.322  1.00 91.63           N  
ATOM   1703  CA  GLY   232      17.248 -18.497  -6.309  1.00 91.63           C  
ATOM   1704  C   GLY   232      16.063 -17.775  -5.696  1.00 91.63           C  
ATOM   1705  O   GLY   232      15.649 -16.723  -6.188  1.00 91.63           O  
ATOM   1706  N   VAL   233      15.589 -18.304  -4.581  1.00 92.91           N  
ATOM   1707  CA  VAL   233      14.455 -17.671  -3.915  1.00 92.91           C  
ATOM   1708  C   VAL   233      14.890 -16.338  -3.310  1.00 92.91           C  
ATOM   1709  O   VAL   233      14.182 -15.336  -3.426  1.00 92.91           O  
ATOM   1710  CB  VAL   233      13.856 -18.583  -2.822  1.00 92.91           C  
ATOM   1711  CG1 VAL   233      12.812 -17.829  -2.001  1.00 92.91           C  
ATOM   1712  CG2 VAL   233      13.246 -19.835  -3.448  1.00 92.91           C  
ATOM   1713  N   GLY   234      16.070 -16.369  -2.728  1.00 93.18           N  
ATOM   1714  CA  GLY   234      16.571 -15.120  -2.176  1.00 93.18           C  
ATOM   1715  C   GLY   234      16.731 -14.029  -3.217  1.00 93.18           C  
ATOM   1716  O   GLY   234      16.338 -12.883  -2.989  1.00 93.18           O  
ATOM   1717  N   THR   235      17.252 -14.416  -4.355  1.00 93.23           N  
ATOM   1718  CA  THR   235      17.440 -13.454  -5.435  1.00 93.23           C  
ATOM   1719  C   THR   235      16.095 -12.974  -5.972  1.00 93.23           C  
ATOM   1720  O   THR   235      15.929 -11.791  -6.278  1.00 93.23           O  
ATOM   1721  CB  THR   235      18.269 -14.058  -6.583  1.00 93.23           C  
ATOM   1722  OG1 THR   235      19.533 -14.500  -6.072  1.00 93.23           O  
ATOM   1723  CG2 THR   235      18.510 -13.033  -7.686  1.00 93.23           C  
ATOM   1724  N   ALA   236      15.229 -13.826  -6.001  1.00 93.32           N  
ATOM   1725  CA  ALA   236      13.902 -13.481  -6.505  1.00 93.32           C  
ATOM   1726  C   ALA   236      13.197 -12.504  -5.569  1.00 93.32           C  
ATOM   1727  O   ALA   236      12.530 -11.571  -6.023  1.00 93.32           O  
ATOM   1728  CB  ALA   236      13.059 -14.740  -6.689  1.00 93.32           C  
ATOM   1729  N   VAL   237      13.355 -12.671  -4.311  1.00 94.00           N  
ATOM   1730  CA  VAL   237      12.719 -11.790  -3.337  1.00 94.00           C  
ATOM   1731  C   VAL   237      13.280 -10.376  -3.475  1.00 94.00           C  
ATOM   1732  O   VAL   237      12.525  -9.401  -3.496  1.00 94.00           O  
ATOM   1733  CB  VAL   237      12.917 -12.303  -1.893  1.00 94.00           C  
ATOM   1734  CG1 VAL   237      12.538 -11.225  -0.880  1.00 94.00           C  
ATOM   1735  CG2 VAL   237      12.097 -13.570  -1.661  1.00 94.00           C  
ATOM   1736  N   ASN   238      14.600 -10.294  -3.619  1.00 92.41           N  
ATOM   1737  CA  ASN   238      15.219  -8.981  -3.767  1.00 92.41           C  
ATOM   1738  C   ASN   238      14.774  -8.293  -5.055  1.00 92.41           C  
ATOM   1739  O   ASN   238      14.463  -7.101  -5.051  1.00 92.41           O  
ATOM   1740  CB  ASN   238      16.744  -9.098  -3.727  1.00 92.41           C  
ATOM   1741  CG  ASN   238      17.433  -7.748  -3.705  1.00 92.41           C  
ATOM   1742  OD1 ASN   238      17.058  -6.859  -2.937  1.00 92.41           O  
ATOM   1743  ND2 ASN   238      18.448  -7.587  -4.546  1.00 92.41           N  
ATOM   1744  N   GLU   239      14.659  -9.083  -6.092  1.00 91.70           N  
ATOM   1745  CA  GLU   239      14.229  -8.531  -7.374  1.00 91.70           C  
ATOM   1746  C   GLU   239      12.771  -8.086  -7.323  1.00 91.70           C  
ATOM   1747  O   GLU   239      12.403  -7.074  -7.923  1.00 91.70           O  
ATOM   1748  CB  GLU   239      14.428  -9.556  -8.494  1.00 91.70           C  
ATOM   1749  CG  GLU   239      15.882  -9.757  -8.893  1.00 91.70           C  
ATOM   1750  CD  GLU   239      16.066 -10.798  -9.986  1.00 91.70           C  
ATOM   1751  OE1 GLU   239      17.224 -11.069 -10.378  1.00 91.70           O  
ATOM   1752  OE2 GLU   239      15.044 -11.346 -10.456  1.00 91.70           O  
ATOM   1753  N   THR   240      12.061  -8.840  -6.612  1.00 92.57           N  
ATOM   1754  CA  THR   240      10.648  -8.509  -6.464  1.00 92.57           C  
ATOM   1755  C   THR   240      10.478  -7.177  -5.739  1.00 92.57           C  
ATOM   1756  O   THR   240       9.654  -6.350  -6.134  1.00 92.57           O  
ATOM   1757  CB  THR   240       9.892  -9.612  -5.701  1.00 92.57           C  
ATOM   1758  OG1 THR   240       9.929 -10.824  -6.465  1.00 92.57           O  
ATOM   1759  CG2 THR   240       8.438  -9.219  -5.464  1.00 92.57           C  
ATOM   1760  N   LEU   241      11.260  -6.981  -4.755  1.00 93.01           N  
ATOM   1761  CA  LEU   241      11.157  -5.729  -4.014  1.00 93.01           C  
ATOM   1762  C   LEU   241      11.470  -4.538  -4.913  1.00 93.01           C  
ATOM   1763  O   LEU   241      10.706  -3.571  -4.959  1.00 93.01           O  
ATOM   1764  CB  LEU   241      12.105  -5.738  -2.811  1.00 93.01           C  
ATOM   1765  CG  LEU   241      12.161  -4.453  -1.983  1.00 93.01           C  
ATOM   1766  CD1 LEU   241      10.827  -4.214  -1.285  1.00 93.01           C  
ATOM   1767  CD2 LEU   241      13.297  -4.521  -0.968  1.00 93.01           C  
ATOM   1768  N   VAL   242      12.552  -4.664  -5.642  1.00 91.75           N  
ATOM   1769  CA  VAL   242      12.980  -3.563  -6.499  1.00 91.75           C  
ATOM   1770  C   VAL   242      11.937  -3.318  -7.587  1.00 91.75           C  
ATOM   1771  O   VAL   242      11.533  -2.177  -7.823  1.00 91.75           O  
ATOM   1772  CB  VAL   242      14.360  -3.843  -7.137  1.00 91.75           C  
ATOM   1773  CG1 VAL   242      14.734  -2.737  -8.122  1.00 91.75           C  
ATOM   1774  CG2 VAL   242      15.429  -3.983  -6.055  1.00 91.75           C  
ATOM   1775  N   LEU   243      11.510  -4.342  -8.227  1.00 89.42           N  
ATOM   1776  CA  LEU   243      10.530  -4.214  -9.300  1.00 89.42           C  
ATOM   1777  C   LEU   243       9.219  -3.640  -8.773  1.00 89.42           C  
ATOM   1778  O   LEU   243       8.591  -2.808  -9.431  1.00 89.42           O  
ATOM   1779  CB  LEU   243      10.278  -5.571  -9.962  1.00 89.42           C  
ATOM   1780  CG  LEU   243      11.370  -6.079 -10.905  1.00 89.42           C  
ATOM   1781  CD1 LEU   243      11.131  -7.544 -11.252  1.00 89.42           C  
ATOM   1782  CD2 LEU   243      11.423  -5.227 -12.169  1.00 89.42           C  
ATOM   1783  N   CYS   244       8.886  -4.079  -7.610  1.00 91.15           N  
ATOM   1784  CA  CYS   244       7.627  -3.616  -7.037  1.00 91.15           C  
ATOM   1785  C   CYS   244       7.695  -2.132  -6.697  1.00 91.15           C  
ATOM   1786  O   CYS   244       6.779  -1.374  -7.020  1.00 91.15           O  
ATOM   1787  CB  CYS   244       7.279  -4.420  -5.785  1.00 91.15           C  
ATOM   1788  SG  CYS   244       5.529  -4.358  -5.343  1.00 91.15           S  
ATOM   1789  N   VAL   245       8.783  -1.745  -6.110  1.00 90.99           N  
ATOM   1790  CA  VAL   245       8.911  -0.344  -5.721  1.00 90.99           C  
ATOM   1791  C   VAL   245       8.922   0.539  -6.967  1.00 90.99           C  
ATOM   1792  O   VAL   245       8.216   1.549  -7.025  1.00 90.99           O  
ATOM   1793  CB  VAL   245      10.188  -0.102  -4.885  1.00 90.99           C  
ATOM   1794  CG1 VAL   245      10.477   1.393  -4.761  1.00 90.99           C  
ATOM   1795  CG2 VAL   245      10.049  -0.738  -3.503  1.00 90.99           C  
ATOM   1796  N   VAL   246       9.652   0.141  -8.027  1.00 90.66           N  
ATOM   1797  CA  VAL   246       9.725   0.937  -9.248  1.00 90.66           C  
ATOM   1798  C   VAL   246       8.353   0.982  -9.918  1.00 90.66           C  
ATOM   1799  O   VAL   246       7.886   2.050 -10.320  1.00 90.66           O  
ATOM   1800  CB  VAL   246      10.779   0.377 -10.229  1.00 90.66           C  
ATOM   1801  CG1 VAL   246      10.676   1.071 -11.586  1.00 90.66           C  
ATOM   1802  CG2 VAL   246      12.183   0.534  -9.650  1.00 90.66           C  
ATOM   1803  N   ALA   247       7.731  -0.152 -10.050  1.00 89.46           N  
ATOM   1804  CA  ALA   247       6.420  -0.221 -10.691  1.00 89.46           C  
ATOM   1805  C   ALA   247       5.391   0.606  -9.925  1.00 89.46           C  
ATOM   1806  O   ALA   247       4.630   1.370 -10.523  1.00 89.46           O  
ATOM   1807  CB  ALA   247       5.957  -1.671 -10.802  1.00 89.46           C  
ATOM   1808  N   LEU   248       5.457   0.522  -8.647  1.00 90.50           N  
ATOM   1809  CA  LEU   248       4.447   1.215  -7.855  1.00 90.50           C  
ATOM   1810  C   LEU   248       4.668   2.723  -7.892  1.00 90.50           C  
ATOM   1811  O   LEU   248       3.707   3.494  -7.953  1.00 90.50           O  
ATOM   1812  CB  LEU   248       4.469   0.720  -6.406  1.00 90.50           C  
ATOM   1813  CG  LEU   248       3.964  -0.704  -6.168  1.00 90.50           C  
ATOM   1814  CD1 LEU   248       4.002  -1.039  -4.681  1.00 90.50           C  
ATOM   1815  CD2 LEU   248       2.553  -0.871  -6.723  1.00 90.50           C  
ATOM   1816  N   PHE   249       5.876   3.148  -7.909  1.00 90.68           N  
ATOM   1817  CA  PHE   249       6.131   4.581  -8.002  1.00 90.68           C  
ATOM   1818  C   PHE   249       5.744   5.111  -9.378  1.00 90.68           C  
ATOM   1819  O   PHE   249       5.268   6.242  -9.502  1.00 90.68           O  
ATOM   1820  CB  PHE   249       7.605   4.886  -7.718  1.00 90.68           C  
ATOM   1821  CG  PHE   249       7.890   5.215  -6.278  1.00 90.68           C  
ATOM   1822  CD1 PHE   249       7.566   6.462  -5.758  1.00 90.68           C  
ATOM   1823  CD2 PHE   249       8.482   4.277  -5.443  1.00 90.68           C  
ATOM   1824  CE1 PHE   249       7.828   6.770  -4.425  1.00 90.68           C  
ATOM   1825  CE2 PHE   249       8.747   4.577  -4.110  1.00 90.68           C  
ATOM   1826  CZ  PHE   249       8.421   5.825  -3.603  1.00 90.68           C  
ATOM   1827  N   ALA   250       6.015   4.322 -10.358  1.00 90.24           N  
ATOM   1828  CA  ALA   250       5.611   4.731 -11.701  1.00 90.24           C  
ATOM   1829  C   ALA   250       4.096   4.881 -11.797  1.00 90.24           C  
ATOM   1830  O   ALA   250       3.596   5.891 -12.297  1.00 90.24           O  
ATOM   1831  CB  ALA   250       6.110   3.725 -12.736  1.00 90.24           C  
ATOM   1832  N   VAL   251       3.436   3.932 -11.249  1.00 90.02           N  
ATOM   1833  CA  VAL   251       1.978   3.957 -11.288  1.00 90.02           C  
ATOM   1834  C   VAL   251       1.456   5.092 -10.410  1.00 90.02           C  
ATOM   1835  O   VAL   251       0.456   5.732 -10.741  1.00 90.02           O  
ATOM   1836  CB  VAL   251       1.374   2.610 -10.833  1.00 90.02           C  
ATOM   1837  CG1 VAL   251      -0.139   2.727 -10.660  1.00 90.02           C  
ATOM   1838  CG2 VAL   251       1.717   1.507 -11.833  1.00 90.02           C  
ATOM   1839  N   ASN   252       2.177   5.341  -9.321  1.00 89.51           N  
ATOM   1840  CA  ASN   252       1.792   6.438  -8.439  1.00 89.51           C  
ATOM   1841  C   ASN   252       1.796   7.776  -9.172  1.00 89.51           C  
ATOM   1842  O   ASN   252       0.883   8.586  -9.001  1.00 89.51           O  
ATOM   1843  CB  ASN   252       2.717   6.497  -7.221  1.00 89.51           C  
ATOM   1844  CG  ASN   252       2.360   7.623  -6.271  1.00 89.51           C  
ATOM   1845  OD1 ASN   252       1.272   7.640  -5.690  1.00 89.51           O  
ATOM   1846  ND2 ASN   252       3.274   8.571  -6.105  1.00 89.51           N  
ATOM   1847  N   VAL   253       2.716   8.012  -9.979  1.00 88.59           N  
ATOM   1848  CA  VAL   253       2.824   9.272 -10.707  1.00 88.59           C  
ATOM   1849  C   VAL   253       1.668   9.399 -11.696  1.00 88.59           C  
ATOM   1850  O   VAL   253       1.042  10.456 -11.798  1.00 88.59           O  
ATOM   1851  CB  VAL   253       4.175   9.386 -11.448  1.00 88.59           C  
ATOM   1852  CG1 VAL   253       4.174  10.589 -12.390  1.00 88.59           C  
ATOM   1853  CG2 VAL   253       5.325   9.488 -10.448  1.00 88.59           C  
ATOM   1854  N   VAL   254       1.349   8.316 -12.340  1.00 88.77           N  
ATOM   1855  CA  VAL   254       0.281   8.329 -13.335  1.00 88.77           C  
ATOM   1856  C   VAL   254      -1.061   8.568 -12.648  1.00 88.77           C  
ATOM   1857  O   VAL   254      -1.845   9.415 -13.082  1.00 88.77           O  
ATOM   1858  CB  VAL   254       0.241   7.011 -14.140  1.00 88.77           C  
ATOM   1859  CG1 VAL   254      -0.979   6.978 -15.060  1.00 88.77           C  
ATOM   1860  CG2 VAL   254       1.527   6.840 -14.947  1.00 88.77           C  
ATOM   1861  N   LEU   255      -1.192   7.938 -11.515  1.00 86.61           N  
ATOM   1862  CA  LEU   255      -2.482   8.041 -10.842  1.00 86.61           C  
ATOM   1863  C   LEU   255      -2.648   9.409 -10.190  1.00 86.61           C  
ATOM   1864  O   LEU   255      -3.755   9.951 -10.146  1.00 86.61           O  
ATOM   1865  CB  LEU   255      -2.626   6.939  -9.788  1.00 86.61           C  
ATOM   1866  CG  LEU   255      -2.800   5.515 -10.317  1.00 86.61           C  
ATOM   1867  CD1 LEU   255      -2.923   4.531  -9.158  1.00 86.61           C  
ATOM   1868  CD2 LEU   255      -4.018   5.427 -11.230  1.00 86.61           C  
ATOM   1869  N   THR   256      -1.585   9.889  -9.693  1.00 84.03           N  
ATOM   1870  CA  THR   256      -1.658  11.205  -9.068  1.00 84.03           C  
ATOM   1871  C   THR   256      -1.978  12.279 -10.103  1.00 84.03           C  
ATOM   1872  O   THR   256      -2.755  13.197  -9.832  1.00 84.03           O  
ATOM   1873  CB  THR   256      -0.342  11.555  -8.350  1.00 84.03           C  
ATOM   1874  OG1 THR   256      -0.088  10.584  -7.327  1.00 84.03           O  
ATOM   1875  CG2 THR   256      -0.415  12.939  -7.713  1.00 84.03           C  
ATOM   1876  N   THR   257      -1.488  12.126 -11.229  1.00 83.86           N  
ATOM   1877  CA  THR   257      -1.749  13.091 -12.291  1.00 83.86           C  
ATOM   1878  C   THR   257      -3.202  13.008 -12.752  1.00 83.86           C  
ATOM   1879  O   THR   257      -3.845  14.034 -12.982  1.00 83.86           O  
ATOM   1880  CB  THR   257      -0.813  12.867 -13.493  1.00 83.86           C  
ATOM   1881  OG1 THR   257       0.548  12.986 -13.060  1.00 83.86           O  
ATOM   1882  CG2 THR   257      -1.076  13.889 -14.593  1.00 83.86           C  
ATOM   1883  N   ILE   258      -3.659  11.850 -12.831  1.00 82.94           N  
ATOM   1884  CA  ILE   258      -5.054  11.654 -13.211  1.00 82.94           C  
ATOM   1885  C   ILE   258      -5.968  12.140 -12.089  1.00 82.94           C  
ATOM   1886  O   ILE   258      -6.993  12.777 -12.346  1.00 82.94           O  
ATOM   1887  CB  ILE   258      -5.349  10.174 -13.540  1.00 82.94           C  
ATOM   1888  CG1 ILE   258      -4.592   9.746 -14.803  1.00 82.94           C  
ATOM   1889  CG2 ILE   258      -6.855   9.945 -13.700  1.00 82.94           C  
ATOM   1890  CD1 ILE   258      -4.642   8.249 -15.077  1.00 82.94           C  
ATOM   1891  N   GLY   259      -5.560  11.894 -10.878  1.00 76.85           N  
ATOM   1892  CA  GLY   259      -6.356  12.290  -9.727  1.00 76.85           C  
ATOM   1893  C   GLY   259      -6.461  13.795  -9.564  1.00 76.85           C  
ATOM   1894  O   GLY   259      -7.525  14.314  -9.220  1.00 76.85           O  
ATOM   1895  N   VAL   260      -5.374  14.447  -9.712  1.00 73.06           N  
ATOM   1896  CA  VAL   260      -5.374  15.899  -9.574  1.00 73.06           C  
ATOM   1897  C   VAL   260      -6.272  16.520 -10.642  1.00 73.06           C  
ATOM   1898  O   VAL   260      -6.939  17.527 -10.392  1.00 73.06           O  
ATOM   1899  CB  VAL   260      -3.945  16.479  -9.676  1.00 73.06           C  
ATOM   1900  CG1 VAL   260      -3.988  18.003  -9.783  1.00 73.06           C  
ATOM   1901  CG2 VAL   260      -3.108  16.047  -8.473  1.00 73.06           C  
ATOM   1902  N   ARG   261      -6.385  15.884 -11.732  1.00 76.37           N  
ATOM   1903  CA  ARG   261      -7.224  16.429 -12.795  1.00 76.37           C  
ATOM   1904  C   ARG   261      -8.701  16.183 -12.507  1.00 76.37           C  
ATOM   1905  O   ARG   261      -9.543  17.042 -12.778  1.00 76.37           O  
ATOM   1906  CB  ARG   261      -6.844  15.819 -14.146  1.00 76.37           C  
ATOM   1907  CG  ARG   261      -7.500  16.500 -15.336  1.00 76.37           C  
ATOM   1908  CD  ARG   261      -6.983  15.948 -16.657  1.00 76.37           C  
ATOM   1909  NE  ARG   261      -7.665  16.553 -17.797  1.00 76.37           N  
ATOM   1910  CZ  ARG   261      -7.343  16.344 -19.071  1.00 76.37           C  
ATOM   1911  NH1 ARG   261      -6.338  15.538 -19.393  1.00 76.37           N  
ATOM   1912  NH2 ARG   261      -8.030  16.946 -20.030  1.00 76.37           N  
ATOM   1913  N   PHE   262      -8.907  15.002 -11.962  1.00 70.83           N  
ATOM   1914  CA  PHE   262     -10.304  14.709 -11.663  1.00 70.83           C  
ATOM   1915  C   PHE   262     -10.721  15.348 -10.344  1.00 70.83           C  
ATOM   1916  O   PHE   262     -11.892  15.686 -10.155  1.00 70.83           O  
ATOM   1917  CB  PHE   262     -10.538  13.196 -11.610  1.00 70.83           C  
ATOM   1918  CG  PHE   262     -10.682  12.556 -12.965  1.00 70.83           C  
ATOM   1919  CD1 PHE   262     -11.891  12.605 -13.648  1.00 70.83           C  
ATOM   1920  CD2 PHE   262      -9.606  11.906 -13.557  1.00 70.83           C  
ATOM   1921  CE1 PHE   262     -12.027  12.014 -14.902  1.00 70.83           C  
ATOM   1922  CE2 PHE   262      -9.735  11.313 -14.810  1.00 70.83           C  
ATOM   1923  CZ  PHE   262     -10.946  11.367 -15.480  1.00 70.83           C  
ATOM   1924  N   GLY   263      -9.760  15.350  -9.393  1.00 60.46           N  
ATOM   1925  CA  GLY   263     -10.095  15.956  -8.114  1.00 60.46           C  
ATOM   1926  C   GLY   263     -10.100  17.472  -8.154  1.00 60.46           C  
ATOM   1927  O   GLY   263     -10.811  18.117  -7.381  1.00 60.46           O  
ATOM   1928  N   THR   264      -9.189  17.953  -8.928  1.00 53.50           N  
ATOM   1929  CA  THR   264      -9.289  19.408  -8.951  1.00 53.50           C  
ATOM   1930  C   THR   264     -10.571  19.851  -9.651  1.00 53.50           C  
ATOM   1931  O   THR   264     -10.695  21.008 -10.058  1.00 53.50           O  
ATOM   1932  CB  THR   264      -8.074  20.041  -9.653  1.00 53.50           C  
ATOM   1933  OG1 THR   264      -7.434  19.054 -10.472  1.00 53.50           O  
ATOM   1934  CG2 THR   264      -7.067  20.572  -8.638  1.00 53.50           C  
ATOM   1935  N   GLY   265     -11.330  18.904 -10.100  1.00 43.68           N  
ATOM   1936  CA  GLY   265     -12.557  19.608 -10.438  1.00 43.68           C  
ATOM   1937  C   GLY   265     -13.132  20.396  -9.276  1.00 43.68           C  
ATOM   1938  O   GLY   265     -14.352  20.478  -9.119  1.00 43.68           O  
ATOM   1939  N   ARG   266     -12.361  20.962  -8.414  1.00 42.78           N  
ATOM   1940  CA  ARG   266     -12.603  22.209  -7.695  1.00 42.78           C  
ATOM   1941  C   ARG   266     -11.601  23.282  -8.106  1.00 42.78           C  
ATOM   1942  O   ARG   266     -11.873  24.477  -7.972  1.00 42.78           O  
ATOM   1943  CB  ARG   266     -12.535  21.980  -6.184  1.00 42.78           C  
ATOM   1944  CG  ARG   266     -13.704  21.182  -5.628  1.00 42.78           C  
ATOM   1945  CD  ARG   266     -13.544  20.908  -4.140  1.00 42.78           C  
ATOM   1946  NE  ARG   266     -14.024  22.025  -3.331  1.00 42.78           N  
ATOM   1947  CZ  ARG   266     -14.302  21.956  -2.032  1.00 42.78           C  
ATOM   1948  NH1 ARG   266     -14.150  20.817  -1.366  1.00 42.78           N  
ATOM   1949  NH2 ARG   266     -14.733  23.035  -1.393  1.00 42.78           N  
TER    1950      ARG   266                                                       
END   
