# Supplementary material for: The transformative power of transformers in protein structure prediction
Source: Proc Natl Acad Sci U S A. 2023 Jul 31;120(32):e2303499120. doi: 10.1073/pnas.2303499120 (PMC10410766; doi:10.1073/pnas.2303499120)
Supplement: Supplementary file 2 — Dataset S01 (GZ) [file pnas.2303499120.sd01.gz › SI_Data/predicted_structures/OmegaFold/T1160.pdb]

ATOM      1  N   GLY     1       7.028  23.081  -3.360  1.00 26.11           N  
ATOM      2  CA  GLY     1       6.130  22.709  -4.441  1.00 26.11           C  
ATOM      3  C   GLY     1       5.475  21.357  -4.234  1.00 26.11           C  
ATOM      4  O   GLY     1       5.837  20.620  -3.315  1.00 26.11           O  
ATOM      5  N   PRO     2       4.180  21.095  -4.170  1.00 39.92           N  
ATOM      6  CA  PRO     2       3.746  19.724  -3.893  1.00 39.92           C  
ATOM      7  C   PRO     2       4.795  18.683  -4.276  1.00 39.92           C  
ATOM      8  O   PRO     2       5.447  18.812  -5.316  1.00 39.92           O  
ATOM      9  CB  PRO     2       2.488  19.572  -4.752  1.00 39.92           C  
ATOM     10  CG  PRO     2       2.498  20.761  -5.658  1.00 39.92           C  
ATOM     11  CD  PRO     2       3.586  21.694  -5.209  1.00 39.92           C  
ATOM     12  N   MET     3       5.782  18.492  -3.469  1.00 47.74           N  
ATOM     13  CA  MET     3       6.755  17.403  -3.488  1.00 47.74           C  
ATOM     14  C   MET     3       6.372  16.350  -4.523  1.00 47.74           C  
ATOM     15  O   MET     3       5.194  16.021  -4.673  1.00 47.74           O  
ATOM     16  CB  MET     3       6.870  16.761  -2.105  1.00 47.74           C  
ATOM     17  CG  MET     3       7.769  17.526  -1.147  1.00 47.74           C  
ATOM     18  SD  MET     3       8.139  16.576   0.380  1.00 47.74           S  
ATOM     19  CE  MET     3       9.654  17.416   0.919  1.00 47.74           C  
ATOM     20  N   PRO     4       6.784  16.552  -5.818  1.00 52.27           N  
ATOM     21  CA  PRO     4       6.249  15.574  -6.768  1.00 52.27           C  
ATOM     22  C   PRO     4       5.602  14.375  -6.079  1.00 52.27           C  
ATOM     23  O   PRO     4       6.067  13.941  -5.022  1.00 52.27           O  
ATOM     24  CB  PRO     4       7.485  15.146  -7.564  1.00 52.27           C  
ATOM     25  CG  PRO     4       8.635  15.794  -6.864  1.00 52.27           C  
ATOM     26  CD  PRO     4       8.095  16.674  -5.773  1.00 52.27           C  
ATOM     27  N   GLY     5       4.360  14.389  -5.854  1.00 59.25           N  
ATOM     28  CA  GLY     5       3.413  13.285  -5.866  1.00 59.25           C  
ATOM     29  C   GLY     5       4.064  11.938  -5.612  1.00 59.25           C  
ATOM     30  O   GLY     5       4.595  11.316  -6.534  1.00 59.25           O  
ATOM     31  N   LYS     6       4.766  11.765  -4.599  1.00 73.19           N  
ATOM     32  CA  LYS     6       5.443  10.535  -4.199  1.00 73.19           C  
ATOM     33  C   LYS     6       4.518   9.329  -4.334  1.00 73.19           C  
ATOM     34  O   LYS     6       3.390   9.346  -3.838  1.00 73.19           O  
ATOM     35  CB  LYS     6       5.952  10.645  -2.761  1.00 73.19           C  
ATOM     36  CG  LYS     6       7.083  11.647  -2.580  1.00 73.19           C  
ATOM     37  CD  LYS     6       7.594  11.661  -1.145  1.00 73.19           C  
ATOM     38  CE  LYS     6       8.642  12.746  -0.934  1.00 73.19           C  
ATOM     39  NZ  LYS     6       9.179  12.733   0.460  1.00 73.19           N  
ATOM     40  N   LYS     7       4.449   8.783  -5.490  1.00 80.35           N  
ATOM     41  CA  LYS     7       3.707   7.530  -5.588  1.00 80.35           C  
ATOM     42  C   LYS     7       4.623   6.329  -5.368  1.00 80.35           C  
ATOM     43  O   LYS     7       5.831   6.413  -5.600  1.00 80.35           O  
ATOM     44  CB  LYS     7       3.016   7.420  -6.948  1.00 80.35           C  
ATOM     45  CG  LYS     7       3.976   7.338  -8.125  1.00 80.35           C  
ATOM     46  CD  LYS     7       3.231   7.199  -9.446  1.00 80.35           C  
ATOM     47  CE  LYS     7       4.190   7.134 -10.627  1.00 80.35           C  
ATOM     48  NZ  LYS     7       3.465   6.969 -11.922  1.00 80.35           N  
ATOM     49  N   VAL     8       4.135   5.429  -4.684  1.00 82.99           N  
ATOM     50  CA  VAL     8       4.836   4.161  -4.515  1.00 82.99           C  
ATOM     51  C   VAL     8       4.409   3.184  -5.608  1.00 82.99           C  
ATOM     52  O   VAL     8       3.216   2.937  -5.797  1.00 82.99           O  
ATOM     53  CB  VAL     8       4.573   3.548  -3.121  1.00 82.99           C  
ATOM     54  CG1 VAL     8       5.232   2.175  -3.001  1.00 82.99           C  
ATOM     55  CG2 VAL     8       5.078   4.484  -2.024  1.00 82.99           C  
ATOM     56  N   VAL     9       5.276   2.735  -6.410  1.00 86.41           N  
ATOM     57  CA  VAL     9       5.039   1.735  -7.445  1.00 86.41           C  
ATOM     58  C   VAL     9       5.588   0.383  -6.994  1.00 86.41           C  
ATOM     59  O   VAL     9       6.785   0.251  -6.727  1.00 86.41           O  
ATOM     60  CB  VAL     9       5.678   2.148  -8.790  1.00 86.41           C  
ATOM     61  CG1 VAL     9       5.371   1.115  -9.873  1.00 86.41           C  
ATOM     62  CG2 VAL     9       5.186   3.531  -9.212  1.00 86.41           C  
ATOM     63  N   ALA    10       4.675  -0.545  -6.820  1.00 86.77           N  
ATOM     64  CA  ALA    10       5.077  -1.864  -6.339  1.00 86.77           C  
ATOM     65  C   ALA    10       4.210  -2.960  -6.954  1.00 86.77           C  
ATOM     66  O   ALA    10       3.207  -2.671  -7.611  1.00 86.77           O  
ATOM     67  CB  ALA    10       5.001  -1.922  -4.815  1.00 86.77           C  
ATOM     68  N   ARG    11       4.615  -4.158  -6.938  1.00 90.73           N  
ATOM     69  CA  ARG    11       3.858  -5.318  -7.396  1.00 90.73           C  
ATOM     70  C   ARG    11       2.908  -5.816  -6.311  1.00 90.73           C  
ATOM     71  O   ARG    11       3.249  -5.802  -5.126  1.00 90.73           O  
ATOM     72  CB  ARG    11       4.803  -6.444  -7.821  1.00 90.73           C  
ATOM     73  CG  ARG    11       5.654  -6.108  -9.036  1.00 90.73           C  
ATOM     74  CD  ARG    11       6.633  -7.226  -9.365  1.00 90.73           C  
ATOM     75  NE  ARG    11       7.475  -6.885 -10.508  1.00 90.73           N  
ATOM     76  CZ  ARG    11       8.463  -7.644 -10.974  1.00 90.73           C  
ATOM     77  NH1 ARG    11       8.752  -8.807 -10.402  1.00 90.73           N  
ATOM     78  NH2 ARG    11       9.167  -7.238 -12.021  1.00 90.73           N  
ATOM     79  N   VAL    12       1.793  -6.205  -6.732  1.00 88.68           N  
ATOM     80  CA  VAL    12       0.793  -6.719  -5.802  1.00 88.68           C  
ATOM     81  C   VAL    12       1.155  -8.144  -5.388  1.00 88.68           C  
ATOM     82  O   VAL    12       1.498  -8.974  -6.234  1.00 88.68           O  
ATOM     83  CB  VAL    12      -0.624  -6.686  -6.417  1.00 88.68           C  
ATOM     84  CG1 VAL    12      -1.640  -7.316  -5.466  1.00 88.68           C  
ATOM     85  CG2 VAL    12      -1.024  -5.253  -6.759  1.00 88.68           C  
ATOM     86  N   ALA    13       1.267  -8.337  -4.128  1.00 90.49           N  
ATOM     87  CA  ALA    13       1.469  -9.667  -3.560  1.00 90.49           C  
ATOM     88  C   ALA    13       0.165 -10.225  -2.995  1.00 90.49           C  
ATOM     89  O   ALA    13      -0.788  -9.478  -2.764  1.00 90.49           O  
ATOM     90  CB  ALA    13       2.541  -9.625  -2.473  1.00 90.49           C  
ATOM     91  N   GLU    14       0.118 -11.519  -2.951  1.00 93.48           N  
ATOM     92  CA  GLU    14      -1.057 -12.135  -2.342  1.00 93.48           C  
ATOM     93  C   GLU    14      -1.342 -11.539  -0.967  1.00 93.48           C  
ATOM     94  O   GLU    14      -0.416 -11.218  -0.219  1.00 93.48           O  
ATOM     95  CB  GLU    14      -0.872 -13.651  -2.230  1.00 93.48           C  
ATOM     96  CG  GLU    14      -1.139 -14.400  -3.528  1.00 93.48           C  
ATOM     97  CD  GLU    14      -1.024 -15.909  -3.384  1.00 93.48           C  
ATOM     98  OE1 GLU    14      -1.369 -16.639  -4.342  1.00 93.48           O  
ATOM     99  OE2 GLU    14      -0.587 -16.366  -2.304  1.00 93.48           O  
ATOM    100  N   ALA    15      -2.601 -11.384  -0.698  1.00 91.81           N  
ATOM    101  CA  ALA    15      -3.008 -10.857   0.603  1.00 91.81           C  
ATOM    102  C   ALA    15      -2.663 -11.834   1.723  1.00 91.81           C  
ATOM    103  O   ALA    15      -2.631 -13.048   1.508  1.00 91.81           O  
ATOM    104  CB  ALA    15      -4.504 -10.552   0.608  1.00 91.81           C  
ATOM    105  N   ARG    16      -2.368 -11.261   2.866  1.00 92.73           N  
ATOM    106  CA  ARG    16      -2.248 -12.104   4.051  1.00 92.73           C  
ATOM    107  C   ARG    16      -3.592 -12.723   4.421  1.00 92.73           C  
ATOM    108  O   ARG    16      -4.646 -12.159   4.117  1.00 92.73           O  
ATOM    109  CB  ARG    16      -1.700 -11.299   5.231  1.00 92.73           C  
ATOM    110  CG  ARG    16      -0.287 -10.778   5.017  1.00 92.73           C  
ATOM    111  CD  ARG    16       0.227 -10.025   6.236  1.00 92.73           C  
ATOM    112  NE  ARG    16       1.570  -9.496   6.016  1.00 92.73           N  
ATOM    113  CZ  ARG    16       2.255  -8.775   6.899  1.00 92.73           C  
ATOM    114  NH1 ARG    16       1.732  -8.480   8.084  1.00 92.73           N  
ATOM    115  NH2 ARG    16       3.470  -8.344   6.596  1.00 92.73           N  
ATOM    116  N   ALA    17      -3.584 -13.903   5.026  1.00 95.45           N  
ATOM    117  CA  ALA    17      -4.811 -14.610   5.386  1.00 95.45           C  
ATOM    118  C   ALA    17      -5.737 -13.717   6.207  1.00 95.45           C  
ATOM    119  O   ALA    17      -6.957 -13.744   6.025  1.00 95.45           O  
ATOM    120  CB  ALA    17      -4.483 -15.885   6.159  1.00 95.45           C  
ATOM    121  N   GLU    18      -5.095 -12.832   6.965  1.00 93.85           N  
ATOM    122  CA  GLU    18      -5.896 -12.003   7.860  1.00 93.85           C  
ATOM    123  C   GLU    18      -6.565 -10.859   7.103  1.00 93.85           C  
ATOM    124  O   GLU    18      -7.490 -10.226   7.614  1.00 93.85           O  
ATOM    125  CB  GLU    18      -5.032 -11.447   8.996  1.00 93.85           C  
ATOM    126  CG  GLU    18      -4.321 -12.519   9.808  1.00 93.85           C  
ATOM    127  CD  GLU    18      -2.990 -12.944   9.206  1.00 93.85           C  
ATOM    128  OE1 GLU    18      -2.350 -13.875   9.744  1.00 93.85           O  
ATOM    129  OE2 GLU    18      -2.585 -12.339   8.188  1.00 93.85           O  
ATOM    130  N   ASP    19      -6.051 -10.609   6.009  1.00 92.43           N  
ATOM    131  CA  ASP    19      -6.547  -9.468   5.245  1.00 92.43           C  
ATOM    132  C   ASP    19      -7.645  -9.894   4.273  1.00 92.43           C  
ATOM    133  O   ASP    19      -8.373  -9.051   3.743  1.00 92.43           O  
ATOM    134  CB  ASP    19      -5.404  -8.792   4.486  1.00 92.43           C  
ATOM    135  CG  ASP    19      -4.369  -8.168   5.405  1.00 92.43           C  
ATOM    136  OD1 ASP    19      -4.719  -7.767   6.535  1.00 92.43           O  
ATOM    137  OD2 ASP    19      -3.192  -8.073   4.993  1.00 92.43           O  
ATOM    138  N   VAL    20      -7.703 -11.199   4.051  1.00 93.55           N  
ATOM    139  CA  VAL    20      -8.657 -11.672   3.053  1.00 93.55           C  
ATOM    140  C   VAL    20     -10.071 -11.252   3.450  1.00 93.55           C  
ATOM    141  O   VAL    20     -10.507 -11.502   4.576  1.00 93.55           O  
ATOM    142  CB  VAL    20      -8.586 -13.206   2.882  1.00 93.55           C  
ATOM    143  CG1 VAL    20      -9.635 -13.687   1.880  1.00 93.55           C  
ATOM    144  CG2 VAL    20      -7.186 -13.628   2.438  1.00 93.55           C  
ATOM    145  N   GLY    21     -10.703 -10.494   2.653  1.00 93.66           N  
ATOM    146  CA  GLY    21     -12.075 -10.074   2.892  1.00 93.66           C  
ATOM    147  C   GLY    21     -12.176  -8.713   3.553  1.00 93.66           C  
ATOM    148  O   GLY    21     -13.277  -8.197   3.758  1.00 93.66           O  
ATOM    149  N   LYS    22     -10.926  -8.237   3.825  1.00 91.56           N  
ATOM    150  CA  LYS    22     -10.861  -6.902   4.412  1.00 91.56           C  
ATOM    151  C   LYS    22     -10.400  -5.872   3.385  1.00 91.56           C  
ATOM    152  O   LYS    22      -9.763  -6.222   2.389  1.00 91.56           O  
ATOM    153  CB  LYS    22      -9.925  -6.891   5.621  1.00 91.56           C  
ATOM    154  CG  LYS    22     -10.358  -7.818   6.748  1.00 91.56           C  
ATOM    155  CD  LYS    22      -9.407  -7.738   7.934  1.00 91.56           C  
ATOM    156  CE  LYS    22      -9.842  -8.662   9.064  1.00 91.56           C  
ATOM    157  NZ  LYS    22      -8.886  -8.623  10.211  1.00 91.56           N  
ATOM    158  N   ARG    23     -10.838  -4.733   3.464  1.00 91.17           N  
ATOM    159  CA  ARG    23     -10.387  -3.659   2.585  1.00 91.17           C  
ATOM    160  C   ARG    23      -9.104  -3.023   3.112  1.00 91.17           C  
ATOM    161  O   ARG    23      -9.088  -1.839   3.454  1.00 91.17           O  
ATOM    162  CB  ARG    23     -11.476  -2.595   2.434  1.00 91.17           C  
ATOM    163  CG  ARG    23     -12.676  -3.053   1.620  1.00 91.17           C  
ATOM    164  CD  ARG    23     -13.692  -1.934   1.436  1.00 91.17           C  
ATOM    165  NE  ARG    23     -14.751  -2.317   0.506  1.00 91.17           N  
ATOM    166  CZ  ARG    23     -15.753  -1.525   0.131  1.00 91.17           C  
ATOM    167  NH1 ARG    23     -15.851  -0.287   0.601  1.00 91.17           N  
ATOM    168  NH2 ARG    23     -16.663  -1.975  -0.721  1.00 91.17           N  
ATOM    169  N   VAL    24      -8.051  -3.783   3.348  1.00 91.30           N  
ATOM    170  CA  VAL    24      -6.794  -3.300   3.911  1.00 91.30           C  
ATOM    171  C   VAL    24      -5.643  -3.627   2.963  1.00 91.30           C  
ATOM    172  O   VAL    24      -5.624  -4.693   2.344  1.00 91.30           O  
ATOM    173  CB  VAL    24      -6.526  -3.910   5.305  1.00 91.30           C  
ATOM    174  CG1 VAL    24      -5.160  -3.474   5.832  1.00 91.30           C  
ATOM    175  CG2 VAL    24      -7.631  -3.513   6.283  1.00 91.30           C  
ATOM    176  N   VAL    25      -4.811  -2.721   2.721  1.00 89.97           N  
ATOM    177  CA  VAL    25      -3.551  -2.865   1.999  1.00 89.97           C  
ATOM    178  C   VAL    25      -2.383  -2.555   2.932  1.00 89.97           C  
ATOM    179  O   VAL    25      -2.388  -1.536   3.626  1.00 89.97           O  
ATOM    180  CB  VAL    25      -3.500  -1.947   0.757  1.00 89.97           C  
ATOM    181  CG1 VAL    25      -2.157  -2.082   0.041  1.00 89.97           C  
ATOM    182  CG2 VAL    25      -4.651  -2.272  -0.193  1.00 89.97           C  
ATOM    183  N   ARG    26      -1.369  -3.392   3.028  1.00 90.66           N  
ATOM    184  CA  ARG    26      -0.196  -3.148   3.862  1.00 90.66           C  
ATOM    185  C   ARG    26       0.916  -2.480   3.061  1.00 90.66           C  
ATOM    186  O   ARG    26       1.306  -2.972   2.000  1.00 90.66           O  
ATOM    187  CB  ARG    26       0.311  -4.455   4.473  1.00 90.66           C  
ATOM    188  CG  ARG    26      -0.647  -5.079   5.476  1.00 90.66           C  
ATOM    189  CD  ARG    26      -0.041  -6.304   6.148  1.00 90.66           C  
ATOM    190  NE  ARG    26      -0.906  -6.822   7.203  1.00 90.66           N  
ATOM    191  CZ  ARG    26      -0.625  -7.876   7.965  1.00 90.66           C  
ATOM    192  NH1 ARG    26       0.509  -8.547   7.801  1.00 90.66           N  
ATOM    193  NH2 ARG    26      -1.484  -8.262   8.897  1.00 90.66           N  
ATOM    194  N   VAL    27       1.189  -1.369   3.492  1.00 90.90           N  
ATOM    195  CA  VAL    27       2.306  -0.624   2.919  1.00 90.90           C  
ATOM    196  C   VAL    27       3.388  -0.418   3.976  1.00 90.90           C  
ATOM    197  O   VAL    27       3.088  -0.067   5.120  1.00 90.90           O  
ATOM    198  CB  VAL    27       1.847   0.738   2.352  1.00 90.90           C  
ATOM    199  CG1 VAL    27       3.005   1.450   1.654  1.00 90.90           C  
ATOM    200  CG2 VAL    27       0.674   0.550   1.392  1.00 90.90           C  
ATOM    201  N   ASP    28       4.616  -0.728   3.606  1.00 91.82           N  
ATOM    202  CA  ASP    28       5.741  -0.573   4.523  1.00 91.82           C  
ATOM    203  C   ASP    28       5.794   0.843   5.092  1.00 91.82           C  
ATOM    204  O   ASP    28       5.435   1.806   4.411  1.00 91.82           O  
ATOM    205  CB  ASP    28       7.058  -0.906   3.818  1.00 91.82           C  
ATOM    206  CG  ASP    28       8.271  -0.734   4.716  1.00 91.82           C  
ATOM    207  OD1 ASP    28       8.502  -1.587   5.600  1.00 91.82           O  
ATOM    208  OD2 ASP    28       9.000   0.266   4.540  1.00 91.82           O  
ATOM    209  N   LYS    29       6.158   0.980   6.305  1.00 94.09           N  
ATOM    210  CA  LYS    29       6.219   2.243   7.034  1.00 94.09           C  
ATOM    211  C   LYS    29       6.997   3.295   6.248  1.00 94.09           C  
ATOM    212  O   LYS    29       6.569   4.447   6.150  1.00 94.09           O  
ATOM    213  CB  LYS    29       6.855   2.040   8.410  1.00 94.09           C  
ATOM    214  CG  LYS    29       6.921   3.304   9.254  1.00 94.09           C  
ATOM    215  CD  LYS    29       7.531   3.030  10.623  1.00 94.09           C  
ATOM    216  CE  LYS    29       7.616   4.299  11.461  1.00 94.09           C  
ATOM    217  NZ  LYS    29       8.198   4.032  12.811  1.00 94.09           N  
ATOM    218  N   ALA    30       8.147   2.887   5.669  1.00 93.01           N  
ATOM    219  CA  ALA    30       8.967   3.829   4.912  1.00 93.01           C  
ATOM    220  C   ALA    30       8.222   4.340   3.682  1.00 93.01           C  
ATOM    221  O   ALA    30       8.291   5.527   3.354  1.00 93.01           O  
ATOM    222  CB  ALA    30      10.284   3.177   4.500  1.00 93.01           C  
ATOM    223  N   GLU    31       7.473   3.464   3.121  1.00 91.39           N  
ATOM    224  CA  GLU    31       6.735   3.838   1.919  1.00 91.39           C  
ATOM    225  C   GLU    31       5.568   4.764   2.253  1.00 91.39           C  
ATOM    226  O   GLU    31       5.296   5.718   1.521  1.00 91.39           O  
ATOM    227  CB  GLU    31       6.226   2.592   1.190  1.00 91.39           C  
ATOM    228  CG  GLU    31       7.332   1.733   0.594  1.00 91.39           C  
ATOM    229  CD  GLU    31       6.811   0.513  -0.148  1.00 91.39           C  
ATOM    230  OE1 GLU    31       7.540  -0.033  -1.007  1.00 91.39           O  
ATOM    231  OE2 GLU    31       5.662   0.100   0.131  1.00 91.39           O  
ATOM    232  N   ARG    32       5.024   4.551   3.358  1.00 92.67           N  
ATOM    233  CA  ARG    32       3.925   5.419   3.768  1.00 92.67           C  
ATOM    234  C   ARG    32       4.414   6.842   4.015  1.00 92.67           C  
ATOM    235  O   ARG    32       3.756   7.808   3.622  1.00 92.67           O  
ATOM    236  CB  ARG    32       3.248   4.872   5.027  1.00 92.67           C  
ATOM    237  CG  ARG    32       2.554   3.535   4.821  1.00 92.67           C  
ATOM    238  CD  ARG    32       1.518   3.265   5.903  1.00 92.67           C  
ATOM    239  NE  ARG    32       2.076   3.441   7.241  1.00 92.67           N  
ATOM    240  CZ  ARG    32       2.714   2.495   7.927  1.00 92.67           C  
ATOM    241  NH1 ARG    32       2.886   1.283   7.412  1.00 92.67           N  
ATOM    242  NH2 ARG    32       3.182   2.764   9.138  1.00 92.67           N  
ATOM    243  N   ALA    33       5.540   6.849   4.677  1.00 92.48           N  
ATOM    244  CA  ALA    33       6.098   8.163   4.986  1.00 92.48           C  
ATOM    245  C   ALA    33       6.386   8.950   3.711  1.00 92.48           C  
ATOM    246  O   ALA    33       6.194  10.168   3.668  1.00 92.48           O  
ATOM    247  CB  ALA    33       7.370   8.020   5.818  1.00 92.48           C  
ATOM    248  N   LYS    34       6.660   8.226   2.685  1.00 89.75           N  
ATOM    249  CA  LYS    34       7.023   8.863   1.422  1.00 89.75           C  
ATOM    250  C   LYS    34       5.814   9.538   0.780  1.00 89.75           C  
ATOM    251  O   LYS    34       5.936  10.619   0.200  1.00 89.75           O  
ATOM    252  CB  LYS    34       7.625   7.840   0.458  1.00 89.75           C  
ATOM    253  CG  LYS    34       9.034   7.398   0.824  1.00 89.75           C  
ATOM    254  CD  LYS    34       9.588   6.402  -0.186  1.00 89.75           C  
ATOM    255  CE  LYS    34      10.949   5.868   0.242  1.00 89.75           C  
ATOM    256  NZ  LYS    34      11.459   4.830  -0.703  1.00 89.75           N  
ATOM    257  N   VAL    35       4.643   8.906   0.958  1.00 89.52           N  
ATOM    258  CA  VAL    35       3.490   9.440   0.241  1.00 89.52           C  
ATOM    259  C   VAL    35       2.551  10.141   1.220  1.00 89.52           C  
ATOM    260  O   VAL    35       1.516  10.680   0.821  1.00 89.52           O  
ATOM    261  CB  VAL    35       2.732   8.331  -0.523  1.00 89.52           C  
ATOM    262  CG1 VAL    35       3.574   7.803  -1.683  1.00 89.52           C  
ATOM    263  CG2 VAL    35       2.351   7.197   0.425  1.00 89.52           C  
ATOM    264  N   GLY    36       2.934  10.051   2.520  1.00 91.11           N  
ATOM    265  CA  GLY    36       2.189  10.808   3.514  1.00 91.11           C  
ATOM    266  C   GLY    36       0.903  10.128   3.941  1.00 91.11           C  
ATOM    267  O   GLY    36      -0.123  10.787   4.123  1.00 91.11           O  
ATOM    268  N   VAL    37       0.861   8.806   3.838  1.00 91.92           N  
ATOM    269  CA  VAL    37      -0.333   8.105   4.297  1.00 91.92           C  
ATOM    270  C   VAL    37      -0.079   7.499   5.675  1.00 91.92           C  
ATOM    271  O   VAL    37       1.069   7.240   6.044  1.00 91.92           O  
ATOM    272  CB  VAL    37      -0.763   7.004   3.302  1.00 91.92           C  
ATOM    273  CG1 VAL    37      -1.150   7.614   1.956  1.00 91.92           C  
ATOM    274  CG2 VAL    37       0.356   5.979   3.125  1.00 91.92           C  
ATOM    275  N   LYS    38      -1.103   7.385   6.496  1.00 93.83           N  
ATOM    276  CA  LYS    38      -1.055   6.739   7.805  1.00 93.83           C  
ATOM    277  C   LYS    38      -1.909   5.475   7.825  1.00 93.83           C  
ATOM    278  O   LYS    38      -2.768   5.285   6.961  1.00 93.83           O  
ATOM    279  CB  LYS    38      -1.520   7.703   8.897  1.00 93.83           C  
ATOM    280  CG  LYS    38      -0.712   8.991   8.971  1.00 93.83           C  
ATOM    281  CD  LYS    38      -1.282   9.949  10.009  1.00 93.83           C  
ATOM    282  CE  LYS    38      -0.544  11.281  10.006  1.00 93.83           C  
ATOM    283  NZ  LYS    38      -1.149  12.252  10.965  1.00 93.83           N  
ATOM    284  N   VAL    39      -1.660   4.664   8.839  1.00 94.48           N  
ATOM    285  CA  VAL    39      -2.507   3.491   9.031  1.00 94.48           C  
ATOM    286  C   VAL    39      -3.950   3.930   9.271  1.00 94.48           C  
ATOM    287  O   VAL    39      -4.211   4.796  10.109  1.00 94.48           O  
ATOM    288  CB  VAL    39      -2.012   2.620  10.207  1.00 94.48           C  
ATOM    289  CG1 VAL    39      -2.983   1.471  10.474  1.00 94.48           C  
ATOM    290  CG2 VAL    39      -0.611   2.083   9.919  1.00 94.48           C  
ATOM    291  N   GLY    40      -4.853   3.504   8.433  1.00 93.74           N  
ATOM    292  CA  GLY    40      -6.260   3.849   8.559  1.00 93.74           C  
ATOM    293  C   GLY    40      -6.757   4.748   7.443  1.00 93.74           C  
ATOM    294  O   GLY    40      -7.964   4.931   7.277  1.00 93.74           O  
ATOM    295  N   ASP    41      -5.801   5.325   6.728  1.00 93.83           N  
ATOM    296  CA  ASP    41      -6.182   6.141   5.579  1.00 93.83           C  
ATOM    297  C   ASP    41      -6.796   5.282   4.476  1.00 93.83           C  
ATOM    298  O   ASP    41      -6.385   4.139   4.270  1.00 93.83           O  
ATOM    299  CB  ASP    41      -4.972   6.906   5.039  1.00 93.83           C  
ATOM    300  CG  ASP    41      -4.556   8.063   5.930  1.00 93.83           C  
ATOM    301  OD1 ASP    41      -5.292   8.392   6.885  1.00 93.83           O  
ATOM    302  OD2 ASP    41      -3.485   8.653   5.672  1.00 93.83           O  
ATOM    303  N   VAL    42      -7.774   5.821   3.866  1.00 92.10           N  
ATOM    304  CA  VAL    42      -8.332   5.157   2.693  1.00 92.10           C  
ATOM    305  C   VAL    42      -7.539   5.551   1.449  1.00 92.10           C  
ATOM    306  O   VAL    42      -7.380   6.738   1.156  1.00 92.10           O  
ATOM    307  CB  VAL    42      -9.826   5.502   2.503  1.00 92.10           C  
ATOM    308  CG1 VAL    42     -10.381   4.829   1.249  1.00 92.10           C  
ATOM    309  CG2 VAL    42     -10.629   5.090   3.735  1.00 92.10           C  
ATOM    310  N   VAL    43      -6.955   4.627   0.821  1.00 89.64           N  
ATOM    311  CA  VAL    43      -6.131   4.881  -0.356  1.00 89.64           C  
ATOM    312  C   VAL    43      -6.710   4.143  -1.561  1.00 89.64           C  
ATOM    313  O   VAL    43      -7.535   3.240  -1.406  1.00 89.64           O  
ATOM    314  CB  VAL    43      -4.664   4.454  -0.124  1.00 89.64           C  
ATOM    315  CG1 VAL    43      -4.035   5.271   1.003  1.00 89.64           C  
ATOM    316  CG2 VAL    43      -4.587   2.960   0.188  1.00 89.64           C  
ATOM    317  N   GLU    44      -6.405   4.497  -2.866  1.00 89.29           N  
ATOM    318  CA  GLU    44      -6.809   3.876  -4.124  1.00 89.29           C  
ATOM    319  C   GLU    44      -5.658   3.088  -4.745  1.00 89.29           C  
ATOM    320  O   GLU    44      -4.526   3.573  -4.801  1.00 89.29           O  
ATOM    321  CB  GLU    44      -7.313   4.934  -5.109  1.00 89.29           C  
ATOM    322  CG  GLU    44      -7.984   4.353  -6.345  1.00 89.29           C  
ATOM    323  CD  GLU    44      -8.566   5.414  -7.266  1.00 89.29           C  
ATOM    324  OE1 GLU    44      -9.240   5.054  -8.258  1.00 89.29           O  
ATOM    325  OE2 GLU    44      -8.345   6.615  -6.995  1.00 89.29           O  
ATOM    326  N   VAL    45      -5.879   1.867  -5.157  1.00 86.98           N  
ATOM    327  CA  VAL    45      -4.929   1.046  -5.902  1.00 86.98           C  
ATOM    328  C   VAL    45      -5.185   1.190  -7.400  1.00 86.98           C  
ATOM    329  O   VAL    45      -6.302   0.961  -7.870  1.00 86.98           O  
ATOM    330  CB  VAL    45      -5.015  -0.439  -5.486  1.00 86.98           C  
ATOM    331  CG1 VAL    45      -4.039  -1.285  -6.302  1.00 86.98           C  
ATOM    332  CG2 VAL    45      -4.740  -0.592  -3.992  1.00 86.98           C  
ATOM    333  N   LYS    46      -4.300   1.680  -8.141  1.00 86.90           N  
ATOM    334  CA  LYS    46      -4.414   1.896  -9.580  1.00 86.90           C  
ATOM    335  C   LYS    46      -3.347   1.113 -10.340  1.00 86.90           C  
ATOM    336  O   LYS    46      -2.201   1.023  -9.895  1.00 86.90           O  
ATOM    337  CB  LYS    46      -4.304   3.386  -9.910  1.00 86.90           C  
ATOM    338  CG  LYS    46      -5.460   4.223  -9.382  1.00 86.90           C  
ATOM    339  CD  LYS    46      -5.307   5.690  -9.763  1.00 86.90           C  
ATOM    340  CE  LYS    46      -6.454   6.532  -9.221  1.00 86.90           C  
ATOM    341  NZ  LYS    46      -6.256   7.986  -9.503  1.00 86.90           N  
ATOM    342  N   LYS    47      -3.753   0.405 -11.463  1.00 88.32           N  
ATOM    343  CA  LYS    47      -2.775  -0.258 -12.320  1.00 88.32           C  
ATOM    344  C   LYS    47      -1.932   0.761 -13.081  1.00 88.32           C  
ATOM    345  O   LYS    47      -2.469   1.690 -13.688  1.00 88.32           O  
ATOM    346  CB  LYS    47      -3.474  -1.199 -13.303  1.00 88.32           C  
ATOM    347  CG  LYS    47      -2.521  -2.066 -14.112  1.00 88.32           C  
ATOM    348  CD  LYS    47      -3.275  -2.991 -15.060  1.00 88.32           C  
ATOM    349  CE  LYS    47      -2.337  -3.653 -16.060  1.00 88.32           C  
ATOM    350  NZ  LYS    47      -3.068  -4.581 -16.975  1.00 88.32           N  
ATOM    351  N   VAL    48      -0.667   0.714 -12.847  1.00 84.38           N  
ATOM    352  CA  VAL    48       0.232   1.611 -13.565  1.00 84.38           C  
ATOM    353  C   VAL    48       0.510   1.055 -14.960  1.00 84.38           C  
ATOM    354  O   VAL    48       0.629  -0.160 -15.139  1.00 84.38           O  
ATOM    355  CB  VAL    48       1.559   1.817 -12.800  1.00 84.38           C  
ATOM    356  CG1 VAL    48       2.484   2.760 -13.567  1.00 84.38           C  
ATOM    357  CG2 VAL    48       1.286   2.355 -11.397  1.00 84.38           C  
TER     358      VAL    48                                                       
END   
