# Supplementary material for: The transformative power of transformers in protein structure prediction
Source: Proc Natl Acad Sci U S A. 2023 Jul 31;120(32):e2303499120. doi: 10.1073/pnas.2303499120 (PMC10410766; doi:10.1073/pnas.2303499120)
Supplement: Supplementary file 2 — Dataset S01 (GZ) [file pnas.2303499120.sd01.gz › SI_Data/predicted_structures/OmegaFold/T1174.pdb]

ATOM      1  N   SER     1      14.449  29.035  55.860  1.00 53.80           N  
ATOM      2  CA  SER     1      14.926  29.427  54.538  1.00 53.80           C  
ATOM      3  C   SER     1      15.829  30.653  54.617  1.00 53.80           C  
ATOM      4  O   SER     1      15.723  31.450  55.551  1.00 53.80           O  
ATOM      5  CB  SER     1      13.747  29.711  53.605  1.00 53.80           C  
ATOM      6  OG  SER     1      12.866  30.658  54.183  1.00 53.80           O  
ATOM      7  N   ALA     2      16.984  30.603  53.903  1.00 69.88           N  
ATOM      8  CA  ALA     2      17.772  31.825  53.759  1.00 69.88           C  
ATOM      9  C   ALA     2      16.915  32.971  53.230  1.00 69.88           C  
ATOM     10  O   ALA     2      17.072  34.118  53.654  1.00 69.88           O  
ATOM     11  CB  ALA     2      18.963  31.583  52.834  1.00 69.88           C  
ATOM     12  N   LEU     3      15.887  32.664  52.401  1.00 73.09           N  
ATOM     13  CA  LEU     3      14.903  33.618  51.902  1.00 73.09           C  
ATOM     14  C   LEU     3      13.538  32.958  51.741  1.00 73.09           C  
ATOM     15  O   LEU     3      13.414  31.936  51.063  1.00 73.09           O  
ATOM     16  CB  LEU     3      15.359  34.208  50.565  1.00 73.09           C  
ATOM     17  CG  LEU     3      14.389  35.176  49.885  1.00 73.09           C  
ATOM     18  CD1 LEU     3      14.302  36.479  50.672  1.00 73.09           C  
ATOM     19  CD2 LEU     3      14.818  35.442  48.447  1.00 73.09           C  
ATOM     20  N   HIS     4      12.669  33.294  52.636  1.00 66.83           N  
ATOM     21  CA  HIS     4      11.280  32.866  52.517  1.00 66.83           C  
ATOM     22  C   HIS     4      10.378  34.029  52.119  1.00 66.83           C  
ATOM     23  O   HIS     4      10.258  35.009  52.858  1.00 66.83           O  
ATOM     24  CB  HIS     4      10.795  32.251  53.831  1.00 66.83           C  
ATOM     25  CG  HIS     4       9.347  31.876  53.819  1.00 66.83           C  
ATOM     26  ND1 HIS     4       8.914  30.586  53.601  1.00 66.83           N  
ATOM     27  CD2 HIS     4       8.233  32.624  54.001  1.00 66.83           C  
ATOM     28  CE1 HIS     4       7.592  30.557  53.649  1.00 66.83           C  
ATOM     29  NE2 HIS     4       7.155  31.781  53.890  1.00 66.83           N  
ATOM     30  N   VAL     5      10.002  34.029  50.820  1.00 71.29           N  
ATOM     31  CA  VAL     5       9.027  34.985  50.305  1.00 71.29           C  
ATOM     32  C   VAL     5       7.687  34.288  50.082  1.00 71.29           C  
ATOM     33  O   VAL     5       7.615  33.277  49.379  1.00 71.29           O  
ATOM     34  CB  VAL     5       9.513  35.639  48.991  1.00 71.29           C  
ATOM     35  CG1 VAL     5       8.490  36.654  48.483  1.00 71.29           C  
ATOM     36  CG2 VAL     5      10.873  36.303  49.197  1.00 71.29           C  
ATOM     37  N   GLU     6       6.839  34.505  51.008  1.00 65.14           N  
ATOM     38  CA  GLU     6       5.486  33.981  50.854  1.00 65.14           C  
ATOM     39  C   GLU     6       4.467  35.110  50.734  1.00 65.14           C  
ATOM     40  O   GLU     6       4.599  36.145  51.391  1.00 65.14           O  
ATOM     41  CB  GLU     6       5.125  33.069  52.030  1.00 65.14           C  
ATOM     42  CG  GLU     6       3.712  32.509  51.963  1.00 65.14           C  
ATOM     43  CD  GLU     6       3.351  31.644  53.161  1.00 65.14           C  
ATOM     44  OE1 GLU     6       2.241  31.066  53.180  1.00 65.14           O  
ATOM     45  OE2 GLU     6       4.185  31.545  54.088  1.00 65.14           O  
ATOM     46  N   ARG     7       3.492  34.865  49.835  1.00 65.86           N  
ATOM     47  CA  ARG     7       2.348  35.751  49.646  1.00 65.86           C  
ATOM     48  C   ARG     7       1.149  35.279  50.461  1.00 65.86           C  
ATOM     49  O   ARG     7       0.693  34.144  50.305  1.00 65.86           O  
ATOM     50  CB  ARG     7       1.974  35.838  48.165  1.00 65.86           C  
ATOM     51  CG  ARG     7       0.904  36.874  47.859  1.00 65.86           C  
ATOM     52  CD  ARG     7       0.574  36.923  46.374  1.00 65.86           C  
ATOM     53  NE  ARG     7      -0.046  35.682  45.918  1.00 65.86           N  
ATOM     54  CZ  ARG     7      -0.821  35.573  44.842  1.00 65.86           C  
ATOM     55  NH1 ARG     7      -1.086  36.633  44.087  1.00 65.86           N  
ATOM     56  NH2 ARG     7      -1.334  34.395  44.518  1.00 65.86           N  
ATOM     57  N   THR     8       0.382  36.205  51.254  1.00 66.27           N  
ATOM     58  CA  THR     8      -0.795  35.747  51.983  1.00 66.27           C  
ATOM     59  C   THR     8      -2.035  36.525  51.551  1.00 66.27           C  
ATOM     60  O   THR     8      -3.154  36.189  51.946  1.00 66.27           O  
ATOM     61  CB  THR     8      -0.601  35.888  53.504  1.00 66.27           C  
ATOM     62  OG1 THR     8      -0.202  37.231  53.806  1.00 66.27           O  
ATOM     63  CG2 THR     8       0.467  34.925  54.013  1.00 66.27           C  
ATOM     64  N   GLN     9      -1.775  37.540  50.739  1.00 64.79           N  
ATOM     65  CA  GLN     9      -2.928  38.300  50.266  1.00 64.79           C  
ATOM     66  C   GLN     9      -2.808  38.612  48.778  1.00 64.79           C  
ATOM     67  O   GLN     9      -1.732  38.466  48.192  1.00 64.79           O  
ATOM     68  CB  GLN     9      -3.081  39.596  51.064  1.00 64.79           C  
ATOM     69  CG  GLN     9      -4.418  40.293  50.853  1.00 64.79           C  
ATOM     70  CD  GLN     9      -4.753  41.268  51.966  1.00 64.79           C  
ATOM     71  OE1 GLN     9      -3.940  42.127  52.323  1.00 64.79           O  
ATOM     72  NE2 GLN     9      -5.953  41.143  52.523  1.00 64.79           N  
ATOM     73  N   ASP    10      -3.873  38.796  48.071  1.00 65.18           N  
ATOM     74  CA  ASP    10      -3.954  39.004  46.629  1.00 65.18           C  
ATOM     75  C   ASP    10      -3.137  40.221  46.202  1.00 65.18           C  
ATOM     76  O   ASP    10      -3.417  41.344  46.629  1.00 65.18           O  
ATOM     77  CB  ASP    10      -5.411  39.169  46.191  1.00 65.18           C  
ATOM     78  CG  ASP    10      -6.203  37.875  46.267  1.00 65.18           C  
ATOM     79  OD1 ASP    10      -5.590  36.789  46.358  1.00 65.18           O  
ATOM     80  OD2 ASP    10      -7.451  37.942  46.234  1.00 65.18           O  
ATOM     81  N   ALA    11      -1.886  40.060  45.931  1.00 57.39           N  
ATOM     82  CA  ALA    11      -1.149  41.051  45.151  1.00 57.39           C  
ATOM     83  C   ALA    11      -0.564  40.429  43.886  1.00 57.39           C  
ATOM     84  O   ALA    11      -0.644  39.215  43.690  1.00 57.39           O  
ATOM     85  CB  ALA    11      -0.040  41.675  45.995  1.00 57.39           C  
ATOM     86  N   ASP    12      -0.301  41.207  42.863  1.00 58.16           N  
ATOM     87  CA  ASP    12       0.146  40.988  41.490  1.00 58.16           C  
ATOM     88  C   ASP    12       1.467  40.223  41.459  1.00 58.16           C  
ATOM     89  O   ASP    12       1.641  39.307  40.652  1.00 58.16           O  
ATOM     90  CB  ASP    12       0.292  42.322  40.755  1.00 58.16           C  
ATOM     91  CG  ASP    12      -1.042  42.954  40.402  1.00 58.16           C  
ATOM     92  OD1 ASP    12      -2.064  42.235  40.351  1.00 58.16           O  
ATOM     93  OD2 ASP    12      -1.073  44.182  40.169  1.00 58.16           O  
ATOM     94  N   THR    13       2.279  40.370  42.491  1.00 56.88           N  
ATOM     95  CA  THR    13       3.532  39.642  42.335  1.00 56.88           C  
ATOM     96  C   THR    13       4.170  39.365  43.694  1.00 56.88           C  
ATOM     97  O   THR    13       4.141  40.217  44.584  1.00 56.88           O  
ATOM     98  CB  THR    13       4.524  40.418  41.449  1.00 56.88           C  
ATOM     99  OG1 THR    13       4.400  41.820  41.720  1.00 56.88           O  
ATOM    100  CG2 THR    13       4.248  40.172  39.969  1.00 56.88           C  
ATOM    101  N   THR    14       4.633  38.198  43.990  1.00 59.49           N  
ATOM    102  CA  THR    14       5.462  38.069  45.183  1.00 59.49           C  
ATOM    103  C   THR    14       6.900  38.485  44.891  1.00 59.49           C  
ATOM    104  O   THR    14       7.491  39.266  45.640  1.00 59.49           O  
ATOM    105  CB  THR    14       5.441  36.627  45.724  1.00 59.49           C  
ATOM    106  OG1 THR    14       4.354  35.913  45.124  1.00 59.49           O  
ATOM    107  CG2 THR    14       5.270  36.611  47.240  1.00 59.49           C  
ATOM    108  N   VAL    15       7.430  38.114  43.854  1.00 67.97           N  
ATOM    109  CA  VAL    15       8.827  38.431  43.579  1.00 67.97           C  
ATOM    110  C   VAL    15       9.047  38.531  42.072  1.00 67.97           C  
ATOM    111  O   VAL    15       8.696  37.615  41.324  1.00 67.97           O  
ATOM    112  CB  VAL    15       9.779  37.376  44.188  1.00 67.97           C  
ATOM    113  CG1 VAL    15      11.231  37.695  43.841  1.00 67.97           C  
ATOM    114  CG2 VAL    15       9.592  37.300  45.702  1.00 67.97           C  
ATOM    115  N   GLN    16       9.346  39.678  41.662  1.00 58.27           N  
ATOM    116  CA  GLN    16       9.806  39.824  40.285  1.00 58.27           C  
ATOM    117  C   GLN    16      11.318  40.019  40.229  1.00 58.27           C  
ATOM    118  O   GLN    16      11.880  40.786  41.013  1.00 58.27           O  
ATOM    119  CB  GLN    16       9.099  40.996  39.603  1.00 58.27           C  
ATOM    120  CG  GLN    16       8.694  40.716  38.162  1.00 58.27           C  
ATOM    121  CD  GLN    16       8.173  41.949  37.449  1.00 58.27           C  
ATOM    122  OE1 GLN    16       8.477  43.082  37.836  1.00 58.27           O  
ATOM    123  NE2 GLN    16       7.382  41.739  36.402  1.00 58.27           N  
ATOM    124  N   VAL    17      11.919  39.127  39.394  1.00 67.70           N  
ATOM    125  CA  VAL    17      13.322  39.335  39.052  1.00 67.70           C  
ATOM    126  C   VAL    17      13.449  39.661  37.565  1.00 67.70           C  
ATOM    127  O   VAL    17      13.154  38.821  36.712  1.00 67.70           O  
ATOM    128  CB  VAL    17      14.180  38.099  39.402  1.00 67.70           C  
ATOM    129  CG1 VAL    17      15.661  38.384  39.156  1.00 67.70           C  
ATOM    130  CG2 VAL    17      13.947  37.682  40.853  1.00 67.70           C  
ATOM    131  N   ARG    18      13.541  40.852  37.288  1.00 54.56           N  
ATOM    132  CA  ARG    18      13.548  41.387  35.930  1.00 54.56           C  
ATOM    133  C   ARG    18      14.904  41.995  35.588  1.00 54.56           C  
ATOM    134  O   ARG    18      15.447  42.788  36.361  1.00 54.56           O  
ATOM    135  CB  ARG    18      12.445  42.434  35.759  1.00 54.56           C  
ATOM    136  CG  ARG    18      12.265  42.910  34.326  1.00 54.56           C  
ATOM    137  CD  ARG    18      10.962  43.677  34.146  1.00 54.56           C  
ATOM    138  NE  ARG    18      10.939  44.896  34.950  1.00 54.56           N  
ATOM    139  CZ  ARG    18      11.190  46.116  34.485  1.00 54.56           C  
ATOM    140  NH1 ARG    18      11.490  46.305  33.205  1.00 54.56           N  
ATOM    141  NH2 ARG    18      11.140  47.156  35.304  1.00 54.56           N  
ATOM    142  N   ASN    19      15.562  41.476  34.456  1.00 63.34           N  
ATOM    143  CA  ASN    19      16.767  42.093  33.915  1.00 63.34           C  
ATOM    144  C   ASN    19      16.451  42.985  32.717  1.00 63.34           C  
ATOM    145  O   ASN    19      16.040  42.494  31.665  1.00 63.34           O  
ATOM    146  CB  ASN    19      17.790  41.024  33.526  1.00 63.34           C  
ATOM    147  CG  ASN    19      19.125  41.613  33.117  1.00 63.34           C  
ATOM    148  OD1 ASN    19      19.300  42.835  33.102  1.00 63.34           O  
ATOM    149  ND2 ASN    19      20.078  40.750  32.783  1.00 63.34           N  
ATOM    150  N   THR    20      16.510  44.282  32.834  1.00 64.36           N  
ATOM    151  CA  THR    20      16.215  45.230  31.766  1.00 64.36           C  
ATOM    152  C   THR    20      17.466  45.524  30.942  1.00 64.36           C  
ATOM    153  O   THR    20      17.462  46.421  30.096  1.00 64.36           O  
ATOM    154  CB  THR    20      15.647  46.547  32.328  1.00 64.36           C  
ATOM    155  OG1 THR    20      16.546  47.064  33.317  1.00 64.36           O  
ATOM    156  CG2 THR    20      14.279  46.327  32.966  1.00 64.36           C  
ATOM    157  N   HIS    21      18.451  44.757  31.256  1.00 61.69           N  
ATOM    158  CA  HIS    21      19.654  45.212  30.567  1.00 61.69           C  
ATOM    159  C   HIS    21      19.913  44.388  29.310  1.00 61.69           C  
ATOM    160  O   HIS    21      19.806  43.160  29.334  1.00 61.69           O  
ATOM    161  CB  HIS    21      20.864  45.143  31.499  1.00 61.69           C  
ATOM    162  CG  HIS    21      21.618  46.431  31.600  1.00 61.69           C  
ATOM    163  ND1 HIS    21      21.000  47.636  31.856  1.00 61.69           N  
ATOM    164  CD2 HIS    21      22.939  46.700  31.481  1.00 61.69           C  
ATOM    165  CE1 HIS    21      21.912  48.593  31.890  1.00 61.69           C  
ATOM    166  NE2 HIS    21      23.097  48.051  31.666  1.00 61.69           N  
ATOM    167  N   ASP    22      20.016  45.059  28.213  1.00 59.43           N  
ATOM    168  CA  ASP    22      20.191  44.512  26.872  1.00 59.43           C  
ATOM    169  C   ASP    22      21.646  44.622  26.419  1.00 59.43           C  
ATOM    170  O   ASP    22      22.006  44.135  25.346  1.00 59.43           O  
ATOM    171  CB  ASP    22      19.275  45.226  25.876  1.00 59.43           C  
ATOM    172  CG  ASP    22      17.822  44.805  26.001  1.00 59.43           C  
ATOM    173  OD1 ASP    22      17.543  43.743  26.598  1.00 59.43           O  
ATOM    174  OD2 ASP    22      16.947  45.541  25.494  1.00 59.43           O  
ATOM    175  N   THR    23      22.495  45.417  27.109  1.00 64.97           N  
ATOM    176  CA  THR    23      23.830  45.412  26.522  1.00 64.97           C  
ATOM    177  C   THR    23      24.812  44.662  27.417  1.00 64.97           C  
ATOM    178  O   THR    23      24.717  44.728  28.644  1.00 64.97           O  
ATOM    179  CB  THR    23      24.341  46.845  26.284  1.00 64.97           C  
ATOM    180  OG1 THR    23      24.345  47.558  27.527  1.00 64.97           O  
ATOM    181  CG2 THR    23      23.454  47.587  25.289  1.00 64.97           C  
ATOM    182  N   GLY    24      24.845  43.306  27.407  1.00 63.14           N  
ATOM    183  CA  GLY    24      25.906  42.464  27.936  1.00 63.14           C  
ATOM    184  C   GLY    24      25.735  40.998  27.587  1.00 63.14           C  
ATOM    185  O   GLY    24      24.775  40.624  26.910  1.00 63.14           O  
ATOM    186  N   THR    25      26.790  40.333  27.098  1.00 62.25           N  
ATOM    187  CA  THR    25      26.880  38.954  26.631  1.00 62.25           C  
ATOM    188  C   THR    25      26.311  37.993  27.671  1.00 62.25           C  
ATOM    189  O   THR    25      25.701  36.981  27.321  1.00 62.25           O  
ATOM    190  CB  THR    25      28.335  38.566  26.311  1.00 62.25           C  
ATOM    191  OG1 THR    25      29.178  38.953  27.403  1.00 62.25           O  
ATOM    192  CG2 THR    25      28.821  39.254  25.041  1.00 62.25           C  
ATOM    193  N   ALA    26      25.653  38.486  28.675  1.00 58.85           N  
ATOM    194  CA  ALA    26      25.079  37.408  29.476  1.00 58.85           C  
ATOM    195  C   ALA    26      24.263  37.963  30.639  1.00 58.85           C  
ATOM    196  O   ALA    26      24.825  38.422  31.637  1.00 58.85           O  
ATOM    197  CB  ALA    26      26.181  36.486  29.994  1.00 58.85           C  
ATOM    198  N   ALA    27      23.248  38.644  30.327  1.00 59.13           N  
ATOM    199  CA  ALA    27      22.513  39.089  31.508  1.00 59.13           C  
ATOM    200  C   ALA    27      21.248  38.260  31.711  1.00 59.13           C  
ATOM    201  O   ALA    27      20.545  37.943  30.749  1.00 59.13           O  
ATOM    202  CB  ALA    27      22.162  40.570  31.391  1.00 59.13           C  
ATOM    203  N   GLY    28      21.358  37.217  32.461  1.00 60.63           N  
ATOM    204  CA  GLY    28      20.161  36.482  32.836  1.00 60.63           C  
ATOM    205  C   GLY    28      20.150  36.062  34.293  1.00 60.63           C  
ATOM    206  O   GLY    28      21.040  36.438  35.059  1.00 60.63           O  
ATOM    207  N   ALA    29      19.075  36.128  34.887  1.00 62.64           N  
ATOM    208  CA  ALA    29      18.962  35.463  36.183  1.00 62.64           C  
ATOM    209  C   ALA    29      19.318  33.983  36.072  1.00 62.64           C  
ATOM    210  O   ALA    29      18.913  33.311  35.120  1.00 62.64           O  
ATOM    211  CB  ALA    29      17.553  35.628  36.745  1.00 62.64           C  
ATOM    212  N   ARG    30      20.390  33.733  36.656  1.00 61.48           N  
ATOM    213  CA  ARG    30      20.847  32.348  36.709  1.00 61.48           C  
ATOM    214  C   ARG    30      20.439  31.687  38.022  1.00 61.48           C  
ATOM    215  O   ARG    30      20.658  32.245  39.099  1.00 61.48           O  
ATOM    216  CB  ARG    30      22.366  32.276  36.536  1.00 61.48           C  
ATOM    217  CG  ARG    30      22.917  30.859  36.520  1.00 61.48           C  
ATOM    218  CD  ARG    30      24.336  30.812  35.969  1.00 61.48           C  
ATOM    219  NE  ARG    30      24.828  29.441  35.865  1.00 61.48           N  
ATOM    220  CZ  ARG    30      25.615  28.849  36.759  1.00 61.48           C  
ATOM    221  NH1 ARG    30      26.017  29.498  37.846  1.00 61.48           N  
ATOM    222  NH2 ARG    30      26.005  27.597  36.565  1.00 61.48           N  
ATOM    223  N   PHE    31      19.551  30.708  37.875  1.00 65.20           N  
ATOM    224  CA  PHE    31      19.173  29.896  39.025  1.00 65.20           C  
ATOM    225  C   PHE    31      19.902  28.557  39.006  1.00 65.20           C  
ATOM    226  O   PHE    31      19.766  27.785  38.055  1.00 65.20           O  
ATOM    227  CB  PHE    31      17.659  29.669  39.051  1.00 65.20           C  
ATOM    228  CG  PHE    31      16.855  30.940  39.118  1.00 65.20           C  
ATOM    229  CD1 PHE    31      16.517  31.500  40.344  1.00 65.20           C  
ATOM    230  CD2 PHE    31      16.439  31.574  37.955  1.00 65.20           C  
ATOM    231  CE1 PHE    31      15.774  32.676  40.410  1.00 65.20           C  
ATOM    232  CE2 PHE    31      15.696  32.750  38.013  1.00 65.20           C  
ATOM    233  CZ  PHE    31      15.363  33.299  39.241  1.00 65.20           C  
ATOM    234  N   ILE    32      20.904  28.416  39.775  1.00 56.08           N  
ATOM    235  CA  ILE    32      21.660  27.168  39.798  1.00 56.08           C  
ATOM    236  C   ILE    32      21.231  26.327  40.998  1.00 56.08           C  
ATOM    237  O   ILE    32      21.154  26.830  42.121  1.00 56.08           O  
ATOM    238  CB  ILE    32      23.182  27.430  39.844  1.00 56.08           C  
ATOM    239  CG1 ILE    32      23.624  28.229  38.613  1.00 56.08           C  
ATOM    240  CG2 ILE    32      23.954  26.111  39.947  1.00 56.08           C  
ATOM    241  CD1 ILE    32      25.057  28.737  38.686  1.00 56.08           C  
ATOM    242  N   ALA    33      20.730  25.236  40.767  1.00 56.39           N  
ATOM    243  CA  ALA    33      20.578  24.257  41.840  1.00 56.39           C  
ATOM    244  C   ALA    33      21.787  23.328  41.909  1.00 56.39           C  
ATOM    245  O   ALA    33      22.127  22.669  40.924  1.00 56.39           O  
ATOM    246  CB  ALA    33      19.299  23.448  41.645  1.00 56.39           C  
ATOM    247  N   SER    34      22.684  23.606  42.663  1.00 60.40           N  
ATOM    248  CA  SER    34      23.830  22.705  42.715  1.00 60.40           C  
ATOM    249  C   SER    34      23.654  21.648  43.801  1.00 60.40           C  
ATOM    250  O   SER    34      22.971  21.885  44.799  1.00 60.40           O  
ATOM    251  CB  SER    34      25.119  23.491  42.962  1.00 60.40           C  
ATOM    252  OG  SER    34      25.043  24.214  44.178  1.00 60.40           O  
ATOM    253  N   ASN    35      23.105  20.543  43.428  1.00 58.62           N  
ATOM    254  CA  ASN    35      23.151  19.228  44.059  1.00 58.62           C  
ATOM    255  C   ASN    35      21.966  18.363  43.641  1.00 58.62           C  
ATOM    256  O   ASN    35      21.043  18.845  42.982  1.00 58.62           O  
ATOM    257  CB  ASN    35      23.198  19.365  45.582  1.00 58.62           C  
ATOM    258  CG  ASN    35      22.042  20.178  46.131  1.00 58.62           C  
ATOM    259  OD1 ASN    35      21.324  20.844  45.381  1.00 58.62           O  
ATOM    260  ND2 ASN    35      21.854  20.130  47.444  1.00 58.62           N  
ATOM    261  N   GLU    36      22.208  17.177  43.134  1.00 50.84           N  
ATOM    262  CA  GLU    36      21.361  16.157  42.521  1.00 50.84           C  
ATOM    263  C   GLU    36      19.915  16.286  42.991  1.00 50.84           C  
ATOM    264  O   GLU    36      18.989  15.888  42.282  1.00 50.84           O  
ATOM    265  CB  GLU    36      21.894  14.757  42.834  1.00 50.84           C  
ATOM    266  CG  GLU    36      23.074  14.340  41.968  1.00 50.84           C  
ATOM    267  CD  GLU    36      23.572  12.935  42.267  1.00 50.84           C  
ATOM    268  OE1 GLU    36      24.433  12.423  41.516  1.00 50.84           O  
ATOM    269  OE2 GLU    36      23.095  12.341  43.260  1.00 50.84           O  
ATOM    270  N   LYS    37      19.732  16.986  44.128  1.00 50.06           N  
ATOM    271  CA  LYS    37      18.352  16.959  44.604  1.00 50.06           C  
ATOM    272  C   LYS    37      17.681  18.318  44.421  1.00 50.06           C  
ATOM    273  O   LYS    37      16.641  18.589  45.025  1.00 50.06           O  
ATOM    274  CB  LYS    37      18.299  16.542  46.074  1.00 50.06           C  
ATOM    275  CG  LYS    37      18.823  15.139  46.339  1.00 50.06           C  
ATOM    276  CD  LYS    37      17.781  14.274  47.036  1.00 50.06           C  
ATOM    277  CE  LYS    37      18.429  13.175  47.866  1.00 50.06           C  
ATOM    278  NZ  LYS    37      18.203  11.824  47.269  1.00 50.06           N  
ATOM    279  N   SER    38      18.347  19.186  43.680  1.00 50.58           N  
ATOM    280  CA  SER    38      17.840  20.548  43.541  1.00 50.58           C  
ATOM    281  C   SER    38      16.928  20.677  42.326  1.00 50.58           C  
ATOM    282  O   SER    38      17.150  20.024  41.304  1.00 50.58           O  
ATOM    283  CB  SER    38      18.997  21.541  43.428  1.00 50.58           C  
ATOM    284  OG  SER    38      19.869  21.426  44.539  1.00 50.58           O  
ATOM    285  N   GLY    39      15.725  20.852  42.577  1.00 45.01           N  
ATOM    286  CA  GLY    39      14.831  21.111  41.460  1.00 45.01           C  
ATOM    287  C   GLY    39      14.208  22.494  41.503  1.00 45.01           C  
ATOM    288  O   GLY    39      14.330  23.205  42.502  1.00 45.01           O  
ATOM    289  N   ILE    40      14.259  23.194  40.449  1.00 52.08           N  
ATOM    290  CA  ILE    40      13.420  24.371  40.253  1.00 52.08           C  
ATOM    291  C   ILE    40      11.975  23.941  40.012  1.00 52.08           C  
ATOM    292  O   ILE    40      11.699  23.156  39.101  1.00 52.08           O  
ATOM    293  CB  ILE    40      13.925  25.237  39.078  1.00 52.08           C  
ATOM    294  CG1 ILE    40      15.388  25.640  39.301  1.00 52.08           C  
ATOM    295  CG2 ILE    40      13.038  26.472  38.896  1.00 52.08           C  
ATOM    296  CD1 ILE    40      16.035  26.313  38.098  1.00 52.08           C  
ATOM    297  N   TRP    41      11.181  24.104  41.038  1.00 42.62           N  
ATOM    298  CA  TRP    41       9.782  23.712  40.898  1.00 42.62           C  
ATOM    299  C   TRP    41       8.918  24.906  40.507  1.00 42.62           C  
ATOM    300  O   TRP    41       9.095  26.007  41.034  1.00 42.62           O  
ATOM    301  CB  TRP    41       9.264  23.096  42.201  1.00 42.62           C  
ATOM    302  CG  TRP    41      10.103  21.966  42.716  1.00 42.62           C  
ATOM    303  CD1 TRP    41      11.323  22.057  43.327  1.00 42.62           C  
ATOM    304  CD2 TRP    41       9.786  20.572  42.661  1.00 42.62           C  
ATOM    305  NE1 TRP    41      11.783  20.803  43.656  1.00 42.62           N  
ATOM    306  CE2 TRP    41      10.859  19.874  43.258  1.00 42.62           C  
ATOM    307  CE3 TRP    41       8.696  19.844  42.165  1.00 42.62           C  
ATOM    308  CZ2 TRP    41      10.874  18.482  43.372  1.00 42.62           C  
ATOM    309  CZ3 TRP    41       8.713  18.458  42.279  1.00 42.62           C  
ATOM    310  CH2 TRP    41       9.796  17.794  42.879  1.00 42.62           C  
ATOM    311  N   PHE    42       8.240  24.748  39.424  1.00 51.74           N  
ATOM    312  CA  PHE    42       7.229  25.735  39.063  1.00 51.74           C  
ATOM    313  C   PHE    42       5.854  25.310  39.564  1.00 51.74           C  
ATOM    314  O   PHE    42       5.462  24.151  39.410  1.00 51.74           O  
ATOM    315  CB  PHE    42       7.194  25.940  37.545  1.00 51.74           C  
ATOM    316  CG  PHE    42       8.530  26.295  36.950  1.00 51.74           C  
ATOM    317  CD1 PHE    42       8.960  27.616  36.910  1.00 51.74           C  
ATOM    318  CD2 PHE    42       9.356  25.308  36.429  1.00 51.74           C  
ATOM    319  CE1 PHE    42      10.196  27.948  36.360  1.00 51.74           C  
ATOM    320  CE2 PHE    42      10.592  25.632  35.877  1.00 51.74           C  
ATOM    321  CZ  PHE    42      11.010  26.953  35.843  1.00 51.74           C  
ATOM    322  N   GLY    43       5.432  25.603  40.750  1.00 42.83           N  
ATOM    323  CA  GLY    43       4.090  25.203  41.142  1.00 42.83           C  
ATOM    324  C   GLY    43       3.004  26.026  40.474  1.00 42.83           C  
ATOM    325  O   GLY    43       3.297  26.985  39.757  1.00 42.83           O  
ATOM    326  N   ILE    44       1.967  25.491  40.205  1.00 46.16           N  
ATOM    327  CA  ILE    44       0.723  26.010  39.646  1.00 46.16           C  
ATOM    328  C   ILE    44      -0.074  26.724  40.735  1.00 46.16           C  
ATOM    329  O   ILE    44      -0.043  26.322  41.901  1.00 46.16           O  
ATOM    330  CB  ILE    44      -0.124  24.884  39.012  1.00 46.16           C  
ATOM    331  CG1 ILE    44      -0.051  23.614  39.867  1.00 46.16           C  
ATOM    332  CG2 ILE    44       0.334  24.606  37.577  1.00 46.16           C  
ATOM    333  CD1 ILE    44      -1.009  22.516  39.427  1.00 46.16           C  
ATOM    334  N   SER    45      -0.086  27.982  40.801  1.00 40.21           N  
ATOM    335  CA  SER    45      -1.046  28.506  41.767  1.00 40.21           C  
ATOM    336  C   SER    45      -2.479  28.230  41.327  1.00 40.21           C  
ATOM    337  O   SER    45      -2.739  28.007  40.143  1.00 40.21           O  
ATOM    338  CB  SER    45      -0.844  30.009  41.962  1.00 40.21           C  
ATOM    339  OG  SER    45      -1.257  30.726  40.811  1.00 40.21           O  
ATOM    340  N   GLY    46      -3.065  27.359  41.901  1.00 41.02           N  
ATOM    341  CA  GLY    46      -4.497  27.111  41.877  1.00 41.02           C  
ATOM    342  C   GLY    46      -5.324  28.374  42.020  1.00 41.02           C  
ATOM    343  O   GLY    46      -6.534  28.361  41.786  1.00 41.02           O  
ATOM    344  N   THR    47      -4.953  29.482  41.439  1.00 41.75           N  
ATOM    345  CA  THR    47      -5.946  30.517  41.172  1.00 41.75           C  
ATOM    346  C   THR    47      -5.388  31.566  40.214  1.00 41.75           C  
ATOM    347  O   THR    47      -4.193  31.568  39.914  1.00 41.75           O  
ATOM    348  CB  THR    47      -6.405  31.200  42.474  1.00 41.75           C  
ATOM    349  OG1 THR    47      -5.256  31.550  43.254  1.00 41.75           O  
ATOM    350  CG2 THR    47      -7.299  30.276  43.293  1.00 41.75           C  
ATOM    351  N   SER    48      -6.202  31.807  39.180  1.00 39.19           N  
ATOM    352  CA  SER    48      -6.430  32.811  38.146  1.00 39.19           C  
ATOM    353  C   SER    48      -5.171  33.631  37.886  1.00 39.19           C  
ATOM    354  O   SER    48      -4.654  34.290  38.791  1.00 39.19           O  
ATOM    355  CB  SER    48      -7.579  33.738  38.543  1.00 39.19           C  
ATOM    356  OG  SER    48      -7.433  35.010  37.935  1.00 39.19           O  
ATOM    357  N   ASN    49      -4.067  33.052  37.358  1.00 39.53           N  
ATOM    358  CA  ASN    49      -2.974  33.839  36.796  1.00 39.53           C  
ATOM    359  C   ASN    49      -3.493  34.952  35.890  1.00 39.53           C  
ATOM    360  O   ASN    49      -3.715  34.734  34.698  1.00 39.53           O  
ATOM    361  CB  ASN    49      -2.003  32.939  36.029  1.00 39.53           C  
ATOM    362  CG  ASN    49      -1.233  32.002  36.939  1.00 39.53           C  
ATOM    363  OD1 ASN    49      -1.181  32.202  38.155  1.00 39.53           O  
ATOM    364  ND2 ASN    49      -0.629  30.973  36.356  1.00 39.53           N  
ATOM    365  N   THR    50      -4.491  35.646  36.285  1.00 38.30           N  
ATOM    366  CA  THR    50      -4.926  36.670  35.342  1.00 38.30           C  
ATOM    367  C   THR    50      -3.820  37.696  35.110  1.00 38.30           C  
ATOM    368  O   THR    50      -4.023  38.685  34.402  1.00 38.30           O  
ATOM    369  CB  THR    50      -6.197  37.383  35.839  1.00 38.30           C  
ATOM    370  OG1 THR    50      -5.953  37.928  37.142  1.00 38.30           O  
ATOM    371  CG2 THR    50      -7.375  36.418  35.916  1.00 38.30           C  
ATOM    372  N   ASN    51      -2.889  37.718  35.934  1.00 37.18           N  
ATOM    373  CA  ASN    51      -2.104  38.909  35.628  1.00 37.18           C  
ATOM    374  C   ASN    51      -1.241  38.707  34.385  1.00 37.18           C  
ATOM    375  O   ASN    51      -0.676  39.665  33.854  1.00 37.18           O  
ATOM    376  CB  ASN    51      -1.231  39.299  36.822  1.00 37.18           C  
ATOM    377  CG  ASN    51      -0.706  40.718  36.723  1.00 37.18           C  
ATOM    378  OD1 ASN    51      -1.196  41.519  35.924  1.00 37.18           O  
ATOM    379  ND2 ASN    51       0.293  41.038  37.537  1.00 37.18           N  
ATOM    380  N   THR    52      -0.827  37.477  34.066  1.00 43.21           N  
ATOM    381  CA  THR    52      -0.238  37.655  32.744  1.00 43.21           C  
ATOM    382  C   THR    52      -1.314  37.614  31.663  1.00 43.21           C  
ATOM    383  O   THR    52      -1.050  37.940  30.503  1.00 43.21           O  
ATOM    384  CB  THR    52       0.824  36.577  32.455  1.00 43.21           C  
ATOM    385  OG1 THR    52       0.216  35.283  32.533  1.00 43.21           O  
ATOM    386  CG2 THR    52       1.968  36.650  33.461  1.00 43.21           C  
ATOM    387  N   GLY    53      -2.541  37.679  31.997  1.00 43.09           N  
ATOM    388  CA  GLY    53      -3.527  37.628  30.929  1.00 43.09           C  
ATOM    389  C   GLY    53      -3.401  36.392  30.059  1.00 43.09           C  
ATOM    390  O   GLY    53      -4.049  36.293  29.015  1.00 43.09           O  
ATOM    391  N   LEU    54      -2.548  35.510  30.383  1.00 47.13           N  
ATOM    392  CA  LEU    54      -2.337  34.250  29.678  1.00 47.13           C  
ATOM    393  C   LEU    54      -2.936  33.084  30.456  1.00 47.13           C  
ATOM    394  O   LEU    54      -2.792  33.008  31.679  1.00 47.13           O  
ATOM    395  CB  LEU    54      -0.843  34.010  29.446  1.00 47.13           C  
ATOM    396  CG  LEU    54      -0.118  35.036  28.574  1.00 47.13           C  
ATOM    397  CD1 LEU    54       1.391  34.921  28.763  1.00 47.13           C  
ATOM    398  CD2 LEU    54      -0.495  34.854  27.108  1.00 47.13           C  
ATOM    399  N   GLY    55      -4.235  32.812  30.233  1.00 52.35           N  
ATOM    400  CA  GLY    55      -4.766  31.476  30.452  1.00 52.35           C  
ATOM    401  C   GLY    55      -5.651  31.379  31.680  1.00 52.35           C  
ATOM    402  O   GLY    55      -6.132  32.395  32.187  1.00 52.35           O  
ATOM    403  N   SER    56      -6.141  30.156  31.986  1.00 56.13           N  
ATOM    404  CA  SER    56      -7.039  29.747  33.061  1.00 56.13           C  
ATOM    405  C   SER    56      -6.260  29.342  34.308  1.00 56.13           C  
ATOM    406  O   SER    56      -5.069  29.034  34.229  1.00 56.13           O  
ATOM    407  CB  SER    56      -7.927  28.588  32.607  1.00 56.13           C  
ATOM    408  OG  SER    56      -8.739  28.976  31.511  1.00 56.13           O  
ATOM    409  N   PRO    57      -6.743  29.637  35.406  1.00 54.16           N  
ATOM    410  CA  PRO    57      -6.076  29.176  36.625  1.00 54.16           C  
ATOM    411  C   PRO    57      -5.542  27.751  36.503  1.00 54.16           C  
ATOM    412  O   PRO    57      -6.213  26.882  35.939  1.00 54.16           O  
ATOM    413  CB  PRO    57      -7.179  29.257  37.683  1.00 54.16           C  
ATOM    414  CG  PRO    57      -8.299  29.985  37.012  1.00 54.16           C  
ATOM    415  CD  PRO    57      -8.059  29.966  35.529  1.00 54.16           C  
ATOM    416  N   GLY    58      -4.326  27.579  36.991  1.00 56.53           N  
ATOM    417  CA  GLY    58      -3.809  26.228  37.140  1.00 56.53           C  
ATOM    418  C   GLY    58      -2.810  25.849  36.063  1.00 56.53           C  
ATOM    419  O   GLY    58      -2.294  24.730  36.055  1.00 56.53           O  
ATOM    420  N   ASP    59      -2.602  26.714  35.167  1.00 58.41           N  
ATOM    421  CA  ASP    59      -1.616  26.439  34.126  1.00 58.41           C  
ATOM    422  C   ASP    59      -0.222  26.887  34.558  1.00 58.41           C  
ATOM    423  O   ASP    59      -0.080  27.854  35.310  1.00 58.41           O  
ATOM    424  CB  ASP    59      -2.010  27.130  32.819  1.00 58.41           C  
ATOM    425  CG  ASP    59      -3.279  26.564  32.208  1.00 58.41           C  
ATOM    426  OD1 ASP    59      -3.675  25.432  32.561  1.00 58.41           O  
ATOM    427  OD2 ASP    59      -3.888  27.255  31.362  1.00 58.41           O  
ATOM    428  N   ALA    60       0.744  26.120  34.281  1.00 62.14           N  
ATOM    429  CA  ALA    60       2.131  26.541  34.455  1.00 62.14           C  
ATOM    430  C   ALA    60       2.788  26.835  33.109  1.00 62.14           C  
ATOM    431  O   ALA    60       2.572  26.111  32.135  1.00 62.14           O  
ATOM    432  CB  ALA    60       2.922  25.473  35.207  1.00 62.14           C  
ATOM    433  N   TYR    61       3.518  27.927  33.034  1.00 65.20           N  
ATOM    434  CA  TYR    61       4.060  28.438  31.779  1.00 65.20           C  
ATOM    435  C   TYR    61       5.579  28.541  31.843  1.00 65.20           C  
ATOM    436  O   TYR    61       6.144  28.832  32.900  1.00 65.20           O  
ATOM    437  CB  TYR    61       3.457  29.807  31.451  1.00 65.20           C  
ATOM    438  CG  TYR    61       2.002  29.750  31.051  1.00 65.20           C  
ATOM    439  CD1 TYR    61       1.628  29.724  29.709  1.00 65.20           C  
ATOM    440  CD2 TYR    61       0.999  29.723  32.015  1.00 65.20           C  
ATOM    441  CE1 TYR    61       0.289  29.673  29.337  1.00 65.20           C  
ATOM    442  CE2 TYR    61      -0.343  29.672  31.653  1.00 65.20           C  
ATOM    443  CZ  TYR    61      -0.688  29.647  30.314  1.00 65.20           C  
ATOM    444  OH  TYR    61      -2.016  29.597  29.951  1.00 65.20           O  
ATOM    445  N   ILE    62       6.178  28.132  30.851  1.00 67.90           N  
ATOM    446  CA  ILE    62       7.466  28.677  30.436  1.00 67.90           C  
ATOM    447  C   ILE    62       7.286  29.533  29.184  1.00 67.90           C  
ATOM    448  O   ILE    62       6.887  29.028  28.132  1.00 67.90           O  
ATOM    449  CB  ILE    62       8.497  27.556  30.175  1.00 67.90           C  
ATOM    450  CG1 ILE    62       8.654  26.674  31.420  1.00 67.90           C  
ATOM    451  CG2 ILE    62       9.844  28.149  29.751  1.00 67.90           C  
ATOM    452  CD1 ILE    62       9.441  25.394  31.176  1.00 67.90           C  
ATOM    453  N   TYR    63       7.285  30.832  29.390  1.00 60.49           N  
ATOM    454  CA  TYR    63       6.919  31.789  28.351  1.00 60.49           C  
ATOM    455  C   TYR    63       8.085  32.716  28.029  1.00 60.49           C  
ATOM    456  O   TYR    63       8.763  33.210  28.934  1.00 60.49           O  
ATOM    457  CB  TYR    63       5.702  32.612  28.783  1.00 60.49           C  
ATOM    458  CG  TYR    63       5.321  33.693  27.801  1.00 60.49           C  
ATOM    459  CD1 TYR    63       5.696  35.018  28.014  1.00 60.49           C  
ATOM    460  CD2 TYR    63       4.585  33.393  26.660  1.00 60.49           C  
ATOM    461  CE1 TYR    63       5.345  36.018  27.113  1.00 60.49           C  
ATOM    462  CE2 TYR    63       4.229  34.385  25.752  1.00 60.49           C  
ATOM    463  CZ  TYR    63       4.613  35.692  25.986  1.00 60.49           C  
ATOM    464  OH  TYR    63       4.264  36.678  25.091  1.00 60.49           O  
ATOM    465  N   ASN    64       8.460  32.792  26.793  1.00 55.37           N  
ATOM    466  CA  ASN    64       9.389  33.797  26.288  1.00 55.37           C  
ATOM    467  C   ASN    64       8.673  34.854  25.453  1.00 55.37           C  
ATOM    468  O   ASN    64       8.059  34.535  24.433  1.00 55.37           O  
ATOM    469  CB  ASN    64      10.502  33.138  25.470  1.00 55.37           C  
ATOM    470  CG  ASN    64      11.555  32.480  26.340  1.00 55.37           C  
ATOM    471  OD1 ASN    64      11.349  32.279  27.540  1.00 55.37           O  
ATOM    472  ND2 ASN    64      12.690  32.139  25.742  1.00 55.37           N  
ATOM    473  N   ALA    65       8.343  36.023  26.060  1.00 50.81           N  
ATOM    474  CA  ALA    65       7.823  37.131  25.264  1.00 50.81           C  
ATOM    475  C   ALA    65       8.951  37.870  24.550  1.00 50.81           C  
ATOM    476  O   ALA    65       9.936  38.268  25.177  1.00 50.81           O  
ATOM    477  CB  ALA    65       7.033  38.095  26.145  1.00 50.81           C  
ATOM    478  N   ALA    66       9.481  37.223  23.556  1.00 46.20           N  
ATOM    479  CA  ALA    66      10.397  38.063  22.787  1.00 46.20           C  
ATOM    480  C   ALA    66       9.713  39.350  22.335  1.00 46.20           C  
ATOM    481  O   ALA    66       8.499  39.372  22.119  1.00 46.20           O  
ATOM    482  CB  ALA    66      10.934  37.297  21.580  1.00 46.20           C  
ATOM    483  N   GLY    67       9.643  40.332  23.259  1.00 44.87           N  
ATOM    484  CA  GLY    67       9.261  41.624  22.711  1.00 44.87           C  
ATOM    485  C   GLY    67       8.629  41.525  21.336  1.00 44.87           C  
ATOM    486  O   GLY    67       8.024  40.506  20.996  1.00 44.87           O  
ATOM    487  N   THR    68       7.949  42.527  20.887  1.00 46.94           N  
ATOM    488  CA  THR    68       7.282  42.715  19.603  1.00 46.94           C  
ATOM    489  C   THR    68       7.866  41.779  18.548  1.00 46.94           C  
ATOM    490  O   THR    68       7.433  41.788  17.394  1.00 46.94           O  
ATOM    491  CB  THR    68       7.400  44.173  19.120  1.00 46.94           C  
ATOM    492  OG1 THR    68       8.785  44.523  19.009  1.00 46.94           O  
ATOM    493  CG2 THR    68       6.722  45.131  20.095  1.00 46.94           C  
ATOM    494  N   ALA    69       8.894  41.117  18.858  1.00 45.61           N  
ATOM    495  CA  ALA    69       9.406  40.243  17.805  1.00 45.61           C  
ATOM    496  C   ALA    69       8.516  39.016  17.631  1.00 45.61           C  
ATOM    497  O   ALA    69       8.206  38.324  18.604  1.00 45.61           O  
ATOM    498  CB  ALA    69      10.839  39.819  18.117  1.00 45.61           C  
ATOM    499  N   THR    70       7.501  39.228  16.906  1.00 53.03           N  
ATOM    500  CA  THR    70       6.581  38.183  16.472  1.00 53.03           C  
ATOM    501  C   THR    70       7.333  36.886  16.184  1.00 53.03           C  
ATOM    502  O   THR    70       8.508  36.913  15.814  1.00 53.03           O  
ATOM    503  CB  THR    70       5.797  38.614  15.218  1.00 53.03           C  
ATOM    504  OG1 THR    70       6.721  38.951  14.176  1.00 53.03           O  
ATOM    505  CG2 THR    70       4.915  39.823  15.510  1.00 53.03           C  
ATOM    506  N   GLY    71       6.881  35.805  16.809  1.00 51.25           N  
ATOM    507  CA  GLY    71       7.287  34.489  16.340  1.00 51.25           C  
ATOM    508  C   GLY    71       8.299  33.817  17.247  1.00 51.25           C  
ATOM    509  O   GLY    71       8.776  32.720  16.949  1.00 51.25           O  
ATOM    510  N   LYS    72       8.847  34.599  18.125  1.00 52.13           N  
ATOM    511  CA  LYS    72       9.849  33.941  18.959  1.00 52.13           C  
ATOM    512  C   LYS    72       9.249  33.491  20.288  1.00 52.13           C  
ATOM    513  O   LYS    72       9.971  33.315  21.272  1.00 52.13           O  
ATOM    514  CB  LYS    72      11.037  34.872  19.208  1.00 52.13           C  
ATOM    515  CG  LYS    72      11.817  35.229  17.951  1.00 52.13           C  
ATOM    516  CD  LYS    72      13.177  35.827  18.289  1.00 52.13           C  
ATOM    517  CE  LYS    72      13.916  36.279  17.038  1.00 52.13           C  
ATOM    518  NZ  LYS    72      15.232  36.904  17.367  1.00 52.13           N  
ATOM    519  N   ASN    73       7.946  33.393  20.271  1.00 55.81           N  
ATOM    520  CA  ASN    73       7.403  33.038  21.578  1.00 55.81           C  
ATOM    521  C   ASN    73       7.355  31.526  21.774  1.00 55.81           C  
ATOM    522  O   ASN    73       7.005  30.787  20.852  1.00 55.81           O  
ATOM    523  CB  ASN    73       6.009  33.642  21.761  1.00 55.81           C  
ATOM    524  CG  ASN    73       6.038  35.153  21.885  1.00 55.81           C  
ATOM    525  OD1 ASN    73       7.106  35.756  22.019  1.00 55.81           O  
ATOM    526  ND2 ASN    73       4.866  35.774  21.840  1.00 55.81           N  
ATOM    527  N   LEU    74       8.270  31.031  22.454  1.00 63.44           N  
ATOM    528  CA  LEU    74       8.087  29.662  22.925  1.00 63.44           C  
ATOM    529  C   LEU    74       7.166  29.623  24.140  1.00 63.44           C  
ATOM    530  O   LEU    74       7.401  30.326  25.126  1.00 63.44           O  
ATOM    531  CB  LEU    74       9.438  29.031  23.274  1.00 63.44           C  
ATOM    532  CG  LEU    74       9.398  27.598  23.808  1.00 63.44           C  
ATOM    533  CD1 LEU    74       9.220  26.609  22.659  1.00 63.44           C  
ATOM    534  CD2 LEU    74      10.665  27.286  24.597  1.00 63.44           C  
ATOM    535  N   ASN    75       6.115  28.985  23.855  1.00 70.92           N  
ATOM    536  CA  ASN    75       5.161  28.749  24.934  1.00 70.92           C  
ATOM    537  C   ASN    75       5.025  27.262  25.247  1.00 70.92           C  
ATOM    538  O   ASN    75       4.676  26.468  24.371  1.00 70.92           O  
ATOM    539  CB  ASN    75       3.796  29.344  24.583  1.00 70.92           C  
ATOM    540  CG  ASN    75       3.750  30.848  24.767  1.00 70.92           C  
ATOM    541  OD1 ASN    75       4.685  31.449  25.301  1.00 70.92           O  
ATOM    542  ND2 ASN    75       2.661  31.467  24.326  1.00 70.92           N  
ATOM    543  N   VAL    76       5.500  26.866  26.439  1.00 78.03           N  
ATOM    544  CA  VAL    76       5.248  25.510  26.916  1.00 78.03           C  
ATOM    545  C   VAL    76       4.265  25.547  28.083  1.00 78.03           C  
ATOM    546  O   VAL    76       4.519  26.201  29.098  1.00 78.03           O  
ATOM    547  CB  VAL    76       6.556  24.807  27.343  1.00 78.03           C  
ATOM    548  CG1 VAL    76       6.283  23.363  27.758  1.00 78.03           C  
ATOM    549  CG2 VAL    76       7.582  24.857  26.213  1.00 78.03           C  
ATOM    550  N   ILE    77       3.145  24.941  27.894  1.00 75.61           N  
ATOM    551  CA  ILE    77       2.063  25.007  28.871  1.00 75.61           C  
ATOM    552  C   ILE    77       1.780  23.612  29.422  1.00 75.61           C  
ATOM    553  O   ILE    77       1.629  22.655  28.659  1.00 75.61           O  
ATOM    554  CB  ILE    77       0.781  25.611  28.255  1.00 75.61           C  
ATOM    555  CG1 ILE    77       1.070  27.002  27.678  1.00 75.61           C  
ATOM    556  CG2 ILE    77      -0.341  25.671  29.296  1.00 75.61           C  
ATOM    557  CD1 ILE    77      -0.060  27.564  26.825  1.00 75.61           C  
ATOM    558  N   ASN    78       1.855  23.425  30.735  1.00 78.66           N  
ATOM    559  CA  ASN    78       1.190  22.300  31.383  1.00 78.66           C  
ATOM    560  C   ASN    78      -0.236  22.655  31.797  1.00 78.66           C  
ATOM    561  O   ASN    78      -0.441  23.392  32.763  1.00 78.66           O  
ATOM    562  CB  ASN    78       1.993  21.829  32.597  1.00 78.66           C  
ATOM    563  CG  ASN    78       1.498  20.506  33.147  1.00 78.66           C  
ATOM    564  OD1 ASN    78       0.335  20.379  33.541  1.00 78.66           O  
ATOM    565  ND2 ASN    78       2.375  19.510  33.178  1.00 78.66           N  
ATOM    566  N   ASN    79      -1.152  22.229  30.972  1.00 76.68           N  
ATOM    567  CA  ASN    79      -2.521  22.688  31.185  1.00 76.68           C  
ATOM    568  C   ASN    79      -3.213  21.895  32.290  1.00 76.68           C  
ATOM    569  O   ASN    79      -2.588  21.057  32.943  1.00 76.68           O  
ATOM    570  CB  ASN    79      -3.325  22.601  29.886  1.00 76.68           C  
ATOM    571  CG  ASN    79      -3.593  21.172  29.460  1.00 76.68           C  
ATOM    572  OD1 ASN    79      -3.058  20.226  30.044  1.00 76.68           O  
ATOM    573  ND2 ASN    79      -4.423  21.003  28.438  1.00 76.68           N  
ATOM    574  N   GLN    80      -4.362  22.225  32.612  1.00 73.17           N  
ATOM    575  CA  GLN    80      -5.095  21.708  33.763  1.00 73.17           C  
ATOM    576  C   GLN    80      -5.282  20.197  33.663  1.00 73.17           C  
ATOM    577  O   GLN    80      -5.355  19.506  34.681  1.00 73.17           O  
ATOM    578  CB  GLN    80      -6.455  22.398  33.888  1.00 73.17           C  
ATOM    579  CG  GLN    80      -7.215  22.033  35.156  1.00 73.17           C  
ATOM    580  CD  GLN    80      -8.525  22.785  35.292  1.00 73.17           C  
ATOM    581  OE1 GLN    80      -9.567  22.337  34.801  1.00 73.17           O  
ATOM    582  NE2 GLN    80      -8.484  23.934  35.958  1.00 73.17           N  
ATOM    583  N   THR    81      -5.289  19.739  32.441  1.00 81.49           N  
ATOM    584  CA  THR    81      -5.501  18.309  32.251  1.00 81.49           C  
ATOM    585  C   THR    81      -4.183  17.548  32.353  1.00 81.49           C  
ATOM    586  O   THR    81      -4.170  16.315  32.365  1.00 81.49           O  
ATOM    587  CB  THR    81      -6.161  18.018  30.890  1.00 81.49           C  
ATOM    588  OG1 THR    81      -5.387  18.630  29.850  1.00 81.49           O  
ATOM    589  CG2 THR    81      -7.582  18.568  30.839  1.00 81.49           C  
ATOM    590  N   GLY    82      -3.036  18.344  32.458  1.00 85.57           N  
ATOM    591  CA  GLY    82      -1.739  17.717  32.656  1.00 85.57           C  
ATOM    592  C   GLY    82      -0.989  17.474  31.360  1.00 85.57           C  
ATOM    593  O   GLY    82       0.027  16.776  31.346  1.00 85.57           O  
ATOM    594  N   ASN    83      -1.665  17.963  30.233  1.00 90.04           N  
ATOM    595  CA  ASN    83      -0.966  17.870  28.956  1.00 90.04           C  
ATOM    596  C   ASN    83       0.117  18.937  28.830  1.00 90.04           C  
ATOM    597  O   ASN    83      -0.041  20.051  29.334  1.00 90.04           O  
ATOM    598  CB  ASN    83      -1.955  17.977  27.794  1.00 90.04           C  
ATOM    599  CG  ASN    83      -3.079  16.964  27.888  1.00 90.04           C  
ATOM    600  OD1 ASN    83      -2.927  15.905  28.502  1.00 90.04           O  
ATOM    601  ND2 ASN    83      -4.216  17.282  27.281  1.00 90.04           N  
ATOM    602  N   ILE    84       1.175  18.570  28.226  1.00 90.67           N  
ATOM    603  CA  ILE    84       2.232  19.522  27.904  1.00 90.67           C  
ATOM    604  C   ILE    84       2.120  19.942  26.440  1.00 90.67           C  
ATOM    605  O   ILE    84       2.232  19.107  25.539  1.00 90.67           O  
ATOM    606  CB  ILE    84       3.631  18.930  28.187  1.00 90.67           C  
ATOM    607  CG1 ILE    84       3.737  18.486  29.650  1.00 90.67           C  
ATOM    608  CG2 ILE    84       4.726  19.944  27.842  1.00 90.67           C  
ATOM    609  CD1 ILE    84       4.984  17.669  29.961  1.00 90.67           C  
ATOM    610  N   HIS    85       1.800  21.121  26.159  1.00 89.16           N  
ATOM    611  CA  HIS    85       1.680  21.728  24.838  1.00 89.16           C  
ATOM    612  C   HIS    85       2.895  22.592  24.517  1.00 89.16           C  
ATOM    613  O   HIS    85       3.299  23.429  25.327  1.00 89.16           O  
ATOM    614  CB  HIS    85       0.403  22.564  24.747  1.00 89.16           C  
ATOM    615  CG  HIS    85      -0.852  21.756  24.845  1.00 89.16           C  
ATOM    616  ND1 HIS    85      -2.090  22.326  25.048  1.00 89.16           N  
ATOM    617  CD2 HIS    85      -1.058  20.420  24.766  1.00 89.16           C  
ATOM    618  CE1 HIS    85      -3.006  21.372  25.090  1.00 89.16           C  
ATOM    619  NE2 HIS    85      -2.405  20.206  24.921  1.00 89.16           N  
ATOM    620  N   PHE    86       3.517  22.307  23.413  1.00 87.82           N  
ATOM    621  CA  PHE    86       4.539  23.193  22.866  1.00 87.82           C  
ATOM    622  C   PHE    86       3.965  24.057  21.750  1.00 87.82           C  
ATOM    623  O   PHE    86       3.494  23.539  20.736  1.00 87.82           O  
ATOM    624  CB  PHE    86       5.730  22.384  22.344  1.00 87.82           C  
ATOM    625  CG  PHE    86       6.424  21.572  23.404  1.00 87.82           C  
ATOM    626  CD1 PHE    86       7.598  22.029  23.991  1.00 87.82           C  
ATOM    627  CD2 PHE    86       5.903  20.352  23.814  1.00 87.82           C  
ATOM    628  CE1 PHE    86       8.243  21.280  24.972  1.00 87.82           C  
ATOM    629  CE2 PHE    86       6.542  19.598  24.794  1.00 87.82           C  
ATOM    630  CZ  PHE    86       7.712  20.063  25.371  1.00 87.82           C  
ATOM    631  N   PHE    87       3.845  25.353  21.928  1.00 83.17           N  
ATOM    632  CA  PHE    87       3.455  26.318  20.907  1.00 83.17           C  
ATOM    633  C   PHE    87       4.673  27.060  20.370  1.00 83.17           C  
ATOM    634  O   PHE    87       5.679  27.201  21.069  1.00 83.17           O  
ATOM    635  CB  PHE    87       2.438  27.317  21.469  1.00 83.17           C  
ATOM    636  CG  PHE    87       1.144  26.684  21.904  1.00 83.17           C  
ATOM    637  CD1 PHE    87       0.074  26.581  21.023  1.00 83.17           C  
ATOM    638  CD2 PHE    87       0.996  26.194  23.195  1.00 83.17           C  
ATOM    639  CE1 PHE    87      -1.125  25.996  21.422  1.00 83.17           C  
ATOM    640  CE2 PHE    87      -0.200  25.608  23.601  1.00 83.17           C  
ATOM    641  CZ  PHE    87      -1.260  25.511  22.714  1.00 83.17           C  
ATOM    642  N   ALA    88       4.788  27.172  19.205  1.00 76.33           N  
ATOM    643  CA  ALA    88       5.799  28.028  18.588  1.00 76.33           C  
ATOM    644  C   ALA    88       5.150  29.161  17.797  1.00 76.33           C  
ATOM    645  O   ALA    88       4.011  29.035  17.342  1.00 76.33           O  
ATOM    646  CB  ALA    88       6.712  27.206  17.683  1.00 76.33           C  
ATOM    647  N   GLY    89       5.575  30.437  17.971  1.00 67.71           N  
ATOM    648  CA  GLY    89       5.092  31.604  17.251  1.00 67.71           C  
ATOM    649  C   GLY    89       4.187  32.489  18.088  1.00 67.71           C  
ATOM    650  O   GLY    89       4.284  32.499  19.317  1.00 67.71           O  
ATOM    651  N   SER    90       3.637  33.545  17.408  1.00 56.97           N  
ATOM    652  CA  SER    90       2.999  34.708  18.016  1.00 56.97           C  
ATOM    653  C   SER    90       1.717  34.317  18.745  1.00 56.97           C  
ATOM    654  O   SER    90       1.307  34.989  19.694  1.00 56.97           O  
ATOM    655  CB  SER    90       2.690  35.766  16.956  1.00 56.97           C  
ATOM    656  OG  SER    90       2.120  35.171  15.803  1.00 56.97           O  
ATOM    657  N   THR    91       1.273  33.109  18.595  1.00 53.03           N  
ATOM    658  CA  THR    91      -0.006  33.028  19.291  1.00 53.03           C  
ATOM    659  C   THR    91      -0.074  31.771  20.154  1.00 53.03           C  
ATOM    660  O   THR    91       0.434  30.717  19.767  1.00 53.03           O  
ATOM    661  CB  THR    91      -1.184  33.036  18.299  1.00 53.03           C  
ATOM    662  OG1 THR    91      -0.991  31.999  17.329  1.00 53.03           O  
ATOM    663  CG2 THR    91      -1.287  34.377  17.579  1.00 53.03           C  
ATOM    664  N   ALA    92       0.160  31.907  21.403  1.00 54.92           N  
ATOM    665  CA  ALA    92      -0.205  30.806  22.291  1.00 54.92           C  
ATOM    666  C   ALA    92      -1.619  30.311  21.998  1.00 54.92           C  
ATOM    667  O   ALA    92      -2.207  29.583  22.801  1.00 54.92           O  
ATOM    668  CB  ALA    92      -0.087  31.238  23.750  1.00 54.92           C  
ATOM    669  N   THR    93      -2.305  30.922  21.131  1.00 64.53           N  
ATOM    670  CA  THR    93      -3.656  30.447  20.853  1.00 64.53           C  
ATOM    671  C   THR    93      -3.676  29.581  19.598  1.00 64.53           C  
ATOM    672  O   THR    93      -2.737  29.610  18.801  1.00 64.53           O  
ATOM    673  CB  THR    93      -4.637  31.622  20.686  1.00 64.53           C  
ATOM    674  OG1 THR    93      -4.197  32.454  19.604  1.00 64.53           O  
ATOM    675  CG2 THR    93      -4.714  32.460  21.957  1.00 64.53           C  
ATOM    676  N   GLY    94      -4.289  28.440  19.624  1.00 77.94           N  
ATOM    677  CA  GLY    94      -4.449  27.537  18.496  1.00 77.94           C  
ATOM    678  C   GLY    94      -3.914  26.143  18.767  1.00 77.94           C  
ATOM    679  O   GLY    94      -3.923  25.681  19.910  1.00 77.94           O  
ATOM    680  N   THR    95      -3.598  25.480  17.610  1.00 88.43           N  
ATOM    681  CA  THR    95      -3.161  24.090  17.690  1.00 88.43           C  
ATOM    682  C   THR    95      -1.699  24.008  18.120  1.00 88.43           C  
ATOM    683  O   THR    95      -0.835  24.659  17.529  1.00 88.43           O  
ATOM    684  CB  THR    95      -3.345  23.368  16.343  1.00 88.43           C  
ATOM    685  OG1 THR    95      -4.728  23.406  15.971  1.00 88.43           O  
ATOM    686  CG2 THR    95      -2.894  21.914  16.433  1.00 88.43           C  
ATOM    687  N   PRO    96      -1.347  23.236  19.258  1.00 89.68           N  
ATOM    688  CA  PRO    96       0.058  23.084  19.646  1.00 89.68           C  
ATOM    689  C   PRO    96       0.909  22.455  18.545  1.00 89.68           C  
ATOM    690  O   PRO    96       0.405  21.657  17.750  1.00 89.68           O  
ATOM    691  CB  PRO    96      -0.011  22.170  20.872  1.00 89.68           C  
ATOM    692  CG  PRO    96      -1.449  22.188  21.280  1.00 89.68           C  
ATOM    693  CD  PRO    96      -2.283  22.530  20.079  1.00 89.68           C  
ATOM    694  N   ARG    97       2.120  22.819  18.455  1.00 89.92           N  
ATOM    695  CA  ARG    97       3.046  22.202  17.510  1.00 89.92           C  
ATOM    696  C   ARG    97       3.448  20.805  17.971  1.00 89.92           C  
ATOM    697  O   ARG    97       3.799  19.953  17.152  1.00 89.92           O  
ATOM    698  CB  ARG    97       4.291  23.073  17.331  1.00 89.92           C  
ATOM    699  CG  ARG    97       3.994  24.476  16.823  1.00 89.92           C  
ATOM    700  CD  ARG    97       3.189  24.449  15.531  1.00 89.92           C  
ATOM    701  NE  ARG    97       2.975  25.793  15.001  1.00 89.92           N  
ATOM    702  CZ  ARG    97       2.333  26.068  13.869  1.00 89.92           C  
ATOM    703  NH1 ARG    97       1.828  25.093  13.122  1.00 89.92           N  
ATOM    704  NH2 ARG    97       2.196  27.327  13.480  1.00 89.92           N  
ATOM    705  N   MET    98       3.461  20.580  19.206  1.00 93.72           N  
ATOM    706  CA  MET    98       3.668  19.277  19.830  1.00 93.72           C  
ATOM    707  C   MET    98       2.876  19.162  21.128  1.00 93.72           C  
ATOM    708  O   MET    98       2.831  20.107  21.918  1.00 93.72           O  
ATOM    709  CB  MET    98       5.155  19.041  20.102  1.00 93.72           C  
ATOM    710  CG  MET    98       5.447  17.732  20.818  1.00 93.72           C  
ATOM    711  SD  MET    98       7.241  17.472  21.103  1.00 93.72           S  
ATOM    712  CE  MET    98       7.208  15.830  21.874  1.00 93.72           C  
ATOM    713  N   THR    99       2.232  18.065  21.327  1.00 95.03           N  
ATOM    714  CA  THR    99       1.492  17.722  22.537  1.00 95.03           C  
ATOM    715  C   THR    99       2.003  16.412  23.130  1.00 95.03           C  
ATOM    716  O   THR    99       2.218  15.439  22.405  1.00 95.03           O  
ATOM    717  CB  THR    99      -0.017  17.608  22.256  1.00 95.03           C  
ATOM    718  OG1 THR    99      -0.505  18.868  21.779  1.00 95.03           O  
ATOM    719  CG2 THR    99      -0.784  17.224  23.518  1.00 95.03           C  
ATOM    720  N   ILE   100       2.345  16.362  24.341  1.00 97.07           N  
ATOM    721  CA  ILE   100       2.489  15.155  25.148  1.00 97.07           C  
ATOM    722  C   ILE   100       1.353  15.076  26.165  1.00 97.07           C  
ATOM    723  O   ILE   100       1.272  15.899  27.080  1.00 97.07           O  
ATOM    724  CB  ILE   100       3.856  15.116  25.867  1.00 97.07           C  
ATOM    725  CG1 ILE   100       4.996  15.299  24.858  1.00 97.07           C  
ATOM    726  CG2 ILE   100       4.019  13.807  26.645  1.00 97.07           C  
ATOM    727  CD1 ILE   100       6.360  15.512  25.498  1.00 97.07           C  
ATOM    728  N   THR   101       0.465  14.143  26.044  1.00 96.56           N  
ATOM    729  CA  THR   101      -0.674  14.067  26.951  1.00 96.56           C  
ATOM    730  C   THR   101      -0.272  13.418  28.272  1.00 96.56           C  
ATOM    731  O   THR   101       0.809  12.834  28.379  1.00 96.56           O  
ATOM    732  CB  THR   101      -1.838  13.279  26.321  1.00 96.56           C  
ATOM    733  OG1 THR   101      -1.463  11.901  26.200  1.00 96.56           O  
ATOM    734  CG2 THR   101      -2.187  13.823  24.940  1.00 96.56           C  
ATOM    735  N   ASN   102      -1.146  13.518  29.193  1.00 93.98           N  
ATOM    736  CA  ASN   102      -0.877  12.960  30.515  1.00 93.98           C  
ATOM    737  C   ASN   102      -0.873  11.434  30.488  1.00 93.98           C  
ATOM    738  O   ASN   102      -0.433  10.794  31.445  1.00 93.98           O  
ATOM    739  CB  ASN   102      -1.901  13.471  31.531  1.00 93.98           C  
ATOM    740  CG  ASN   102      -3.307  12.986  31.238  1.00 93.98           C  
ATOM    741  OD1 ASN   102      -3.586  12.472  30.152  1.00 93.98           O  
ATOM    742  ND2 ASN   102      -4.202  13.144  32.206  1.00 93.98           N  
ATOM    743  N   THR   103      -1.305  10.817  29.371  1.00 96.49           N  
ATOM    744  CA  THR   103      -1.321   9.365  29.238  1.00 96.49           C  
ATOM    745  C   THR   103      -0.154   8.887  28.380  1.00 96.49           C  
ATOM    746  O   THR   103      -0.055   7.700  28.062  1.00 96.49           O  
ATOM    747  CB  THR   103      -2.646   8.875  28.625  1.00 96.49           C  
ATOM    748  OG1 THR   103      -2.902   9.597  27.414  1.00 96.49           O  
ATOM    749  CG2 THR   103      -3.810   9.091  29.587  1.00 96.49           C  
ATOM    750  N   GLY   104       0.646   9.801  27.884  1.00 97.18           N  
ATOM    751  CA  GLY   104       1.894   9.443  27.229  1.00 97.18           C  
ATOM    752  C   GLY   104       1.793   9.436  25.715  1.00 97.18           C  
ATOM    753  O   GLY   104       2.667   8.898  25.032  1.00 97.18           O  
ATOM    754  N   LEU   105       0.695  10.050  25.101  1.00 97.83           N  
ATOM    755  CA  LEU   105       0.584  10.197  23.653  1.00 97.83           C  
ATOM    756  C   LEU   105       1.363  11.415  23.169  1.00 97.83           C  
ATOM    757  O   LEU   105       1.472  12.413  23.886  1.00 97.83           O  
ATOM    758  CB  LEU   105      -0.884  10.317  23.238  1.00 97.83           C  
ATOM    759  CG  LEU   105      -1.824   9.222  23.744  1.00 97.83           C  
ATOM    760  CD1 LEU   105      -3.238   9.455  23.223  1.00 97.83           C  
ATOM    761  CD2 LEU   105      -1.316   7.846  23.328  1.00 97.83           C  
ATOM    762  N   VAL   106       1.950  11.263  22.053  1.00 97.78           N  
ATOM    763  CA  VAL   106       2.677  12.369  21.439  1.00 97.78           C  
ATOM    764  C   VAL   106       2.013  12.754  20.118  1.00 97.78           C  
ATOM    765  O   VAL   106       1.799  11.902  19.252  1.00 97.78           O  
ATOM    766  CB  VAL   106       4.162  12.012  21.205  1.00 97.78           C  
ATOM    767  CG1 VAL   106       4.891  13.161  20.511  1.00 97.78           C  
ATOM    768  CG2 VAL   106       4.841  11.665  22.528  1.00 97.78           C  
ATOM    769  N   GLY   107       1.649  14.025  20.005  1.00 96.77           N  
ATOM    770  CA  GLY   107       1.104  14.547  18.762  1.00 96.77           C  
ATOM    771  C   GLY   107       1.915  15.695  18.191  1.00 96.77           C  
ATOM    772  O   GLY   107       2.400  16.549  18.935  1.00 96.77           O  
ATOM    773  N   ILE   108       2.240  15.577  17.011  1.00 96.23           N  
ATOM    774  CA  ILE   108       2.846  16.672  16.260  1.00 96.23           C  
ATOM    775  C   ILE   108       1.773  17.396  15.449  1.00 96.23           C  
ATOM    776  O   ILE   108       1.111  16.791  14.603  1.00 96.23           O  
ATOM    777  CB  ILE   108       3.970  16.164  15.329  1.00 96.23           C  
ATOM    778  CG1 ILE   108       5.052  15.444  16.142  1.00 96.23           C  
ATOM    779  CG2 ILE   108       4.569  17.322  14.525  1.00 96.23           C  
ATOM    780  CD1 ILE   108       6.107  14.750  15.291  1.00 96.23           C  
ATOM    781  N   ASN   109       1.492  18.681  15.846  1.00 93.26           N  
ATOM    782  CA  ASN   109       0.523  19.561  15.200  1.00 93.26           C  
ATOM    783  C   ASN   109      -0.910  19.161  15.538  1.00 93.26           C  
ATOM    784  O   ASN   109      -1.785  19.179  14.671  1.00 93.26           O  
ATOM    785  CB  ASN   109       0.730  19.566  13.684  1.00 93.26           C  
ATOM    786  CG  ASN   109       0.094  20.767  13.012  1.00 93.26           C  
ATOM    787  OD1 ASN   109       0.086  21.870  13.564  1.00 93.26           O  
ATOM    788  ND2 ASN   109      -0.443  20.561  11.815  1.00 93.26           N  
ATOM    789  N   THR   110      -1.198  18.566  16.614  1.00 94.42           N  
ATOM    790  CA  THR   110      -2.534  18.230  17.092  1.00 94.42           C  
ATOM    791  C   THR   110      -2.604  18.322  18.614  1.00 94.42           C  
ATOM    792  O   THR   110      -1.627  18.023  19.304  1.00 94.42           O  
ATOM    793  CB  THR   110      -2.950  16.818  16.641  1.00 94.42           C  
ATOM    794  OG1 THR   110      -4.282  16.550  17.096  1.00 94.42           O  
ATOM    795  CG2 THR   110      -2.009  15.760  17.209  1.00 94.42           C  
ATOM    796  N   ALA   111      -3.705  18.750  19.136  1.00 92.64           N  
ATOM    797  CA  ALA   111      -3.919  18.840  20.578  1.00 92.64           C  
ATOM    798  C   ALA   111      -4.425  17.516  21.141  1.00 92.64           C  
ATOM    799  O   ALA   111      -4.354  17.280  22.350  1.00 92.64           O  
ATOM    800  CB  ALA   111      -4.902  19.963  20.901  1.00 92.64           C  
ATOM    801  N   ALA   112      -4.896  16.615  20.268  1.00 95.52           N  
ATOM    802  CA  ALA   112      -5.528  15.397  20.769  1.00 95.52           C  
ATOM    803  C   ALA   112      -5.029  14.169  20.014  1.00 95.52           C  
ATOM    804  O   ALA   112      -5.759  13.592  19.204  1.00 95.52           O  
ATOM    805  CB  ALA   112      -7.048  15.503  20.662  1.00 95.52           C  
ATOM    806  N   PRO   113      -3.713  13.823  20.253  1.00 97.53           N  
ATOM    807  CA  PRO   113      -3.193  12.634  19.574  1.00 97.53           C  
ATOM    808  C   PRO   113      -3.983  11.371  19.908  1.00 97.53           C  
ATOM    809  O   PRO   113      -4.464  11.218  21.034  1.00 97.53           O  
ATOM    810  CB  PRO   113      -1.756  12.533  20.093  1.00 97.53           C  
ATOM    811  CG  PRO   113      -1.784  13.205  21.427  1.00 97.53           C  
ATOM    812  CD  PRO   113      -2.790  14.319  21.380  1.00 97.53           C  
ATOM    813  N   LEU   114      -4.215  10.490  18.892  1.00 97.20           N  
ATOM    814  CA  LEU   114      -5.014   9.282  19.071  1.00 97.20           C  
ATOM    815  C   LEU   114      -4.120   8.072  19.325  1.00 97.20           C  
ATOM    816  O   LEU   114      -4.586   7.045  19.823  1.00 97.20           O  
ATOM    817  CB  LEU   114      -5.891   9.033  17.841  1.00 97.20           C  
ATOM    818  CG  LEU   114      -6.924  10.113  17.515  1.00 97.20           C  
ATOM    819  CD1 LEU   114      -7.548   9.854  16.148  1.00 97.20           C  
ATOM    820  CD2 LEU   114      -7.999  10.169  18.597  1.00 97.20           C  
ATOM    821  N   GLN   115      -2.915   8.169  18.920  1.00 97.33           N  
ATOM    822  CA  GLN   115      -1.948   7.089  19.087  1.00 97.33           C  
ATOM    823  C   GLN   115      -0.689   7.582  19.794  1.00 97.33           C  
ATOM    824  O   GLN   115      -0.573   8.767  20.112  1.00 97.33           O  
ATOM    825  CB  GLN   115      -1.585   6.479  17.732  1.00 97.33           C  
ATOM    826  CG  GLN   115      -2.788   6.001  16.930  1.00 97.33           C  
ATOM    827  CD  GLN   115      -3.501   4.831  17.582  1.00 97.33           C  
ATOM    828  OE1 GLN   115      -2.925   4.122  18.414  1.00 97.33           O  
ATOM    829  NE2 GLN   115      -4.758   4.619  17.208  1.00 97.33           N  
ATOM    830  N   LYS   116       0.227   6.533  20.221  1.00 97.41           N  
ATOM    831  CA  LYS   116       1.416   6.971  20.946  1.00 97.41           C  
ATOM    832  C   LYS   116       2.125   8.102  20.207  1.00 97.41           C  
ATOM    833  O   LYS   116       2.532   9.091  20.819  1.00 97.41           O  
ATOM    834  CB  LYS   116       2.377   5.801  21.159  1.00 97.41           C  
ATOM    835  CG  LYS   116       1.868   4.751  22.136  1.00 97.41           C  
ATOM    836  CD  LYS   116       1.653   5.339  23.525  1.00 97.41           C  
ATOM    837  CE  LYS   116       2.975   5.662  24.208  1.00 97.41           C  
ATOM    838  NZ  LYS   116       2.772   6.146  25.606  1.00 97.41           N  
ATOM    839  N   LEU   117       2.201   7.946  18.875  1.00 96.98           N  
ATOM    840  CA  LEU   117       2.711   8.996  18.000  1.00 96.98           C  
ATOM    841  C   LEU   117       1.715   9.310  16.889  1.00 96.98           C  
ATOM    842  O   LEU   117       1.316   8.418  16.137  1.00 96.98           O  
ATOM    843  CB  LEU   117       4.055   8.583  17.394  1.00 96.98           C  
ATOM    844  CG  LEU   117       4.658   9.541  16.365  1.00 96.98           C  
ATOM    845  CD1 LEU   117       5.002  10.874  17.020  1.00 96.98           C  
ATOM    846  CD2 LEU   117       5.893   8.922  15.718  1.00 96.98           C  
ATOM    847  N   HIS   118       1.222  10.471  16.825  1.00 97.58           N  
ATOM    848  CA  HIS   118       0.251  11.022  15.886  1.00 97.58           C  
ATOM    849  C   HIS   118       0.800  12.263  15.190  1.00 97.58           C  
ATOM    850  O   HIS   118       0.995  13.302  15.826  1.00 97.58           O  
ATOM    851  CB  HIS   118      -1.057  11.358  16.604  1.00 97.58           C  
ATOM    852  CG  HIS   118      -2.095  11.958  15.710  1.00 97.58           C  
ATOM    853  ND1 HIS   118      -3.406  12.126  16.100  1.00 97.58           N  
ATOM    854  CD2 HIS   118      -2.011  12.433  14.445  1.00 97.58           C  
ATOM    855  CE1 HIS   118      -4.086  12.678  15.109  1.00 97.58           C  
ATOM    856  NE2 HIS   118      -3.263  12.875  14.094  1.00 97.58           N  
ATOM    857  N   VAL   119       1.134  12.268  14.006  1.00 96.63           N  
ATOM    858  CA  VAL   119       1.561  13.383  13.167  1.00 96.63           C  
ATOM    859  C   VAL   119       0.393  13.863  12.310  1.00 96.63           C  
ATOM    860  O   VAL   119      -0.072  13.144  11.422  1.00 96.63           O  
ATOM    861  CB  VAL   119       2.756  12.991  12.268  1.00 96.63           C  
ATOM    862  CG1 VAL   119       3.268  14.203  11.492  1.00 96.63           C  
ATOM    863  CG2 VAL   119       3.876  12.378  13.107  1.00 96.63           C  
ATOM    864  N   GLU   120      -0.159  15.093  12.570  1.00 95.78           N  
ATOM    865  CA  GLU   120      -1.303  15.666  11.867  1.00 95.78           C  
ATOM    866  C   GLU   120      -0.860  16.431  10.623  1.00 95.78           C  
ATOM    867  O   GLU   120       0.039  17.272  10.693  1.00 95.78           O  
ATOM    868  CB  GLU   120      -2.099  16.586  12.795  1.00 95.78           C  
ATOM    869  CG  GLU   120      -3.369  17.143  12.169  1.00 95.78           C  
ATOM    870  CD  GLU   120      -4.442  16.088  11.950  1.00 95.78           C  
ATOM    871  OE1 GLU   120      -5.318  16.285  11.077  1.00 95.78           O  
ATOM    872  OE2 GLU   120      -4.408  15.057  12.658  1.00 95.78           O  
ATOM    873  N   ASN   121      -1.421  16.261   9.390  1.00 88.74           N  
ATOM    874  CA  ASN   121      -1.117  16.921   8.125  1.00 88.74           C  
ATOM    875  C   ASN   121       0.319  16.652   7.683  1.00 88.74           C  
ATOM    876  O   ASN   121       0.968  17.525   7.105  1.00 88.74           O  
ATOM    877  CB  ASN   121      -1.366  18.427   8.232  1.00 88.74           C  
ATOM    878  CG  ASN   121      -2.824  18.761   8.478  1.00 88.74           C  
ATOM    879  OD1 ASN   121      -3.723  18.066   7.997  1.00 88.74           O  
ATOM    880  ND2 ASN   121      -3.070  19.829   9.229  1.00 88.74           N  
ATOM    881  N   GLY   122       0.916  15.540   7.896  1.00 76.41           N  
ATOM    882  CA  GLY   122       1.570  14.241   7.922  1.00 76.41           C  
ATOM    883  C   GLY   122       2.637  14.089   6.855  1.00 76.41           C  
ATOM    884  O   GLY   122       2.962  12.971   6.449  1.00 76.41           O  
ATOM    885  N   ASN   123       3.393  15.033   6.617  1.00 90.16           N  
ATOM    886  CA  ASN   123       4.527  14.441   5.916  1.00 90.16           C  
ATOM    887  C   ASN   123       5.541  13.848   6.890  1.00 90.16           C  
ATOM    888  O   ASN   123       5.838  14.447   7.925  1.00 90.16           O  
ATOM    889  CB  ASN   123       5.200  15.476   5.013  1.00 90.16           C  
ATOM    890  CG  ASN   123       4.258  16.038   3.966  1.00 90.16           C  
ATOM    891  OD1 ASN   123       3.398  15.327   3.440  1.00 90.16           O  
ATOM    892  ND2 ASN   123       4.413  17.320   3.656  1.00 90.16           N  
ATOM    893  N   MET   124       5.659  12.566   6.798  1.00 92.75           N  
ATOM    894  CA  MET   124       6.701  11.868   7.546  1.00 92.75           C  
ATOM    895  C   MET   124       7.810  11.387   6.615  1.00 92.75           C  
ATOM    896  O   MET   124       7.535  10.789   5.573  1.00 92.75           O  
ATOM    897  CB  MET   124       6.112  10.682   8.312  1.00 92.75           C  
ATOM    898  CG  MET   124       7.133   9.918   9.140  1.00 92.75           C  
ATOM    899  SD  MET   124       6.354   8.691  10.259  1.00 92.75           S  
ATOM    900  CE  MET   124       7.809   8.143  11.195  1.00 92.75           C  
ATOM    901  N   VAL   125       9.087  11.891   6.848  1.00 93.79           N  
ATOM    902  CA  VAL   125      10.270  11.395   6.152  1.00 93.79           C  
ATOM    903  C   VAL   125      11.150  10.611   7.123  1.00 93.79           C  
ATOM    904  O   VAL   125      11.545  11.130   8.170  1.00 93.79           O  
ATOM    905  CB  VAL   125      11.077  12.546   5.511  1.00 93.79           C  
ATOM    906  CG1 VAL   125      12.318  12.007   4.802  1.00 93.79           C  
ATOM    907  CG2 VAL   125      10.201  13.333   4.538  1.00 93.79           C  
ATOM    908  N   ILE   126      11.245   9.382   6.877  1.00 95.06           N  
ATOM    909  CA  ILE   126      12.153   8.534   7.641  1.00 95.06           C  
ATOM    910  C   ILE   126      13.431   8.294   6.839  1.00 95.06           C  
ATOM    911  O   ILE   126      13.388   7.726   5.745  1.00 95.06           O  
ATOM    912  CB  ILE   126      11.492   7.187   8.012  1.00 95.06           C  
ATOM    913  CG1 ILE   126      10.158   7.427   8.726  1.00 95.06           C  
ATOM    914  CG2 ILE   126      12.433   6.344   8.877  1.00 95.06           C  
ATOM    915  CD1 ILE   126       9.308   6.174   8.888  1.00 95.06           C  
ATOM    916  N   THR   127      14.648   8.830   7.296  1.00 93.85           N  
ATOM    917  CA  THR   127      15.906   8.664   6.576  1.00 93.85           C  
ATOM    918  C   THR   127      16.790   7.627   7.263  1.00 93.85           C  
ATOM    919  O   THR   127      16.615   7.343   8.450  1.00 93.85           O  
ATOM    920  CB  THR   127      16.667   9.998   6.466  1.00 93.85           C  
ATOM    921  OG1 THR   127      17.090  10.409   7.772  1.00 93.85           O  
ATOM    922  CG2 THR   127      15.784  11.087   5.864  1.00 93.85           C  
ATOM    923  N   GLY   128      17.580   6.868   6.494  1.00 92.91           N  
ATOM    924  CA  GLY   128      18.560   5.888   6.935  1.00 92.91           C  
ATOM    925  C   GLY   128      19.156   5.085   5.795  1.00 92.91           C  
ATOM    926  O   GLY   128      18.864   5.346   4.626  1.00 92.91           O  
ATOM    927  N   THR   129      20.174   4.295   5.983  1.00 92.46           N  
ATOM    928  CA  THR   129      20.795   3.504   4.926  1.00 92.46           C  
ATOM    929  C   THR   129      19.804   2.496   4.351  1.00 92.46           C  
ATOM    930  O   THR   129      19.844   2.190   3.157  1.00 92.46           O  
ATOM    931  CB  THR   129      22.043   2.764   5.441  1.00 92.46           C  
ATOM    932  OG1 THR   129      21.699   2.023   6.618  1.00 92.46           O  
ATOM    933  CG2 THR   129      23.162   3.743   5.780  1.00 92.46           C  
ATOM    934  N   ALA   130      18.830   2.043   5.183  1.00 92.52           N  
ATOM    935  CA  ALA   130      17.709   1.181   4.815  1.00 92.52           C  
ATOM    936  C   ALA   130      16.496   1.452   5.700  1.00 92.52           C  
ATOM    937  O   ALA   130      16.116   0.609   6.517  1.00 92.52           O  
ATOM    938  CB  ALA   130      18.114  -0.288   4.907  1.00 92.52           C  
ATOM    939  N   PRO   131      15.920   2.669   5.490  1.00 95.64           N  
ATOM    940  CA  PRO   131      14.836   3.076   6.387  1.00 95.64           C  
ATOM    941  C   PRO   131      13.637   2.132   6.331  1.00 95.64           C  
ATOM    942  O   PRO   131      13.335   1.574   5.274  1.00 95.64           O  
ATOM    943  CB  PRO   131      14.459   4.469   5.874  1.00 95.64           C  
ATOM    944  CG  PRO   131      14.782   4.439   4.416  1.00 95.64           C  
ATOM    945  CD  PRO   131      16.021   3.614   4.218  1.00 95.64           C  
ATOM    946  N   ALA   132      13.068   1.840   7.466  1.00 95.41           N  
ATOM    947  CA  ALA   132      11.911   0.949   7.496  1.00 95.41           C  
ATOM    948  C   ALA   132      10.939   1.349   8.602  1.00 95.41           C  
ATOM    949  O   ALA   132      11.337   1.967   9.593  1.00 95.41           O  
ATOM    950  CB  ALA   132      12.358  -0.499   7.682  1.00 95.41           C  
ATOM    951  N   TYR   133       9.704   1.179   8.423  1.00 94.36           N  
ATOM    952  CA  TYR   133       8.615   1.193   9.393  1.00 94.36           C  
ATOM    953  C   TYR   133       8.269  -0.220   9.847  1.00 94.36           C  
ATOM    954  O   TYR   133       7.843  -1.050   9.040  1.00 94.36           O  
ATOM    955  CB  TYR   133       7.375   1.869   8.800  1.00 94.36           C  
ATOM    956  CG  TYR   133       6.180   1.861   9.722  1.00 94.36           C  
ATOM    957  CD1 TYR   133       5.058   1.089   9.432  1.00 94.36           C  
ATOM    958  CD2 TYR   133       6.170   2.625  10.883  1.00 94.36           C  
ATOM    959  CE1 TYR   133       3.953   1.079  10.277  1.00 94.36           C  
ATOM    960  CE2 TYR   133       5.071   2.624  11.736  1.00 94.36           C  
ATOM    961  CZ  TYR   133       3.969   1.848  11.425  1.00 94.36           C  
ATOM    962  OH  TYR   133       2.878   1.843  12.265  1.00 94.36           O  
ATOM    963  N   GLN   134       8.398  -0.547  11.119  1.00 93.54           N  
ATOM    964  CA  GLN   134       8.320  -1.915  11.621  1.00 93.54           C  
ATOM    965  C   GLN   134       7.082  -2.112  12.491  1.00 93.54           C  
ATOM    966  O   GLN   134       6.746  -1.250  13.306  1.00 93.54           O  
ATOM    967  CB  GLN   134       9.580  -2.269  12.413  1.00 93.54           C  
ATOM    968  CG  GLN   134      10.850  -2.284  11.574  1.00 93.54           C  
ATOM    969  CD  GLN   134      12.111  -2.313  12.418  1.00 93.54           C  
ATOM    970  OE1 GLN   134      12.569  -3.381  12.837  1.00 93.54           O  
ATOM    971  NE2 GLN   134      12.680  -1.141  12.674  1.00 93.54           N  
ATOM    972  N   LEU   135       6.351  -3.178  12.346  1.00 94.75           N  
ATOM    973  CA  LEU   135       5.234  -3.626  13.170  1.00 94.75           C  
ATOM    974  C   LEU   135       5.570  -4.937  13.875  1.00 94.75           C  
ATOM    975  O   LEU   135       5.824  -5.951  13.220  1.00 94.75           O  
ATOM    976  CB  LEU   135       3.975  -3.799  12.318  1.00 94.75           C  
ATOM    977  CG  LEU   135       3.490  -2.560  11.564  1.00 94.75           C  
ATOM    978  CD1 LEU   135       2.401  -2.938  10.566  1.00 94.75           C  
ATOM    979  CD2 LEU   135       2.985  -1.503  12.540  1.00 94.75           C  
ATOM    980  N   LYS   136       5.618  -4.987  15.196  1.00 93.88           N  
ATOM    981  CA  LYS   136       6.010  -6.137  16.005  1.00 93.88           C  
ATOM    982  C   LYS   136       4.833  -6.660  16.825  1.00 93.88           C  
ATOM    983  O   LYS   136       4.190  -5.900  17.552  1.00 93.88           O  
ATOM    984  CB  LYS   136       7.171  -5.772  16.930  1.00 93.88           C  
ATOM    985  CG  LYS   136       7.692  -6.936  17.760  1.00 93.88           C  
ATOM    986  CD  LYS   136       8.887  -6.525  18.611  1.00 93.88           C  
ATOM    987  CE  LYS   136       9.456  -7.707  19.385  1.00 93.88           C  
ATOM    988  NZ  LYS   136       9.967  -7.296  20.727  1.00 93.88           N  
ATOM    989  N   GLU   137       4.512  -7.853  16.558  1.00 90.08           N  
ATOM    990  CA  GLU   137       3.522  -8.468  17.436  1.00 90.08           C  
ATOM    991  C   GLU   137       4.121  -8.791  18.802  1.00 90.08           C  
ATOM    992  O   GLU   137       5.309  -9.102  18.907  1.00 90.08           O  
ATOM    993  CB  GLU   137       2.951  -9.737  16.799  1.00 90.08           C  
ATOM    994  CG  GLU   137       2.080  -9.474  15.579  1.00 90.08           C  
ATOM    995  CD  GLU   137       1.436 -10.733  15.020  1.00 90.08           C  
ATOM    996  OE1 GLU   137       0.369 -10.632  14.373  1.00 90.08           O  
ATOM    997  OE2 GLU   137       2.002 -11.828  15.231  1.00 90.08           O  
ATOM    998  N   ASN   138       3.356  -8.692  19.930  1.00 85.80           N  
ATOM    999  CA  ASN   138       3.830  -8.979  21.280  1.00 85.80           C  
ATOM   1000  C   ASN   138       3.894 -10.481  21.544  1.00 85.80           C  
ATOM   1001  O   ASN   138       3.301 -10.972  22.506  1.00 85.80           O  
ATOM   1002  CB  ASN   138       2.939  -8.295  22.318  1.00 85.80           C  
ATOM   1003  CG  ASN   138       3.154  -6.795  22.375  1.00 85.80           C  
ATOM   1004  OD1 ASN   138       4.177  -6.285  21.913  1.00 85.80           O  
ATOM   1005  ND2 ASN   138       2.190  -6.079  22.941  1.00 85.80           N  
ATOM   1006  N   ASP   139       4.015 -11.293  20.505  1.00 80.98           N  
ATOM   1007  CA  ASP   139       4.185 -12.738  20.618  1.00 80.98           C  
ATOM   1008  C   ASP   139       5.428 -13.206  19.863  1.00 80.98           C  
ATOM   1009  O   ASP   139       5.887 -12.535  18.937  1.00 80.98           O  
ATOM   1010  CB  ASP   139       2.946 -13.467  20.094  1.00 80.98           C  
ATOM   1011  CG  ASP   139       3.115 -14.975  20.060  1.00 80.98           C  
ATOM   1012  OD1 ASP   139       4.041 -15.500  20.716  1.00 80.98           O  
ATOM   1013  OD2 ASP   139       2.317 -15.645  19.369  1.00 80.98           O  
ATOM   1014  N   THR   140       6.116 -14.178  20.407  1.00 77.19           N  
ATOM   1015  CA  THR   140       7.430 -14.554  19.897  1.00 77.19           C  
ATOM   1016  C   THR   140       7.303 -15.611  18.804  1.00 77.19           C  
ATOM   1017  O   THR   140       8.306 -16.046  18.234  1.00 77.19           O  
ATOM   1018  CB  THR   140       8.336 -15.084  21.024  1.00 77.19           C  
ATOM   1019  OG1 THR   140       7.687 -16.184  21.674  1.00 77.19           O  
ATOM   1020  CG2 THR   140       8.623 -13.997  22.055  1.00 77.19           C  
ATOM   1021  N   THR   141       6.141 -16.076  18.530  1.00 81.02           N  
ATOM   1022  CA  THR   141       6.020 -17.202  17.611  1.00 81.02           C  
ATOM   1023  C   THR   141       5.843 -16.713  16.176  1.00 81.02           C  
ATOM   1024  O   THR   141       6.203 -17.413  15.227  1.00 81.02           O  
ATOM   1025  CB  THR   141       4.839 -18.112  17.995  1.00 81.02           C  
ATOM   1026  OG1 THR   141       3.939 -17.386  18.842  1.00 81.02           O  
ATOM   1027  CG2 THR   141       5.321 -19.357  18.733  1.00 81.02           C  
ATOM   1028  N   ASP   142       5.312 -15.485  16.129  1.00 80.93           N  
ATOM   1029  CA  ASP   142       5.045 -14.994  14.781  1.00 80.93           C  
ATOM   1030  C   ASP   142       6.155 -14.058  14.307  1.00 80.93           C  
ATOM   1031  O   ASP   142       6.900 -13.508  15.121  1.00 80.93           O  
ATOM   1032  CB  ASP   142       3.694 -14.277  14.728  1.00 80.93           C  
ATOM   1033  CG  ASP   142       2.535 -15.166  15.145  1.00 80.93           C  
ATOM   1034  OD1 ASP   142       2.465 -16.328  14.692  1.00 80.93           O  
ATOM   1035  OD2 ASP   142       1.683 -14.698  15.931  1.00 80.93           O  
ATOM   1036  N   GLN   143       6.170 -14.025  12.994  1.00 85.36           N  
ATOM   1037  CA  GLN   143       7.064 -13.052  12.374  1.00 85.36           C  
ATOM   1038  C   GLN   143       6.481 -11.644  12.449  1.00 85.36           C  
ATOM   1039  O   GLN   143       5.274 -11.475  12.631  1.00 85.36           O  
ATOM   1040  CB  GLN   143       7.342 -13.429  10.918  1.00 85.36           C  
ATOM   1041  CG  GLN   143       8.268 -14.627  10.759  1.00 85.36           C  
ATOM   1042  CD  GLN   143       8.507 -14.996   9.307  1.00 85.36           C  
ATOM   1043  OE1 GLN   143       8.819 -14.136   8.477  1.00 85.36           O  
ATOM   1044  NE2 GLN   143       8.360 -16.277   8.989  1.00 85.36           N  
ATOM   1045  N   ASN   144       7.326 -10.707  12.481  1.00 94.00           N  
ATOM   1046  CA  ASN   144       7.021  -9.281  12.426  1.00 94.00           C  
ATOM   1047  C   ASN   144       7.170  -8.730  11.011  1.00 94.00           C  
ATOM   1048  O   ASN   144       7.628  -9.436  10.111  1.00 94.00           O  
ATOM   1049  CB  ASN   144       7.913  -8.503  13.396  1.00 94.00           C  
ATOM   1050  CG  ASN   144       7.969  -9.134  14.773  1.00 94.00           C  
ATOM   1051  OD1 ASN   144       6.934  -9.397  15.391  1.00 94.00           O  
ATOM   1052  ND2 ASN   144       9.178  -9.383  15.262  1.00 94.00           N  
ATOM   1053  N   TRP   145       6.599  -7.584  10.820  1.00 95.81           N  
ATOM   1054  CA  TRP   145       6.598  -7.060   9.458  1.00 95.81           C  
ATOM   1055  C   TRP   145       7.221  -5.668   9.410  1.00 95.81           C  
ATOM   1056  O   TRP   145       7.208  -4.941  10.406  1.00 95.81           O  
ATOM   1057  CB  TRP   145       5.173  -7.014   8.900  1.00 95.81           C  
ATOM   1058  CG  TRP   145       4.629  -8.355   8.508  1.00 95.81           C  
ATOM   1059  CD1 TRP   145       4.043  -9.278   9.329  1.00 95.81           C  
ATOM   1060  CD2 TRP   145       4.627  -8.926   7.196  1.00 95.81           C  
ATOM   1061  NE1 TRP   145       3.675 -10.389   8.605  1.00 95.81           N  
ATOM   1062  CE2 TRP   145       4.022 -10.198   7.295  1.00 95.81           C  
ATOM   1063  CE3 TRP   145       5.078  -8.484   5.946  1.00 95.81           C  
ATOM   1064  CZ2 TRP   145       3.856 -11.034   6.188  1.00 95.81           C  
ATOM   1065  CZ3 TRP   145       4.912  -9.317   4.845  1.00 95.81           C  
ATOM   1066  CH2 TRP   145       4.306 -10.577   4.976  1.00 95.81           C  
ATOM   1067  N   GLN   146       7.743  -5.387   8.308  1.00 95.52           N  
ATOM   1068  CA  GLN   146       8.215  -4.035   8.025  1.00 95.52           C  
ATOM   1069  C   GLN   146       7.928  -3.644   6.578  1.00 95.52           C  
ATOM   1070  O   GLN   146       7.728  -4.510   5.724  1.00 95.52           O  
ATOM   1071  CB  GLN   146       9.712  -3.918   8.314  1.00 95.52           C  
ATOM   1072  CG  GLN   146      10.587  -4.728   7.367  1.00 95.52           C  
ATOM   1073  CD  GLN   146      12.069  -4.485   7.585  1.00 95.52           C  
ATOM   1074  OE1 GLN   146      12.465  -3.501   8.218  1.00 95.52           O  
ATOM   1075  NE2 GLN   146      12.900  -5.380   7.061  1.00 95.52           N  
ATOM   1076  N   MET   147       7.787  -2.394   6.374  1.00 96.78           N  
ATOM   1077  CA  MET   147       7.802  -1.734   5.072  1.00 96.78           C  
ATOM   1078  C   MET   147       8.956  -0.742   4.978  1.00 96.78           C  
ATOM   1079  O   MET   147       9.104   0.128   5.838  1.00 96.78           O  
ATOM   1080  CB  MET   147       6.475  -1.018   4.816  1.00 96.78           C  
ATOM   1081  CG  MET   147       6.465  -0.178   3.549  1.00 96.78           C  
ATOM   1082  SD  MET   147       4.956   0.854   3.400  1.00 96.78           S  
ATOM   1083  CE  MET   147       5.195   1.534   1.736  1.00 96.78           C  
ATOM   1084  N   GLY   148       9.775  -0.894   3.979  1.00 96.27           N  
ATOM   1085  CA  GLY   148      10.932  -0.023   3.845  1.00 96.27           C  
ATOM   1086  C   GLY   148      11.498   0.005   2.437  1.00 96.27           C  
ATOM   1087  O   GLY   148      10.887  -0.523   1.506  1.00 96.27           O  
ATOM   1088  N   ILE   149      12.487   0.744   2.198  1.00 96.33           N  
ATOM   1089  CA  ILE   149      13.247   0.846   0.957  1.00 96.33           C  
ATOM   1090  C   ILE   149      14.666   0.329   1.177  1.00 96.33           C  
ATOM   1091  O   ILE   149      15.283   0.609   2.208  1.00 96.33           O  
ATOM   1092  CB  ILE   149      13.281   2.299   0.433  1.00 96.33           C  
ATOM   1093  CG1 ILE   149      11.863   2.785   0.112  1.00 96.33           C  
ATOM   1094  CG2 ILE   149      14.189   2.409  -0.795  1.00 96.33           C  
ATOM   1095  CD1 ILE   149      11.751   4.293  -0.069  1.00 96.33           C  
ATOM   1096  N   ASN   150      15.200  -0.460   0.376  1.00 93.04           N  
ATOM   1097  CA  ASN   150      16.583  -0.917   0.288  1.00 93.04           C  
ATOM   1098  C   ASN   150      17.074  -0.942  -1.157  1.00 93.04           C  
ATOM   1099  O   ASN   150      16.425  -1.524  -2.028  1.00 93.04           O  
ATOM   1100  CB  ASN   150      16.732  -2.300   0.923  1.00 93.04           C  
ATOM   1101  CG  ASN   150      18.176  -2.653   1.221  1.00 93.04           C  
ATOM   1102  OD1 ASN   150      19.021  -1.771   1.394  1.00 93.04           O  
ATOM   1103  ND2 ASN   150      18.470  -3.947   1.282  1.00 93.04           N  
ATOM   1104  N   ASN   151      18.096  -0.146  -1.376  1.00 92.98           N  
ATOM   1105  CA  ASN   151      18.719  -0.083  -2.694  1.00 92.98           C  
ATOM   1106  C   ASN   151      17.737   0.403  -3.756  1.00 92.98           C  
ATOM   1107  O   ASN   151      17.694  -0.138  -4.862  1.00 92.98           O  
ATOM   1108  CB  ASN   151      19.290  -1.448  -3.083  1.00 92.98           C  
ATOM   1109  CG  ASN   151      20.502  -1.832  -2.257  1.00 92.98           C  
ATOM   1110  OD1 ASN   151      21.239  -0.967  -1.774  1.00 92.98           O  
ATOM   1111  ND2 ASN   151      20.718  -3.131  -2.088  1.00 92.98           N  
ATOM   1112  N   GLY   152      16.792   1.225  -3.364  1.00 95.40           N  
ATOM   1113  CA  GLY   152      15.871   1.863  -4.292  1.00 95.40           C  
ATOM   1114  C   GLY   152      14.585   1.083  -4.487  1.00 95.40           C  
ATOM   1115  O   GLY   152      13.705   1.505  -5.240  1.00 95.40           O  
ATOM   1116  N   ASN   153      14.477  -0.072  -3.791  1.00 96.99           N  
ATOM   1117  CA  ASN   153      13.289  -0.907  -3.939  1.00 96.99           C  
ATOM   1118  C   ASN   153      12.384  -0.817  -2.714  1.00 96.99           C  
ATOM   1119  O   ASN   153      12.861  -0.867  -1.579  1.00 96.99           O  
ATOM   1120  CB  ASN   153      13.685  -2.362  -4.200  1.00 96.99           C  
ATOM   1121  CG  ASN   153      14.605  -2.512  -5.396  1.00 96.99           C  
ATOM   1122  OD1 ASN   153      14.380  -1.906  -6.447  1.00 96.99           O  
ATOM   1123  ND2 ASN   153      15.649  -3.318  -5.244  1.00 96.99           N  
ATOM   1124  N   LEU   154      11.027  -0.596  -2.969  1.00 97.84           N  
ATOM   1125  CA  LEU   154      10.048  -0.705  -1.894  1.00 97.84           C  
ATOM   1126  C   LEU   154       9.797  -2.165  -1.532  1.00 97.84           C  
ATOM   1127  O   LEU   154       9.521  -2.987  -2.409  1.00 97.84           O  
ATOM   1128  CB  LEU   154       8.732  -0.033  -2.296  1.00 97.84           C  
ATOM   1129  CG  LEU   154       7.599  -0.094  -1.271  1.00 97.84           C  
ATOM   1130  CD1 LEU   154       8.008   0.618   0.015  1.00 97.84           C  
ATOM   1131  CD2 LEU   154       6.325   0.518  -1.845  1.00 97.84           C  
ATOM   1132  N   ARG   155       9.950  -2.513  -0.301  1.00 96.93           N  
ATOM   1133  CA  ARG   155       9.891  -3.898   0.157  1.00 96.93           C  
ATOM   1134  C   ARG   155       8.869  -4.061   1.277  1.00 96.93           C  
ATOM   1135  O   ARG   155       8.788  -3.223   2.177  1.00 96.93           O  
ATOM   1136  CB  ARG   155      11.269  -4.366   0.632  1.00 96.93           C  
ATOM   1137  CG  ARG   155      12.421  -3.844  -0.212  1.00 96.93           C  
ATOM   1138  CD  ARG   155      13.756  -3.988   0.506  1.00 96.93           C  
ATOM   1139  NE  ARG   155      14.843  -3.371  -0.248  1.00 96.93           N  
ATOM   1140  CZ  ARG   155      15.839  -4.037  -0.825  1.00 96.93           C  
ATOM   1141  NH1 ARG   155      15.906  -5.361  -0.744  1.00 96.93           N  
ATOM   1142  NH2 ARG   155      16.776  -3.375  -1.487  1.00 96.93           N  
ATOM   1143  N   PHE   156       8.098  -5.125   1.222  1.00 97.29           N  
ATOM   1144  CA  PHE   156       7.345  -5.679   2.342  1.00 97.29           C  
ATOM   1145  C   PHE   156       7.978  -6.976   2.832  1.00 97.29           C  
ATOM   1146  O   PHE   156       8.034  -7.963   2.096  1.00 97.29           O  
ATOM   1147  CB  PHE   156       5.887  -5.926   1.941  1.00 97.29           C  
ATOM   1148  CG  PHE   156       5.192  -4.707   1.397  1.00 97.29           C  
ATOM   1149  CD1 PHE   156       4.438  -3.890   2.230  1.00 97.29           C  
ATOM   1150  CD2 PHE   156       5.294  -4.377   0.052  1.00 97.29           C  
ATOM   1151  CE1 PHE   156       3.794  -2.761   1.729  1.00 97.29           C  
ATOM   1152  CE2 PHE   156       4.653  -3.251  -0.456  1.00 97.29           C  
ATOM   1153  CZ  PHE   156       3.903  -2.444   0.384  1.00 97.29           C  
ATOM   1154  N   ALA   157       8.580  -6.986   4.019  1.00 96.48           N  
ATOM   1155  CA  ALA   157       9.405  -8.089   4.504  1.00 96.48           C  
ATOM   1156  C   ALA   157       8.947  -8.550   5.885  1.00 96.48           C  
ATOM   1157  O   ALA   157       8.352  -7.776   6.639  1.00 96.48           O  
ATOM   1158  CB  ALA   157      10.874  -7.677   4.545  1.00 96.48           C  
ATOM   1159  N   THR   158       9.094  -9.792   6.183  1.00 95.56           N  
ATOM   1160  CA  THR   158       8.977 -10.274   7.555  1.00 95.56           C  
ATOM   1161  C   THR   158      10.291 -10.088   8.308  1.00 95.56           C  
ATOM   1162  O   THR   158      11.355  -9.984   7.694  1.00 95.56           O  
ATOM   1163  CB  THR   158       8.567 -11.758   7.592  1.00 95.56           C  
ATOM   1164  OG1 THR   158       9.538 -12.534   6.878  1.00 95.56           O  
ATOM   1165  CG2 THR   158       7.198 -11.966   6.954  1.00 95.56           C  
ATOM   1166  N   GLN   159      10.191  -9.998   9.617  1.00 93.30           N  
ATOM   1167  CA  GLN   159      11.348  -9.853  10.495  1.00 93.30           C  
ATOM   1168  C   GLN   159      11.314 -10.880  11.623  1.00 93.30           C  
ATOM   1169  O   GLN   159      10.242 -11.352  12.008  1.00 93.30           O  
ATOM   1170  CB  GLN   159      11.411  -8.439  11.074  1.00 93.30           C  
ATOM   1171  CG  GLN   159      11.611  -7.354  10.024  1.00 93.30           C  
ATOM   1172  CD  GLN   159      13.073  -7.008   9.808  1.00 93.30           C  
ATOM   1173  OE1 GLN   159      13.892  -7.881   9.501  1.00 93.30           O  
ATOM   1174  NE2 GLN   159      13.411  -5.733   9.968  1.00 93.30           N  
ATOM   1175  N   ASN   160      12.580 -11.178  12.016  1.00 90.88           N  
ATOM   1176  CA  ASN   160      12.616 -11.970  13.241  1.00 90.88           C  
ATOM   1177  C   ASN   160      12.207 -11.141  14.456  1.00 90.88           C  
ATOM   1178  O   ASN   160      11.876  -9.962  14.325  1.00 90.88           O  
ATOM   1179  CB  ASN   160      14.007 -12.571  13.452  1.00 90.88           C  
ATOM   1180  CG  ASN   160      15.065 -11.517  13.713  1.00 90.88           C  
ATOM   1181  OD1 ASN   160      14.798 -10.316  13.624  1.00 90.88           O  
ATOM   1182  ND2 ASN   160      16.275 -11.958  14.037  1.00 90.88           N  
ATOM   1183  N   ASP   161      12.189 -11.695  15.623  1.00 89.40           N  
ATOM   1184  CA  ASP   161      11.661 -11.077  16.836  1.00 89.40           C  
ATOM   1185  C   ASP   161      12.536  -9.908  17.282  1.00 89.40           C  
ATOM   1186  O   ASP   161      12.041  -8.943  17.868  1.00 89.40           O  
ATOM   1187  CB  ASP   161      11.548 -12.109  17.959  1.00 89.40           C  
ATOM   1188  CG  ASP   161      10.699 -11.628  19.123  1.00 89.40           C  
ATOM   1189  OD1 ASP   161       9.527 -11.250  18.908  1.00 89.40           O  
ATOM   1190  OD2 ASP   161      11.207 -11.625  20.265  1.00 89.40           O  
ATOM   1191  N   ALA   162      13.900  -9.962  17.028  1.00 89.82           N  
ATOM   1192  CA  ALA   162      14.845  -8.919  17.419  1.00 89.82           C  
ATOM   1193  C   ALA   162      14.812  -7.752  16.436  1.00 89.82           C  
ATOM   1194  O   ALA   162      15.484  -6.739  16.642  1.00 89.82           O  
ATOM   1195  CB  ALA   162      16.258  -9.490  17.513  1.00 89.82           C  
ATOM   1196  N   LEU   163      14.053  -7.908  15.343  1.00 89.58           N  
ATOM   1197  CA  LEU   163      13.930  -6.897  14.299  1.00 89.58           C  
ATOM   1198  C   LEU   163      15.291  -6.577  13.690  1.00 89.58           C  
ATOM   1199  O   LEU   163      15.610  -5.409  13.451  1.00 89.58           O  
ATOM   1200  CB  LEU   163      13.296  -5.621  14.859  1.00 89.58           C  
ATOM   1201  CG  LEU   163      11.922  -5.779  15.514  1.00 89.58           C  
ATOM   1202  CD1 LEU   163      11.361  -4.415  15.902  1.00 89.58           C  
ATOM   1203  CD2 LEU   163      10.964  -6.510  14.578  1.00 89.58           C  
ATOM   1204  N   ASN   164      16.139  -7.502  13.579  1.00 86.38           N  
ATOM   1205  CA  ASN   164      17.462  -7.256  13.015  1.00 86.38           C  
ATOM   1206  C   ASN   164      17.734  -8.152  11.810  1.00 86.38           C  
ATOM   1207  O   ASN   164      18.861  -8.206  11.313  1.00 86.38           O  
ATOM   1208  CB  ASN   164      18.544  -7.454  14.079  1.00 86.38           C  
ATOM   1209  CG  ASN   164      18.521  -8.844  14.684  1.00 86.38           C  
ATOM   1210  OD1 ASN   164      18.141  -9.814  14.024  1.00 86.38           O  
ATOM   1211  ND2 ASN   164      18.929  -8.949  15.943  1.00 86.38           N  
ATOM   1212  N   SER   165      16.752  -8.968  11.414  1.00 88.04           N  
ATOM   1213  CA  SER   165      16.844  -9.792  10.213  1.00 88.04           C  
ATOM   1214  C   SER   165      15.529  -9.791   9.440  1.00 88.04           C  
ATOM   1215  O   SER   165      14.456  -9.938  10.029  1.00 88.04           O  
ATOM   1216  CB  SER   165      17.230 -11.226  10.576  1.00 88.04           C  
ATOM   1217  OG  SER   165      17.200 -12.060   9.430  1.00 88.04           O  
ATOM   1218  N   SER   166      15.585  -9.598   8.198  1.00 91.49           N  
ATOM   1219  CA  SER   166      14.367  -9.483   7.403  1.00 91.49           C  
ATOM   1220  C   SER   166      14.423 -10.382   6.173  1.00 91.49           C  
ATOM   1221  O   SER   166      15.506 -10.781   5.738  1.00 91.49           O  
ATOM   1222  CB  SER   166      14.141  -8.033   6.975  1.00 91.49           C  
ATOM   1223  OG  SER   166      15.160  -7.605   6.088  1.00 91.49           O  
ATOM   1224  N   SER   167      13.306 -10.840   5.698  1.00 94.23           N  
ATOM   1225  CA  SER   167      13.095 -11.591   4.465  1.00 94.23           C  
ATOM   1226  C   SER   167      12.011 -10.950   3.605  1.00 94.23           C  
ATOM   1227  O   SER   167      10.842 -10.916   3.994  1.00 94.23           O  
ATOM   1228  CB  SER   167      12.717 -13.040   4.778  1.00 94.23           C  
ATOM   1229  OG  SER   167      12.527 -13.780   3.584  1.00 94.23           O  
ATOM   1230  N   ASP   168      12.368 -10.543   2.405  1.00 96.26           N  
ATOM   1231  CA  ASP   168      11.440  -9.853   1.514  1.00 96.26           C  
ATOM   1232  C   ASP   168      10.334 -10.793   1.039  1.00 96.26           C  
ATOM   1233  O   ASP   168      10.603 -11.935   0.659  1.00 96.26           O  
ATOM   1234  CB  ASP   168      12.184  -9.267   0.312  1.00 96.26           C  
ATOM   1235  CG  ASP   168      13.140  -8.150   0.694  1.00 96.26           C  
ATOM   1236  OD1 ASP   168      12.989  -7.566   1.789  1.00 96.26           O  
ATOM   1237  OD2 ASP   168      14.050  -7.850  -0.108  1.00 96.26           O  
ATOM   1238  N   LYS   169       9.142 -10.339   1.000  1.00 96.75           N  
ATOM   1239  CA  LYS   169       8.006 -11.120   0.520  1.00 96.75           C  
ATOM   1240  C   LYS   169       7.410 -10.505  -0.743  1.00 96.75           C  
ATOM   1241  O   LYS   169       7.130 -11.213  -1.713  1.00 96.75           O  
ATOM   1242  CB  LYS   169       6.933 -11.230   1.605  1.00 96.75           C  
ATOM   1243  CG  LYS   169       7.416 -11.891   2.887  1.00 96.75           C  
ATOM   1244  CD  LYS   169       7.871 -13.324   2.641  1.00 96.75           C  
ATOM   1245  CE  LYS   169       8.344 -13.991   3.926  1.00 96.75           C  
ATOM   1246  NZ  LYS   169       9.278 -15.124   3.652  1.00 96.75           N  
ATOM   1247  N   VAL   170       7.266  -9.242  -0.788  1.00 98.07           N  
ATOM   1248  CA  VAL   170       6.848  -8.472  -1.955  1.00 98.07           C  
ATOM   1249  C   VAL   170       7.836  -7.335  -2.205  1.00 98.07           C  
ATOM   1250  O   VAL   170       8.231  -6.631  -1.273  1.00 98.07           O  
ATOM   1251  CB  VAL   170       5.419  -7.909  -1.782  1.00 98.07           C  
ATOM   1252  CG1 VAL   170       4.991  -7.132  -3.026  1.00 98.07           C  
ATOM   1253  CG2 VAL   170       4.433  -9.038  -1.486  1.00 98.07           C  
ATOM   1254  N   VAL   171       8.215  -7.213  -3.444  1.00 98.08           N  
ATOM   1255  CA  VAL   171       9.157  -6.174  -3.846  1.00 98.08           C  
ATOM   1256  C   VAL   171       8.594  -5.398  -5.035  1.00 98.08           C  
ATOM   1257  O   VAL   171       8.079  -5.993  -5.984  1.00 98.08           O  
ATOM   1258  CB  VAL   171      10.538  -6.768  -4.203  1.00 98.08           C  
ATOM   1259  CG1 VAL   171      11.487  -5.674  -4.689  1.00 98.08           C  
ATOM   1260  CG2 VAL   171      11.132  -7.498  -3.000  1.00 98.08           C  
ATOM   1261  N   ILE   172       8.517  -4.098  -4.975  1.00 98.50           N  
ATOM   1262  CA  ILE   172       8.354  -3.226  -6.133  1.00 98.50           C  
ATOM   1263  C   ILE   172       9.695  -2.592  -6.495  1.00 98.50           C  
ATOM   1264  O   ILE   172      10.228  -1.778  -5.736  1.00 98.50           O  
ATOM   1265  CB  ILE   172       7.296  -2.131  -5.871  1.00 98.50           C  
ATOM   1266  CG1 ILE   172       5.972  -2.762  -5.425  1.00 98.50           C  
ATOM   1267  CG2 ILE   172       7.096  -1.263  -7.118  1.00 98.50           C  
ATOM   1268  CD1 ILE   172       4.918  -1.751  -4.994  1.00 98.50           C  
ATOM   1269  N   SER   173      10.268  -2.952  -7.614  1.00 97.84           N  
ATOM   1270  CA  SER   173      11.581  -2.476  -8.036  1.00 97.84           C  
ATOM   1271  C   SER   173      11.520  -1.023  -8.495  1.00 97.84           C  
ATOM   1272  O   SER   173      10.434  -0.477  -8.705  1.00 97.84           O  
ATOM   1273  CB  SER   173      12.133  -3.352  -9.161  1.00 97.84           C  
ATOM   1274  OG  SER   173      11.441  -3.110 -10.373  1.00 97.84           O  
ATOM   1275  N   GLN   174      12.688  -0.470  -8.696  1.00 96.71           N  
ATOM   1276  CA  GLN   174      12.778   0.892  -9.211  1.00 96.71           C  
ATOM   1277  C   GLN   174      12.183   0.991 -10.612  1.00 96.71           C  
ATOM   1278  O   GLN   174      11.788   2.074 -11.050  1.00 96.71           O  
ATOM   1279  CB  GLN   174      14.231   1.367  -9.222  1.00 96.71           C  
ATOM   1280  CG  GLN   174      14.827   1.561  -7.834  1.00 96.71           C  
ATOM   1281  CD  GLN   174      16.201   2.202  -7.869  1.00 96.71           C  
ATOM   1282  OE1 GLN   174      16.366   3.322  -8.364  1.00 96.71           O  
ATOM   1283  NE2 GLN   174      17.198   1.497  -7.344  1.00 96.71           N  
ATOM   1284  N   ALA   175      12.130  -0.141 -11.287  1.00 97.07           N  
ATOM   1285  CA  ALA   175      11.616  -0.168 -12.654  1.00 97.07           C  
ATOM   1286  C   ALA   175      10.103  -0.369 -12.667  1.00 97.07           C  
ATOM   1287  O   ALA   175       9.493  -0.464 -13.735  1.00 97.07           O  
ATOM   1288  CB  ALA   175      12.303  -1.269 -13.458  1.00 97.07           C  
ATOM   1289  N   GLY   176       9.493  -0.527 -11.465  1.00 98.02           N  
ATOM   1290  CA  GLY   176       8.051  -0.670 -11.350  1.00 98.02           C  
ATOM   1291  C   GLY   176       7.582  -2.108 -11.474  1.00 98.02           C  
ATOM   1292  O   GLY   176       6.409  -2.361 -11.756  1.00 98.02           O  
ATOM   1293  N   ASN   177       8.552  -3.078 -11.321  1.00 98.16           N  
ATOM   1294  CA  ASN   177       8.193  -4.493 -11.306  1.00 98.16           C  
ATOM   1295  C   ASN   177       7.795  -4.954  -9.907  1.00 98.16           C  
ATOM   1296  O   ASN   177       8.350  -4.485  -8.912  1.00 98.16           O  
ATOM   1297  CB  ASN   177       9.347  -5.345 -11.838  1.00 98.16           C  
ATOM   1298  CG  ASN   177       9.747  -4.970 -13.251  1.00 98.16           C  
ATOM   1299  OD1 ASN   177       8.906  -4.578 -14.064  1.00 98.16           O  
ATOM   1300  ND2 ASN   177      11.034  -5.085 -13.553  1.00 98.16           N  
ATOM   1301  N   VAL   178       6.745  -5.830  -9.876  1.00 98.47           N  
ATOM   1302  CA  VAL   178       6.286  -6.381  -8.605  1.00 98.47           C  
ATOM   1303  C   VAL   178       6.656  -7.860  -8.519  1.00 98.47           C  
ATOM   1304  O   VAL   178       6.345  -8.637  -9.425  1.00 98.47           O  
ATOM   1305  CB  VAL   178       4.762  -6.201  -8.426  1.00 98.47           C  
ATOM   1306  CG1 VAL   178       4.298  -6.809  -7.103  1.00 98.47           C  
ATOM   1307  CG2 VAL   178       4.387  -4.722  -8.498  1.00 98.47           C  
ATOM   1308  N   GLY   179       7.390  -8.220  -7.534  1.00 98.15           N  
ATOM   1309  CA  GLY   179       7.723  -9.609  -7.260  1.00 98.15           C  
ATOM   1310  C   GLY   179       7.080 -10.138  -5.992  1.00 98.15           C  
ATOM   1311  O   GLY   179       7.138  -9.491  -4.944  1.00 98.15           O  
ATOM   1312  N   ILE   180       6.255 -11.163  -6.126  1.00 97.97           N  
ATOM   1313  CA  ILE   180       5.810 -11.941  -4.975  1.00 97.97           C  
ATOM   1314  C   ILE   180       6.694 -13.175  -4.814  1.00 97.97           C  
ATOM   1315  O   ILE   180       6.643 -14.095  -5.634  1.00 97.97           O  
ATOM   1316  CB  ILE   180       4.328 -12.357  -5.113  1.00 97.97           C  
ATOM   1317  CG1 ILE   180       3.449 -11.127  -5.366  1.00 97.97           C  
ATOM   1318  CG2 ILE   180       3.863 -13.117  -3.868  1.00 97.97           C  
ATOM   1319  CD1 ILE   180       2.010 -11.460  -5.734  1.00 97.97           C  
ATOM   1320  N   GLY   181       7.524 -13.119  -3.809  1.00 96.92           N  
ATOM   1321  CA  GLY   181       8.456 -14.207  -3.563  1.00 96.92           C  
ATOM   1322  C   GLY   181       9.737 -14.089  -4.367  1.00 96.92           C  
ATOM   1323  O   GLY   181      10.628 -14.934  -4.253  1.00 96.92           O  
ATOM   1324  N   ALA   182       9.780 -13.155  -5.246  1.00 96.52           N  
ATOM   1325  CA  ALA   182      10.947 -12.844  -6.068  1.00 96.52           C  
ATOM   1326  C   ALA   182      11.568 -11.512  -5.659  1.00 96.52           C  
ATOM   1327  O   ALA   182      10.910 -10.470  -5.716  1.00 96.52           O  
ATOM   1328  CB  ALA   182      10.564 -12.818  -7.546  1.00 96.52           C  
ATOM   1329  N   THR   183      12.873 -11.503  -5.366  1.00 94.70           N  
ATOM   1330  CA  THR   183      13.500 -10.294  -4.842  1.00 94.70           C  
ATOM   1331  C   THR   183      13.983  -9.400  -5.980  1.00 94.70           C  
ATOM   1332  O   THR   183      14.258  -8.216  -5.772  1.00 94.70           O  
ATOM   1333  CB  THR   183      14.681 -10.634  -3.915  1.00 94.70           C  
ATOM   1334  OG1 THR   183      15.597 -11.488  -4.611  1.00 94.70           O  
ATOM   1335  CG2 THR   183      14.203 -11.342  -2.652  1.00 94.70           C  
ATOM   1336  N   ALA   184      14.092  -9.910  -7.194  1.00 96.00           N  
ATOM   1337  CA  ALA   184      14.497  -9.132  -8.361  1.00 96.00           C  
ATOM   1338  C   ALA   184      13.583  -9.410  -9.551  1.00 96.00           C  
ATOM   1339  O   ALA   184      14.003 -10.028 -10.532  1.00 96.00           O  
ATOM   1340  CB  ALA   184      15.948  -9.436  -8.725  1.00 96.00           C  
ATOM   1341  N   PRO   185      12.322  -8.973  -9.462  1.00 97.93           N  
ATOM   1342  CA  PRO   185      11.377  -9.259 -10.544  1.00 97.93           C  
ATOM   1343  C   PRO   185      11.796  -8.638 -11.874  1.00 97.93           C  
ATOM   1344  O   PRO   185      12.320  -7.522 -11.900  1.00 97.93           O  
ATOM   1345  CB  PRO   185      10.069  -8.643 -10.041  1.00 97.93           C  
ATOM   1346  CG  PRO   185      10.494  -7.519  -9.152  1.00 97.93           C  
ATOM   1347  CD  PRO   185      11.731  -7.938  -8.411  1.00 97.93           C  
ATOM   1348  N   THR   186      11.712  -9.458 -12.926  1.00 97.15           N  
ATOM   1349  CA  THR   186      12.128  -9.007 -14.249  1.00 97.15           C  
ATOM   1350  C   THR   186      10.915  -8.720 -15.129  1.00 97.15           C  
ATOM   1351  O   THR   186      11.060  -8.267 -16.266  1.00 97.15           O  
ATOM   1352  CB  THR   186      13.030 -10.048 -14.936  1.00 97.15           C  
ATOM   1353  OG1 THR   186      12.307 -11.277 -15.081  1.00 97.15           O  
ATOM   1354  CG2 THR   186      14.292 -10.308 -14.120  1.00 97.15           C  
ATOM   1355  N   ALA   187       9.756  -9.055 -14.725  1.00 97.30           N  
ATOM   1356  CA  ALA   187       8.501  -8.749 -15.407  1.00 97.30           C  
ATOM   1357  C   ALA   187       7.635  -7.813 -14.569  1.00 97.30           C  
ATOM   1358  O   ALA   187       7.901  -7.608 -13.383  1.00 97.30           O  
ATOM   1359  CB  ALA   187       7.740 -10.035 -15.722  1.00 97.30           C  
ATOM   1360  N   LYS   188       6.700  -7.214 -15.266  1.00 97.39           N  
ATOM   1361  CA  LYS   188       5.883  -6.270 -14.510  1.00 97.39           C  
ATOM   1362  C   LYS   188       5.308  -6.921 -13.256  1.00 97.39           C  
ATOM   1363  O   LYS   188       5.221  -6.285 -12.203  1.00 97.39           O  
ATOM   1364  CB  LYS   188       4.752  -5.721 -15.381  1.00 97.39           C  
ATOM   1365  CG  LYS   188       5.219  -4.778 -16.480  1.00 97.39           C  
ATOM   1366  CD  LYS   188       6.011  -3.608 -15.914  1.00 97.39           C  
ATOM   1367  CE  LYS   188       6.406  -2.620 -17.003  1.00 97.39           C  
ATOM   1368  NZ  LYS   188       7.395  -1.617 -16.508  1.00 97.39           N  
ATOM   1369  N   LEU   189       4.853  -8.313 -13.416  1.00 97.31           N  
ATOM   1370  CA  LEU   189       4.434  -9.162 -12.307  1.00 97.31           C  
ATOM   1371  C   LEU   189       5.115 -10.524 -12.378  1.00 97.31           C  
ATOM   1372  O   LEU   189       4.964 -11.248 -13.365  1.00 97.31           O  
ATOM   1373  CB  LEU   189       2.913  -9.338 -12.312  1.00 97.31           C  
ATOM   1374  CG  LEU   189       2.334 -10.263 -11.240  1.00 97.31           C  
ATOM   1375  CD1 LEU   189       2.596  -9.692  -9.849  1.00 97.31           C  
ATOM   1376  CD2 LEU   189       0.840 -10.473 -11.465  1.00 97.31           C  
ATOM   1377  N   GLU   190       5.988 -10.767 -11.481  1.00 97.13           N  
ATOM   1378  CA  GLU   190       6.674 -12.047 -11.341  1.00 97.13           C  
ATOM   1379  C   GLU   190       6.335 -12.712 -10.009  1.00 97.13           C  
ATOM   1380  O   GLU   190       6.554 -12.129  -8.945  1.00 97.13           O  
ATOM   1381  CB  GLU   190       8.189 -11.862 -11.465  1.00 97.13           C  
ATOM   1382  CG  GLU   190       8.978 -13.159 -11.360  1.00 97.13           C  
ATOM   1383  CD  GLU   190      10.459 -12.987 -11.658  1.00 97.13           C  
ATOM   1384  OE1 GLU   190      11.214 -13.981 -11.574  1.00 97.13           O  
ATOM   1385  OE2 GLU   190      10.867 -11.848 -11.977  1.00 97.13           O  
ATOM   1386  N   VAL   191       5.749 -13.785  -9.968  1.00 96.55           N  
ATOM   1387  CA  VAL   191       5.332 -14.563  -8.806  1.00 96.55           C  
ATOM   1388  C   VAL   191       6.146 -15.853  -8.727  1.00 96.55           C  
ATOM   1389  O   VAL   191       6.119 -16.668  -9.653  1.00 96.55           O  
ATOM   1390  CB  VAL   191       3.822 -14.888  -8.853  1.00 96.55           C  
ATOM   1391  CG1 VAL   191       3.403 -15.689  -7.621  1.00 96.55           C  
ATOM   1392  CG2 VAL   191       3.004 -13.602  -8.961  1.00 96.55           C  
ATOM   1393  N   ALA   192       6.975 -16.035  -7.691  1.00 96.64           N  
ATOM   1394  CA  ALA   192       7.637 -17.304  -7.396  1.00 96.64           C  
ATOM   1395  C   ALA   192       6.750 -18.198  -6.535  1.00 96.64           C  
ATOM   1396  O   ALA   192       6.820 -18.154  -5.304  1.00 96.64           O  
ATOM   1397  CB  ALA   192       8.973 -17.057  -6.699  1.00 96.64           C  
ATOM   1398  N   GLY   193       5.800 -18.863  -7.132  1.00 94.98           N  
ATOM   1399  CA  GLY   193       4.831 -19.742  -6.497  1.00 94.98           C  
ATOM   1400  C   GLY   193       3.563 -19.920  -7.312  1.00 94.98           C  
ATOM   1401  O   GLY   193       3.531 -19.590  -8.499  1.00 94.98           O  
ATOM   1402  N   THR   194       2.589 -20.588  -6.742  1.00 89.18           N  
ATOM   1403  CA  THR   194       1.335 -20.908  -7.415  1.00 89.18           C  
ATOM   1404  C   THR   194       0.359 -19.738  -7.323  1.00 89.18           C  
ATOM   1405  O   THR   194       0.251 -19.093  -6.279  1.00 89.18           O  
ATOM   1406  CB  THR   194       0.686 -22.170  -6.817  1.00 89.18           C  
ATOM   1407  OG1 THR   194       1.600 -23.268  -6.926  1.00 89.18           O  
ATOM   1408  CG2 THR   194      -0.605 -22.524  -7.548  1.00 89.18           C  
ATOM   1409  N   ILE   195      -0.252 -19.479  -8.404  1.00 88.60           N  
ATOM   1410  CA  ILE   195      -1.354 -18.525  -8.454  1.00 88.60           C  
ATOM   1411  C   ILE   195      -2.679 -19.274  -8.585  1.00 88.60           C  
ATOM   1412  O   ILE   195      -2.826 -20.140  -9.451  1.00 88.60           O  
ATOM   1413  CB  ILE   195      -1.186 -17.526  -9.620  1.00 88.60           C  
ATOM   1414  CG1 ILE   195       0.176 -16.827  -9.532  1.00 88.60           C  
ATOM   1415  CG2 ILE   195      -2.327 -16.505  -9.625  1.00 88.60           C  
ATOM   1416  CD1 ILE   195       0.496 -15.943 -10.728  1.00 88.60           C  
ATOM   1417  N   HIS   196      -3.568 -19.109  -7.582  1.00 83.48           N  
ATOM   1418  CA  HIS   196      -4.832 -19.833  -7.526  1.00 83.48           C  
ATOM   1419  C   HIS   196      -6.015 -18.872  -7.461  1.00 83.48           C  
ATOM   1420  O   HIS   196      -6.165 -18.131  -6.487  1.00 83.48           O  
ATOM   1421  CB  HIS   196      -4.857 -20.777  -6.323  1.00 83.48           C  
ATOM   1422  CG  HIS   196      -6.120 -21.570  -6.207  1.00 83.48           C  
ATOM   1423  ND1 HIS   196      -6.597 -22.038  -5.003  1.00 83.48           N  
ATOM   1424  CD2 HIS   196      -7.005 -21.974  -7.149  1.00 83.48           C  
ATOM   1425  CE1 HIS   196      -7.724 -22.699  -5.209  1.00 83.48           C  
ATOM   1426  NE2 HIS   196      -7.994 -22.674  -6.503  1.00 83.48           N  
ATOM   1427  N   SER   197      -6.912 -18.931  -8.486  1.00 79.86           N  
ATOM   1428  CA  SER   197      -8.129 -18.125  -8.486  1.00 79.86           C  
ATOM   1429  C   SER   197      -9.315 -18.915  -7.943  1.00 79.86           C  
ATOM   1430  O   SER   197      -9.522 -20.071  -8.319  1.00 79.86           O  
ATOM   1431  CB  SER   197      -8.441 -17.625  -9.897  1.00 79.86           C  
ATOM   1432  OG  SER   197      -9.624 -16.844  -9.903  1.00 79.86           O  
ATOM   1433  N   THR   198     -10.126 -18.550  -6.922  1.00 75.00           N  
ATOM   1434  CA  THR   198     -11.204 -19.305  -6.292  1.00 75.00           C  
ATOM   1435  C   THR   198     -12.546 -18.973  -6.938  1.00 75.00           C  
ATOM   1436  O   THR   198     -13.515 -19.721  -6.788  1.00 75.00           O  
ATOM   1437  CB  THR   198     -11.275 -19.022  -4.780  1.00 75.00           C  
ATOM   1438  OG1 THR   198     -11.402 -17.611  -4.569  1.00 75.00           O  
ATOM   1439  CG2 THR   198     -10.021 -19.520  -4.068  1.00 75.00           C  
ATOM   1440  N   SER   199     -12.626 -17.867  -7.695  1.00 74.86           N  
ATOM   1441  CA  SER   199     -13.809 -17.457  -8.445  1.00 74.86           C  
ATOM   1442  C   SER   199     -13.426 -16.672  -9.695  1.00 74.86           C  
ATOM   1443  O   SER   199     -12.641 -15.724  -9.623  1.00 74.86           O  
ATOM   1444  CB  SER   199     -14.736 -16.615  -7.567  1.00 74.86           C  
ATOM   1445  OG  SER   199     -15.948 -16.331  -8.244  1.00 74.86           O  
ATOM   1446  N   GLY   200     -13.862 -17.139 -10.805  1.00 70.73           N  
ATOM   1447  CA  GLY   200     -13.548 -16.429 -12.035  1.00 70.73           C  
ATOM   1448  C   GLY   200     -12.152 -16.722 -12.553  1.00 70.73           C  
ATOM   1449  O   GLY   200     -11.546 -17.729 -12.183  1.00 70.73           O  
ATOM   1450  N   GLY   201     -11.704 -16.059 -13.554  1.00 68.26           N  
ATOM   1451  CA  GLY   201     -10.496 -16.437 -14.269  1.00 68.26           C  
ATOM   1452  C   GLY   201      -9.466 -15.325 -14.330  1.00 68.26           C  
ATOM   1453  O   GLY   201      -9.571 -14.334 -13.604  1.00 68.26           O  
ATOM   1454  N   ILE   202      -8.322 -15.622 -14.720  1.00 75.69           N  
ATOM   1455  CA  ILE   202      -7.277 -14.706 -15.165  1.00 75.69           C  
ATOM   1456  C   ILE   202      -7.440 -14.422 -16.656  1.00 75.69           C  
ATOM   1457  O   ILE   202      -7.482 -15.348 -17.470  1.00 75.69           O  
ATOM   1458  CB  ILE   202      -5.869 -15.274 -14.877  1.00 75.69           C  
ATOM   1459  CG1 ILE   202      -5.721 -15.608 -13.388  1.00 75.69           C  
ATOM   1460  CG2 ILE   202      -4.787 -14.287 -15.327  1.00 75.69           C  
ATOM   1461  CD1 ILE   202      -4.456 -16.385 -13.051  1.00 75.69           C  
ATOM   1462  N   LYS   203      -7.818 -13.193 -17.004  1.00 66.03           N  
ATOM   1463  CA  LYS   203      -8.046 -12.831 -18.400  1.00 66.03           C  
ATOM   1464  C   LYS   203      -6.760 -12.336 -19.057  1.00 66.03           C  
ATOM   1465  O   LYS   203      -6.046 -11.508 -18.488  1.00 66.03           O  
ATOM   1466  CB  LYS   203      -9.134 -11.761 -18.507  1.00 66.03           C  
ATOM   1467  CG  LYS   203     -10.541 -12.282 -18.253  1.00 66.03           C  
ATOM   1468  CD  LYS   203     -11.588 -11.200 -18.484  1.00 66.03           C  
ATOM   1469  CE  LYS   203     -12.991 -11.700 -18.164  1.00 66.03           C  
ATOM   1470  NZ  LYS   203     -14.016 -10.631 -18.350  1.00 66.03           N  
ATOM   1471  N   PHE   204      -6.500 -12.801 -20.175  1.00 72.28           N  
ATOM   1472  CA  PHE   204      -5.352 -12.361 -20.959  1.00 72.28           C  
ATOM   1473  C   PHE   204      -5.794 -11.476 -22.118  1.00 72.28           C  
ATOM   1474  O   PHE   204      -6.970 -11.473 -22.489  1.00 72.28           O  
ATOM   1475  CB  PHE   204      -4.566 -13.565 -21.487  1.00 72.28           C  
ATOM   1476  CG  PHE   204      -3.954 -14.413 -20.405  1.00 72.28           C  
ATOM   1477  CD1 PHE   204      -2.734 -14.065 -19.837  1.00 72.28           C  
ATOM   1478  CD2 PHE   204      -4.598 -15.558 -19.956  1.00 72.28           C  
ATOM   1479  CE1 PHE   204      -2.165 -14.848 -18.836  1.00 72.28           C  
ATOM   1480  CE2 PHE   204      -4.036 -16.345 -18.955  1.00 72.28           C  
ATOM   1481  CZ  PHE   204      -2.819 -15.989 -18.397  1.00 72.28           C  
ATOM   1482  N   PRO   205      -4.944 -10.512 -22.477  1.00 67.33           N  
ATOM   1483  CA  PRO   205      -5.347  -9.542 -23.499  1.00 67.33           C  
ATOM   1484  C   PRO   205      -5.898 -10.207 -24.759  1.00 67.33           C  
ATOM   1485  O   PRO   205      -6.598  -9.564 -25.545  1.00 67.33           O  
ATOM   1486  CB  PRO   205      -4.049  -8.789 -23.802  1.00 67.33           C  
ATOM   1487  CG  PRO   205      -3.093  -9.236 -22.743  1.00 67.33           C  
ATOM   1488  CD  PRO   205      -3.686 -10.418 -22.032  1.00 67.33           C  
ATOM   1489  N   ASP   206      -5.563 -11.412 -25.076  1.00 64.21           N  
ATOM   1490  CA  ASP   206      -6.066 -11.990 -26.319  1.00 64.21           C  
ATOM   1491  C   ASP   206      -7.431 -12.642 -26.109  1.00 64.21           C  
ATOM   1492  O   ASP   206      -7.919 -13.366 -26.979  1.00 64.21           O  
ATOM   1493  CB  ASP   206      -5.074 -13.013 -26.875  1.00 64.21           C  
ATOM   1494  CG  ASP   206      -4.890 -14.215 -25.965  1.00 64.21           C  
ATOM   1495  OD1 ASP   206      -5.511 -14.261 -24.882  1.00 64.21           O  
ATOM   1496  OD2 ASP   206      -4.114 -15.124 -26.334  1.00 64.21           O  
ATOM   1497  N   GLY   207      -7.995 -12.392 -24.951  1.00 61.56           N  
ATOM   1498  CA  GLY   207      -9.324 -12.899 -24.647  1.00 61.56           C  
ATOM   1499  C   GLY   207      -9.308 -14.296 -24.055  1.00 61.56           C  
ATOM   1500  O   GLY   207     -10.356 -14.834 -23.691  1.00 61.56           O  
ATOM   1501  N   SER   208      -8.126 -14.990 -24.133  1.00 61.54           N  
ATOM   1502  CA  SER   208      -8.123 -16.328 -23.551  1.00 61.54           C  
ATOM   1503  C   SER   208      -8.344 -16.276 -22.043  1.00 61.54           C  
ATOM   1504  O   SER   208      -7.947 -15.312 -21.385  1.00 61.54           O  
ATOM   1505  CB  SER   208      -6.807 -17.044 -23.857  1.00 61.54           C  
ATOM   1506  OG  SER   208      -5.712 -16.349 -23.286  1.00 61.54           O  
ATOM   1507  N   VAL   209      -9.398 -16.923 -21.608  1.00 61.32           N  
ATOM   1508  CA  VAL   209      -9.610 -17.105 -20.175  1.00 61.32           C  
ATOM   1509  C   VAL   209      -9.118 -18.488 -19.752  1.00 61.32           C  
ATOM   1510  O   VAL   209      -9.242 -19.456 -20.506  1.00 61.32           O  
ATOM   1511  CB  VAL   209     -11.097 -16.929 -19.794  1.00 61.32           C  
ATOM   1512  CG1 VAL   209     -11.296 -17.125 -18.292  1.00 61.32           C  
ATOM   1513  CG2 VAL   209     -11.599 -15.553 -20.228  1.00 61.32           C  
ATOM   1514  N   GLN   210      -8.102 -18.562 -18.991  1.00 59.65           N  
ATOM   1515  CA  GLN   210      -7.820 -19.896 -18.471  1.00 59.65           C  
ATOM   1516  C   GLN   210      -8.849 -20.306 -17.422  1.00 59.65           C  
ATOM   1517  O   GLN   210      -9.142 -19.541 -16.501  1.00 59.65           O  
ATOM   1518  CB  GLN   210      -6.412 -19.954 -17.877  1.00 59.65           C  
ATOM   1519  CG  GLN   210      -5.716 -21.294 -18.076  1.00 59.65           C  
ATOM   1520  CD  GLN   210      -5.266 -21.922 -16.770  1.00 59.65           C  
ATOM   1521  OE1 GLN   210      -4.782 -21.231 -15.868  1.00 59.65           O  
ATOM   1522  NE2 GLN   210      -5.422 -23.237 -16.660  1.00 59.65           N  
ATOM   1523  N   THR   211      -9.790 -21.103 -17.703  1.00 55.77           N  
ATOM   1524  CA  THR   211     -10.651 -21.656 -16.663  1.00 55.77           C  
ATOM   1525  C   THR   211     -10.179 -23.048 -16.253  1.00 55.77           C  
ATOM   1526  O   THR   211      -9.471 -23.717 -17.009  1.00 55.77           O  
ATOM   1527  CB  THR   211     -12.117 -21.724 -17.129  1.00 55.77           C  
ATOM   1528  OG1 THR   211     -12.201 -22.538 -18.306  1.00 55.77           O  
ATOM   1529  CG2 THR   211     -12.659 -20.334 -17.446  1.00 55.77           C  
ATOM   1530  N   THR   212     -10.024 -23.205 -14.991  1.00 54.55           N  
ATOM   1531  CA  THR   212      -9.650 -24.533 -14.516  1.00 54.55           C  
ATOM   1532  C   THR   212     -10.876 -25.437 -14.419  1.00 54.55           C  
ATOM   1533  O   THR   212     -11.976 -24.970 -14.119  1.00 54.55           O  
ATOM   1534  CB  THR   212      -8.952 -24.460 -13.146  1.00 54.55           C  
ATOM   1535  OG1 THR   212      -9.766 -23.704 -12.241  1.00 54.55           O  
ATOM   1536  CG2 THR   212      -7.585 -23.793 -13.260  1.00 54.55           C  
ATOM   1537  N   ALA   213     -10.819 -26.602 -15.004  1.00 54.80           N  
ATOM   1538  CA  ALA   213     -11.792 -27.666 -14.774  1.00 54.80           C  
ATOM   1539  C   ALA   213     -11.925 -27.976 -13.286  1.00 54.80           C  
ATOM   1540  O   ALA   213     -11.061 -27.603 -12.488  1.00 54.80           O  
ATOM   1541  CB  ALA   213     -11.396 -28.924 -15.543  1.00 54.80           C  
ATOM   1542  N   ALA   214     -13.080 -28.435 -12.899  1.00 57.33           N  
ATOM   1543  CA  ALA   214     -13.313 -28.915 -11.539  1.00 57.33           C  
ATOM   1544  C   ALA   214     -12.180 -29.827 -11.078  1.00 57.33           C  
ATOM   1545  O   ALA   214     -11.857 -29.874  -9.889  1.00 57.33           O  
ATOM   1546  CB  ALA   214     -14.649 -29.647 -11.455  1.00 57.33           C  
ATOM   1547  N   SER   215     -11.577 -30.530 -11.999  1.00 59.60           N  
ATOM   1548  CA  SER   215     -10.512 -31.439 -11.586  1.00 59.60           C  
ATOM   1549  C   SER   215      -9.200 -30.693 -11.370  1.00 59.60           C  
ATOM   1550  O   SER   215      -8.221 -31.272 -10.896  1.00 59.60           O  
ATOM   1551  CB  SER   215     -10.316 -32.543 -12.626  1.00 59.60           C  
ATOM   1552  OG  SER   215      -9.898 -31.997 -13.865  1.00 59.60           O  
ATOM   1553  N   GLY   216      -9.180 -29.398 -11.711  1.00 55.50           N  
ATOM   1554  CA  GLY   216      -7.943 -28.637 -11.632  1.00 55.50           C  
ATOM   1555  C   GLY   216      -7.171 -28.615 -12.938  1.00 55.50           C  
ATOM   1556  O   GLY   216      -6.121 -27.976 -13.033  1.00 55.50           O  
ATOM   1557  N   ALA   217      -7.582 -29.494 -13.817  1.00 53.45           N  
ATOM   1558  CA  ALA   217      -6.890 -29.460 -15.102  1.00 53.45           C  
ATOM   1559  C   ALA   217      -7.291 -28.229 -15.910  1.00 53.45           C  
ATOM   1560  O   ALA   217      -8.426 -27.757 -15.811  1.00 53.45           O  
ATOM   1561  CB  ALA   217      -7.179 -30.731 -15.897  1.00 53.45           C  
ATOM   1562  N   ALA   218      -6.343 -27.488 -16.286  1.00 53.89           N  
ATOM   1563  CA  ALA   218      -6.579 -26.362 -17.187  1.00 53.89           C  
ATOM   1564  C   ALA   218      -7.502 -26.762 -18.334  1.00 53.89           C  
ATOM   1565  O   ALA   218      -7.287 -27.789 -18.983  1.00 53.89           O  
ATOM   1566  CB  ALA   218      -5.256 -25.831 -17.733  1.00 53.89           C  
ATOM   1567  N   THR   219      -8.734 -26.485 -18.261  1.00 51.90           N  
ATOM   1568  CA  THR   219      -9.468 -26.818 -19.476  1.00 51.90           C  
ATOM   1569  C   THR   219      -9.654 -25.582 -20.352  1.00 51.90           C  
ATOM   1570  O   THR   219      -9.747 -24.463 -19.843  1.00 51.90           O  
ATOM   1571  CB  THR   219     -10.843 -27.429 -19.149  1.00 51.90           C  
ATOM   1572  OG1 THR   219     -11.524 -26.585 -18.213  1.00 51.90           O  
ATOM   1573  CG2 THR   219     -10.696 -28.822 -18.545  1.00 51.90           C  
ATOM   1574  N   TRP   220      -9.257 -25.757 -21.538  1.00 52.06           N  
ATOM   1575  CA  TRP   220      -9.464 -24.824 -22.640  1.00 52.06           C  
ATOM   1576  C   TRP   220     -10.872 -24.957 -23.209  1.00 52.06           C  
ATOM   1577  O   TRP   220     -11.427 -26.057 -23.259  1.00 52.06           O  
ATOM   1578  CB  TRP   220      -8.429 -25.058 -23.745  1.00 52.06           C  
ATOM   1579  CG  TRP   220      -7.016 -25.140 -23.248  1.00 52.06           C  
ATOM   1580  CD1 TRP   220      -6.318 -26.273 -22.934  1.00 52.06           C  
ATOM   1581  CD2 TRP   220      -6.131 -24.042 -23.004  1.00 52.06           C  
ATOM   1582  NE1 TRP   220      -5.050 -25.945 -22.510  1.00 52.06           N  
ATOM   1583  CE2 TRP   220      -4.910 -24.584 -22.543  1.00 52.06           C  
ATOM   1584  CE3 TRP   220      -6.252 -22.651 -23.132  1.00 52.06           C  
ATOM   1585  CZ2 TRP   220      -3.816 -23.781 -22.209  1.00 52.06           C  
ATOM   1586  CZ3 TRP   220      -5.162 -21.854 -22.798  1.00 52.06           C  
ATOM   1587  CH2 TRP   220      -3.961 -22.424 -22.343  1.00 52.06           C  
ATOM   1588  N   THR   221     -11.727 -23.950 -23.016  1.00 55.83           N  
ATOM   1589  CA  THR   221     -13.046 -23.972 -23.639  1.00 55.83           C  
ATOM   1590  C   THR   221     -12.926 -23.997 -25.160  1.00 55.83           C  
ATOM   1591  O   THR   221     -12.068 -23.321 -25.731  1.00 55.83           O  
ATOM   1592  CB  THR   221     -13.887 -22.756 -23.207  1.00 55.83           C  
ATOM   1593  OG1 THR   221     -13.602 -22.447 -21.837  1.00 55.83           O  
ATOM   1594  CG2 THR   221     -15.378 -23.038 -23.353  1.00 55.83           C  
ATOM   1595  N   SER   222     -13.444 -24.999 -25.776  1.00 53.66           N  
ATOM   1596  CA  SER   222     -13.641 -25.287 -27.193  1.00 53.66           C  
ATOM   1597  C   SER   222     -14.550 -24.251 -27.847  1.00 53.66           C  
ATOM   1598  O   SER   222     -15.529 -23.809 -27.243  1.00 53.66           O  
ATOM   1599  CB  SER   222     -14.230 -26.685 -27.380  1.00 53.66           C  
ATOM   1600  OG  SER   222     -14.919 -26.780 -28.615  1.00 53.66           O  
ATOM   1601  N   LEU   223     -14.186 -23.822 -28.956  1.00 55.26           N  
ATOM   1602  CA  LEU   223     -15.022 -22.940 -29.762  1.00 55.26           C  
ATOM   1603  C   LEU   223     -15.899 -23.743 -30.716  1.00 55.26           C  
ATOM   1604  O   LEU   223     -15.548 -24.863 -31.094  1.00 55.26           O  
ATOM   1605  CB  LEU   223     -14.156 -21.955 -30.552  1.00 55.26           C  
ATOM   1606  CG  LEU   223     -13.431 -20.883 -29.736  1.00 55.26           C  
ATOM   1607  CD1 LEU   223     -12.243 -20.335 -30.519  1.00 55.26           C  
ATOM   1608  CD2 LEU   223     -14.391 -19.761 -29.355  1.00 55.26           C  
ATOM   1609  N   GLY   224     -17.218 -23.763 -30.528  1.00 56.94           N  
ATOM   1610  CA  GLY   224     -18.291 -24.429 -31.249  1.00 56.94           C  
ATOM   1611  C   GLY   224     -17.873 -24.916 -32.624  1.00 56.94           C  
ATOM   1612  O   GLY   224     -16.852 -24.480 -33.159  1.00 56.94           O  
ATOM   1613  N   LEU   225     -18.367 -26.086 -33.065  1.00 57.93           N  
ATOM   1614  CA  LEU   225     -18.258 -26.671 -34.397  1.00 57.93           C  
ATOM   1615  C   LEU   225     -18.973 -25.807 -35.430  1.00 57.93           C  
ATOM   1616  O   LEU   225     -20.135 -25.440 -35.242  1.00 57.93           O  
ATOM   1617  CB  LEU   225     -18.838 -28.088 -34.410  1.00 57.93           C  
ATOM   1618  CG  LEU   225     -17.826 -29.235 -34.419  1.00 57.93           C  
ATOM   1619  CD1 LEU   225     -18.205 -30.284 -33.379  1.00 57.93           C  
ATOM   1620  CD2 LEU   225     -17.737 -29.859 -35.808  1.00 57.93           C  
ATOM   1621  N   THR   226     -18.243 -25.363 -36.393  1.00 65.44           N  
ATOM   1622  CA  THR   226     -18.867 -24.680 -37.521  1.00 65.44           C  
ATOM   1623  C   THR   226     -18.584 -25.420 -38.825  1.00 65.44           C  
ATOM   1624  O   THR   226     -17.479 -25.924 -39.032  1.00 65.44           O  
ATOM   1625  CB  THR   226     -18.374 -23.226 -37.636  1.00 65.44           C  
ATOM   1626  OG1 THR   226     -18.354 -22.630 -36.333  1.00 65.44           O  
ATOM   1627  CG2 THR   226     -19.287 -22.406 -38.543  1.00 65.44           C  
ATOM   1628  N   SER   227     -19.656 -25.543 -39.792  1.00 69.10           N  
ATOM   1629  CA  SER   227     -19.577 -26.209 -41.088  1.00 69.10           C  
ATOM   1630  C   SER   227     -19.179 -25.232 -42.189  1.00 69.10           C  
ATOM   1631  O   SER   227     -19.663 -24.099 -42.225  1.00 69.10           O  
ATOM   1632  CB  SER   227     -20.914 -26.865 -41.437  1.00 69.10           C  
ATOM   1633  OG  SER   227     -20.900 -27.359 -42.765  1.00 69.10           O  
ATOM   1634  N   LEU   228     -18.177 -25.607 -42.980  1.00 67.07           N  
ATOM   1635  CA  LEU   228     -17.942 -24.845 -44.202  1.00 67.07           C  
ATOM   1636  C   LEU   228     -18.956 -25.218 -45.278  1.00 67.07           C  
ATOM   1637  O   LEU   228     -19.046 -24.549 -46.310  1.00 67.07           O  
ATOM   1638  CB  LEU   228     -16.520 -25.085 -44.718  1.00 67.07           C  
ATOM   1639  CG  LEU   228     -15.396 -24.378 -43.960  1.00 67.07           C  
ATOM   1640  CD1 LEU   228     -14.045 -24.978 -44.335  1.00 67.07           C  
ATOM   1641  CD2 LEU   228     -15.418 -22.880 -44.245  1.00 67.07           C  
ATOM   1642  N   GLY   229     -19.796 -26.250 -44.993  1.00 64.38           N  
ATOM   1643  CA  GLY   229     -20.671 -26.788 -46.021  1.00 64.38           C  
ATOM   1644  C   GLY   229     -19.945 -27.667 -47.023  1.00 64.38           C  
ATOM   1645  O   GLY   229     -18.833 -28.128 -46.759  1.00 64.38           O  
ATOM   1646  N   ALA   230     -20.704 -28.052 -48.089  1.00 61.77           N  
ATOM   1647  CA  ALA   230     -20.230 -28.944 -49.143  1.00 61.77           C  
ATOM   1648  C   ALA   230     -19.279 -28.218 -50.090  1.00 61.77           C  
ATOM   1649  O   ALA   230     -19.562 -27.099 -50.526  1.00 61.77           O  
ATOM   1650  CB  ALA   230     -21.409 -29.524 -49.920  1.00 61.77           C  
ATOM   1651  N   VAL   231     -18.117 -28.661 -50.148  1.00 63.78           N  
ATOM   1652  CA  VAL   231     -17.157 -28.110 -51.100  1.00 63.78           C  
ATOM   1653  C   VAL   231     -16.974 -29.077 -52.268  1.00 63.78           C  
ATOM   1654  O   VAL   231     -16.778 -30.277 -52.064  1.00 63.78           O  
ATOM   1655  CB  VAL   231     -15.795 -27.821 -50.430  1.00 63.78           C  
ATOM   1656  CG1 VAL   231     -14.832 -27.173 -51.422  1.00 63.78           C  
ATOM   1657  CG2 VAL   231     -15.984 -26.929 -49.204  1.00 63.78           C  
ATOM   1658  N   SER   232     -17.290 -28.602 -53.435  1.00 64.73           N  
ATOM   1659  CA  SER   232     -17.078 -29.434 -54.615  1.00 64.73           C  
ATOM   1660  C   SER   232     -15.630 -29.365 -55.088  1.00 64.73           C  
ATOM   1661  O   SER   232     -15.070 -28.276 -55.233  1.00 64.73           O  
ATOM   1662  CB  SER   232     -18.014 -29.008 -55.747  1.00 64.73           C  
ATOM   1663  OG  SER   232     -18.014 -29.970 -56.788  1.00 64.73           O  
ATOM   1664  N   MET   233     -15.074 -30.496 -55.305  1.00 60.54           N  
ATOM   1665  CA  MET   233     -13.667 -30.532 -55.693  1.00 60.54           C  
ATOM   1666  C   MET   233     -13.509 -31.044 -57.121  1.00 60.54           C  
ATOM   1667  O   MET   233     -13.622 -32.246 -57.370  1.00 60.54           O  
ATOM   1668  CB  MET   233     -12.866 -31.411 -54.731  1.00 60.54           C  
ATOM   1669  CG  MET   233     -12.982 -30.990 -53.275  1.00 60.54           C  
ATOM   1670  SD  MET   233     -11.722 -31.792 -52.209  1.00 60.54           S  
ATOM   1671  CE  MET   233     -12.689 -32.027 -50.692  1.00 60.54           C  
ATOM   1672  N   THR   234     -13.586 -30.246 -58.143  1.00 57.04           N  
ATOM   1673  CA  THR   234     -13.593 -30.794 -59.495  1.00 57.04           C  
ATOM   1674  C   THR   234     -12.206 -30.702 -60.123  1.00 57.04           C  
ATOM   1675  O   THR   234     -11.903 -31.419 -61.080  1.00 57.04           O  
ATOM   1676  CB  THR   234     -14.613 -30.064 -60.388  1.00 57.04           C  
ATOM   1677  OG1 THR   234     -14.330 -28.659 -60.377  1.00 57.04           O  
ATOM   1678  CG2 THR   234     -16.038 -30.287 -59.890  1.00 57.04           C  
ATOM   1679  N   THR   235     -11.328 -29.979 -59.518  1.00 58.07           N  
ATOM   1680  CA  THR   235     -10.172 -29.812 -60.393  1.00 58.07           C  
ATOM   1681  C   THR   235      -8.885 -30.185 -59.664  1.00 58.07           C  
ATOM   1682  O   THR   235      -8.906 -30.480 -58.467  1.00 58.07           O  
ATOM   1683  CB  THR   235     -10.070 -28.367 -60.914  1.00 58.07           C  
ATOM   1684  OG1 THR   235      -9.730 -27.496 -59.829  1.00 58.07           O  
ATOM   1685  CG2 THR   235     -11.390 -27.908 -61.525  1.00 58.07           C  
ATOM   1686  N   THR   236      -7.834 -30.492 -60.333  1.00 65.27           N  
ATOM   1687  CA  THR   236      -6.503 -30.750 -59.795  1.00 65.27           C  
ATOM   1688  C   THR   236      -5.887 -29.470 -59.238  1.00 65.27           C  
ATOM   1689  O   THR   236      -4.807 -29.502 -58.644  1.00 65.27           O  
ATOM   1690  CB  THR   236      -5.572 -31.346 -60.868  1.00 65.27           C  
ATOM   1691  OG1 THR   236      -5.558 -30.483 -62.012  1.00 65.27           O  
ATOM   1692  CG2 THR   236      -6.043 -32.731 -61.297  1.00 65.27           C  
ATOM   1693  N   THR   237      -6.617 -28.425 -59.440  1.00 73.55           N  
ATOM   1694  CA  THR   237      -6.081 -27.155 -58.963  1.00 73.55           C  
ATOM   1695  C   THR   237      -6.361 -26.975 -57.474  1.00 73.55           C  
ATOM   1696  O   THR   237      -7.372 -27.461 -56.964  1.00 73.55           O  
ATOM   1697  CB  THR   237      -6.673 -25.969 -59.747  1.00 73.55           C  
ATOM   1698  OG1 THR   237      -8.098 -26.110 -59.811  1.00 73.55           O  
ATOM   1699  CG2 THR   237      -6.116 -25.913 -61.166  1.00 73.55           C  
ATOM   1700  N   GLU   238      -5.434 -26.569 -56.826  1.00 82.25           N  
ATOM   1701  CA  GLU   238      -5.508 -26.220 -55.411  1.00 82.25           C  
ATOM   1702  C   GLU   238      -6.680 -25.284 -55.133  1.00 82.25           C  
ATOM   1703  O   GLU   238      -6.884 -24.305 -55.854  1.00 82.25           O  
ATOM   1704  CB  GLU   238      -4.199 -25.575 -54.947  1.00 82.25           C  
ATOM   1705  CG  GLU   238      -4.165 -25.253 -53.460  1.00 82.25           C  
ATOM   1706  CD  GLU   238      -2.900 -24.527 -53.032  1.00 82.25           C  
ATOM   1707  OE1 GLU   238      -2.870 -23.277 -53.082  1.00 82.25           O  
ATOM   1708  OE2 GLU   238      -1.929 -25.215 -52.645  1.00 82.25           O  
ATOM   1709  N   GLN   239      -7.468 -25.598 -54.122  1.00 83.02           N  
ATOM   1710  CA  GLN   239      -8.552 -24.756 -53.627  1.00 83.02           C  
ATOM   1711  C   GLN   239      -8.299 -24.325 -52.185  1.00 83.02           C  
ATOM   1712  O   GLN   239      -7.547 -24.978 -51.459  1.00 83.02           O  
ATOM   1713  CB  GLN   239      -9.891 -25.488 -53.728  1.00 83.02           C  
ATOM   1714  CG  GLN   239     -10.291 -25.843 -55.154  1.00 83.02           C  
ATOM   1715  CD  GLN   239     -11.640 -26.533 -55.231  1.00 83.02           C  
ATOM   1716  OE1 GLN   239     -12.003 -27.316 -54.346  1.00 83.02           O  
ATOM   1717  NE2 GLN   239     -12.392 -26.250 -56.289  1.00 83.02           N  
ATOM   1718  N   SER   240      -8.820 -23.173 -51.848  1.00 87.40           N  
ATOM   1719  CA  SER   240      -8.700 -22.724 -50.464  1.00 87.40           C  
ATOM   1720  C   SER   240     -10.038 -22.226 -49.928  1.00 87.40           C  
ATOM   1721  O   SER   240     -10.898 -21.790 -50.696  1.00 87.40           O  
ATOM   1722  CB  SER   240      -7.651 -21.617 -50.349  1.00 87.40           C  
ATOM   1723  OG  SER   240      -8.062 -20.459 -51.055  1.00 87.40           O  
ATOM   1724  N   PHE   241     -10.177 -22.300 -48.614  1.00 84.93           N  
ATOM   1725  CA  PHE   241     -11.364 -21.834 -47.906  1.00 84.93           C  
ATOM   1726  C   PHE   241     -10.977 -21.078 -46.640  1.00 84.93           C  
ATOM   1727  O   PHE   241     -10.046 -21.472 -45.935  1.00 84.93           O  
ATOM   1728  CB  PHE   241     -12.278 -23.012 -47.555  1.00 84.93           C  
ATOM   1729  CG  PHE   241     -12.671 -23.850 -48.741  1.00 84.93           C  
ATOM   1730  CD1 PHE   241     -13.853 -23.599 -49.427  1.00 84.93           C  
ATOM   1731  CD2 PHE   241     -11.858 -24.891 -49.170  1.00 84.93           C  
ATOM   1732  CE1 PHE   241     -14.219 -24.373 -50.525  1.00 84.93           C  
ATOM   1733  CE2 PHE   241     -12.217 -25.669 -50.267  1.00 84.93           C  
ATOM   1734  CZ  PHE   241     -13.398 -25.409 -50.942  1.00 84.93           C  
ATOM   1735  N   THR   242     -11.687 -19.993 -46.419  1.00 87.91           N  
ATOM   1736  CA  THR   242     -11.474 -19.211 -45.206  1.00 87.91           C  
ATOM   1737  C   THR   242     -12.081 -19.914 -43.996  1.00 87.91           C  
ATOM   1738  O   THR   242     -13.213 -20.399 -44.055  1.00 87.91           O  
ATOM   1739  CB  THR   242     -12.076 -17.800 -45.339  1.00 87.91           C  
ATOM   1740  OG1 THR   242     -11.467 -17.129 -46.449  1.00 87.91           O  
ATOM   1741  CG2 THR   242     -11.843 -16.981 -44.074  1.00 87.91           C  
ATOM   1742  N   LEU   243     -11.314 -20.100 -42.978  1.00 86.82           N  
ATOM   1743  CA  LEU   243     -11.819 -20.688 -41.743  1.00 86.82           C  
ATOM   1744  C   LEU   243     -13.002 -19.890 -41.205  1.00 86.82           C  
ATOM   1745  O   LEU   243     -13.053 -18.668 -41.359  1.00 86.82           O  
ATOM   1746  CB  LEU   243     -10.711 -20.755 -40.688  1.00 86.82           C  
ATOM   1747  CG  LEU   243      -9.511 -21.644 -41.020  1.00 86.82           C  
ATOM   1748  CD1 LEU   243      -8.434 -21.502 -39.950  1.00 86.82           C  
ATOM   1749  CD2 LEU   243      -9.946 -23.099 -41.159  1.00 86.82           C  
ATOM   1750  N   PRO   244     -13.981 -20.625 -40.518  1.00 80.70           N  
ATOM   1751  CA  PRO   244     -15.019 -19.865 -39.817  1.00 80.70           C  
ATOM   1752  C   PRO   244     -14.448 -18.926 -38.757  1.00 80.70           C  
ATOM   1753  O   PRO   244     -13.399 -19.213 -38.174  1.00 80.70           O  
ATOM   1754  CB  PRO   244     -15.880 -20.956 -39.175  1.00 80.70           C  
ATOM   1755  CG  PRO   244     -15.442 -22.225 -39.831  1.00 80.70           C  
ATOM   1756  CD  PRO   244     -14.108 -21.991 -40.479  1.00 80.70           C  
ATOM   1757  N   VAL   245     -15.160 -17.857 -38.436  1.00 80.27           N  
ATOM   1758  CA  VAL   245     -14.718 -16.751 -37.593  1.00 80.27           C  
ATOM   1759  C   VAL   245     -14.272 -17.284 -36.233  1.00 80.27           C  
ATOM   1760  O   VAL   245     -13.275 -16.821 -35.675  1.00 80.27           O  
ATOM   1761  CB  VAL   245     -15.832 -15.695 -37.412  1.00 80.27           C  
ATOM   1762  CG1 VAL   245     -15.292 -14.457 -36.699  1.00 80.27           C  
ATOM   1763  CG2 VAL   245     -16.432 -15.316 -38.765  1.00 80.27           C  
ATOM   1764  N   ALA   246     -14.966 -18.354 -35.739  1.00 74.32           N  
ATOM   1765  CA  ALA   246     -14.656 -18.863 -34.405  1.00 74.32           C  
ATOM   1766  C   ALA   246     -13.298 -19.559 -34.386  1.00 74.32           C  
ATOM   1767  O   ALA   246     -12.638 -19.618 -33.346  1.00 74.32           O  
ATOM   1768  CB  ALA   246     -15.747 -19.821 -33.935  1.00 74.32           C  
ATOM   1769  N   ALA   247     -12.900 -20.163 -35.496  1.00 80.03           N  
ATOM   1770  CA  ALA   247     -11.653 -20.919 -35.562  1.00 80.03           C  
ATOM   1771  C   ALA   247     -10.474 -20.006 -35.886  1.00 80.03           C  
ATOM   1772  O   ALA   247      -9.318 -20.432 -35.836  1.00 80.03           O  
ATOM   1773  CB  ALA   247     -11.760 -22.033 -36.600  1.00 80.03           C  
ATOM   1774  N   GLN   248     -10.681 -18.688 -36.260  1.00 85.13           N  
ATOM   1775  CA  GLN   248      -9.616 -17.809 -36.733  1.00 85.13           C  
ATOM   1776  C   GLN   248      -8.723 -17.358 -35.581  1.00 85.13           C  
ATOM   1777  O   GLN   248      -7.609 -16.879 -35.803  1.00 85.13           O  
ATOM   1778  CB  GLN   248     -10.202 -16.592 -37.451  1.00 85.13           C  
ATOM   1779  CG  GLN   248     -10.876 -16.925 -38.775  1.00 85.13           C  
ATOM   1780  CD  GLN   248     -11.430 -15.699 -39.477  1.00 85.13           C  
ATOM   1781  OE1 GLN   248     -11.067 -14.564 -39.150  1.00 85.13           O  
ATOM   1782  NE2 GLN   248     -12.313 -15.918 -40.445  1.00 85.13           N  
ATOM   1783  N   THR   249      -9.162 -17.491 -34.342  1.00 80.04           N  
ATOM   1784  CA  THR   249      -8.343 -17.062 -33.214  1.00 80.04           C  
ATOM   1785  C   THR   249      -7.733 -18.265 -32.500  1.00 80.04           C  
ATOM   1786  O   THR   249      -7.121 -18.120 -31.440  1.00 80.04           O  
ATOM   1787  CB  THR   249      -9.163 -16.229 -32.212  1.00 80.04           C  
ATOM   1788  OG1 THR   249     -10.271 -17.010 -31.745  1.00 80.04           O  
ATOM   1789  CG2 THR   249      -9.693 -14.954 -32.861  1.00 80.04           C  
ATOM   1790  N   ALA   250      -7.966 -19.433 -33.071  1.00 82.87           N  
ATOM   1791  CA  ALA   250      -7.483 -20.664 -32.450  1.00 82.87           C  
ATOM   1792  C   ALA   250      -6.009 -20.897 -32.768  1.00 82.87           C  
ATOM   1793  O   ALA   250      -5.454 -20.264 -33.670  1.00 82.87           O  
ATOM   1794  CB  ALA   250      -8.318 -21.856 -32.911  1.00 82.87           C  
ATOM   1795  N   SER   251      -5.316 -21.760 -31.886  1.00 84.80           N  
ATOM   1796  CA  SER   251      -3.950 -22.163 -32.204  1.00 84.80           C  
ATOM   1797  C   SER   251      -3.932 -23.404 -33.090  1.00 84.80           C  
ATOM   1798  O   SER   251      -2.979 -23.622 -33.842  1.00 84.80           O  
ATOM   1799  CB  SER   251      -3.157 -22.428 -30.924  1.00 84.80           C  
ATOM   1800  OG  SER   251      -3.104 -21.265 -30.115  1.00 84.80           O  
ATOM   1801  N   GLN   252      -5.013 -24.257 -32.916  1.00 87.26           N  
ATOM   1802  CA  GLN   252      -5.199 -25.483 -33.685  1.00 87.26           C  
ATOM   1803  C   GLN   252      -6.641 -25.619 -34.164  1.00 87.26           C  
ATOM   1804  O   GLN   252      -7.561 -25.092 -33.536  1.00 87.26           O  
ATOM   1805  CB  GLN   252      -4.805 -26.704 -32.853  1.00 87.26           C  
ATOM   1806  CG  GLN   252      -3.334 -26.733 -32.461  1.00 87.26           C  
ATOM   1807  CD  GLN   252      -2.924 -28.042 -31.813  1.00 87.26           C  
ATOM   1808  OE1 GLN   252      -3.726 -28.976 -31.710  1.00 87.26           O  
ATOM   1809  NE2 GLN   252      -1.674 -28.119 -31.372  1.00 87.26           N  
ATOM   1810  N   ILE   253      -6.732 -26.281 -35.291  1.00 88.49           N  
ATOM   1811  CA  ILE   253      -8.084 -26.595 -35.742  1.00 88.49           C  
ATOM   1812  C   ILE   253      -8.262 -28.109 -35.821  1.00 88.49           C  
ATOM   1813  O   ILE   253      -7.308 -28.839 -36.102  1.00 88.49           O  
ATOM   1814  CB  ILE   253      -8.388 -25.947 -37.111  1.00 88.49           C  
ATOM   1815  CG1 ILE   253      -7.361 -26.398 -38.156  1.00 88.49           C  
ATOM   1816  CG2 ILE   253      -8.413 -24.420 -36.991  1.00 88.49           C  
ATOM   1817  CD1 ILE   253      -7.659 -25.910 -39.567  1.00 88.49           C  
ATOM   1818  N   LEU   254      -9.341 -28.607 -35.404  1.00 87.83           N  
ATOM   1819  CA  LEU   254      -9.802 -29.972 -35.629  1.00 87.83           C  
ATOM   1820  C   LEU   254     -10.728 -30.041 -36.839  1.00 87.83           C  
ATOM   1821  O   LEU   254     -11.706 -29.295 -36.920  1.00 87.83           O  
ATOM   1822  CB  LEU   254     -10.524 -30.506 -34.389  1.00 87.83           C  
ATOM   1823  CG  LEU   254     -11.158 -31.892 -34.518  1.00 87.83           C  
ATOM   1824  CD1 LEU   254     -10.082 -32.948 -34.746  1.00 87.83           C  
ATOM   1825  CD2 LEU   254     -11.983 -32.220 -33.278  1.00 87.83           C  
ATOM   1826  N   VAL   255     -10.350 -30.754 -37.794  1.00 88.52           N  
ATOM   1827  CA  VAL   255     -11.094 -30.907 -39.040  1.00 88.52           C  
ATOM   1828  C   VAL   255     -11.760 -32.280 -39.079  1.00 88.52           C  
ATOM   1829  O   VAL   255     -11.099 -33.303 -38.886  1.00 88.52           O  
ATOM   1830  CB  VAL   255     -10.181 -30.721 -40.273  1.00 88.52           C  
ATOM   1831  CG1 VAL   255     -10.990 -30.824 -41.564  1.00 88.52           C  
ATOM   1832  CG2 VAL   255      -9.453 -29.381 -40.200  1.00 88.52           C  
ATOM   1833  N   TYR   256     -13.016 -32.202 -39.244  1.00 86.39           N  
ATOM   1834  CA  TYR   256     -13.810 -33.382 -39.567  1.00 86.39           C  
ATOM   1835  C   TYR   256     -14.350 -33.302 -40.990  1.00 86.39           C  
ATOM   1836  O   TYR   256     -14.922 -32.284 -41.388  1.00 86.39           O  
ATOM   1837  CB  TYR   256     -14.968 -33.539 -38.577  1.00 86.39           C  
ATOM   1838  CG  TYR   256     -15.901 -34.678 -38.910  1.00 86.39           C  
ATOM   1839  CD1 TYR   256     -17.102 -34.448 -39.578  1.00 86.39           C  
ATOM   1840  CD2 TYR   256     -15.584 -35.986 -38.557  1.00 86.39           C  
ATOM   1841  CE1 TYR   256     -17.966 -35.495 -39.885  1.00 86.39           C  
ATOM   1842  CE2 TYR   256     -16.441 -37.040 -38.859  1.00 86.39           C  
ATOM   1843  CZ  TYR   256     -17.627 -36.785 -39.523  1.00 86.39           C  
ATOM   1844  OH  TYR   256     -18.478 -37.825 -39.824  1.00 86.39           O  
ATOM   1845  N   LEU   257     -14.041 -34.306 -41.700  1.00 83.27           N  
ATOM   1846  CA  LEU   257     -14.548 -34.276 -43.067  1.00 83.27           C  
ATOM   1847  C   LEU   257     -15.200 -35.605 -43.434  1.00 83.27           C  
ATOM   1848  O   LEU   257     -14.871 -36.644 -42.856  1.00 83.27           O  
ATOM   1849  CB  LEU   257     -13.419 -33.960 -44.051  1.00 83.27           C  
ATOM   1850  CG  LEU   257     -12.276 -34.974 -44.121  1.00 83.27           C  
ATOM   1851  CD1 LEU   257     -12.578 -36.040 -45.170  1.00 83.27           C  
ATOM   1852  CD2 LEU   257     -10.957 -34.274 -44.427  1.00 83.27           C  
ATOM   1853  N   ARG   258     -16.162 -35.534 -44.297  1.00 79.83           N  
ATOM   1854  CA  ARG   258     -16.858 -36.642 -44.943  1.00 79.83           C  
ATOM   1855  C   ARG   258     -16.924 -36.441 -46.453  1.00 79.83           C  
ATOM   1856  O   ARG   258     -17.482 -35.451 -46.930  1.00 79.83           O  
ATOM   1857  CB  ARG   258     -18.270 -36.795 -44.373  1.00 79.83           C  
ATOM   1858  CG  ARG   258     -19.045 -37.966 -44.954  1.00 79.83           C  
ATOM   1859  CD  ARG   258     -20.410 -38.121 -44.296  1.00 79.83           C  
ATOM   1860  NE  ARG   258     -21.076 -39.349 -44.720  1.00 79.83           N  
ATOM   1861  CZ  ARG   258     -22.192 -39.832 -44.180  1.00 79.83           C  
ATOM   1862  NH1 ARG   258     -22.791 -39.196 -43.179  1.00 79.83           N  
ATOM   1863  NH2 ARG   258     -22.713 -40.959 -44.643  1.00 79.83           N  
ATOM   1864  N   CYS   259     -16.305 -37.321 -47.155  1.00 74.53           N  
ATOM   1865  CA  CYS   259     -16.203 -37.156 -48.600  1.00 74.53           C  
ATOM   1866  C   CYS   259     -16.989 -38.238 -49.330  1.00 74.53           C  
ATOM   1867  O   CYS   259     -16.890 -39.419 -48.992  1.00 74.53           O  
ATOM   1868  CB  CYS   259     -14.740 -37.190 -49.041  1.00 74.53           C  
ATOM   1869  SG  CYS   259     -13.744 -35.844 -48.363  1.00 74.53           S  
ATOM   1870  N   HIS   260     -17.749 -37.802 -50.297  1.00 66.80           N  
ATOM   1871  CA  HIS   260     -18.509 -38.607 -51.246  1.00 66.80           C  
ATOM   1872  C   HIS   260     -17.632 -39.067 -52.405  1.00 66.80           C  
ATOM   1873  O   HIS   260     -16.937 -38.257 -53.023  1.00 66.80           O  
ATOM   1874  CB  HIS   260     -19.709 -37.819 -51.775  1.00 66.80           C  
ATOM   1875  CG  HIS   260     -20.895 -37.848 -50.864  1.00 66.80           C  
ATOM   1876  ND1 HIS   260     -20.981 -37.069 -49.730  1.00 66.80           N  
ATOM   1877  CD2 HIS   260     -22.044 -38.560 -50.923  1.00 66.80           C  
ATOM   1878  CE1 HIS   260     -22.135 -37.303 -49.130  1.00 66.80           C  
ATOM   1879  NE2 HIS   260     -22.799 -38.204 -49.833  1.00 66.80           N  
ATOM   1880  N   SER   261     -17.247 -40.321 -52.485  1.00 62.54           N  
ATOM   1881  CA  SER   261     -16.567 -40.683 -53.724  1.00 62.54           C  
ATOM   1882  C   SER   261     -17.567 -41.056 -54.814  1.00 62.54           C  
ATOM   1883  O   SER   261     -18.601 -41.665 -54.532  1.00 62.54           O  
ATOM   1884  CB  SER   261     -15.601 -41.844 -53.487  1.00 62.54           C  
ATOM   1885  OG  SER   261     -16.292 -42.983 -53.004  1.00 62.54           O  
ATOM   1886  N   GLY   262     -17.877 -40.213 -55.671  1.00 54.93           N  
ATOM   1887  CA  GLY   262     -18.595 -40.733 -56.824  1.00 54.93           C  
ATOM   1888  C   GLY   262     -17.779 -41.715 -57.643  1.00 54.93           C  
ATOM   1889  O   GLY   262     -18.241 -42.204 -58.676  1.00 54.93           O  
ATOM   1890  N   ASN   263     -16.578 -41.869 -57.209  1.00 50.22           N  
ATOM   1891  CA  ASN   263     -15.738 -42.568 -58.175  1.00 50.22           C  
ATOM   1892  C   ASN   263     -16.113 -44.043 -58.280  1.00 50.22           C  
ATOM   1893  O   ASN   263     -16.242 -44.729 -57.264  1.00 50.22           O  
ATOM   1894  CB  ASN   263     -14.260 -42.420 -57.808  1.00 50.22           C  
ATOM   1895  CG  ASN   263     -13.433 -41.838 -58.937  1.00 50.22           C  
ATOM   1896  OD1 ASN   263     -13.936 -41.617 -60.042  1.00 50.22           O  
ATOM   1897  ND2 ASN   263     -12.158 -41.583 -58.668  1.00 50.22           N  
ATOM   1898  N   ALA   264     -16.832 -44.413 -59.296  1.00 46.31           N  
ATOM   1899  CA  ALA   264     -16.737 -45.778 -59.808  1.00 46.31           C  
ATOM   1900  C   ALA   264     -15.383 -46.024 -60.466  1.00 46.31           C  
ATOM   1901  O   ALA   264     -15.230 -46.961 -61.254  1.00 46.31           O  
ATOM   1902  CB  ALA   264     -17.866 -46.054 -60.799  1.00 46.31           C  
ATOM   1903  N   SER   265     -14.639 -45.035 -60.543  1.00 47.93           N  
ATOM   1904  CA  SER   265     -13.470 -45.365 -61.353  1.00 47.93           C  
ATOM   1905  C   SER   265     -12.587 -46.394 -60.654  1.00 47.93           C  
ATOM   1906  O   SER   265     -12.581 -46.482 -59.425  1.00 47.93           O  
ATOM   1907  CB  SER   265     -12.657 -44.107 -61.660  1.00 47.93           C  
ATOM   1908  OG  SER   265     -11.405 -44.445 -62.231  1.00 47.93           O  
ATOM   1909  N   THR   266     -12.448 -47.517 -61.292  1.00 47.72           N  
ATOM   1910  CA  THR   266     -11.488 -48.556 -60.936  1.00 47.72           C  
ATOM   1911  C   THR   266     -10.060 -48.025 -61.022  1.00 47.72           C  
ATOM   1912  O   THR   266      -9.100 -48.775 -60.831  1.00 47.72           O  
ATOM   1913  CB  THR   266     -11.635 -49.789 -61.846  1.00 47.72           C  
ATOM   1914  OG1 THR   266     -11.436 -49.396 -63.210  1.00 47.72           O  
ATOM   1915  CG2 THR   266     -13.020 -50.413 -61.706  1.00 47.72           C  
ATOM   1916  N   THR   267      -9.887 -46.883 -61.441  1.00 54.00           N  
ATOM   1917  CA  THR   267      -8.459 -46.601 -61.539  1.00 54.00           C  
ATOM   1918  C   THR   267      -7.996 -45.738 -60.368  1.00 54.00           C  
ATOM   1919  O   THR   267      -8.764 -44.928 -59.846  1.00 54.00           O  
ATOM   1920  CB  THR   267      -8.117 -45.897 -62.865  1.00 54.00           C  
ATOM   1921  OG1 THR   267      -9.314 -45.745 -63.640  1.00 54.00           O  
ATOM   1922  CG2 THR   267      -7.103 -46.703 -63.671  1.00 54.00           C  
ATOM   1923  N   GLY   268      -7.225 -46.345 -59.476  1.00 53.53           N  
ATOM   1924  CA  GLY   268      -6.189 -45.895 -58.560  1.00 53.53           C  
ATOM   1925  C   GLY   268      -6.710 -44.969 -57.477  1.00 53.53           C  
ATOM   1926  O   GLY   268      -7.801 -44.410 -57.603  1.00 53.53           O  
ATOM   1927  N   ALA   269      -6.721 -45.489 -56.300  1.00 61.36           N  
ATOM   1928  CA  ALA   269      -6.933 -44.726 -55.073  1.00 61.36           C  
ATOM   1929  C   ALA   269      -6.556 -43.260 -55.267  1.00 61.36           C  
ATOM   1930  O   ALA   269      -5.615 -42.946 -56.000  1.00 61.36           O  
ATOM   1931  CB  ALA   269      -6.130 -45.331 -53.924  1.00 61.36           C  
ATOM   1932  N   ASP   270      -7.536 -42.433 -55.105  1.00 67.97           N  
ATOM   1933  CA  ASP   270      -7.294 -40.994 -55.134  1.00 67.97           C  
ATOM   1934  C   ASP   270      -6.931 -40.471 -53.746  1.00 67.97           C  
ATOM   1935  O   ASP   270      -7.252 -41.100 -52.736  1.00 67.97           O  
ATOM   1936  CB  ASP   270      -8.522 -40.254 -55.670  1.00 67.97           C  
ATOM   1937  CG  ASP   270      -8.193 -38.873 -56.209  1.00 67.97           C  
ATOM   1938  OD1 ASP   270      -7.016 -38.459 -56.148  1.00 67.97           O  
ATOM   1939  OD2 ASP   270      -9.121 -38.192 -56.698  1.00 67.97           O  
ATOM   1940  N   ASP   271      -6.003 -39.543 -53.687  1.00 74.63           N  
ATOM   1941  CA  ASP   271      -5.781 -38.950 -52.371  1.00 74.63           C  
ATOM   1942  C   ASP   271      -6.039 -37.445 -52.396  1.00 74.63           C  
ATOM   1943  O   ASP   271      -5.874 -36.799 -53.433  1.00 74.63           O  
ATOM   1944  CB  ASP   271      -4.357 -39.232 -51.888  1.00 74.63           C  
ATOM   1945  CG  ASP   271      -3.295 -38.611 -52.778  1.00 74.63           C  
ATOM   1946  OD1 ASP   271      -3.565 -38.374 -53.976  1.00 74.63           O  
ATOM   1947  OD2 ASP   271      -2.177 -38.359 -52.278  1.00 74.63           O  
ATOM   1948  N   ILE   272      -6.671 -37.005 -51.389  1.00 79.80           N  
ATOM   1949  CA  ILE   272      -6.886 -35.582 -51.152  1.00 79.80           C  
ATOM   1950  C   ILE   272      -5.899 -35.079 -50.100  1.00 79.80           C  
ATOM   1951  O   ILE   272      -5.778 -35.666 -49.022  1.00 79.80           O  
ATOM   1952  CB  ILE   272      -8.337 -35.297 -50.704  1.00 79.80           C  
ATOM   1953  CG1 ILE   272      -9.330 -35.810 -51.753  1.00 79.80           C  
ATOM   1954  CG2 ILE   272      -8.538 -33.800 -50.445  1.00 79.80           C  
ATOM   1955  CD1 ILE   272     -10.784 -35.760 -51.305  1.00 79.80           C  
ATOM   1956  N   ARG   273      -5.088 -34.103 -50.522  1.00 85.36           N  
ATOM   1957  CA  ARG   273      -4.179 -33.401 -49.622  1.00 85.36           C  
ATOM   1958  C   ARG   273      -4.883 -32.238 -48.931  1.00 85.36           C  
ATOM   1959  O   ARG   273      -5.421 -31.348 -49.594  1.00 85.36           O  
ATOM   1960  CB  ARG   273      -2.953 -32.893 -50.383  1.00 85.36           C  
ATOM   1961  CG  ARG   273      -1.890 -32.267 -49.494  1.00 85.36           C  
ATOM   1962  CD  ARG   273      -0.710 -31.749 -50.303  1.00 85.36           C  
ATOM   1963  NE  ARG   273       0.294 -31.121 -49.451  1.00 85.36           N  
ATOM   1964  CZ  ARG   273       1.210 -30.254 -49.871  1.00 85.36           C  
ATOM   1965  NH1 ARG   273       1.266 -29.893 -51.148  1.00 85.36           N  
ATOM   1966  NH2 ARG   273       2.077 -29.743 -49.009  1.00 85.36           N  
ATOM   1967  N   ILE   274      -5.003 -32.253 -47.672  1.00 88.30           N  
ATOM   1968  CA  ILE   274      -5.603 -31.220 -46.833  1.00 88.30           C  
ATOM   1969  C   ILE   274      -4.539 -30.616 -45.919  1.00 88.30           C  
ATOM   1970  O   ILE   274      -3.902 -31.330 -45.141  1.00 88.30           O  
ATOM   1971  CB  ILE   274      -6.773 -31.781 -45.995  1.00 88.30           C  
ATOM   1972  CG1 ILE   274      -7.815 -32.439 -46.907  1.00 88.30           C  
ATOM   1973  CG2 ILE   274      -7.408 -30.676 -45.146  1.00 88.30           C  
ATOM   1974  CD1 ILE   274      -7.747 -33.960 -46.929  1.00 88.30           C  
ATOM   1975  N   TYR   275      -4.359 -29.321 -46.067  1.00 92.53           N  
ATOM   1976  CA  TYR   275      -3.229 -28.772 -45.325  1.00 92.53           C  
ATOM   1977  C   TYR   275      -3.442 -27.294 -45.021  1.00 92.53           C  
ATOM   1978  O   TYR   275      -4.369 -26.673 -45.546  1.00 92.53           O  
ATOM   1979  CB  TYR   275      -1.927 -28.961 -46.111  1.00 92.53           C  
ATOM   1980  CG  TYR   275      -1.884 -28.190 -47.408  1.00 92.53           C  
ATOM   1981  CD1 TYR   275      -2.615 -28.611 -48.516  1.00 92.53           C  
ATOM   1982  CD2 TYR   275      -1.111 -27.040 -47.528  1.00 92.53           C  
ATOM   1983  CE1 TYR   275      -2.576 -27.905 -49.714  1.00 92.53           C  
ATOM   1984  CE2 TYR   275      -1.065 -26.326 -48.721  1.00 92.53           C  
ATOM   1985  CZ  TYR   275      -1.800 -26.765 -49.806  1.00 92.53           C  
ATOM   1986  OH  TYR   275      -1.758 -26.062 -50.990  1.00 92.53           O  
ATOM   1987  N   THR   276      -2.735 -26.694 -44.094  1.00 94.53           N  
ATOM   1988  CA  THR   276      -2.551 -25.276 -43.803  1.00 94.53           C  
ATOM   1989  C   THR   276      -1.111 -24.851 -44.075  1.00 94.53           C  
ATOM   1990  O   THR   276      -0.210 -25.691 -44.132  1.00 94.53           O  
ATOM   1991  CB  THR   276      -2.918 -24.953 -42.343  1.00 94.53           C  
ATOM   1992  OG1 THR   276      -2.117 -25.754 -41.466  1.00 94.53           O  
ATOM   1993  CG2 THR   276      -4.391 -25.238 -42.070  1.00 94.53           C  
ATOM   1994  N   LYS   277      -0.899 -23.619 -44.401  1.00 93.19           N  
ATOM   1995  CA  LYS   277       0.458 -23.179 -44.714  1.00 93.19           C  
ATOM   1996  C   LYS   277       0.761 -21.830 -44.069  1.00 93.19           C  
ATOM   1997  O   LYS   277      -0.137 -21.004 -43.893  1.00 93.19           O  
ATOM   1998  CB  LYS   277       0.659 -23.093 -46.227  1.00 93.19           C  
ATOM   1999  CG  LYS   277      -0.185 -22.023 -46.904  1.00 93.19           C  
ATOM   2000  CD  LYS   277       0.051 -21.994 -48.409  1.00 93.19           C  
ATOM   2001  CE  LYS   277      -0.787 -20.918 -49.087  1.00 93.19           C  
ATOM   2002  NZ  LYS   277      -0.649 -20.963 -50.573  1.00 93.19           N  
ATOM   2003  N   GLU   278       2.089 -21.700 -43.577  1.00 91.71           N  
ATOM   2004  CA  GLU   278       2.740 -20.493 -43.078  1.00 91.71           C  
ATOM   2005  C   GLU   278       4.039 -20.216 -43.830  1.00 91.71           C  
ATOM   2006  O   GLU   278       5.067 -20.837 -43.553  1.00 91.71           O  
ATOM   2007  CB  GLU   278       3.016 -20.611 -41.577  1.00 91.71           C  
ATOM   2008  CG  GLU   278       3.454 -19.307 -40.927  1.00 91.71           C  
ATOM   2009  CD  GLU   278       2.301 -18.353 -40.661  1.00 91.71           C  
ATOM   2010  OE1 GLU   278       2.431 -17.144 -40.961  1.00 91.71           O  
ATOM   2011  OE2 GLU   278       1.259 -18.817 -40.148  1.00 91.71           O  
ATOM   2012  N   GLY   279       3.886 -19.282 -44.652  1.00 88.33           N  
ATOM   2013  CA  GLY   279       5.026 -19.103 -45.537  1.00 88.33           C  
ATOM   2014  C   GLY   279       5.338 -20.335 -46.365  1.00 88.33           C  
ATOM   2015  O   GLY   279       4.495 -20.803 -47.133  1.00 88.33           O  
ATOM   2016  N   ALA   280       6.571 -20.886 -46.113  1.00 89.06           N  
ATOM   2017  CA  ALA   280       6.983 -22.059 -46.880  1.00 89.06           C  
ATOM   2018  C   ALA   280       6.647 -23.348 -46.134  1.00 89.06           C  
ATOM   2019  O   ALA   280       6.735 -24.440 -46.700  1.00 89.06           O  
ATOM   2020  CB  ALA   280       8.478 -21.998 -47.185  1.00 89.06           C  
ATOM   2021  N   ALA   281       6.294 -23.283 -44.977  1.00 91.96           N  
ATOM   2022  CA  ALA   281       5.984 -24.457 -44.164  1.00 91.96           C  
ATOM   2023  C   ALA   281       4.564 -24.949 -44.431  1.00 91.96           C  
ATOM   2024  O   ALA   281       3.627 -24.151 -44.500  1.00 91.96           O  
ATOM   2025  CB  ALA   281       6.164 -24.141 -42.682  1.00 91.96           C  
ATOM   2026  N   THR   282       4.404 -26.261 -44.688  1.00 92.93           N  
ATOM   2027  CA  THR   282       3.086 -26.862 -44.857  1.00 92.93           C  
ATOM   2028  C   THR   282       2.832 -27.920 -43.788  1.00 92.93           C  
ATOM   2029  O   THR   282       3.771 -28.547 -43.293  1.00 92.93           O  
ATOM   2030  CB  THR   282       2.935 -27.493 -46.254  1.00 92.93           C  
ATOM   2031  OG1 THR   282       3.930 -28.508 -46.423  1.00 92.93           O  
ATOM   2032  CG2 THR   282       3.100 -26.447 -47.351  1.00 92.93           C  
ATOM   2033  N   TYR   283       1.645 -28.022 -43.415  1.00 94.11           N  
ATOM   2034  CA  TYR   283       1.169 -29.065 -42.514  1.00 94.11           C  
ATOM   2035  C   TYR   283       0.084 -29.905 -43.177  1.00 94.11           C  
ATOM   2036  O   TYR   283      -1.046 -29.443 -43.355  1.00 94.11           O  
ATOM   2037  CB  TYR   283       0.634 -28.453 -41.216  1.00 94.11           C  
ATOM   2038  CG  TYR   283       1.603 -27.509 -40.546  1.00 94.11           C  
ATOM   2039  CD1 TYR   283       2.582 -27.985 -39.677  1.00 94.11           C  
ATOM   2040  CD2 TYR   283       1.541 -26.139 -40.780  1.00 94.11           C  
ATOM   2041  CE1 TYR   283       3.476 -27.118 -39.056  1.00 94.11           C  
ATOM   2042  CE2 TYR   283       2.429 -25.264 -40.165  1.00 94.11           C  
ATOM   2043  CZ  TYR   283       3.392 -25.762 -39.306  1.00 94.11           C  
ATOM   2044  OH  TYR   283       4.274 -24.899 -38.694  1.00 94.11           O  
ATOM   2045  N   ASP   284       0.398 -31.112 -43.473  1.00 90.71           N  
ATOM   2046  CA  ASP   284      -0.384 -31.877 -44.440  1.00 90.71           C  
ATOM   2047  C   ASP   284      -1.107 -33.040 -43.764  1.00 90.71           C  
ATOM   2048  O   ASP   284      -0.611 -33.601 -42.785  1.00 90.71           O  
ATOM   2049  CB  ASP   284       0.515 -32.399 -45.564  1.00 90.71           C  
ATOM   2050  CG  ASP   284       1.254 -31.292 -46.294  1.00 90.71           C  
ATOM   2051  OD1 ASP   284       0.669 -30.664 -47.203  1.00 90.71           O  
ATOM   2052  OD2 ASP   284       2.433 -31.047 -45.960  1.00 90.71           O  
ATOM   2053  N   HIS   285      -2.293 -33.262 -44.233  1.00 89.42           N  
ATOM   2054  CA  HIS   285      -3.010 -34.517 -44.036  1.00 89.42           C  
ATOM   2055  C   HIS   285      -3.471 -35.103 -45.366  1.00 89.42           C  
ATOM   2056  O   HIS   285      -4.063 -34.399 -46.187  1.00 89.42           O  
ATOM   2057  CB  HIS   285      -4.209 -34.309 -43.109  1.00 89.42           C  
ATOM   2058  CG  HIS   285      -4.948 -35.570 -42.791  1.00 89.42           C  
ATOM   2059  ND1 HIS   285      -4.450 -36.528 -41.935  1.00 89.42           N  
ATOM   2060  CD2 HIS   285      -6.149 -36.028 -43.215  1.00 89.42           C  
ATOM   2061  CE1 HIS   285      -5.316 -37.524 -41.846  1.00 89.42           C  
ATOM   2062  NE2 HIS   285      -6.356 -37.245 -42.613  1.00 89.42           N  
ATOM   2063  N   TYR   286      -3.202 -36.379 -45.563  1.00 85.36           N  
ATOM   2064  CA  TYR   286      -3.635 -37.041 -46.788  1.00 85.36           C  
ATOM   2065  C   TYR   286      -4.788 -37.999 -46.513  1.00 85.36           C  
ATOM   2066  O   TYR   286      -4.712 -38.826 -45.601  1.00 85.36           O  
ATOM   2067  CB  TYR   286      -2.469 -37.799 -47.431  1.00 85.36           C  
ATOM   2068  CG  TYR   286      -1.429 -36.898 -48.053  1.00 85.36           C  
ATOM   2069  CD1 TYR   286      -1.489 -36.563 -49.404  1.00 85.36           C  
ATOM   2070  CD2 TYR   286      -0.386 -36.382 -47.293  1.00 85.36           C  
ATOM   2071  CE1 TYR   286      -0.532 -35.735 -49.982  1.00 85.36           C  
ATOM   2072  CE2 TYR   286       0.576 -35.554 -47.861  1.00 85.36           C  
ATOM   2073  CZ  TYR   286       0.495 -35.236 -49.204  1.00 85.36           C  
ATOM   2074  OH  TYR   286       1.444 -34.416 -49.771  1.00 85.36           O  
ATOM   2075  N   LEU   287      -5.790 -37.799 -47.192  1.00 81.07           N  
ATOM   2076  CA  LEU   287      -6.914 -38.729 -47.148  1.00 81.07           C  
ATOM   2077  C   LEU   287      -6.950 -39.597 -48.402  1.00 81.07           C  
ATOM   2078  O   LEU   287      -7.026 -39.079 -49.518  1.00 81.07           O  
ATOM   2079  CB  LEU   287      -8.234 -37.968 -47.002  1.00 81.07           C  
ATOM   2080  CG  LEU   287      -9.506 -38.818 -46.966  1.00 81.07           C  
ATOM   2081  CD1 LEU   287      -9.573 -39.618 -45.669  1.00 81.07           C  
ATOM   2082  CD2 LEU   287     -10.741 -37.938 -47.122  1.00 81.07           C  
ATOM   2083  N   LEU   288      -6.881 -40.871 -48.205  1.00 75.67           N  
ATOM   2084  CA  LEU   288      -6.931 -41.802 -49.326  1.00 75.67           C  
ATOM   2085  C   LEU   288      -8.369 -42.205 -49.634  1.00 75.67           C  
ATOM   2086  O   LEU   288      -9.111 -42.610 -48.736  1.00 75.67           O  
ATOM   2087  CB  LEU   288      -6.093 -43.048 -49.026  1.00 75.67           C  
ATOM   2088  CG  LEU   288      -4.580 -42.844 -48.945  1.00 75.67           C  
ATOM   2089  CD1 LEU   288      -3.913 -44.063 -48.316  1.00 75.67           C  
ATOM   2090  CD2 LEU   288      -4.002 -42.567 -50.329  1.00 75.67           C  
ATOM   2091  N   MET   289      -8.729 -42.107 -50.875  1.00 68.61           N  
ATOM   2092  CA  MET   289     -10.078 -42.514 -51.260  1.00 68.61           C  
ATOM   2093  C   MET   289     -10.046 -43.812 -52.060  1.00 68.61           C  
ATOM   2094  O   MET   289      -9.289 -43.933 -53.025  1.00 68.61           O  
ATOM   2095  CB  MET   289     -10.761 -41.414 -52.074  1.00 68.61           C  
ATOM   2096  CG  MET   289     -10.945 -40.112 -51.312  1.00 68.61           C  
ATOM   2097  SD  MET   289     -11.946 -38.888 -52.242  1.00 68.61           S  
ATOM   2098  CE  MET   289     -12.622 -39.952 -53.547  1.00 68.61           C  
ATOM   2099  N   PHE   290     -10.609 -44.785 -51.511  1.00 60.83           N  
ATOM   2100  CA  PHE   290     -10.651 -46.031 -52.266  1.00 60.83           C  
ATOM   2101  C   PHE   290     -11.897 -46.091 -53.142  1.00 60.83           C  
ATOM   2102  O   PHE   290     -12.979 -45.677 -52.721  1.00 60.83           O  
ATOM   2103  CB  PHE   290     -10.616 -47.236 -51.321  1.00 60.83           C  
ATOM   2104  CG  PHE   290      -9.310 -47.396 -50.590  1.00 60.83           C  
ATOM   2105  CD1 PHE   290      -8.256 -48.094 -51.165  1.00 60.83           C  
ATOM   2106  CD2 PHE   290      -9.137 -46.846 -49.326  1.00 60.83           C  
ATOM   2107  CE1 PHE   290      -7.046 -48.244 -50.490  1.00 60.83           C  
ATOM   2108  CE2 PHE   290      -7.931 -46.992 -48.645  1.00 60.83           C  
ATOM   2109  CZ  PHE   290      -6.887 -47.691 -49.229  1.00 60.83           C  
ATOM   2110  N   PRO   291     -11.700 -46.361 -54.389  1.00 57.68           N  
ATOM   2111  CA  PRO   291     -12.927 -46.615 -55.147  1.00 57.68           C  
ATOM   2112  C   PRO   291     -13.748 -47.768 -54.572  1.00 57.68           C  
ATOM   2113  O   PRO   291     -13.187 -48.700 -53.992  1.00 57.68           O  
ATOM   2114  CB  PRO   291     -12.412 -46.957 -56.548  1.00 57.68           C  
ATOM   2115  CG  PRO   291     -10.954 -47.225 -56.363  1.00 57.68           C  
ATOM   2116  CD  PRO   291     -10.540 -46.705 -55.016  1.00 57.68           C  
ATOM   2117  N   TYR   292     -14.917 -47.390 -54.105  1.00 54.56           N  
ATOM   2118  CA  TYR   292     -15.708 -48.585 -53.833  1.00 54.56           C  
ATOM   2119  C   TYR   292     -16.109 -49.280 -55.129  1.00 54.56           C  
ATOM   2120  O   TYR   292     -16.723 -48.666 -56.006  1.00 54.56           O  
ATOM   2121  CB  TYR   292     -16.958 -48.230 -53.023  1.00 54.56           C  
ATOM   2122  CG  TYR   292     -17.515 -49.386 -52.228  1.00 54.56           C  
ATOM   2123  CD1 TYR   292     -18.606 -50.117 -52.695  1.00 54.56           C  
ATOM   2124  CD2 TYR   292     -16.953 -49.749 -51.009  1.00 54.56           C  
ATOM   2125  CE1 TYR   292     -19.124 -51.182 -51.965  1.00 54.56           C  
ATOM   2126  CE2 TYR   292     -17.463 -50.813 -50.271  1.00 54.56           C  
ATOM   2127  CZ  TYR   292     -18.546 -51.522 -50.756  1.00 54.56           C  
ATOM   2128  OH  TYR   292     -19.055 -52.575 -50.029  1.00 54.56           O  
ATOM   2129  N   ALA   293     -15.460 -50.245 -55.555  1.00 52.09           N  
ATOM   2130  CA  ALA   293     -15.708 -51.080 -56.728  1.00 52.09           C  
ATOM   2131  C   ALA   293     -17.067 -51.769 -56.633  1.00 52.09           C  
ATOM   2132  O   ALA   293     -17.476 -52.202 -55.553  1.00 52.09           O  
ATOM   2133  CB  ALA   293     -14.599 -52.116 -56.887  1.00 52.09           C  
ATOM   2134  N   GLY   294     -17.885 -51.698 -57.658  1.00 50.62           N  
ATOM   2135  CA  GLY   294     -18.819 -52.773 -57.951  1.00 50.62           C  
ATOM   2136  C   GLY   294     -20.239 -52.466 -57.513  1.00 50.62           C  
ATOM   2137  O   GLY   294     -21.197 -53.005 -58.071  1.00 50.62           O  
ATOM   2138  N   GLN   295     -20.437 -51.165 -57.177  1.00 46.35           N  
ATOM   2139  CA  GLN   295     -21.818 -50.757 -56.946  1.00 46.35           C  
ATOM   2140  C   GLN   295     -21.942 -49.236 -56.897  1.00 46.35           C  
ATOM   2141  O   GLN   295     -20.948 -48.533 -56.705  1.00 46.35           O  
ATOM   2142  CB  GLN   295     -22.349 -51.368 -55.648  1.00 46.35           C  
ATOM   2143  CG  GLN   295     -22.696 -52.847 -55.763  1.00 46.35           C  
ATOM   2144  CD  GLN   295     -23.441 -53.371 -54.549  1.00 46.35           C  
ATOM   2145  OE1 GLN   295     -24.289 -52.678 -53.978  1.00 46.35           O  
ATOM   2146  NE2 GLN   295     -23.129 -54.598 -54.146  1.00 46.35           N  
ATOM   2147  N   GLY   296     -22.264 -48.649 -58.046  1.00 47.53           N  
ATOM   2148  CA  GLY   296     -22.933 -47.358 -58.016  1.00 47.53           C  
ATOM   2149  C   GLY   296     -23.111 -46.810 -56.613  1.00 47.53           C  
ATOM   2150  O   GLY   296     -23.808 -45.813 -56.414  1.00 47.53           O  
ATOM   2151  N   ALA   297     -22.752 -47.415 -55.567  1.00 49.45           N  
ATOM   2152  CA  ALA   297     -22.995 -46.872 -54.233  1.00 49.45           C  
ATOM   2153  C   ALA   297     -21.792 -46.073 -53.739  1.00 49.45           C  
ATOM   2154  O   ALA   297     -20.655 -46.344 -54.133  1.00 49.45           O  
ATOM   2155  CB  ALA   297     -23.323 -47.995 -53.253  1.00 49.45           C  
ATOM   2156  N   VAL   298     -21.902 -44.835 -53.972  1.00 53.66           N  
ATOM   2157  CA  VAL   298     -21.441 -43.646 -53.262  1.00 53.66           C  
ATOM   2158  C   VAL   298     -20.735 -44.056 -51.971  1.00 53.66           C  
ATOM   2159  O   VAL   298     -21.276 -44.832 -51.180  1.00 53.66           O  
ATOM   2160  CB  VAL   298     -22.608 -42.684 -52.948  1.00 53.66           C  
ATOM   2161  CG1 VAL   298     -22.445 -41.370 -53.709  1.00 53.66           C  
ATOM   2162  CG2 VAL   298     -23.945 -43.340 -53.288  1.00 53.66           C  
ATOM   2163  N   GLY   299     -19.513 -44.435 -52.003  1.00 61.99           N  
ATOM   2164  CA  GLY   299     -18.821 -44.677 -50.748  1.00 61.99           C  
ATOM   2165  C   GLY   299     -18.435 -43.402 -50.023  1.00 61.99           C  
ATOM   2166  O   GLY   299     -18.370 -42.331 -50.631  1.00 61.99           O  
ATOM   2167  N   TYR   300     -18.533 -43.468 -48.708  1.00 67.66           N  
ATOM   2168  CA  TYR   300     -18.128 -42.345 -47.869  1.00 67.66           C  
ATOM   2169  C   TYR   300     -16.789 -42.623 -47.196  1.00 67.66           C  
ATOM   2170  O   TYR   300     -16.549 -43.731 -46.711  1.00 67.66           O  
ATOM   2171  CB  TYR   300     -19.195 -42.054 -46.809  1.00 67.66           C  
ATOM   2172  CG  TYR   300     -20.536 -41.672 -47.387  1.00 67.66           C  
ATOM   2173  CD1 TYR   300     -20.830 -40.347 -47.699  1.00 67.66           C  
ATOM   2174  CD2 TYR   300     -21.512 -42.635 -47.620  1.00 67.66           C  
ATOM   2175  CE1 TYR   300     -22.066 -39.990 -48.230  1.00 67.66           C  
ATOM   2176  CE2 TYR   300     -22.751 -42.290 -48.150  1.00 67.66           C  
ATOM   2177  CZ  TYR   300     -23.018 -40.967 -48.452  1.00 67.66           C  
ATOM   2178  OH  TYR   300     -24.243 -40.620 -48.977  1.00 67.66           O  
ATOM   2179  N   ASN   301     -15.896 -41.670 -47.389  1.00 73.34           N  
ATOM   2180  CA  ASN   301     -14.666 -41.721 -46.607  1.00 73.34           C  
ATOM   2181  C   ASN   301     -14.631 -40.626 -45.545  1.00 73.34           C  
ATOM   2182  O   ASN   301     -14.904 -39.461 -45.839  1.00 73.34           O  
ATOM   2183  CB  ASN   301     -13.443 -41.613 -47.521  1.00 73.34           C  
ATOM   2184  CG  ASN   301     -13.261 -42.835 -48.400  1.00 73.34           C  
ATOM   2185  OD1 ASN   301     -13.279 -43.970 -47.917  1.00 73.34           O  
ATOM   2186  ND2 ASN   301     -13.087 -42.612 -49.698  1.00 73.34           N  
ATOM   2187  N   SER   302     -14.590 -40.985 -44.269  1.00 79.59           N  
ATOM   2188  CA  SER   302     -14.542 -39.993 -43.200  1.00 79.59           C  
ATOM   2189  C   SER   302     -13.210 -40.042 -42.459  1.00 79.59           C  
ATOM   2190  O   SER   302     -12.553 -41.085 -42.421  1.00 79.59           O  
ATOM   2191  CB  SER   302     -15.691 -40.210 -42.215  1.00 79.59           C  
ATOM   2192  OG  SER   302     -16.902 -40.469 -42.904  1.00 79.59           O  
ATOM   2193  N   ASP   303     -12.708 -38.843 -42.114  1.00 84.85           N  
ATOM   2194  CA  ASP   303     -11.509 -38.735 -41.288  1.00 84.85           C  
ATOM   2195  C   ASP   303     -11.571 -37.503 -40.389  1.00 84.85           C  
ATOM   2196  O   ASP   303     -12.353 -36.584 -40.639  1.00 84.85           O  
ATOM   2197  CB  ASP   303     -10.257 -38.684 -42.165  1.00 84.85           C  
ATOM   2198  CG  ASP   303      -9.013 -39.183 -41.452  1.00 84.85           C  
ATOM   2199  OD1 ASP   303      -9.096 -39.538 -40.257  1.00 84.85           O  
ATOM   2200  OD2 ASP   303      -7.939 -39.220 -42.091  1.00 84.85           O  
ATOM   2201  N   SER   304     -10.903 -37.567 -39.211  1.00 88.43           N  
ATOM   2202  CA  SER   304     -10.685 -36.394 -38.372  1.00 88.43           C  
ATOM   2203  C   SER   304      -9.208 -36.223 -38.032  1.00 88.43           C  
ATOM   2204  O   SER   304      -8.495 -37.207 -37.830  1.00 88.43           O  
ATOM   2205  CB  SER   304     -11.504 -36.496 -37.084  1.00 88.43           C  
ATOM   2206  OG  SER   304     -11.164 -37.668 -36.363  1.00 88.43           O  
ATOM   2207  N   PHE   305      -8.816 -34.993 -37.987  1.00 90.37           N  
ATOM   2208  CA  PHE   305      -7.404 -34.738 -37.726  1.00 90.37           C  
ATOM   2209  C   PHE   305      -7.189 -33.299 -37.271  1.00 90.37           C  
ATOM   2210  O   PHE   305      -8.068 -32.451 -37.438  1.00 90.37           O  
ATOM   2211  CB  PHE   305      -6.565 -35.023 -38.976  1.00 90.37           C  
ATOM   2212  CG  PHE   305      -7.081 -34.351 -40.220  1.00 90.37           C  
ATOM   2213  CD1 PHE   305      -8.025 -34.977 -41.024  1.00 90.37           C  
ATOM   2214  CD2 PHE   305      -6.621 -33.093 -40.584  1.00 90.37           C  
ATOM   2215  CE1 PHE   305      -8.503 -34.357 -42.176  1.00 90.37           C  
ATOM   2216  CE2 PHE   305      -7.094 -32.467 -41.734  1.00 90.37           C  
ATOM   2217  CZ  PHE   305      -8.035 -33.101 -42.529  1.00 90.37           C  
ATOM   2218  N   TRP   306      -5.952 -33.116 -36.698  1.00 89.84           N  
ATOM   2219  CA  TRP   306      -5.561 -31.790 -36.231  1.00 89.84           C  
ATOM   2220  C   TRP   306      -4.606 -31.125 -37.217  1.00 89.84           C  
ATOM   2221  O   TRP   306      -3.716 -31.779 -37.767  1.00 89.84           O  
ATOM   2222  CB  TRP   306      -4.908 -31.877 -34.849  1.00 89.84           C  
ATOM   2223  CG  TRP   306      -5.884 -32.055 -33.725  1.00 89.84           C  
ATOM   2224  CD1 TRP   306      -6.671 -33.147 -33.483  1.00 89.84           C  
ATOM   2225  CD2 TRP   306      -6.179 -31.110 -32.692  1.00 89.84           C  
ATOM   2226  NE1 TRP   306      -7.438 -32.937 -32.360  1.00 89.84           N  
ATOM   2227  CE2 TRP   306      -7.155 -31.696 -31.856  1.00 89.84           C  
ATOM   2228  CE3 TRP   306      -5.711 -29.824 -32.391  1.00 89.84           C  
ATOM   2229  CZ2 TRP   306      -7.673 -31.038 -30.738  1.00 89.84           C  
ATOM   2230  CZ3 TRP   306      -6.228 -29.171 -31.278  1.00 89.84           C  
ATOM   2231  CH2 TRP   306      -7.199 -29.781 -30.466  1.00 89.84           C  
ATOM   2232  N   LEU   307      -4.938 -29.876 -37.449  1.00 91.65           N  
ATOM   2233  CA  LEU   307      -3.967 -29.044 -38.150  1.00 91.65           C  
ATOM   2234  C   LEU   307      -3.667 -27.775 -37.359  1.00 91.65           C  
ATOM   2235  O   LEU   307      -4.552 -27.225 -36.701  1.00 91.65           O  
ATOM   2236  CB  LEU   307      -4.481 -28.680 -39.545  1.00 91.65           C  
ATOM   2237  CG  LEU   307      -4.537 -29.818 -40.566  1.00 91.65           C  
ATOM   2238  CD1 LEU   307      -5.284 -29.371 -41.818  1.00 91.65           C  
ATOM   2239  CD2 LEU   307      -3.130 -30.292 -40.916  1.00 91.65           C  
ATOM   2240  N   PRO   308      -2.413 -27.375 -37.451  1.00 92.52           N  
ATOM   2241  CA  PRO   308      -2.192 -26.025 -36.927  1.00 92.52           C  
ATOM   2242  C   PRO   308      -2.946 -24.955 -37.713  1.00 92.52           C  
ATOM   2243  O   PRO   308      -3.012 -25.020 -38.943  1.00 92.52           O  
ATOM   2244  CB  PRO   308      -0.679 -25.838 -37.062  1.00 92.52           C  
ATOM   2245  CG  PRO   308      -0.139 -27.218 -37.254  1.00 92.52           C  
ATOM   2246  CD  PRO   308      -1.209 -28.067 -37.878  1.00 92.52           C  
ATOM   2247  N   LYS   309      -3.687 -24.048 -37.033  1.00 89.86           N  
ATOM   2248  CA  LYS   309      -4.213 -22.845 -37.672  1.00 89.86           C  
ATOM   2249  C   LYS   309      -3.087 -21.891 -38.060  1.00 89.86           C  
ATOM   2250  O   LYS   309      -2.134 -21.705 -37.300  1.00 89.86           O  
ATOM   2251  CB  LYS   309      -5.205 -22.137 -36.749  1.00 89.86           C  
ATOM   2252  CG  LYS   309      -5.830 -20.888 -37.353  1.00 89.86           C  
ATOM   2253  CD  LYS   309      -5.065 -19.632 -36.959  1.00 89.86           C  
ATOM   2254  CE  LYS   309      -5.360 -18.477 -37.905  1.00 89.86           C  
ATOM   2255  NZ  LYS   309      -4.784 -17.192 -37.407  1.00 89.86           N  
ATOM   2256  N   THR   310      -3.124 -21.269 -39.153  1.00 92.72           N  
ATOM   2257  CA  THR   310      -2.081 -20.374 -39.642  1.00 92.72           C  
ATOM   2258  C   THR   310      -2.633 -18.969 -39.864  1.00 92.72           C  
ATOM   2259  O   THR   310      -3.843 -18.751 -39.773  1.00 92.72           O  
ATOM   2260  CB  THR   310      -1.464 -20.899 -40.952  1.00 92.72           C  
ATOM   2261  OG1 THR   310      -2.509 -21.144 -41.901  1.00 92.72           O  
ATOM   2262  CG2 THR   310      -0.693 -22.194 -40.717  1.00 92.72           C  
ATOM   2263  N   SER   311      -1.749 -18.009 -40.174  1.00 92.73           N  
ATOM   2264  CA  SER   311      -2.064 -16.585 -40.149  1.00 92.73           C  
ATOM   2265  C   SER   311      -3.027 -16.212 -41.271  1.00 92.73           C  
ATOM   2266  O   SER   311      -3.739 -15.210 -41.178  1.00 92.73           O  
ATOM   2267  CB  SER   311      -0.787 -15.751 -40.263  1.00 92.73           C  
ATOM   2268  OG  SER   311      -0.065 -16.094 -41.433  1.00 92.73           O  
ATOM   2269  N   ASP   312      -3.061 -17.092 -42.301  1.00 92.80           N  
ATOM   2270  CA  ASP   312      -3.919 -16.688 -43.411  1.00 92.80           C  
ATOM   2271  C   ASP   312      -5.348 -17.189 -43.211  1.00 92.80           C  
ATOM   2272  O   ASP   312      -6.221 -16.940 -44.045  1.00 92.80           O  
ATOM   2273  CB  ASP   312      -3.360 -17.205 -44.738  1.00 92.80           C  
ATOM   2274  CG  ASP   312      -3.335 -18.722 -44.820  1.00 92.80           C  
ATOM   2275  OD1 ASP   312      -3.740 -19.392 -43.845  1.00 92.80           O  
ATOM   2276  OD2 ASP   312      -2.904 -19.251 -45.867  1.00 92.80           O  
ATOM   2277  N   ASN   313      -5.561 -17.954 -42.146  1.00 91.59           N  
ATOM   2278  CA  ASN   313      -6.883 -18.423 -41.746  1.00 91.59           C  
ATOM   2279  C   ASN   313      -7.547 -19.238 -42.852  1.00 91.59           C  
ATOM   2280  O   ASN   313      -8.744 -19.091 -43.104  1.00 91.59           O  
ATOM   2281  CB  ASN   313      -7.773 -17.243 -41.349  1.00 91.59           C  
ATOM   2282  CG  ASN   313      -7.298 -16.553 -40.085  1.00 91.59           C  
ATOM   2283  OD1 ASN   313      -6.848 -17.204 -39.139  1.00 91.59           O  
ATOM   2284  ND2 ASN   313      -7.394 -15.229 -40.061  1.00 91.59           N  
ATOM   2285  N   LYS   314      -6.754 -19.980 -43.587  1.00 90.81           N  
ATOM   2286  CA  LYS   314      -7.276 -20.793 -44.682  1.00 90.81           C  
ATOM   2287  C   LYS   314      -6.893 -22.260 -44.509  1.00 90.81           C  
ATOM   2288  O   LYS   314      -5.885 -22.573 -43.872  1.00 90.81           O  
ATOM   2289  CB  LYS   314      -6.767 -20.274 -46.027  1.00 90.81           C  
ATOM   2290  CG  LYS   314      -7.326 -18.914 -46.418  1.00 90.81           C  
ATOM   2291  CD  LYS   314      -6.881 -18.507 -47.816  1.00 90.81           C  
ATOM   2292  CE  LYS   314      -7.524 -17.196 -48.250  1.00 90.81           C  
ATOM   2293  NZ  LYS   314      -7.068 -16.779 -49.609  1.00 90.81           N  
ATOM   2294  N   ILE   315      -7.729 -23.105 -44.969  1.00 90.20           N  
ATOM   2295  CA  ILE   315      -7.433 -24.513 -45.206  1.00 90.20           C  
ATOM   2296  C   ILE   315      -7.403 -24.788 -46.708  1.00 90.20           C  
ATOM   2297  O   ILE   315      -8.165 -24.189 -47.471  1.00 90.20           O  
ATOM   2298  CB  ILE   315      -8.464 -25.433 -44.514  1.00 90.20           C  
ATOM   2299  CG1 ILE   315      -7.984 -26.888 -44.540  1.00 90.20           C  
ATOM   2300  CG2 ILE   315      -9.838 -25.297 -45.175  1.00 90.20           C  
ATOM   2301  CD1 ILE   315      -8.780 -27.819 -43.635  1.00 90.20           C  
ATOM   2302  N   TYR   316      -6.468 -25.465 -47.136  1.00 89.30           N  
ATOM   2303  CA  TYR   316      -6.242 -25.761 -48.546  1.00 89.30           C  
ATOM   2304  C   TYR   316      -6.553 -27.222 -48.853  1.00 89.30           C  
ATOM   2305  O   TYR   316      -6.341 -28.098 -48.011  1.00 89.30           O  
ATOM   2306  CB  TYR   316      -4.796 -25.442 -48.938  1.00 89.30           C  
ATOM   2307  CG  TYR   316      -4.417 -23.996 -48.734  1.00 89.30           C  
ATOM   2308  CD1 TYR   316      -4.449 -23.091 -49.793  1.00 89.30           C  
ATOM   2309  CD2 TYR   316      -4.026 -23.531 -47.483  1.00 89.30           C  
ATOM   2310  CE1 TYR   316      -4.099 -21.757 -49.610  1.00 89.30           C  
ATOM   2311  CE2 TYR   316      -3.673 -22.200 -47.289  1.00 89.30           C  
ATOM   2312  CZ  TYR   316      -3.713 -21.322 -48.356  1.00 89.30           C  
ATOM   2313  OH  TYR   316      -3.366 -20.003 -48.169  1.00 89.30           O  
ATOM   2314  N   LEU   317      -6.981 -27.360 -50.063  1.00 84.86           N  
ATOM   2315  CA  LEU   317      -7.261 -28.700 -50.568  1.00 84.86           C  
ATOM   2316  C   LEU   317      -6.693 -28.882 -51.972  1.00 84.86           C  
ATOM   2317  O   LEU   317      -6.848 -28.006 -52.826  1.00 84.86           O  
ATOM   2318  CB  LEU   317      -8.768 -28.966 -50.576  1.00 84.86           C  
ATOM   2319  CG  LEU   317      -9.486 -28.844 -49.231  1.00 84.86           C  
ATOM   2320  CD1 LEU   317     -10.162 -27.483 -49.113  1.00 84.86           C  
ATOM   2321  CD2 LEU   317     -10.502 -29.968 -49.062  1.00 84.86           C  
ATOM   2322  N   ALA   318      -5.952 -30.004 -52.137  1.00 81.22           N  
ATOM   2323  CA  ALA   318      -5.420 -30.319 -53.460  1.00 81.22           C  
ATOM   2324  C   ALA   318      -5.554 -31.808 -53.765  1.00 81.22           C  
ATOM   2325  O   ALA   318      -5.284 -32.651 -52.905  1.00 81.22           O  
ATOM   2326  CB  ALA   318      -3.959 -29.888 -53.562  1.00 81.22           C  
ATOM   2327  N   HIS   319      -6.024 -32.106 -54.970  1.00 73.44           N  
ATOM   2328  CA  HIS   319      -6.071 -33.472 -55.476  1.00 73.44           C  
ATOM   2329  C   HIS   319      -4.763 -33.851 -56.163  1.00 73.44           C  
ATOM   2330  O   HIS   319      -4.117 -33.006 -56.786  1.00 73.44           O  
ATOM   2331  CB  HIS   319      -7.242 -33.644 -56.446  1.00 73.44           C  
ATOM   2332  CG  HIS   319      -8.563 -33.818 -55.767  1.00 73.44           C  
ATOM   2333  ND1 HIS   319      -9.031 -35.046 -55.351  1.00 73.44           N  
ATOM   2334  CD2 HIS   319      -9.515 -32.915 -55.429  1.00 73.44           C  
ATOM   2335  CE1 HIS   319     -10.217 -34.890 -54.785  1.00 73.44           C  
ATOM   2336  NE2 HIS   319     -10.533 -33.607 -54.820  1.00 73.44           N  
ATOM   2337  N   SER   320      -4.194 -34.941 -55.836  1.00 64.43           N  
ATOM   2338  CA  SER   320      -3.013 -35.306 -56.612  1.00 64.43           C  
ATOM   2339  C   SER   320      -3.395 -35.787 -58.008  1.00 64.43           C  
ATOM   2340  O   SER   320      -2.615 -35.651 -58.952  1.00 64.43           O  
ATOM   2341  CB  SER   320      -2.212 -36.392 -55.891  1.00 64.43           C  
ATOM   2342  OG  SER   320      -3.034 -37.507 -55.590  1.00 64.43           O  
ATOM   2343  N   MET   321      -4.564 -36.413 -58.144  1.00 56.32           N  
ATOM   2344  CA  MET   321      -4.847 -36.922 -59.483  1.00 56.32           C  
ATOM   2345  C   MET   321      -6.167 -36.367 -60.008  1.00 56.32           C  
ATOM   2346  O   MET   321      -7.006 -35.908 -59.231  1.00 56.32           O  
ATOM   2347  CB  MET   321      -4.888 -38.451 -59.480  1.00 56.32           C  
ATOM   2348  CG  MET   321      -3.558 -39.099 -59.132  1.00 56.32           C  
ATOM   2349  SD  MET   321      -3.421 -40.813 -59.773  1.00 56.32           S  
ATOM   2350  CE  MET   321      -4.261 -41.719 -58.446  1.00 56.32           C  
ATOM   2351  N   ALA   322      -6.203 -35.972 -61.266  1.00 54.44           N  
ATOM   2352  CA  ALA   322      -7.388 -35.494 -61.974  1.00 54.44           C  
ATOM   2353  C   ALA   322      -8.630 -36.275 -61.555  1.00 54.44           C  
ATOM   2354  O   ALA   322      -8.617 -37.508 -61.531  1.00 54.44           O  
ATOM   2355  CB  ALA   322      -7.183 -35.595 -63.484  1.00 54.44           C  
ATOM   2356  N   PRO   323      -9.463 -35.656 -60.709  1.00 50.91           N  
ATOM   2357  CA  PRO   323     -10.619 -36.504 -60.407  1.00 50.91           C  
ATOM   2358  C   PRO   323     -11.142 -37.247 -61.634  1.00 50.91           C  
ATOM   2359  O   PRO   323     -11.037 -36.744 -62.756  1.00 50.91           O  
ATOM   2360  CB  PRO   323     -11.660 -35.510 -59.886  1.00 50.91           C  
ATOM   2361  CG  PRO   323     -11.044 -34.165 -60.099  1.00 50.91           C  
ATOM   2362  CD  PRO   323      -9.644 -34.358 -60.610  1.00 50.91           C  
ATOM   2363  N   GLY   324     -10.923 -38.551 -61.744  1.00 50.71           N  
ATOM   2364  CA  GLY   324     -11.897 -39.201 -62.606  1.00 50.71           C  
ATOM   2365  C   GLY   324     -13.321 -38.745 -62.347  1.00 50.71           C  
ATOM   2366  O   GLY   324     -13.615 -38.178 -61.293  1.00 50.71           O  
ATOM   2367  N   SER   325     -13.710 -37.654 -63.065  1.00 48.06           N  
ATOM   2368  CA  SER   325     -14.994 -36.963 -63.103  1.00 48.06           C  
ATOM   2369  C   SER   325     -15.968 -37.549 -62.086  1.00 48.06           C  
ATOM   2370  O   SER   325     -15.949 -38.753 -61.823  1.00 48.06           O  
ATOM   2371  CB  SER   325     -15.602 -37.038 -64.504  1.00 48.06           C  
ATOM   2372  OG  SER   325     -15.794 -38.385 -64.898  1.00 48.06           O  
ATOM   2373  N   ALA   326     -15.839 -37.093 -60.708  1.00 48.18           N  
ATOM   2374  CA  ALA   326     -17.028 -36.679 -59.968  1.00 48.18           C  
ATOM   2375  C   ALA   326     -16.884 -36.989 -58.481  1.00 48.18           C  
ATOM   2376  O   ALA   326     -17.411 -37.993 -57.995  1.00 48.18           O  
ATOM   2377  CB  ALA   326     -18.271 -37.363 -60.533  1.00 48.18           C  
ATOM   2378  N   ASN   327     -15.774 -36.812 -57.953  1.00 52.76           N  
ATOM   2379  CA  ASN   327     -15.832 -36.767 -56.495  1.00 52.76           C  
ATOM   2380  C   ASN   327     -16.872 -35.763 -56.007  1.00 52.76           C  
ATOM   2381  O   ASN   327     -16.928 -34.633 -56.494  1.00 52.76           O  
ATOM   2382  CB  ASN   327     -14.457 -36.431 -55.914  1.00 52.76           C  
ATOM   2383  CG  ASN   327     -13.579 -37.656 -55.745  1.00 52.76           C  
ATOM   2384  OD1 ASN   327     -13.883 -38.730 -56.271  1.00 52.76           O  
ATOM   2385  ND2 ASN   327     -12.484 -37.504 -55.011  1.00 52.76           N  
ATOM   2386  N   SER   328     -18.029 -36.152 -55.893  1.00 56.23           N  
ATOM   2387  CA  SER   328     -19.142 -35.279 -55.537  1.00 56.23           C  
ATOM   2388  C   SER   328     -19.034 -34.806 -54.091  1.00 56.23           C  
ATOM   2389  O   SER   328     -18.491 -35.513 -53.241  1.00 56.23           O  
ATOM   2390  CB  SER   328     -20.476 -35.996 -55.749  1.00 56.23           C  
ATOM   2391  OG  SER   328     -20.317 -37.109 -56.613  1.00 56.23           O  
ATOM   2392  N   GLY   329     -18.073 -33.950 -53.825  1.00 66.91           N  
ATOM   2393  CA  GLY   329     -18.082 -32.942 -52.777  1.00 66.91           C  
ATOM   2394  C   GLY   329     -17.740 -33.500 -51.409  1.00 66.91           C  
ATOM   2395  O   GLY   329     -17.870 -34.703 -51.173  1.00 66.91           O  
ATOM   2396  N   CYS   330     -16.888 -32.870 -50.689  1.00 74.74           N  
ATOM   2397  CA  CYS   330     -16.543 -33.128 -49.296  1.00 74.74           C  
ATOM   2398  C   CYS   330     -17.218 -32.122 -48.372  1.00 74.74           C  
ATOM   2399  O   CYS   330     -17.315 -30.938 -48.700  1.00 74.74           O  
ATOM   2400  CB  CYS   330     -15.028 -33.076 -49.101  1.00 74.74           C  
ATOM   2401  SG  CYS   330     -14.138 -34.392 -49.959  1.00 74.74           S  
ATOM   2402  N   ASN   331     -17.869 -32.669 -47.323  1.00 77.40           N  
ATOM   2403  CA  ASN   331     -18.327 -31.775 -46.266  1.00 77.40           C  
ATOM   2404  C   ASN   331     -17.296 -31.653 -45.147  1.00 77.40           C  
ATOM   2405  O   ASN   331     -16.799 -32.662 -44.644  1.00 77.40           O  
ATOM   2406  CB  ASN   331     -19.668 -32.252 -45.702  1.00 77.40           C  
ATOM   2407  CG  ASN   331     -20.803 -32.107 -46.696  1.00 77.40           C  
ATOM   2408  OD1 ASN   331     -20.588 -32.123 -47.911  1.00 77.40           O  
ATOM   2409  ND2 ASN   331     -22.022 -31.966 -46.188  1.00 77.40           N  
ATOM   2410  N   PHE   332     -17.009 -30.418 -44.834  1.00 79.66           N  
ATOM   2411  CA  PHE   332     -16.017 -30.155 -43.798  1.00 79.66           C  
ATOM   2412  C   PHE   332     -16.671 -29.548 -42.563  1.00 79.66           C  
ATOM   2413  O   PHE   332     -17.487 -28.630 -42.674  1.00 79.66           O  
ATOM   2414  CB  PHE   332     -14.922 -29.221 -44.325  1.00 79.66           C  
ATOM   2415  CG  PHE   332     -14.022 -29.858 -45.348  1.00 79.66           C  
ATOM   2416  CD1 PHE   332     -12.777 -30.356 -44.984  1.00 79.66           C  
ATOM   2417  CD2 PHE   332     -14.420 -29.959 -46.674  1.00 79.66           C  
ATOM   2418  CE1 PHE   332     -11.941 -30.946 -45.929  1.00 79.66           C  
ATOM   2419  CE2 PHE   332     -13.591 -30.547 -47.624  1.00 79.66           C  
ATOM   2420  CZ  PHE   332     -12.351 -31.039 -47.250  1.00 79.66           C  
ATOM   2421  N   TYR   333     -16.288 -30.065 -41.375  1.00 81.08           N  
ATOM   2422  CA  TYR   333     -16.624 -29.473 -40.086  1.00 81.08           C  
ATOM   2423  C   TYR   333     -15.365 -29.101 -39.312  1.00 81.08           C  
ATOM   2424  O   TYR   333     -14.527 -29.959 -39.027  1.00 81.08           O  
ATOM   2425  CB  TYR   333     -17.480 -30.437 -39.258  1.00 81.08           C  
ATOM   2426  CG  TYR   333     -18.723 -30.911 -39.971  1.00 81.08           C  
ATOM   2427  CD1 TYR   333     -19.945 -30.268 -39.784  1.00 81.08           C  
ATOM   2428  CD2 TYR   333     -18.678 -32.003 -40.832  1.00 81.08           C  
ATOM   2429  CE1 TYR   333     -21.093 -30.703 -40.438  1.00 81.08           C  
ATOM   2430  CE2 TYR   333     -19.821 -32.446 -41.491  1.00 81.08           C  
ATOM   2431  CZ  TYR   333     -21.021 -31.790 -41.288  1.00 81.08           C  
ATOM   2432  OH  TYR   333     -22.155 -32.225 -41.937  1.00 81.08           O  
ATOM   2433  N   ILE   334     -15.205 -27.856 -39.102  1.00 82.63           N  
ATOM   2434  CA  ILE   334     -13.965 -27.381 -38.498  1.00 82.63           C  
ATOM   2435  C   ILE   334     -14.261 -26.755 -37.137  1.00 82.63           C  
ATOM   2436  O   ILE   334     -15.195 -25.960 -37.002  1.00 82.63           O  
ATOM   2437  CB  ILE   334     -13.244 -26.365 -39.411  1.00 82.63           C  
ATOM   2438  CG1 ILE   334     -12.951 -26.990 -40.779  1.00 82.63           C  
ATOM   2439  CG2 ILE   334     -11.957 -25.864 -38.750  1.00 82.63           C  
ATOM   2440  CD1 ILE   334     -12.344 -26.021 -41.785  1.00 82.63           C  
ATOM   2441  N   THR   335     -13.474 -27.089 -36.088  1.00 78.40           N  
ATOM   2442  CA  THR   335     -13.502 -26.426 -34.789  1.00 78.40           C  
ATOM   2443  C   THR   335     -12.102 -25.977 -34.381  1.00 78.40           C  
ATOM   2444  O   THR   335     -11.106 -26.565 -34.809  1.00 78.40           O  
ATOM   2445  CB  THR   335     -14.085 -27.349 -33.703  1.00 78.40           C  
ATOM   2446  OG1 THR   335     -14.352 -26.581 -32.523  1.00 78.40           O  
ATOM   2447  CG2 THR   335     -13.113 -28.472 -33.355  1.00 78.40           C  
ATOM   2448  N   GLY   336     -12.049 -24.859 -33.774  1.00 77.14           N  
ATOM   2449  CA  GLY   336     -10.791 -24.297 -33.307  1.00 77.14           C  
ATOM   2450  C   GLY   336     -10.479 -24.651 -31.865  1.00 77.14           C  
ATOM   2451  O   GLY   336     -11.389 -24.853 -31.059  1.00 77.14           O  
ATOM   2452  N   TYR   337      -9.230 -24.886 -31.573  1.00 70.88           N  
ATOM   2453  CA  TYR   337      -8.779 -25.159 -30.214  1.00 70.88           C  
ATOM   2454  C   TYR   337      -7.606 -24.261 -29.838  1.00 70.88           C  
ATOM   2455  O   TYR   337      -6.731 -23.993 -30.664  1.00 70.88           O  
ATOM   2456  CB  TYR   337      -8.378 -26.630 -30.065  1.00 70.88           C  
ATOM   2457  CG  TYR   337      -9.550 -27.581 -30.067  1.00 70.88           C  
ATOM   2458  CD1 TYR   337     -10.079 -28.069 -28.874  1.00 70.88           C  
ATOM   2459  CD2 TYR   337     -10.130 -27.995 -31.262  1.00 70.88           C  
ATOM   2460  CE1 TYR   337     -11.157 -28.948 -28.871  1.00 70.88           C  
ATOM   2461  CE2 TYR   337     -11.209 -28.873 -31.271  1.00 70.88           C  
ATOM   2462  CZ  TYR   337     -11.715 -29.343 -30.073  1.00 70.88           C  
ATOM   2463  OH  TYR   337     -12.783 -30.213 -30.076  1.00 70.88           O  
ATOM   2464  N   LYS   338      -7.645 -23.692 -28.517  1.00 61.51           N  
ATOM   2465  CA  LYS   338      -6.447 -23.012 -28.036  1.00 61.51           C  
ATOM   2466  C   LYS   338      -5.763 -23.816 -26.934  1.00 61.51           C  
ATOM   2467  O   LYS   338      -6.425 -24.327 -26.029  1.00 61.51           O  
ATOM   2468  CB  LYS   338      -6.793 -21.612 -27.525  1.00 61.51           C  
ATOM   2469  CG  LYS   338      -6.258 -20.485 -28.396  1.00 61.51           C  
ATOM   2470  CD  LYS   338      -6.634 -19.119 -27.836  1.00 61.51           C  
ATOM   2471  CE  LYS   338      -6.057 -17.990 -28.680  1.00 61.51           C  
ATOM   2472  NZ  LYS   338      -6.415 -16.649 -28.129  1.00 61.51           N  
TER    2473      LYS   338                                                       
END   
