# Supplementary material for: The transformative power of transformers in protein structure prediction
Source: Proc Natl Acad Sci U S A. 2023 Jul 31;120(32):e2303499120. doi: 10.1073/pnas.2303499120 (PMC10410766; doi:10.1073/pnas.2303499120)
Supplement: Supplementary file 2 — Dataset S01 (GZ) [file pnas.2303499120.sd01.gz › SI_Data/predicted_structures/OmegaFold/T1162.pdb]

ATOM      1  N   SER     1      18.320  21.862 -11.609  1.00 29.20           N  
ATOM      2  CA  SER     1      17.468  20.683 -11.485  1.00 29.20           C  
ATOM      3  C   SER     1      16.006  21.075 -11.299  1.00 29.20           C  
ATOM      4  O   SER     1      15.691  21.955 -10.496  1.00 29.20           O  
ATOM      5  CB  SER     1      17.924  19.813 -10.313  1.00 29.20           C  
ATOM      6  OG  SER     1      16.814  19.205  -9.676  1.00 29.20           O  
ATOM      7  N   ALA     2      15.228  21.220 -12.320  1.00 32.28           N  
ATOM      8  CA  ALA     2      13.804  21.544 -12.286  1.00 32.28           C  
ATOM      9  C   ALA     2      13.144  20.985 -11.029  1.00 32.28           C  
ATOM     10  O   ALA     2      13.307  19.805 -10.707  1.00 32.28           O  
ATOM     11  CB  ALA     2      13.106  21.007 -13.533  1.00 32.28           C  
ATOM     12  N   ALA     3      13.193  21.650  -9.955  1.00 33.78           N  
ATOM     13  CA  ALA     3      12.404  21.398  -8.752  1.00 33.78           C  
ATOM     14  C   ALA     3      11.087  20.707  -9.095  1.00 33.78           C  
ATOM     15  O   ALA     3      10.239  21.280  -9.783  1.00 33.78           O  
ATOM     16  CB  ALA     3      12.138  22.703  -8.007  1.00 33.78           C  
ATOM     17  N   THR     4      11.168  19.502  -9.641  1.00 37.04           N  
ATOM     18  CA  THR     4       9.971  18.747  -9.996  1.00 37.04           C  
ATOM     19  C   THR     4       8.956  18.777  -8.857  1.00 37.04           C  
ATOM     20  O   THR     4       9.323  18.654  -7.687  1.00 37.04           O  
ATOM     21  CB  THR     4      10.314  17.287 -10.343  1.00 37.04           C  
ATOM     22  OG1 THR     4      11.664  17.219 -10.819  1.00 37.04           O  
ATOM     23  CG2 THR     4       9.380  16.743 -11.419  1.00 37.04           C  
ATOM     24  N   THR     5       7.932  19.539  -9.076  1.00 36.19           N  
ATOM     25  CA  THR     5       6.709  19.803  -8.327  1.00 36.19           C  
ATOM     26  C   THR     5       6.223  18.540  -7.622  1.00 36.19           C  
ATOM     27  O   THR     5       6.197  17.461  -8.217  1.00 36.19           O  
ATOM     28  CB  THR     5       5.596  20.341  -9.246  1.00 36.19           C  
ATOM     29  OG1 THR     5       6.184  21.140 -10.280  1.00 36.19           O  
ATOM     30  CG2 THR     5       4.601  21.191  -8.465  1.00 36.19           C  
ATOM     31  N   PRO     6       6.160  18.542  -6.320  1.00 40.47           N  
ATOM     32  CA  PRO     6       5.554  17.397  -5.636  1.00 40.47           C  
ATOM     33  C   PRO     6       4.267  16.923  -6.306  1.00 40.47           C  
ATOM     34  O   PRO     6       3.479  17.742  -6.787  1.00 40.47           O  
ATOM     35  CB  PRO     6       5.273  17.934  -4.231  1.00 40.47           C  
ATOM     36  CG  PRO     6       5.679  19.371  -4.283  1.00 40.47           C  
ATOM     37  CD  PRO     6       6.214  19.667  -5.654  1.00 40.47           C  
ATOM     38  N   ILE     7       4.400  15.816  -7.005  1.00 48.63           N  
ATOM     39  CA  ILE     7       3.106  15.267  -7.394  1.00 48.63           C  
ATOM     40  C   ILE     7       2.119  15.401  -6.236  1.00 48.63           C  
ATOM     41  O   ILE     7       2.414  14.993  -5.111  1.00 48.63           O  
ATOM     42  CB  ILE     7       3.226  13.789  -7.828  1.00 48.63           C  
ATOM     43  CG1 ILE     7       4.192  13.656  -9.010  1.00 48.63           C  
ATOM     44  CG2 ILE     7       1.850  13.216  -8.179  1.00 48.63           C  
ATOM     45  CD1 ILE     7       4.519  12.217  -9.384  1.00 48.63           C  
ATOM     46  N   VAL     8       1.623  16.541  -6.099  1.00 46.89           N  
ATOM     47  CA  VAL     8       0.587  16.861  -5.122  1.00 46.89           C  
ATOM     48  C   VAL     8      -0.350  15.668  -4.953  1.00 46.89           C  
ATOM     49  O   VAL     8      -0.448  14.817  -5.840  1.00 46.89           O  
ATOM     50  CB  VAL     8      -0.216  18.115  -5.535  1.00 46.89           C  
ATOM     51  CG1 VAL     8      -0.400  19.055  -4.345  1.00 46.89           C  
ATOM     52  CG2 VAL     8       0.480  18.837  -6.688  1.00 46.89           C  
ATOM     53  N   ALA     9      -0.615  15.238  -3.734  1.00 50.35           N  
ATOM     54  CA  ALA     9      -1.655  14.393  -3.153  1.00 50.35           C  
ATOM     55  C   ALA     9      -2.781  14.144  -4.152  1.00 50.35           C  
ATOM     56  O   ALA     9      -3.245  13.012  -4.305  1.00 50.35           O  
ATOM     57  CB  ALA     9      -2.208  15.029  -1.880  1.00 50.35           C  
ATOM     58  N   GLU    10      -3.327  15.267  -4.650  1.00 56.51           N  
ATOM     59  CA  GLU    10      -4.569  15.074  -5.392  1.00 56.51           C  
ATOM     60  C   GLU    10      -4.344  14.212  -6.631  1.00 56.51           C  
ATOM     61  O   GLU    10      -5.218  13.436  -7.020  1.00 56.51           O  
ATOM     62  CB  GLU    10      -5.172  16.423  -5.792  1.00 56.51           C  
ATOM     63  CG  GLU    10      -5.742  17.213  -4.623  1.00 56.51           C  
ATOM     64  CD  GLU    10      -6.654  18.351  -5.055  1.00 56.51           C  
ATOM     65  OE1 GLU    10      -7.341  18.940  -4.190  1.00 56.51           O  
ATOM     66  OE2 GLU    10      -6.682  18.654  -6.268  1.00 56.51           O  
ATOM     67  N   ASP    11      -3.014  14.156  -6.970  1.00 81.66           N  
ATOM     68  CA  ASP    11      -2.867  13.369  -8.190  1.00 81.66           C  
ATOM     69  C   ASP    11      -2.472  11.929  -7.871  1.00 81.66           C  
ATOM     70  O   ASP    11      -2.786  11.011  -8.631  1.00 81.66           O  
ATOM     71  CB  ASP    11      -1.830  14.006  -9.117  1.00 81.66           C  
ATOM     72  CG  ASP    11      -2.315  15.297  -9.753  1.00 81.66           C  
ATOM     73  OD1 ASP    11      -3.540  15.543  -9.775  1.00 81.66           O  
ATOM     74  OD2 ASP    11      -1.465  16.073 -10.239  1.00 81.66           O  
ATOM     75  N   ALA    12      -1.911  11.794  -6.630  1.00 87.20           N  
ATOM     76  CA  ALA    12      -1.509  10.429  -6.302  1.00 87.20           C  
ATOM     77  C   ALA    12      -2.718   9.573  -5.938  1.00 87.20           C  
ATOM     78  O   ALA    12      -2.794   8.401  -6.314  1.00 87.20           O  
ATOM     79  CB  ALA    12      -0.499  10.432  -5.156  1.00 87.20           C  
ATOM     80  N   THR    13      -3.595  10.202  -5.169  1.00 90.03           N  
ATOM     81  CA  THR    13      -4.797   9.463  -4.799  1.00 90.03           C  
ATOM     82  C   THR    13      -5.526   8.960  -6.041  1.00 90.03           C  
ATOM     83  O   THR    13      -5.846   7.774  -6.142  1.00 90.03           O  
ATOM     84  CB  THR    13      -5.750  10.331  -3.957  1.00 90.03           C  
ATOM     85  OG1 THR    13      -5.081  10.739  -2.757  1.00 90.03           O  
ATOM     86  CG2 THR    13      -7.012   9.561  -3.585  1.00 90.03           C  
ATOM     87  N   THR    14      -5.720   9.826  -7.005  1.00 90.22           N  
ATOM     88  CA  THR    14      -6.447   9.489  -8.224  1.00 90.22           C  
ATOM     89  C   THR    14      -5.668   8.472  -9.055  1.00 90.22           C  
ATOM     90  O   THR    14      -6.262   7.624  -9.724  1.00 90.22           O  
ATOM     91  CB  THR    14      -6.726  10.743  -9.073  1.00 90.22           C  
ATOM     92  OG1 THR    14      -7.469  11.686  -8.291  1.00 90.22           O  
ATOM     93  CG2 THR    14      -7.527  10.394 -10.323  1.00 90.22           C  
ATOM     94  N   ALA    15      -4.331   8.505  -8.886  1.00 90.51           N  
ATOM     95  CA  ALA    15      -3.485   7.605  -9.666  1.00 90.51           C  
ATOM     96  C   ALA    15      -3.444   6.213  -9.044  1.00 90.51           C  
ATOM     97  O   ALA    15      -3.267   5.216  -9.748  1.00 90.51           O  
ATOM     98  CB  ALA    15      -2.073   8.173  -9.786  1.00 90.51           C  
ATOM     99  N   CYS    16      -3.667   6.087  -7.791  1.00 93.36           N  
ATOM    100  CA  CYS    16      -3.321   4.848  -7.103  1.00 93.36           C  
ATOM    101  C   CYS    16      -4.572   4.045  -6.766  1.00 93.36           C  
ATOM    102  O   CYS    16      -4.528   2.815  -6.709  1.00 93.36           O  
ATOM    103  CB  CYS    16      -2.536   5.146  -5.826  1.00 93.36           C  
ATOM    104  SG  CYS    16      -0.913   5.882  -6.124  1.00 93.36           S  
ATOM    105  N   LEU    17      -5.701   4.720  -6.510  1.00 93.97           N  
ATOM    106  CA  LEU    17      -6.873   4.026  -5.988  1.00 93.97           C  
ATOM    107  C   LEU    17      -7.384   2.994  -6.987  1.00 93.97           C  
ATOM    108  O   LEU    17      -7.760   1.884  -6.602  1.00 93.97           O  
ATOM    109  CB  LEU    17      -7.984   5.027  -5.657  1.00 93.97           C  
ATOM    110  CG  LEU    17      -7.833   5.799  -4.345  1.00 93.97           C  
ATOM    111  CD1 LEU    17      -9.070   6.652  -4.087  1.00 93.97           C  
ATOM    112  CD2 LEU    17      -7.586   4.840  -3.185  1.00 93.97           C  
ATOM    113  N   PRO    18      -7.427   3.330  -8.285  1.00 94.18           N  
ATOM    114  CA  PRO    18      -7.940   2.316  -9.209  1.00 94.18           C  
ATOM    115  C   PRO    18      -7.208   0.981  -9.085  1.00 94.18           C  
ATOM    116  O   PRO    18      -7.836  -0.079  -9.145  1.00 94.18           O  
ATOM    117  CB  PRO    18      -7.706   2.942 -10.586  1.00 94.18           C  
ATOM    118  CG  PRO    18      -7.811   4.415 -10.358  1.00 94.18           C  
ATOM    119  CD  PRO    18      -7.173   4.741  -9.038  1.00 94.18           C  
ATOM    120  N   THR    19      -5.936   1.043  -8.934  1.00 95.03           N  
ATOM    121  CA  THR    19      -5.163  -0.188  -8.812  1.00 95.03           C  
ATOM    122  C   THR    19      -5.509  -0.919  -7.518  1.00 95.03           C  
ATOM    123  O   THR    19      -5.703  -2.136  -7.519  1.00 95.03           O  
ATOM    124  CB  THR    19      -3.650   0.097  -8.855  1.00 95.03           C  
ATOM    125  OG1 THR    19      -3.319   0.703 -10.110  1.00 95.03           O  
ATOM    126  CG2 THR    19      -2.844  -1.188  -8.695  1.00 95.03           C  
ATOM    127  N   MET    20      -5.661  -0.206  -6.378  1.00 93.54           N  
ATOM    128  CA  MET    20      -6.015  -0.834  -5.109  1.00 93.54           C  
ATOM    129  C   MET    20      -7.397  -1.475  -5.186  1.00 93.54           C  
ATOM    130  O   MET    20      -7.601  -2.581  -4.682  1.00 93.54           O  
ATOM    131  CB  MET    20      -5.976   0.189  -3.972  1.00 93.54           C  
ATOM    132  CG  MET    20      -4.588   0.743  -3.694  1.00 93.54           C  
ATOM    133  SD  MET    20      -4.624   2.204  -2.584  1.00 93.54           S  
ATOM    134  CE  MET    20      -5.056   1.402  -1.014  1.00 93.54           C  
ATOM    135  N   ASN    21      -8.236  -0.789  -5.854  1.00 93.19           N  
ATOM    136  CA  ASN    21      -9.584  -1.331  -5.987  1.00 93.19           C  
ATOM    137  C   ASN    21      -9.609  -2.551  -6.904  1.00 93.19           C  
ATOM    138  O   ASN    21     -10.356  -3.500  -6.662  1.00 93.19           O  
ATOM    139  CB  ASN    21     -10.546  -0.259  -6.503  1.00 93.19           C  
ATOM    140  CG  ASN    21     -10.921   0.751  -5.437  1.00 93.19           C  
ATOM    141  OD1 ASN    21     -11.045   0.410  -4.258  1.00 93.19           O  
ATOM    142  ND2 ASN    21     -11.104   2.002  -5.843  1.00 93.19           N  
ATOM    143  N   MET    22      -8.839  -2.452  -7.956  1.00 91.63           N  
ATOM    144  CA  MET    22      -8.744  -3.623  -8.822  1.00 91.63           C  
ATOM    145  C   MET    22      -8.249  -4.837  -8.043  1.00 91.63           C  
ATOM    146  O   MET    22      -8.786  -5.936  -8.190  1.00 91.63           O  
ATOM    147  CB  MET    22      -7.815  -3.345 -10.005  1.00 91.63           C  
ATOM    148  CG  MET    22      -7.711  -4.500 -10.987  1.00 91.63           C  
ATOM    149  SD  MET    22      -6.365  -4.261 -12.213  1.00 91.63           S  
ATOM    150  CE  MET    22      -4.916  -4.444 -11.136  1.00 91.63           C  
ATOM    151  N   LEU    23      -7.247  -4.629  -7.196  1.00 89.60           N  
ATOM    152  CA  LEU    23      -6.698  -5.722  -6.400  1.00 89.60           C  
ATOM    153  C   LEU    23      -7.739  -6.259  -5.423  1.00 89.60           C  
ATOM    154  O   LEU    23      -7.806  -7.466  -5.183  1.00 89.60           O  
ATOM    155  CB  LEU    23      -5.456  -5.257  -5.636  1.00 89.60           C  
ATOM    156  CG  LEU    23      -4.224  -4.927  -6.481  1.00 89.60           C  
ATOM    157  CD1 LEU    23      -3.191  -4.180  -5.643  1.00 89.60           C  
ATOM    158  CD2 LEU    23      -3.623  -6.200  -7.069  1.00 89.60           C  
ATOM    159  N   ARG    24      -8.497  -5.363  -4.944  1.00 87.54           N  
ATOM    160  CA  ARG    24      -9.569  -5.784  -4.047  1.00 87.54           C  
ATOM    161  C   ARG    24     -10.583  -6.657  -4.779  1.00 87.54           C  
ATOM    162  O   ARG    24     -11.051  -7.661  -4.237  1.00 87.54           O  
ATOM    163  CB  ARG    24     -10.269  -4.567  -3.437  1.00 87.54           C  
ATOM    164  CG  ARG    24      -9.417  -3.805  -2.435  1.00 87.54           C  
ATOM    165  CD  ARG    24     -10.142  -2.581  -1.895  1.00 87.54           C  
ATOM    166  NE  ARG    24     -11.211  -2.951  -0.973  1.00 87.54           N  
ATOM    167  CZ  ARG    24     -11.455  -2.346   0.187  1.00 87.54           C  
ATOM    168  NH1 ARG    24     -10.708  -1.325   0.590  1.00 87.54           N  
ATOM    169  NH2 ARG    24     -12.455  -2.764   0.949  1.00 87.54           N  
ATOM    170  N   VAL    25     -10.792  -6.294  -5.947  1.00 83.62           N  
ATOM    171  CA  VAL    25     -11.802  -7.008  -6.721  1.00 83.62           C  
ATOM    172  C   VAL    25     -11.252  -8.362  -7.164  1.00 83.62           C  
ATOM    173  O   VAL    25     -11.919  -9.389  -7.015  1.00 83.62           O  
ATOM    174  CB  VAL    25     -12.257  -6.190  -7.951  1.00 83.62           C  
ATOM    175  CG1 VAL    25     -13.153  -7.032  -8.858  1.00 83.62           C  
ATOM    176  CG2 VAL    25     -12.982  -4.920  -7.508  1.00 83.62           C  
ATOM    177  N   LEU    26     -10.131  -8.320  -7.696  1.00 78.68           N  
ATOM    178  CA  LEU    26      -9.563  -9.527  -8.286  1.00 78.68           C  
ATOM    179  C   LEU    26      -9.289 -10.578  -7.216  1.00 78.68           C  
ATOM    180  O   LEU    26      -9.352 -11.779  -7.488  1.00 78.68           O  
ATOM    181  CB  LEU    26      -8.271  -9.199  -9.039  1.00 78.68           C  
ATOM    182  CG  LEU    26      -8.428  -8.439 -10.357  1.00 78.68           C  
ATOM    183  CD1 LEU    26      -7.061  -8.148 -10.967  1.00 78.68           C  
ATOM    184  CD2 LEU    26      -9.297  -9.228 -11.329  1.00 78.68           C  
ATOM    185  N   ASN    27      -8.987 -10.053  -6.060  1.00 69.16           N  
ATOM    186  CA  ASN    27      -8.543 -11.001  -5.044  1.00 69.16           C  
ATOM    187  C   ASN    27      -9.693 -11.434  -4.139  1.00 69.16           C  
ATOM    188  O   ASN    27      -9.541 -12.349  -3.329  1.00 69.16           O  
ATOM    189  CB  ASN    27      -7.409 -10.402  -4.210  1.00 69.16           C  
ATOM    190  CG  ASN    27      -6.094 -10.350  -4.963  1.00 69.16           C  
ATOM    191  OD1 ASN    27      -5.488 -11.386  -5.250  1.00 69.16           O  
ATOM    192  ND2 ASN    27      -5.644  -9.144  -5.289  1.00 69.16           N  
ATOM    193  N   LEU    28     -10.877 -10.927  -4.404  1.00 66.97           N  
ATOM    194  CA  LEU    28     -12.000 -11.292  -3.547  1.00 66.97           C  
ATOM    195  C   LEU    28     -13.246 -11.580  -4.377  1.00 66.97           C  
ATOM    196  O   LEU    28     -13.952 -10.655  -4.786  1.00 66.97           O  
ATOM    197  CB  LEU    28     -12.290 -10.177  -2.539  1.00 66.97           C  
ATOM    198  CG  LEU    28     -11.236  -9.953  -1.454  1.00 66.97           C  
ATOM    199  CD1 LEU    28     -11.549  -8.686  -0.665  1.00 66.97           C  
ATOM    200  CD2 LEU    28     -11.157 -11.161  -0.527  1.00 66.97           C  
ATOM    201  N   ARG    29     -13.368 -12.764  -5.055  1.00 55.68           N  
ATOM    202  CA  ARG    29     -14.634 -12.957  -5.754  1.00 55.68           C  
ATOM    203  C   ARG    29     -15.808 -12.919  -4.781  1.00 55.68           C  
ATOM    204  O   ARG    29     -16.791 -12.212  -5.013  1.00 55.68           O  
ATOM    205  CB  ARG    29     -14.630 -14.283  -6.519  1.00 55.68           C  
ATOM    206  CG  ARG    29     -13.859 -14.236  -7.828  1.00 55.68           C  
ATOM    207  CD  ARG    29     -13.885 -15.579  -8.545  1.00 55.68           C  
ATOM    208  NE  ARG    29     -13.069 -15.558  -9.756  1.00 55.68           N  
ATOM    209  CZ  ARG    29     -12.738 -16.634 -10.465  1.00 55.68           C  
ATOM    210  NH1 ARG    29     -13.148 -17.841 -10.096  1.00 55.68           N  
ATOM    211  NH2 ARG    29     -11.991 -16.501 -11.551  1.00 55.68           N  
ATOM    212  N   ASP    30     -15.576 -13.183  -3.444  1.00 56.41           N  
ATOM    213  CA  ASP    30     -16.793 -13.430  -2.678  1.00 56.41           C  
ATOM    214  C   ASP    30     -16.881 -12.498  -1.472  1.00 56.41           C  
ATOM    215  O   ASP    30     -17.890 -12.486  -0.762  1.00 56.41           O  
ATOM    216  CB  ASP    30     -16.853 -14.889  -2.221  1.00 56.41           C  
ATOM    217  CG  ASP    30     -17.100 -15.859  -3.362  1.00 56.41           C  
ATOM    218  OD1 ASP    30     -17.637 -15.442  -4.411  1.00 56.41           O  
ATOM    219  OD2 ASP    30     -16.758 -17.052  -3.211  1.00 56.41           O  
ATOM    220  N   GLN    31     -15.871 -11.897  -1.122  1.00 64.29           N  
ATOM    221  CA  GLN    31     -16.070 -10.918  -0.058  1.00 64.29           C  
ATOM    222  C   GLN    31     -16.276  -9.518  -0.629  1.00 64.29           C  
ATOM    223  O   GLN    31     -15.628  -9.140  -1.607  1.00 64.29           O  
ATOM    224  CB  GLN    31     -14.882 -10.923   0.905  1.00 64.29           C  
ATOM    225  CG  GLN    31     -14.869 -12.109   1.860  1.00 64.29           C  
ATOM    226  CD  GLN    31     -14.098 -11.827   3.136  1.00 64.29           C  
ATOM    227  OE1 GLN    31     -13.498 -10.758   3.291  1.00 64.29           O  
ATOM    228  NE2 GLN    31     -14.109 -12.783   4.059  1.00 64.29           N  
ATOM    229  N   ALA    32     -17.318  -8.923  -0.264  1.00 67.25           N  
ATOM    230  CA  ALA    32     -17.699  -7.600  -0.751  1.00 67.25           C  
ATOM    231  C   ALA    32     -16.814  -6.516  -0.142  1.00 67.25           C  
ATOM    232  O   ALA    32     -16.952  -6.183   1.037  1.00 67.25           O  
ATOM    233  CB  ALA    32     -19.167  -7.321  -0.439  1.00 67.25           C  
ATOM    234  N   LEU    33     -15.526  -6.424  -0.585  1.00 76.83           N  
ATOM    235  CA  LEU    33     -14.836  -5.229  -0.110  1.00 76.83           C  
ATOM    236  C   LEU    33     -15.357  -3.983  -0.817  1.00 76.83           C  
ATOM    237  O   LEU    33     -15.436  -3.949  -2.047  1.00 76.83           O  
ATOM    238  CB  LEU    33     -13.326  -5.360  -0.327  1.00 76.83           C  
ATOM    239  CG  LEU    33     -12.630  -6.503   0.415  1.00 76.83           C  
ATOM    240  CD1 LEU    33     -11.157  -6.568   0.026  1.00 76.83           C  
ATOM    241  CD2 LEU    33     -12.784  -6.333   1.922  1.00 76.83           C  
ATOM    242  N   ASP    34     -15.847  -3.139  -0.069  1.00 84.60           N  
ATOM    243  CA  ASP    34     -16.190  -1.876  -0.715  1.00 84.60           C  
ATOM    244  C   ASP    34     -14.955  -1.223  -1.333  1.00 84.60           C  
ATOM    245  O   ASP    34     -13.853  -1.331  -0.792  1.00 84.60           O  
ATOM    246  CB  ASP    34     -16.845  -0.922   0.285  1.00 84.60           C  
ATOM    247  CG  ASP    34     -18.214  -1.393   0.744  1.00 84.60           C  
ATOM    248  OD1 ASP    34     -18.903  -2.103  -0.020  1.00 84.60           O  
ATOM    249  OD2 ASP    34     -18.608  -1.049   1.879  1.00 84.60           O  
ATOM    250  N   ALA    35     -15.172  -0.670  -2.476  1.00 89.15           N  
ATOM    251  CA  ALA    35     -14.086   0.064  -3.121  1.00 89.15           C  
ATOM    252  C   ALA    35     -13.600   1.211  -2.239  1.00 89.15           C  
ATOM    253  O   ALA    35     -14.379   1.790  -1.477  1.00 89.15           O  
ATOM    254  CB  ALA    35     -14.538   0.597  -4.479  1.00 89.15           C  
ATOM    255  N   LEU    36     -12.292   1.436  -2.311  1.00 91.50           N  
ATOM    256  CA  LEU    36     -11.760   2.646  -1.694  1.00 91.50           C  
ATOM    257  C   LEU    36     -12.181   3.886  -2.476  1.00 91.50           C  
ATOM    258  O   LEU    36     -12.161   3.884  -3.709  1.00 91.50           O  
ATOM    259  CB  LEU    36     -10.233   2.577  -1.608  1.00 91.50           C  
ATOM    260  CG  LEU    36      -9.654   1.532  -0.653  1.00 91.50           C  
ATOM    261  CD1 LEU    36      -8.153   1.385  -0.875  1.00 91.50           C  
ATOM    262  CD2 LEU    36      -9.952   1.906   0.794  1.00 91.50           C  
ATOM    263  N   GLN    37     -12.622   4.862  -1.769  1.00 92.70           N  
ATOM    264  CA  GLN    37     -12.947   6.165  -2.339  1.00 92.70           C  
ATOM    265  C   GLN    37     -12.023   7.250  -1.793  1.00 92.70           C  
ATOM    266  O   GLN    37     -11.475   7.112  -0.697  1.00 92.70           O  
ATOM    267  CB  GLN    37     -14.406   6.527  -2.056  1.00 92.70           C  
ATOM    268  CG  GLN    37     -15.393   5.423  -2.409  1.00 92.70           C  
ATOM    269  CD  GLN    37     -15.337   5.033  -3.874  1.00 92.70           C  
ATOM    270  OE1 GLN    37     -15.539   5.869  -4.761  1.00 92.70           O  
ATOM    271  NE2 GLN    37     -15.064   3.760  -4.139  1.00 92.70           N  
ATOM    272  N   PRO    38     -11.766   8.242  -2.672  1.00 90.67           N  
ATOM    273  CA  PRO    38     -10.977   9.348  -2.124  1.00 90.67           C  
ATOM    274  C   PRO    38     -11.620   9.977  -0.890  1.00 90.67           C  
ATOM    275  O   PRO    38     -12.845  10.115  -0.830  1.00 90.67           O  
ATOM    276  CB  PRO    38     -10.922  10.349  -3.281  1.00 90.67           C  
ATOM    277  CG  PRO    38     -11.293   9.555  -4.491  1.00 90.67           C  
ATOM    278  CD  PRO    38     -12.164   8.409  -4.061  1.00 90.67           C  
ATOM    279  N   GLU    39     -10.879  10.245   0.073  1.00 85.38           N  
ATOM    280  CA  GLU    39     -11.375  11.020   1.206  1.00 85.38           C  
ATOM    281  C   GLU    39     -11.593  12.481   0.822  1.00 85.38           C  
ATOM    282  O   GLU    39     -10.722  13.104   0.212  1.00 85.38           O  
ATOM    283  CB  GLU    39     -10.407  10.926   2.388  1.00 85.38           C  
ATOM    284  CG  GLU    39     -11.002  11.388   3.710  1.00 85.38           C  
ATOM    285  CD  GLU    39     -10.592  12.802   4.091  1.00 85.38           C  
ATOM    286  OE1 GLU    39     -11.188  13.374   5.031  1.00 85.38           O  
ATOM    287  OE2 GLU    39      -9.668  13.342   3.443  1.00 85.38           O  
ATOM    288  N   THR    40     -12.717  12.980   0.844  1.00 75.10           N  
ATOM    289  CA  THR    40     -12.907  14.391   0.529  1.00 75.10           C  
ATOM    290  C   THR    40     -12.851  15.241   1.795  1.00 75.10           C  
ATOM    291  O   THR    40     -13.065  14.735   2.899  1.00 75.10           O  
ATOM    292  CB  THR    40     -14.246  14.627  -0.192  1.00 75.10           C  
ATOM    293  OG1 THR    40     -15.318  14.162   0.638  1.00 75.10           O  
ATOM    294  CG2 THR    40     -14.292  13.886  -1.524  1.00 75.10           C  
ATOM    295  N   GLY    41     -11.832  15.810   2.108  1.00 59.83           N  
ATOM    296  CA  GLY    41     -11.739  16.815   3.155  1.00 59.83           C  
ATOM    297  C   GLY    41     -13.078  17.433   3.509  1.00 59.83           C  
ATOM    298  O   GLY    41     -13.511  18.396   2.873  1.00 59.83           O  
ATOM    299  N   GLY    42     -14.077  16.658   3.678  1.00 44.25           N  
ATOM    300  CA  GLY    42     -15.241  17.300   4.267  1.00 44.25           C  
ATOM    301  C   GLY    42     -15.288  17.179   5.779  1.00 44.25           C  
ATOM    302  O   GLY    42     -14.880  16.159   6.338  1.00 44.25           O  
ATOM    303  N   ALA    43     -14.399  17.850   6.506  1.00 40.11           N  
ATOM    304  CA  ALA    43     -14.803  17.944   7.907  1.00 40.11           C  
ATOM    305  C   ALA    43     -16.257  17.517   8.088  1.00 40.11           C  
ATOM    306  O   ALA    43     -17.159  18.087   7.469  1.00 40.11           O  
ATOM    307  CB  ALA    43     -14.600  19.365   8.425  1.00 40.11           C  
ATOM    308  N   SER    44     -16.674  16.426   7.619  1.00 33.57           N  
ATOM    309  CA  SER    44     -17.945  16.040   8.223  1.00 33.57           C  
ATOM    310  C   SER    44     -18.167  16.756   9.551  1.00 33.57           C  
ATOM    311  O   SER    44     -17.217  16.993  10.300  1.00 33.57           O  
ATOM    312  CB  SER    44     -18.001  14.527   8.435  1.00 33.57           C  
ATOM    313  OG  SER    44     -16.962  14.102   9.301  1.00 33.57           O  
ATOM    314  N   GLU    45     -18.448  18.046   9.448  1.00 34.17           N  
ATOM    315  CA  GLU    45     -19.233  18.596  10.549  1.00 34.17           C  
ATOM    316  C   GLU    45     -19.909  17.488  11.352  1.00 34.17           C  
ATOM    317  O   GLU    45     -21.076  17.169  11.119  1.00 34.17           O  
ATOM    318  CB  GLU    45     -20.282  19.579  10.024  1.00 34.17           C  
ATOM    319  CG  GLU    45     -19.713  20.938   9.641  1.00 34.17           C  
ATOM    320  CD  GLU    45     -20.595  21.705   8.668  1.00 34.17           C  
ATOM    321  OE1 GLU    45     -20.505  22.953   8.621  1.00 34.17           O  
ATOM    322  OE2 GLU    45     -21.383  21.052   7.948  1.00 34.17           O  
ATOM    323  N   ASP    46     -19.397  16.266  11.309  1.00 35.68           N  
ATOM    324  CA  ASP    46     -19.832  15.447  12.436  1.00 35.68           C  
ATOM    325  C   ASP    46     -19.827  16.251  13.734  1.00 35.68           C  
ATOM    326  O   ASP    46     -18.769  16.681  14.199  1.00 35.68           O  
ATOM    327  CB  ASP    46     -18.940  14.212  12.579  1.00 35.68           C  
ATOM    328  CG  ASP    46     -19.415  13.037  11.742  1.00 35.68           C  
ATOM    329  OD1 ASP    46     -20.616  12.977  11.402  1.00 35.68           O  
ATOM    330  OD2 ASP    46     -18.581  12.163  11.422  1.00 35.68           O  
ATOM    331  N   GLU    47     -20.535  17.328  13.781  1.00 33.84           N  
ATOM    332  CA  GLU    47     -21.391  17.770  14.878  1.00 33.84           C  
ATOM    333  C   GLU    47     -21.183  16.910  16.121  1.00 33.84           C  
ATOM    334  O   GLU    47     -21.084  15.685  16.026  1.00 33.84           O  
ATOM    335  CB  GLU    47     -22.863  17.740  14.458  1.00 33.84           C  
ATOM    336  CG  GLU    47     -23.304  18.969  13.676  1.00 33.84           C  
ATOM    337  CD  GLU    47     -24.736  18.877  13.171  1.00 33.84           C  
ATOM    338  OE1 GLU    47     -25.427  19.919  13.113  1.00 33.84           O  
ATOM    339  OE2 GLU    47     -25.170  17.753  12.833  1.00 33.84           O  
ATOM    340  N   GLU    48     -20.284  17.377  17.005  1.00 33.12           N  
ATOM    341  CA  GLU    48     -20.353  17.579  18.449  1.00 33.12           C  
ATOM    342  C   GLU    48     -19.886  16.338  19.203  1.00 33.12           C  
ATOM    343  O   GLU    48     -20.706  15.553  19.684  1.00 33.12           O  
ATOM    344  CB  GLU    48     -21.777  17.949  18.873  1.00 33.12           C  
ATOM    345  CG  GLU    48     -22.136  19.406  18.619  1.00 33.12           C  
ATOM    346  CD  GLU    48     -23.573  19.742  18.983  1.00 33.12           C  
ATOM    347  OE1 GLU    48     -23.791  20.639  19.829  1.00 33.12           O  
ATOM    348  OE2 GLU    48     -24.489  19.102  18.419  1.00 33.12           O  
ATOM    349  N   ARG    49     -18.998  15.591  18.762  1.00 34.86           N  
ATOM    350  CA  ARG    49     -18.456  14.747  19.821  1.00 34.86           C  
ATOM    351  C   ARG    49     -17.714  15.581  20.861  1.00 34.86           C  
ATOM    352  O   ARG    49     -16.857  16.396  20.513  1.00 34.86           O  
ATOM    353  CB  ARG    49     -17.521  13.685  19.238  1.00 34.86           C  
ATOM    354  CG  ARG    49     -17.023  12.675  20.259  1.00 34.86           C  
ATOM    355  CD  ARG    49     -16.141  11.612  19.617  1.00 34.86           C  
ATOM    356  NE  ARG    49     -16.873  10.369  19.392  1.00 34.86           N  
ATOM    357  CZ  ARG    49     -17.082   9.434  20.315  1.00 34.86           C  
ATOM    358  NH1 ARG    49     -16.616   9.585  21.549  1.00 34.86           N  
ATOM    359  NH2 ARG    49     -17.762   8.341  20.002  1.00 34.86           N  
ATOM    360  N   GLU    50     -18.442  16.370  21.589  1.00 32.91           N  
ATOM    361  CA  GLU    50     -18.071  17.003  22.851  1.00 32.91           C  
ATOM    362  C   GLU    50     -17.178  16.089  23.685  1.00 32.91           C  
ATOM    363  O   GLU    50     -17.672  15.261  24.453  1.00 32.91           O  
ATOM    364  CB  GLU    50     -19.320  17.387  23.648  1.00 32.91           C  
ATOM    365  CG  GLU    50     -19.972  18.682  23.184  1.00 32.91           C  
ATOM    366  CD  GLU    50     -21.004  19.219  24.163  1.00 32.91           C  
ATOM    367  OE1 GLU    50     -21.482  20.361  23.976  1.00 32.91           O  
ATOM    368  OE2 GLU    50     -21.337  18.493  25.126  1.00 32.91           O  
ATOM    369  N   GLU    51     -16.097  15.667  23.150  1.00 35.78           N  
ATOM    370  CA  GLU    51     -15.110  15.182  24.110  1.00 35.78           C  
ATOM    371  C   GLU    51     -14.012  16.216  24.343  1.00 35.78           C  
ATOM    372  O   GLU    51     -13.535  16.846  23.398  1.00 35.78           O  
ATOM    373  CB  GLU    51     -14.497  13.863  23.631  1.00 35.78           C  
ATOM    374  CG  GLU    51     -14.807  12.677  24.532  1.00 35.78           C  
ATOM    375  CD  GLU    51     -14.152  11.385  24.071  1.00 35.78           C  
ATOM    376  OE1 GLU    51     -13.771  10.557  24.929  1.00 35.78           O  
ATOM    377  OE2 GLU    51     -14.018  11.199  22.840  1.00 35.78           O  
ATOM    378  N   GLN    52     -14.195  17.154  25.237  1.00 37.26           N  
ATOM    379  CA  GLN    52     -13.288  17.850  26.144  1.00 37.26           C  
ATOM    380  C   GLN    52     -11.904  18.009  25.523  1.00 37.26           C  
ATOM    381  O   GLN    52     -11.384  17.078  24.905  1.00 37.26           O  
ATOM    382  CB  GLN    52     -13.184  17.106  27.476  1.00 37.26           C  
ATOM    383  CG  GLN    52     -14.357  17.355  28.414  1.00 37.26           C  
ATOM    384  CD  GLN    52     -14.272  16.540  29.690  1.00 37.26           C  
ATOM    385  OE1 GLN    52     -13.186  16.122  30.104  1.00 37.26           O  
ATOM    386  NE2 GLN    52     -15.417  16.307  30.323  1.00 37.26           N  
ATOM    387  N   GLY    53     -11.605  19.227  24.948  1.00 37.70           N  
ATOM    388  CA  GLY    53     -10.269  19.797  24.875  1.00 37.70           C  
ATOM    389  C   GLY    53      -9.794  20.025  23.453  1.00 37.70           C  
ATOM    390  O   GLY    53     -10.112  19.244  22.553  1.00 37.70           O  
ATOM    391  N   GLU    54     -10.322  21.036  22.768  1.00 37.02           N  
ATOM    392  CA  GLU    54      -9.587  21.774  21.745  1.00 37.02           C  
ATOM    393  C   GLU    54      -9.344  20.911  20.509  1.00 37.02           C  
ATOM    394  O   GLU    54      -8.615  19.920  20.572  1.00 37.02           O  
ATOM    395  CB  GLU    54      -8.255  22.282  22.301  1.00 37.02           C  
ATOM    396  CG  GLU    54      -7.720  23.515  21.586  1.00 37.02           C  
ATOM    397  CD  GLU    54      -6.599  24.209  22.343  1.00 37.02           C  
ATOM    398  OE1 GLU    54      -5.758  24.879  21.703  1.00 37.02           O  
ATOM    399  OE2 GLU    54      -6.561  24.081  23.588  1.00 37.02           O  
ATOM    400  N   HIS    55     -10.344  20.412  19.878  1.00 38.89           N  
ATOM    401  CA  HIS    55     -10.482  20.007  18.483  1.00 38.89           C  
ATOM    402  C   HIS    55      -9.285  20.464  17.656  1.00 38.89           C  
ATOM    403  O   HIS    55      -9.165  21.648  17.331  1.00 38.89           O  
ATOM    404  CB  HIS    55     -11.776  20.567  17.888  1.00 38.89           C  
ATOM    405  CG  HIS    55     -12.956  19.664  18.063  1.00 38.89           C  
ATOM    406  ND1 HIS    55     -13.223  18.615  17.210  1.00 38.89           N  
ATOM    407  CD2 HIS    55     -13.937  19.654  18.996  1.00 38.89           C  
ATOM    408  CE1 HIS    55     -14.321  17.998  17.612  1.00 38.89           C  
ATOM    409  NE2 HIS    55     -14.774  18.609  18.694  1.00 38.89           N  
ATOM    410  N   THR    56      -8.091  20.362  18.077  1.00 39.67           N  
ATOM    411  CA  THR    56      -7.150  20.344  16.963  1.00 39.67           C  
ATOM    412  C   THR    56      -7.772  19.673  15.741  1.00 39.67           C  
ATOM    413  O   THR    56      -8.350  18.589  15.849  1.00 39.67           O  
ATOM    414  CB  THR    56      -5.848  19.616  17.344  1.00 39.67           C  
ATOM    415  OG1 THR    56      -5.534  19.896  18.714  1.00 39.67           O  
ATOM    416  CG2 THR    56      -4.687  20.072  16.465  1.00 39.67           C  
ATOM    417  N   LYS    57      -8.936  20.161  15.331  1.00 49.09           N  
ATOM    418  CA  LYS    57      -9.337  19.748  13.990  1.00 49.09           C  
ATOM    419  C   LYS    57      -8.620  18.468  13.571  1.00 49.09           C  
ATOM    420  O   LYS    57      -7.389  18.427  13.525  1.00 49.09           O  
ATOM    421  CB  LYS    57      -9.056  20.861  12.979  1.00 49.09           C  
ATOM    422  CG  LYS    57     -10.083  21.984  12.992  1.00 49.09           C  
ATOM    423  CD  LYS    57      -9.928  22.898  11.784  1.00 49.09           C  
ATOM    424  CE  LYS    57     -10.854  24.104  11.871  1.00 49.09           C  
ATOM    425  NZ  LYS    57     -10.719  24.993  10.679  1.00 49.09           N  
ATOM    426  N   SER    58      -8.912  17.438  14.192  1.00 62.95           N  
ATOM    427  CA  SER    58      -8.333  16.174  13.750  1.00 62.95           C  
ATOM    428  C   SER    58      -8.049  16.190  12.252  1.00 62.95           C  
ATOM    429  O   SER    58      -8.888  16.626  11.461  1.00 62.95           O  
ATOM    430  CB  SER    58      -9.264  15.009  14.089  1.00 62.95           C  
ATOM    431  OG  SER    58      -9.347  14.823  15.491  1.00 62.95           O  
ATOM    432  N   LYS    59      -6.882  16.448  11.909  1.00 72.74           N  
ATOM    433  CA  LYS    59      -6.436  16.386  10.520  1.00 72.74           C  
ATOM    434  C   LYS    59      -7.126  15.249   9.771  1.00 72.74           C  
ATOM    435  O   LYS    59      -7.400  14.195  10.349  1.00 72.74           O  
ATOM    436  CB  LYS    59      -4.918  16.215  10.450  1.00 72.74           C  
ATOM    437  CG  LYS    59      -4.136  17.446  10.883  1.00 72.74           C  
ATOM    438  CD  LYS    59      -2.637  17.249  10.698  1.00 72.74           C  
ATOM    439  CE  LYS    59      -1.849  18.457  11.189  1.00 72.74           C  
ATOM    440  NZ  LYS    59      -0.376  18.254  11.043  1.00 72.74           N  
ATOM    441  N   THR    60      -7.627  15.525   8.637  1.00 77.73           N  
ATOM    442  CA  THR    60      -8.175  14.509   7.746  1.00 77.73           C  
ATOM    443  C   THR    60      -7.074  13.584   7.237  1.00 77.73           C  
ATOM    444  O   THR    60      -5.887  13.887   7.377  1.00 77.73           O  
ATOM    445  CB  THR    60      -8.905  15.149   6.551  1.00 77.73           C  
ATOM    446  OG1 THR    60      -7.949  15.809   5.713  1.00 77.73           O  
ATOM    447  CG2 THR    60      -9.941  16.165   7.019  1.00 77.73           C  
ATOM    448  N   THR    61      -7.547  12.432   6.582  1.00 78.66           N  
ATOM    449  CA  THR    61      -6.595  11.497   5.991  1.00 78.66           C  
ATOM    450  C   THR    61      -5.793  12.170   4.881  1.00 78.66           C  
ATOM    451  O   THR    61      -4.584  11.957   4.765  1.00 78.66           O  
ATOM    452  CB  THR    61      -7.310  10.254   5.430  1.00 78.66           C  
ATOM    453  OG1 THR    61      -8.138   9.684   6.451  1.00 78.66           O  
ATOM    454  CG2 THR    61      -6.305   9.206   4.963  1.00 78.66           C  
ATOM    455  N   ALA    62      -6.471  13.073   4.157  1.00 79.06           N  
ATOM    456  CA  ALA    62      -5.815  13.797   3.071  1.00 79.06           C  
ATOM    457  C   ALA    62      -4.744  14.741   3.610  1.00 79.06           C  
ATOM    458  O   ALA    62      -3.642  14.817   3.062  1.00 79.06           O  
ATOM    459  CB  ALA    62      -6.843  14.574   2.253  1.00 79.06           C  
ATOM    460  N   GLU    63      -5.003  15.376   4.728  1.00 79.44           N  
ATOM    461  CA  GLU    63      -4.074  16.328   5.330  1.00 79.44           C  
ATOM    462  C   GLU    63      -2.853  15.617   5.909  1.00 79.44           C  
ATOM    463  O   GLU    63      -1.723  16.081   5.746  1.00 79.44           O  
ATOM    464  CB  GLU    63      -4.772  17.145   6.420  1.00 79.44           C  
ATOM    465  CG  GLU    63      -5.809  18.123   5.885  1.00 79.44           C  
ATOM    466  CD  GLU    63      -6.649  18.764   6.979  1.00 79.44           C  
ATOM    467  OE1 GLU    63      -7.000  19.959   6.852  1.00 79.44           O  
ATOM    468  OE2 GLU    63      -6.957  18.065   7.970  1.00 79.44           O  
ATOM    469  N   ILE    64      -3.124  14.507   6.493  1.00 77.21           N  
ATOM    470  CA  ILE    64      -2.033  13.740   7.085  1.00 77.21           C  
ATOM    471  C   ILE    64      -1.118  13.210   5.984  1.00 77.21           C  
ATOM    472  O   ILE    64       0.107  13.313   6.084  1.00 77.21           O  
ATOM    473  CB  ILE    64      -2.566  12.573   7.947  1.00 77.21           C  
ATOM    474  CG1 ILE    64      -3.319  13.112   9.169  1.00 77.21           C  
ATOM    475  CG2 ILE    64      -1.420  11.650   8.373  1.00 77.21           C  
ATOM    476  CD1 ILE    64      -4.113  12.054   9.923  1.00 77.21           C  
ATOM    477  N   ALA    65      -1.706  12.619   4.980  1.00 77.76           N  
ATOM    478  CA  ALA    65      -0.908  12.119   3.863  1.00 77.76           C  
ATOM    479  C   ALA    65      -0.073  13.236   3.243  1.00 77.76           C  
ATOM    480  O   ALA    65       1.103  13.038   2.929  1.00 77.76           O  
ATOM    481  CB  ALA    65      -1.810  11.484   2.808  1.00 77.76           C  
ATOM    482  N   LYS    66      -0.630  14.427   3.130  1.00 74.26           N  
ATOM    483  CA  LYS    66       0.072  15.585   2.585  1.00 74.26           C  
ATOM    484  C   LYS    66       1.222  16.009   3.494  1.00 74.26           C  
ATOM    485  O   LYS    66       2.318  16.310   3.017  1.00 74.26           O  
ATOM    486  CB  LYS    66      -0.895  16.753   2.384  1.00 74.26           C  
ATOM    487  CG  LYS    66      -0.270  17.964   1.705  1.00 74.26           C  
ATOM    488  CD  LYS    66      -1.297  19.065   1.472  1.00 74.26           C  
ATOM    489  CE  LYS    66      -0.658  20.306   0.862  1.00 74.26           C  
ATOM    490  NZ  LYS    66      -1.682  21.321   0.471  1.00 74.26           N  
ATOM    491  N   GLU    67       0.848  16.127   4.660  1.00 74.36           N  
ATOM    492  CA  GLU    67       1.865  16.526   5.629  1.00 74.36           C  
ATOM    493  C   GLU    67       3.053  15.569   5.608  1.00 74.36           C  
ATOM    494  O   GLU    67       4.207  16.003   5.627  1.00 74.36           O  
ATOM    495  CB  GLU    67       1.269  16.593   7.037  1.00 74.36           C  
ATOM    496  CG  GLU    67       2.248  17.074   8.098  1.00 74.36           C  
ATOM    497  CD  GLU    67       1.638  17.152   9.488  1.00 74.36           C  
ATOM    498  OE1 GLU    67       2.391  17.316  10.474  1.00 74.36           O  
ATOM    499  OE2 GLU    67       0.395  17.046   9.592  1.00 74.36           O  
ATOM    500  N   LEU    68       2.714  14.344   5.592  1.00 71.98           N  
ATOM    501  CA  LEU    68       3.793  13.362   5.615  1.00 71.98           C  
ATOM    502  C   LEU    68       4.601  13.412   4.323  1.00 71.98           C  
ATOM    503  O   LEU    68       5.808  13.160   4.331  1.00 71.98           O  
ATOM    504  CB  LEU    68       3.231  11.953   5.826  1.00 71.98           C  
ATOM    505  CG  LEU    68       2.803  11.600   7.251  1.00 71.98           C  
ATOM    506  CD1 LEU    68       1.879  10.386   7.241  1.00 71.98           C  
ATOM    507  CD2 LEU    68       4.024  11.343   8.129  1.00 71.98           C  
ATOM    508  N   ALA    69       3.897  13.814   3.318  1.00 68.98           N  
ATOM    509  CA  ALA    69       4.577  13.937   2.031  1.00 68.98           C  
ATOM    510  C   ALA    69       5.508  15.145   2.016  1.00 68.98           C  
ATOM    511  O   ALA    69       6.482  15.177   1.259  1.00 68.98           O  
ATOM    512  CB  ALA    69       3.557  14.041   0.899  1.00 68.98           C  
ATOM    513  N   GLY    70       5.110  16.244   2.675  1.00 67.12           N  
ATOM    514  CA  GLY    70       5.875  17.480   2.654  1.00 67.12           C  
ATOM    515  C   GLY    70       7.041  17.476   3.624  1.00 67.12           C  
ATOM    516  O   GLY    70       7.936  18.319   3.530  1.00 67.12           O  
ATOM    517  N   THR    71       7.029  16.550   4.511  1.00 61.49           N  
ATOM    518  CA  THR    71       7.999  16.628   5.598  1.00 61.49           C  
ATOM    519  C   THR    71       9.334  16.022   5.176  1.00 61.49           C  
ATOM    520  O   THR    71       9.383  15.182   4.276  1.00 61.49           O  
ATOM    521  CB  THR    71       7.482  15.912   6.860  1.00 61.49           C  
ATOM    522  OG1 THR    71       6.783  14.722   6.474  1.00 61.49           O  
ATOM    523  CG2 THR    71       6.537  16.808   7.653  1.00 61.49           C  
ATOM    524  N   LYS    72      10.404  16.723   5.369  1.00 55.73           N  
ATOM    525  CA  LYS    72      11.818  16.447   5.134  1.00 55.73           C  
ATOM    526  C   LYS    72      12.175  15.020   5.541  1.00 55.73           C  
ATOM    527  O   LYS    72      11.359  14.317   6.140  1.00 55.73           O  
ATOM    528  CB  LYS    72      12.694  17.443   5.896  1.00 55.73           C  
ATOM    529  CG  LYS    72      12.743  18.829   5.270  1.00 55.73           C  
ATOM    530  CD  LYS    72      13.785  19.711   5.945  1.00 55.73           C  
ATOM    531  CE  LYS    72      13.732  21.141   5.423  1.00 55.73           C  
ATOM    532  NZ  LYS    72      14.911  21.939   5.873  1.00 55.73           N  
ATOM    533  N   ALA    73      13.238  14.494   4.988  1.00 51.44           N  
ATOM    534  CA  ALA    73      13.905  13.196   5.049  1.00 51.44           C  
ATOM    535  C   ALA    73      13.653  12.513   6.390  1.00 51.44           C  
ATOM    536  O   ALA    73      13.278  11.339   6.434  1.00 51.44           O  
ATOM    537  CB  ALA    73      15.404  13.357   4.810  1.00 51.44           C  
ATOM    538  N   GLU    74      14.169  13.237   7.456  1.00 51.31           N  
ATOM    539  CA  GLU    74      14.191  12.538   8.737  1.00 51.31           C  
ATOM    540  C   GLU    74      12.801  12.033   9.114  1.00 51.31           C  
ATOM    541  O   GLU    74      12.650  10.900   9.575  1.00 51.31           O  
ATOM    542  CB  GLU    74      14.735  13.450   9.839  1.00 51.31           C  
ATOM    543  CG  GLU    74      15.918  12.863  10.596  1.00 51.31           C  
ATOM    544  CD  GLU    74      16.470  13.794  11.663  1.00 51.31           C  
ATOM    545  OE1 GLU    74      17.431  13.408  12.367  1.00 51.31           O  
ATOM    546  OE2 GLU    74      15.937  14.918  11.797  1.00 51.31           O  
ATOM    547  N   THR    75      11.833  12.892   8.860  1.00 51.61           N  
ATOM    548  CA  THR    75      10.516  12.437   9.294  1.00 51.61           C  
ATOM    549  C   THR    75       9.915  11.472   8.277  1.00 51.61           C  
ATOM    550  O   THR    75       9.054  10.659   8.618  1.00 51.61           O  
ATOM    551  CB  THR    75       9.558  13.623   9.509  1.00 51.61           C  
ATOM    552  OG1 THR    75       9.991  14.731   8.709  1.00 51.61           O  
ATOM    553  CG2 THR    75       9.530  14.049  10.974  1.00 51.61           C  
ATOM    554  N   CYS    76      10.475  11.512   7.085  1.00 61.99           N  
ATOM    555  CA  CYS    76      10.014  10.535   6.104  1.00 61.99           C  
ATOM    556  C   CYS    76      10.295   9.114   6.576  1.00 61.99           C  
ATOM    557  O   CYS    76       9.414   8.253   6.527  1.00 61.99           O  
ATOM    558  CB  CYS    76      10.686  10.775   4.752  1.00 61.99           C  
ATOM    559  SG  CYS    76       9.884  12.051   3.757  1.00 61.99           S  
ATOM    560  N   GLU    77      11.553   8.841   6.819  1.00 58.00           N  
ATOM    561  CA  GLU    77      11.864   7.519   7.355  1.00 58.00           C  
ATOM    562  C   GLU    77      11.102   7.254   8.650  1.00 58.00           C  
ATOM    563  O   GLU    77      10.513   6.184   8.822  1.00 58.00           O  
ATOM    564  CB  GLU    77      13.370   7.376   7.593  1.00 58.00           C  
ATOM    565  CG  GLU    77      14.169   7.100   6.327  1.00 58.00           C  
ATOM    566  CD  GLU    77      15.599   6.663   6.603  1.00 58.00           C  
ATOM    567  OE1 GLU    77      16.311   6.278   5.648  1.00 58.00           O  
ATOM    568  OE2 GLU    77      16.010   6.706   7.784  1.00 58.00           O  
ATOM    569  N   LYS    78      11.117   8.343   9.441  1.00 56.10           N  
ATOM    570  CA  LYS    78      10.494   8.109  10.740  1.00 56.10           C  
ATOM    571  C   LYS    78       8.974   8.038  10.616  1.00 56.10           C  
ATOM    572  O   LYS    78       8.335   7.186  11.237  1.00 56.10           O  
ATOM    573  CB  LYS    78      10.888   9.205  11.731  1.00 56.10           C  
ATOM    574  CG  LYS    78      12.288   9.046  12.305  1.00 56.10           C  
ATOM    575  CD  LYS    78      12.572  10.086  13.381  1.00 56.10           C  
ATOM    576  CE  LYS    78      14.004   9.987  13.892  1.00 56.10           C  
ATOM    577  NZ  LYS    78      14.303  11.039  14.910  1.00 56.10           N  
ATOM    578  N   GLY    79       8.517   8.993   9.847  1.00 54.05           N  
ATOM    579  CA  GLY    79       7.066   8.962   9.757  1.00 54.05           C  
ATOM    580  C   GLY    79       6.540   7.757   9.000  1.00 54.05           C  
ATOM    581  O   GLY    79       5.605   7.093   9.451  1.00 54.05           O  
ATOM    582  N   ALA    80       7.178   7.547   7.825  1.00 56.80           N  
ATOM    583  CA  ALA    80       6.734   6.401   7.036  1.00 56.80           C  
ATOM    584  C   ALA    80       7.011   5.091   7.769  1.00 56.80           C  
ATOM    585  O   ALA    80       6.193   4.169   7.735  1.00 56.80           O  
ATOM    586  CB  ALA    80       7.418   6.397   5.671  1.00 56.80           C  
ATOM    587  N   THR    81       8.153   5.067   8.434  1.00 58.43           N  
ATOM    588  CA  THR    81       8.461   3.904   9.260  1.00 58.43           C  
ATOM    589  C   THR    81       7.519   3.827  10.458  1.00 58.43           C  
ATOM    590  O   THR    81       7.031   2.748  10.802  1.00 58.43           O  
ATOM    591  CB  THR    81       9.919   3.939   9.752  1.00 58.43           C  
ATOM    592  OG1 THR    81      10.769   4.370   8.681  1.00 58.43           O  
ATOM    593  CG2 THR    81      10.374   2.561  10.222  1.00 58.43           C  
ATOM    594  N   ALA    82       7.558   4.970  11.240  1.00 54.27           N  
ATOM    595  CA  ALA    82       6.677   4.941  12.405  1.00 54.27           C  
ATOM    596  C   ALA    82       5.300   4.395  12.037  1.00 54.27           C  
ATOM    597  O   ALA    82       4.732   3.581  12.769  1.00 54.27           O  
ATOM    598  CB  ALA    82       6.548   6.337  13.010  1.00 54.27           C  
ATOM    599  N   ASP    83       4.875   4.744  10.854  1.00 55.68           N  
ATOM    600  CA  ASP    83       3.547   4.242  10.514  1.00 55.68           C  
ATOM    601  C   ASP    83       3.623   2.825   9.950  1.00 55.68           C  
ATOM    602  O   ASP    83       2.702   2.027  10.135  1.00 55.68           O  
ATOM    603  CB  ASP    83       2.862   5.172   9.511  1.00 55.68           C  
ATOM    604  CG  ASP    83       2.384   6.471  10.136  1.00 55.68           C  
ATOM    605  OD1 ASP    83       2.182   6.516  11.368  1.00 55.68           O  
ATOM    606  OD2 ASP    83       2.207   7.457   9.388  1.00 55.68           O  
ATOM    607  N   ALA    84       4.665   2.698   9.103  1.00 54.57           N  
ATOM    608  CA  ALA    84       4.810   1.275   8.806  1.00 54.57           C  
ATOM    609  C   ALA    84       4.710   0.436  10.077  1.00 54.57           C  
ATOM    610  O   ALA    84       4.128  -0.651  10.067  1.00 54.57           O  
ATOM    611  CB  ALA    84       6.139   1.011   8.102  1.00 54.57           C  
ATOM    612  N   LYS    85       5.158   1.096  11.095  1.00 57.05           N  
ATOM    613  CA  LYS    85       5.080   0.390  12.371  1.00 57.05           C  
ATOM    614  C   LYS    85       3.671   0.460  12.952  1.00 57.05           C  
ATOM    615  O   LYS    85       3.242  -0.451  13.664  1.00 57.05           O  
ATOM    616  CB  LYS    85       6.087   0.969  13.367  1.00 57.05           C  
ATOM    617  CG  LYS    85       7.529   0.565  13.095  1.00 57.05           C  
ATOM    618  CD  LYS    85       8.463   1.057  14.192  1.00 57.05           C  
ATOM    619  CE  LYS    85       9.918   0.744  13.870  1.00 57.05           C  
ATOM    620  NZ  LYS    85      10.827   1.118  14.995  1.00 57.05           N  
ATOM    621  N   THR    86       3.053   1.595  12.662  1.00 63.23           N  
ATOM    622  CA  THR    86       1.718   1.646  13.247  1.00 63.23           C  
ATOM    623  C   THR    86       0.685   1.057  12.291  1.00 63.23           C  
ATOM    624  O   THR    86      -0.488   0.920  12.643  1.00 63.23           O  
ATOM    625  CB  THR    86       1.322   3.090  13.610  1.00 63.23           C  
ATOM    626  OG1 THR    86       1.346   3.897  12.427  1.00 63.23           O  
ATOM    627  CG2 THR    86       2.282   3.682  14.636  1.00 63.23           C  
ATOM    628  N   HIS    87       1.047   0.802  11.022  1.00 65.38           N  
ATOM    629  CA  HIS    87       0.203   0.025  10.122  1.00 65.38           C  
ATOM    630  C   HIS    87      -1.047   0.805   9.727  1.00 65.38           C  
ATOM    631  O   HIS    87      -2.147   0.249   9.701  1.00 65.38           O  
ATOM    632  CB  HIS    87      -0.190  -1.304  10.771  1.00 65.38           C  
ATOM    633  CG  HIS    87       0.975  -2.091  11.279  1.00 65.38           C  
ATOM    634  ND1 HIS    87       1.944  -2.608  10.446  1.00 65.38           N  
ATOM    635  CD2 HIS    87       1.327  -2.447  12.537  1.00 65.38           C  
ATOM    636  CE1 HIS    87       2.843  -3.250  11.172  1.00 65.38           C  
ATOM    637  NE2 HIS    87       2.492  -3.167  12.444  1.00 65.38           N  
ATOM    638  N   THR    88      -0.921   2.115   9.788  1.00 73.29           N  
ATOM    639  CA  THR    88      -2.081   2.954   9.509  1.00 73.29           C  
ATOM    640  C   THR    88      -2.176   3.268   8.019  1.00 73.29           C  
ATOM    641  O   THR    88      -3.051   4.025   7.593  1.00 73.29           O  
ATOM    642  CB  THR    88      -2.026   4.268  10.311  1.00 73.29           C  
ATOM    643  OG1 THR    88      -0.782   4.928  10.049  1.00 73.29           O  
ATOM    644  CG2 THR    88      -2.143   4.004  11.808  1.00 73.29           C  
ATOM    645  N   GLY    89      -1.320   2.628   7.169  1.00 80.20           N  
ATOM    646  CA  GLY    89      -1.386   2.983   5.761  1.00 80.20           C  
ATOM    647  C   GLY    89      -0.425   2.186   4.899  1.00 80.20           C  
ATOM    648  O   GLY    89       0.225   1.256   5.382  1.00 80.20           O  
ATOM    649  N   LEU    90      -0.517   2.539   3.650  1.00 88.35           N  
ATOM    650  CA  LEU    90       0.376   1.969   2.647  1.00 88.35           C  
ATOM    651  C   LEU    90       1.616   2.839   2.466  1.00 88.35           C  
ATOM    652  O   LEU    90       1.506   4.051   2.267  1.00 88.35           O  
ATOM    653  CB  LEU    90      -0.351   1.812   1.309  1.00 88.35           C  
ATOM    654  CG  LEU    90       0.254   0.813   0.322  1.00 88.35           C  
ATOM    655  CD1 LEU    90      -0.262  -0.593   0.608  1.00 88.35           C  
ATOM    656  CD2 LEU    90      -0.061   1.221  -1.113  1.00 88.35           C  
ATOM    657  N   VAL    91       2.771   2.216   2.636  1.00 86.76           N  
ATOM    658  CA  VAL    91       4.058   2.877   2.447  1.00 86.76           C  
ATOM    659  C   VAL    91       4.895   2.099   1.434  1.00 86.76           C  
ATOM    660  O   VAL    91       5.288   0.959   1.690  1.00 86.76           O  
ATOM    661  CB  VAL    91       4.826   3.015   3.780  1.00 86.76           C  
ATOM    662  CG1 VAL    91       6.152   3.744   3.566  1.00 86.76           C  
ATOM    663  CG2 VAL    91       3.972   3.746   4.814  1.00 86.76           C  
ATOM    664  N   ILE    92       5.252   2.745   0.349  1.00 87.46           N  
ATOM    665  CA  ILE    92       6.005   2.087  -0.714  1.00 87.46           C  
ATOM    666  C   ILE    92       7.182   2.965  -1.132  1.00 87.46           C  
ATOM    667  O   ILE    92       6.994   4.005  -1.768  1.00 87.46           O  
ATOM    668  CB  ILE    92       5.108   1.776  -1.933  1.00 87.46           C  
ATOM    669  CG1 ILE    92       3.967   0.835  -1.530  1.00 87.46           C  
ATOM    670  CG2 ILE    92       5.935   1.177  -3.074  1.00 87.46           C  
ATOM    671  CD1 ILE    92       2.976   0.548  -2.650  1.00 87.46           C  
ATOM    672  N   PRO    93       8.326   2.521  -0.807  1.00 83.65           N  
ATOM    673  CA  PRO    93       9.502   3.232  -1.315  1.00 83.65           C  
ATOM    674  C   PRO    93       9.781   2.936  -2.787  1.00 83.65           C  
ATOM    675  O   PRO    93       9.503   1.832  -3.262  1.00 83.65           O  
ATOM    676  CB  PRO    93      10.638   2.713  -0.429  1.00 83.65           C  
ATOM    677  CG  PRO    93       9.955   1.936   0.650  1.00 83.65           C  
ATOM    678  CD  PRO    93       8.593   1.534   0.161  1.00 83.65           C  
ATOM    679  N   PHE    94      10.195   3.865  -3.553  1.00 84.10           N  
ATOM    680  CA  PHE    94      10.622   3.657  -4.932  1.00 84.10           C  
ATOM    681  C   PHE    94      11.738   4.625  -5.306  1.00 84.10           C  
ATOM    682  O   PHE    94      11.943   5.635  -4.629  1.00 84.10           O  
ATOM    683  CB  PHE    94       9.441   3.821  -5.893  1.00 84.10           C  
ATOM    684  CG  PHE    94       8.831   5.197  -5.876  1.00 84.10           C  
ATOM    685  CD1 PHE    94       7.931   5.561  -4.881  1.00 84.10           C  
ATOM    686  CD2 PHE    94       9.158   6.127  -6.854  1.00 84.10           C  
ATOM    687  CE1 PHE    94       7.366   6.834  -4.863  1.00 84.10           C  
ATOM    688  CE2 PHE    94       8.597   7.400  -6.842  1.00 84.10           C  
ATOM    689  CZ  PHE    94       7.700   7.752  -5.846  1.00 84.10           C  
ATOM    690  N   GLU    95      12.497   4.254  -6.308  1.00 79.14           N  
ATOM    691  CA  GLU    95      13.676   5.024  -6.697  1.00 79.14           C  
ATOM    692  C   GLU    95      13.281   6.350  -7.340  1.00 79.14           C  
ATOM    693  O   GLU    95      12.279   6.427  -8.053  1.00 79.14           O  
ATOM    694  CB  GLU    95      14.554   4.216  -7.655  1.00 79.14           C  
ATOM    695  CG  GLU    95      15.155   2.964  -7.031  1.00 79.14           C  
ATOM    696  CD  GLU    95      16.245   3.265  -6.015  1.00 79.14           C  
ATOM    697  OE1 GLU    95      16.465   2.440  -5.099  1.00 79.14           O  
ATOM    698  OE2 GLU    95      16.884   4.335  -6.135  1.00 79.14           O  
ATOM    699  N   TYR    96      14.137   7.273  -7.082  1.00 72.09           N  
ATOM    700  CA  TYR    96      13.944   8.628  -7.585  1.00 72.09           C  
ATOM    701  C   TYR    96      13.874   8.641  -9.108  1.00 72.09           C  
ATOM    702  O   TYR    96      13.083   9.385  -9.693  1.00 72.09           O  
ATOM    703  CB  TYR    96      15.074   9.545  -7.107  1.00 72.09           C  
ATOM    704  CG  TYR    96      15.025  10.931  -7.705  1.00 72.09           C  
ATOM    705  CD1 TYR    96      15.829  11.271  -8.790  1.00 72.09           C  
ATOM    706  CD2 TYR    96      14.176  11.902  -7.185  1.00 72.09           C  
ATOM    707  CE1 TYR    96      15.789  12.547  -9.342  1.00 72.09           C  
ATOM    708  CE2 TYR    96      14.128  13.180  -7.730  1.00 72.09           C  
ATOM    709  CZ  TYR    96      14.936  13.493  -8.807  1.00 72.09           C  
ATOM    710  OH  TYR    96      14.893  14.757  -9.350  1.00 72.09           O  
ATOM    711  N   SER    97      14.865   7.971  -9.687  1.00 70.64           N  
ATOM    712  CA  SER    97      15.047   8.039 -11.133  1.00 70.64           C  
ATOM    713  C   SER    97      13.883   7.384 -11.868  1.00 70.64           C  
ATOM    714  O   SER    97      13.766   7.505 -13.089  1.00 70.64           O  
ATOM    715  CB  SER    97      16.360   7.369 -11.540  1.00 70.64           C  
ATOM    716  OG  SER    97      16.369   6.005 -11.156  1.00 70.64           O  
ATOM    717  N   THR    98      12.918   6.838 -11.076  1.00 70.62           N  
ATOM    718  CA  THR    98      11.844   6.077 -11.705  1.00 70.62           C  
ATOM    719  C   THR    98      10.619   6.958 -11.933  1.00 70.62           C  
ATOM    720  O   THR    98      10.337   7.855 -11.137  1.00 70.62           O  
ATOM    721  CB  THR    98      11.451   4.857 -10.852  1.00 70.62           C  
ATOM    722  OG1 THR    98      11.172   5.286  -9.514  1.00 70.62           O  
ATOM    723  CG2 THR    98      12.573   3.824 -10.819  1.00 70.62           C  
ATOM    724  N   VAL    99      10.058   6.898 -13.053  1.00 77.26           N  
ATOM    725  CA  VAL    99       8.757   7.513 -13.295  1.00 77.26           C  
ATOM    726  C   VAL    99       7.731   6.956 -12.310  1.00 77.26           C  
ATOM    727  O   VAL    99       7.641   5.741 -12.119  1.00 77.26           O  
ATOM    728  CB  VAL    99       8.282   7.282 -14.747  1.00 77.26           C  
ATOM    729  CG1 VAL    99       6.882   7.858 -14.955  1.00 77.26           C  
ATOM    730  CG2 VAL    99       9.269   7.900 -15.736  1.00 77.26           C  
ATOM    731  N   PHE   100       7.138   7.881 -11.600  1.00 82.70           N  
ATOM    732  CA  PHE   100       6.093   7.436 -10.685  1.00 82.70           C  
ATOM    733  C   PHE   100       4.979   6.723 -11.441  1.00 82.70           C  
ATOM    734  O   PHE   100       4.306   7.326 -12.280  1.00 82.70           O  
ATOM    735  CB  PHE   100       5.521   8.622  -9.903  1.00 82.70           C  
ATOM    736  CG  PHE   100       4.365   8.259  -9.010  1.00 82.70           C  
ATOM    737  CD1 PHE   100       3.080   8.703  -9.299  1.00 82.70           C  
ATOM    738  CD2 PHE   100       4.564   7.475  -7.881  1.00 82.70           C  
ATOM    739  CE1 PHE   100       2.008   8.369  -8.475  1.00 82.70           C  
ATOM    740  CE2 PHE   100       3.497   7.137  -7.053  1.00 82.70           C  
ATOM    741  CZ  PHE   100       2.221   7.586  -7.351  1.00 82.70           C  
ATOM    742  N   ASP   101       4.853   5.456 -11.291  1.00 88.46           N  
ATOM    743  CA  ASP   101       3.798   4.573 -11.779  1.00 88.46           C  
ATOM    744  C   ASP   101       3.148   3.806 -10.629  1.00 88.46           C  
ATOM    745  O   ASP   101       3.633   2.745 -10.231  1.00 88.46           O  
ATOM    746  CB  ASP   101       4.354   3.594 -12.815  1.00 88.46           C  
ATOM    747  CG  ASP   101       3.282   2.722 -13.443  1.00 88.46           C  
ATOM    748  OD1 ASP   101       2.105   2.811 -13.032  1.00 88.46           O  
ATOM    749  OD2 ASP   101       3.617   1.935 -14.355  1.00 88.46           O  
ATOM    750  N   CYS   102       2.086   4.428 -10.192  1.00 90.25           N  
ATOM    751  CA  CYS   102       1.442   3.907  -8.992  1.00 90.25           C  
ATOM    752  C   CYS   102       1.005   2.461  -9.192  1.00 90.25           C  
ATOM    753  O   CYS   102       1.168   1.629  -8.298  1.00 90.25           O  
ATOM    754  CB  CYS   102       0.236   4.766  -8.615  1.00 90.25           C  
ATOM    755  SG  CYS   102      -0.517   4.312  -7.037  1.00 90.25           S  
ATOM    756  N   GLY   103       0.492   2.187 -10.381  1.00 91.67           N  
ATOM    757  CA  GLY   103       0.008   0.845 -10.663  1.00 91.67           C  
ATOM    758  C   GLY   103       1.072  -0.222 -10.489  1.00 91.67           C  
ATOM    759  O   GLY   103       0.860  -1.208  -9.781  1.00 91.67           O  
ATOM    760  N   SER   104       2.286   0.031 -11.048  1.00 92.19           N  
ATOM    761  CA  SER   104       3.355  -0.960 -10.987  1.00 92.19           C  
ATOM    762  C   SER   104       3.897  -1.102  -9.568  1.00 92.19           C  
ATOM    763  O   SER   104       4.189  -2.211  -9.118  1.00 92.19           O  
ATOM    764  CB  SER   104       4.490  -0.584 -11.939  1.00 92.19           C  
ATOM    765  OG  SER   104       4.054  -0.636 -13.287  1.00 92.19           O  
ATOM    766  N   LEU   105       3.921   0.003  -8.861  1.00 92.21           N  
ATOM    767  CA  LEU   105       4.441  -0.018  -7.499  1.00 92.21           C  
ATOM    768  C   LEU   105       3.550  -0.857  -6.590  1.00 92.21           C  
ATOM    769  O   LEU   105       4.032  -1.756  -5.897  1.00 92.21           O  
ATOM    770  CB  LEU   105       4.558   1.405  -6.947  1.00 92.21           C  
ATOM    771  CG  LEU   105       5.662   2.277  -7.547  1.00 92.21           C  
ATOM    772  CD1 LEU   105       5.524   3.716  -7.062  1.00 92.21           C  
ATOM    773  CD2 LEU   105       7.037   1.718  -7.195  1.00 92.21           C  
ATOM    774  N   ILE   106       2.266  -0.578  -6.665  1.00 94.46           N  
ATOM    775  CA  ILE   106       1.312  -1.247  -5.788  1.00 94.46           C  
ATOM    776  C   ILE   106       1.226  -2.727  -6.152  1.00 94.46           C  
ATOM    777  O   ILE   106       1.272  -3.593  -5.274  1.00 94.46           O  
ATOM    778  CB  ILE   106      -0.086  -0.593  -5.869  1.00 94.46           C  
ATOM    779  CG1 ILE   106      -0.086   0.758  -5.144  1.00 94.46           C  
ATOM    780  CG2 ILE   106      -1.153  -1.525  -5.290  1.00 94.46           C  
ATOM    781  CD1 ILE   106      -1.366   1.562  -5.334  1.00 94.46           C  
ATOM    782  N   GLN   107       1.193  -3.045  -7.402  1.00 93.28           N  
ATOM    783  CA  GLN   107       1.103  -4.439  -7.824  1.00 93.28           C  
ATOM    784  C   GLN   107       2.337  -5.225  -7.393  1.00 93.28           C  
ATOM    785  O   GLN   107       2.225  -6.366  -6.938  1.00 93.28           O  
ATOM    786  CB  GLN   107       0.926  -4.530  -9.341  1.00 93.28           C  
ATOM    787  CG  GLN   107      -0.466  -4.141  -9.822  1.00 93.28           C  
ATOM    788  CD  GLN   107      -0.623  -4.267 -11.326  1.00 93.28           C  
ATOM    789  OE1 GLN   107       0.330  -4.603 -12.038  1.00 93.28           O  
ATOM    790  NE2 GLN   107      -1.826  -3.996 -11.821  1.00 93.28           N  
ATOM    791  N   GLY   108       3.462  -4.552  -7.565  1.00 93.03           N  
ATOM    792  CA  GLY   108       4.686  -5.208  -7.134  1.00 93.03           C  
ATOM    793  C   GLY   108       4.702  -5.527  -5.651  1.00 93.03           C  
ATOM    794  O   GLY   108       5.036  -6.645  -5.255  1.00 93.03           O  
ATOM    795  N   HIS   109       4.280  -4.525  -4.837  1.00 91.86           N  
ATOM    796  CA  HIS   109       4.272  -4.742  -3.394  1.00 91.86           C  
ATOM    797  C   HIS   109       3.192  -5.740  -2.993  1.00 91.86           C  
ATOM    798  O   HIS   109       3.364  -6.496  -2.034  1.00 91.86           O  
ATOM    799  CB  HIS   109       4.066  -3.419  -2.654  1.00 91.86           C  
ATOM    800  CG  HIS   109       5.336  -2.674  -2.393  1.00 91.86           C  
ATOM    801  ND1 HIS   109       5.942  -2.648  -1.156  1.00 91.86           N  
ATOM    802  CD2 HIS   109       6.114  -1.929  -3.212  1.00 91.86           C  
ATOM    803  CE1 HIS   109       7.042  -1.917  -1.226  1.00 91.86           C  
ATOM    804  NE2 HIS   109       7.169  -1.469  -2.463  1.00 91.86           N  
ATOM    805  N   PHE   110       2.114  -5.699  -3.718  1.00 91.26           N  
ATOM    806  CA  PHE   110       1.043  -6.652  -3.448  1.00 91.26           C  
ATOM    807  C   PHE   110       1.517  -8.080  -3.687  1.00 91.26           C  
ATOM    808  O   PHE   110       1.343  -8.949  -2.829  1.00 91.26           O  
ATOM    809  CB  PHE   110      -0.179  -6.351  -4.321  1.00 91.26           C  
ATOM    810  CG  PHE   110      -1.429  -7.065  -3.881  1.00 91.26           C  
ATOM    811  CD1 PHE   110      -1.713  -8.345  -4.342  1.00 91.26           C  
ATOM    812  CD2 PHE   110      -2.320  -6.456  -3.008  1.00 91.26           C  
ATOM    813  CE1 PHE   110      -2.869  -9.008  -3.937  1.00 91.26           C  
ATOM    814  CE2 PHE   110      -3.478  -7.112  -2.599  1.00 91.26           C  
ATOM    815  CZ  PHE   110      -3.751  -8.388  -3.066  1.00 91.26           C  
ATOM    816  N   ALA   111       2.168  -8.307  -4.806  1.00 91.00           N  
ATOM    817  CA  ALA   111       2.673  -9.638  -5.136  1.00 91.00           C  
ATOM    818  C   ALA   111       3.717 -10.095  -4.121  1.00 91.00           C  
ATOM    819  O   ALA   111       3.665 -11.227  -3.635  1.00 91.00           O  
ATOM    820  CB  ALA   111       3.263  -9.650  -6.544  1.00 91.00           C  
ATOM    821  N   ALA   112       4.632  -9.186  -3.793  1.00 91.34           N  
ATOM    822  CA  ALA   112       5.665  -9.514  -2.813  1.00 91.34           C  
ATOM    823  C   ALA   112       5.049  -9.834  -1.454  1.00 91.34           C  
ATOM    824  O   ALA   112       5.473 -10.776  -0.780  1.00 91.34           O  
ATOM    825  CB  ALA   112       6.661  -8.364  -2.685  1.00 91.34           C  
ATOM    826  N   GLY   113       4.062  -9.069  -1.054  1.00 88.90           N  
ATOM    827  CA  GLY   113       3.387  -9.289   0.215  1.00 88.90           C  
ATOM    828  C   GLY   113       2.661 -10.619   0.281  1.00 88.90           C  
ATOM    829  O   GLY   113       2.767 -11.341   1.276  1.00 88.90           O  
ATOM    830  N   LEU   114       2.014 -10.936  -0.807  1.00 85.75           N  
ATOM    831  CA  LEU   114       1.324 -12.221  -0.836  1.00 85.75           C  
ATOM    832  C   LEU   114       2.315 -13.373  -0.713  1.00 85.75           C  
ATOM    833  O   LEU   114       2.070 -14.334   0.020  1.00 85.75           O  
ATOM    834  CB  LEU   114       0.512 -12.365  -2.126  1.00 85.75           C  
ATOM    835  CG  LEU   114      -0.761 -11.523  -2.223  1.00 85.75           C  
ATOM    836  CD1 LEU   114      -1.453 -11.762  -3.562  1.00 85.75           C  
ATOM    837  CD2 LEU   114      -1.701 -11.840  -1.066  1.00 85.75           C  
ATOM    838  N   SER   115       3.396 -13.243  -1.445  1.00 86.27           N  
ATOM    839  CA  SER   115       4.422 -14.279  -1.391  1.00 86.27           C  
ATOM    840  C   SER   115       4.976 -14.436   0.021  1.00 86.27           C  
ATOM    841  O   SER   115       5.156 -15.556   0.502  1.00 86.27           O  
ATOM    842  CB  SER   115       5.559 -13.958  -2.362  1.00 86.27           C  
ATOM    843  OG  SER   115       6.541 -14.980  -2.342  1.00 86.27           O  
ATOM    844  N   HIS   116       5.170 -13.327   0.624  1.00 85.42           N  
ATOM    845  CA  HIS   116       5.692 -13.357   1.986  1.00 85.42           C  
ATOM    846  C   HIS   116       4.702 -14.016   2.941  1.00 85.42           C  
ATOM    847  O   HIS   116       5.093 -14.820   3.790  1.00 85.42           O  
ATOM    848  CB  HIS   116       6.022 -11.942   2.465  1.00 85.42           C  
ATOM    849  CG  HIS   116       6.555 -11.891   3.861  1.00 85.42           C  
ATOM    850  ND1 HIS   116       7.848 -12.245   4.178  1.00 85.42           N  
ATOM    851  CD2 HIS   116       5.967 -11.522   5.024  1.00 85.42           C  
ATOM    852  CE1 HIS   116       8.033 -12.097   5.479  1.00 85.42           C  
ATOM    853  NE2 HIS   116       6.907 -11.660   6.016  1.00 85.42           N  
ATOM    854  N   MET   117       3.478 -13.731   2.883  1.00 81.32           N  
ATOM    855  CA  MET   117       2.447 -14.292   3.752  1.00 81.32           C  
ATOM    856  C   MET   117       2.335 -15.801   3.560  1.00 81.32           C  
ATOM    857  O   MET   117       2.175 -16.544   4.529  1.00 81.32           O  
ATOM    858  CB  MET   117       1.095 -13.629   3.480  1.00 81.32           C  
ATOM    859  CG  MET   117       1.010 -12.190   3.964  1.00 81.32           C  
ATOM    860  SD  MET   117      -0.681 -11.496   3.810  1.00 81.32           S  
ATOM    861  CE  MET   117      -0.750 -11.216   2.019  1.00 81.32           C  
ATOM    862  N   GLN   118       2.585 -16.254   2.361  1.00 79.80           N  
ATOM    863  CA  GLN   118       2.546 -17.684   2.078  1.00 79.80           C  
ATOM    864  C   GLN   118       3.712 -18.409   2.744  1.00 79.80           C  
ATOM    865  O   GLN   118       3.524 -19.454   3.371  1.00 79.80           O  
ATOM    866  CB  GLN   118       2.566 -17.934   0.569  1.00 79.80           C  
ATOM    867  CG  GLN   118       1.259 -17.584  -0.129  1.00 79.80           C  
ATOM    868  CD  GLN   118       1.329 -17.768  -1.634  1.00 79.80           C  
ATOM    869  OE1 GLN   118       2.418 -17.854  -2.212  1.00 79.80           O  
ATOM    870  NE2 GLN   118       0.170 -17.828  -2.279  1.00 79.80           N  
ATOM    871  N   GLU   119       4.755 -17.781   2.648  1.00 79.88           N  
ATOM    872  CA  GLU   119       5.965 -18.422   3.154  1.00 79.88           C  
ATOM    873  C   GLU   119       6.007 -18.395   4.679  1.00 79.88           C  
ATOM    874  O   GLU   119       6.370 -19.389   5.313  1.00 79.88           O  
ATOM    875  CB  GLU   119       7.212 -17.745   2.581  1.00 79.88           C  
ATOM    876  CG  GLU   119       7.442 -18.029   1.103  1.00 79.88           C  
ATOM    877  CD  GLU   119       8.603 -17.242   0.515  1.00 79.88           C  
ATOM    878  OE1 GLU   119       8.849 -17.348  -0.708  1.00 79.88           O  
ATOM    879  OE2 GLU   119       9.272 -16.516   1.283  1.00 79.88           O  
ATOM    880  N   SER   120       5.464 -17.348   5.210  1.00 79.40           N  
ATOM    881  CA  SER   120       5.667 -17.152   6.642  1.00 79.40           C  
ATOM    882  C   SER   120       4.518 -17.748   7.449  1.00 79.40           C  
ATOM    883  O   SER   120       4.682 -18.070   8.628  1.00 79.40           O  
ATOM    884  CB  SER   120       5.810 -15.665   6.965  1.00 79.40           C  
ATOM    885  OG  SER   120       4.667 -14.944   6.536  1.00 79.40           O  
ATOM    886  N   ASN   121       3.382 -17.880   6.777  1.00 79.25           N  
ATOM    887  CA  ASN   121       2.219 -18.248   7.576  1.00 79.25           C  
ATOM    888  C   ASN   121       1.776 -19.681   7.296  1.00 79.25           C  
ATOM    889  O   ASN   121       0.853 -20.187   7.938  1.00 79.25           O  
ATOM    890  CB  ASN   121       1.064 -17.277   7.322  1.00 79.25           C  
ATOM    891  CG  ASN   121       1.341 -15.887   7.861  1.00 79.25           C  
ATOM    892  OD1 ASN   121       2.328 -15.667   8.567  1.00 79.25           O  
ATOM    893  ND2 ASN   121       0.472 -14.939   7.530  1.00 79.25           N  
ATOM    894  N   PHE   122       2.438 -20.273   6.247  1.00 75.13           N  
ATOM    895  CA  PHE   122       2.060 -21.642   5.920  1.00 75.13           C  
ATOM    896  C   PHE   122       2.790 -22.634   6.818  1.00 75.13           C  
ATOM    897  O   PHE   122       4.013 -22.569   6.959  1.00 75.13           O  
ATOM    898  CB  PHE   122       2.360 -21.947   4.449  1.00 75.13           C  
ATOM    899  CG  PHE   122       1.964 -23.335   4.024  1.00 75.13           C  
ATOM    900  CD1 PHE   122       2.929 -24.305   3.781  1.00 75.13           C  
ATOM    901  CD2 PHE   122       0.625 -23.670   3.867  1.00 75.13           C  
ATOM    902  CE1 PHE   122       2.565 -25.590   3.387  1.00 75.13           C  
ATOM    903  CE2 PHE   122       0.254 -24.953   3.474  1.00 75.13           C  
ATOM    904  CZ  PHE   122       1.226 -25.911   3.233  1.00 75.13           C  
ATOM    905  N   ASP   123       1.995 -23.367   7.559  1.00 77.70           N  
ATOM    906  CA  ASP   123       2.534 -24.458   8.366  1.00 77.70           C  
ATOM    907  C   ASP   123       2.512 -25.775   7.593  1.00 77.70           C  
ATOM    908  O   ASP   123       1.455 -26.391   7.435  1.00 77.70           O  
ATOM    909  CB  ASP   123       1.747 -24.600   9.670  1.00 77.70           C  
ATOM    910  CG  ASP   123       2.355 -25.615  10.622  1.00 77.70           C  
ATOM    911  OD1 ASP   123       3.306 -26.326  10.230  1.00 77.70           O  
ATOM    912  OD2 ASP   123       1.876 -25.708  11.773  1.00 77.70           O  
ATOM    913  N   PRO   124       3.728 -26.148   7.222  1.00 77.03           N  
ATOM    914  CA  PRO   124       3.739 -27.378   6.427  1.00 77.03           C  
ATOM    915  C   PRO   124       3.270 -28.596   7.219  1.00 77.03           C  
ATOM    916  O   PRO   124       2.811 -29.579   6.632  1.00 77.03           O  
ATOM    917  CB  PRO   124       5.208 -27.522   6.021  1.00 77.03           C  
ATOM    918  CG  PRO   124       5.950 -26.609   6.942  1.00 77.03           C  
ATOM    919  CD  PRO   124       4.984 -25.603   7.498  1.00 77.03           C  
ATOM    920  N   ALA   125       3.420 -28.527   8.538  1.00 82.14           N  
ATOM    921  CA  ALA   125       3.063 -29.675   9.368  1.00 82.14           C  
ATOM    922  C   ALA   125       1.556 -29.911   9.357  1.00 82.14           C  
ATOM    923  O   ALA   125       1.101 -31.058   9.333  1.00 82.14           O  
ATOM    924  CB  ALA   125       3.556 -29.470  10.799  1.00 82.14           C  
ATOM    925  N   THR   126       0.819 -28.813   9.286  1.00 79.48           N  
ATOM    926  CA  THR   126      -0.633 -28.944   9.314  1.00 79.48           C  
ATOM    927  C   THR   126      -1.226 -28.689   7.931  1.00 79.48           C  
ATOM    928  O   THR   126      -2.401 -28.974   7.691  1.00 79.48           O  
ATOM    929  CB  THR   126      -1.262 -27.975  10.332  1.00 79.48           C  
ATOM    930  OG1 THR   126      -1.018 -26.626   9.913  1.00 79.48           O  
ATOM    931  CG2 THR   126      -0.671 -28.178  11.723  1.00 79.48           C  
ATOM    932  N   GLY   127      -0.420 -28.205   7.030  1.00 74.47           N  
ATOM    933  CA  GLY   127      -0.928 -27.811   5.726  1.00 74.47           C  
ATOM    934  C   GLY   127      -1.846 -26.605   5.782  1.00 74.47           C  
ATOM    935  O   GLY   127      -2.726 -26.448   4.933  1.00 74.47           O  
ATOM    936  N   ALA   128      -1.858 -25.944   6.946  1.00 73.21           N  
ATOM    937  CA  ALA   128      -2.754 -24.804   7.118  1.00 73.21           C  
ATOM    938  C   ALA   128      -1.967 -23.519   7.358  1.00 73.21           C  
ATOM    939  O   ALA   128      -0.815 -23.562   7.795  1.00 73.21           O  
ATOM    940  CB  ALA   128      -3.721 -25.057   8.272  1.00 73.21           C  
ATOM    941  N   TYR   129      -2.581 -22.454   7.098  1.00 71.80           N  
ATOM    942  CA  TYR   129      -1.979 -21.151   7.354  1.00 71.80           C  
ATOM    943  C   TYR   129      -2.346 -20.644   8.743  1.00 71.80           C  
ATOM    944  O   TYR   129      -3.470 -20.848   9.208  1.00 71.80           O  
ATOM    945  CB  TYR   129      -2.420 -20.137   6.295  1.00 71.80           C  
ATOM    946  CG  TYR   129      -1.892 -20.434   4.912  1.00 71.80           C  
ATOM    947  CD1 TYR   129      -0.620 -20.019   4.527  1.00 71.80           C  
ATOM    948  CD2 TYR   129      -2.665 -21.130   3.989  1.00 71.80           C  
ATOM    949  CE1 TYR   129      -0.130 -20.289   3.253  1.00 71.80           C  
ATOM    950  CE2 TYR   129      -2.185 -21.406   2.712  1.00 71.80           C  
ATOM    951  CZ  TYR   129      -0.919 -20.983   2.355  1.00 71.80           C  
ATOM    952  OH  TYR   129      -0.439 -21.253   1.092  1.00 71.80           O  
ATOM    953  N   ASP   130      -1.448 -20.091   9.388  1.00 74.36           N  
ATOM    954  CA  ASP   130      -1.664 -19.455  10.684  1.00 74.36           C  
ATOM    955  C   ASP   130      -2.152 -18.018  10.516  1.00 74.36           C  
ATOM    956  O   ASP   130      -1.348 -17.103  10.324  1.00 74.36           O  
ATOM    957  CB  ASP   130      -0.381 -19.482  11.516  1.00 74.36           C  
ATOM    958  CG  ASP   130      -0.578 -18.959  12.928  1.00 74.36           C  
ATOM    959  OD1 ASP   130      -1.679 -18.457  13.244  1.00 74.36           O  
ATOM    960  OD2 ASP   130       0.376 -19.046  13.730  1.00 74.36           O  
ATOM    961  N   THR   131      -3.441 -17.881  10.451  1.00 68.51           N  
ATOM    962  CA  THR   131      -4.008 -16.554  10.242  1.00 68.51           C  
ATOM    963  C   THR   131      -3.731 -15.653  11.442  1.00 68.51           C  
ATOM    964  O   THR   131      -4.048 -14.461  11.416  1.00 68.51           O  
ATOM    965  CB  THR   131      -5.526 -16.628   9.992  1.00 68.51           C  
ATOM    966  OG1 THR   131      -6.154 -17.293  11.095  1.00 68.51           O  
ATOM    967  CG2 THR   131      -5.835 -17.393   8.709  1.00 68.51           C  
ATOM    968  N   GLY   132      -3.249 -16.285  12.522  1.00 66.77           N  
ATOM    969  CA  GLY   132      -2.926 -15.515  13.713  1.00 66.77           C  
ATOM    970  C   GLY   132      -1.597 -14.791  13.613  1.00 66.77           C  
ATOM    971  O   GLY   132      -1.325 -13.871  14.386  1.00 66.77           O  
ATOM    972  N   LYS   133      -0.690 -15.342  12.777  1.00 67.93           N  
ATOM    973  CA  LYS   133       0.583 -14.653  12.587  1.00 67.93           C  
ATOM    974  C   LYS   133       0.386 -13.323  11.866  1.00 67.93           C  
ATOM    975  O   LYS   133      -0.431 -13.223  10.948  1.00 67.93           O  
ATOM    976  CB  LYS   133       1.558 -15.534  11.804  1.00 67.93           C  
ATOM    977  CG  LYS   133       2.285 -16.563  12.657  1.00 67.93           C  
ATOM    978  CD  LYS   133       3.398 -17.251  11.876  1.00 67.93           C  
ATOM    979  CE  LYS   133       4.085 -18.325  12.709  1.00 67.93           C  
ATOM    980  NZ  LYS   133       5.246 -18.927  11.988  1.00 67.93           N  
ATOM    981  N   ALA   134       0.869 -12.247  12.442  1.00 64.13           N  
ATOM    982  CA  ALA   134       0.701 -10.897  11.911  1.00 64.13           C  
ATOM    983  C   ALA   134       1.463 -10.724  10.600  1.00 64.13           C  
ATOM    984  O   ALA   134       2.684 -10.888  10.558  1.00 64.13           O  
ATOM    985  CB  ALA   134       1.167  -9.862  12.933  1.00 64.13           C  
ATOM    986  N   PRO   135       0.793 -10.490   9.587  1.00 66.22           N  
ATOM    987  CA  PRO   135       1.465 -10.218   8.314  1.00 66.22           C  
ATOM    988  C   PRO   135       2.292  -8.934   8.346  1.00 66.22           C  
ATOM    989  O   PRO   135       2.689  -8.425   7.295  1.00 66.22           O  
ATOM    990  CB  PRO   135       0.306 -10.096   7.322  1.00 66.22           C  
ATOM    991  CG  PRO   135      -0.858  -9.650   8.147  1.00 66.22           C  
ATOM    992  CD  PRO   135      -0.662 -10.142   9.553  1.00 66.22           C  
ATOM    993  N   PHE   136       2.537  -8.348   9.602  1.00 73.32           N  
ATOM    994  CA  PHE   136       3.008  -6.970   9.666  1.00 73.32           C  
ATOM    995  C   PHE   136       4.524  -6.923   9.814  1.00 73.32           C  
ATOM    996  O   PHE   136       5.103  -5.849   9.993  1.00 73.32           O  
ATOM    997  CB  PHE   136       2.344  -6.226  10.829  1.00 73.32           C  
ATOM    998  CG  PHE   136       0.841  -6.214  10.761  1.00 73.32           C  
ATOM    999  CD1 PHE   136       0.180  -5.449   9.808  1.00 73.32           C  
ATOM   1000  CD2 PHE   136       0.088  -6.968  11.652  1.00 73.32           C  
ATOM   1001  CE1 PHE   136      -1.212  -5.436   9.743  1.00 73.32           C  
ATOM   1002  CE2 PHE   136      -1.303  -6.960  11.594  1.00 73.32           C  
ATOM   1003  CZ  PHE   136      -1.951  -6.192  10.639  1.00 73.32           C  
ATOM   1004  N   ASP   137       5.158  -8.060   9.823  1.00 75.65           N  
ATOM   1005  CA  ASP   137       6.604  -8.018  10.020  1.00 75.65           C  
ATOM   1006  C   ASP   137       7.330  -7.748   8.704  1.00 75.65           C  
ATOM   1007  O   ASP   137       8.560  -7.680   8.670  1.00 75.65           O  
ATOM   1008  CB  ASP   137       7.100  -9.328  10.635  1.00 75.65           C  
ATOM   1009  CG  ASP   137       6.787 -10.542   9.778  1.00 75.65           C  
ATOM   1010  OD1 ASP   137       5.963 -10.434   8.845  1.00 75.65           O  
ATOM   1011  OD2 ASP   137       7.369 -11.617  10.040  1.00 75.65           O  
ATOM   1012  N   ASN   138       6.608  -7.658   7.693  1.00 82.05           N  
ATOM   1013  CA  ASN   138       7.053  -7.319   6.346  1.00 82.05           C  
ATOM   1014  C   ASN   138       6.232  -6.176   5.755  1.00 82.05           C  
ATOM   1015  O   ASN   138       5.003  -6.175   5.850  1.00 82.05           O  
ATOM   1016  CB  ASN   138       6.987  -8.546   5.433  1.00 82.05           C  
ATOM   1017  CG  ASN   138       7.347  -8.225   3.996  1.00 82.05           C  
ATOM   1018  OD1 ASN   138       6.496  -7.797   3.211  1.00 82.05           O  
ATOM   1019  ND2 ASN   138       8.610  -8.428   3.641  1.00 82.05           N  
ATOM   1020  N   LEU   139       6.894  -5.187   5.221  1.00 84.02           N  
ATOM   1021  CA  LEU   139       6.241  -3.984   4.717  1.00 84.02           C  
ATOM   1022  C   LEU   139       5.263  -4.325   3.597  1.00 84.02           C  
ATOM   1023  O   LEU   139       4.134  -3.831   3.581  1.00 84.02           O  
ATOM   1024  CB  LEU   139       7.281  -2.980   4.214  1.00 84.02           C  
ATOM   1025  CG  LEU   139       6.741  -1.642   3.707  1.00 84.02           C  
ATOM   1026  CD1 LEU   139       6.017  -0.903   4.827  1.00 84.02           C  
ATOM   1027  CD2 LEU   139       7.871  -0.789   3.141  1.00 84.02           C  
ATOM   1028  N   SER   140       5.667  -5.155   2.683  1.00 87.96           N  
ATOM   1029  CA  SER   140       4.776  -5.517   1.586  1.00 87.96           C  
ATOM   1030  C   SER   140       3.544  -6.257   2.095  1.00 87.96           C  
ATOM   1031  O   SER   140       2.429  -6.010   1.630  1.00 87.96           O  
ATOM   1032  CB  SER   140       5.512  -6.380   0.560  1.00 87.96           C  
ATOM   1033  OG  SER   140       6.529  -5.635  -0.088  1.00 87.96           O  
ATOM   1034  N   ALA   141       3.731  -7.143   3.076  1.00 86.28           N  
ATOM   1035  CA  ALA   141       2.606  -7.876   3.652  1.00 86.28           C  
ATOM   1036  C   ALA   141       1.648  -6.933   4.372  1.00 86.28           C  
ATOM   1037  O   ALA   141       0.427  -7.078   4.266  1.00 86.28           O  
ATOM   1038  CB  ALA   141       3.108  -8.954   4.610  1.00 86.28           C  
ATOM   1039  N   SER   142       2.191  -5.961   5.059  1.00 85.91           N  
ATOM   1040  CA  SER   142       1.368  -4.949   5.713  1.00 85.91           C  
ATOM   1041  C   SER   142       0.541  -4.168   4.697  1.00 85.91           C  
ATOM   1042  O   SER   142      -0.638  -3.894   4.928  1.00 85.91           O  
ATOM   1043  CB  SER   142       2.242  -3.986   6.519  1.00 85.91           C  
ATOM   1044  OG  SER   142       1.456  -2.957   7.095  1.00 85.91           O  
ATOM   1045  N   ASN   143       1.160  -3.858   3.600  1.00 89.74           N  
ATOM   1046  CA  ASN   143       0.450  -3.160   2.533  1.00 89.74           C  
ATOM   1047  C   ASN   143      -0.716  -3.988   2.000  1.00 89.74           C  
ATOM   1048  O   ASN   143      -1.824  -3.474   1.836  1.00 89.74           O  
ATOM   1049  CB  ASN   143       1.409  -2.800   1.396  1.00 89.74           C  
ATOM   1050  CG  ASN   143       2.371  -1.691   1.773  1.00 89.74           C  
ATOM   1051  OD1 ASN   143       2.146  -0.958   2.739  1.00 89.74           O  
ATOM   1052  ND2 ASN   143       3.452  -1.561   1.013  1.00 89.74           N  
ATOM   1053  N   VAL   144      -0.424  -5.249   1.821  1.00 88.69           N  
ATOM   1054  CA  VAL   144      -1.468  -6.143   1.331  1.00 88.69           C  
ATOM   1055  C   VAL   144      -2.626  -6.181   2.326  1.00 88.69           C  
ATOM   1056  O   VAL   144      -3.790  -6.067   1.937  1.00 88.69           O  
ATOM   1057  CB  VAL   144      -0.925  -7.570   1.091  1.00 88.69           C  
ATOM   1058  CG1 VAL   144      -2.067  -8.537   0.784  1.00 88.69           C  
ATOM   1059  CG2 VAL   144       0.097  -7.568  -0.044  1.00 88.69           C  
ATOM   1060  N   ALA   145      -2.315  -6.237   3.579  1.00 86.94           N  
ATOM   1061  CA  ALA   145      -3.336  -6.295   4.622  1.00 86.94           C  
ATOM   1062  C   ALA   145      -4.164  -5.013   4.651  1.00 86.94           C  
ATOM   1063  O   ALA   145      -5.389  -5.061   4.784  1.00 86.94           O  
ATOM   1064  CB  ALA   145      -2.691  -6.539   5.984  1.00 86.94           C  
ATOM   1065  N   ASN   146      -3.544  -3.909   4.469  1.00 89.28           N  
ATOM   1066  CA  ASN   146      -4.257  -2.636   4.468  1.00 89.28           C  
ATOM   1067  C   ASN   146      -5.191  -2.518   3.267  1.00 89.28           C  
ATOM   1068  O   ASN   146      -6.342  -2.100   3.409  1.00 89.28           O  
ATOM   1069  CB  ASN   146      -3.270  -1.468   4.490  1.00 89.28           C  
ATOM   1070  CG  ASN   146      -2.885  -1.055   5.897  1.00 89.28           C  
ATOM   1071  OD1 ASN   146      -3.706  -0.519   6.646  1.00 89.28           O  
ATOM   1072  ND2 ASN   146      -1.634  -1.303   6.267  1.00 89.28           N  
ATOM   1073  N   ILE   147      -4.682  -2.970   2.103  1.00 90.28           N  
ATOM   1074  CA  ILE   147      -5.483  -2.859   0.889  1.00 90.28           C  
ATOM   1075  C   ILE   147      -6.720  -3.747   1.004  1.00 90.28           C  
ATOM   1076  O   ILE   147      -7.815  -3.352   0.598  1.00 90.28           O  
ATOM   1077  CB  ILE   147      -4.664  -3.239  -0.365  1.00 90.28           C  
ATOM   1078  CG1 ILE   147      -3.605  -2.171  -0.656  1.00 90.28           C  
ATOM   1079  CG2 ILE   147      -5.586  -3.439  -1.571  1.00 90.28           C  
ATOM   1080  CD1 ILE   147      -2.546  -2.606  -1.659  1.00 90.28           C  
ATOM   1081  N   MET   148      -6.592  -4.837   1.657  1.00 86.94           N  
ATOM   1082  CA  MET   148      -7.642  -5.852   1.674  1.00 86.94           C  
ATOM   1083  C   MET   148      -8.515  -5.711   2.916  1.00 86.94           C  
ATOM   1084  O   MET   148      -9.449  -6.490   3.115  1.00 86.94           O  
ATOM   1085  CB  MET   148      -7.034  -7.255   1.619  1.00 86.94           C  
ATOM   1086  CG  MET   148      -6.256  -7.536   0.344  1.00 86.94           C  
ATOM   1087  SD  MET   148      -7.305  -7.432  -1.158  1.00 86.94           S  
ATOM   1088  CE  MET   148      -8.354  -8.893  -0.918  1.00 86.94           C  
ATOM   1089  N   TRP   149      -8.132  -4.721   3.759  1.00 87.75           N  
ATOM   1090  CA  TRP   149      -8.882  -4.530   4.996  1.00 87.75           C  
ATOM   1091  C   TRP   149     -10.280  -3.994   4.707  1.00 87.75           C  
ATOM   1092  O   TRP   149     -10.433  -2.875   4.213  1.00 87.75           O  
ATOM   1093  CB  TRP   149      -8.139  -3.574   5.933  1.00 87.75           C  
ATOM   1094  CG  TRP   149      -8.829  -3.347   7.244  1.00 87.75           C  
ATOM   1095  CD1 TRP   149      -9.205  -2.147   7.781  1.00 87.75           C  
ATOM   1096  CD2 TRP   149      -9.222  -4.349   8.187  1.00 87.75           C  
ATOM   1097  NE1 TRP   149      -9.809  -2.343   9.001  1.00 87.75           N  
ATOM   1098  CE2 TRP   149      -9.832  -3.684   9.273  1.00 87.75           C  
ATOM   1099  CE3 TRP   149      -9.117  -5.746   8.218  1.00 87.75           C  
ATOM   1100  CZ2 TRP   149     -10.336  -4.370  10.380  1.00 87.75           C  
ATOM   1101  CZ3 TRP   149      -9.620  -6.427   9.321  1.00 87.75           C  
ATOM   1102  CH2 TRP   149     -10.221  -5.736  10.386  1.00 87.75           C  
ATOM   1103  N   SER   150     -11.252  -4.729   5.072  1.00 84.92           N  
ATOM   1104  CA  SER   150     -12.625  -4.511   4.630  1.00 84.92           C  
ATOM   1105  C   SER   150     -13.234  -3.284   5.299  1.00 84.92           C  
ATOM   1106  O   SER   150     -14.173  -2.685   4.772  1.00 84.92           O  
ATOM   1107  CB  SER   150     -13.485  -5.741   4.924  1.00 84.92           C  
ATOM   1108  OG  SER   150     -13.492  -6.030   6.311  1.00 84.92           O  
ATOM   1109  N   LYS   151     -12.730  -2.939   6.379  1.00 87.63           N  
ATOM   1110  CA  LYS   151     -13.331  -1.836   7.123  1.00 87.63           C  
ATOM   1111  C   LYS   151     -12.871  -0.488   6.574  1.00 87.63           C  
ATOM   1112  O   LYS   151     -13.476   0.546   6.866  1.00 87.63           O  
ATOM   1113  CB  LYS   151     -12.988  -1.940   8.610  1.00 87.63           C  
ATOM   1114  CG  LYS   151     -13.641  -3.120   9.314  1.00 87.63           C  
ATOM   1115  CD  LYS   151     -13.344  -3.115  10.808  1.00 87.63           C  
ATOM   1116  CE  LYS   151     -13.983  -4.304  11.511  1.00 87.63           C  
ATOM   1117  NZ  LYS   151     -13.624  -4.350  12.960  1.00 87.63           N  
ATOM   1118  N   SER   152     -11.842  -0.454   5.803  1.00 89.57           N  
ATOM   1119  CA  SER   152     -11.344   0.789   5.222  1.00 89.57           C  
ATOM   1120  C   SER   152     -11.976   1.055   3.860  1.00 89.57           C  
ATOM   1121  O   SER   152     -11.754   0.303   2.909  1.00 89.57           O  
ATOM   1122  CB  SER   152      -9.821   0.744   5.086  1.00 89.57           C  
ATOM   1123  OG  SER   152      -9.313   2.010   4.704  1.00 89.57           O  
ATOM   1124  N   THR   153     -12.638   2.215   3.792  1.00 90.83           N  
ATOM   1125  CA  THR   153     -13.349   2.486   2.547  1.00 90.83           C  
ATOM   1126  C   THR   153     -12.890   3.809   1.940  1.00 90.83           C  
ATOM   1127  O   THR   153     -13.332   4.185   0.852  1.00 90.83           O  
ATOM   1128  CB  THR   153     -14.872   2.521   2.769  1.00 90.83           C  
ATOM   1129  OG1 THR   153     -15.178   3.479   3.790  1.00 90.83           O  
ATOM   1130  CG2 THR   153     -15.397   1.155   3.197  1.00 90.83           C  
ATOM   1131  N   LYS   154     -12.157   4.541   2.734  1.00 91.42           N  
ATOM   1132  CA  LYS   154     -11.639   5.817   2.247  1.00 91.42           C  
ATOM   1133  C   LYS   154     -10.121   5.886   2.395  1.00 91.42           C  
ATOM   1134  O   LYS   154      -9.557   5.315   3.330  1.00 91.42           O  
ATOM   1135  CB  LYS   154     -12.291   6.981   2.993  1.00 91.42           C  
ATOM   1136  CG  LYS   154     -13.799   7.068   2.808  1.00 91.42           C  
ATOM   1137  CD  LYS   154     -14.392   8.233   3.590  1.00 91.42           C  
ATOM   1138  CE  LYS   154     -15.907   8.290   3.446  1.00 91.42           C  
ATOM   1139  NZ  LYS   154     -16.491   9.447   4.190  1.00 91.42           N  
ATOM   1140  N   ALA   155      -9.458   6.607   1.481  1.00 90.41           N  
ATOM   1141  CA  ALA   155      -8.004   6.732   1.532  1.00 90.41           C  
ATOM   1142  C   ALA   155      -7.535   7.981   0.790  1.00 90.41           C  
ATOM   1143  O   ALA   155      -8.249   8.507  -0.065  1.00 90.41           O  
ATOM   1144  CB  ALA   155      -7.342   5.488   0.946  1.00 90.41           C  
ATOM   1145  N   SER   156      -6.421   8.484   1.213  1.00 88.94           N  
ATOM   1146  CA  SER   156      -5.688   9.534   0.514  1.00 88.94           C  
ATOM   1147  C   SER   156      -4.210   9.180   0.379  1.00 88.94           C  
ATOM   1148  O   SER   156      -3.638   8.535   1.261  1.00 88.94           O  
ATOM   1149  CB  SER   156      -5.836  10.869   1.245  1.00 88.94           C  
ATOM   1150  OG  SER   156      -7.186  11.303   1.230  1.00 88.94           O  
ATOM   1151  N   CYS   157      -3.607   9.561  -0.713  1.00 87.86           N  
ATOM   1152  CA  CYS   157      -2.215   9.217  -0.983  1.00 87.86           C  
ATOM   1153  C   CYS   157      -1.403  10.459  -1.331  1.00 87.86           C  
ATOM   1154  O   CYS   157      -1.950  11.444  -1.829  1.00 87.86           O  
ATOM   1155  CB  CYS   157      -2.126   8.203  -2.123  1.00 87.86           C  
ATOM   1156  SG  CYS   157      -3.128   6.723  -1.861  1.00 87.86           S  
ATOM   1157  N   ALA   158      -0.156  10.365  -1.042  1.00 85.26           N  
ATOM   1158  CA  ALA   158       0.810  11.407  -1.381  1.00 85.26           C  
ATOM   1159  C   ALA   158       2.187  10.809  -1.659  1.00 85.26           C  
ATOM   1160  O   ALA   158       2.488   9.697  -1.218  1.00 85.26           O  
ATOM   1161  CB  ALA   158       0.899  12.436  -0.257  1.00 85.26           C  
ATOM   1162  N   VAL   159       2.921  11.443  -2.434  1.00 83.07           N  
ATOM   1163  CA  VAL   159       4.296  11.036  -2.708  1.00 83.07           C  
ATOM   1164  C   VAL   159       5.266  12.027  -2.068  1.00 83.07           C  
ATOM   1165  O   VAL   159       5.097  13.242  -2.196  1.00 83.07           O  
ATOM   1166  CB  VAL   159       4.565  10.933  -4.226  1.00 83.07           C  
ATOM   1167  CG1 VAL   159       6.031  10.596  -4.493  1.00 83.07           C  
ATOM   1168  CG2 VAL   159       3.649   9.888  -4.860  1.00 83.07           C  
ATOM   1169  N   THR   160       6.026  11.558  -1.263  1.00 77.45           N  
ATOM   1170  CA  THR   160       7.121  12.385  -0.769  1.00 77.45           C  
ATOM   1171  C   THR   160       8.308  12.341  -1.727  1.00 77.45           C  
ATOM   1172  O   THR   160       8.660  11.276  -2.239  1.00 77.45           O  
ATOM   1173  CB  THR   160       7.573  11.933   0.633  1.00 77.45           C  
ATOM   1174  OG1 THR   160       6.422  11.772   1.471  1.00 77.45           O  
ATOM   1175  CG2 THR   160       8.509  12.957   1.265  1.00 77.45           C  
ATOM   1176  N   LYS   161       8.852  13.516  -2.021  1.00 68.95           N  
ATOM   1177  CA  LYS   161      10.061  13.549  -2.840  1.00 68.95           C  
ATOM   1178  C   LYS   161      11.292  13.851  -1.990  1.00 68.95           C  
ATOM   1179  O   LYS   161      11.196  14.536  -0.970  1.00 68.95           O  
ATOM   1180  CB  LYS   161       9.925  14.588  -3.954  1.00 68.95           C  
ATOM   1181  CG  LYS   161       8.880  14.238  -5.003  1.00 68.95           C  
ATOM   1182  CD  LYS   161       8.906  15.220  -6.167  1.00 68.95           C  
ATOM   1183  CE  LYS   161       7.892  14.845  -7.239  1.00 68.95           C  
ATOM   1184  NZ  LYS   161       7.888  15.825  -8.366  1.00 68.95           N  
ATOM   1185  N   ASN   162      12.382  13.258  -2.387  1.00 64.52           N  
ATOM   1186  CA  ASN   162      13.707  13.561  -1.858  1.00 64.52           C  
ATOM   1187  C   ASN   162      13.892  12.996  -0.452  1.00 64.52           C  
ATOM   1188  O   ASN   162      14.353  13.700   0.448  1.00 64.52           O  
ATOM   1189  CB  ASN   162      13.954  15.071  -1.860  1.00 64.52           C  
ATOM   1190  CG  ASN   162      15.428  15.421  -1.913  1.00 64.52           C  
ATOM   1191  OD1 ASN   162      16.280  14.549  -2.103  1.00 64.52           O  
ATOM   1192  ND2 ASN   162      15.739  16.701  -1.745  1.00 64.52           N  
ATOM   1193  N   CYS   163      13.366  11.844  -0.302  1.00 66.45           N  
ATOM   1194  CA  CYS   163      13.734  11.223   0.965  1.00 66.45           C  
ATOM   1195  C   CYS   163      15.215  10.862   0.986  1.00 66.45           C  
ATOM   1196  O   CYS   163      15.878  10.883  -0.052  1.00 66.45           O  
ATOM   1197  CB  CYS   163      12.892   9.972   1.214  1.00 66.45           C  
ATOM   1198  SG  CYS   163      11.145  10.318   1.514  1.00 66.45           S  
ATOM   1199  N   GLN   164      15.941  11.114   2.104  1.00 60.98           N  
ATOM   1200  CA  GLN   164      17.342  10.718   2.209  1.00 60.98           C  
ATOM   1201  C   GLN   164      17.558   9.310   1.662  1.00 60.98           C  
ATOM   1202  O   GLN   164      16.651   8.476   1.702  1.00 60.98           O  
ATOM   1203  CB  GLN   164      17.814  10.794   3.662  1.00 60.98           C  
ATOM   1204  CG  GLN   164      18.229  12.193   4.101  1.00 60.98           C  
ATOM   1205  CD  GLN   164      19.242  12.177   5.230  1.00 60.98           C  
ATOM   1206  OE1 GLN   164      19.632  11.110   5.717  1.00 60.98           O  
ATOM   1207  NE2 GLN   164      19.675  13.359   5.655  1.00 60.98           N  
ATOM   1208  N   ALA   165      18.605   9.139   0.845  1.00 63.34           N  
ATOM   1209  CA  ALA   165      19.169   7.940   0.229  1.00 63.34           C  
ATOM   1210  C   ALA   165      18.639   7.752  -1.190  1.00 63.34           C  
ATOM   1211  O   ALA   165      18.453   6.620  -1.644  1.00 63.34           O  
ATOM   1212  CB  ALA   165      18.858   6.710   1.078  1.00 63.34           C  
ATOM   1213  N   GLY   166      17.936   8.794  -1.754  1.00 62.96           N  
ATOM   1214  CA  GLY   166      17.600   8.627  -3.159  1.00 62.96           C  
ATOM   1215  C   GLY   166      16.242   7.986  -3.376  1.00 62.96           C  
ATOM   1216  O   GLY   166      15.949   7.494  -4.467  1.00 62.96           O  
ATOM   1217  N   HIS   167      15.418   7.831  -2.306  1.00 71.27           N  
ATOM   1218  CA  HIS   167      14.138   7.170  -2.537  1.00 71.27           C  
ATOM   1219  C   HIS   167      12.973   8.122  -2.285  1.00 71.27           C  
ATOM   1220  O   HIS   167      13.089   9.053  -1.485  1.00 71.27           O  
ATOM   1221  CB  HIS   167      14.006   5.932  -1.649  1.00 71.27           C  
ATOM   1222  CG  HIS   167      15.048   4.891  -1.912  1.00 71.27           C  
ATOM   1223  ND1 HIS   167      16.397   5.137  -1.773  1.00 71.27           N  
ATOM   1224  CD2 HIS   167      14.936   3.600  -2.303  1.00 71.27           C  
ATOM   1225  CE1 HIS   167      17.072   4.039  -2.069  1.00 71.27           C  
ATOM   1226  NE2 HIS   167      16.209   3.091  -2.393  1.00 71.27           N  
ATOM   1227  N   ASN   168      11.969   8.017  -3.140  1.00 79.77           N  
ATOM   1228  CA  ASN   168      10.634   8.563  -2.921  1.00 79.77           C  
ATOM   1229  C   ASN   168       9.738   7.574  -2.181  1.00 79.77           C  
ATOM   1230  O   ASN   168      10.071   6.393  -2.067  1.00 79.77           O  
ATOM   1231  CB  ASN   168       9.994   8.967  -4.251  1.00 79.77           C  
ATOM   1232  CG  ASN   168      10.802  10.011  -4.995  1.00 79.77           C  
ATOM   1233  OD1 ASN   168      11.344  10.940  -4.391  1.00 79.77           O  
ATOM   1234  ND2 ASN   168      10.891   9.865  -6.312  1.00 79.77           N  
ATOM   1235  N   VAL   169       8.734   8.127  -1.527  1.00 81.85           N  
ATOM   1236  CA  VAL   169       7.818   7.224  -0.838  1.00 81.85           C  
ATOM   1237  C   VAL   169       6.378   7.556  -1.222  1.00 81.85           C  
ATOM   1238  O   VAL   169       5.984   8.724  -1.225  1.00 81.85           O  
ATOM   1239  CB  VAL   169       7.992   7.300   0.695  1.00 81.85           C  
ATOM   1240  CG1 VAL   169       6.959   6.422   1.400  1.00 81.85           C  
ATOM   1241  CG2 VAL   169       9.408   6.888   1.093  1.00 81.85           C  
ATOM   1242  N   LEU   170       5.687   6.573  -1.705  1.00 87.23           N  
ATOM   1243  CA  LEU   170       4.233   6.667  -1.781  1.00 87.23           C  
ATOM   1244  C   LEU   170       3.596   6.331  -0.437  1.00 87.23           C  
ATOM   1245  O   LEU   170       3.834   5.254   0.115  1.00 87.23           O  
ATOM   1246  CB  LEU   170       3.691   5.732  -2.864  1.00 87.23           C  
ATOM   1247  CG  LEU   170       2.174   5.534  -2.893  1.00 87.23           C  
ATOM   1248  CD1 LEU   170       1.480   6.826  -3.313  1.00 87.23           C  
ATOM   1249  CD2 LEU   170       1.801   4.392  -3.831  1.00 87.23           C  
ATOM   1250  N   TYR   171       2.867   7.289   0.030  1.00 85.37           N  
ATOM   1251  CA  TYR   171       2.136   7.083   1.275  1.00 85.37           C  
ATOM   1252  C   TYR   171       0.634   7.220   1.055  1.00 85.37           C  
ATOM   1253  O   TYR   171       0.172   8.211   0.485  1.00 85.37           O  
ATOM   1254  CB  TYR   171       2.600   8.079   2.342  1.00 85.37           C  
ATOM   1255  CG  TYR   171       1.867   7.947   3.655  1.00 85.37           C  
ATOM   1256  CD1 TYR   171       0.872   8.854   4.014  1.00 85.37           C  
ATOM   1257  CD2 TYR   171       2.169   6.917   4.540  1.00 85.37           C  
ATOM   1258  CE1 TYR   171       0.195   8.737   5.224  1.00 85.37           C  
ATOM   1259  CE2 TYR   171       1.499   6.791   5.753  1.00 85.37           C  
ATOM   1260  CZ  TYR   171       0.515   7.704   6.085  1.00 85.37           C  
ATOM   1261  OH  TYR   171      -0.152   7.584   7.284  1.00 85.37           O  
ATOM   1262  N   CYS   172      -0.096   6.254   1.441  1.00 88.35           N  
ATOM   1263  CA  CYS   172      -1.554   6.312   1.450  1.00 88.35           C  
ATOM   1264  C   CYS   172      -2.098   6.130   2.862  1.00 88.35           C  
ATOM   1265  O   CYS   172      -1.783   5.145   3.531  1.00 88.35           O  
ATOM   1266  CB  CYS   172      -2.138   5.243   0.527  1.00 88.35           C  
ATOM   1267  SG  CYS   172      -1.558   5.359  -1.179  1.00 88.35           S  
ATOM   1268  N   ARG   173      -2.776   7.032   3.255  1.00 85.99           N  
ATOM   1269  CA  ARG   173      -3.438   6.901   4.548  1.00 85.99           C  
ATOM   1270  C   ARG   173      -4.879   6.430   4.380  1.00 85.99           C  
ATOM   1271  O   ARG   173      -5.652   7.034   3.634  1.00 85.99           O  
ATOM   1272  CB  ARG   173      -3.407   8.230   5.306  1.00 85.99           C  
ATOM   1273  CG  ARG   173      -4.051   8.170   6.682  1.00 85.99           C  
ATOM   1274  CD  ARG   173      -3.146   7.491   7.700  1.00 85.99           C  
ATOM   1275  NE  ARG   173      -3.673   7.614   9.056  1.00 85.99           N  
ATOM   1276  CZ  ARG   173      -3.066   7.160  10.149  1.00 85.99           C  
ATOM   1277  NH1 ARG   173      -1.893   6.542  10.066  1.00 85.99           N  
ATOM   1278  NH2 ARG   173      -3.635   7.325  11.334  1.00 85.99           N  
ATOM   1279  N   LEU   174      -5.280   5.351   5.033  1.00 88.05           N  
ATOM   1280  CA  LEU   174      -6.619   4.777   4.956  1.00 88.05           C  
ATOM   1281  C   LEU   174      -7.461   5.197   6.156  1.00 88.05           C  
ATOM   1282  O   LEU   174      -6.929   5.410   7.248  1.00 88.05           O  
ATOM   1283  CB  LEU   174      -6.544   3.250   4.880  1.00 88.05           C  
ATOM   1284  CG  LEU   174      -5.961   2.662   3.594  1.00 88.05           C  
ATOM   1285  CD1 LEU   174      -4.458   2.450   3.743  1.00 88.05           C  
ATOM   1286  CD2 LEU   174      -6.658   1.354   3.239  1.00 88.05           C  
ATOM   1287  N   VAL   175      -8.680   5.357   5.911  1.00 87.20           N  
ATOM   1288  CA  VAL   175      -9.635   5.523   7.002  1.00 87.20           C  
ATOM   1289  C   VAL   175      -9.884   4.178   7.680  1.00 87.20           C  
ATOM   1290  O   VAL   175     -10.154   3.178   7.009  1.00 87.20           O  
ATOM   1291  CB  VAL   175     -10.968   6.123   6.502  1.00 87.20           C  
ATOM   1292  CG1 VAL   175     -12.008   6.136   7.621  1.00 87.20           C  
ATOM   1293  CG2 VAL   175     -10.748   7.533   5.957  1.00 87.20           C  
ATOM   1294  N   GLU   176      -9.760   4.088   8.990  1.00 87.66           N  
ATOM   1295  CA  GLU   176      -9.891   2.861   9.771  1.00 87.66           C  
ATOM   1296  C   GLU   176      -8.897   1.802   9.303  1.00 87.66           C  
ATOM   1297  O   GLU   176      -9.295   0.718   8.870  1.00 87.66           O  
ATOM   1298  CB  GLU   176     -11.319   2.318   9.683  1.00 87.66           C  
ATOM   1299  CG  GLU   176     -12.362   3.224  10.322  1.00 87.66           C  
ATOM   1300  CD  GLU   176     -13.756   2.617  10.337  1.00 87.66           C  
ATOM   1301  OE1 GLU   176     -14.254   2.267  11.432  1.00 87.66           O  
ATOM   1302  OE2 GLU   176     -14.355   2.488   9.246  1.00 87.66           O  
ATOM   1303  N   PRO   177      -7.577   2.207   9.351  1.00 85.89           N  
ATOM   1304  CA  PRO   177      -6.569   1.255   8.880  1.00 85.89           C  
ATOM   1305  C   PRO   177      -6.516  -0.016   9.726  1.00 85.89           C  
ATOM   1306  O   PRO   177      -7.063  -0.049  10.831  1.00 85.89           O  
ATOM   1307  CB  PRO   177      -5.260   2.041   8.995  1.00 85.89           C  
ATOM   1308  CG  PRO   177      -5.468   2.960  10.156  1.00 85.89           C  
ATOM   1309  CD  PRO   177      -6.897   3.420  10.151  1.00 85.89           C  
ATOM   1310  N   ILE   178      -5.949  -1.010   9.190  1.00 84.01           N  
ATOM   1311  CA  ILE   178      -5.783  -2.270   9.907  1.00 84.01           C  
ATOM   1312  C   ILE   178      -4.858  -2.063  11.104  1.00 84.01           C  
ATOM   1313  O   ILE   178      -3.935  -1.247  11.050  1.00 84.01           O  
ATOM   1314  CB  ILE   178      -5.226  -3.376   8.984  1.00 84.01           C  
ATOM   1315  CG1 ILE   178      -5.289  -4.738   9.685  1.00 84.01           C  
ATOM   1316  CG2 ILE   178      -3.794  -3.049   8.552  1.00 84.01           C  
ATOM   1317  CD1 ILE   178      -5.074  -5.924   8.755  1.00 84.01           C  
ATOM   1318  N   THR   179      -5.084  -2.777  12.191  1.00 80.79           N  
ATOM   1319  CA  THR   179      -4.190  -2.800  13.344  1.00 80.79           C  
ATOM   1320  C   THR   179      -3.615  -4.198  13.553  1.00 80.79           C  
ATOM   1321  O   THR   179      -4.083  -5.165  12.948  1.00 80.79           O  
ATOM   1322  CB  THR   179      -4.916  -2.344  14.623  1.00 80.79           C  
ATOM   1323  OG1 THR   179      -5.783  -3.392  15.073  1.00 80.79           O  
ATOM   1324  CG2 THR   179      -5.744  -1.089  14.367  1.00 80.79           C  
ATOM   1325  N   SER   180      -2.613  -4.232  14.425  1.00 75.09           N  
ATOM   1326  CA  SER   180      -1.920  -5.497  14.646  1.00 75.09           C  
ATOM   1327  C   SER   180      -2.856  -6.543  15.243  1.00 75.09           C  
ATOM   1328  O   SER   180      -2.577  -7.742  15.178  1.00 75.09           O  
ATOM   1329  CB  SER   180      -0.715  -5.294  15.566  1.00 75.09           C  
ATOM   1330  OG  SER   180      -1.118  -4.742  16.808  1.00 75.09           O  
ATOM   1331  N   GLN   181      -3.948  -6.114  15.765  1.00 75.91           N  
ATOM   1332  CA  GLN   181      -4.872  -7.037  16.415  1.00 75.91           C  
ATOM   1333  C   GLN   181      -5.912  -7.561  15.429  1.00 75.91           C  
ATOM   1334  O   GLN   181      -6.655  -8.495  15.739  1.00 75.91           O  
ATOM   1335  CB  GLN   181      -5.565  -6.359  17.598  1.00 75.91           C  
ATOM   1336  CG  GLN   181      -4.622  -5.995  18.737  1.00 75.91           C  
ATOM   1337  CD  GLN   181      -3.882  -4.693  18.493  1.00 75.91           C  
ATOM   1338  OE1 GLN   181      -4.141  -3.991  17.511  1.00 75.91           O  
ATOM   1339  NE2 GLN   181      -2.954  -4.362  19.384  1.00 75.91           N  
ATOM   1340  N   ASP   182      -5.938  -6.922  14.270  1.00 78.53           N  
ATOM   1341  CA  ASP   182      -6.959  -7.272  13.288  1.00 78.53           C  
ATOM   1342  C   ASP   182      -6.521  -8.467  12.443  1.00 78.53           C  
ATOM   1343  O   ASP   182      -5.327  -8.746  12.324  1.00 78.53           O  
ATOM   1344  CB  ASP   182      -7.269  -6.076  12.386  1.00 78.53           C  
ATOM   1345  CG  ASP   182      -7.981  -4.951  13.117  1.00 78.53           C  
ATOM   1346  OD1 ASP   182      -8.842  -5.233  13.979  1.00 78.53           O  
ATOM   1347  OD2 ASP   182      -7.681  -3.773  12.826  1.00 78.53           O  
ATOM   1348  N   LYS   183      -7.514  -9.128  12.017  1.00 77.28           N  
ATOM   1349  CA  LYS   183      -7.317 -10.227  11.075  1.00 77.28           C  
ATOM   1350  C   LYS   183      -7.900  -9.889   9.706  1.00 77.28           C  
ATOM   1351  O   LYS   183      -9.096 -10.076   9.471  1.00 77.28           O  
ATOM   1352  CB  LYS   183      -7.949 -11.512  11.611  1.00 77.28           C  
ATOM   1353  CG  LYS   183      -7.328 -12.015  12.906  1.00 77.28           C  
ATOM   1354  CD  LYS   183      -8.001 -13.292  13.391  1.00 77.28           C  
ATOM   1355  CE  LYS   183      -7.425 -13.760  14.721  1.00 77.28           C  
ATOM   1356  NZ  LYS   183      -8.137 -14.965  15.240  1.00 77.28           N  
ATOM   1357  N   PRO   184      -7.056  -9.447   8.821  1.00 75.51           N  
ATOM   1358  CA  PRO   184      -7.621  -8.906   7.583  1.00 75.51           C  
ATOM   1359  C   PRO   184      -8.158  -9.994   6.655  1.00 75.51           C  
ATOM   1360  O   PRO   184      -8.933  -9.703   5.741  1.00 75.51           O  
ATOM   1361  CB  PRO   184      -6.436  -8.179   6.943  1.00 75.51           C  
ATOM   1362  CG  PRO   184      -5.226  -8.855   7.501  1.00 75.51           C  
ATOM   1363  CD  PRO   184      -5.543  -9.330   8.889  1.00 75.51           C  
ATOM   1364  N   PHE   185      -7.613 -11.215   6.923  1.00 74.02           N  
ATOM   1365  CA  PHE   185      -8.054 -12.248   5.994  1.00 74.02           C  
ATOM   1366  C   PHE   185      -8.857 -13.321   6.718  1.00 74.02           C  
ATOM   1367  O   PHE   185      -8.445 -13.805   7.774  1.00 74.02           O  
ATOM   1368  CB  PHE   185      -6.854 -12.881   5.282  1.00 74.02           C  
ATOM   1369  CG  PHE   185      -5.958 -11.883   4.598  1.00 74.02           C  
ATOM   1370  CD1 PHE   185      -6.372 -11.235   3.441  1.00 74.02           C  
ATOM   1371  CD2 PHE   185      -4.701 -11.594   5.113  1.00 74.02           C  
ATOM   1372  CE1 PHE   185      -5.545 -10.311   2.806  1.00 74.02           C  
ATOM   1373  CE2 PHE   185      -3.869 -10.672   4.484  1.00 74.02           C  
ATOM   1374  CZ  PHE   185      -4.293 -10.032   3.330  1.00 74.02           C  
ATOM   1375  N   THR   186      -9.984 -13.543   6.292  1.00 70.31           N  
ATOM   1376  CA  THR   186     -10.574 -14.805   6.725  1.00 70.31           C  
ATOM   1377  C   THR   186      -9.753 -15.988   6.220  1.00 70.31           C  
ATOM   1378  O   THR   186      -8.942 -15.841   5.304  1.00 70.31           O  
ATOM   1379  CB  THR   186     -12.028 -14.940   6.235  1.00 70.31           C  
ATOM   1380  OG1 THR   186     -12.035 -15.056   4.806  1.00 70.31           O  
ATOM   1381  CG2 THR   186     -12.859 -13.727   6.639  1.00 70.31           C  
ATOM   1382  N   THR   187      -9.822 -17.057   6.890  1.00 71.60           N  
ATOM   1383  CA  THR   187      -9.128 -18.261   6.447  1.00 71.60           C  
ATOM   1384  C   THR   187      -9.442 -18.559   4.984  1.00 71.60           C  
ATOM   1385  O   THR   187      -8.542 -18.866   4.200  1.00 71.60           O  
ATOM   1386  CB  THR   187      -9.507 -19.476   7.315  1.00 71.60           C  
ATOM   1387  OG1 THR   187      -9.140 -19.217   8.676  1.00 71.60           O  
ATOM   1388  CG2 THR   187      -8.791 -20.736   6.838  1.00 71.60           C  
ATOM   1389  N   GLU   188     -10.625 -18.401   4.633  1.00 73.13           N  
ATOM   1390  CA  GLU   188     -11.055 -18.667   3.264  1.00 73.13           C  
ATOM   1391  C   GLU   188     -10.371 -17.725   2.277  1.00 73.13           C  
ATOM   1392  O   GLU   188      -9.904 -18.155   1.221  1.00 73.13           O  
ATOM   1393  CB  GLU   188     -12.575 -18.541   3.143  1.00 73.13           C  
ATOM   1394  CG  GLU   188     -13.344 -19.605   3.914  1.00 73.13           C  
ATOM   1395  CD  GLU   188     -13.430 -19.319   5.405  1.00 73.13           C  
ATOM   1396  OE1 GLU   188     -13.642 -20.268   6.193  1.00 73.13           O  
ATOM   1397  OE2 GLU   188     -13.286 -18.137   5.787  1.00 73.13           O  
ATOM   1398  N   LEU   189     -10.369 -16.458   2.663  1.00 70.99           N  
ATOM   1399  CA  LEU   189      -9.707 -15.484   1.802  1.00 70.99           C  
ATOM   1400  C   LEU   189      -8.216 -15.780   1.691  1.00 70.99           C  
ATOM   1401  O   LEU   189      -7.646 -15.720   0.600  1.00 70.99           O  
ATOM   1402  CB  LEU   189      -9.919 -14.065   2.336  1.00 70.99           C  
ATOM   1403  CG  LEU   189      -9.274 -12.935   1.533  1.00 70.99           C  
ATOM   1404  CD1 LEU   189      -9.821 -12.916   0.110  1.00 70.99           C  
ATOM   1405  CD2 LEU   189      -9.504 -11.592   2.218  1.00 70.99           C  
ATOM   1406  N   TYR   190      -7.669 -16.047   2.846  1.00 72.73           N  
ATOM   1407  CA  TYR   190      -6.237 -16.327   2.852  1.00 72.73           C  
ATOM   1408  C   TYR   190      -5.907 -17.500   1.937  1.00 72.73           C  
ATOM   1409  O   TYR   190      -4.983 -17.421   1.125  1.00 72.73           O  
ATOM   1410  CB  TYR   190      -5.753 -16.622   4.275  1.00 72.73           C  
ATOM   1411  CG  TYR   190      -4.269 -16.423   4.465  1.00 72.73           C  
ATOM   1412  CD1 TYR   190      -3.394 -17.507   4.454  1.00 72.73           C  
ATOM   1413  CD2 TYR   190      -3.738 -15.151   4.656  1.00 72.73           C  
ATOM   1414  CE1 TYR   190      -2.025 -17.329   4.630  1.00 72.73           C  
ATOM   1415  CE2 TYR   190      -2.372 -14.961   4.833  1.00 72.73           C  
ATOM   1416  CZ  TYR   190      -1.525 -16.054   4.818  1.00 72.73           C  
ATOM   1417  OH  TYR   190      -0.171 -15.872   4.993  1.00 72.73           O  
ATOM   1418  N   GLU   191      -6.757 -18.478   1.946  1.00 71.78           N  
ATOM   1419  CA  GLU   191      -6.541 -19.661   1.119  1.00 71.78           C  
ATOM   1420  C   GLU   191      -6.726 -19.341  -0.361  1.00 71.78           C  
ATOM   1421  O   GLU   191      -5.947 -19.794  -1.202  1.00 71.78           O  
ATOM   1422  CB  GLU   191      -7.489 -20.789   1.536  1.00 71.78           C  
ATOM   1423  CG  GLU   191      -7.110 -21.457   2.850  1.00 71.78           C  
ATOM   1424  CD  GLU   191      -8.146 -22.460   3.333  1.00 71.78           C  
ATOM   1425  OE1 GLU   191      -7.886 -23.166   4.334  1.00 71.78           O  
ATOM   1426  OE2 GLU   191      -9.226 -22.540   2.707  1.00 71.78           O  
ATOM   1427  N   ALA   192      -7.663 -18.546  -0.623  1.00 73.42           N  
ATOM   1428  CA  ALA   192      -7.922 -18.150  -2.005  1.00 73.42           C  
ATOM   1429  C   ALA   192      -6.767 -17.323  -2.564  1.00 73.42           C  
ATOM   1430  O   ALA   192      -6.379 -17.491  -3.722  1.00 73.42           O  
ATOM   1431  CB  ALA   192      -9.228 -17.364  -2.097  1.00 73.42           C  
ATOM   1432  N   LEU   193      -6.285 -16.384  -1.737  1.00 71.71           N  
ATOM   1433  CA  LEU   193      -5.215 -15.502  -2.190  1.00 71.71           C  
ATOM   1434  C   LEU   193      -3.958 -16.300  -2.521  1.00 71.71           C  
ATOM   1435  O   LEU   193      -3.232 -15.961  -3.459  1.00 71.71           O  
ATOM   1436  CB  LEU   193      -4.899 -14.450  -1.124  1.00 71.71           C  
ATOM   1437  CG  LEU   193      -5.901 -13.302  -0.987  1.00 71.71           C  
ATOM   1438  CD1 LEU   193      -5.637 -12.519   0.295  1.00 71.71           C  
ATOM   1439  CD2 LEU   193      -5.833 -12.385  -2.204  1.00 71.71           C  
ATOM   1440  N   LEU   194      -3.872 -17.532  -2.002  1.00 66.44           N  
ATOM   1441  CA  LEU   194      -2.618 -18.265  -2.138  1.00 66.44           C  
ATOM   1442  C   LEU   194      -2.711 -19.299  -3.255  1.00 66.44           C  
ATOM   1443  O   LEU   194      -1.689 -19.798  -3.732  1.00 66.44           O  
ATOM   1444  CB  LEU   194      -2.254 -18.953  -0.819  1.00 66.44           C  
ATOM   1445  CG  LEU   194      -1.925 -18.032   0.357  1.00 66.44           C  
ATOM   1446  CD1 LEU   194      -1.683 -18.852   1.621  1.00 66.44           C  
ATOM   1447  CD2 LEU   194      -0.712 -17.166   0.036  1.00 66.44           C  
ATOM   1448  N   GLN   195      -3.778 -19.964  -3.530  1.00 67.12           N  
ATOM   1449  CA  GLN   195      -3.848 -20.894  -4.652  1.00 67.12           C  
ATOM   1450  C   GLN   195      -3.556 -20.187  -5.973  1.00 67.12           C  
ATOM   1451  O   GLN   195      -3.406 -20.836  -7.010  1.00 67.12           O  
ATOM   1452  CB  GLN   195      -5.221 -21.565  -4.708  1.00 67.12           C  
ATOM   1453  CG  GLN   195      -5.480 -22.534  -3.562  1.00 67.12           C  
ATOM   1454  CD  GLN   195      -6.844 -23.191  -3.645  1.00 67.12           C  
ATOM   1455  OE1 GLN   195      -7.590 -22.984  -4.608  1.00 67.12           O  
ATOM   1456  NE2 GLN   195      -7.181 -23.988  -2.637  1.00 67.12           N  
ATOM   1457  N   ARG   196      -3.122 -18.964  -5.992  1.00 57.67           N  
ATOM   1458  CA  ARG   196      -2.823 -18.274  -7.243  1.00 57.67           C  
ATOM   1459  C   ARG   196      -1.318 -18.125  -7.439  1.00 57.67           C  
ATOM   1460  O   ARG   196      -0.851 -17.912  -8.561  1.00 57.67           O  
ATOM   1461  CB  ARG   196      -3.494 -16.900  -7.272  1.00 57.67           C  
ATOM   1462  CG  ARG   196      -5.013 -16.956  -7.286  1.00 57.67           C  
ATOM   1463  CD  ARG   196      -5.566 -16.923  -8.704  1.00 57.67           C  
ATOM   1464  NE  ARG   196      -6.670 -15.974  -8.830  1.00 57.67           N  
ATOM   1465  CZ  ARG   196      -7.952 -16.312  -8.932  1.00 57.67           C  
ATOM   1466  NH1 ARG   196      -8.320 -17.589  -8.924  1.00 57.67           N  
ATOM   1467  NH2 ARG   196      -8.875 -15.367  -9.042  1.00 57.67           N  
TER    1468      ARG   196                                                       
END   
