# Supplementary material for: The transformative power of transformers in protein structure prediction
Source: Proc Natl Acad Sci U S A. 2023 Jul 31;120(32):e2303499120. doi: 10.1073/pnas.2303499120 (PMC10410766; doi:10.1073/pnas.2303499120)
Supplement: Supplementary file 2 — Dataset S01 (GZ) [file pnas.2303499120.sd01.gz › SI_Data/predicted_structures/OmegaFold/T1176.pdb]

ATOM      1  N   ALA     1     -13.739   8.578 -16.942  1.00 58.54           N  
ATOM      2  CA  ALA     1     -13.833   7.864 -15.671  1.00 58.54           C  
ATOM      3  C   ALA     1     -12.447   7.562 -15.108  1.00 58.54           C  
ATOM      4  O   ALA     1     -11.483   7.409 -15.862  1.00 58.54           O  
ATOM      5  CB  ALA     1     -14.627   6.572 -15.845  1.00 58.54           C  
ATOM      6  N   ASP     2     -12.240   7.765 -13.862  1.00 71.04           N  
ATOM      7  CA  ASP     2     -11.006   7.415 -13.166  1.00 71.04           C  
ATOM      8  C   ASP     2     -10.609   5.967 -13.446  1.00 71.04           C  
ATOM      9  O   ASP     2     -11.457   5.073 -13.438  1.00 71.04           O  
ATOM     10  CB  ASP     2     -11.158   7.636 -11.659  1.00 71.04           C  
ATOM     11  CG  ASP     2     -11.152   9.105 -11.272  1.00 71.04           C  
ATOM     12  OD1 ASP     2     -10.619   9.936 -12.040  1.00 71.04           O  
ATOM     13  OD2 ASP     2     -11.682   9.435 -10.189  1.00 71.04           O  
ATOM     14  N   LYS     3      -9.387   5.801 -13.870  1.00 82.84           N  
ATOM     15  CA  LYS     3      -8.874   4.460 -14.137  1.00 82.84           C  
ATOM     16  C   LYS     3      -8.405   3.785 -12.851  1.00 82.84           C  
ATOM     17  O   LYS     3      -7.907   4.450 -11.941  1.00 82.84           O  
ATOM     18  CB  LYS     3      -7.727   4.516 -15.148  1.00 82.84           C  
ATOM     19  CG  LYS     3      -8.156   4.921 -16.549  1.00 82.84           C  
ATOM     20  CD  LYS     3      -7.009   4.799 -17.543  1.00 82.84           C  
ATOM     21  CE  LYS     3      -7.438   5.203 -18.947  1.00 82.84           C  
ATOM     22  NZ  LYS     3      -6.310   5.102 -19.922  1.00 82.84           N  
ATOM     23  N   ILE     4      -8.744   2.563 -12.721  1.00 87.25           N  
ATOM     24  CA  ILE     4      -8.320   1.768 -11.574  1.00 87.25           C  
ATOM     25  C   ILE     4      -7.564   0.532 -12.054  1.00 87.25           C  
ATOM     26  O   ILE     4      -8.000  -0.146 -12.988  1.00 87.25           O  
ATOM     27  CB  ILE     4      -9.524   1.354 -10.698  1.00 87.25           C  
ATOM     28  CG1 ILE     4     -10.259   2.595 -10.179  1.00 87.25           C  
ATOM     29  CG2 ILE     4      -9.067   0.463  -9.539  1.00 87.25           C  
ATOM     30  CD1 ILE     4     -11.581   2.288  -9.489  1.00 87.25           C  
ATOM     31  N   LEU     5      -6.390   0.359 -11.542  1.00 87.30           N  
ATOM     32  CA  LEU     5      -5.648  -0.872 -11.788  1.00 87.30           C  
ATOM     33  C   LEU     5      -5.512  -1.689 -10.507  1.00 87.30           C  
ATOM     34  O   LEU     5      -4.790  -1.295  -9.588  1.00 87.30           O  
ATOM     35  CB  LEU     5      -4.261  -0.558 -12.356  1.00 87.30           C  
ATOM     36  CG  LEU     5      -3.351  -1.758 -12.625  1.00 87.30           C  
ATOM     37  CD1 LEU     5      -3.939  -2.632 -13.727  1.00 87.30           C  
ATOM     38  CD2 LEU     5      -1.948  -1.292 -12.997  1.00 87.30           C  
ATOM     39  N   ASP     6      -6.099  -2.853 -10.471  1.00 85.93           N  
ATOM     40  CA  ASP     6      -6.005  -3.739  -9.315  1.00 85.93           C  
ATOM     41  C   ASP     6      -4.709  -4.546  -9.345  1.00 85.93           C  
ATOM     42  O   ASP     6      -4.389  -5.179 -10.353  1.00 85.93           O  
ATOM     43  CB  ASP     6      -7.210  -4.680  -9.261  1.00 85.93           C  
ATOM     44  CG  ASP     6      -8.511  -3.960  -8.955  1.00 85.93           C  
ATOM     45  OD1 ASP     6      -8.480  -2.893  -8.306  1.00 85.93           O  
ATOM     46  OD2 ASP     6      -9.578  -4.467  -9.364  1.00 85.93           O  
ATOM     47  N   LEU     7      -4.055  -4.496  -8.286  1.00 83.12           N  
ATOM     48  CA  LEU     7      -2.824  -5.275  -8.192  1.00 83.12           C  
ATOM     49  C   LEU     7      -3.091  -6.641  -7.569  1.00 83.12           C  
ATOM     50  O   LEU     7      -3.852  -6.750  -6.605  1.00 83.12           O  
ATOM     51  CB  LEU     7      -1.776  -4.522  -7.369  1.00 83.12           C  
ATOM     52  CG  LEU     7      -1.368  -3.142  -7.889  1.00 83.12           C  
ATOM     53  CD1 LEU     7      -0.397  -2.476  -6.920  1.00 83.12           C  
ATOM     54  CD2 LEU     7      -0.751  -3.256  -9.279  1.00 83.12           C  
ATOM     55  N   SER     8      -2.706  -7.723  -8.171  1.00 74.03           N  
ATOM     56  CA  SER     8      -2.973  -9.105  -7.784  1.00 74.03           C  
ATOM     57  C   SER     8      -2.002  -9.574  -6.705  1.00 74.03           C  
ATOM     58  O   SER     8      -0.847  -9.144  -6.673  1.00 74.03           O  
ATOM     59  CB  SER     8      -2.882 -10.028  -9.000  1.00 74.03           C  
ATOM     60  OG  SER     8      -2.683 -11.372  -8.596  1.00 74.03           O  
ATOM     61  N   PHE     9      -2.435 -10.469  -5.816  1.00 68.21           N  
ATOM     62  CA  PHE     9      -1.606 -11.047  -4.764  1.00 68.21           C  
ATOM     63  C   PHE     9      -1.185 -12.466  -5.126  1.00 68.21           C  
ATOM     64  O   PHE     9      -0.848 -13.262  -4.246  1.00 68.21           O  
ATOM     65  CB  PHE     9      -2.355 -11.046  -3.427  1.00 68.21           C  
ATOM     66  CG  PHE     9      -2.718  -9.671  -2.936  1.00 68.21           C  
ATOM     67  CD1 PHE     9      -1.743  -8.813  -2.443  1.00 68.21           C  
ATOM     68  CD2 PHE     9      -4.037  -9.236  -2.968  1.00 68.21           C  
ATOM     69  CE1 PHE     9      -2.077  -7.540  -1.988  1.00 68.21           C  
ATOM     70  CE2 PHE     9      -4.378  -7.965  -2.515  1.00 68.21           C  
ATOM     71  CZ  PHE     9      -3.397  -7.119  -2.025  1.00 68.21           C  
ATOM     72  N   LYS    10      -1.280 -12.872  -6.400  1.00 62.82           N  
ATOM     73  CA  LYS    10      -1.178 -14.294  -6.715  1.00 62.82           C  
ATOM     74  C   LYS    10       0.230 -14.817  -6.447  1.00 62.82           C  
ATOM     75  O   LYS    10       0.401 -15.951  -5.995  1.00 62.82           O  
ATOM     76  CB  LYS    10      -1.564 -14.551  -8.172  1.00 62.82           C  
ATOM     77  CG  LYS    10      -3.060 -14.470  -8.439  1.00 62.82           C  
ATOM     78  CD  LYS    10      -3.388 -14.810  -9.888  1.00 62.82           C  
ATOM     79  CE  LYS    10      -4.880 -14.688 -10.168  1.00 62.82           C  
ATOM     80  NZ  LYS    10      -5.198 -14.957 -11.602  1.00 62.82           N  
ATOM     81  N   LYS    11       1.223 -13.933  -6.399  1.00 57.89           N  
ATOM     82  CA  LYS    11       2.559 -14.507  -6.262  1.00 57.89           C  
ATOM     83  C   LYS    11       3.359 -13.785  -5.181  1.00 57.89           C  
ATOM     84  O   LYS    11       4.072 -12.821  -5.469  1.00 57.89           O  
ATOM     85  CB  LYS    11       3.307 -14.449  -7.595  1.00 57.89           C  
ATOM     86  CG  LYS    11       2.870 -15.508  -8.596  1.00 57.89           C  
ATOM     87  CD  LYS    11       3.736 -15.484  -9.849  1.00 57.89           C  
ATOM     88  CE  LYS    11       3.242 -16.479 -10.890  1.00 57.89           C  
ATOM     89  NZ  LYS    11       4.061 -16.428 -12.138  1.00 57.89           N  
ATOM     90  N   ILE    12       3.056 -14.119  -4.002  1.00 59.24           N  
ATOM     91  CA  ILE    12       3.645 -13.346  -2.914  1.00 59.24           C  
ATOM     92  C   ILE    12       4.870 -14.076  -2.367  1.00 59.24           C  
ATOM     93  O   ILE    12       4.830 -15.289  -2.145  1.00 59.24           O  
ATOM     94  CB  ILE    12       2.623 -13.092  -1.784  1.00 59.24           C  
ATOM     95  CG1 ILE    12       1.382 -12.380  -2.336  1.00 59.24           C  
ATOM     96  CG2 ILE    12       3.261 -12.282  -0.651  1.00 59.24           C  
ATOM     97  CD1 ILE    12       0.220 -12.311  -1.355  1.00 59.24           C  
ATOM     98  N   GLU    13       5.990 -13.504  -2.587  1.00 59.63           N  
ATOM     99  CA  GLU    13       7.191 -13.999  -1.920  1.00 59.63           C  
ATOM    100  C   GLU    13       7.211 -13.596  -0.448  1.00 59.63           C  
ATOM    101  O   GLU    13       6.923 -12.446  -0.111  1.00 59.63           O  
ATOM    102  CB  GLU    13       8.448 -13.484  -2.624  1.00 59.63           C  
ATOM    103  CG  GLU    13       8.720 -14.152  -3.965  1.00 59.63           C  
ATOM    104  CD  GLU    13      10.028 -13.710  -4.601  1.00 59.63           C  
ATOM    105  OE1 GLU    13      10.388 -14.239  -5.678  1.00 59.63           O  
ATOM    106  OE2 GLU    13      10.699 -12.829  -4.018  1.00 59.63           O  
ATOM    107  N   THR    14       7.195 -14.542   0.402  1.00 59.32           N  
ATOM    108  CA  THR    14       7.189 -14.148   1.806  1.00 59.32           C  
ATOM    109  C   THR    14       8.447 -14.643   2.513  1.00 59.32           C  
ATOM    110  O   THR    14       9.184 -15.471   1.973  1.00 59.32           O  
ATOM    111  CB  THR    14       5.942 -14.688   2.532  1.00 59.32           C  
ATOM    112  OG1 THR    14       6.067 -16.106   2.692  1.00 59.32           O  
ATOM    113  CG2 THR    14       4.673 -14.386   1.743  1.00 59.32           C  
ATOM    114  N   ASP    15       8.850 -14.010   3.499  1.00 57.66           N  
ATOM    115  CA  ASP    15       9.828 -14.650   4.373  1.00 57.66           C  
ATOM    116  C   ASP    15       9.146 -15.589   5.366  1.00 57.66           C  
ATOM    117  O   ASP    15       7.916 -15.654   5.423  1.00 57.66           O  
ATOM    118  CB  ASP    15      10.648 -13.598   5.123  1.00 57.66           C  
ATOM    119  CG  ASP    15       9.793 -12.669   5.966  1.00 57.66           C  
ATOM    120  OD1 ASP    15       8.553 -12.825   5.978  1.00 57.66           O  
ATOM    121  OD2 ASP    15      10.364 -11.771   6.622  1.00 57.66           O  
ATOM    122  N   LEU    16       9.772 -16.684   5.631  1.00 55.02           N  
ATOM    123  CA  LEU    16       9.437 -17.947   6.279  1.00 55.02           C  
ATOM    124  C   LEU    16       8.635 -17.708   7.555  1.00 55.02           C  
ATOM    125  O   LEU    16       7.841 -18.558   7.962  1.00 55.02           O  
ATOM    126  CB  LEU    16      10.707 -18.738   6.601  1.00 55.02           C  
ATOM    127  CG  LEU    16      11.477 -19.300   5.406  1.00 55.02           C  
ATOM    128  CD1 LEU    16      12.883 -19.716   5.828  1.00 55.02           C  
ATOM    129  CD2 LEU    16      10.728 -20.478   4.792  1.00 55.02           C  
ATOM    130  N   SER    17       8.564 -16.474   8.082  1.00 63.02           N  
ATOM    131  CA  SER    17       7.962 -16.460   9.411  1.00 63.02           C  
ATOM    132  C   SER    17       6.488 -16.074   9.347  1.00 63.02           C  
ATOM    133  O   SER    17       5.812 -16.008  10.376  1.00 63.02           O  
ATOM    134  CB  SER    17       8.711 -15.494  10.330  1.00 63.02           C  
ATOM    135  OG  SER    17       8.646 -14.170   9.828  1.00 63.02           O  
ATOM    136  N   SER    18       5.963 -15.892   8.201  1.00 68.02           N  
ATOM    137  CA  SER    18       4.566 -15.475   8.136  1.00 68.02           C  
ATOM    138  C   SER    18       3.716 -16.501   7.394  1.00 68.02           C  
ATOM    139  O   SER    18       4.226 -17.245   6.553  1.00 68.02           O  
ATOM    140  CB  SER    18       4.444 -14.111   7.456  1.00 68.02           C  
ATOM    141  OG  SER    18       5.370 -13.190   8.007  1.00 68.02           O  
ATOM    142  N   LYS    19       2.574 -16.648   7.879  1.00 78.63           N  
ATOM    143  CA  LYS    19       1.577 -17.469   7.198  1.00 78.63           C  
ATOM    144  C   LYS    19       0.624 -16.607   6.375  1.00 78.63           C  
ATOM    145  O   LYS    19       0.006 -15.679   6.901  1.00 78.63           O  
ATOM    146  CB  LYS    19       0.788 -18.304   8.208  1.00 78.63           C  
ATOM    147  CG  LYS    19      -0.176 -19.295   7.573  1.00 78.63           C  
ATOM    148  CD  LYS    19      -0.911 -20.114   8.627  1.00 78.63           C  
ATOM    149  CE  LYS    19      -1.926 -21.057   7.996  1.00 78.63           C  
ATOM    150  NZ  LYS    19      -2.639 -21.872   9.025  1.00 78.63           N  
ATOM    151  N   ILE    20       0.616 -16.781   5.078  1.00 79.97           N  
ATOM    152  CA  ILE    20      -0.278 -16.061   4.178  1.00 79.97           C  
ATOM    153  C   ILE    20      -1.415 -16.980   3.737  1.00 79.97           C  
ATOM    154  O   ILE    20      -1.173 -18.082   3.237  1.00 79.97           O  
ATOM    155  CB  ILE    20       0.478 -15.515   2.946  1.00 79.97           C  
ATOM    156  CG1 ILE    20       1.571 -14.533   3.383  1.00 79.97           C  
ATOM    157  CG2 ILE    20      -0.494 -14.852   1.966  1.00 79.97           C  
ATOM    158  CD1 ILE    20       2.451 -14.039   2.243  1.00 79.97           C  
ATOM    159  N   THR    21      -2.589 -16.555   3.944  1.00 83.50           N  
ATOM    160  CA  THR    21      -3.780 -17.290   3.533  1.00 83.50           C  
ATOM    161  C   THR    21      -4.650 -16.438   2.613  1.00 83.50           C  
ATOM    162  O   THR    21      -4.951 -15.285   2.927  1.00 83.50           O  
ATOM    163  CB  THR    21      -4.606 -17.741   4.752  1.00 83.50           C  
ATOM    164  OG1 THR    21      -3.753 -18.438   5.668  1.00 83.50           O  
ATOM    165  CG2 THR    21      -5.745 -18.665   4.333  1.00 83.50           C  
ATOM    166  N   TYR    22      -4.979 -16.973   1.482  1.00 82.62           N  
ATOM    167  CA  TYR    22      -5.843 -16.300   0.518  1.00 82.62           C  
ATOM    168  C   TYR    22      -7.310 -16.602   0.797  1.00 82.62           C  
ATOM    169  O   TYR    22      -7.720 -17.765   0.808  1.00 82.62           O  
ATOM    170  CB  TYR    22      -5.486 -16.722  -0.910  1.00 82.62           C  
ATOM    171  CG  TYR    22      -4.070 -16.382  -1.308  1.00 82.62           C  
ATOM    172  CD1 TYR    22      -3.767 -15.157  -1.899  1.00 82.62           C  
ATOM    173  CD2 TYR    22      -3.033 -17.283  -1.094  1.00 82.62           C  
ATOM    174  CE1 TYR    22      -2.465 -14.840  -2.269  1.00 82.62           C  
ATOM    175  CE2 TYR    22      -1.727 -16.976  -1.460  1.00 82.62           C  
ATOM    176  CZ  TYR    22      -1.453 -15.754  -2.045  1.00 82.62           C  
ATOM    177  OH  TYR    22      -0.161 -15.445  -2.409  1.00 82.62           O  
ATOM    178  N   GLU    23      -8.005 -15.608   1.133  1.00 81.32           N  
ATOM    179  CA  GLU    23      -9.429 -15.734   1.430  1.00 81.32           C  
ATOM    180  C   GLU    23     -10.273 -14.942   0.435  1.00 81.32           C  
ATOM    181  O   GLU    23      -9.735 -14.205  -0.393  1.00 81.32           O  
ATOM    182  CB  GLU    23      -9.724 -15.268   2.858  1.00 81.32           C  
ATOM    183  CG  GLU    23      -8.963 -16.040   3.926  1.00 81.32           C  
ATOM    184  CD  GLU    23      -9.193 -15.506   5.331  1.00 81.32           C  
ATOM    185  OE1 GLU    23      -8.824 -16.194   6.310  1.00 81.32           O  
ATOM    186  OE2 GLU    23      -9.749 -14.392   5.454  1.00 81.32           O  
ATOM    187  N   ASP    24     -11.573 -15.170   0.495  1.00 80.63           N  
ATOM    188  CA  ASP    24     -12.484 -14.417  -0.361  1.00 80.63           C  
ATOM    189  C   ASP    24     -12.447 -12.927  -0.027  1.00 80.63           C  
ATOM    190  O   ASP    24     -12.677 -12.085  -0.897  1.00 80.63           O  
ATOM    191  CB  ASP    24     -13.912 -14.950  -0.225  1.00 80.63           C  
ATOM    192  CG  ASP    24     -14.082 -16.343  -0.806  1.00 80.63           C  
ATOM    193  OD1 ASP    24     -13.252 -16.761  -1.641  1.00 80.63           O  
ATOM    194  OD2 ASP    24     -15.057 -17.028  -0.426  1.00 80.63           O  
ATOM    195  N   THR    25     -12.079 -12.687   1.217  1.00 78.21           N  
ATOM    196  CA  THR    25     -12.056 -11.310   1.697  1.00 78.21           C  
ATOM    197  C   THR    25     -10.727 -10.640   1.357  1.00 78.21           C  
ATOM    198  O   THR    25     -10.596  -9.419   1.464  1.00 78.21           O  
ATOM    199  CB  THR    25     -12.291 -11.244   3.218  1.00 78.21           C  
ATOM    200  OG1 THR    25     -11.355 -12.105   3.878  1.00 78.21           O  
ATOM    201  CG2 THR    25     -13.707 -11.685   3.574  1.00 78.21           C  
ATOM    202  N   GLY    26      -9.676 -11.383   0.988  1.00 84.62           N  
ATOM    203  CA  GLY    26      -8.346 -10.846   0.750  1.00 84.62           C  
ATOM    204  C   GLY    26      -7.237 -11.772   1.210  1.00 84.62           C  
ATOM    205  O   GLY    26      -7.402 -12.994   1.212  1.00 84.62           O  
ATOM    206  N   VAL    27      -6.083 -11.197   1.330  1.00 86.66           N  
ATOM    207  CA  VAL    27      -4.896 -11.925   1.766  1.00 86.66           C  
ATOM    208  C   VAL    27      -4.668 -11.696   3.259  1.00 86.66           C  
ATOM    209  O   VAL    27      -4.493 -10.557   3.699  1.00 86.66           O  
ATOM    210  CB  VAL    27      -3.645 -11.501   0.965  1.00 86.66           C  
ATOM    211  CG1 VAL    27      -2.415 -12.277   1.433  1.00 86.66           C  
ATOM    212  CG2 VAL    27      -3.874 -11.709  -0.531  1.00 86.66           C  
ATOM    213  N   LYS    28      -4.847 -12.780   3.989  1.00 87.75           N  
ATOM    214  CA  LYS    28      -4.611 -12.747   5.429  1.00 87.75           C  
ATOM    215  C   LYS    28      -3.148 -13.036   5.753  1.00 87.75           C  
ATOM    216  O   LYS    28      -2.612 -14.073   5.356  1.00 87.75           O  
ATOM    217  CB  LYS    28      -5.515 -13.753   6.144  1.00 87.75           C  
ATOM    218  CG  LYS    28      -5.384 -13.734   7.660  1.00 87.75           C  
ATOM    219  CD  LYS    28      -6.303 -14.758   8.313  1.00 87.75           C  
ATOM    220  CE  LYS    28      -6.120 -14.792   9.824  1.00 87.75           C  
ATOM    221  NZ  LYS    28      -6.989 -15.824  10.465  1.00 87.75           N  
ATOM    222  N   ILE    29      -2.520 -12.125   6.475  1.00 84.37           N  
ATOM    223  CA  ILE    29      -1.119 -12.234   6.870  1.00 84.37           C  
ATOM    224  C   ILE    29      -1.022 -12.409   8.384  1.00 84.37           C  
ATOM    225  O   ILE    29      -1.448 -11.536   9.144  1.00 84.37           O  
ATOM    226  CB  ILE    29      -0.308 -10.999   6.419  1.00 84.37           C  
ATOM    227  CG1 ILE    29      -0.450 -10.788   4.908  1.00 84.37           C  
ATOM    228  CG2 ILE    29       1.164 -11.146   6.815  1.00 84.37           C  
ATOM    229  CD1 ILE    29      -0.053  -9.396   4.437  1.00 84.37           C  
ATOM    230  N   GLU    30      -0.463 -13.523   8.770  1.00 84.29           N  
ATOM    231  CA  GLU    30      -0.267 -13.823  10.185  1.00 84.29           C  
ATOM    232  C   GLU    30       1.217 -13.936  10.524  1.00 84.29           C  
ATOM    233  O   GLU    30       1.954 -14.675   9.869  1.00 84.29           O  
ATOM    234  CB  GLU    30      -0.994 -15.115  10.567  1.00 84.29           C  
ATOM    235  CG  GLU    30      -2.506 -15.040  10.407  1.00 84.29           C  
ATOM    236  CD  GLU    30      -3.209 -16.348  10.731  1.00 84.29           C  
ATOM    237  OE1 GLU    30      -3.500 -16.603  11.922  1.00 84.29           O  
ATOM    238  OE2 GLU    30      -3.470 -17.126   9.786  1.00 84.29           O  
ATOM    239  N   THR    31       1.582 -13.152  11.461  1.00 79.02           N  
ATOM    240  CA  THR    31       2.970 -13.220  11.903  1.00 79.02           C  
ATOM    241  C   THR    31       3.050 -13.585  13.382  1.00 79.02           C  
ATOM    242  O   THR    31       2.181 -13.203  14.169  1.00 79.02           O  
ATOM    243  CB  THR    31       3.700 -11.886  11.660  1.00 79.02           C  
ATOM    244  OG1 THR    31       3.012 -10.838  12.355  1.00 79.02           O  
ATOM    245  CG2 THR    31       3.747 -11.547  10.173  1.00 79.02           C  
ATOM    246  N   ASP    32       3.864 -14.538  13.669  1.00 72.62           N  
ATOM    247  CA  ASP    32       4.175 -14.954  15.033  1.00 72.62           C  
ATOM    248  C   ASP    32       5.545 -14.438  15.465  1.00 72.62           C  
ATOM    249  O   ASP    32       6.574 -14.900  14.966  1.00 72.62           O  
ATOM    250  CB  ASP    32       4.124 -16.478  15.155  1.00 72.62           C  
ATOM    251  CG  ASP    32       4.222 -16.962  16.591  1.00 72.62           C  
ATOM    252  OD1 ASP    32       4.711 -16.205  17.458  1.00 72.62           O  
ATOM    253  OD2 ASP    32       3.810 -18.111  16.859  1.00 72.62           O  
ATOM    254  N   SER    33       5.570 -13.497  16.319  1.00 65.11           N  
ATOM    255  CA  SER    33       6.805 -12.841  16.738  1.00 65.11           C  
ATOM    256  C   SER    33       7.664 -13.772  17.587  1.00 65.11           C  
ATOM    257  O   SER    33       8.830 -13.474  17.858  1.00 65.11           O  
ATOM    258  CB  SER    33       6.495 -11.565  17.521  1.00 65.11           C  
ATOM    259  OG  SER    33       5.583 -11.829  18.574  1.00 65.11           O  
ATOM    260  N   SER    34       7.017 -14.829  18.078  1.00 62.91           N  
ATOM    261  CA  SER    34       7.838 -15.704  18.908  1.00 62.91           C  
ATOM    262  C   SER    34       8.855 -16.470  18.068  1.00 62.91           C  
ATOM    263  O   SER    34       9.832 -17.001  18.598  1.00 62.91           O  
ATOM    264  CB  SER    34       6.959 -16.688  19.681  1.00 62.91           C  
ATOM    265  OG  SER    34       6.315 -17.590  18.797  1.00 62.91           O  
ATOM    266  N   LYS    35       8.635 -16.437  16.816  1.00 58.28           N  
ATOM    267  CA  LYS    35       9.347 -17.406  15.988  1.00 58.28           C  
ATOM    268  C   LYS    35      10.521 -16.752  15.264  1.00 58.28           C  
ATOM    269  O   LYS    35      11.519 -17.412  14.967  1.00 58.28           O  
ATOM    270  CB  LYS    35       8.398 -18.048  14.976  1.00 58.28           C  
ATOM    271  CG  LYS    35       7.404 -19.021  15.590  1.00 58.28           C  
ATOM    272  CD  LYS    35       6.667 -19.818  14.521  1.00 58.28           C  
ATOM    273  CE  LYS    35       5.707 -20.827  15.137  1.00 58.28           C  
ATOM    274  NZ  LYS    35       4.963 -21.592  14.091  1.00 58.28           N  
ATOM    275  N   SER    36      10.704 -15.478  15.386  1.00 53.03           N  
ATOM    276  CA  SER    36      11.887 -15.009  14.670  1.00 53.03           C  
ATOM    277  C   SER    36      12.100 -13.514  14.876  1.00 53.03           C  
ATOM    278  O   SER    36      11.149 -12.776  15.143  1.00 53.03           O  
ATOM    279  CB  SER    36      11.766 -15.315  13.177  1.00 53.03           C  
ATOM    280  OG  SER    36      12.632 -14.485  12.422  1.00 53.03           O  
ATOM    281  N   ASP    37      13.211 -13.124  15.398  1.00 51.35           N  
ATOM    282  CA  ASP    37      13.660 -11.752  15.182  1.00 51.35           C  
ATOM    283  C   ASP    37      13.841 -11.461  13.693  1.00 51.35           C  
ATOM    284  O   ASP    37      14.273 -10.370  13.316  1.00 51.35           O  
ATOM    285  CB  ASP    37      14.968 -11.490  15.931  1.00 51.35           C  
ATOM    286  CG  ASP    37      14.784 -11.417  17.437  1.00 51.35           C  
ATOM    287  OD1 ASP    37      13.648 -11.184  17.902  1.00 51.35           O  
ATOM    288  OD2 ASP    37      15.785 -11.592  18.165  1.00 51.35           O  
ATOM    289  N   LYS    38      14.168 -12.548  12.989  1.00 48.39           N  
ATOM    290  CA  LYS    38      14.343 -12.158  11.593  1.00 48.39           C  
ATOM    291  C   LYS    38      13.295 -11.130  11.174  1.00 48.39           C  
ATOM    292  O   LYS    38      12.122 -11.250  11.535  1.00 48.39           O  
ATOM    293  CB  LYS    38      14.271 -13.382  10.680  1.00 48.39           C  
ATOM    294  CG  LYS    38      15.491 -14.288  10.761  1.00 48.39           C  
ATOM    295  CD  LYS    38      15.475 -15.346   9.666  1.00 48.39           C  
ATOM    296  CE  LYS    38      16.683 -16.268   9.761  1.00 48.39           C  
ATOM    297  NZ  LYS    38      16.649 -17.336   8.717  1.00 48.39           N  
ATOM    298  N   GLU    39      13.427  -9.895  11.672  1.00 50.20           N  
ATOM    299  CA  GLU    39      13.077  -8.693  10.921  1.00 50.20           C  
ATOM    300  C   GLU    39      11.789  -8.894  10.127  1.00 50.20           C  
ATOM    301  O   GLU    39      11.790  -9.568   9.094  1.00 50.20           O  
ATOM    302  CB  GLU    39      14.218  -8.295   9.982  1.00 50.20           C  
ATOM    303  CG  GLU    39      15.387  -7.621  10.685  1.00 50.20           C  
ATOM    304  CD  GLU    39      16.501  -7.208   9.736  1.00 50.20           C  
ATOM    305  OE1 GLU    39      17.486  -6.584  10.191  1.00 50.20           O  
ATOM    306  OE2 GLU    39      16.387  -7.510   8.527  1.00 50.20           O  
ATOM    307  N   ARG    40      10.860  -9.515  10.838  1.00 55.27           N  
ATOM    308  CA  ARG    40       9.445  -9.163  10.907  1.00 55.27           C  
ATOM    309  C   ARG    40       8.951  -8.617   9.572  1.00 55.27           C  
ATOM    310  O   ARG    40       8.495  -7.475   9.492  1.00 55.27           O  
ATOM    311  CB  ARG    40       9.200  -8.136  12.015  1.00 55.27           C  
ATOM    312  CG  ARG    40       9.442  -8.673  13.417  1.00 55.27           C  
ATOM    313  CD  ARG    40       9.146  -7.626  14.481  1.00 55.27           C  
ATOM    314  NE  ARG    40      10.135  -7.653  15.554  1.00 55.27           N  
ATOM    315  CZ  ARG    40      10.244  -6.732  16.508  1.00 55.27           C  
ATOM    316  NH1 ARG    40       9.423  -5.689  16.540  1.00 55.27           N  
ATOM    317  NH2 ARG    40      11.180  -6.855  17.436  1.00 55.27           N  
ATOM    318  N   TYR    41       9.570  -9.000   8.547  1.00 62.75           N  
ATOM    319  CA  TYR    41       9.058  -8.354   7.343  1.00 62.75           C  
ATOM    320  C   TYR    41       8.411  -9.372   6.411  1.00 62.75           C  
ATOM    321  O   TYR    41       8.927 -10.478   6.236  1.00 62.75           O  
ATOM    322  CB  TYR    41      10.182  -7.616   6.610  1.00 62.75           C  
ATOM    323  CG  TYR    41      10.827  -6.525   7.429  1.00 62.75           C  
ATOM    324  CD1 TYR    41      10.259  -5.256   7.506  1.00 62.75           C  
ATOM    325  CD2 TYR    41      12.007  -6.760   8.127  1.00 62.75           C  
ATOM    326  CE1 TYR    41      10.851  -4.247   8.258  1.00 62.75           C  
ATOM    327  CE2 TYR    41      12.607  -5.758   8.882  1.00 62.75           C  
ATOM    328  CZ  TYR    41      12.023  -4.507   8.942  1.00 62.75           C  
ATOM    329  OH  TYR    41      12.613  -3.512   9.688  1.00 62.75           O  
ATOM    330  N   LEU    42       7.205  -9.168   6.236  1.00 65.47           N  
ATOM    331  CA  LEU    42       6.547  -9.845   5.123  1.00 65.47           C  
ATOM    332  C   LEU    42       6.582  -8.983   3.866  1.00 65.47           C  
ATOM    333  O   LEU    42       6.122  -7.839   3.879  1.00 65.47           O  
ATOM    334  CB  LEU    42       5.098 -10.184   5.483  1.00 65.47           C  
ATOM    335  CG  LEU    42       4.282 -10.899   4.406  1.00 65.47           C  
ATOM    336  CD1 LEU    42       4.696 -12.364   4.311  1.00 65.47           C  
ATOM    337  CD2 LEU    42       2.790 -10.778   4.696  1.00 65.47           C  
ATOM    338  N   TYR    43       7.258  -9.538   2.858  1.00 69.15           N  
ATOM    339  CA  TYR    43       7.383  -8.815   1.597  1.00 69.15           C  
ATOM    340  C   TYR    43       6.431  -9.379   0.549  1.00 69.15           C  
ATOM    341  O   TYR    43       6.403 -10.590   0.315  1.00 69.15           O  
ATOM    342  CB  TYR    43       8.824  -8.878   1.082  1.00 69.15           C  
ATOM    343  CG  TYR    43       9.837  -8.298   2.039  1.00 69.15           C  
ATOM    344  CD1 TYR    43      10.213  -6.959   1.958  1.00 69.15           C  
ATOM    345  CD2 TYR    43      10.421  -9.087   3.024  1.00 69.15           C  
ATOM    346  CE1 TYR    43      11.147  -6.420   2.837  1.00 69.15           C  
ATOM    347  CE2 TYR    43      11.356  -8.559   3.907  1.00 69.15           C  
ATOM    348  CZ  TYR    43      11.712  -7.227   3.806  1.00 69.15           C  
ATOM    349  OH  TYR    43      12.637  -6.699   4.679  1.00 69.15           O  
ATOM    350  N   ILE    44       5.583  -8.620   0.132  1.00 70.32           N  
ATOM    351  CA  ILE    44       4.772  -8.973  -1.028  1.00 70.32           C  
ATOM    352  C   ILE    44       5.245  -8.185  -2.248  1.00 70.32           C  
ATOM    353  O   ILE    44       5.159  -6.955  -2.272  1.00 70.32           O  
ATOM    354  CB  ILE    44       3.271  -8.710  -0.770  1.00 70.32           C  
ATOM    355  CG1 ILE    44       2.811  -9.444   0.495  1.00 70.32           C  
ATOM    356  CG2 ILE    44       2.434  -9.129  -1.982  1.00 70.32           C  
ATOM    357  CD1 ILE    44       1.410  -9.063   0.956  1.00 70.32           C  
ATOM    358  N   TYR    45       5.905  -8.921  -3.180  1.00 73.55           N  
ATOM    359  CA  TYR    45       6.496  -8.285  -4.352  1.00 73.55           C  
ATOM    360  C   TYR    45       5.842  -8.788  -5.633  1.00 73.55           C  
ATOM    361  O   TYR    45       5.506  -9.969  -5.744  1.00 73.55           O  
ATOM    362  CB  TYR    45       8.005  -8.543  -4.400  1.00 73.55           C  
ATOM    363  CG  TYR    45       8.802  -7.667  -3.465  1.00 73.55           C  
ATOM    364  CD1 TYR    45       9.251  -6.412  -3.868  1.00 73.55           C  
ATOM    365  CD2 TYR    45       9.106  -8.091  -2.176  1.00 73.55           C  
ATOM    366  CE1 TYR    45       9.987  -5.601  -3.010  1.00 73.55           C  
ATOM    367  CE2 TYR    45       9.841  -7.289  -1.310  1.00 73.55           C  
ATOM    368  CZ  TYR    45      10.276  -6.047  -1.735  1.00 73.55           C  
ATOM    369  OH  TYR    45      11.004  -5.249  -0.881  1.00 73.55           O  
ATOM    370  N   GLN    46       5.637  -7.907  -6.547  1.00 76.07           N  
ATOM    371  CA  GLN    46       5.070  -8.308  -7.831  1.00 76.07           C  
ATOM    372  C   GLN    46       5.758  -7.586  -8.986  1.00 76.07           C  
ATOM    373  O   GLN    46       6.020  -6.384  -8.905  1.00 76.07           O  
ATOM    374  CB  GLN    46       3.566  -8.034  -7.863  1.00 76.07           C  
ATOM    375  CG  GLN    46       2.874  -8.544  -9.120  1.00 76.07           C  
ATOM    376  CD  GLN    46       1.388  -8.237  -9.139  1.00 76.07           C  
ATOM    377  OE1 GLN    46       0.915  -7.351  -8.419  1.00 76.07           O  
ATOM    378  NE2 GLN    46       0.642  -8.966  -9.961  1.00 76.07           N  
ATOM    379  N   ASN    47       5.958  -8.370  -9.982  1.00 74.98           N  
ATOM    380  CA  ASN    47       6.441  -7.780 -11.226  1.00 74.98           C  
ATOM    381  C   ASN    47       5.301  -7.164 -12.034  1.00 74.98           C  
ATOM    382  O   ASN    47       4.191  -7.698 -12.055  1.00 74.98           O  
ATOM    383  CB  ASN    47       7.181  -8.825 -12.064  1.00 74.98           C  
ATOM    384  CG  ASN    47       8.487  -9.262 -11.430  1.00 74.98           C  
ATOM    385  OD1 ASN    47       9.118  -8.503 -10.691  1.00 74.98           O  
ATOM    386  ND2 ASN    47       8.901 -10.491 -11.714  1.00 74.98           N  
ATOM    387  N   ILE    48       5.547  -6.020 -12.535  1.00 77.65           N  
ATOM    388  CA  ILE    48       4.473  -5.361 -13.270  1.00 77.65           C  
ATOM    389  C   ILE    48       4.923  -5.086 -14.703  1.00 77.65           C  
ATOM    390  O   ILE    48       6.106  -4.841 -14.953  1.00 77.65           O  
ATOM    391  CB  ILE    48       4.042  -4.046 -12.582  1.00 77.65           C  
ATOM    392  CG1 ILE    48       5.252  -3.128 -12.377  1.00 77.65           C  
ATOM    393  CG2 ILE    48       3.343  -4.338 -11.251  1.00 77.65           C  
ATOM    394  CD1 ILE    48       4.891  -1.665 -12.165  1.00 77.65           C  
ATOM    395  N   LYS    49       3.977  -5.031 -15.605  1.00 76.14           N  
ATOM    396  CA  LYS    49       4.296  -4.736 -16.999  1.00 76.14           C  
ATOM    397  C   LYS    49       3.555  -3.492 -17.481  1.00 76.14           C  
ATOM    398  O   LYS    49       3.888  -2.931 -18.527  1.00 76.14           O  
ATOM    399  CB  LYS    49       3.954  -5.929 -17.892  1.00 76.14           C  
ATOM    400  CG  LYS    49       4.817  -7.157 -17.643  1.00 76.14           C  
ATOM    401  CD  LYS    49       4.491  -8.278 -18.622  1.00 76.14           C  
ATOM    402  CE  LYS    49       5.326  -9.521 -18.348  1.00 76.14           C  
ATOM    403  NZ  LYS    49       4.986 -10.634 -19.285  1.00 76.14           N  
ATOM    404  N   GLU    50       2.769  -2.987 -16.537  1.00 82.17           N  
ATOM    405  CA  GLU    50       1.890  -1.888 -16.927  1.00 82.17           C  
ATOM    406  C   GLU    50       2.574  -0.538 -16.731  1.00 82.17           C  
ATOM    407  O   GLU    50       3.432  -0.392 -15.857  1.00 82.17           O  
ATOM    408  CB  GLU    50       0.583  -1.936 -16.132  1.00 82.17           C  
ATOM    409  CG  GLU    50      -0.301  -3.127 -16.474  1.00 82.17           C  
ATOM    410  CD  GLU    50       0.085  -4.395 -15.729  1.00 82.17           C  
ATOM    411  OE1 GLU    50      -0.551  -5.449 -15.955  1.00 82.17           O  
ATOM    412  OE2 GLU    50       1.031  -4.333 -14.912  1.00 82.17           O  
ATOM    413  N   ASN    51       2.246   0.430 -17.621  1.00 85.82           N  
ATOM    414  CA  ASN    51       2.630   1.834 -17.517  1.00 85.82           C  
ATOM    415  C   ASN    51       1.849   2.549 -16.419  1.00 85.82           C  
ATOM    416  O   ASN    51       0.629   2.692 -16.511  1.00 85.82           O  
ATOM    417  CB  ASN    51       2.433   2.544 -18.858  1.00 85.82           C  
ATOM    418  CG  ASN    51       2.906   3.984 -18.831  1.00 85.82           C  
ATOM    419  OD1 ASN    51       3.283   4.507 -17.779  1.00 85.82           O  
ATOM    420  ND2 ASN    51       2.891   4.635 -19.988  1.00 85.82           N  
ATOM    421  N   TRP    52       2.522   2.947 -15.397  1.00 90.41           N  
ATOM    422  CA  TRP    52       1.888   3.537 -14.222  1.00 90.41           C  
ATOM    423  C   TRP    52       1.793   5.052 -14.358  1.00 90.41           C  
ATOM    424  O   TRP    52       1.429   5.746 -13.405  1.00 90.41           O  
ATOM    425  CB  TRP    52       2.664   3.173 -12.953  1.00 90.41           C  
ATOM    426  CG  TRP    52       2.433   1.769 -12.480  1.00 90.41           C  
ATOM    427  CD1 TRP    52       1.957   0.720 -13.215  1.00 90.41           C  
ATOM    428  CD2 TRP    52       2.666   1.264 -11.161  1.00 90.41           C  
ATOM    429  NE1 TRP    52       1.880  -0.409 -12.432  1.00 90.41           N  
ATOM    430  CE2 TRP    52       2.308  -0.103 -11.169  1.00 90.41           C  
ATOM    431  CE3 TRP    52       3.142   1.834  -9.973  1.00 90.41           C  
ATOM    432  CZ2 TRP    52       2.413  -0.908 -10.032  1.00 90.41           C  
ATOM    433  CZ3 TRP    52       3.246   1.031  -8.843  1.00 90.41           C  
ATOM    434  CH2 TRP    52       2.882  -0.326  -8.884  1.00 90.41           C  
ATOM    435  N   SER    53       2.218   5.588 -15.563  1.00 89.37           N  
ATOM    436  CA  SER    53       2.319   7.039 -15.677  1.00 89.37           C  
ATOM    437  C   SER    53       0.944   7.696 -15.609  1.00 89.37           C  
ATOM    438  O   SER    53       0.836   8.898 -15.361  1.00 89.37           O  
ATOM    439  CB  SER    53       3.014   7.428 -16.982  1.00 89.37           C  
ATOM    440  OG  SER    53       2.290   6.947 -18.101  1.00 89.37           O  
ATOM    441  N   MET    54      -0.067   6.920 -15.648  1.00 89.87           N  
ATOM    442  CA  MET    54      -1.417   7.476 -15.637  1.00 89.87           C  
ATOM    443  C   MET    54      -1.972   7.529 -14.217  1.00 89.87           C  
ATOM    444  O   MET    54      -3.066   8.051 -13.993  1.00 89.87           O  
ATOM    445  CB  MET    54      -2.346   6.653 -16.531  1.00 89.87           C  
ATOM    446  CG  MET    54      -1.915   6.611 -17.988  1.00 89.87           C  
ATOM    447  SD  MET    54      -2.008   8.256 -18.796  1.00 89.87           S  
ATOM    448  CE  MET    54      -3.807   8.438 -18.947  1.00 89.87           C  
ATOM    449  N   TYR    55      -1.288   6.935 -13.298  1.00 91.93           N  
ATOM    450  CA  TYR    55      -1.796   6.812 -11.936  1.00 91.93           C  
ATOM    451  C   TYR    55      -1.032   7.725 -10.985  1.00 91.93           C  
ATOM    452  O   TYR    55       0.114   8.093 -11.254  1.00 91.93           O  
ATOM    453  CB  TYR    55      -1.702   5.361 -11.456  1.00 91.93           C  
ATOM    454  CG  TYR    55      -2.358   4.370 -12.385  1.00 91.93           C  
ATOM    455  CD1 TYR    55      -3.737   4.171 -12.362  1.00 91.93           C  
ATOM    456  CD2 TYR    55      -1.602   3.629 -13.288  1.00 91.93           C  
ATOM    457  CE1 TYR    55      -4.346   3.257 -13.216  1.00 91.93           C  
ATOM    458  CE2 TYR    55      -2.201   2.713 -14.146  1.00 91.93           C  
ATOM    459  CZ  TYR    55      -3.571   2.534 -14.103  1.00 91.93           C  
ATOM    460  OH  TYR    55      -4.169   1.628 -14.950  1.00 91.93           O  
ATOM    461  N   ASN    56      -1.751   8.068  -9.820  1.00 90.38           N  
ATOM    462  CA  ASN    56      -1.070   8.983  -8.911  1.00 90.38           C  
ATOM    463  C   ASN    56      -1.136   8.492  -7.468  1.00 90.38           C  
ATOM    464  O   ASN    56      -0.480   9.050  -6.587  1.00 90.38           O  
ATOM    465  CB  ASN    56      -1.664  10.390  -9.020  1.00 90.38           C  
ATOM    466  CG  ASN    56      -3.178  10.391  -8.960  1.00 90.38           C  
ATOM    467  OD1 ASN    56      -3.814   9.334  -9.002  1.00 90.38           O  
ATOM    468  ND2 ASN    56      -3.767  11.577  -8.861  1.00 90.38           N  
ATOM    469  N   ASN    57      -1.981   7.404  -7.214  1.00 92.31           N  
ATOM    470  CA  ASN    57      -2.190   7.031  -5.819  1.00 92.31           C  
ATOM    471  C   ASN    57      -2.241   5.515  -5.645  1.00 92.31           C  
ATOM    472  O   ASN    57      -2.800   4.808  -6.486  1.00 92.31           O  
ATOM    473  CB  ASN    57      -3.471   7.670  -5.278  1.00 92.31           C  
ATOM    474  CG  ASN    57      -3.327   9.161  -5.047  1.00 92.31           C  
ATOM    475  OD1 ASN    57      -2.944   9.598  -3.959  1.00 92.31           O  
ATOM    476  ND2 ASN    57      -3.632   9.952  -6.068  1.00 92.31           N  
ATOM    477  N   PHE    58      -1.583   5.014  -4.606  1.00 92.76           N  
ATOM    478  CA  PHE    58      -1.931   3.698  -4.084  1.00 92.76           C  
ATOM    479  C   PHE    58      -3.242   3.752  -3.309  1.00 92.76           C  
ATOM    480  O   PHE    58      -3.470   4.679  -2.529  1.00 92.76           O  
ATOM    481  CB  PHE    58      -0.812   3.162  -3.186  1.00 92.76           C  
ATOM    482  CG  PHE    58       0.369   2.618  -3.945  1.00 92.76           C  
ATOM    483  CD1 PHE    58       0.298   1.383  -4.576  1.00 92.76           C  
ATOM    484  CD2 PHE    58       1.550   3.344  -4.027  1.00 92.76           C  
ATOM    485  CE1 PHE    58       1.388   0.878  -5.279  1.00 92.76           C  
ATOM    486  CE2 PHE    58       2.644   2.846  -4.728  1.00 92.76           C  
ATOM    487  CZ  PHE    58       2.561   1.612  -5.353  1.00 92.76           C  
ATOM    488  N   TYR    59      -4.149   2.843  -3.588  1.00 93.55           N  
ATOM    489  CA  TYR    59      -5.372   2.577  -2.840  1.00 93.55           C  
ATOM    490  C   TYR    59      -5.321   1.203  -2.182  1.00 93.55           C  
ATOM    491  O   TYR    59      -5.225   0.183  -2.868  1.00 93.55           O  
ATOM    492  CB  TYR    59      -6.595   2.671  -3.757  1.00 93.55           C  
ATOM    493  CG  TYR    59      -7.890   2.289  -3.083  1.00 93.55           C  
ATOM    494  CD1 TYR    59      -8.302   0.959  -3.025  1.00 93.55           C  
ATOM    495  CD2 TYR    59      -8.705   3.255  -2.504  1.00 93.55           C  
ATOM    496  CE1 TYR    59      -9.496   0.602  -2.407  1.00 93.55           C  
ATOM    497  CE2 TYR    59      -9.901   2.910  -1.883  1.00 93.55           C  
ATOM    498  CZ  TYR    59     -10.287   1.583  -1.839  1.00 93.55           C  
ATOM    499  OH  TYR    59     -11.470   1.235  -1.226  1.00 93.55           O  
ATOM    500  N   ILE    60      -5.277   1.238  -0.767  1.00 93.00           N  
ATOM    501  CA  ILE    60      -5.135  -0.006  -0.019  1.00 93.00           C  
ATOM    502  C   ILE    60      -6.335  -0.191   0.906  1.00 93.00           C  
ATOM    503  O   ILE    60      -6.615   0.664   1.750  1.00 93.00           O  
ATOM    504  CB  ILE    60      -3.822  -0.028   0.796  1.00 93.00           C  
ATOM    505  CG1 ILE    60      -2.626   0.284  -0.111  1.00 93.00           C  
ATOM    506  CG2 ILE    60      -3.642  -1.380   1.493  1.00 93.00           C  
ATOM    507  CD1 ILE    60      -1.357   0.654   0.645  1.00 93.00           C  
ATOM    508  N   GLU    61      -7.062  -1.264   0.684  1.00 93.53           N  
ATOM    509  CA  GLU    61      -8.065  -1.686   1.657  1.00 93.53           C  
ATOM    510  C   GLU    61      -7.495  -2.720   2.624  1.00 93.53           C  
ATOM    511  O   GLU    61      -7.098  -3.811   2.211  1.00 93.53           O  
ATOM    512  CB  GLU    61      -9.298  -2.252   0.948  1.00 93.53           C  
ATOM    513  CG  GLU    61     -10.521  -2.374   1.845  1.00 93.53           C  
ATOM    514  CD  GLU    61     -11.786  -2.746   1.087  1.00 93.53           C  
ATOM    515  OE1 GLU    61     -12.825  -3.011   1.733  1.00 93.53           O  
ATOM    516  OE2 GLU    61     -11.737  -2.773  -0.163  1.00 93.53           O  
ATOM    517  N   ILE    62      -7.513  -2.385   3.855  1.00 92.72           N  
ATOM    518  CA  ILE    62      -6.759  -3.175   4.822  1.00 92.72           C  
ATOM    519  C   ILE    62      -7.521  -3.237   6.144  1.00 92.72           C  
ATOM    520  O   ILE    62      -8.294  -2.331   6.465  1.00 92.72           O  
ATOM    521  CB  ILE    62      -5.344  -2.596   5.045  1.00 92.72           C  
ATOM    522  CG1 ILE    62      -4.529  -3.515   5.962  1.00 92.72           C  
ATOM    523  CG2 ILE    62      -5.425  -1.180   5.622  1.00 92.72           C  
ATOM    524  CD1 ILE    62      -3.038  -3.208   5.979  1.00 92.72           C  
ATOM    525  N   GLN    63      -7.337  -4.273   6.886  1.00 93.31           N  
ATOM    526  CA  GLN    63      -7.884  -4.489   8.221  1.00 93.31           C  
ATOM    527  C   GLN    63      -6.799  -4.947   9.192  1.00 93.31           C  
ATOM    528  O   GLN    63      -6.173  -5.988   8.986  1.00 93.31           O  
ATOM    529  CB  GLN    63      -9.017  -5.515   8.179  1.00 93.31           C  
ATOM    530  CG  GLN    63      -9.781  -5.642   9.490  1.00 93.31           C  
ATOM    531  CD  GLN    63     -10.841  -6.727   9.449  1.00 93.31           C  
ATOM    532  OE1 GLN    63     -10.888  -7.533   8.514  1.00 93.31           O  
ATOM    533  NE2 GLN    63     -11.700  -6.756  10.463  1.00 93.31           N  
ATOM    534  N   ASN    64      -6.538  -4.177  10.197  1.00 91.90           N  
ATOM    535  CA  ASN    64      -5.677  -4.555  11.312  1.00 91.90           C  
ATOM    536  C   ASN    64      -6.472  -5.204  12.441  1.00 91.90           C  
ATOM    537  O   ASN    64      -7.179  -4.519  13.181  1.00 91.90           O  
ATOM    538  CB  ASN    64      -4.910  -3.338  11.834  1.00 91.90           C  
ATOM    539  CG  ASN    64      -3.914  -3.696  12.919  1.00 91.90           C  
ATOM    540  OD1 ASN    64      -3.701  -4.874  13.218  1.00 91.90           O  
ATOM    541  ND2 ASN    64      -3.297  -2.683  13.516  1.00 91.90           N  
ATOM    542  N   LYS    65      -6.281  -6.449  12.635  1.00 91.98           N  
ATOM    543  CA  LYS    65      -7.084  -7.180  13.611  1.00 91.98           C  
ATOM    544  C   LYS    65      -6.439  -7.139  14.994  1.00 91.98           C  
ATOM    545  O   LYS    65      -6.941  -7.754  15.937  1.00 91.98           O  
ATOM    546  CB  LYS    65      -7.281  -8.630  13.168  1.00 91.98           C  
ATOM    547  CG  LYS    65      -8.106  -8.782  11.898  1.00 91.98           C  
ATOM    548  CD  LYS    65      -9.578  -8.480  12.148  1.00 91.98           C  
ATOM    549  CE  LYS    65     -10.434  -8.824  10.936  1.00 91.98           C  
ATOM    550  NZ  LYS    65     -11.878  -8.521  11.173  1.00 91.98           N  
ATOM    551  N   ASN    66      -5.363  -6.460  15.040  1.00 90.17           N  
ATOM    552  CA  ASN    66      -4.635  -6.400  16.303  1.00 90.17           C  
ATOM    553  C   ASN    66      -5.083  -5.213  17.152  1.00 90.17           C  
ATOM    554  O   ASN    66      -5.687  -4.270  16.638  1.00 90.17           O  
ATOM    555  CB  ASN    66      -3.127  -6.334  16.051  1.00 90.17           C  
ATOM    556  CG  ASN    66      -2.655  -7.374  15.055  1.00 90.17           C  
ATOM    557  OD1 ASN    66      -2.473  -8.544  15.400  1.00 90.17           O  
ATOM    558  ND2 ASN    66      -2.456  -6.955  13.811  1.00 90.17           N  
ATOM    559  N   LYS    67      -4.769  -5.334  18.433  1.00 90.17           N  
ATOM    560  CA  LYS    67      -5.059  -4.207  19.316  1.00 90.17           C  
ATOM    561  C   LYS    67      -4.074  -3.064  19.090  1.00 90.17           C  
ATOM    562  O   LYS    67      -4.453  -1.892  19.140  1.00 90.17           O  
ATOM    563  CB  LYS    67      -5.024  -4.648  20.780  1.00 90.17           C  
ATOM    564  CG  LYS    67      -6.172  -5.564  21.178  1.00 90.17           C  
ATOM    565  CD  LYS    67      -6.118  -5.917  22.659  1.00 90.17           C  
ATOM    566  CE  LYS    67      -7.229  -6.883  23.046  1.00 90.17           C  
ATOM    567  NZ  LYS    67      -7.134  -7.292  24.480  1.00 90.17           N  
ATOM    568  N   SER    68      -2.855  -3.482  18.781  1.00 88.88           N  
ATOM    569  CA  SER    68      -1.808  -2.489  18.567  1.00 88.88           C  
ATOM    570  C   SER    68      -1.718  -2.087  17.098  1.00 88.88           C  
ATOM    571  O   SER    68      -2.265  -2.769  16.228  1.00 88.88           O  
ATOM    572  CB  SER    68      -0.456  -3.023  19.041  1.00 88.88           C  
ATOM    573  OG  SER    68      -0.112  -4.209  18.344  1.00 88.88           O  
ATOM    574  N   SER    69      -1.022  -0.973  16.879  1.00 88.76           N  
ATOM    575  CA  SER    69      -0.782  -0.495  15.521  1.00 88.76           C  
ATOM    576  C   SER    69       0.237  -1.369  14.799  1.00 88.76           C  
ATOM    577  O   SER    69       1.121  -1.952  15.431  1.00 88.76           O  
ATOM    578  CB  SER    69      -0.299   0.956  15.541  1.00 88.76           C  
ATOM    579  OG  SER    69       0.977   1.053  16.150  1.00 88.76           O  
ATOM    580  N   GLN    70       0.075  -1.383  13.455  1.00 87.61           N  
ATOM    581  CA  GLN    70       1.022  -2.079  12.591  1.00 87.61           C  
ATOM    582  C   GLN    70       1.617  -1.133  11.552  1.00 87.61           C  
ATOM    583  O   GLN    70       0.946  -0.207  11.092  1.00 87.61           O  
ATOM    584  CB  GLN    70       0.348  -3.263  11.898  1.00 87.61           C  
ATOM    585  CG  GLN    70      -0.203  -4.307  12.860  1.00 87.61           C  
ATOM    586  CD  GLN    70       0.886  -5.031  13.627  1.00 87.61           C  
ATOM    587  OE1 GLN    70       1.852  -5.530  13.040  1.00 87.61           O  
ATOM    588  NE2 GLN    70       0.740  -5.096  14.946  1.00 87.61           N  
ATOM    589  N   LYS    71       2.870  -1.380  11.225  1.00 89.00           N  
ATOM    590  CA  LYS    71       3.568  -0.533  10.264  1.00 89.00           C  
ATOM    591  C   LYS    71       3.648  -1.204   8.896  1.00 89.00           C  
ATOM    592  O   LYS    71       3.939  -2.398   8.800  1.00 89.00           O  
ATOM    593  CB  LYS    71       4.974  -0.197  10.766  1.00 89.00           C  
ATOM    594  CG  LYS    71       4.994   0.669  12.017  1.00 89.00           C  
ATOM    595  CD  LYS    71       6.418   0.971  12.465  1.00 89.00           C  
ATOM    596  CE  LYS    71       6.439   1.785  13.751  1.00 89.00           C  
ATOM    597  NZ  LYS    71       7.834   2.053  14.214  1.00 89.00           N  
ATOM    598  N   ILE    72       3.347  -0.455   7.934  1.00 89.14           N  
ATOM    599  CA  ILE    72       3.428  -0.912   6.551  1.00 89.14           C  
ATOM    600  C   ILE    72       4.372  -0.008   5.762  1.00 89.14           C  
ATOM    601  O   ILE    72       4.354   1.214   5.928  1.00 89.14           O  
ATOM    602  CB  ILE    72       2.035  -0.945   5.884  1.00 89.14           C  
ATOM    603  CG1 ILE    72       1.090  -1.865   6.665  1.00 89.14           C  
ATOM    604  CG2 ILE    72       2.146  -1.388   4.422  1.00 89.14           C  
ATOM    605  CD1 ILE    72      -0.372  -1.741   6.258  1.00 89.14           C  
ATOM    606  N   ASN    73       5.218  -0.582   4.994  1.00 88.75           N  
ATOM    607  CA  ASN    73       6.125   0.103   4.080  1.00 88.75           C  
ATOM    608  C   ASN    73       5.822  -0.244   2.625  1.00 88.75           C  
ATOM    609  O   ASN    73       5.542  -1.400   2.304  1.00 88.75           O  
ATOM    610  CB  ASN    73       7.580  -0.232   4.414  1.00 88.75           C  
ATOM    611  CG  ASN    73       8.559   0.760   3.819  1.00 88.75           C  
ATOM    612  OD1 ASN    73       8.308   1.340   2.759  1.00 88.75           O  
ATOM    613  ND2 ASN    73       9.683   0.963   4.496  1.00 88.75           N  
ATOM    614  N   LEU    74       5.874   0.762   1.810  1.00 89.58           N  
ATOM    615  CA  LEU    74       5.640   0.579   0.382  1.00 89.58           C  
ATOM    616  C   LEU    74       6.891   0.919  -0.422  1.00 89.58           C  
ATOM    617  O   LEU    74       7.610   1.864  -0.089  1.00 89.58           O  
ATOM    618  CB  LEU    74       4.468   1.445  -0.085  1.00 89.58           C  
ATOM    619  CG  LEU    74       3.097   1.103   0.499  1.00 89.58           C  
ATOM    620  CD1 LEU    74       2.106   2.228   0.220  1.00 89.58           C  
ATOM    621  CD2 LEU    74       2.587  -0.218  -0.068  1.00 89.58           C  
ATOM    622  N   SER    75       7.133   0.121  -1.439  1.00 88.42           N  
ATOM    623  CA  SER    75       8.274   0.404  -2.304  1.00 88.42           C  
ATOM    624  C   SER    75       7.950   0.100  -3.763  1.00 88.42           C  
ATOM    625  O   SER    75       7.167  -0.807  -4.055  1.00 88.42           O  
ATOM    626  CB  SER    75       9.494  -0.407  -1.865  1.00 88.42           C  
ATOM    627  OG  SER    75       9.280  -1.792  -2.074  1.00 88.42           O  
ATOM    628  N   ILE    76       8.430   0.916  -4.607  1.00 89.35           N  
ATOM    629  CA  ILE    76       8.351   0.724  -6.051  1.00 89.35           C  
ATOM    630  C   ILE    76       9.753   0.769  -6.655  1.00 89.35           C  
ATOM    631  O   ILE    76      10.606   1.537  -6.204  1.00 89.35           O  
ATOM    632  CB  ILE    76       7.448   1.788  -6.715  1.00 89.35           C  
ATOM    633  CG1 ILE    76       6.057   1.785  -6.070  1.00 89.35           C  
ATOM    634  CG2 ILE    76       7.352   1.550  -8.224  1.00 89.35           C  
ATOM    635  CD1 ILE    76       5.199   2.986  -6.442  1.00 89.35           C  
ATOM    636  N   GLN    77       9.953  -0.098  -7.556  1.00 87.77           N  
ATOM    637  CA  GLN    77      11.243  -0.151  -8.235  1.00 87.77           C  
ATOM    638  C   GLN    77      11.086   0.091  -9.734  1.00 87.77           C  
ATOM    639  O   GLN    77      10.221  -0.507 -10.377  1.00 87.77           O  
ATOM    640  CB  GLN    77      11.925  -1.498  -7.989  1.00 87.77           C  
ATOM    641  CG  GLN    77      13.360  -1.562  -8.494  1.00 87.77           C  
ATOM    642  CD  GLN    77      14.075  -2.832  -8.072  1.00 87.77           C  
ATOM    643  OE1 GLN    77      13.464  -3.746  -7.509  1.00 87.77           O  
ATOM    644  NE2 GLN    77      15.374  -2.898  -8.340  1.00 87.77           N  
ATOM    645  N   SER    78      11.872   1.008 -10.238  1.00 84.10           N  
ATOM    646  CA  SER    78      11.897   1.257 -11.676  1.00 84.10           C  
ATOM    647  C   SER    78      13.017   0.475 -12.353  1.00 84.10           C  
ATOM    648  O   SER    78      13.864  -0.116 -11.680  1.00 84.10           O  
ATOM    649  CB  SER    78      12.065   2.751 -11.958  1.00 84.10           C  
ATOM    650  OG  SER    78      13.390   3.169 -11.680  1.00 84.10           O  
ATOM    651  N   LYS    79      13.002   0.305 -13.604  1.00 78.21           N  
ATOM    652  CA  LYS    79      13.986  -0.443 -14.381  1.00 78.21           C  
ATOM    653  C   LYS    79      15.396   0.092 -14.143  1.00 78.21           C  
ATOM    654  O   LYS    79      16.374  -0.649 -14.259  1.00 78.21           O  
ATOM    655  CB  LYS    79      13.649  -0.386 -15.872  1.00 78.21           C  
ATOM    656  CG  LYS    79      12.636  -1.431 -16.317  1.00 78.21           C  
ATOM    657  CD  LYS    79      12.445  -1.416 -17.828  1.00 78.21           C  
ATOM    658  CE  LYS    79      11.371  -2.403 -18.266  1.00 78.21           C  
ATOM    659  NZ  LYS    79      11.155  -2.366 -19.743  1.00 78.21           N  
ATOM    660  N   ASN    80      15.499   1.369 -13.870  1.00 72.70           N  
ATOM    661  CA  ASN    80      16.827   1.919 -13.618  1.00 72.70           C  
ATOM    662  C   ASN    80      17.310   1.595 -12.207  1.00 72.70           C  
ATOM    663  O   ASN    80      18.262   2.205 -11.717  1.00 72.70           O  
ATOM    664  CB  ASN    80      16.834   3.432 -13.848  1.00 72.70           C  
ATOM    665  CG  ASN    80      16.496   3.807 -15.278  1.00 72.70           C  
ATOM    666  OD1 ASN    80      16.638   2.994 -16.196  1.00 72.70           O  
ATOM    667  ND2 ASN    80      16.046   5.040 -15.476  1.00 72.70           N  
ATOM    668  N   MET    81      16.491   0.743 -11.506  1.00 71.80           N  
ATOM    669  CA  MET    81      16.855   0.120 -10.236  1.00 71.80           C  
ATOM    670  C   MET    81      16.685   1.100  -9.080  1.00 71.80           C  
ATOM    671  O   MET    81      17.359   0.980  -8.056  1.00 71.80           O  
ATOM    672  CB  MET    81      18.296  -0.392 -10.281  1.00 71.80           C  
ATOM    673  CG  MET    81      18.501  -1.563 -11.228  1.00 71.80           C  
ATOM    674  SD  MET    81      19.974  -2.568 -10.793  1.00 71.80           S  
ATOM    675  CE  MET    81      21.289  -1.357 -11.096  1.00 71.80           C  
ATOM    676  N   PHE    82      16.099   2.265  -9.354  1.00 78.67           N  
ATOM    677  CA  PHE    82      15.782   3.136  -8.228  1.00 78.67           C  
ATOM    678  C   PHE    82      14.629   2.566  -7.410  1.00 78.67           C  
ATOM    679  O   PHE    82      13.609   2.155  -7.968  1.00 78.67           O  
ATOM    680  CB  PHE    82      15.433   4.544  -8.717  1.00 78.67           C  
ATOM    681  CG  PHE    82      16.606   5.300  -9.281  1.00 78.67           C  
ATOM    682  CD1 PHE    82      17.603   5.789  -8.444  1.00 78.67           C  
ATOM    683  CD2 PHE    82      16.713   5.521 -10.648  1.00 78.67           C  
ATOM    684  CE1 PHE    82      18.690   6.488  -8.963  1.00 78.67           C  
ATOM    685  CE2 PHE    82      17.797   6.219 -11.174  1.00 78.67           C  
ATOM    686  CZ  PHE    82      18.784   6.703 -10.329  1.00 78.67           C  
ATOM    687  N   GLU    83      14.977   2.363  -6.216  1.00 87.49           N  
ATOM    688  CA  GLU    83      13.916   1.989  -5.285  1.00 87.49           C  
ATOM    689  C   GLU    83      13.357   3.213  -4.566  1.00 87.49           C  
ATOM    690  O   GLU    83      14.109   3.988  -3.972  1.00 87.49           O  
ATOM    691  CB  GLU    83      14.428   0.969  -4.266  1.00 87.49           C  
ATOM    692  CG  GLU    83      13.346   0.417  -3.350  1.00 87.49           C  
ATOM    693  CD  GLU    83      13.865  -0.616  -2.362  1.00 87.49           C  
ATOM    694  OE1 GLU    83      13.050  -1.204  -1.615  1.00 87.49           O  
ATOM    695  OE2 GLU    83      15.096  -0.839  -2.334  1.00 87.49           O  
ATOM    696  N   PHE    84      12.135   3.460  -4.717  1.00 91.21           N  
ATOM    697  CA  PHE    84      11.437   4.561  -4.064  1.00 91.21           C  
ATOM    698  C   PHE    84      10.652   4.065  -2.856  1.00 91.21           C  
ATOM    699  O   PHE    84       9.952   3.054  -2.937  1.00 91.21           O  
ATOM    700  CB  PHE    84      10.497   5.263  -5.049  1.00 91.21           C  
ATOM    701  CG  PHE    84      11.203   5.889  -6.221  1.00 91.21           C  
ATOM    702  CD1 PHE    84      11.484   7.249  -6.235  1.00 91.21           C  
ATOM    703  CD2 PHE    84      11.584   5.117  -7.310  1.00 91.21           C  
ATOM    704  CE1 PHE    84      12.138   7.832  -7.318  1.00 91.21           C  
ATOM    705  CE2 PHE    84      12.237   5.692  -8.397  1.00 91.21           C  
ATOM    706  CZ  PHE    84      12.512   7.050  -8.399  1.00 91.21           C  
ATOM    707  N   ARG    85      10.819   4.765  -1.767  1.00 91.48           N  
ATOM    708  CA  ARG    85      10.169   4.447  -0.500  1.00 91.48           C  
ATOM    709  C   ARG    85       9.430   5.659   0.057  1.00 91.48           C  
ATOM    710  O   ARG    85       9.574   6.770  -0.457  1.00 91.48           O  
ATOM    711  CB  ARG    85      11.194   3.945   0.520  1.00 91.48           C  
ATOM    712  CG  ARG    85      11.934   2.691   0.083  1.00 91.48           C  
ATOM    713  CD  ARG    85      12.995   2.280   1.095  1.00 91.48           C  
ATOM    714  NE  ARG    85      13.795   1.159   0.612  1.00 91.48           N  
ATOM    715  CZ  ARG    85      14.087   0.074   1.324  1.00 91.48           C  
ATOM    716  NH1 ARG    85      13.647  -0.058   2.570  1.00 91.48           N  
ATOM    717  NH2 ARG    85      14.823  -0.886   0.786  1.00 91.48           N  
ATOM    718  N   LEU    86       8.587   5.465   0.996  1.00 92.03           N  
ATOM    719  CA  LEU    86       7.830   6.537   1.633  1.00 92.03           C  
ATOM    720  C   LEU    86       8.765   7.557   2.273  1.00 92.03           C  
ATOM    721  O   LEU    86       9.680   7.189   3.012  1.00 92.03           O  
ATOM    722  CB  LEU    86       6.878   5.967   2.688  1.00 92.03           C  
ATOM    723  CG  LEU    86       5.733   5.096   2.168  1.00 92.03           C  
ATOM    724  CD1 LEU    86       5.036   4.390   3.327  1.00 92.03           C  
ATOM    725  CD2 LEU    86       4.739   5.937   1.373  1.00 92.03           C  
ATOM    726  N   LYS    87       8.551   8.723   1.896  1.00 92.39           N  
ATOM    727  CA  LYS    87       9.329   9.848   2.406  1.00 92.39           C  
ATOM    728  C   LYS    87       8.867  10.247   3.805  1.00 92.39           C  
ATOM    729  O   LYS    87       7.673  10.450   4.036  1.00 92.39           O  
ATOM    730  CB  LYS    87       9.227  11.045   1.459  1.00 92.39           C  
ATOM    731  CG  LYS    87      10.036  12.255   1.901  1.00 92.39           C  
ATOM    732  CD  LYS    87       9.816  13.444   0.975  1.00 92.39           C  
ATOM    733  CE  LYS    87      10.599  14.665   1.435  1.00 92.39           C  
ATOM    734  NZ  LYS    87      10.364  15.842   0.545  1.00 92.39           N  
ATOM    735  N   GLU    88       9.792  10.391   4.773  1.00 92.89           N  
ATOM    736  CA  GLU    88       9.491  10.839   6.129  1.00 92.89           C  
ATOM    737  C   GLU    88       8.746  12.171   6.117  1.00 92.89           C  
ATOM    738  O   GLU    88       9.123  13.092   5.388  1.00 92.89           O  
ATOM    739  CB  GLU    88      10.775  10.962   6.954  1.00 92.89           C  
ATOM    740  CG  GLU    88      10.535  11.281   8.422  1.00 92.89           C  
ATOM    741  CD  GLU    88       9.933  10.120   9.198  1.00 92.89           C  
ATOM    742  OE1 GLU    88       9.379  10.347  10.297  1.00 92.89           O  
ATOM    743  OE2 GLU    88      10.017   8.974   8.702  1.00 92.89           O  
ATOM    744  N   GLY    89       7.576  12.175   6.857  1.00 92.21           N  
ATOM    745  CA  GLY    89       6.836  13.414   7.033  1.00 92.21           C  
ATOM    746  C   GLY    89       5.743  13.609   5.999  1.00 92.21           C  
ATOM    747  O   GLY    89       4.931  14.530   6.111  1.00 92.21           O  
ATOM    748  N   SER    90       5.815  12.772   4.926  1.00 91.68           N  
ATOM    749  CA  SER    90       4.763  12.865   3.919  1.00 91.68           C  
ATOM    750  C   SER    90       3.404  12.496   4.504  1.00 91.68           C  
ATOM    751  O   SER    90       3.323  11.717   5.456  1.00 91.68           O  
ATOM    752  CB  SER    90       5.079  11.958   2.729  1.00 91.68           C  
ATOM    753  OG  SER    90       6.264  12.379   2.076  1.00 91.68           O  
ATOM    754  N   GLU    91       2.369  13.072   3.924  1.00 91.87           N  
ATOM    755  CA  GLU    91       1.006  12.850   4.398  1.00 91.87           C  
ATOM    756  C   GLU    91       0.400  11.598   3.771  1.00 91.87           C  
ATOM    757  O   GLU    91       0.643  11.304   2.599  1.00 91.87           O  
ATOM    758  CB  GLU    91       0.127  14.067   4.096  1.00 91.87           C  
ATOM    759  CG  GLU    91       0.325  15.224   5.065  1.00 91.87           C  
ATOM    760  CD  GLU    91      -0.658  16.364   4.847  1.00 91.87           C  
ATOM    761  OE1 GLU    91      -0.607  17.361   5.601  1.00 91.87           O  
ATOM    762  OE2 GLU    91      -1.485  16.258   3.915  1.00 91.87           O  
ATOM    763  N   VAL    92      -0.289  10.864   4.537  1.00 92.24           N  
ATOM    764  CA  VAL    92      -1.093   9.729   4.095  1.00 92.24           C  
ATOM    765  C   VAL    92      -2.515   9.862   4.636  1.00 92.24           C  
ATOM    766  O   VAL    92      -2.726  10.423   5.713  1.00 92.24           O  
ATOM    767  CB  VAL    92      -0.475   8.386   4.545  1.00 92.24           C  
ATOM    768  CG1 VAL    92       0.848   8.133   3.825  1.00 92.24           C  
ATOM    769  CG2 VAL    92      -0.274   8.373   6.060  1.00 92.24           C  
ATOM    770  N   PHE    93      -3.411   9.392   3.907  1.00 92.89           N  
ATOM    771  CA  PHE    93      -4.808   9.514   4.306  1.00 92.89           C  
ATOM    772  C   PHE    93      -5.402   8.147   4.622  1.00 92.89           C  
ATOM    773  O   PHE    93      -5.262   7.206   3.837  1.00 92.89           O  
ATOM    774  CB  PHE    93      -5.624  10.199   3.205  1.00 92.89           C  
ATOM    775  CG  PHE    93      -5.251  11.640   2.982  1.00 92.89           C  
ATOM    776  CD1 PHE    93      -5.873  12.653   3.701  1.00 92.89           C  
ATOM    777  CD2 PHE    93      -4.279  11.981   2.051  1.00 92.89           C  
ATOM    778  CE1 PHE    93      -5.530  13.988   3.496  1.00 92.89           C  
ATOM    779  CE2 PHE    93      -3.931  13.312   1.840  1.00 92.89           C  
ATOM    780  CZ  PHE    93      -4.558  14.314   2.563  1.00 92.89           C  
ATOM    781  N   LEU    94      -5.902   8.016   5.767  1.00 93.28           N  
ATOM    782  CA  LEU    94      -6.609   6.817   6.203  1.00 93.28           C  
ATOM    783  C   LEU    94      -8.103   7.090   6.348  1.00 93.28           C  
ATOM    784  O   LEU    94      -8.501   8.075   6.973  1.00 93.28           O  
ATOM    785  CB  LEU    94      -6.040   6.312   7.531  1.00 93.28           C  
ATOM    786  CG  LEU    94      -4.626   5.730   7.485  1.00 93.28           C  
ATOM    787  CD1 LEU    94      -3.591   6.842   7.612  1.00 93.28           C  
ATOM    788  CD2 LEU    94      -4.440   4.690   8.585  1.00 93.28           C  
ATOM    789  N   GLU    95      -8.893   6.366   5.717  1.00 93.71           N  
ATOM    790  CA  GLU    95     -10.348   6.455   5.796  1.00 93.71           C  
ATOM    791  C   GLU    95     -10.945   5.198   6.423  1.00 93.71           C  
ATOM    792  O   GLU    95     -10.950   4.132   5.804  1.00 93.71           O  
ATOM    793  CB  GLU    95     -10.949   6.686   4.407  1.00 93.71           C  
ATOM    794  CG  GLU    95     -12.457   6.890   4.416  1.00 93.71           C  
ATOM    795  CD  GLU    95     -13.051   7.033   3.023  1.00 93.71           C  
ATOM    796  OE1 GLU    95     -14.292   6.951   2.882  1.00 93.71           O  
ATOM    797  OE2 GLU    95     -12.269   7.227   2.066  1.00 93.71           O  
ATOM    798  N   GLY    96     -11.294   5.272   7.679  1.00 87.90           N  
ATOM    799  CA  GLY    96     -11.984   4.195   8.372  1.00 87.90           C  
ATOM    800  C   GLY    96     -13.481   4.417   8.477  1.00 87.90           C  
ATOM    801  O   GLY    96     -14.074   5.094   7.635  1.00 87.90           O  
ATOM    802  N   LYS    97     -14.114   3.617   9.352  1.00 81.85           N  
ATOM    803  CA  LYS    97     -15.544   3.784   9.597  1.00 81.85           C  
ATOM    804  C   LYS    97     -15.852   5.182  10.124  1.00 81.85           C  
ATOM    805  O   LYS    97     -15.606   5.478  11.296  1.00 81.85           O  
ATOM    806  CB  LYS    97     -16.046   2.729  10.584  1.00 81.85           C  
ATOM    807  CG  LYS    97     -16.055   1.313  10.026  1.00 81.85           C  
ATOM    808  CD  LYS    97     -16.634   0.321  11.027  1.00 81.85           C  
ATOM    809  CE  LYS    97     -16.607  -1.101  10.485  1.00 81.85           C  
ATOM    810  NZ  LYS    97     -17.127  -2.084  11.483  1.00 81.85           N  
ATOM    811  N   ASN    98     -16.007   6.148   9.335  1.00 70.71           N  
ATOM    812  CA  ASN    98     -16.561   7.456   9.670  1.00 70.71           C  
ATOM    813  C   ASN    98     -15.462   8.466   9.988  1.00 70.71           C  
ATOM    814  O   ASN    98     -15.735   9.539  10.527  1.00 70.71           O  
ATOM    815  CB  ASN    98     -17.533   7.342  10.847  1.00 70.71           C  
ATOM    816  CG  ASN    98     -18.754   6.506  10.516  1.00 70.71           C  
ATOM    817  OD1 ASN    98     -19.208   6.475   9.369  1.00 70.71           O  
ATOM    818  ND2 ASN    98     -19.294   5.823  11.519  1.00 70.71           N  
ATOM    819  N   ILE    99     -14.303   7.964   9.964  1.00 73.14           N  
ATOM    820  CA  ILE    99     -13.247   8.918  10.285  1.00 73.14           C  
ATOM    821  C   ILE    99     -12.212   8.939   9.162  1.00 73.14           C  
ATOM    822  O   ILE    99     -11.832   7.889   8.640  1.00 73.14           O  
ATOM    823  CB  ILE    99     -12.570   8.579  11.632  1.00 73.14           C  
ATOM    824  CG1 ILE    99     -13.591   8.646  12.774  1.00 73.14           C  
ATOM    825  CG2 ILE    99     -11.390   9.520  11.895  1.00 73.14           C  
ATOM    826  CD1 ILE    99     -13.080   8.084  14.094  1.00 73.14           C  
ATOM    827  N   ILE   100     -11.997  10.118   8.697  1.00 75.38           N  
ATOM    828  CA  ILE   100     -10.868  10.334   7.798  1.00 75.38           C  
ATOM    829  C   ILE   100      -9.781  11.131   8.516  1.00 75.38           C  
ATOM    830  O   ILE   100     -10.056  12.181   9.100  1.00 75.38           O  
ATOM    831  CB  ILE   100     -11.305  11.065   6.509  1.00 75.38           C  
ATOM    832  CG1 ILE   100     -12.390  10.264   5.782  1.00 75.38           C  
ATOM    833  CG2 ILE   100     -10.101  11.312   5.594  1.00 75.38           C  
ATOM    834  CD1 ILE   100     -12.993  10.984   4.583  1.00 75.38           C  
ATOM    835  N   TYR   101      -8.696  10.566   8.623  1.00 80.89           N  
ATOM    836  CA  TYR   101      -7.656  11.434   9.166  1.00 80.89           C  
ATOM    837  C   TYR   101      -6.353  11.274   8.392  1.00 80.89           C  
ATOM    838  O   TYR   101      -6.226  10.374   7.557  1.00 80.89           O  
ATOM    839  CB  TYR   101      -7.423  11.130  10.649  1.00 80.89           C  
ATOM    840  CG  TYR   101      -6.809   9.775  10.902  1.00 80.89           C  
ATOM    841  CD1 TYR   101      -7.605   8.638  11.022  1.00 80.89           C  
ATOM    842  CD2 TYR   101      -5.431   9.628  11.022  1.00 80.89           C  
ATOM    843  CE1 TYR   101      -7.043   7.388  11.257  1.00 80.89           C  
ATOM    844  CE2 TYR   101      -4.858   8.383  11.257  1.00 80.89           C  
ATOM    845  CZ  TYR   101      -5.671   7.270  11.373  1.00 80.89           C  
ATOM    846  OH  TYR   101      -5.109   6.034  11.605  1.00 80.89           O  
ATOM    847  N   SER   102      -5.551  12.310   8.302  1.00 82.77           N  
ATOM    848  CA  SER   102      -4.218  12.301   7.709  1.00 82.77           C  
ATOM    849  C   SER   102      -3.145  12.063   8.766  1.00 82.77           C  
ATOM    850  O   SER   102      -3.321  12.427   9.930  1.00 82.77           O  
ATOM    851  CB  SER   102      -3.945  13.618   6.981  1.00 82.77           C  
ATOM    852  OG  SER   102      -3.718  14.666   7.907  1.00 82.77           O  
ATOM    853  N   ASP   103      -2.288  11.224   8.378  1.00 83.70           N  
ATOM    854  CA  ASP   103      -1.122  10.957   9.214  1.00 83.70           C  
ATOM    855  C   ASP   103       0.173  11.168   8.434  1.00 83.70           C  
ATOM    856  O   ASP   103       0.147  11.363   7.218  1.00 83.70           O  
ATOM    857  CB  ASP   103      -1.175   9.532   9.770  1.00 83.70           C  
ATOM    858  CG  ASP   103      -0.475   9.392  11.110  1.00 83.70           C  
ATOM    859  OD1 ASP   103       0.204  10.346  11.546  1.00 83.70           O  
ATOM    860  OD2 ASP   103      -0.602   8.316  11.734  1.00 83.70           O  
ATOM    861  N   LYS   104       1.230  11.373   9.219  1.00 91.39           N  
ATOM    862  CA  LYS   104       2.531  11.530   8.577  1.00 91.39           C  
ATOM    863  C   LYS   104       3.318  10.223   8.601  1.00 91.39           C  
ATOM    864  O   LYS   104       3.180   9.427   9.532  1.00 91.39           O  
ATOM    865  CB  LYS   104       3.335  12.640   9.257  1.00 91.39           C  
ATOM    866  CG  LYS   104       2.745  14.031   9.077  1.00 91.39           C  
ATOM    867  CD  LYS   104       3.665  15.105   9.643  1.00 91.39           C  
ATOM    868  CE  LYS   104       3.112  16.503   9.396  1.00 91.39           C  
ATOM    869  NZ  LYS   104       4.004  17.559   9.961  1.00 91.39           N  
ATOM    870  N   ILE   105       3.994  10.046   7.583  1.00 90.98           N  
ATOM    871  CA  ILE   105       4.901   8.906   7.497  1.00 90.98           C  
ATOM    872  C   ILE   105       6.041   9.078   8.498  1.00 90.98           C  
ATOM    873  O   ILE   105       6.658  10.143   8.569  1.00 90.98           O  
ATOM    874  CB  ILE   105       5.463   8.738   6.068  1.00 90.98           C  
ATOM    875  CG1 ILE   105       4.325   8.483   5.073  1.00 90.98           C  
ATOM    876  CG2 ILE   105       6.493   7.605   6.023  1.00 90.98           C  
ATOM    877  CD1 ILE   105       3.592   7.166   5.294  1.00 90.98           C  
ATOM    878  N   LYS   106       6.251   8.074   9.340  1.00 88.54           N  
ATOM    879  CA  LYS   106       7.329   8.023  10.324  1.00 88.54           C  
ATOM    880  C   LYS   106       8.181   6.770  10.141  1.00 88.54           C  
ATOM    881  O   LYS   106       7.651   5.661  10.049  1.00 88.54           O  
ATOM    882  CB  LYS   106       6.763   8.070  11.744  1.00 88.54           C  
ATOM    883  CG  LYS   106       6.038   9.365  12.079  1.00 88.54           C  
ATOM    884  CD  LYS   106       5.473   9.339  13.493  1.00 88.54           C  
ATOM    885  CE  LYS   106       4.651  10.586  13.790  1.00 88.54           C  
ATOM    886  NZ  LYS   106       4.052  10.542  15.158  1.00 88.54           N  
ATOM    887  N   GLU   107       9.434   7.077   9.956  1.00 86.86           N  
ATOM    888  CA  GLU   107      10.412   6.008   9.774  1.00 86.86           C  
ATOM    889  C   GLU   107      10.121   5.203   8.511  1.00 86.86           C  
ATOM    890  O   GLU   107      10.129   3.970   8.539  1.00 86.86           O  
ATOM    891  CB  GLU   107      10.432   5.084  10.994  1.00 86.86           C  
ATOM    892  CG  GLU   107      10.836   5.780  12.286  1.00 86.86           C  
ATOM    893  CD  GLU   107      10.772   4.871  13.503  1.00 86.86           C  
ATOM    894  OE1 GLU   107      11.155   5.311  14.610  1.00 86.86           O  
ATOM    895  OE2 GLU   107      10.336   3.708  13.347  1.00 86.86           O  
ATOM    896  N   GLY   108       9.540   5.890   7.554  1.00 88.46           N  
ATOM    897  CA  GLY   108       9.305   5.269   6.260  1.00 88.46           C  
ATOM    898  C   GLY   108       8.099   4.348   6.250  1.00 88.46           C  
ATOM    899  O   GLY   108       7.971   3.493   5.371  1.00 88.46           O  
ATOM    900  N   CYS   109       7.288   4.413   7.305  1.00 90.77           N  
ATOM    901  CA  CYS   109       6.170   3.481   7.401  1.00 90.77           C  
ATOM    902  C   CYS   109       4.861   4.223   7.646  1.00 90.77           C  
ATOM    903  O   CYS   109       4.853   5.288   8.266  1.00 90.77           O  
ATOM    904  CB  CYS   109       6.410   2.470   8.522  1.00 90.77           C  
ATOM    905  SG  CYS   109       7.844   1.407   8.248  1.00 90.77           S  
ATOM    906  N   ILE   110       3.860   3.704   7.116  1.00 92.23           N  
ATOM    907  CA  ILE   110       2.497   4.086   7.468  1.00 92.23           C  
ATOM    908  C   ILE   110       2.051   3.321   8.712  1.00 92.23           C  
ATOM    909  O   ILE   110       2.142   2.092   8.758  1.00 92.23           O  
ATOM    910  CB  ILE   110       1.519   3.826   6.300  1.00 92.23           C  
ATOM    911  CG1 ILE   110       1.992   4.553   5.036  1.00 92.23           C  
ATOM    912  CG2 ILE   110       0.098   4.255   6.679  1.00 92.23           C  
ATOM    913  CD1 ILE   110       1.339   4.054   3.754  1.00 92.23           C  
ATOM    914  N   GLU   111       1.672   3.981   9.721  1.00 91.06           N  
ATOM    915  CA  GLU   111       1.141   3.332  10.916  1.00 91.06           C  
ATOM    916  C   GLU   111      -0.364   3.105  10.798  1.00 91.06           C  
ATOM    917  O   GLU   111      -1.136   4.062  10.703  1.00 91.06           O  
ATOM    918  CB  GLU   111       1.451   4.164  12.163  1.00 91.06           C  
ATOM    919  CG  GLU   111       1.156   3.445  13.471  1.00 91.06           C  
ATOM    920  CD  GLU   111       1.726   4.157  14.688  1.00 91.06           C  
ATOM    921  OE1 GLU   111       1.417   3.747  15.830  1.00 91.06           O  
ATOM    922  OE2 GLU   111       2.486   5.132  14.498  1.00 91.06           O  
ATOM    923  N   VAL   112      -0.786   1.856  10.783  1.00 91.67           N  
ATOM    924  CA  VAL   112      -2.192   1.467  10.763  1.00 91.67           C  
ATOM    925  C   VAL   112      -2.672   1.189  12.186  1.00 91.67           C  
ATOM    926  O   VAL   112      -2.247   0.215  12.811  1.00 91.67           O  
ATOM    927  CB  VAL   112      -2.426   0.228   9.870  1.00 91.67           C  
ATOM    928  CG1 VAL   112      -3.914  -0.110   9.793  1.00 91.67           C  
ATOM    929  CG2 VAL   112      -1.856   0.464   8.472  1.00 91.67           C  
ATOM    930  N   PRO   113      -3.539   2.009  12.710  1.00 90.72           N  
ATOM    931  CA  PRO   113      -3.978   1.833  14.097  1.00 90.72           C  
ATOM    932  C   PRO   113      -4.610   0.465  14.346  1.00 90.72           C  
ATOM    933  O   PRO   113      -5.183  -0.130  13.430  1.00 90.72           O  
ATOM    934  CB  PRO   113      -5.005   2.952  14.286  1.00 90.72           C  
ATOM    935  CG  PRO   113      -4.699   3.938  13.206  1.00 90.72           C  
ATOM    936  CD  PRO   113      -4.101   3.202  12.042  1.00 90.72           C  
ATOM    937  N   GLY   114      -4.524   0.029  15.661  1.00 90.47           N  
ATOM    938  CA  GLY   114      -5.189  -1.203  16.055  1.00 90.47           C  
ATOM    939  C   GLY   114      -6.681  -1.190  15.779  1.00 90.47           C  
ATOM    940  O   GLY   114      -7.344  -0.170  15.973  1.00 90.47           O  
ATOM    941  N   GLU   115      -7.136  -2.252  15.148  1.00 91.27           N  
ATOM    942  CA  GLU   115      -8.548  -2.494  14.864  1.00 91.27           C  
ATOM    943  C   GLU   115      -9.048  -1.586  13.744  1.00 91.27           C  
ATOM    944  O   GLU   115     -10.249  -1.330  13.635  1.00 91.27           O  
ATOM    945  CB  GLU   115      -9.393  -2.289  16.124  1.00 91.27           C  
ATOM    946  CG  GLU   115      -9.056  -3.253  17.253  1.00 91.27           C  
ATOM    947  CD  GLU   115      -9.944  -3.079  18.475  1.00 91.27           C  
ATOM    948  OE1 GLU   115     -10.066  -4.032  19.278  1.00 91.27           O  
ATOM    949  OE2 GLU   115     -10.524  -1.981  18.630  1.00 91.27           O  
ATOM    950  N   PHE   116      -8.087  -0.946  13.090  1.00 92.27           N  
ATOM    951  CA  PHE   116      -8.439  -0.140  11.928  1.00 92.27           C  
ATOM    952  C   PHE   116      -8.958  -1.019  10.796  1.00 92.27           C  
ATOM    953  O   PHE   116      -8.410  -2.092  10.535  1.00 92.27           O  
ATOM    954  CB  PHE   116      -7.232   0.673  11.450  1.00 92.27           C  
ATOM    955  CG  PHE   116      -7.494   1.474  10.203  1.00 92.27           C  
ATOM    956  CD1 PHE   116      -7.112   0.992   8.957  1.00 92.27           C  
ATOM    957  CD2 PHE   116      -8.124   2.710  10.277  1.00 92.27           C  
ATOM    958  CE1 PHE   116      -7.353   1.732   7.801  1.00 92.27           C  
ATOM    959  CE2 PHE   116      -8.369   3.454   9.127  1.00 92.27           C  
ATOM    960  CZ  PHE   116      -7.982   2.964   7.890  1.00 92.27           C  
ATOM    961  N   GLU   117     -10.089  -0.685  10.296  1.00 94.41           N  
ATOM    962  CA  GLU   117     -10.618  -1.247   9.057  1.00 94.41           C  
ATOM    963  C   GLU   117     -11.015  -0.147   8.078  1.00 94.41           C  
ATOM    964  O   GLU   117     -11.904   0.657   8.366  1.00 94.41           O  
ATOM    965  CB  GLU   117     -11.818  -2.153   9.347  1.00 94.41           C  
ATOM    966  CG  GLU   117     -12.364  -2.862   8.117  1.00 94.41           C  
ATOM    967  CD  GLU   117     -13.452  -3.874   8.441  1.00 94.41           C  
ATOM    968  OE1 GLU   117     -13.946  -4.552   7.512  1.00 94.41           O  
ATOM    969  OE2 GLU   117     -13.814  -3.988   9.633  1.00 94.41           O  
ATOM    970  N   GLY   118     -10.280  -0.085   6.998  1.00 94.54           N  
ATOM    971  CA  GLY   118     -10.621   0.963   6.049  1.00 94.54           C  
ATOM    972  C   GLY   118      -9.658   1.045   4.879  1.00 94.54           C  
ATOM    973  O   GLY   118      -9.165   0.022   4.401  1.00 94.54           O  
ATOM    974  N   LYS   119      -9.521   2.281   4.349  1.00 94.68           N  
ATOM    975  CA  LYS   119      -8.753   2.550   3.136  1.00 94.68           C  
ATOM    976  C   LYS   119      -7.585   3.490   3.422  1.00 94.68           C  
ATOM    977  O   LYS   119      -7.697   4.393   4.254  1.00 94.68           O  
ATOM    978  CB  LYS   119      -9.653   3.148   2.053  1.00 94.68           C  
ATOM    979  CG  LYS   119     -10.897   2.323   1.758  1.00 94.68           C  
ATOM    980  CD  LYS   119     -11.900   3.105   0.919  1.00 94.68           C  
ATOM    981  CE  LYS   119     -13.209   2.343   0.756  1.00 94.68           C  
ATOM    982  NZ  LYS   119     -14.227   3.145   0.015  1.00 94.68           N  
ATOM    983  N   ILE   120      -6.510   3.255   2.786  1.00 94.53           N  
ATOM    984  CA  ILE   120      -5.331   4.112   2.848  1.00 94.53           C  
ATOM    985  C   ILE   120      -4.990   4.623   1.450  1.00 94.53           C  
ATOM    986  O   ILE   120      -4.968   3.851   0.489  1.00 94.53           O  
ATOM    987  CB  ILE   120      -4.122   3.366   3.456  1.00 94.53           C  
ATOM    988  CG1 ILE   120      -4.454   2.873   4.869  1.00 94.53           C  
ATOM    989  CG2 ILE   120      -2.882   4.266   3.467  1.00 94.53           C  
ATOM    990  CD1 ILE   120      -3.397   1.956   5.469  1.00 94.53           C  
ATOM    991  N   TYR   121      -4.787   5.924   1.343  1.00 94.40           N  
ATOM    992  CA  TYR   121      -4.384   6.563   0.096  1.00 94.40           C  
ATOM    993  C   TYR   121      -2.970   7.123   0.202  1.00 94.40           C  
ATOM    994  O   TYR   121      -2.685   7.945   1.076  1.00 94.40           O  
ATOM    995  CB  TYR   121      -5.361   7.683  -0.274  1.00 94.40           C  
ATOM    996  CG  TYR   121      -6.798   7.229  -0.366  1.00 94.40           C  
ATOM    997  CD1 TYR   121      -7.357   6.865  -1.589  1.00 94.40           C  
ATOM    998  CD2 TYR   121      -7.599   7.163   0.769  1.00 94.40           C  
ATOM    999  CE1 TYR   121      -8.681   6.447  -1.679  1.00 94.40           C  
ATOM   1000  CE2 TYR   121      -8.924   6.747   0.691  1.00 94.40           C  
ATOM   1001  CZ  TYR   121      -9.455   6.391  -0.536  1.00 94.40           C  
ATOM   1002  OH  TYR   121     -10.766   5.979  -0.619  1.00 94.40           O  
ATOM   1003  N   VAL   122      -2.099   6.632  -0.674  1.00 93.27           N  
ATOM   1004  CA  VAL   122      -0.720   7.108  -0.701  1.00 93.27           C  
ATOM   1005  C   VAL   122      -0.409   7.715  -2.067  1.00 93.27           C  
ATOM   1006  O   VAL   122      -0.413   7.013  -3.081  1.00 93.27           O  
ATOM   1007  CB  VAL   122       0.279   5.973  -0.382  1.00 93.27           C  
ATOM   1008  CG1 VAL   122       1.707   6.511  -0.321  1.00 93.27           C  
ATOM   1009  CG2 VAL   122      -0.094   5.288   0.931  1.00 93.27           C  
ATOM   1010  N   ASN   123      -0.141   8.978  -2.044  1.00 92.49           N  
ATOM   1011  CA  ASN   123       0.249   9.658  -3.275  1.00 92.49           C  
ATOM   1012  C   ASN   123       1.677   9.304  -3.683  1.00 92.49           C  
ATOM   1013  O   ASN   123       2.573   9.250  -2.839  1.00 92.49           O  
ATOM   1014  CB  ASN   123       0.101  11.173  -3.121  1.00 92.49           C  
ATOM   1015  CG  ASN   123       0.204  11.907  -4.443  1.00 92.49           C  
ATOM   1016  OD1 ASN   123       1.244  11.872  -5.107  1.00 92.49           O  
ATOM   1017  ND2 ASN   123      -0.873  12.576  -4.836  1.00 92.49           N  
ATOM   1018  N   PHE   124       1.846   9.125  -4.976  1.00 91.24           N  
ATOM   1019  CA  PHE   124       3.166   8.752  -5.471  1.00 91.24           C  
ATOM   1020  C   PHE   124       4.197   9.816  -5.114  1.00 91.24           C  
ATOM   1021  O   PHE   124       5.392   9.525  -5.027  1.00 91.24           O  
ATOM   1022  CB  PHE   124       3.133   8.540  -6.987  1.00 91.24           C  
ATOM   1023  CG  PHE   124       2.477   7.252  -7.406  1.00 91.24           C  
ATOM   1024  CD1 PHE   124       2.201   6.261  -6.473  1.00 91.24           C  
ATOM   1025  CD2 PHE   124       2.137   7.032  -8.735  1.00 91.24           C  
ATOM   1026  CE1 PHE   124       1.594   5.068  -6.857  1.00 91.24           C  
ATOM   1027  CE2 PHE   124       1.531   5.842  -9.127  1.00 91.24           C  
ATOM   1028  CZ  PHE   124       1.261   4.861  -8.187  1.00 91.24           C  
ATOM   1029  N   ASN   125       3.751  11.069  -4.899  1.00 89.68           N  
ATOM   1030  CA  ASN   125       4.675  12.148  -4.566  1.00 89.68           C  
ATOM   1031  C   ASN   125       5.256  11.975  -3.166  1.00 89.68           C  
ATOM   1032  O   ASN   125       6.212  12.660  -2.798  1.00 89.68           O  
ATOM   1033  CB  ASN   125       3.981  13.506  -4.690  1.00 89.68           C  
ATOM   1034  CG  ASN   125       3.735  13.907  -6.131  1.00 89.68           C  
ATOM   1035  OD1 ASN   125       4.349  13.364  -7.053  1.00 89.68           O  
ATOM   1036  ND2 ASN   125       2.833  14.859  -6.335  1.00 89.68           N  
ATOM   1037  N   SER   126       4.684  11.014  -2.499  1.00 92.06           N  
ATOM   1038  CA  SER   126       5.165  10.726  -1.152  1.00 92.06           C  
ATOM   1039  C   SER   126       6.292   9.698  -1.176  1.00 92.06           C  
ATOM   1040  O   SER   126       6.818   9.322  -0.126  1.00 92.06           O  
ATOM   1041  CB  SER   126       4.022  10.221  -0.271  1.00 92.06           C  
ATOM   1042  OG  SER   126       3.018  11.211  -0.134  1.00 92.06           O  
ATOM   1043  N   LEU   127       6.638   9.193  -2.373  1.00 91.89           N  
ATOM   1044  CA  LEU   127       7.720   8.227  -2.524  1.00 91.89           C  
ATOM   1045  C   LEU   127       8.991   8.907  -3.022  1.00 91.89           C  
ATOM   1046  O   LEU   127       8.930   9.802  -3.868  1.00 91.89           O  
ATOM   1047  CB  LEU   127       7.312   7.112  -3.490  1.00 91.89           C  
ATOM   1048  CG  LEU   127       6.136   6.235  -3.056  1.00 91.89           C  
ATOM   1049  CD1 LEU   127       5.654   5.379  -4.223  1.00 91.89           C  
ATOM   1050  CD2 LEU   127       6.530   5.360  -1.871  1.00 91.89           C  
ATOM   1051  N   ILE   128      10.127   8.527  -2.419  1.00 92.60           N  
ATOM   1052  CA  ILE   128      11.398   9.161  -2.751  1.00 92.60           C  
ATOM   1053  C   ILE   128      12.518   8.122  -2.715  1.00 92.60           C  
ATOM   1054  O   ILE   128      12.415   7.114  -2.011  1.00 92.60           O  
ATOM   1055  CB  ILE   128      11.717  10.326  -1.788  1.00 92.60           C  
ATOM   1056  CG1 ILE   128      12.968  11.079  -2.257  1.00 92.60           C  
ATOM   1057  CG2 ILE   128      11.892   9.812  -0.356  1.00 92.60           C  
ATOM   1058  CD1 ILE   128      13.211  12.392  -1.525  1.00 92.60           C  
ATOM   1059  N   ASN   129      13.370   8.232  -3.528  1.00 91.06           N  
ATOM   1060  CA  ASN   129      14.664   7.582  -3.349  1.00 91.06           C  
ATOM   1061  C   ASN   129      15.621   8.451  -2.539  1.00 91.06           C  
ATOM   1062  O   ASN   129      16.191   9.409  -3.063  1.00 91.06           O  
ATOM   1063  CB  ASN   129      15.282   7.233  -4.705  1.00 91.06           C  
ATOM   1064  CG  ASN   129      16.568   6.441  -4.574  1.00 91.06           C  
ATOM   1065  OD1 ASN   129      17.561   6.933  -4.033  1.00 91.06           O  
ATOM   1066  ND2 ASN   129      16.558   5.209  -5.067  1.00 91.06           N  
ATOM   1067  N   GLU   130      15.799   8.141  -1.288  1.00 83.95           N  
ATOM   1068  CA  GLU   130      16.519   9.010  -0.362  1.00 83.95           C  
ATOM   1069  C   GLU   130      18.001   9.090  -0.718  1.00 83.95           C  
ATOM   1070  O   GLU   130      18.624  10.143  -0.571  1.00 83.95           O  
ATOM   1071  CB  GLU   130      16.349   8.519   1.078  1.00 83.95           C  
ATOM   1072  CG  GLU   130      14.969   8.786   1.660  1.00 83.95           C  
ATOM   1073  CD  GLU   130      14.914   8.626   3.171  1.00 83.95           C  
ATOM   1074  OE1 GLU   130      13.874   8.966   3.780  1.00 83.95           O  
ATOM   1075  OE2 GLU   130      15.919   8.157   3.750  1.00 83.95           O  
ATOM   1076  N   GLU   131      18.499   7.935  -1.168  1.00 85.45           N  
ATOM   1077  CA  GLU   131      19.926   7.903  -1.476  1.00 85.45           C  
ATOM   1078  C   GLU   131      20.278   8.913  -2.564  1.00 85.45           C  
ATOM   1079  O   GLU   131      21.255   9.655  -2.437  1.00 85.45           O  
ATOM   1080  CB  GLU   131      20.352   6.497  -1.906  1.00 85.45           C  
ATOM   1081  CG  GLU   131      20.370   5.485  -0.769  1.00 85.45           C  
ATOM   1082  CD  GLU   131      20.743   4.082  -1.220  1.00 85.45           C  
ATOM   1083  OE1 GLU   131      20.766   3.159  -0.375  1.00 85.45           O  
ATOM   1084  OE2 GLU   131      21.015   3.905  -2.428  1.00 85.45           O  
ATOM   1085  N   SER   132      19.400   9.040  -3.504  1.00 86.33           N  
ATOM   1086  CA  SER   132      19.691   9.902  -4.645  1.00 86.33           C  
ATOM   1087  C   SER   132      18.858  11.179  -4.599  1.00 86.33           C  
ATOM   1088  O   SER   132      19.020  12.063  -5.444  1.00 86.33           O  
ATOM   1089  CB  SER   132      19.432   9.161  -5.957  1.00 86.33           C  
ATOM   1090  OG  SER   132      20.154   7.942  -5.998  1.00 86.33           O  
ATOM   1091  N   ASN   133      17.958  11.282  -3.639  1.00 87.01           N  
ATOM   1092  CA  ASN   133      17.058  12.422  -3.508  1.00 87.01           C  
ATOM   1093  C   ASN   133      16.252  12.650  -4.784  1.00 87.01           C  
ATOM   1094  O   ASN   133      16.197  13.769  -5.297  1.00 87.01           O  
ATOM   1095  CB  ASN   133      17.841  13.685  -3.142  1.00 87.01           C  
ATOM   1096  CG  ASN   133      16.960  14.767  -2.550  1.00 87.01           C  
ATOM   1097  OD1 ASN   133      15.922  14.480  -1.949  1.00 87.01           O  
ATOM   1098  ND2 ASN   133      17.368  16.020  -2.715  1.00 87.01           N  
ATOM   1099  N   VAL   134      15.834  11.626  -5.397  1.00 87.53           N  
ATOM   1100  CA  VAL   134      15.066  11.641  -6.638  1.00 87.53           C  
ATOM   1101  C   VAL   134      13.594  11.365  -6.339  1.00 87.53           C  
ATOM   1102  O   VAL   134      13.271  10.468  -5.557  1.00 87.53           O  
ATOM   1103  CB  VAL   134      15.606  10.608  -7.653  1.00 87.53           C  
ATOM   1104  CG1 VAL   134      14.711  10.546  -8.889  1.00 87.53           C  
ATOM   1105  CG2 VAL   134      17.043  10.948  -8.046  1.00 87.53           C  
ATOM   1106  N   VAL   135      12.714  12.146  -6.907  1.00 87.61           N  
ATOM   1107  CA  VAL   135      11.276  11.918  -6.812  1.00 87.61           C  
ATOM   1108  C   VAL   135      10.773  11.245  -8.087  1.00 87.61           C  
ATOM   1109  O   VAL   135      11.399  11.357  -9.144  1.00 87.61           O  
ATOM   1110  CB  VAL   135      10.508  13.237  -6.567  1.00 87.61           C  
ATOM   1111  CG1 VAL   135      10.901  13.849  -5.224  1.00 87.61           C  
ATOM   1112  CG2 VAL   135      10.766  14.223  -7.704  1.00 87.61           C  
ATOM   1113  N   LEU   136       9.632  10.565  -7.986  1.00 87.66           N  
ATOM   1114  CA  LEU   136       9.060   9.840  -9.115  1.00 87.66           C  
ATOM   1115  C   LEU   136       8.593  10.805 -10.200  1.00 87.66           C  
ATOM   1116  O   LEU   136       7.913  11.792  -9.908  1.00 87.66           O  
ATOM   1117  CB  LEU   136       7.891   8.966  -8.655  1.00 87.66           C  
ATOM   1118  CG  LEU   136       8.258   7.636  -7.993  1.00 87.66           C  
ATOM   1119  CD1 LEU   136       7.071   7.091  -7.207  1.00 87.66           C  
ATOM   1120  CD2 LEU   136       8.723   6.628  -9.038  1.00 87.66           C  
ATOM   1121  N   ASP   137       9.017  10.617 -11.425  1.00 86.86           N  
ATOM   1122  CA  ASP   137       8.457  11.370 -12.543  1.00 86.86           C  
ATOM   1123  C   ASP   137       7.816  10.437 -13.568  1.00 86.86           C  
ATOM   1124  O   ASP   137       7.757   9.224 -13.359  1.00 86.86           O  
ATOM   1125  CB  ASP   137       9.539  12.221 -13.212  1.00 86.86           C  
ATOM   1126  CG  ASP   137      10.614  11.390 -13.889  1.00 86.86           C  
ATOM   1127  OD1 ASP   137      10.341  10.229 -14.265  1.00 86.86           O  
ATOM   1128  OD2 ASP   137      11.745  11.898 -14.045  1.00 86.86           O  
ATOM   1129  N   SER   138       7.203  11.033 -14.571  1.00 85.75           N  
ATOM   1130  CA  SER   138       6.385  10.276 -15.513  1.00 85.75           C  
ATOM   1131  C   SER   138       7.209   9.210 -16.228  1.00 85.75           C  
ATOM   1132  O   SER   138       6.716   8.111 -16.493  1.00 85.75           O  
ATOM   1133  CB  SER   138       5.745  11.211 -16.540  1.00 85.75           C  
ATOM   1134  OG  SER   138       6.737  11.934 -17.249  1.00 85.75           O  
ATOM   1135  N   ASN   139       8.409   9.590 -16.552  1.00 86.37           N  
ATOM   1136  CA  ASN   139       9.272   8.628 -17.228  1.00 86.37           C  
ATOM   1137  C   ASN   139       9.529   7.399 -16.361  1.00 86.37           C  
ATOM   1138  O   ASN   139       9.425   6.266 -16.835  1.00 86.37           O  
ATOM   1139  CB  ASN   139      10.596   9.282 -17.628  1.00 86.37           C  
ATOM   1140  CG  ASN   139      11.468   8.370 -18.468  1.00 86.37           C  
ATOM   1141  OD1 ASN   139      11.013   7.799 -19.464  1.00 86.37           O  
ATOM   1142  ND2 ASN   139      12.728   8.226 -18.075  1.00 86.37           N  
ATOM   1143  N   MET   140       9.786   7.615 -15.113  1.00 88.02           N  
ATOM   1144  CA  MET   140      10.074   6.509 -14.204  1.00 88.02           C  
ATOM   1145  C   MET   140       8.833   5.651 -13.981  1.00 88.02           C  
ATOM   1146  O   MET   140       8.925   4.423 -13.921  1.00 88.02           O  
ATOM   1147  CB  MET   140      10.595   7.033 -12.865  1.00 88.02           C  
ATOM   1148  CG  MET   140      11.956   7.704 -12.957  1.00 88.02           C  
ATOM   1149  SD  MET   140      12.473   8.465 -11.369  1.00 88.02           S  
ATOM   1150  CE  MET   140      14.030   9.244 -11.880  1.00 88.02           C  
ATOM   1151  N   LEU   141       7.724   6.312 -13.899  1.00 88.10           N  
ATOM   1152  CA  LEU   141       6.467   5.598 -13.704  1.00 88.10           C  
ATOM   1153  C   LEU   141       6.142   4.730 -14.915  1.00 88.10           C  
ATOM   1154  O   LEU   141       5.447   3.719 -14.791  1.00 88.10           O  
ATOM   1155  CB  LEU   141       5.325   6.584 -13.447  1.00 88.10           C  
ATOM   1156  CG  LEU   141       5.317   7.270 -12.080  1.00 88.10           C  
ATOM   1157  CD1 LEU   141       4.298   8.405 -12.063  1.00 88.10           C  
ATOM   1158  CD2 LEU   141       5.020   6.261 -10.977  1.00 88.10           C  
ATOM   1159  N   SER   142       6.662   5.128 -16.048  1.00 88.39           N  
ATOM   1160  CA  SER   142       6.426   4.356 -17.264  1.00 88.39           C  
ATOM   1161  C   SER   142       7.341   3.138 -17.332  1.00 88.39           C  
ATOM   1162  O   SER   142       7.129   2.241 -18.151  1.00 88.39           O  
ATOM   1163  CB  SER   142       6.633   5.229 -18.502  1.00 88.39           C  
ATOM   1164  OG  SER   142       7.972   5.687 -18.577  1.00 88.39           O  
ATOM   1165  N   ASN   143       8.259   3.130 -16.365  1.00 87.32           N  
ATOM   1166  CA  ASN   143       9.265   2.075 -16.433  1.00 87.32           C  
ATOM   1167  C   ASN   143       9.336   1.283 -15.131  1.00 87.32           C  
ATOM   1168  O   ASN   143      10.408   0.818 -14.739  1.00 87.32           O  
ATOM   1169  CB  ASN   143      10.637   2.662 -16.772  1.00 87.32           C  
ATOM   1170  CG  ASN   143      10.717   3.172 -18.198  1.00 87.32           C  
ATOM   1171  OD1 ASN   143      10.530   2.414 -19.153  1.00 87.32           O  
ATOM   1172  ND2 ASN   143      10.996   4.462 -18.351  1.00 87.32           N  
ATOM   1173  N   ILE   144       8.251   1.208 -14.399  1.00 87.98           N  
ATOM   1174  CA  ILE   144       8.211   0.458 -13.148  1.00 87.98           C  
ATOM   1175  C   ILE   144       8.302  -1.038 -13.440  1.00 87.98           C  
ATOM   1176  O   ILE   144       7.615  -1.546 -14.330  1.00 87.98           O  
ATOM   1177  CB  ILE   144       6.929   0.771 -12.343  1.00 87.98           C  
ATOM   1178  CG1 ILE   144       6.912   2.243 -11.917  1.00 87.98           C  
ATOM   1179  CG2 ILE   144       6.817  -0.153 -11.127  1.00 87.98           C  
ATOM   1180  CD1 ILE   144       8.038   2.626 -10.966  1.00 87.98           C  
ATOM   1181  N   VAL   145       9.105  -1.771 -12.725  1.00 86.89           N  
ATOM   1182  CA  VAL   145       9.289  -3.192 -13.001  1.00 86.89           C  
ATOM   1183  C   VAL   145       8.753  -4.018 -11.834  1.00 86.89           C  
ATOM   1184  O   VAL   145       8.500  -5.216 -11.978  1.00 86.89           O  
ATOM   1185  CB  VAL   145      10.774  -3.532 -13.257  1.00 86.89           C  
ATOM   1186  CG1 VAL   145      11.236  -2.962 -14.597  1.00 86.89           C  
ATOM   1187  CG2 VAL   145      11.646  -3.004 -12.119  1.00 86.89           C  
ATOM   1188  N   SER   146       8.702  -3.353 -10.652  1.00 86.40           N  
ATOM   1189  CA  SER   146       8.205  -4.123  -9.516  1.00 86.40           C  
ATOM   1190  C   SER   146       7.699  -3.207  -8.406  1.00 86.40           C  
ATOM   1191  O   SER   146       8.034  -2.021  -8.372  1.00 86.40           O  
ATOM   1192  CB  SER   146       9.298  -5.042  -8.971  1.00 86.40           C  
ATOM   1193  OG  SER   146      10.330  -4.289  -8.358  1.00 86.40           O  
ATOM   1194  N   TRP   147       6.836  -3.747  -7.554  1.00 87.67           N  
ATOM   1195  CA  TRP   147       6.391  -3.072  -6.339  1.00 87.67           C  
ATOM   1196  C   TRP   147       6.292  -4.053  -5.176  1.00 87.67           C  
ATOM   1197  O   TRP   147       6.303  -5.269  -5.379  1.00 87.67           O  
ATOM   1198  CB  TRP   147       5.038  -2.392  -6.566  1.00 87.67           C  
ATOM   1199  CG  TRP   147       3.891  -3.348  -6.699  1.00 87.67           C  
ATOM   1200  CD1 TRP   147       3.516  -4.035  -7.821  1.00 87.67           C  
ATOM   1201  CD2 TRP   147       2.965  -3.719  -5.674  1.00 87.67           C  
ATOM   1202  NE1 TRP   147       2.413  -4.811  -7.554  1.00 87.67           N  
ATOM   1203  CE2 TRP   147       2.055  -4.636  -6.244  1.00 87.67           C  
ATOM   1204  CE3 TRP   147       2.817  -3.366  -4.326  1.00 87.67           C  
ATOM   1205  CZ2 TRP   147       1.010  -5.205  -5.512  1.00 87.67           C  
ATOM   1206  CZ3 TRP   147       1.776  -3.933  -3.599  1.00 87.67           C  
ATOM   1207  CH2 TRP   147       0.888  -4.842  -4.196  1.00 87.67           C  
ATOM   1208  N   GLY   148       6.318  -3.441  -3.950  1.00 84.62           N  
ATOM   1209  CA  GLY   148       6.230  -4.304  -2.783  1.00 84.62           C  
ATOM   1210  C   GLY   148       5.661  -3.604  -1.564  1.00 84.62           C  
ATOM   1211  O   GLY   148       5.634  -2.373  -1.505  1.00 84.62           O  
ATOM   1212  N   ILE   149       5.071  -4.365  -0.702  1.00 85.07           N  
ATOM   1213  CA  ILE   149       4.590  -3.923   0.602  1.00 85.07           C  
ATOM   1214  C   ILE   149       5.214  -4.781   1.701  1.00 85.07           C  
ATOM   1215  O   ILE   149       5.368  -5.994   1.537  1.00 85.07           O  
ATOM   1216  CB  ILE   149       3.048  -3.983   0.686  1.00 85.07           C  
ATOM   1217  CG1 ILE   149       2.556  -3.295   1.964  1.00 85.07           C  
ATOM   1218  CG2 ILE   149       2.560  -5.432   0.620  1.00 85.07           C  
ATOM   1219  CD1 ILE   149       1.056  -3.035   1.989  1.00 85.07           C  
ATOM   1220  N   THR   150       5.782  -4.135   2.621  1.00 81.66           N  
ATOM   1221  CA  THR   150       6.395  -4.786   3.773  1.00 81.66           C  
ATOM   1222  C   THR   150       5.606  -4.489   5.045  1.00 81.66           C  
ATOM   1223  O   THR   150       5.213  -3.346   5.285  1.00 81.66           O  
ATOM   1224  CB  THR   150       7.857  -4.339   3.956  1.00 81.66           C  
ATOM   1225  OG1 THR   150       8.584  -4.596   2.748  1.00 81.66           O  
ATOM   1226  CG2 THR   150       8.522  -5.088   5.106  1.00 81.66           C  
ATOM   1227  N   PHE   151       5.408  -5.521   5.775  1.00 80.77           N  
ATOM   1228  CA  PHE   151       4.739  -5.408   7.066  1.00 80.77           C  
ATOM   1229  C   PHE   151       5.731  -5.596   8.208  1.00 80.77           C  
ATOM   1230  O   PHE   151       6.491  -6.566   8.223  1.00 80.77           O  
ATOM   1231  CB  PHE   151       3.608  -6.435   7.179  1.00 80.77           C  
ATOM   1232  CG  PHE   151       2.446  -6.160   6.263  1.00 80.77           C  
ATOM   1233  CD1 PHE   151       1.352  -5.427   6.706  1.00 80.77           C  
ATOM   1234  CD2 PHE   151       2.448  -6.637   4.958  1.00 80.77           C  
ATOM   1235  CE1 PHE   151       0.275  -5.172   5.861  1.00 80.77           C  
ATOM   1236  CE2 PHE   151       1.375  -6.386   4.108  1.00 80.77           C  
ATOM   1237  CZ  PHE   151       0.289  -5.654   4.561  1.00 80.77           C  
ATOM   1238  N   ILE   152       5.703  -4.643   9.021  1.00 79.21           N  
ATOM   1239  CA  ILE   152       6.530  -4.713  10.220  1.00 79.21           C  
ATOM   1240  C   ILE   152       5.646  -4.936  11.445  1.00 79.21           C  
ATOM   1241  O   ILE   152       4.979  -4.010  11.914  1.00 79.21           O  
ATOM   1242  CB  ILE   152       7.378  -3.433  10.397  1.00 79.21           C  
ATOM   1243  CG1 ILE   152       8.194  -3.154   9.130  1.00 79.21           C  
ATOM   1244  CG2 ILE   152       8.290  -3.555  11.621  1.00 79.21           C  
ATOM   1245  CD1 ILE   152       8.841  -1.776   9.102  1.00 79.21           C  
ATOM   1246  N   PRO   153       5.486  -6.265  11.740  1.00 73.92           N  
ATOM   1247  CA  PRO   153       4.585  -6.556  12.858  1.00 73.92           C  
ATOM   1248  C   PRO   153       4.998  -5.851  14.148  1.00 73.92           C  
ATOM   1249  O   PRO   153       6.170  -5.508  14.320  1.00 73.92           O  
ATOM   1250  CB  PRO   153       4.688  -8.076  13.008  1.00 73.92           C  
ATOM   1251  CG  PRO   153       5.969  -8.440  12.330  1.00 73.92           C  
ATOM   1252  CD  PRO   153       6.338  -7.335  11.381  1.00 73.92           C  
ATOM   1253  N   SER   154       4.025  -5.528  15.055  1.00 73.24           N  
ATOM   1254  CA  SER   154       4.247  -5.001  16.398  1.00 73.24           C  
ATOM   1255  C   SER   154       4.784  -6.080  17.333  1.00 73.24           C  
ATOM   1256  O   SER   154       5.165  -7.164  16.885  1.00 73.24           O  
ATOM   1257  CB  SER   154       2.953  -4.419  16.967  1.00 73.24           C  
ATOM   1258  OG  SER   154       1.986  -5.437  17.159  1.00 73.24           O  
ATOM   1259  N   ASP   155       4.940  -5.760  18.617  1.00 71.59           N  
ATOM   1260  CA  ASP   155       5.536  -6.657  19.603  1.00 71.59           C  
ATOM   1261  C   ASP   155       4.535  -7.716  20.057  1.00 71.59           C  
ATOM   1262  O   ASP   155       4.886  -8.625  20.814  1.00 71.59           O  
ATOM   1263  CB  ASP   155       6.048  -5.865  20.808  1.00 71.59           C  
ATOM   1264  CG  ASP   155       7.214  -4.954  20.467  1.00 71.59           C  
ATOM   1265  OD1 ASP   155       7.953  -5.244  19.502  1.00 71.59           O  
ATOM   1266  OD2 ASP   155       7.398  -3.939  21.173  1.00 71.59           O  
ATOM   1267  N   GLU   156       3.381  -7.656  19.436  1.00 74.21           N  
ATOM   1268  CA  GLU   156       2.414  -8.683  19.810  1.00 74.21           C  
ATOM   1269  C   GLU   156       2.830 -10.053  19.281  1.00 74.21           C  
ATOM   1270  O   GLU   156       3.502 -10.148  18.251  1.00 74.21           O  
ATOM   1271  CB  GLU   156       1.019  -8.322  19.292  1.00 74.21           C  
ATOM   1272  CG  GLU   156       0.431  -7.071  19.931  1.00 74.21           C  
ATOM   1273  CD  GLU   156      -1.032  -6.851  19.582  1.00 74.21           C  
ATOM   1274  OE1 GLU   156      -1.558  -5.744  19.840  1.00 74.21           O  
ATOM   1275  OE2 GLU   156      -1.659  -7.793  19.047  1.00 74.21           O  
ATOM   1276  N   GLU   157       2.514 -11.037  20.057  1.00 75.93           N  
ATOM   1277  CA  GLU   157       2.941 -12.394  19.730  1.00 75.93           C  
ATOM   1278  C   GLU   157       2.346 -12.854  18.402  1.00 75.93           C  
ATOM   1279  O   GLU   157       3.051 -13.417  17.562  1.00 75.93           O  
ATOM   1280  CB  GLU   157       2.550 -13.365  20.846  1.00 75.93           C  
ATOM   1281  CG  GLU   157       3.292 -14.693  20.794  1.00 75.93           C  
ATOM   1282  CD  GLU   157       3.047 -15.565  22.014  1.00 75.93           C  
ATOM   1283  OE1 GLU   157       3.584 -16.695  22.071  1.00 75.93           O  
ATOM   1284  OE2 GLU   157       2.312 -15.116  22.922  1.00 75.93           O  
ATOM   1285  N   HIS   158       1.035 -12.516  18.284  1.00 81.06           N  
ATOM   1286  CA  HIS   158       0.317 -12.904  17.075  1.00 81.06           C  
ATOM   1287  C   HIS   158      -0.317 -11.693  16.399  1.00 81.06           C  
ATOM   1288  O   HIS   158      -1.142 -11.002  17.001  1.00 81.06           O  
ATOM   1289  CB  HIS   158      -0.754 -13.947  17.399  1.00 81.06           C  
ATOM   1290  CG  HIS   158      -0.199 -15.241  17.902  1.00 81.06           C  
ATOM   1291  ND1 HIS   158       0.113 -15.451  19.228  1.00 81.06           N  
ATOM   1292  CD2 HIS   158       0.095 -16.393  17.256  1.00 81.06           C  
ATOM   1293  CE1 HIS   158       0.579 -16.680  19.374  1.00 81.06           C  
ATOM   1294  NE2 HIS   158       0.578 -17.272  18.193  1.00 81.06           N  
ATOM   1295  N   ASN   159       0.117 -11.455  15.233  1.00 85.48           N  
ATOM   1296  CA  ASN   159      -0.417 -10.321  14.487  1.00 85.48           C  
ATOM   1297  C   ASN   159      -1.173 -10.775  13.241  1.00 85.48           C  
ATOM   1298  O   ASN   159      -0.714 -11.664  12.521  1.00 85.48           O  
ATOM   1299  CB  ASN   159       0.704  -9.353  14.104  1.00 85.48           C  
ATOM   1300  CG  ASN   159       1.496  -8.872  15.304  1.00 85.48           C  
ATOM   1301  OD1 ASN   159       1.059  -7.978  16.033  1.00 85.48           O  
ATOM   1302  ND2 ASN   159       2.665  -9.463  15.519  1.00 85.48           N  
ATOM   1303  N   ILE   160      -2.331 -10.216  13.082  1.00 88.45           N  
ATOM   1304  CA  ILE   160      -3.121 -10.550  11.902  1.00 88.45           C  
ATOM   1305  C   ILE   160      -3.496  -9.272  11.154  1.00 88.45           C  
ATOM   1306  O   ILE   160      -4.088  -8.358  11.733  1.00 88.45           O  
ATOM   1307  CB  ILE   160      -4.392 -11.344  12.277  1.00 88.45           C  
ATOM   1308  CG1 ILE   160      -4.018 -12.629  13.024  1.00 88.45           C  
ATOM   1309  CG2 ILE   160      -5.221 -11.657  11.028  1.00 88.45           C  
ATOM   1310  CD1 ILE   160      -5.208 -13.367  13.621  1.00 88.45           C  
ATOM   1311  N   VAL   161      -3.143  -9.137   9.938  1.00 89.31           N  
ATOM   1312  CA  VAL   161      -3.546  -8.079   9.018  1.00 89.31           C  
ATOM   1313  C   VAL   161      -4.177  -8.691   7.769  1.00 89.31           C  
ATOM   1314  O   VAL   161      -3.687  -9.695   7.247  1.00 89.31           O  
ATOM   1315  CB  VAL   161      -2.350  -7.182   8.625  1.00 89.31           C  
ATOM   1316  CG1 VAL   161      -2.766  -6.157   7.573  1.00 89.31           C  
ATOM   1317  CG2 VAL   161      -1.779  -6.485   9.859  1.00 89.31           C  
ATOM   1318  N   ILE   162      -5.277  -8.113   7.364  1.00 90.43           N  
ATOM   1319  CA  ILE   162      -5.956  -8.569   6.155  1.00 90.43           C  
ATOM   1320  C   ILE   162      -5.898  -7.478   5.088  1.00 90.43           C  
ATOM   1321  O   ILE   162      -6.363  -6.357   5.312  1.00 90.43           O  
ATOM   1322  CB  ILE   162      -7.423  -8.959   6.444  1.00 90.43           C  
ATOM   1323  CG1 ILE   162      -7.483 -10.051   7.517  1.00 90.43           C  
ATOM   1324  CG2 ILE   162      -8.123  -9.414   5.160  1.00 90.43           C  
ATOM   1325  CD1 ILE   162      -8.889 -10.348   8.020  1.00 90.43           C  
ATOM   1326  N   ILE   163      -5.295  -7.766   3.990  1.00 90.28           N  
ATOM   1327  CA  ILE   163      -5.320  -6.886   2.827  1.00 90.28           C  
ATOM   1328  C   ILE   163      -6.445  -7.310   1.884  1.00 90.28           C  
ATOM   1329  O   ILE   163      -6.364  -8.361   1.243  1.00 90.28           O  
ATOM   1330  CB  ILE   163      -3.966  -6.894   2.083  1.00 90.28           C  
ATOM   1331  CG1 ILE   163      -2.840  -6.438   3.019  1.00 90.28           C  
ATOM   1332  CG2 ILE   163      -4.031  -6.010   0.833  1.00 90.28           C  
ATOM   1333  CD1 ILE   163      -1.461  -6.439   2.374  1.00 90.28           C  
ATOM   1334  N   LYS   164      -7.373  -6.465   1.773  1.00 91.07           N  
ATOM   1335  CA  LYS   164      -8.530  -6.818   0.956  1.00 91.07           C  
ATOM   1336  C   LYS   164      -8.287  -6.485  -0.514  1.00 91.07           C  
ATOM   1337  O   LYS   164      -8.695  -7.237  -1.402  1.00 91.07           O  
ATOM   1338  CB  LYS   164      -9.781  -6.095   1.456  1.00 91.07           C  
ATOM   1339  CG  LYS   164     -10.239  -6.535   2.839  1.00 91.07           C  
ATOM   1340  CD  LYS   164     -11.519  -5.823   3.258  1.00 91.07           C  
ATOM   1341  CE  LYS   164     -11.972  -6.255   4.646  1.00 91.07           C  
ATOM   1342  NZ  LYS   164     -13.220  -5.551   5.065  1.00 91.07           N  
ATOM   1343  N   LYS   165      -7.589  -5.327  -0.627  1.00 90.37           N  
ATOM   1344  CA  LYS   165      -7.393  -4.858  -1.996  1.00 90.37           C  
ATOM   1345  C   LYS   165      -6.269  -3.828  -2.068  1.00 90.37           C  
ATOM   1346  O   LYS   165      -6.112  -3.009  -1.161  1.00 90.37           O  
ATOM   1347  CB  LYS   165      -8.688  -4.260  -2.549  1.00 90.37           C  
ATOM   1348  CG  LYS   165      -8.637  -3.944  -4.037  1.00 90.37           C  
ATOM   1349  CD  LYS   165      -9.977  -3.426  -4.544  1.00 90.37           C  
ATOM   1350  CE  LYS   165      -9.931  -3.122  -6.036  1.00 90.37           C  
ATOM   1351  NZ  LYS   165     -11.248  -2.633  -6.542  1.00 90.37           N  
ATOM   1352  N   ILE   166      -5.432  -3.884  -3.143  1.00 90.56           N  
ATOM   1353  CA  ILE   166      -4.486  -2.830  -3.492  1.00 90.56           C  
ATOM   1354  C   ILE   166      -4.663  -2.442  -4.958  1.00 90.56           C  
ATOM   1355  O   ILE   166      -4.636  -3.302  -5.842  1.00 90.56           O  
ATOM   1356  CB  ILE   166      -3.029  -3.267  -3.225  1.00 90.56           C  
ATOM   1357  CG1 ILE   166      -2.857  -3.688  -1.762  1.00 90.56           C  
ATOM   1358  CG2 ILE   166      -2.053  -2.145  -3.590  1.00 90.56           C  
ATOM   1359  CD1 ILE   166      -1.460  -4.190  -1.422  1.00 90.56           C  
ATOM   1360  N   SER   167      -4.833  -1.137  -5.155  1.00 91.00           N  
ATOM   1361  CA  SER   167      -5.035  -0.652  -6.516  1.00 91.00           C  
ATOM   1362  C   SER   167      -4.296   0.662  -6.750  1.00 91.00           C  
ATOM   1363  O   SER   167      -3.846   1.305  -5.799  1.00 91.00           O  
ATOM   1364  CB  SER   167      -6.525  -0.467  -6.804  1.00 91.00           C  
ATOM   1365  OG  SER   167      -7.239  -1.665  -6.553  1.00 91.00           O  
ATOM   1366  N   LEU   168      -4.163   1.028  -8.032  1.00 92.18           N  
ATOM   1367  CA  LEU   168      -3.679   2.340  -8.450  1.00 92.18           C  
ATOM   1368  C   LEU   168      -4.821   3.195  -8.987  1.00 92.18           C  
ATOM   1369  O   LEU   168      -5.658   2.711  -9.753  1.00 92.18           O  
ATOM   1370  CB  LEU   168      -2.589   2.195  -9.515  1.00 92.18           C  
ATOM   1371  CG  LEU   168      -1.389   1.323  -9.144  1.00 92.18           C  
ATOM   1372  CD1 LEU   168      -0.434   1.205 -10.326  1.00 92.18           C  
ATOM   1373  CD2 LEU   168      -0.671   1.891  -7.925  1.00 92.18           C  
ATOM   1374  N   LEU   169      -4.880   4.375  -8.532  1.00 92.40           N  
ATOM   1375  CA  LEU   169      -5.906   5.320  -8.958  1.00 92.40           C  
ATOM   1376  C   LEU   169      -5.293   6.467  -9.754  1.00 92.40           C  
ATOM   1377  O   LEU   169      -4.209   6.950  -9.420  1.00 92.40           O  
ATOM   1378  CB  LEU   169      -6.663   5.871  -7.747  1.00 92.40           C  
ATOM   1379  CG  LEU   169      -7.313   4.837  -6.825  1.00 92.40           C  
ATOM   1380  CD1 LEU   169      -7.956   5.527  -5.626  1.00 92.40           C  
ATOM   1381  CD2 LEU   169      -8.343   4.012  -7.590  1.00 92.40           C  
ATOM   1382  N   SER   170      -5.891   6.839 -11.005  1.00 87.78           N  
ATOM   1383  CA  SER   170      -5.429   8.014 -11.737  1.00 87.78           C  
ATOM   1384  C   SER   170      -5.768   9.299 -10.989  1.00 87.78           C  
ATOM   1385  O   SER   170      -6.648   9.308 -10.126  1.00 87.78           O  
ATOM   1386  CB  SER   170      -6.045   8.051 -13.136  1.00 87.78           C  
ATOM   1387  OG  SER   170      -7.455   8.170 -13.061  1.00 87.78           O  
TER    1388      SER   170                                                       
END   
