# Supplementary material for: The transformative power of transformers in protein structure prediction
Source: Proc Natl Acad Sci U S A. 2023 Jul 31;120(32):e2303499120. doi: 10.1073/pnas.2303499120 (PMC10410766; doi:10.1073/pnas.2303499120)
Supplement: Supplementary file 2 — Dataset S01 (GZ) [file pnas.2303499120.sd01.gz › SI_Data/predicted_structures/OmegaFold/T1188.pdb]

ATOM      1  N   MET     1     -28.190  45.257 -13.681  1.00 15.07           N  
ATOM      2  CA  MET     1     -28.999  45.629 -14.838  1.00 15.07           C  
ATOM      3  C   MET     1     -28.960  44.537 -15.902  1.00 15.07           C  
ATOM      4  O   MET     1     -27.922  44.310 -16.527  1.00 15.07           O  
ATOM      5  CB  MET     1     -28.515  46.954 -15.429  1.00 15.07           C  
ATOM      6  CG  MET     1     -29.088  48.180 -14.737  1.00 15.07           C  
ATOM      7  SD  MET     1     -29.677  49.448 -15.925  1.00 15.07           S  
ATOM      8  CE  MET     1     -28.093  50.175 -16.428  1.00 15.07           C  
ATOM      9  N   ASN     2     -29.464  43.339 -15.814  1.00 15.70           N  
ATOM     10  CA  ASN     2     -30.273  42.247 -16.345  1.00 15.70           C  
ATOM     11  C   ASN     2     -30.428  42.348 -17.860  1.00 15.70           C  
ATOM     12  O   ASN     2     -30.805  43.399 -18.380  1.00 15.70           O  
ATOM     13  CB  ASN     2     -31.647  42.221 -15.671  1.00 15.70           C  
ATOM     14  CG  ASN     2     -31.632  41.494 -14.341  1.00 15.70           C  
ATOM     15  OD1 ASN     2     -30.666  40.801 -14.009  1.00 15.70           O  
ATOM     16  ND2 ASN     2     -32.702  41.647 -13.570  1.00 15.70           N  
ATOM     17  N   THR     3     -29.697  41.487 -18.684  1.00 19.09           N  
ATOM     18  CA  THR     3     -30.260  40.668 -19.751  1.00 19.09           C  
ATOM     19  C   THR     3     -29.202  39.732 -20.329  1.00 19.09           C  
ATOM     20  O   THR     3     -28.184  40.186 -20.855  1.00 19.09           O  
ATOM     21  CB  THR     3     -30.846  41.541 -20.876  1.00 19.09           C  
ATOM     22  OG1 THR     3     -30.508  42.912 -20.634  1.00 19.09           O  
ATOM     23  CG2 THR     3     -32.363  41.408 -20.943  1.00 19.09           C  
ATOM     24  N   ILE     4     -28.815  38.641 -19.731  1.00 19.75           N  
ATOM     25  CA  ILE     4     -28.163  37.538 -20.428  1.00 19.75           C  
ATOM     26  C   ILE     4     -29.132  36.918 -21.433  1.00 19.75           C  
ATOM     27  O   ILE     4     -30.216  36.463 -21.060  1.00 19.75           O  
ATOM     28  CB  ILE     4     -27.658  36.464 -19.438  1.00 19.75           C  
ATOM     29  CG1 ILE     4     -26.715  37.091 -18.406  1.00 19.75           C  
ATOM     30  CG2 ILE     4     -26.968  35.320 -20.188  1.00 19.75           C  
ATOM     31  CD1 ILE     4     -26.318  36.150 -17.277  1.00 19.75           C  
ATOM     32  N   SER     5     -29.077  37.220 -22.709  1.00 17.09           N  
ATOM     33  CA  SER     5     -29.685  36.672 -23.917  1.00 17.09           C  
ATOM     34  C   SER     5     -29.115  35.296 -24.248  1.00 17.09           C  
ATOM     35  O   SER     5     -27.906  35.078 -24.141  1.00 17.09           O  
ATOM     36  CB  SER     5     -29.475  37.618 -25.100  1.00 17.09           C  
ATOM     37  OG  SER     5     -30.146  38.848 -24.886  1.00 17.09           O  
ATOM     38  N   VAL     6     -29.954  34.185 -24.399  1.00 18.43           N  
ATOM     39  CA  VAL     6     -30.323  32.851 -24.861  1.00 18.43           C  
ATOM     40  C   VAL     6     -29.344  32.387 -25.937  1.00 18.43           C  
ATOM     41  O   VAL     6     -29.161  33.064 -26.951  1.00 18.43           O  
ATOM     42  CB  VAL     6     -31.769  32.818 -25.405  1.00 18.43           C  
ATOM     43  CG1 VAL     6     -32.196  31.386 -25.718  1.00 18.43           C  
ATOM     44  CG2 VAL     6     -32.729  33.459 -24.405  1.00 18.43           C  
ATOM     45  N   LYS     7     -28.884  31.102 -25.817  1.00 22.78           N  
ATOM     46  CA  LYS     7     -28.692  30.246 -26.984  1.00 22.78           C  
ATOM     47  C   LYS     7     -28.829  28.772 -26.614  1.00 22.78           C  
ATOM     48  O   LYS     7     -28.066  28.259 -25.793  1.00 22.78           O  
ATOM     49  CB  LYS     7     -27.323  30.502 -27.617  1.00 22.78           C  
ATOM     50  CG  LYS     7     -27.389  31.030 -29.042  1.00 22.78           C  
ATOM     51  CD  LYS     7     -25.999  31.207 -29.638  1.00 22.78           C  
ATOM     52  CE  LYS     7     -26.063  31.749 -31.060  1.00 22.78           C  
ATOM     53  NZ  LYS     7     -24.701  31.947 -31.639  1.00 22.78           N  
ATOM     54  N   ALA     8     -29.900  28.244 -26.494  1.00 18.09           N  
ATOM     55  CA  ALA     8     -30.514  26.989 -26.919  1.00 18.09           C  
ATOM     56  C   ALA     8     -29.461  26.008 -27.426  1.00 18.09           C  
ATOM     57  O   ALA     8     -28.696  26.325 -28.340  1.00 18.09           O  
ATOM     58  CB  ALA     8     -31.560  27.248 -28.001  1.00 18.09           C  
ATOM     59  N   MET     9     -28.877  25.208 -26.555  1.00 20.97           N  
ATOM     60  CA  MET     9     -28.460  23.814 -26.430  1.00 20.97           C  
ATOM     61  C   MET     9     -28.944  22.993 -27.621  1.00 20.97           C  
ATOM     62  O   MET     9     -30.148  22.800 -27.799  1.00 20.97           O  
ATOM     63  CB  MET     9     -28.988  23.209 -25.128  1.00 20.97           C  
ATOM     64  CG  MET     9     -28.355  23.797 -23.878  1.00 20.97           C  
ATOM     65  SD  MET     9     -28.414  22.645 -22.451  1.00 20.97           S  
ATOM     66  CE  MET     9     -30.125  22.903 -21.902  1.00 20.97           C  
ATOM     67  N   SER    10     -28.230  23.152 -28.726  1.00 20.95           N  
ATOM     68  CA  SER    10     -28.353  22.228 -29.849  1.00 20.95           C  
ATOM     69  C   SER    10     -27.627  20.916 -29.569  1.00 20.95           C  
ATOM     70  O   SER    10     -26.667  20.885 -28.796  1.00 20.95           O  
ATOM     71  CB  SER    10     -27.802  22.862 -31.128  1.00 20.95           C  
ATOM     72  OG  SER    10     -26.404  23.066 -31.025  1.00 20.95           O  
ATOM     73  N   LYS    11     -28.408  19.766 -29.297  1.00 23.09           N  
ATOM     74  CA  LYS    11     -28.445  18.329 -29.550  1.00 23.09           C  
ATOM     75  C   LYS    11     -28.491  17.542 -28.243  1.00 23.09           C  
ATOM     76  O   LYS    11     -27.654  17.743 -27.361  1.00 23.09           O  
ATOM     77  CB  LYS    11     -27.233  17.898 -30.378  1.00 23.09           C  
ATOM     78  CG  LYS    11     -27.482  17.886 -31.879  1.00 23.09           C  
ATOM     79  CD  LYS    11     -26.278  17.346 -32.641  1.00 23.09           C  
ATOM     80  CE  LYS    11     -26.507  17.381 -34.146  1.00 23.09           C  
ATOM     81  NZ  LYS    11     -25.331  16.847 -34.898  1.00 23.09           N  
ATOM     82  N   SER    12     -29.518  17.462 -27.585  1.00 23.27           N  
ATOM     83  CA  SER    12     -29.995  16.544 -26.556  1.00 23.27           C  
ATOM     84  C   SER    12     -29.359  15.166 -26.707  1.00 23.27           C  
ATOM     85  O   SER    12     -29.687  14.424 -27.636  1.00 23.27           O  
ATOM     86  CB  SER    12     -31.518  16.420 -26.611  1.00 23.27           C  
ATOM     87  OG  SER    12     -31.908  15.066 -26.760  1.00 23.27           O  
ATOM     88  N   SER    13     -27.993  15.039 -26.335  1.00 26.29           N  
ATOM     89  CA  SER    13     -27.586  13.768 -25.745  1.00 26.29           C  
ATOM     90  C   SER    13     -27.000  13.968 -24.352  1.00 26.29           C  
ATOM     91  O   SER    13     -26.040  14.722 -24.178  1.00 26.29           O  
ATOM     92  CB  SER    13     -26.566  13.063 -26.640  1.00 26.29           C  
ATOM     93  OG  SER    13     -25.399  13.853 -26.791  1.00 26.29           O  
ATOM     94  N   ASP    14     -27.550  14.724 -23.504  1.00 25.98           N  
ATOM     95  CA  ASP    14     -27.493  14.450 -22.072  1.00 25.98           C  
ATOM     96  C   ASP    14     -26.394  13.441 -21.749  1.00 25.98           C  
ATOM     97  O   ASP    14     -26.525  12.253 -22.053  1.00 25.98           O  
ATOM     98  CB  ASP    14     -28.844  13.936 -21.570  1.00 25.98           C  
ATOM     99  CG  ASP    14     -29.714  15.032 -20.979  1.00 25.98           C  
ATOM    100  OD1 ASP    14     -29.214  16.157 -20.762  1.00 25.98           O  
ATOM    101  OD2 ASP    14     -30.909  14.767 -20.727  1.00 25.98           O  
ATOM    102  N   THR    15     -25.225  13.556 -22.273  1.00 25.96           N  
ATOM    103  CA  THR    15     -24.176  12.884 -21.515  1.00 25.96           C  
ATOM    104  C   THR    15     -24.389  13.070 -20.015  1.00 25.96           C  
ATOM    105  O   THR    15     -24.458  14.201 -19.529  1.00 25.96           O  
ATOM    106  CB  THR    15     -22.781  13.406 -21.907  1.00 25.96           C  
ATOM    107  OG1 THR    15     -22.923  14.648 -22.608  1.00 25.96           O  
ATOM    108  CG2 THR    15     -22.053  12.410 -22.803  1.00 25.96           C  
ATOM    109  N   THR    16     -25.621  13.017 -19.560  1.00 25.65           N  
ATOM    110  CA  THR    16     -25.652  12.887 -18.108  1.00 25.65           C  
ATOM    111  C   THR    16     -24.246  12.991 -17.525  1.00 25.65           C  
ATOM    112  O   THR    16     -23.346  12.248 -17.924  1.00 25.65           O  
ATOM    113  CB  THR    16     -26.291  11.553 -17.680  1.00 25.65           C  
ATOM    114  OG1 THR    16     -26.031  10.562 -18.682  1.00 25.65           O  
ATOM    115  CG2 THR    16     -27.799  11.696 -17.503  1.00 25.65           C  
ATOM    116  N   GLU    17     -23.578  14.071 -17.769  1.00 26.05           N  
ATOM    117  CA  GLU    17     -22.495  14.383 -16.841  1.00 26.05           C  
ATOM    118  C   GLU    17     -22.659  13.625 -15.527  1.00 26.05           C  
ATOM    119  O   GLU    17     -23.674  13.771 -14.842  1.00 26.05           O  
ATOM    120  CB  GLU    17     -22.432  15.889 -16.574  1.00 26.05           C  
ATOM    121  CG  GLU    17     -21.268  16.588 -17.262  1.00 26.05           C  
ATOM    122  CD  GLU    17     -21.163  18.064 -16.913  1.00 26.05           C  
ATOM    123  OE1 GLU    17     -20.211  18.731 -17.379  1.00 26.05           O  
ATOM    124  OE2 GLU    17     -22.039  18.556 -16.168  1.00 26.05           O  
ATOM    125  N   ILE    18     -22.833  12.347 -15.615  1.00 24.24           N  
ATOM    126  CA  ILE    18     -22.789  11.526 -14.410  1.00 24.24           C  
ATOM    127  C   ILE    18     -22.289  12.362 -13.234  1.00 24.24           C  
ATOM    128  O   ILE    18     -21.155  12.847 -13.247  1.00 24.24           O  
ATOM    129  CB  ILE    18     -21.891  10.284 -14.604  1.00 24.24           C  
ATOM    130  CG1 ILE    18     -22.353   9.477 -15.823  1.00 24.24           C  
ATOM    131  CG2 ILE    18     -21.888   9.416 -13.342  1.00 24.24           C  
ATOM    132  CD1 ILE    18     -21.405   8.352 -16.216  1.00 24.24           C  
ATOM    133  N   THR    19     -22.952  13.297 -12.823  1.00 25.47           N  
ATOM    134  CA  THR    19     -22.576  13.939 -11.569  1.00 25.47           C  
ATOM    135  C   THR    19     -22.866  13.023 -10.384  1.00 25.47           C  
ATOM    136  O   THR    19     -24.017  12.889  -9.963  1.00 25.47           O  
ATOM    137  CB  THR    19     -23.317  15.276 -11.381  1.00 25.47           C  
ATOM    138  OG1 THR    19     -24.567  15.225 -12.080  1.00 25.47           O  
ATOM    139  CG2 THR    19     -22.494  16.442 -11.919  1.00 25.47           C  
ATOM    140  N   SER    20     -22.363  11.809 -10.483  1.00 26.40           N  
ATOM    141  CA  SER    20     -22.508  10.839  -9.403  1.00 26.40           C  
ATOM    142  C   SER    20     -22.291  11.490  -8.041  1.00 26.40           C  
ATOM    143  O   SER    20     -21.458  12.388  -7.903  1.00 26.40           O  
ATOM    144  CB  SER    20     -21.526   9.681  -9.586  1.00 26.40           C  
ATOM    145  OG  SER    20     -20.203  10.092  -9.289  1.00 26.40           O  
ATOM    146  N   GLN    21     -23.199  12.074  -7.423  1.00 26.99           N  
ATOM    147  CA  GLN    21     -23.233  12.234  -5.973  1.00 26.99           C  
ATOM    148  C   GLN    21     -22.062  11.513  -5.313  1.00 26.99           C  
ATOM    149  O   GLN    21     -21.799  10.345  -5.608  1.00 26.99           O  
ATOM    150  CB  GLN    21     -24.556  11.716  -5.407  1.00 26.99           C  
ATOM    151  CG  GLN    21     -25.593  12.806  -5.170  1.00 26.99           C  
ATOM    152  CD  GLN    21     -26.882  12.270  -4.575  1.00 26.99           C  
ATOM    153  OE1 GLN    21     -27.124  11.059  -4.572  1.00 26.99           O  
ATOM    154  NE2 GLN    21     -27.718  13.169  -4.066  1.00 26.99           N  
ATOM    155  N   SER    22     -20.921  12.089  -5.250  1.00 32.74           N  
ATOM    156  CA  SER    22     -19.647  11.959  -4.550  1.00 32.74           C  
ATOM    157  C   SER    22     -19.746  10.959  -3.403  1.00 32.74           C  
ATOM    158  O   SER    22     -20.153  11.316  -2.295  1.00 32.74           O  
ATOM    159  CB  SER    22     -19.187  13.316  -4.016  1.00 32.74           C  
ATOM    160  OG  SER    22     -18.311  13.152  -2.914  1.00 32.74           O  
ATOM    161  N   THR    23     -20.476   9.862  -3.554  1.00 34.55           N  
ATOM    162  CA  THR    23     -20.393   8.875  -2.483  1.00 34.55           C  
ATOM    163  C   THR    23     -18.938   8.596  -2.116  1.00 34.55           C  
ATOM    164  O   THR    23     -18.043   8.737  -2.953  1.00 34.55           O  
ATOM    165  CB  THR    23     -21.086   7.559  -2.880  1.00 34.55           C  
ATOM    166  OG1 THR    23     -20.585   7.127  -4.151  1.00 34.55           O  
ATOM    167  CG2 THR    23     -22.597   7.741  -2.978  1.00 34.55           C  
ATOM    168  N   THR    24     -18.344   9.247  -1.167  1.00 53.04           N  
ATOM    169  CA  THR    24     -17.047   8.849  -0.630  1.00 53.04           C  
ATOM    170  C   THR    24     -16.660   7.459  -1.125  1.00 53.04           C  
ATOM    171  O   THR    24     -17.362   6.481  -0.858  1.00 53.04           O  
ATOM    172  CB  THR    24     -17.052   8.865   0.910  1.00 53.04           C  
ATOM    173  OG1 THR    24     -18.045   9.790   1.370  1.00 53.04           O  
ATOM    174  CG2 THR    24     -15.692   9.283   1.460  1.00 53.04           C  
ATOM    175  N   LYS    25     -15.682   7.487  -2.033  1.00 83.21           N  
ATOM    176  CA  LYS    25     -15.376   6.173  -2.589  1.00 83.21           C  
ATOM    177  C   LYS    25     -14.322   5.453  -1.753  1.00 83.21           C  
ATOM    178  O   LYS    25     -13.146   5.822  -1.774  1.00 83.21           O  
ATOM    179  CB  LYS    25     -14.898   6.300  -4.037  1.00 83.21           C  
ATOM    180  CG  LYS    25     -16.002   6.649  -5.024  1.00 83.21           C  
ATOM    181  CD  LYS    25     -15.494   6.631  -6.460  1.00 83.21           C  
ATOM    182  CE  LYS    25     -16.564   7.095  -7.439  1.00 83.21           C  
ATOM    183  NZ  LYS    25     -16.081   7.047  -8.852  1.00 83.21           N  
ATOM    184  N   LEU    26     -14.721   4.824  -0.719  1.00 95.18           N  
ATOM    185  CA  LEU    26     -13.775   4.064   0.090  1.00 95.18           C  
ATOM    186  C   LEU    26     -12.851   3.230  -0.792  1.00 95.18           C  
ATOM    187  O   LEU    26     -13.281   2.696  -1.817  1.00 95.18           O  
ATOM    188  CB  LEU    26     -14.518   3.155   1.072  1.00 95.18           C  
ATOM    189  CG  LEU    26     -15.258   3.853   2.215  1.00 95.18           C  
ATOM    190  CD1 LEU    26     -16.093   2.845   2.999  1.00 95.18           C  
ATOM    191  CD2 LEU    26     -14.272   4.569   3.133  1.00 95.18           C  
ATOM    192  N   ARG    27     -11.558   3.154  -0.412  1.00 97.05           N  
ATOM    193  CA  ARG    27     -10.538   2.398  -1.131  1.00 97.05           C  
ATOM    194  C   ARG    27      -9.851   1.394  -0.212  1.00 97.05           C  
ATOM    195  O   ARG    27      -9.507   1.720   0.926  1.00 97.05           O  
ATOM    196  CB  ARG    27      -9.501   3.343  -1.743  1.00 97.05           C  
ATOM    197  CG  ARG    27     -10.080   4.324  -2.749  1.00 97.05           C  
ATOM    198  CD  ARG    27      -9.033   5.318  -3.234  1.00 97.05           C  
ATOM    199  NE  ARG    27      -9.564   6.196  -4.272  1.00 97.05           N  
ATOM    200  CZ  ARG    27     -10.283   7.291  -4.044  1.00 97.05           C  
ATOM    201  NH1 ARG    27     -10.573   7.666  -2.803  1.00 97.05           N  
ATOM    202  NH2 ARG    27     -10.716   8.018  -5.064  1.00 97.05           N  
ATOM    203  N   ASN    28      -9.698   0.160  -0.654  1.00 96.94           N  
ATOM    204  CA  ASN    28      -8.838  -0.867  -0.076  1.00 96.94           C  
ATOM    205  C   ASN    28      -7.591  -1.097  -0.925  1.00 96.94           C  
ATOM    206  O   ASN    28      -7.637  -1.825  -1.919  1.00 96.94           O  
ATOM    207  CB  ASN    28      -9.609  -2.177   0.100  1.00 96.94           C  
ATOM    208  CG  ASN    28      -8.848  -3.197   0.924  1.00 96.94           C  
ATOM    209  OD1 ASN    28      -7.775  -2.905   1.459  1.00 96.94           O  
ATOM    210  ND2 ASN    28      -9.398  -4.401   1.033  1.00 96.94           N  
ATOM    211  N   VAL    29      -6.595  -0.465  -0.494  1.00 98.33           N  
ATOM    212  CA  VAL    29      -5.391  -0.332  -1.308  1.00 98.33           C  
ATOM    213  C   VAL    29      -4.295  -1.246  -0.765  1.00 98.33           C  
ATOM    214  O   VAL    29      -4.230  -1.498   0.441  1.00 98.33           O  
ATOM    215  CB  VAL    29      -4.893   1.130  -1.350  1.00 98.33           C  
ATOM    216  CG1 VAL    29      -3.760   1.286  -2.362  1.00 98.33           C  
ATOM    217  CG2 VAL    29      -6.045   2.076  -1.684  1.00 98.33           C  
ATOM    218  N   MET    30      -3.481  -1.763  -1.634  1.00 98.19           N  
ATOM    219  CA  MET    30      -2.428  -2.682  -1.214  1.00 98.19           C  
ATOM    220  C   MET    30      -1.160  -2.469  -2.035  1.00 98.19           C  
ATOM    221  O   MET    30      -1.224  -2.332  -3.257  1.00 98.19           O  
ATOM    222  CB  MET    30      -2.896  -4.132  -1.341  1.00 98.19           C  
ATOM    223  CG  MET    30      -1.861  -5.152  -0.894  1.00 98.19           C  
ATOM    224  SD  MET    30      -1.384  -4.945   0.866  1.00 98.19           S  
ATOM    225  CE  MET    30      -2.989  -5.219   1.667  1.00 98.19           C  
ATOM    226  N   TYR    31       0.029  -2.482  -1.388  1.00 97.94           N  
ATOM    227  CA  TYR    31       1.305  -2.571  -2.089  1.00 97.94           C  
ATOM    228  C   TYR    31       1.633  -4.016  -2.443  1.00 97.94           C  
ATOM    229  O   TYR    31       1.301  -4.937  -1.692  1.00 97.94           O  
ATOM    230  CB  TYR    31       2.429  -1.975  -1.236  1.00 97.94           C  
ATOM    231  CG  TYR    31       2.503  -0.468  -1.296  1.00 97.94           C  
ATOM    232  CD1 TYR    31       3.022   0.179  -2.415  1.00 97.94           C  
ATOM    233  CD2 TYR    31       2.055   0.310  -0.235  1.00 97.94           C  
ATOM    234  CE1 TYR    31       3.094   1.566  -2.474  1.00 97.94           C  
ATOM    235  CE2 TYR    31       2.122   1.699  -0.283  1.00 97.94           C  
ATOM    236  CZ  TYR    31       2.642   2.317  -1.405  1.00 97.94           C  
ATOM    237  OH  TYR    31       2.710   3.691  -1.458  1.00 97.94           O  
ATOM    238  N   TYR    32       2.305  -4.218  -3.597  1.00 94.59           N  
ATOM    239  CA  TYR    32       2.941  -5.460  -4.020  1.00 94.59           C  
ATOM    240  C   TYR    32       4.365  -5.208  -4.500  1.00 94.59           C  
ATOM    241  O   TYR    32       4.581  -4.468  -5.462  1.00 94.59           O  
ATOM    242  CB  TYR    32       2.127  -6.130  -5.132  1.00 94.59           C  
ATOM    243  CG  TYR    32       2.744  -7.405  -5.653  1.00 94.59           C  
ATOM    244  CD1 TYR    32       3.415  -7.429  -6.873  1.00 94.59           C  
ATOM    245  CD2 TYR    32       2.656  -8.588  -4.927  1.00 94.59           C  
ATOM    246  CE1 TYR    32       3.983  -8.602  -7.358  1.00 94.59           C  
ATOM    247  CE2 TYR    32       3.221  -9.767  -5.402  1.00 94.59           C  
ATOM    248  CZ  TYR    32       3.882  -9.764  -6.616  1.00 94.59           C  
ATOM    249  OH  TYR    32       4.442 -10.928  -7.091  1.00 94.59           O  
ATOM    250  N   GLY    33       5.261  -5.723  -3.844  1.00 89.99           N  
ATOM    251  CA  GLY    33       6.658  -5.552  -4.207  1.00 89.99           C  
ATOM    252  C   GLY    33       7.133  -6.556  -5.241  1.00 89.99           C  
ATOM    253  O   GLY    33       6.812  -7.744  -5.154  1.00 89.99           O  
ATOM    254  N   ASP    34       7.922  -6.110  -6.175  1.00 84.40           N  
ATOM    255  CA  ASP    34       8.404  -7.021  -7.209  1.00 84.40           C  
ATOM    256  C   ASP    34       9.314  -8.093  -6.615  1.00 84.40           C  
ATOM    257  O   ASP    34       9.444  -9.184  -7.173  1.00 84.40           O  
ATOM    258  CB  ASP    34       9.145  -6.248  -8.302  1.00 84.40           C  
ATOM    259  CG  ASP    34      10.332  -5.463  -7.772  1.00 84.40           C  
ATOM    260  OD1 ASP    34      10.586  -5.492  -6.548  1.00 84.40           O  
ATOM    261  OD2 ASP    34      11.018  -4.806  -8.586  1.00 84.40           O  
ATOM    262  N   TRP    35       9.888  -7.872  -5.475  1.00 80.42           N  
ATOM    263  CA  TRP    35      10.823  -8.803  -4.854  1.00 80.42           C  
ATOM    264  C   TRP    35      10.083  -9.974  -4.216  1.00 80.42           C  
ATOM    265  O   TRP    35      10.699 -10.972  -3.833  1.00 80.42           O  
ATOM    266  CB  TRP    35      11.677  -8.089  -3.803  1.00 80.42           C  
ATOM    267  CG  TRP    35      10.879  -7.343  -2.776  1.00 80.42           C  
ATOM    268  CD1 TRP    35      10.365  -7.841  -1.611  1.00 80.42           C  
ATOM    269  CD2 TRP    35      10.500  -5.964  -2.824  1.00 80.42           C  
ATOM    270  NE1 TRP    35       9.689  -6.854  -0.932  1.00 80.42           N  
ATOM    271  CE2 TRP    35       9.757  -5.693  -1.654  1.00 80.42           C  
ATOM    272  CE3 TRP    35      10.718  -4.930  -3.745  1.00 80.42           C  
ATOM    273  CZ2 TRP    35       9.230  -4.429  -1.380  1.00 80.42           C  
ATOM    274  CZ3 TRP    35      10.193  -3.673  -3.470  1.00 80.42           C  
ATOM    275  CH2 TRP    35       9.458  -3.435  -2.297  1.00 80.42           C  
ATOM    276  N   SER    36       8.732  -9.868  -4.096  1.00 82.39           N  
ATOM    277  CA  SER    36       7.924 -10.865  -3.401  1.00 82.39           C  
ATOM    278  C   SER    36       8.010 -12.223  -4.089  1.00 82.39           C  
ATOM    279  O   SER    36       7.714 -13.253  -3.479  1.00 82.39           O  
ATOM    280  CB  SER    36       6.464 -10.414  -3.327  1.00 82.39           C  
ATOM    281  OG  SER    36       6.331  -9.279  -2.489  1.00 82.39           O  
ATOM    282  N   ILE    37       8.433 -12.293  -5.345  1.00 73.88           N  
ATOM    283  CA  ILE    37       8.371 -13.550  -6.083  1.00 73.88           C  
ATOM    284  C   ILE    37       9.612 -14.387  -5.781  1.00 73.88           C  
ATOM    285  O   ILE    37       9.684 -15.559  -6.157  1.00 73.88           O  
ATOM    286  CB  ILE    37       8.244 -13.307  -7.603  1.00 73.88           C  
ATOM    287  CG1 ILE    37       9.473 -12.556  -8.128  1.00 73.88           C  
ATOM    288  CG2 ILE    37       6.957 -12.542  -7.923  1.00 73.88           C  
ATOM    289  CD1 ILE    37       9.619 -12.589  -9.643  1.00 73.88           C  
ATOM    290  N   TRP    38      10.535 -13.806  -5.174  1.00 68.53           N  
ATOM    291  CA  TRP    38      11.780 -14.532  -4.947  1.00 68.53           C  
ATOM    292  C   TRP    38      11.675 -15.421  -3.713  1.00 68.53           C  
ATOM    293  O   TRP    38      10.922 -15.117  -2.784  1.00 68.53           O  
ATOM    294  CB  TRP    38      12.951 -13.558  -4.793  1.00 68.53           C  
ATOM    295  CG  TRP    38      13.136 -12.637  -5.961  1.00 68.53           C  
ATOM    296  CD1 TRP    38      13.052 -11.273  -5.956  1.00 68.53           C  
ATOM    297  CD2 TRP    38      13.432 -13.016  -7.309  1.00 68.53           C  
ATOM    298  NE1 TRP    38      13.279 -10.780  -7.221  1.00 68.53           N  
ATOM    299  CE2 TRP    38      13.514 -11.829  -8.069  1.00 68.53           C  
ATOM    300  CE3 TRP    38      13.636 -14.247  -7.948  1.00 68.53           C  
ATOM    301  CZ2 TRP    38      13.792 -11.836  -9.438  1.00 68.53           C  
ATOM    302  CZ3 TRP    38      13.913 -14.252  -9.311  1.00 68.53           C  
ATOM    303  CH2 TRP    38      13.988 -13.053 -10.039  1.00 68.53           C  
ATOM    304  N   GLY    39      12.351 -16.556  -3.824  1.00 61.00           N  
ATOM    305  CA  GLY    39      12.263 -17.579  -2.793  1.00 61.00           C  
ATOM    306  C   GLY    39      12.551 -17.049  -1.401  1.00 61.00           C  
ATOM    307  O   GLY    39      11.844 -17.380  -0.447  1.00 61.00           O  
ATOM    308  N   GLY    40      13.510 -16.122  -1.255  1.00 56.65           N  
ATOM    309  CA  GLY    40      13.823 -15.585   0.060  1.00 56.65           C  
ATOM    310  C   GLY    40      12.730 -14.691   0.615  1.00 56.65           C  
ATOM    311  O   GLY    40      12.715 -14.389   1.810  1.00 56.65           O  
ATOM    312  N   GLN    41      11.665 -14.379  -0.269  1.00 65.14           N  
ATOM    313  CA  GLN    41      10.554 -13.517   0.117  1.00 65.14           C  
ATOM    314  C   GLN    41       9.237 -14.288   0.128  1.00 65.14           C  
ATOM    315  O   GLN    41       8.160 -13.688   0.140  1.00 65.14           O  
ATOM    316  CB  GLN    41      10.451 -12.317  -0.826  1.00 65.14           C  
ATOM    317  CG  GLN    41      11.693 -11.436  -0.837  1.00 65.14           C  
ATOM    318  CD  GLN    41      11.919 -10.722   0.483  1.00 65.14           C  
ATOM    319  OE1 GLN    41      10.965 -10.327   1.161  1.00 65.14           O  
ATOM    320  NE2 GLN    41      13.182 -10.551   0.857  1.00 65.14           N  
ATOM    321  N   GLY    42       9.268 -15.555  -0.161  1.00 66.75           N  
ATOM    322  CA  GLY    42       8.091 -16.387   0.032  1.00 66.75           C  
ATOM    323  C   GLY    42       7.469 -16.853  -1.271  1.00 66.75           C  
ATOM    324  O   GLY    42       6.393 -17.454  -1.272  1.00 66.75           O  
ATOM    325  N   ASN    43       8.140 -16.490  -2.436  1.00 69.80           N  
ATOM    326  CA  ASN    43       7.598 -16.914  -3.722  1.00 69.80           C  
ATOM    327  C   ASN    43       6.138 -16.498  -3.880  1.00 69.80           C  
ATOM    328  O   ASN    43       5.285 -17.323  -4.213  1.00 69.80           O  
ATOM    329  CB  ASN    43       7.740 -18.428  -3.893  1.00 69.80           C  
ATOM    330  CG  ASN    43       9.184 -18.866  -4.038  1.00 69.80           C  
ATOM    331  OD1 ASN    43       9.944 -18.292  -4.823  1.00 69.80           O  
ATOM    332  ND2 ASN    43       9.573 -19.885  -3.281  1.00 69.80           N  
ATOM    333  N   PHE    44       5.804 -15.302  -3.433  1.00 76.84           N  
ATOM    334  CA  PHE    44       4.460 -14.748  -3.538  1.00 76.84           C  
ATOM    335  C   PHE    44       4.252 -14.085  -4.894  1.00 76.84           C  
ATOM    336  O   PHE    44       4.809 -13.018  -5.161  1.00 76.84           O  
ATOM    337  CB  PHE    44       4.203 -13.738  -2.415  1.00 76.84           C  
ATOM    338  CG  PHE    44       2.763 -13.320  -2.291  1.00 76.84           C  
ATOM    339  CD1 PHE    44       2.297 -12.182  -2.938  1.00 76.84           C  
ATOM    340  CD2 PHE    44       1.875 -14.066  -1.528  1.00 76.84           C  
ATOM    341  CE1 PHE    44       0.965 -11.793  -2.825  1.00 76.84           C  
ATOM    342  CE2 PHE    44       0.542 -13.683  -1.411  1.00 76.84           C  
ATOM    343  CZ  PHE    44       0.089 -12.546  -2.059  1.00 76.84           C  
ATOM    344  N   TYR    45       3.501 -14.676  -5.752  1.00 76.47           N  
ATOM    345  CA  TYR    45       3.300 -14.274  -7.139  1.00 76.47           C  
ATOM    346  C   TYR    45       1.991 -13.512  -7.303  1.00 76.47           C  
ATOM    347  O   TYR    45       1.115 -13.578  -6.437  1.00 76.47           O  
ATOM    348  CB  TYR    45       3.311 -15.498  -8.060  1.00 76.47           C  
ATOM    349  CG  TYR    45       4.565 -16.331  -7.949  1.00 76.47           C  
ATOM    350  CD1 TYR    45       5.705 -16.008  -8.681  1.00 76.47           C  
ATOM    351  CD2 TYR    45       4.612 -17.441  -7.114  1.00 76.47           C  
ATOM    352  CE1 TYR    45       6.863 -16.773  -8.584  1.00 76.47           C  
ATOM    353  CE2 TYR    45       5.764 -18.214  -7.008  1.00 76.47           C  
ATOM    354  CZ  TYR    45       6.882 -17.872  -7.746  1.00 76.47           C  
ATOM    355  OH  TYR    45       8.025 -18.633  -7.645  1.00 76.47           O  
ATOM    356  N   PRO    46       1.803 -12.771  -8.409  1.00 80.25           N  
ATOM    357  CA  PRO    46       0.582 -11.998  -8.646  1.00 80.25           C  
ATOM    358  C   PRO    46      -0.684 -12.844  -8.529  1.00 80.25           C  
ATOM    359  O   PRO    46      -1.712 -12.359  -8.050  1.00 80.25           O  
ATOM    360  CB  PRO    46       0.764 -11.482 -10.076  1.00 80.25           C  
ATOM    361  CG  PRO    46       2.237 -11.278 -10.224  1.00 80.25           C  
ATOM    362  CD  PRO    46       2.947 -12.394  -9.512  1.00 80.25           C  
ATOM    363  N   LYS    47      -0.655 -14.068  -8.946  1.00 70.96           N  
ATOM    364  CA  LYS    47      -1.848 -14.902  -8.829  1.00 70.96           C  
ATOM    365  C   LYS    47      -2.255 -15.077  -7.369  1.00 70.96           C  
ATOM    366  O   LYS    47      -3.379 -15.492  -7.078  1.00 70.96           O  
ATOM    367  CB  LYS    47      -1.613 -16.268  -9.475  1.00 70.96           C  
ATOM    368  CG  LYS    47      -0.559 -17.112  -8.773  1.00 70.96           C  
ATOM    369  CD  LYS    47      -0.387 -18.467  -9.448  1.00 70.96           C  
ATOM    370  CE  LYS    47       0.663 -19.314  -8.743  1.00 70.96           C  
ATOM    371  NZ  LYS    47       0.790 -20.668  -9.362  1.00 70.96           N  
ATOM    372  N   ASP    48      -1.341 -14.860  -6.452  1.00 78.45           N  
ATOM    373  CA  ASP    48      -1.606 -15.077  -5.033  1.00 78.45           C  
ATOM    374  C   ASP    48      -2.235 -13.840  -4.396  1.00 78.45           C  
ATOM    375  O   ASP    48      -2.657 -13.878  -3.238  1.00 78.45           O  
ATOM    376  CB  ASP    48      -0.318 -15.450  -4.297  1.00 78.45           C  
ATOM    377  CG  ASP    48       0.318 -16.725  -4.824  1.00 78.45           C  
ATOM    378  OD1 ASP    48      -0.393 -17.741  -4.982  1.00 78.45           O  
ATOM    379  OD2 ASP    48       1.542 -16.714  -5.080  1.00 78.45           O  
ATOM    380  N   ILE    49      -2.230 -12.737  -5.095  1.00 85.47           N  
ATOM    381  CA  ILE    49      -2.831 -11.506  -4.594  1.00 85.47           C  
ATOM    382  C   ILE    49      -4.342 -11.683  -4.470  1.00 85.47           C  
ATOM    383  O   ILE    49      -4.999 -12.136  -5.411  1.00 85.47           O  
ATOM    384  CB  ILE    49      -2.504 -10.305  -5.509  1.00 85.47           C  
ATOM    385  CG1 ILE    49      -0.993 -10.051  -5.539  1.00 85.47           C  
ATOM    386  CG2 ILE    49      -3.260  -9.055  -5.049  1.00 85.47           C  
ATOM    387  CD1 ILE    49      -0.536  -9.168  -6.691  1.00 85.47           C  
ATOM    388  N   PRO    50      -4.844 -11.430  -3.346  1.00 83.98           N  
ATOM    389  CA  PRO    50      -6.303 -11.493  -3.235  1.00 83.98           C  
ATOM    390  C   PRO    50      -6.998 -10.324  -3.931  1.00 83.98           C  
ATOM    391  O   PRO    50      -7.647  -9.507  -3.273  1.00 83.98           O  
ATOM    392  CB  PRO    50      -6.544 -11.450  -1.724  1.00 83.98           C  
ATOM    393  CG  PRO    50      -5.429 -10.615  -1.183  1.00 83.98           C  
ATOM    394  CD  PRO    50      -4.193 -10.889  -1.990  1.00 83.98           C  
ATOM    395  N   ALA    51      -6.948 -10.286  -5.241  1.00 83.74           N  
ATOM    396  CA  ALA    51      -7.346  -9.151  -6.069  1.00 83.74           C  
ATOM    397  C   ALA    51      -8.834  -8.850  -5.908  1.00 83.74           C  
ATOM    398  O   ALA    51      -9.263  -7.705  -6.067  1.00 83.74           O  
ATOM    399  CB  ALA    51      -7.016  -9.419  -7.535  1.00 83.74           C  
ATOM    400  N   ASP    52      -9.624  -9.820  -5.611  1.00 78.66           N  
ATOM    401  CA  ASP    52     -11.065  -9.621  -5.503  1.00 78.66           C  
ATOM    402  C   ASP    52     -11.416  -8.812  -4.256  1.00 78.66           C  
ATOM    403  O   ASP    52     -12.557  -8.376  -4.093  1.00 78.66           O  
ATOM    404  CB  ASP    52     -11.793 -10.966  -5.479  1.00 78.66           C  
ATOM    405  CG  ASP    52     -11.331 -11.871  -4.350  1.00 78.66           C  
ATOM    406  OD1 ASP    52     -10.114 -12.134  -4.239  1.00 78.66           O  
ATOM    407  OD2 ASP    52     -12.191 -12.326  -3.566  1.00 78.66           O  
ATOM    408  N   LYS    53     -10.484  -8.553  -3.454  1.00 86.40           N  
ATOM    409  CA  LYS    53     -10.714  -7.829  -2.207  1.00 86.40           C  
ATOM    410  C   LYS    53     -10.148  -6.414  -2.280  1.00 86.40           C  
ATOM    411  O   LYS    53     -10.177  -5.676  -1.293  1.00 86.40           O  
ATOM    412  CB  LYS    53     -10.095  -8.580  -1.027  1.00 86.40           C  
ATOM    413  CG  LYS    53     -10.696  -9.957  -0.786  1.00 86.40           C  
ATOM    414  CD  LYS    53     -10.002 -10.677   0.362  1.00 86.40           C  
ATOM    415  CE  LYS    53     -10.663 -12.014   0.667  1.00 86.40           C  
ATOM    416  NZ  LYS    53      -9.709 -13.153   0.515  1.00 86.40           N  
ATOM    417  N   LEU    54      -9.524  -6.114  -3.379  1.00 92.17           N  
ATOM    418  CA  LEU    54      -8.846  -4.829  -3.511  1.00 92.17           C  
ATOM    419  C   LEU    54      -9.553  -3.943  -4.532  1.00 92.17           C  
ATOM    420  O   LEU    54     -10.152  -4.445  -5.486  1.00 92.17           O  
ATOM    421  CB  LEU    54      -7.385  -5.033  -3.921  1.00 92.17           C  
ATOM    422  CG  LEU    54      -6.549  -5.943  -3.021  1.00 92.17           C  
ATOM    423  CD1 LEU    54      -5.143  -6.106  -3.590  1.00 92.17           C  
ATOM    424  CD2 LEU    54      -6.496  -5.389  -1.601  1.00 92.17           C  
ATOM    425  N   THR    55      -9.470  -2.731  -4.207  1.00 93.80           N  
ATOM    426  CA  THR    55      -9.838  -1.754  -5.226  1.00 93.80           C  
ATOM    427  C   THR    55      -8.614  -1.324  -6.030  1.00 93.80           C  
ATOM    428  O   THR    55      -8.717  -1.039  -7.224  1.00 93.80           O  
ATOM    429  CB  THR    55     -10.505  -0.516  -4.599  1.00 93.80           C  
ATOM    430  OG1 THR    55      -9.593   0.097  -3.680  1.00 93.80           O  
ATOM    431  CG2 THR    55     -11.781  -0.896  -3.855  1.00 93.80           C  
ATOM    432  N   HIS    56      -7.501  -1.133  -5.390  1.00 97.75           N  
ATOM    433  CA  HIS    56      -6.270  -0.625  -5.985  1.00 97.75           C  
ATOM    434  C   HIS    56      -5.071  -1.476  -5.581  1.00 97.75           C  
ATOM    435  O   HIS    56      -4.934  -1.849  -4.413  1.00 97.75           O  
ATOM    436  CB  HIS    56      -6.040   0.832  -5.579  1.00 97.75           C  
ATOM    437  CG  HIS    56      -7.098   1.767  -6.073  1.00 97.75           C  
ATOM    438  ND1 HIS    56      -8.378   1.779  -5.561  1.00 97.75           N  
ATOM    439  CD2 HIS    56      -7.064   2.722  -7.032  1.00 97.75           C  
ATOM    440  CE1 HIS    56      -9.087   2.705  -6.186  1.00 97.75           C  
ATOM    441  NE2 HIS    56      -8.313   3.291  -7.083  1.00 97.75           N  
ATOM    442  N   LEU    57      -4.222  -1.807  -6.533  1.00 97.99           N  
ATOM    443  CA  LEU    57      -2.952  -2.486  -6.302  1.00 97.99           C  
ATOM    444  C   LEU    57      -1.782  -1.626  -6.770  1.00 97.99           C  
ATOM    445  O   LEU    57      -1.697  -1.276  -7.949  1.00 97.99           O  
ATOM    446  CB  LEU    57      -2.927  -3.837  -7.021  1.00 97.99           C  
ATOM    447  CG  LEU    57      -1.689  -4.705  -6.791  1.00 97.99           C  
ATOM    448  CD1 LEU    57      -1.672  -5.235  -5.361  1.00 97.99           C  
ATOM    449  CD2 LEU    57      -1.648  -5.854  -7.793  1.00 97.99           C  
ATOM    450  N   ASN    58      -0.933  -1.222  -5.810  1.00 98.42           N  
ATOM    451  CA  ASN    58       0.278  -0.459  -6.093  1.00 98.42           C  
ATOM    452  C   ASN    58       1.460  -1.375  -6.399  1.00 98.42           C  
ATOM    453  O   ASN    58       1.938  -2.093  -5.518  1.00 98.42           O  
ATOM    454  CB  ASN    58       0.614   0.468  -4.923  1.00 98.42           C  
ATOM    455  CG  ASN    58      -0.341   1.640  -4.814  1.00 98.42           C  
ATOM    456  OD1 ASN    58      -1.554   1.486  -4.977  1.00 98.42           O  
ATOM    457  ND2 ASN    58       0.199   2.821  -4.536  1.00 98.42           N  
ATOM    458  N   PHE    59       2.037  -1.397  -7.577  1.00 96.91           N  
ATOM    459  CA  PHE    59       3.267  -2.094  -7.934  1.00 96.91           C  
ATOM    460  C   PHE    59       4.487  -1.336  -7.421  1.00 96.91           C  
ATOM    461  O   PHE    59       4.832  -0.276  -7.947  1.00 96.91           O  
ATOM    462  CB  PHE    59       3.362  -2.275  -9.452  1.00 96.91           C  
ATOM    463  CG  PHE    59       4.663  -2.877  -9.911  1.00 96.91           C  
ATOM    464  CD1 PHE    59       5.452  -2.227 -10.852  1.00 96.91           C  
ATOM    465  CD2 PHE    59       5.097  -4.094  -9.401  1.00 96.91           C  
ATOM    466  CE1 PHE    59       6.657  -2.782 -11.279  1.00 96.91           C  
ATOM    467  CE2 PHE    59       6.300  -4.655  -9.823  1.00 96.91           C  
ATOM    468  CZ  PHE    59       7.078  -3.997 -10.762  1.00 96.91           C  
ATOM    469  N   ALA    60       5.042  -1.825  -6.311  1.00 96.81           N  
ATOM    470  CA  ALA    60       6.231  -1.269  -5.670  1.00 96.81           C  
ATOM    471  C   ALA    60       7.496  -1.964  -6.165  1.00 96.81           C  
ATOM    472  O   ALA    60       7.776  -3.103  -5.784  1.00 96.81           O  
ATOM    473  CB  ALA    60       6.122  -1.387  -4.152  1.00 96.81           C  
ATOM    474  N   PHE    61       8.139  -1.333  -6.826  1.00 93.82           N  
ATOM    475  CA  PHE    61       8.310   0.035  -7.302  1.00 93.82           C  
ATOM    476  C   PHE    61       8.877   0.049  -8.716  1.00 93.82           C  
ATOM    477  O   PHE    61       9.386  -0.966  -9.197  1.00 93.82           O  
ATOM    478  CB  PHE    61       9.226   0.823  -6.360  1.00 93.82           C  
ATOM    479  CG  PHE    61       8.657   1.017  -4.981  1.00 93.82           C  
ATOM    480  CD1 PHE    61       7.792   2.072  -4.714  1.00 93.82           C  
ATOM    481  CD2 PHE    61       8.987   0.146  -3.952  1.00 93.82           C  
ATOM    482  CE1 PHE    61       7.264   2.254  -3.438  1.00 93.82           C  
ATOM    483  CE2 PHE    61       8.463   0.322  -2.674  1.00 93.82           C  
ATOM    484  CZ  PHE    61       7.602   1.377  -2.419  1.00 93.82           C  
ATOM    485  N   MET    62       8.785   1.153  -9.523  1.00 90.09           N  
ATOM    486  CA  MET    62       9.705   1.581 -10.572  1.00 90.09           C  
ATOM    487  C   MET    62      10.653   2.660 -10.058  1.00 90.09           C  
ATOM    488  O   MET    62      10.248   3.531  -9.285  1.00 90.09           O  
ATOM    489  CB  MET    62       8.933   2.099 -11.787  1.00 90.09           C  
ATOM    490  CG  MET    62       8.161   1.020 -12.527  1.00 90.09           C  
ATOM    491  SD  MET    62       9.259  -0.118 -13.458  1.00 90.09           S  
ATOM    492  CE  MET    62       9.907   1.020 -14.714  1.00 90.09           C  
ATOM    493  N   ASP    63      11.934   2.603 -10.471  1.00 91.04           N  
ATOM    494  CA  ASP    63      12.952   3.611 -10.190  1.00 91.04           C  
ATOM    495  C   ASP    63      13.075   4.604 -11.343  1.00 91.04           C  
ATOM    496  O   ASP    63      12.335   4.518 -12.325  1.00 91.04           O  
ATOM    497  CB  ASP    63      14.304   2.948  -9.920  1.00 91.04           C  
ATOM    498  CG  ASP    63      15.303   3.883  -9.263  1.00 91.04           C  
ATOM    499  OD1 ASP    63      14.962   5.059  -9.009  1.00 91.04           O  
ATOM    500  OD2 ASP    63      16.443   3.442  -8.999  1.00 91.04           O  
ATOM    501  N   PHE    64      13.975   5.584 -11.247  1.00 92.50           N  
ATOM    502  CA  PHE    64      14.232   6.594 -12.267  1.00 92.50           C  
ATOM    503  C   PHE    64      15.571   7.279 -12.025  1.00 92.50           C  
ATOM    504  O   PHE    64      16.157   7.148 -10.948  1.00 92.50           O  
ATOM    505  CB  PHE    64      13.107   7.633 -12.292  1.00 92.50           C  
ATOM    506  CG  PHE    64      12.628   8.043 -10.926  1.00 92.50           C  
ATOM    507  CD1 PHE    64      11.575   7.375 -10.314  1.00 92.50           C  
ATOM    508  CD2 PHE    64      13.232   9.097 -10.253  1.00 92.50           C  
ATOM    509  CE1 PHE    64      11.130   7.752  -9.050  1.00 92.50           C  
ATOM    510  CE2 PHE    64      12.793   9.480  -8.989  1.00 92.50           C  
ATOM    511  CZ  PHE    64      11.741   8.806  -8.390  1.00 92.50           C  
ATOM    512  N   ASN    65      16.136   7.946 -13.054  1.00 92.41           N  
ATOM    513  CA  ASN    65      17.404   8.648 -12.888  1.00 92.41           C  
ATOM    514  C   ASN    65      17.249  10.148 -13.118  1.00 92.41           C  
ATOM    515  O   ASN    65      16.133  10.643 -13.284  1.00 92.41           O  
ATOM    516  CB  ASN    65      18.463   8.073 -13.831  1.00 92.41           C  
ATOM    517  CG  ASN    65      18.091   8.230 -15.292  1.00 92.41           C  
ATOM    518  OD1 ASN    65      17.306   9.110 -15.654  1.00 92.41           O  
ATOM    519  ND2 ASN    65      18.653   7.379 -16.142  1.00 92.41           N  
ATOM    520  N   SER    66      18.349  10.831 -13.039  1.00 95.01           N  
ATOM    521  CA  SER    66      18.310  12.290 -13.031  1.00 95.01           C  
ATOM    522  C   SER    66      18.002  12.842 -14.419  1.00 95.01           C  
ATOM    523  O   SER    66      17.763  14.041 -14.577  1.00 95.01           O  
ATOM    524  CB  SER    66      19.638  12.859 -12.530  1.00 95.01           C  
ATOM    525  OG  SER    66      20.717  12.387 -13.318  1.00 95.01           O  
ATOM    526  N   SER    67      18.004  11.921 -15.440  1.00 93.70           N  
ATOM    527  CA  SER    67      17.637  12.343 -16.788  1.00 93.70           C  
ATOM    528  C   SER    67      16.157  12.095 -17.061  1.00 93.70           C  
ATOM    529  O   SER    67      15.678  12.328 -18.172  1.00 93.70           O  
ATOM    530  CB  SER    67      18.486  11.611 -17.829  1.00 93.70           C  
ATOM    531  OG  SER    67      19.862  11.892 -17.643  1.00 93.70           O  
ATOM    532  N   GLY    68      15.395  11.590 -16.107  1.00 93.14           N  
ATOM    533  CA  GLY    68      13.960  11.389 -16.225  1.00 93.14           C  
ATOM    534  C   GLY    68      13.593  10.056 -16.850  1.00 93.14           C  
ATOM    535  O   GLY    68      12.484   9.889 -17.363  1.00 93.14           O  
ATOM    536  N   GLU    69      14.539   9.088 -16.913  1.00 88.40           N  
ATOM    537  CA  GLU    69      14.269   7.762 -17.461  1.00 88.40           C  
ATOM    538  C   GLU    69      13.806   6.799 -16.372  1.00 88.40           C  
ATOM    539  O   GLU    69      14.342   6.805 -15.262  1.00 88.40           O  
ATOM    540  CB  GLU    69      15.511   7.206 -18.162  1.00 88.40           C  
ATOM    541  CG  GLU    69      15.978   8.045 -19.343  1.00 88.40           C  
ATOM    542  CD  GLU    69      17.357   7.652 -19.850  1.00 88.40           C  
ATOM    543  OE1 GLU    69      17.647   7.867 -21.048  1.00 88.40           O  
ATOM    544  OE2 GLU    69      18.153   7.124 -19.042  1.00 88.40           O  
ATOM    545  N   LEU    70      12.784   5.955 -16.705  1.00 85.66           N  
ATOM    546  CA  LEU    70      12.329   4.931 -15.771  1.00 85.66           C  
ATOM    547  C   LEU    70      13.272   3.732 -15.777  1.00 85.66           C  
ATOM    548  O   LEU    70      13.810   3.366 -16.825  1.00 85.66           O  
ATOM    549  CB  LEU    70      10.909   4.479 -16.119  1.00 85.66           C  
ATOM    550  CG  LEU    70       9.816   5.544 -16.022  1.00 85.66           C  
ATOM    551  CD1 LEU    70       8.444   4.920 -16.258  1.00 85.66           C  
ATOM    552  CD2 LEU    70       9.866   6.240 -14.666  1.00 85.66           C  
ATOM    553  N   ILE    71      13.517   3.132 -14.575  1.00 85.27           N  
ATOM    554  CA  ILE    71      14.418   1.999 -14.398  1.00 85.27           C  
ATOM    555  C   ILE    71      13.714   0.897 -13.610  1.00 85.27           C  
ATOM    556  O   ILE    71      13.123   1.158 -12.559  1.00 85.27           O  
ATOM    557  CB  ILE    71      15.722   2.420 -13.684  1.00 85.27           C  
ATOM    558  CG1 ILE    71      16.431   3.526 -14.474  1.00 85.27           C  
ATOM    559  CG2 ILE    71      16.643   1.212 -13.485  1.00 85.27           C  
ATOM    560  CD1 ILE    71      17.553   4.212 -13.707  1.00 85.27           C  
ATOM    561  N   TYR    72      13.746  -0.285 -14.108  1.00 80.62           N  
ATOM    562  CA  TYR    72      13.241  -1.403 -13.319  1.00 80.62           C  
ATOM    563  C   TYR    72      14.104  -1.634 -12.085  1.00 80.62           C  
ATOM    564  O   TYR    72      15.333  -1.677 -12.178  1.00 80.62           O  
ATOM    565  CB  TYR    72      13.188  -2.678 -14.166  1.00 80.62           C  
ATOM    566  CG  TYR    72      12.158  -2.634 -15.268  1.00 80.62           C  
ATOM    567  CD1 TYR    72      10.796  -2.654 -14.976  1.00 80.62           C  
ATOM    568  CD2 TYR    72      12.543  -2.572 -16.602  1.00 80.62           C  
ATOM    569  CE1 TYR    72       9.842  -2.614 -15.988  1.00 80.62           C  
ATOM    570  CE2 TYR    72      11.598  -2.532 -17.623  1.00 80.62           C  
ATOM    571  CZ  TYR    72      10.253  -2.553 -17.306  1.00 80.62           C  
ATOM    572  OH  TYR    72       9.313  -2.514 -18.312  1.00 80.62           O  
ATOM    573  N   CYS    73      13.478  -1.730 -10.993  1.00 80.57           N  
ATOM    574  CA  CYS    73      14.228  -2.090  -9.795  1.00 80.57           C  
ATOM    575  C   CYS    73      14.719  -3.531  -9.871  1.00 80.57           C  
ATOM    576  O   CYS    73      15.774  -3.862  -9.328  1.00 80.57           O  
ATOM    577  CB  CYS    73      13.368  -1.900  -8.546  1.00 80.57           C  
ATOM    578  SG  CYS    73      13.003  -0.172  -8.170  1.00 80.57           S  
ATOM    579  N   ASP    74      13.930  -4.390 -10.381  1.00 74.39           N  
ATOM    580  CA  ASP    74      14.192  -5.801 -10.644  1.00 74.39           C  
ATOM    581  C   ASP    74      13.629  -6.221 -11.999  1.00 74.39           C  
ATOM    582  O   ASP    74      12.481  -6.663 -12.091  1.00 74.39           O  
ATOM    583  CB  ASP    74      13.599  -6.673  -9.535  1.00 74.39           C  
ATOM    584  CG  ASP    74      14.077  -8.113  -9.593  1.00 74.39           C  
ATOM    585  OD1 ASP    74      14.532  -8.562 -10.667  1.00 74.39           O  
ATOM    586  OD2 ASP    74      13.995  -8.806  -8.555  1.00 74.39           O  
ATOM    587  N   LYS    75      14.395  -6.032 -13.014  1.00 70.27           N  
ATOM    588  CA  LYS    75      13.946  -6.238 -14.387  1.00 70.27           C  
ATOM    589  C   LYS    75      13.491  -7.678 -14.607  1.00 70.27           C  
ATOM    590  O   LYS    75      12.481  -7.921 -15.271  1.00 70.27           O  
ATOM    591  CB  LYS    75      15.059  -5.884 -15.375  1.00 70.27           C  
ATOM    592  CG  LYS    75      14.655  -6.017 -16.836  1.00 70.27           C  
ATOM    593  CD  LYS    75      15.805  -5.658 -17.768  1.00 70.27           C  
ATOM    594  CE  LYS    75      15.424  -5.855 -19.229  1.00 70.27           C  
ATOM    595  NZ  LYS    75      16.550  -5.508 -20.147  1.00 70.27           N  
ATOM    596  N   ASP    76      14.216  -8.600 -13.986  1.00 68.06           N  
ATOM    597  CA  ASP    76      13.861 -10.005 -14.154  1.00 68.06           C  
ATOM    598  C   ASP    76      12.474 -10.293 -13.584  1.00 68.06           C  
ATOM    599  O   ASP    76      11.699 -11.049 -14.174  1.00 68.06           O  
ATOM    600  CB  ASP    76      14.902 -10.905 -13.484  1.00 68.06           C  
ATOM    601  CG  ASP    76      16.248 -10.879 -14.186  1.00 68.06           C  
ATOM    602  OD1 ASP    76      16.304 -10.526 -15.384  1.00 68.06           O  
ATOM    603  OD2 ASP    76      17.261 -11.217 -13.537  1.00 68.06           O  
ATOM    604  N   ALA    77      12.219  -9.742 -12.508  1.00 73.10           N  
ATOM    605  CA  ALA    77      10.903  -9.946 -11.908  1.00 73.10           C  
ATOM    606  C   ALA    77       9.812  -9.274 -12.738  1.00 73.10           C  
ATOM    607  O   ALA    77       8.756  -9.863 -12.980  1.00 73.10           O  
ATOM    608  CB  ALA    77      10.882  -9.415 -10.477  1.00 73.10           C  
ATOM    609  N   ALA    78      10.087  -8.079 -13.205  1.00 74.81           N  
ATOM    610  CA  ALA    78       9.066  -7.230 -13.813  1.00 74.81           C  
ATOM    611  C   ALA    78       8.660  -7.756 -15.186  1.00 74.81           C  
ATOM    612  O   ALA    78       7.471  -7.835 -15.502  1.00 74.81           O  
ATOM    613  CB  ALA    78       9.567  -5.792 -13.924  1.00 74.81           C  
ATOM    614  N   ILE    79       9.626  -8.081 -15.979  1.00 66.46           N  
ATOM    615  CA  ILE    79       9.249  -8.329 -17.366  1.00 66.46           C  
ATOM    616  C   ILE    79       9.545  -9.783 -17.729  1.00 66.46           C  
ATOM    617  O   ILE    79       9.272 -10.217 -18.850  1.00 66.46           O  
ATOM    618  CB  ILE    79       9.987  -7.375 -18.332  1.00 66.46           C  
ATOM    619  CG1 ILE    79      11.504  -7.526 -18.177  1.00 66.46           C  
ATOM    620  CG2 ILE    79       9.553  -5.925 -18.095  1.00 66.46           C  
ATOM    621  CD1 ILE    79      12.312  -6.748 -19.207  1.00 66.46           C  
ATOM    622  N   GLY    80      10.017 -10.485 -16.805  1.00 58.70           N  
ATOM    623  CA  GLY    80      10.331 -11.880 -17.070  1.00 58.70           C  
ATOM    624  C   GLY    80      11.701 -12.074 -17.692  1.00 58.70           C  
ATOM    625  O   GLY    80      12.349 -11.106 -18.096  1.00 58.70           O  
ATOM    626  N   HIS    81      12.481 -13.099 -17.273  1.00 46.15           N  
ATOM    627  CA  HIS    81      13.724 -13.425 -17.963  1.00 46.15           C  
ATOM    628  C   HIS    81      13.452 -13.949 -19.369  1.00 46.15           C  
ATOM    629  O   HIS    81      12.471 -14.661 -19.592  1.00 46.15           O  
ATOM    630  CB  HIS    81      14.525 -14.456 -17.165  1.00 46.15           C  
ATOM    631  CG  HIS    81      16.004 -14.349 -17.362  1.00 46.15           C  
ATOM    632  ND1 HIS    81      16.650 -14.890 -18.452  1.00 46.15           N  
ATOM    633  CD2 HIS    81      16.961 -13.760 -16.608  1.00 46.15           C  
ATOM    634  CE1 HIS    81      17.945 -14.638 -18.359  1.00 46.15           C  
ATOM    635  NE2 HIS    81      18.160 -13.954 -17.249  1.00 46.15           N  
ATOM    636  N   PRO    82      14.051 -13.351 -20.305  1.00 35.26           N  
ATOM    637  CA  PRO    82      13.897 -13.992 -21.613  1.00 35.26           C  
ATOM    638  C   PRO    82      14.287 -15.468 -21.597  1.00 35.26           C  
ATOM    639  O   PRO    82      13.783 -16.252 -22.405  1.00 35.26           O  
ATOM    640  CB  PRO    82      14.839 -13.188 -22.512  1.00 35.26           C  
ATOM    641  CG  PRO    82      15.505 -12.214 -21.595  1.00 35.26           C  
ATOM    642  CD  PRO    82      14.928 -12.384 -20.219  1.00 35.26           C  
ATOM    643  N   LEU    83      15.306 -15.800 -20.907  1.00 32.20           N  
ATOM    644  CA  LEU    83      15.649 -17.198 -21.140  1.00 32.20           C  
ATOM    645  C   LEU    83      14.610 -18.124 -20.515  1.00 32.20           C  
ATOM    646  O   LEU    83      14.342 -18.042 -19.314  1.00 32.20           O  
ATOM    647  CB  LEU    83      17.036 -17.512 -20.573  1.00 32.20           C  
ATOM    648  CG  LEU    83      18.219 -16.822 -21.255  1.00 32.20           C  
ATOM    649  CD1 LEU    83      19.469 -16.935 -20.389  1.00 32.20           C  
ATOM    650  CD2 LEU    83      18.463 -17.419 -22.637  1.00 32.20           C  
ATOM    651  N   GLY    84      13.423 -18.028 -20.808  1.00 31.85           N  
ATOM    652  CA  GLY    84      12.288 -18.922 -20.648  1.00 31.85           C  
ATOM    653  C   GLY    84      12.672 -20.281 -20.095  1.00 31.85           C  
ATOM    654  O   GLY    84      11.815 -21.028 -19.617  1.00 31.85           O  
ATOM    655  N   ASN    85      13.906 -20.538 -19.655  1.00 30.94           N  
ATOM    656  CA  ASN    85      13.927 -21.876 -19.072  1.00 30.94           C  
ATOM    657  C   ASN    85      14.256 -21.834 -17.583  1.00 30.94           C  
ATOM    658  O   ASN    85      14.570 -22.863 -16.982  1.00 30.94           O  
ATOM    659  CB  ASN    85      14.927 -22.767 -19.811  1.00 30.94           C  
ATOM    660  CG  ASN    85      14.288 -23.552 -20.939  1.00 30.94           C  
ATOM    661  OD1 ASN    85      13.063 -23.573 -21.081  1.00 30.94           O  
ATOM    662  ND2 ASN    85      15.112 -24.202 -21.752  1.00 30.94           N  
ATOM    663  N   LEU    86      13.932 -20.719 -16.959  1.00 30.03           N  
ATOM    664  CA  LEU    86      14.351 -20.781 -15.563  1.00 30.03           C  
ATOM    665  C   LEU    86      13.153 -20.993 -14.645  1.00 30.03           C  
ATOM    666  O   LEU    86      12.287 -20.121 -14.534  1.00 30.03           O  
ATOM    667  CB  LEU    86      15.091 -19.500 -15.168  1.00 30.03           C  
ATOM    668  CG  LEU    86      16.451 -19.272 -15.830  1.00 30.03           C  
ATOM    669  CD1 LEU    86      16.840 -17.799 -15.747  1.00 30.03           C  
ATOM    670  CD2 LEU    86      17.516 -20.149 -15.179  1.00 30.03           C  
ATOM    671  N   GLY    87      12.535 -22.155 -14.810  1.00 30.49           N  
ATOM    672  CA  GLY    87      11.873 -22.976 -13.810  1.00 30.49           C  
ATOM    673  C   GLY    87      10.565 -22.383 -13.321  1.00 30.49           C  
ATOM    674  O   GLY    87      10.027 -22.811 -12.298  1.00 30.49           O  
ATOM    675  N   VAL    88      10.235 -21.258 -13.846  1.00 32.45           N  
ATOM    676  CA  VAL    88       8.895 -20.827 -13.464  1.00 32.45           C  
ATOM    677  C   VAL    88       7.903 -21.184 -14.569  1.00 32.45           C  
ATOM    678  O   VAL    88       8.150 -20.908 -15.746  1.00 32.45           O  
ATOM    679  CB  VAL    88       8.847 -19.310 -13.174  1.00 32.45           C  
ATOM    680  CG1 VAL    88       7.665 -18.970 -12.268  1.00 32.45           C  
ATOM    681  CG2 VAL    88      10.158 -18.846 -12.544  1.00 32.45           C  
ATOM    682  N   THR    89       7.409 -22.330 -14.346  1.00 30.21           N  
ATOM    683  CA  THR    89       6.201 -22.774 -15.032  1.00 30.21           C  
ATOM    684  C   THR    89       5.218 -21.618 -15.199  1.00 30.21           C  
ATOM    685  O   THR    89       5.192 -20.695 -14.382  1.00 30.21           O  
ATOM    686  CB  THR    89       5.518 -23.925 -14.271  1.00 30.21           C  
ATOM    687  OG1 THR    89       5.642 -23.699 -12.862  1.00 30.21           O  
ATOM    688  CG2 THR    89       6.155 -25.267 -14.617  1.00 30.21           C  
ATOM    689  N   TYR    90       5.155 -21.277 -16.432  1.00 28.90           N  
ATOM    690  CA  TYR    90       4.196 -20.797 -17.421  1.00 28.90           C  
ATOM    691  C   TYR    90       2.964 -20.209 -16.745  1.00 28.90           C  
ATOM    692  O   TYR    90       2.500 -19.129 -17.118  1.00 28.90           O  
ATOM    693  CB  TYR    90       3.783 -21.932 -18.364  1.00 28.90           C  
ATOM    694  CG  TYR    90       3.928 -21.588 -19.826  1.00 28.90           C  
ATOM    695  CD1 TYR    90       2.869 -21.029 -20.539  1.00 28.90           C  
ATOM    696  CD2 TYR    90       5.122 -21.824 -20.499  1.00 28.90           C  
ATOM    697  CE1 TYR    90       2.997 -20.713 -21.887  1.00 28.90           C  
ATOM    698  CE2 TYR    90       5.261 -21.511 -21.848  1.00 28.90           C  
ATOM    699  CZ  TYR    90       4.195 -20.957 -22.532  1.00 28.90           C  
ATOM    700  OH  TYR    90       4.327 -20.646 -23.867  1.00 28.90           O  
ATOM    701  N   GLY    91       2.578 -20.771 -15.571  1.00 31.52           N  
ATOM    702  CA  GLY    91       1.408 -20.070 -15.067  1.00 31.52           C  
ATOM    703  C   GLY    91       1.723 -19.130 -13.919  1.00 31.52           C  
ATOM    704  O   GLY    91       0.877 -18.329 -13.516  1.00 31.52           O  
ATOM    705  N   ASP    92       3.018 -18.694 -13.712  1.00 38.92           N  
ATOM    706  CA  ASP    92       3.252 -18.030 -12.433  1.00 38.92           C  
ATOM    707  C   ASP    92       3.743 -16.599 -12.640  1.00 38.92           C  
ATOM    708  O   ASP    92       3.275 -15.674 -11.974  1.00 38.92           O  
ATOM    709  CB  ASP    92       4.263 -18.817 -11.596  1.00 38.92           C  
ATOM    710  CG  ASP    92       3.652 -20.031 -10.918  1.00 38.92           C  
ATOM    711  OD1 ASP    92       2.409 -20.112 -10.815  1.00 38.92           O  
ATOM    712  OD2 ASP    92       4.422 -20.913 -10.480  1.00 38.92           O  
ATOM    713  N   VAL    93       4.260 -16.236 -13.934  1.00 41.53           N  
ATOM    714  CA  VAL    93       4.615 -14.850 -14.220  1.00 41.53           C  
ATOM    715  C   VAL    93       5.321 -14.766 -15.571  1.00 41.53           C  
ATOM    716  O   VAL    93       6.492 -14.385 -15.644  1.00 41.53           O  
ATOM    717  CB  VAL    93       5.511 -14.253 -13.112  1.00 41.53           C  
ATOM    718  CG1 VAL    93       4.807 -13.089 -12.417  1.00 41.53           C  
ATOM    719  CG2 VAL    93       5.896 -15.330 -12.100  1.00 41.53           C  
ATOM    720  N   ASN    94       4.902 -15.577 -16.510  1.00 43.88           N  
ATOM    721  CA  ASN    94       5.430 -15.382 -17.856  1.00 43.88           C  
ATOM    722  C   ASN    94       5.574 -13.900 -18.192  1.00 43.88           C  
ATOM    723  O   ASN    94       4.631 -13.126 -18.023  1.00 43.88           O  
ATOM    724  CB  ASN    94       4.540 -16.077 -18.888  1.00 43.88           C  
ATOM    725  CG  ASN    94       5.319 -17.002 -19.803  1.00 43.88           C  
ATOM    726  OD1 ASN    94       6.548 -17.084 -19.722  1.00 43.88           O  
ATOM    727  ND2 ASN    94       4.611 -17.704 -20.679  1.00 43.88           N  
ATOM    728  N   GLY    95       6.657 -13.589 -18.806  1.00 50.64           N  
ATOM    729  CA  GLY    95       6.667 -12.200 -19.237  1.00 50.64           C  
ATOM    730  C   GLY    95       6.857 -11.223 -18.092  1.00 50.64           C  
ATOM    731  O   GLY    95       6.640 -10.020 -18.254  1.00 50.64           O  
ATOM    732  N   GLY    96       6.859 -11.748 -16.796  1.00 64.40           N  
ATOM    733  CA  GLY    96       7.141 -10.802 -15.728  1.00 64.40           C  
ATOM    734  C   GLY    96       5.894 -10.326 -15.007  1.00 64.40           C  
ATOM    735  O   GLY    96       4.775 -10.637 -15.421  1.00 64.40           O  
ATOM    736  N   ILE    97       5.941  -9.942 -13.929  1.00 79.32           N  
ATOM    737  CA  ILE    97       4.902  -9.389 -13.067  1.00 79.32           C  
ATOM    738  C   ILE    97       3.979  -8.487 -13.883  1.00 79.32           C  
ATOM    739  O   ILE    97       2.754  -8.568 -13.760  1.00 79.32           O  
ATOM    740  CB  ILE    97       5.510  -8.602 -11.884  1.00 79.32           C  
ATOM    741  CG1 ILE    97       6.139  -9.564 -10.870  1.00 79.32           C  
ATOM    742  CG2 ILE    97       4.449  -7.722 -11.218  1.00 79.32           C  
ATOM    743  CD1 ILE    97       7.006  -8.879  -9.822  1.00 79.32           C  
ATOM    744  N   LEU    98       4.494  -7.755 -14.789  1.00 77.08           N  
ATOM    745  CA  LEU    98       3.707  -6.782 -15.538  1.00 77.08           C  
ATOM    746  C   LEU    98       2.702  -7.480 -16.448  1.00 77.08           C  
ATOM    747  O   LEU    98       1.561  -7.031 -16.580  1.00 77.08           O  
ATOM    748  CB  LEU    98       4.621  -5.876 -16.366  1.00 77.08           C  
ATOM    749  CG  LEU    98       5.551  -4.950 -15.581  1.00 77.08           C  
ATOM    750  CD1 LEU    98       6.419  -4.136 -16.535  1.00 77.08           C  
ATOM    751  CD2 LEU    98       4.745  -4.032 -14.667  1.00 77.08           C  
ATOM    752  N   ASN    99       3.105  -8.522 -17.030  1.00 70.95           N  
ATOM    753  CA  ASN    99       2.155  -9.299 -17.819  1.00 70.95           C  
ATOM    754  C   ASN    99       1.078  -9.929 -16.940  1.00 70.95           C  
ATOM    755  O   ASN    99      -0.102  -9.918 -17.293  1.00 70.95           O  
ATOM    756  CB  ASN    99       2.881 -10.379 -18.624  1.00 70.95           C  
ATOM    757  CG  ASN    99       1.964 -11.105 -19.589  1.00 70.95           C  
ATOM    758  OD1 ASN    99       1.274 -10.479 -20.398  1.00 70.95           O  
ATOM    759  ND2 ASN    99       1.951 -12.430 -19.512  1.00 70.95           N  
ATOM    760  N   ALA   100       1.496 -10.498 -15.859  1.00 73.14           N  
ATOM    761  CA  ALA   100       0.561 -11.148 -14.945  1.00 73.14           C  
ATOM    762  C   ALA   100      -0.503 -10.168 -14.460  1.00 73.14           C  
ATOM    763  O   ALA   100      -1.648 -10.555 -14.217  1.00 73.14           O  
ATOM    764  CB  ALA   100       1.309 -11.748 -13.757  1.00 73.14           C  
ATOM    765  N   PHE   101      -0.148  -8.979 -14.323  1.00 79.82           N  
ATOM    766  CA  PHE   101      -1.107  -7.960 -13.910  1.00 79.82           C  
ATOM    767  C   PHE   101      -2.219  -7.814 -14.941  1.00 79.82           C  
ATOM    768  O   PHE   101      -3.378  -7.592 -14.585  1.00 79.82           O  
ATOM    769  CB  PHE   101      -0.407  -6.615 -13.698  1.00 79.82           C  
ATOM    770  CG  PHE   101       0.291  -6.495 -12.370  1.00 79.82           C  
ATOM    771  CD1 PHE   101       0.082  -7.440 -11.373  1.00 79.82           C  
ATOM    772  CD2 PHE   101       1.155  -5.438 -12.119  1.00 79.82           C  
ATOM    773  CE1 PHE   101       0.727  -7.332 -10.142  1.00 79.82           C  
ATOM    774  CE2 PHE   101       1.802  -5.323 -10.892  1.00 79.82           C  
ATOM    775  CZ  PHE   101       1.586  -6.271  -9.905  1.00 79.82           C  
ATOM    776  N   GLN   102      -1.887  -7.908 -16.186  1.00 72.35           N  
ATOM    777  CA  GLN   102      -2.922  -7.820 -17.211  1.00 72.35           C  
ATOM    778  C   GLN   102      -3.945  -8.942 -17.057  1.00 72.35           C  
ATOM    779  O   GLN   102      -5.147  -8.718 -17.210  1.00 72.35           O  
ATOM    780  CB  GLN   102      -2.300  -7.865 -18.607  1.00 72.35           C  
ATOM    781  CG  GLN   102      -1.416  -6.667 -18.926  1.00 72.35           C  
ATOM    782  CD  GLN   102      -0.857  -6.707 -20.335  1.00 72.35           C  
ATOM    783  OE1 GLN   102      -1.511  -7.195 -21.263  1.00 72.35           O  
ATOM    784  NE2 GLN   102       0.358  -6.196 -20.507  1.00 72.35           N  
ATOM    785  N   VAL   103      -3.381 -10.035 -16.748  1.00 68.37           N  
ATOM    786  CA  VAL   103      -4.259 -11.176 -16.510  1.00 68.37           C  
ATOM    787  C   VAL   103      -5.124 -10.915 -15.279  1.00 68.37           C  
ATOM    788  O   VAL   103      -6.338 -11.131 -15.309  1.00 68.37           O  
ATOM    789  CB  VAL   103      -3.454 -12.483 -16.329  1.00 68.37           C  
ATOM    790  CG1 VAL   103      -4.382 -13.643 -15.971  1.00 68.37           C  
ATOM    791  CG2 VAL   103      -2.660 -12.800 -17.595  1.00 68.37           C  
ATOM    792  N   LEU   104      -4.485 -10.461 -14.239  1.00 73.38           N  
ATOM    793  CA  LEU   104      -5.222 -10.178 -13.013  1.00 73.38           C  
ATOM    794  C   LEU   104      -6.363  -9.201 -13.278  1.00 73.38           C  
ATOM    795  O   LEU   104      -7.480  -9.399 -12.794  1.00 73.38           O  
ATOM    796  CB  LEU   104      -4.286  -9.609 -11.944  1.00 73.38           C  
ATOM    797  CG  LEU   104      -4.833  -9.565 -10.516  1.00 73.38           C  
ATOM    798  CD1 LEU   104      -5.176 -10.972 -10.037  1.00 73.38           C  
ATOM    799  CD2 LEU   104      -3.829  -8.905  -9.578  1.00 73.38           C  
ATOM    800  N   LYS   105      -6.114  -8.261 -14.052  1.00 75.33           N  
ATOM    801  CA  LYS   105      -7.132  -7.268 -14.383  1.00 75.33           C  
ATOM    802  C   LYS   105      -8.269  -7.893 -15.187  1.00 75.33           C  
ATOM    803  O   LYS   105      -9.436  -7.545 -14.994  1.00 75.33           O  
ATOM    804  CB  LYS   105      -6.514  -6.107 -15.164  1.00 75.33           C  
ATOM    805  CG  LYS   105      -5.647  -5.185 -14.320  1.00 75.33           C  
ATOM    806  CD  LYS   105      -5.045  -4.063 -15.156  1.00 75.33           C  
ATOM    807  CE  LYS   105      -6.108  -3.075 -15.618  1.00 75.33           C  
ATOM    808  NZ  LYS   105      -5.529  -1.999 -16.477  1.00 75.33           N  
ATOM    809  N   SER   106      -7.836  -8.668 -16.109  1.00 65.91           N  
ATOM    810  CA  SER   106      -8.875  -9.283 -16.928  1.00 65.91           C  
ATOM    811  C   SER   106      -9.800 -10.155 -16.085  1.00 65.91           C  
ATOM    812  O   SER   106     -10.989 -10.277 -16.384  1.00 65.91           O  
ATOM    813  CB  SER   106      -8.252 -10.119 -18.047  1.00 65.91           C  
ATOM    814  OG  SER   106      -7.716 -11.326 -17.534  1.00 65.91           O  
ATOM    815  N   GLU   107      -9.276 -10.624 -14.961  1.00 67.49           N  
ATOM    816  CA  GLU   107     -10.022 -11.502 -14.065  1.00 67.49           C  
ATOM    817  C   GLU   107     -10.774 -10.700 -13.007  1.00 67.49           C  
ATOM    818  O   GLU   107     -11.697 -11.214 -12.371  1.00 67.49           O  
ATOM    819  CB  GLU   107      -9.085 -12.510 -13.395  1.00 67.49           C  
ATOM    820  CG  GLU   107      -8.446 -13.495 -14.364  1.00 67.49           C  
ATOM    821  CD  GLU   107      -7.412 -14.396 -13.708  1.00 67.49           C  
ATOM    822  OE1 GLU   107      -7.007 -15.406 -14.328  1.00 67.49           O  
ATOM    823  OE2 GLU   107      -7.003 -14.089 -12.566  1.00 67.49           O  
ATOM    824  N   ASN   108     -10.326  -9.465 -12.835  1.00 73.48           N  
ATOM    825  CA  ASN   108     -10.890  -8.580 -11.821  1.00 73.48           C  
ATOM    826  C   ASN   108     -11.148  -7.183 -12.377  1.00 73.48           C  
ATOM    827  O   ASN   108     -10.345  -6.271 -12.175  1.00 73.48           O  
ATOM    828  CB  ASN   108      -9.968  -8.505 -10.602  1.00 73.48           C  
ATOM    829  CG  ASN   108      -9.697  -9.865  -9.990  1.00 73.48           C  
ATOM    830  OD1 ASN   108     -10.502 -10.379  -9.209  1.00 73.48           O  
ATOM    831  ND2 ASN   108      -8.561 -10.457 -10.340  1.00 73.48           N  
ATOM    832  N   PRO   109     -12.229  -6.935 -13.019  1.00 71.77           N  
ATOM    833  CA  PRO   109     -12.438  -5.701 -13.780  1.00 71.77           C  
ATOM    834  C   PRO   109     -12.521  -4.465 -12.887  1.00 71.77           C  
ATOM    835  O   PRO   109     -12.338  -3.341 -13.363  1.00 71.77           O  
ATOM    836  CB  PRO   109     -13.769  -5.948 -14.494  1.00 71.77           C  
ATOM    837  CG  PRO   109     -14.397  -7.082 -13.750  1.00 71.77           C  
ATOM    838  CD  PRO   109     -13.305  -7.946 -13.187  1.00 71.77           C  
ATOM    839  N   ASN   110     -12.744  -4.702 -11.637  1.00 77.04           N  
ATOM    840  CA  ASN   110     -12.868  -3.543 -10.759  1.00 77.04           C  
ATOM    841  C   ASN   110     -11.527  -3.169 -10.132  1.00 77.04           C  
ATOM    842  O   ASN   110     -11.427  -2.166  -9.424  1.00 77.04           O  
ATOM    843  CB  ASN   110     -13.909  -3.805  -9.668  1.00 77.04           C  
ATOM    844  CG  ASN   110     -15.315  -3.926 -10.221  1.00 77.04           C  
ATOM    845  OD1 ASN   110     -15.704  -3.189 -11.131  1.00 77.04           O  
ATOM    846  ND2 ASN   110     -16.088  -4.858  -9.676  1.00 77.04           N  
ATOM    847  N   LEU   111     -10.610  -4.067 -10.308  1.00 86.09           N  
ATOM    848  CA  LEU   111      -9.280  -3.823  -9.763  1.00 86.09           C  
ATOM    849  C   LEU   111      -8.514  -2.824 -10.624  1.00 86.09           C  
ATOM    850  O   LEU   111      -8.397  -3.007 -11.838  1.00 86.09           O  
ATOM    851  CB  LEU   111      -8.494  -5.132  -9.658  1.00 86.09           C  
ATOM    852  CG  LEU   111      -7.054  -5.020  -9.156  1.00 86.09           C  
ATOM    853  CD1 LEU   111      -7.034  -4.588  -7.693  1.00 86.09           C  
ATOM    854  CD2 LEU   111      -6.320  -6.345  -9.337  1.00 86.09           C  
ATOM    855  N   LYS   112      -8.042  -1.754  -9.963  1.00 93.32           N  
ATOM    856  CA  LYS   112      -7.135  -0.816 -10.617  1.00 93.32           C  
ATOM    857  C   LYS   112      -5.688  -1.071 -10.204  1.00 93.32           C  
ATOM    858  O   LYS   112      -5.388  -1.184  -9.014  1.00 93.32           O  
ATOM    859  CB  LYS   112      -7.526   0.626 -10.290  1.00 93.32           C  
ATOM    860  CG  LYS   112      -8.895   1.031 -10.818  1.00 93.32           C  
ATOM    861  CD  LYS   112      -9.174   2.508 -10.572  1.00 93.32           C  
ATOM    862  CE  LYS   112     -10.514   2.930 -11.161  1.00 93.32           C  
ATOM    863  NZ  LYS   112     -10.656   4.417 -11.204  1.00 93.32           N  
ATOM    864  N   ILE   113      -4.873  -1.221 -11.135  1.00 96.70           N  
ATOM    865  CA  ILE   113      -3.457  -1.459 -10.877  1.00 96.70           C  
ATOM    866  C   ILE   113      -2.640  -0.252 -11.332  1.00 96.70           C  
ATOM    867  O   ILE   113      -2.857   0.276 -12.426  1.00 96.70           O  
ATOM    868  CB  ILE   113      -2.961  -2.740 -11.584  1.00 96.70           C  
ATOM    869  CG1 ILE   113      -3.783  -3.952 -11.131  1.00 96.70           C  
ATOM    870  CG2 ILE   113      -1.468  -2.960 -11.319  1.00 96.70           C  
ATOM    871  CD1 ILE   113      -3.347  -5.267 -11.764  1.00 96.70           C  
ATOM    872  N   GLY   114      -1.696   0.239 -10.514  1.00 98.08           N  
ATOM    873  CA  GLY   114      -0.823   1.356 -10.839  1.00 98.08           C  
ATOM    874  C   GLY   114       0.614   1.135 -10.407  1.00 98.08           C  
ATOM    875  O   GLY   114       0.912   0.180  -9.687  1.00 98.08           O  
ATOM    876  N   VAL   115       1.484   2.006 -10.911  1.00 97.98           N  
ATOM    877  CA  VAL   115       2.903   1.943 -10.579  1.00 97.98           C  
ATOM    878  C   VAL   115       3.232   2.987  -9.514  1.00 97.98           C  
ATOM    879  O   VAL   115       2.737   4.115  -9.568  1.00 97.98           O  
ATOM    880  CB  VAL   115       3.788   2.159 -11.828  1.00 97.98           C  
ATOM    881  CG1 VAL   115       3.544   3.541 -12.430  1.00 97.98           C  
ATOM    882  CG2 VAL   115       5.263   1.979 -11.473  1.00 97.98           C  
ATOM    883  N   SER   116       3.899   2.605  -8.514  1.00 98.53           N  
ATOM    884  CA  SER   116       4.463   3.539  -7.545  1.00 98.53           C  
ATOM    885  C   SER   116       5.914   3.871  -7.877  1.00 98.53           C  
ATOM    886  O   SER   116       6.760   2.977  -7.948  1.00 98.53           O  
ATOM    887  CB  SER   116       4.374   2.965  -6.131  1.00 98.53           C  
ATOM    888  OG  SER   116       3.026   2.900  -5.698  1.00 98.53           O  
ATOM    889  N   LEU   117       6.212   5.081  -8.143  1.00 98.36           N  
ATOM    890  CA  LEU   117       7.537   5.567  -8.513  1.00 98.36           C  
ATOM    891  C   LEU   117       8.275   6.114  -7.295  1.00 98.36           C  
ATOM    892  O   LEU   117       7.754   6.974  -6.582  1.00 98.36           O  
ATOM    893  CB  LEU   117       7.429   6.652  -9.588  1.00 98.36           C  
ATOM    894  CG  LEU   117       6.813   6.226 -10.921  1.00 98.36           C  
ATOM    895  CD1 LEU   117       6.076   7.397 -11.562  1.00 98.36           C  
ATOM    896  CD2 LEU   117       7.888   5.687 -11.858  1.00 98.36           C  
ATOM    897  N   GLY   118       9.388   5.625  -7.053  1.00 97.03           N  
ATOM    898  CA  GLY   118      10.200   6.057  -5.926  1.00 97.03           C  
ATOM    899  C   GLY   118      10.268   5.030  -4.812  1.00 97.03           C  
ATOM    900  O   GLY   118      10.600   3.867  -5.053  1.00 97.03           O  
ATOM    901  N   GLY   119      10.053   5.500  -3.573  1.00 96.41           N  
ATOM    902  CA  GLY   119      10.255   4.751  -2.343  1.00 96.41           C  
ATOM    903  C   GLY   119      11.463   5.216  -1.553  1.00 96.41           C  
ATOM    904  O   GLY   119      12.171   6.134  -1.973  1.00 96.41           O  
ATOM    905  N   TRP   120      11.648   4.687  -0.317  1.00 91.56           N  
ATOM    906  CA  TRP   120      12.629   5.119   0.673  1.00 91.56           C  
ATOM    907  C   TRP   120      14.024   5.197   0.059  1.00 91.56           C  
ATOM    908  O   TRP   120      14.714   6.209   0.198  1.00 91.56           O  
ATOM    909  CB  TRP   120      12.638   4.167   1.872  1.00 91.56           C  
ATOM    910  CG  TRP   120      13.635   4.532   2.931  1.00 91.56           C  
ATOM    911  CD1 TRP   120      14.809   3.890   3.214  1.00 91.56           C  
ATOM    912  CD2 TRP   120      13.541   5.622   3.853  1.00 91.56           C  
ATOM    913  NE1 TRP   120      15.452   4.517   4.257  1.00 91.56           N  
ATOM    914  CE2 TRP   120      14.696   5.582   4.666  1.00 91.56           C  
ATOM    915  CE3 TRP   120      12.593   6.631   4.070  1.00 91.56           C  
ATOM    916  CZ2 TRP   120      14.926   6.514   5.682  1.00 91.56           C  
ATOM    917  CZ3 TRP   120      12.824   7.557   5.080  1.00 91.56           C  
ATOM    918  CH2 TRP   120      13.983   7.490   5.872  1.00 91.56           C  
ATOM    919  N   SER   121      14.456   4.252  -0.838  1.00 87.48           N  
ATOM    920  CA  SER   121      15.835   4.185  -1.311  1.00 87.48           C  
ATOM    921  C   SER   121      15.967   4.770  -2.713  1.00 87.48           C  
ATOM    922  O   SER   121      17.073   4.871  -3.247  1.00 87.48           O  
ATOM    923  CB  SER   121      16.335   2.740  -1.303  1.00 87.48           C  
ATOM    924  OG  SER   121      16.295   2.201   0.008  1.00 87.48           O  
ATOM    925  N   LYS   122      14.890   5.282  -3.300  1.00 91.89           N  
ATOM    926  CA  LYS   122      14.964   5.643  -4.713  1.00 91.89           C  
ATOM    927  C   LYS   122      14.361   7.023  -4.959  1.00 91.89           C  
ATOM    928  O   LYS   122      13.890   7.313  -6.061  1.00 91.89           O  
ATOM    929  CB  LYS   122      14.251   4.599  -5.573  1.00 91.89           C  
ATOM    930  CG  LYS   122      14.797   3.188  -5.412  1.00 91.89           C  
ATOM    931  CD  LYS   122      16.223   3.077  -5.936  1.00 91.89           C  
ATOM    932  CE  LYS   122      16.719   1.638  -5.909  1.00 91.89           C  
ATOM    933  NZ  LYS   122      17.937   1.489  -5.057  1.00 91.89           N  
ATOM    934  N   SER   123      14.376   7.891  -3.843  1.00 95.95           N  
ATOM    935  CA  SER   123      13.720   9.191  -3.945  1.00 95.95           C  
ATOM    936  C   SER   123      14.716  10.286  -4.310  1.00 95.95           C  
ATOM    937  O   SER   123      14.349  11.459  -4.407  1.00 95.95           O  
ATOM    938  CB  SER   123      13.020   9.543  -2.632  1.00 95.95           C  
ATOM    939  OG  SER   123      11.811   8.817  -2.496  1.00 95.95           O  
ATOM    940  N   GLY   124      16.050   9.890  -4.434  1.00 94.62           N  
ATOM    941  CA  GLY   124      17.110  10.882  -4.521  1.00 94.62           C  
ATOM    942  C   GLY   124      16.996  11.772  -5.745  1.00 94.62           C  
ATOM    943  O   GLY   124      17.397  12.937  -5.711  1.00 94.62           O  
ATOM    944  N   ASP   125      16.337  11.322  -6.825  1.00 96.73           N  
ATOM    945  CA  ASP   125      16.343  12.085  -8.069  1.00 96.73           C  
ATOM    946  C   ASP   125      15.048  12.877  -8.234  1.00 96.73           C  
ATOM    947  O   ASP   125      14.876  13.600  -9.219  1.00 96.73           O  
ATOM    948  CB  ASP   125      16.548  11.157  -9.268  1.00 96.73           C  
ATOM    949  CG  ASP   125      17.978  10.664  -9.399  1.00 96.73           C  
ATOM    950  OD1 ASP   125      18.916  11.416  -9.056  1.00 96.73           O  
ATOM    951  OD2 ASP   125      18.170   9.515  -9.852  1.00 96.73           O  
ATOM    952  N   PHE   126      14.095  12.727  -7.323  1.00 98.16           N  
ATOM    953  CA  PHE   126      12.857  13.490  -7.431  1.00 98.16           C  
ATOM    954  C   PHE   126      13.144  14.987  -7.466  1.00 98.16           C  
ATOM    955  O   PHE   126      12.539  15.722  -8.248  1.00 98.16           O  
ATOM    956  CB  PHE   126      11.919  13.164  -6.265  1.00 98.16           C  
ATOM    957  CG  PHE   126      10.942  12.058  -6.563  1.00 98.16           C  
ATOM    958  CD1 PHE   126      10.089  12.142  -7.657  1.00 98.16           C  
ATOM    959  CD2 PHE   126      10.876  10.935  -5.749  1.00 98.16           C  
ATOM    960  CE1 PHE   126       9.184  11.120  -7.936  1.00 98.16           C  
ATOM    961  CE2 PHE   126       9.974   9.910  -6.020  1.00 98.16           C  
ATOM    962  CZ  PHE   126       9.128  10.005  -7.114  1.00 98.16           C  
ATOM    963  N   SER   127      14.068  15.465  -6.592  1.00 98.18           N  
ATOM    964  CA  SER   127      14.308  16.901  -6.490  1.00 98.18           C  
ATOM    965  C   SER   127      14.768  17.480  -7.824  1.00 98.18           C  
ATOM    966  O   SER   127      14.240  18.497  -8.280  1.00 98.18           O  
ATOM    967  CB  SER   127      15.350  17.196  -5.411  1.00 98.18           C  
ATOM    968  OG  SER   127      15.445  18.589  -5.171  1.00 98.18           O  
ATOM    969  N   THR   128      15.719  16.824  -8.474  1.00 98.09           N  
ATOM    970  CA  THR   128      16.232  17.261  -9.768  1.00 98.09           C  
ATOM    971  C   THR   128      15.142  17.192 -10.833  1.00 98.09           C  
ATOM    972  O   THR   128      14.932  18.152 -11.578  1.00 98.09           O  
ATOM    973  CB  THR   128      17.437  16.408 -10.207  1.00 98.09           C  
ATOM    974  OG1 THR   128      18.492  16.553  -9.248  1.00 98.09           O  
ATOM    975  CG2 THR   128      17.948  16.843 -11.577  1.00 98.09           C  
ATOM    976  N   ILE   129      14.421  16.153 -10.905  1.00 98.50           N  
ATOM    977  CA  ILE   129      13.389  15.951 -11.916  1.00 98.50           C  
ATOM    978  C   ILE   129      12.303  17.013 -11.763  1.00 98.50           C  
ATOM    979  O   ILE   129      11.924  17.668 -12.737  1.00 98.50           O  
ATOM    980  CB  ILE   129      12.774  14.537 -11.822  1.00 98.50           C  
ATOM    981  CG1 ILE   129      13.769  13.487 -12.329  1.00 98.50           C  
ATOM    982  CG2 ILE   129      11.458  14.468 -12.603  1.00 98.50           C  
ATOM    983  CD1 ILE   129      13.400  12.056 -11.960  1.00 98.50           C  
ATOM    984  N   ALA   130      11.885  17.223 -10.564  1.00 98.64           N  
ATOM    985  CA  ALA   130      10.772  18.133 -10.307  1.00 98.64           C  
ATOM    986  C   ALA   130      11.171  19.579 -10.584  1.00 98.64           C  
ATOM    987  O   ALA   130      10.355  20.375 -11.056  1.00 98.64           O  
ATOM    988  CB  ALA   130      10.284  17.985  -8.868  1.00 98.64           C  
ATOM    989  N   ALA   131      12.424  19.943 -10.421  1.00 98.31           N  
ATOM    990  CA  ALA   131      12.887  21.327 -10.478  1.00 98.31           C  
ATOM    991  C   ALA   131      13.208  21.740 -11.911  1.00 98.31           C  
ATOM    992  O   ALA   131      13.271  22.932 -12.221  1.00 98.31           O  
ATOM    993  CB  ALA   131      14.112  21.516  -9.586  1.00 98.31           C  
ATOM    994  N   THR   132      13.472  20.803 -12.830  1.00 98.36           N  
ATOM    995  CA  THR   132      13.965  21.104 -14.169  1.00 98.36           C  
ATOM    996  C   THR   132      12.893  20.818 -15.217  1.00 98.36           C  
ATOM    997  O   THR   132      12.643  19.659 -15.556  1.00 98.36           O  
ATOM    998  CB  THR   132      15.233  20.291 -14.493  1.00 98.36           C  
ATOM    999  OG1 THR   132      16.167  20.424 -13.415  1.00 98.36           O  
ATOM   1000  CG2 THR   132      15.887  20.783 -15.780  1.00 98.36           C  
ATOM   1001  N   PRO   133      12.292  21.903 -15.875  1.00 98.48           N  
ATOM   1002  CA  PRO   133      11.152  21.733 -16.778  1.00 98.48           C  
ATOM   1003  C   PRO   133      11.422  20.715 -17.884  1.00 98.48           C  
ATOM   1004  O   PRO   133      10.580  19.855 -18.155  1.00 98.48           O  
ATOM   1005  CB  PRO   133      10.954  23.134 -17.363  1.00 98.48           C  
ATOM   1006  CG  PRO   133      11.382  24.066 -16.275  1.00 98.48           C  
ATOM   1007  CD  PRO   133      12.550  23.454 -15.555  1.00 98.48           C  
ATOM   1008  N   SER   134      12.606  20.772 -18.491  1.00 98.16           N  
ATOM   1009  CA  SER   134      12.873  19.852 -19.593  1.00 98.16           C  
ATOM   1010  C   SER   134      12.955  18.411 -19.102  1.00 98.16           C  
ATOM   1011  O   SER   134      12.533  17.487 -19.800  1.00 98.16           O  
ATOM   1012  CB  SER   134      14.172  20.232 -20.306  1.00 98.16           C  
ATOM   1013  OG  SER   134      15.266  20.206 -19.405  1.00 98.16           O  
ATOM   1014  N   ILE   135      13.493  18.183 -17.924  1.00 98.29           N  
ATOM   1015  CA  ILE   135      13.620  16.830 -17.394  1.00 98.29           C  
ATOM   1016  C   ILE   135      12.265  16.348 -16.881  1.00 98.29           C  
ATOM   1017  O   ILE   135      11.894  15.189 -17.084  1.00 98.29           O  
ATOM   1018  CB  ILE   135      14.675  16.762 -16.267  1.00 98.29           C  
ATOM   1019  CG1 ILE   135      16.061  17.129 -16.809  1.00 98.29           C  
ATOM   1020  CG2 ILE   135      14.689  15.372 -15.624  1.00 98.29           C  
ATOM   1021  CD1 ILE   135      17.156  17.142 -15.752  1.00 98.29           C  
ATOM   1022  N   ARG   136      11.494  17.206 -16.219  1.00 98.42           N  
ATOM   1023  CA  ARG   136      10.144  16.869 -15.778  1.00 98.42           C  
ATOM   1024  C   ARG   136       9.284  16.411 -16.951  1.00 98.42           C  
ATOM   1025  O   ARG   136       8.579  15.404 -16.854  1.00 98.42           O  
ATOM   1026  CB  ARG   136       9.490  18.066 -15.084  1.00 98.42           C  
ATOM   1027  CG  ARG   136       8.206  17.724 -14.347  1.00 98.42           C  
ATOM   1028  CD  ARG   136       7.652  18.925 -13.593  1.00 98.42           C  
ATOM   1029  NE  ARG   136       7.284  20.009 -14.499  1.00 98.42           N  
ATOM   1030  CZ  ARG   136       8.019  21.095 -14.718  1.00 98.42           C  
ATOM   1031  NH1 ARG   136       9.181  21.264 -14.098  1.00 98.42           N  
ATOM   1032  NH2 ARG   136       7.590  22.020 -15.564  1.00 98.42           N  
ATOM   1033  N   ALA   137       9.375  17.175 -18.050  1.00 97.90           N  
ATOM   1034  CA  ALA   137       8.608  16.817 -19.240  1.00 97.90           C  
ATOM   1035  C   ALA   137       9.005  15.437 -19.755  1.00 97.90           C  
ATOM   1036  O   ALA   137       8.145  14.630 -20.116  1.00 97.90           O  
ATOM   1037  CB  ALA   137       8.801  17.865 -20.333  1.00 97.90           C  
ATOM   1038  N   LYS   138      10.300  15.184 -19.757  1.00 96.45           N  
ATOM   1039  CA  LYS   138      10.773  13.879 -20.208  1.00 96.45           C  
ATOM   1040  C   LYS   138      10.294  12.769 -19.277  1.00 96.45           C  
ATOM   1041  O   LYS   138       9.861  11.710 -19.736  1.00 96.45           O  
ATOM   1042  CB  LYS   138      12.300  13.864 -20.300  1.00 96.45           C  
ATOM   1043  CG  LYS   138      12.877  12.548 -20.800  1.00 96.45           C  
ATOM   1044  CD  LYS   138      12.563  12.325 -22.274  1.00 96.45           C  
ATOM   1045  CE  LYS   138      13.290  11.104 -22.823  1.00 96.45           C  
ATOM   1046  NZ  LYS   138      12.986  10.882 -24.268  1.00 96.45           N  
ATOM   1047  N   PHE   139      10.426  12.987 -18.028  1.00 98.01           N  
ATOM   1048  CA  PHE   139       9.992  12.020 -17.027  1.00 98.01           C  
ATOM   1049  C   PHE   139       8.519  11.676 -17.209  1.00 98.01           C  
ATOM   1050  O   PHE   139       8.154  10.501 -17.277  1.00 98.01           O  
ATOM   1051  CB  PHE   139      10.234  12.562 -15.614  1.00 98.01           C  
ATOM   1052  CG  PHE   139       9.732  11.656 -14.523  1.00 98.01           C  
ATOM   1053  CD1 PHE   139       8.593  11.984 -13.797  1.00 98.01           C  
ATOM   1054  CD2 PHE   139      10.399  10.476 -14.222  1.00 98.01           C  
ATOM   1055  CE1 PHE   139       8.126  11.147 -12.786  1.00 98.01           C  
ATOM   1056  CE2 PHE   139       9.939   9.635 -13.212  1.00 98.01           C  
ATOM   1057  CZ  PHE   139       8.802   9.973 -12.495  1.00 98.01           C  
ATOM   1058  N   VAL   140       7.682  12.670 -17.326  1.00 98.45           N  
ATOM   1059  CA  VAL   140       6.240  12.495 -17.470  1.00 98.45           C  
ATOM   1060  C   VAL   140       5.939  11.720 -18.750  1.00 98.45           C  
ATOM   1061  O   VAL   140       5.113  10.804 -18.749  1.00 98.45           O  
ATOM   1062  CB  VAL   140       5.502  13.853 -17.483  1.00 98.45           C  
ATOM   1063  CG1 VAL   140       4.049  13.673 -17.916  1.00 98.45           C  
ATOM   1064  CG2 VAL   140       5.575  14.512 -16.107  1.00 98.45           C  
ATOM   1065  N   GLU   141       6.606  12.078 -19.806  1.00 91.93           N  
ATOM   1066  CA  GLU   141       6.428  11.362 -21.066  1.00 91.93           C  
ATOM   1067  C   GLU   141       6.744   9.878 -20.907  1.00 91.93           C  
ATOM   1068  O   GLU   141       5.982   9.023 -21.365  1.00 91.93           O  
ATOM   1069  CB  GLU   141       7.307  11.973 -22.160  1.00 91.93           C  
ATOM   1070  CG  GLU   141       7.174  11.285 -23.511  1.00 91.93           C  
ATOM   1071  CD  GLU   141       8.123  11.839 -24.562  1.00 91.93           C  
ATOM   1072  OE1 GLU   141       8.073  11.381 -25.726  1.00 91.93           O  
ATOM   1073  OE2 GLU   141       8.923  12.737 -24.219  1.00 91.93           O  
ATOM   1074  N   ASN   142       7.824   9.599 -20.231  1.00 92.26           N  
ATOM   1075  CA  ASN   142       8.224   8.210 -20.037  1.00 92.26           C  
ATOM   1076  C   ASN   142       7.226   7.455 -19.163  1.00 92.26           C  
ATOM   1077  O   ASN   142       6.927   6.288 -19.420  1.00 92.26           O  
ATOM   1078  CB  ASN   142       9.626   8.135 -19.428  1.00 92.26           C  
ATOM   1079  CG  ASN   142      10.716   8.447 -20.433  1.00 92.26           C  
ATOM   1080  OD1 ASN   142      10.615   8.089 -21.609  1.00 92.26           O  
ATOM   1081  ND2 ASN   142      11.768   9.119 -19.978  1.00 92.26           N  
ATOM   1082  N   VAL   143       6.735   8.115 -18.159  1.00 96.51           N  
ATOM   1083  CA  VAL   143       5.751   7.485 -17.285  1.00 96.51           C  
ATOM   1084  C   VAL   143       4.496   7.140 -18.083  1.00 96.51           C  
ATOM   1085  O   VAL   143       3.977   6.026 -17.984  1.00 96.51           O  
ATOM   1086  CB  VAL   143       5.389   8.395 -16.089  1.00 96.51           C  
ATOM   1087  CG1 VAL   143       4.172   7.850 -15.345  1.00 96.51           C  
ATOM   1088  CG2 VAL   143       6.581   8.532 -15.144  1.00 96.51           C  
ATOM   1089  N   MET   144       4.042   8.099 -18.943  1.00 92.98           N  
ATOM   1090  CA  MET   144       2.823   7.889 -19.719  1.00 92.98           C  
ATOM   1091  C   MET   144       3.009   6.763 -20.731  1.00 92.98           C  
ATOM   1092  O   MET   144       2.097   5.964 -20.951  1.00 92.98           O  
ATOM   1093  CB  MET   144       2.415   9.176 -20.438  1.00 92.98           C  
ATOM   1094  CG  MET   144       2.080  10.323 -19.498  1.00 92.98           C  
ATOM   1095  SD  MET   144       0.878   9.840 -18.199  1.00 92.98           S  
ATOM   1096  CE  MET   144       1.972   8.933 -17.071  1.00 92.98           C  
ATOM   1097  N   LYS   145       4.150   6.635 -21.322  1.00 85.10           N  
ATOM   1098  CA  LYS   145       4.427   5.542 -22.250  1.00 85.10           C  
ATOM   1099  C   LYS   145       4.391   4.193 -21.537  1.00 85.10           C  
ATOM   1100  O   LYS   145       3.834   3.225 -22.058  1.00 85.10           O  
ATOM   1101  CB  LYS   145       5.786   5.741 -22.924  1.00 85.10           C  
ATOM   1102  CG  LYS   145       5.794   6.826 -23.990  1.00 85.10           C  
ATOM   1103  CD  LYS   145       7.172   6.978 -24.622  1.00 85.10           C  
ATOM   1104  CE  LYS   145       7.190   8.086 -25.666  1.00 85.10           C  
ATOM   1105  NZ  LYS   145       8.564   8.316 -26.206  1.00 85.10           N  
ATOM   1106  N   PHE   146       4.915   4.265 -20.313  1.00 86.35           N  
ATOM   1107  CA  PHE   146       4.998   3.030 -19.542  1.00 86.35           C  
ATOM   1108  C   PHE   146       3.607   2.526 -19.177  1.00 86.35           C  
ATOM   1109  O   PHE   146       3.289   1.354 -19.393  1.00 86.35           O  
ATOM   1110  CB  PHE   146       5.829   3.243 -18.273  1.00 86.35           C  
ATOM   1111  CG  PHE   146       5.888   2.035 -17.377  1.00 86.35           C  
ATOM   1112  CD1 PHE   146       5.165   1.995 -16.192  1.00 86.35           C  
ATOM   1113  CD2 PHE   146       6.668   0.938 -17.721  1.00 86.35           C  
ATOM   1114  CE1 PHE   146       5.217   0.879 -15.360  1.00 86.35           C  
ATOM   1115  CE2 PHE   146       6.726  -0.181 -16.895  1.00 86.35           C  
ATOM   1116  CZ  PHE   146       6.001  -0.209 -15.715  1.00 86.35           C  
ATOM   1117  N   ILE   147       2.754   3.369 -18.626  1.00 89.94           N  
ATOM   1118  CA  ILE   147       1.482   2.856 -18.130  1.00 89.94           C  
ATOM   1119  C   ILE   147       0.569   2.517 -19.305  1.00 89.94           C  
ATOM   1120  O   ILE   147      -0.348   1.702 -19.172  1.00 89.94           O  
ATOM   1121  CB  ILE   147       0.792   3.870 -17.190  1.00 89.94           C  
ATOM   1122  CG1 ILE   147       0.415   5.141 -17.959  1.00 89.94           C  
ATOM   1123  CG2 ILE   147       1.694   4.199 -15.996  1.00 89.94           C  
ATOM   1124  CD1 ILE   147      -0.519   6.071 -17.198  1.00 89.94           C  
ATOM   1125  N   LYS   148       0.745   3.293 -20.429  1.00 82.00           N  
ATOM   1126  CA  LYS   148       0.018   2.880 -21.626  1.00 82.00           C  
ATOM   1127  C   LYS   148       0.430   1.477 -22.062  1.00 82.00           C  
ATOM   1128  O   LYS   148      -0.424   0.624 -22.316  1.00 82.00           O  
ATOM   1129  CB  LYS   148       0.251   3.873 -22.765  1.00 82.00           C  
ATOM   1130  CG  LYS   148      -0.511   3.541 -24.040  1.00 82.00           C  
ATOM   1131  CD  LYS   148      -0.257   4.577 -25.128  1.00 82.00           C  
ATOM   1132  CE  LYS   148      -0.983   4.223 -26.419  1.00 82.00           C  
ATOM   1133  NZ  LYS   148      -0.742   5.239 -27.487  1.00 82.00           N  
ATOM   1134  N   TYR   149       1.710   1.247 -22.046  1.00 76.56           N  
ATOM   1135  CA  TYR   149       2.251  -0.033 -22.489  1.00 76.56           C  
ATOM   1136  C   TYR   149       1.795  -1.163 -21.573  1.00 76.56           C  
ATOM   1137  O   TYR   149       1.495  -2.265 -22.039  1.00 76.56           O  
ATOM   1138  CB  TYR   149       3.781   0.016 -22.534  1.00 76.56           C  
ATOM   1139  CG  TYR   149       4.421  -1.308 -22.872  1.00 76.56           C  
ATOM   1140  CD1 TYR   149       5.043  -2.075 -21.889  1.00 76.56           C  
ATOM   1141  CD2 TYR   149       4.408  -1.794 -24.175  1.00 76.56           C  
ATOM   1142  CE1 TYR   149       5.636  -3.295 -22.197  1.00 76.56           C  
ATOM   1143  CE2 TYR   149       4.998  -3.013 -24.494  1.00 76.56           C  
ATOM   1144  CZ  TYR   149       5.608  -3.755 -23.500  1.00 76.56           C  
ATOM   1145  OH  TYR   149       6.194  -4.962 -23.810  1.00 76.56           O  
ATOM   1146  N   THR   150       1.821  -0.917 -20.292  1.00 79.35           N  
ATOM   1147  CA  THR   150       1.545  -1.962 -19.313  1.00 79.35           C  
ATOM   1148  C   THR   150       0.057  -2.011 -18.978  1.00 79.35           C  
ATOM   1149  O   THR   150      -0.373  -2.823 -18.156  1.00 79.35           O  
ATOM   1150  CB  THR   150       2.358  -1.747 -18.023  1.00 79.35           C  
ATOM   1151  OG1 THR   150       2.091  -0.436 -17.510  1.00 79.35           O  
ATOM   1152  CG2 THR   150       3.854  -1.882 -18.286  1.00 79.35           C  
ATOM   1153  N   ASN   151      -0.716  -1.111 -19.574  1.00 81.08           N  
ATOM   1154  CA  ASN   151      -2.157  -1.027 -19.365  1.00 81.08           C  
ATOM   1155  C   ASN   151      -2.498  -0.780 -17.898  1.00 81.08           C  
ATOM   1156  O   ASN   151      -3.351  -1.465 -17.330  1.00 81.08           O  
ATOM   1157  CB  ASN   151      -2.847  -2.298 -19.863  1.00 81.08           C  
ATOM   1158  CG  ASN   151      -4.351  -2.142 -19.974  1.00 81.08           C  
ATOM   1159  OD1 ASN   151      -4.857  -1.046 -20.231  1.00 81.08           O  
ATOM   1160  ND2 ASN   151      -5.077  -3.237 -19.782  1.00 81.08           N  
ATOM   1161  N   MET   152      -1.768   0.064 -17.240  1.00 92.38           N  
ATOM   1162  CA  MET   152      -2.034   0.419 -15.849  1.00 92.38           C  
ATOM   1163  C   MET   152      -3.058   1.545 -15.760  1.00 92.38           C  
ATOM   1164  O   MET   152      -3.265   2.279 -16.728  1.00 92.38           O  
ATOM   1165  CB  MET   152      -0.741   0.831 -15.142  1.00 92.38           C  
ATOM   1166  CG  MET   152       0.193  -0.331 -14.845  1.00 92.38           C  
ATOM   1167  SD  MET   152       1.694   0.190 -13.928  1.00 92.38           S  
ATOM   1168  CE  MET   152       2.422  -1.430 -13.557  1.00 92.38           C  
ATOM   1169  N   ASP   153      -3.654   1.696 -14.554  1.00 95.87           N  
ATOM   1170  CA  ASP   153      -4.810   2.567 -14.366  1.00 95.87           C  
ATOM   1171  C   ASP   153      -4.410   3.867 -13.671  1.00 95.87           C  
ATOM   1172  O   ASP   153      -5.157   4.847 -13.700  1.00 95.87           O  
ATOM   1173  CB  ASP   153      -5.896   1.852 -13.560  1.00 95.87           C  
ATOM   1174  CG  ASP   153      -6.406   0.593 -14.239  1.00 95.87           C  
ATOM   1175  OD1 ASP   153      -7.065   0.695 -15.296  1.00 95.87           O  
ATOM   1176  OD2 ASP   153      -6.150  -0.510 -13.711  1.00 95.87           O  
ATOM   1177  N   PHE   154      -3.314   3.847 -12.991  1.00 98.45           N  
ATOM   1178  CA  PHE   154      -2.956   5.066 -12.276  1.00 98.45           C  
ATOM   1179  C   PHE   154      -1.451   5.136 -12.047  1.00 98.45           C  
ATOM   1180  O   PHE   154      -0.736   4.159 -12.277  1.00 98.45           O  
ATOM   1181  CB  PHE   154      -3.694   5.142 -10.936  1.00 98.45           C  
ATOM   1182  CG  PHE   154      -3.326   4.042  -9.977  1.00 98.45           C  
ATOM   1183  CD1 PHE   154      -3.973   2.814 -10.024  1.00 98.45           C  
ATOM   1184  CD2 PHE   154      -2.331   4.238  -9.027  1.00 98.45           C  
ATOM   1185  CE1 PHE   154      -3.634   1.794  -9.137  1.00 98.45           C  
ATOM   1186  CE2 PHE   154      -1.987   3.224  -8.138  1.00 98.45           C  
ATOM   1187  CZ  PHE   154      -2.640   2.003  -8.194  1.00 98.45           C  
ATOM   1188  N   VAL   155      -0.942   6.321 -11.656  1.00 98.65           N  
ATOM   1189  CA  VAL   155       0.429   6.630 -11.261  1.00 98.65           C  
ATOM   1190  C   VAL   155       0.455   7.098  -9.808  1.00 98.65           C  
ATOM   1191  O   VAL   155      -0.386   7.899  -9.392  1.00 98.65           O  
ATOM   1192  CB  VAL   155       1.055   7.704 -12.179  1.00 98.65           C  
ATOM   1193  CG1 VAL   155       2.448   8.089 -11.686  1.00 98.65           C  
ATOM   1194  CG2 VAL   155       1.114   7.203 -13.621  1.00 98.65           C  
ATOM   1195  N   ASP   156       1.420   6.578  -9.068  1.00 98.87           N  
ATOM   1196  CA  ASP   156       1.623   6.946  -7.670  1.00 98.87           C  
ATOM   1197  C   ASP   156       3.038   7.472  -7.441  1.00 98.87           C  
ATOM   1198  O   ASP   156       4.016   6.831  -7.831  1.00 98.87           O  
ATOM   1199  CB  ASP   156       1.352   5.749  -6.756  1.00 98.87           C  
ATOM   1200  CG  ASP   156       1.576   6.064  -5.286  1.00 98.87           C  
ATOM   1201  OD1 ASP   156       0.735   6.759  -4.677  1.00 98.87           O  
ATOM   1202  OD2 ASP   156       2.603   5.614  -4.734  1.00 98.87           O  
ATOM   1203  N   ILE   157       3.132   8.591  -6.909  1.00 98.80           N  
ATOM   1204  CA  ILE   157       4.428   9.173  -6.576  1.00 98.80           C  
ATOM   1205  C   ILE   157       4.728   8.954  -5.095  1.00 98.80           C  
ATOM   1206  O   ILE   157       4.036   9.494  -4.229  1.00 98.80           O  
ATOM   1207  CB  ILE   157       4.474  10.680  -6.915  1.00 98.80           C  
ATOM   1208  CG1 ILE   157       4.135  10.905  -8.393  1.00 98.80           C  
ATOM   1209  CG2 ILE   157       5.846  11.269  -6.571  1.00 98.80           C  
ATOM   1210  CD1 ILE   157       5.075  10.196  -9.359  1.00 98.80           C  
ATOM   1211  N   ASP   158       5.638   8.197  -4.820  1.00 98.66           N  
ATOM   1212  CA  ASP   158       6.116   7.963  -3.461  1.00 98.66           C  
ATOM   1213  C   ASP   158       7.447   8.671  -3.218  1.00 98.66           C  
ATOM   1214  O   ASP   158       8.498   8.028  -3.163  1.00 98.66           O  
ATOM   1215  CB  ASP   158       6.262   6.463  -3.194  1.00 98.66           C  
ATOM   1216  CG  ASP   158       6.411   6.136  -1.718  1.00 98.66           C  
ATOM   1217  OD1 ASP   158       6.604   7.064  -0.903  1.00 98.66           O  
ATOM   1218  OD2 ASP   158       6.337   4.938  -1.367  1.00 98.66           O  
ATOM   1219  N   TRP   159       7.486   9.995  -3.159  1.00 98.43           N  
ATOM   1220  CA  TRP   159       8.642  10.861  -2.949  1.00 98.43           C  
ATOM   1221  C   TRP   159       8.949  11.007  -1.462  1.00 98.43           C  
ATOM   1222  O   TRP   159       8.255  11.733  -0.747  1.00 98.43           O  
ATOM   1223  CB  TRP   159       8.402  12.239  -3.571  1.00 98.43           C  
ATOM   1224  CG  TRP   159       9.605  13.134  -3.553  1.00 98.43           C  
ATOM   1225  CD1 TRP   159      10.772  12.931  -2.870  1.00 98.43           C  
ATOM   1226  CD2 TRP   159       9.757  14.376  -4.246  1.00 98.43           C  
ATOM   1227  NE1 TRP   159      11.641  13.973  -3.098  1.00 98.43           N  
ATOM   1228  CE2 TRP   159      11.043  14.872  -3.939  1.00 98.43           C  
ATOM   1229  CE3 TRP   159       8.929  15.118  -5.100  1.00 98.43           C  
ATOM   1230  CZ2 TRP   159      11.521  16.079  -4.455  1.00 98.43           C  
ATOM   1231  CZ3 TRP   159       9.407  16.318  -5.613  1.00 98.43           C  
ATOM   1232  CH2 TRP   159      10.691  16.785  -5.287  1.00 98.43           C  
ATOM   1233  N   GLU   160       9.970  10.355  -0.940  1.00 97.64           N  
ATOM   1234  CA  GLU   160      10.415  10.390   0.450  1.00 97.64           C  
ATOM   1235  C   GLU   160      11.751  11.115   0.584  1.00 97.64           C  
ATOM   1236  O   GLU   160      12.807  10.531   0.334  1.00 97.64           O  
ATOM   1237  CB  GLU   160      10.527   8.971   1.015  1.00 97.64           C  
ATOM   1238  CG  GLU   160       9.211   8.207   1.025  1.00 97.64           C  
ATOM   1239  CD  GLU   160       9.318   6.836   1.673  1.00 97.64           C  
ATOM   1240  OE1 GLU   160       8.345   6.052   1.598  1.00 97.64           O  
ATOM   1241  OE2 GLU   160      10.383   6.545   2.262  1.00 97.64           O  
ATOM   1242  N   TYR   161      11.871  12.282   1.321  1.00 97.71           N  
ATOM   1243  CA  TYR   161      10.777  13.244   1.250  1.00 97.71           C  
ATOM   1244  C   TYR   161      11.243  14.554   0.627  1.00 97.71           C  
ATOM   1245  O   TYR   161      12.430  14.882   0.671  1.00 97.71           O  
ATOM   1246  CB  TYR   161      10.199  13.505   2.645  1.00 97.71           C  
ATOM   1247  CG  TYR   161       9.615  12.277   3.300  1.00 97.71           C  
ATOM   1248  CD1 TYR   161       8.300  11.889   3.050  1.00 97.71           C  
ATOM   1249  CD2 TYR   161      10.376  11.502   4.170  1.00 97.71           C  
ATOM   1250  CE1 TYR   161       7.757  10.759   3.653  1.00 97.71           C  
ATOM   1251  CE2 TYR   161       9.843  10.370   4.778  1.00 97.71           C  
ATOM   1252  CZ  TYR   161       8.535  10.007   4.513  1.00 97.71           C  
ATOM   1253  OH  TYR   161       8.002   8.887   5.113  1.00 97.71           O  
ATOM   1254  N   PRO   162      10.271  15.432  -0.059  1.00 98.17           N  
ATOM   1255  CA  PRO   162      10.588  16.777  -0.547  1.00 98.17           C  
ATOM   1256  C   PRO   162      11.098  17.700   0.557  1.00 98.17           C  
ATOM   1257  O   PRO   162      10.486  17.791   1.624  1.00 98.17           O  
ATOM   1258  CB  PRO   162       9.250  17.275  -1.100  1.00 98.17           C  
ATOM   1259  CG  PRO   162       8.474  16.033  -1.398  1.00 98.17           C  
ATOM   1260  CD  PRO   162       8.817  14.997  -0.366  1.00 98.17           C  
ATOM   1261  N   GLY   163      12.200  18.338   0.398  1.00 97.23           N  
ATOM   1262  CA  GLY   163      12.793  19.286   1.329  1.00 97.23           C  
ATOM   1263  C   GLY   163      13.607  18.619   2.421  1.00 97.23           C  
ATOM   1264  O   GLY   163      14.183  19.297   3.275  1.00 97.23           O  
ATOM   1265  N   ASP   164      13.651  17.231   2.457  1.00 95.89           N  
ATOM   1266  CA  ASP   164      14.308  16.515   3.547  1.00 95.89           C  
ATOM   1267  C   ASP   164      15.618  15.886   3.080  1.00 95.89           C  
ATOM   1268  O   ASP   164      15.632  14.750   2.601  1.00 95.89           O  
ATOM   1269  CB  ASP   164      13.381  15.439   4.117  1.00 95.89           C  
ATOM   1270  CG  ASP   164      13.929  14.792   5.377  1.00 95.89           C  
ATOM   1271  OD1 ASP   164      14.372  15.518   6.293  1.00 95.89           O  
ATOM   1272  OD2 ASP   164      13.921  13.544   5.453  1.00 95.89           O  
ATOM   1273  N   TYR   165      16.752  16.670   3.283  1.00 96.76           N  
ATOM   1274  CA  TYR   165      18.080  16.210   2.892  1.00 96.76           C  
ATOM   1275  C   TYR   165      18.491  14.982   3.696  1.00 96.76           C  
ATOM   1276  O   TYR   165      18.348  14.958   4.921  1.00 96.76           O  
ATOM   1277  CB  TYR   165      19.113  17.325   3.078  1.00 96.76           C  
ATOM   1278  CG  TYR   165      20.532  16.890   2.808  1.00 96.76           C  
ATOM   1279  CD1 TYR   165      21.309  16.316   3.813  1.00 96.76           C  
ATOM   1280  CD2 TYR   165      21.100  17.052   1.549  1.00 96.76           C  
ATOM   1281  CE1 TYR   165      22.618  15.915   3.569  1.00 96.76           C  
ATOM   1282  CE2 TYR   165      22.409  16.655   1.294  1.00 96.76           C  
ATOM   1283  CZ  TYR   165      23.158  16.088   2.308  1.00 96.76           C  
ATOM   1284  OH  TYR   165      24.454  15.693   2.062  1.00 96.76           O  
ATOM   1285  N   ARG   166      18.992  13.904   3.104  1.00 92.91           N  
ATOM   1286  CA  ARG   166      19.575  12.728   3.741  1.00 92.91           C  
ATOM   1287  C   ARG   166      20.822  12.263   2.996  1.00 92.91           C  
ATOM   1288  O   ARG   166      20.786  12.062   1.781  1.00 92.91           O  
ATOM   1289  CB  ARG   166      18.553  11.592   3.812  1.00 92.91           C  
ATOM   1290  CG  ARG   166      19.025  10.387   4.610  1.00 92.91           C  
ATOM   1291  CD  ARG   166      17.882   9.430   4.916  1.00 92.91           C  
ATOM   1292  NE  ARG   166      17.173   9.032   3.703  1.00 92.91           N  
ATOM   1293  CZ  ARG   166      17.459   7.955   2.976  1.00 92.91           C  
ATOM   1294  NH1 ARG   166      18.451   7.144   3.327  1.00 92.91           N  
ATOM   1295  NH2 ARG   166      16.749   7.687   1.890  1.00 92.91           N  
ATOM   1296  N   GLU   167      21.891  11.932   3.712  1.00 91.93           N  
ATOM   1297  CA  GLU   167      23.101  11.359   3.130  1.00 91.93           C  
ATOM   1298  C   GLU   167      22.886   9.900   2.737  1.00 91.93           C  
ATOM   1299  O   GLU   167      22.206   9.154   3.444  1.00 91.93           O  
ATOM   1300  CB  GLU   167      24.274  11.472   4.107  1.00 91.93           C  
ATOM   1301  CG  GLU   167      24.803  12.890   4.271  1.00 91.93           C  
ATOM   1302  CD  GLU   167      25.717  13.324   3.137  1.00 91.93           C  
ATOM   1303  OE1 GLU   167      26.086  14.519   3.078  1.00 91.93           O  
ATOM   1304  OE2 GLU   167      26.068  12.462   2.300  1.00 91.93           O  
ATOM   1305  N   PRO   168      23.346   9.511   1.620  1.00 87.28           N  
ATOM   1306  CA  PRO   168      23.286   8.078   1.323  1.00 87.28           C  
ATOM   1307  C   PRO   168      23.899   7.220   2.428  1.00 87.28           C  
ATOM   1308  O   PRO   168      24.912   7.601   3.020  1.00 87.28           O  
ATOM   1309  CB  PRO   168      24.090   7.952   0.026  1.00 87.28           C  
ATOM   1310  CG  PRO   168      24.021   9.308  -0.598  1.00 87.28           C  
ATOM   1311  CD  PRO   168      23.960  10.335   0.496  1.00 87.28           C  
ATOM   1312  N   ASP   169      23.198   6.220   2.928  1.00 77.12           N  
ATOM   1313  CA  ASP   169      23.635   5.247   3.923  1.00 77.12           C  
ATOM   1314  C   ASP   169      23.519   3.822   3.387  1.00 77.12           C  
ATOM   1315  O   ASP   169      22.429   3.246   3.373  1.00 77.12           O  
ATOM   1316  CB  ASP   169      22.821   5.393   5.211  1.00 77.12           C  
ATOM   1317  CG  ASP   169      23.294   4.469   6.319  1.00 77.12           C  
ATOM   1318  OD1 ASP   169      24.273   3.720   6.113  1.00 77.12           O  
ATOM   1319  OD2 ASP   169      22.681   4.490   7.409  1.00 77.12           O  
ATOM   1320  N   LYS   170      24.592   3.186   3.117  1.00 71.57           N  
ATOM   1321  CA  LYS   170      24.577   1.883   2.458  1.00 71.57           C  
ATOM   1322  C   LYS   170      25.007   0.777   3.417  1.00 71.57           C  
ATOM   1323  O   LYS   170      25.418  -0.302   2.984  1.00 71.57           O  
ATOM   1324  CB  LYS   170      25.486   1.893   1.228  1.00 71.57           C  
ATOM   1325  CG  LYS   170      25.059   2.879   0.151  1.00 71.57           C  
ATOM   1326  CD  LYS   170      25.862   2.690  -1.130  1.00 71.57           C  
ATOM   1327  CE  LYS   170      25.361   3.598  -2.245  1.00 71.57           C  
ATOM   1328  NZ  LYS   170      26.196   3.476  -3.477  1.00 71.57           N  
ATOM   1329  N   THR   171      24.987   1.141   4.702  1.00 62.55           N  
ATOM   1330  CA  THR   171      25.406   0.172   5.709  1.00 62.55           C  
ATOM   1331  C   THR   171      24.475  -1.037   5.717  1.00 62.55           C  
ATOM   1332  O   THR   171      24.935  -2.181   5.716  1.00 62.55           O  
ATOM   1333  CB  THR   171      25.443   0.804   7.112  1.00 62.55           C  
ATOM   1334  OG1 THR   171      26.287   1.963   7.086  1.00 62.55           O  
ATOM   1335  CG2 THR   171      25.982  -0.180   8.145  1.00 62.55           C  
ATOM   1336  N   ASP   172      23.123  -0.733   5.455  1.00 55.38           N  
ATOM   1337  CA  ASP   172      22.195  -1.857   5.543  1.00 55.38           C  
ATOM   1338  C   ASP   172      21.556  -2.150   4.188  1.00 55.38           C  
ATOM   1339  O   ASP   172      20.965  -3.214   3.991  1.00 55.38           O  
ATOM   1340  CB  ASP   172      21.112  -1.577   6.586  1.00 55.38           C  
ATOM   1341  CG  ASP   172      21.661  -1.469   7.998  1.00 55.38           C  
ATOM   1342  OD1 ASP   172      22.713  -2.077   8.291  1.00 55.38           O  
ATOM   1343  OD2 ASP   172      21.034  -0.772   8.825  1.00 55.38           O  
ATOM   1344  N   ASN   173      21.416  -1.102   3.482  1.00 65.70           N  
ATOM   1345  CA  ASN   173      20.776  -1.145   2.171  1.00 65.70           C  
ATOM   1346  C   ASN   173      21.655  -0.510   1.097  1.00 65.70           C  
ATOM   1347  O   ASN   173      21.729   0.716   0.994  1.00 65.70           O  
ATOM   1348  CB  ASN   173      19.412  -0.454   2.218  1.00 65.70           C  
ATOM   1349  CG  ASN   173      18.639  -0.600   0.922  1.00 65.70           C  
ATOM   1350  OD1 ASN   173      19.166  -1.096  -0.077  1.00 65.70           O  
ATOM   1351  ND2 ASN   173      17.383  -0.170   0.929  1.00 65.70           N  
ATOM   1352  N   ILE   174      22.413  -1.415   0.369  1.00 66.66           N  
ATOM   1353  CA  ILE   174      23.394  -0.953  -0.606  1.00 66.66           C  
ATOM   1354  C   ILE   174      22.712  -0.064  -1.644  1.00 66.66           C  
ATOM   1355  O   ILE   174      23.374   0.708  -2.340  1.00 66.66           O  
ATOM   1356  CB  ILE   174      24.105  -2.137  -1.299  1.00 66.66           C  
ATOM   1357  CG1 ILE   174      25.280  -1.635  -2.144  1.00 66.66           C  
ATOM   1358  CG2 ILE   174      23.115  -2.934  -2.154  1.00 66.66           C  
ATOM   1359  CD1 ILE   174      26.298  -2.712  -2.492  1.00 66.66           C  
ATOM   1360  N   ASN   175      21.420  -0.148  -1.630  1.00 74.52           N  
ATOM   1361  CA  ASN   175      20.704   0.603  -2.656  1.00 74.52           C  
ATOM   1362  C   ASN   175      20.179   1.930  -2.116  1.00 74.52           C  
ATOM   1363  O   ASN   175      19.444   2.638  -2.807  1.00 74.52           O  
ATOM   1364  CB  ASN   175      19.555  -0.231  -3.227  1.00 74.52           C  
ATOM   1365  CG  ASN   175      20.037  -1.478  -3.941  1.00 74.52           C  
ATOM   1366  OD1 ASN   175      21.000  -1.434  -4.712  1.00 74.52           O  
ATOM   1367  ND2 ASN   175      19.372  -2.600  -3.690  1.00 74.52           N  
ATOM   1368  N   ASP   176      20.500   2.261  -0.798  1.00 80.15           N  
ATOM   1369  CA  ASP   176      20.001   3.508  -0.226  1.00 80.15           C  
ATOM   1370  C   ASP   176      20.797   4.706  -0.740  1.00 80.15           C  
ATOM   1371  O   ASP   176      21.919   4.951  -0.290  1.00 80.15           O  
ATOM   1372  CB  ASP   176      20.055   3.457   1.302  1.00 80.15           C  
ATOM   1373  CG  ASP   176      19.360   4.636   1.960  1.00 80.15           C  
ATOM   1374  OD1 ASP   176      19.090   5.645   1.274  1.00 80.15           O  
ATOM   1375  OD2 ASP   176      19.084   4.556   3.177  1.00 80.15           O  
ATOM   1376  N   GLU   177      20.217   5.548  -1.548  1.00 87.32           N  
ATOM   1377  CA  GLU   177      20.883   6.658  -2.224  1.00 87.32           C  
ATOM   1378  C   GLU   177      20.617   7.979  -1.508  1.00 87.32           C  
ATOM   1379  O   GLU   177      21.068   9.036  -1.955  1.00 87.32           O  
ATOM   1380  CB  GLU   177      20.429   6.750  -3.683  1.00 87.32           C  
ATOM   1381  CG  GLU   177      20.806   5.538  -4.522  1.00 87.32           C  
ATOM   1382  CD  GLU   177      20.315   5.626  -5.958  1.00 87.32           C  
ATOM   1383  OE1 GLU   177      20.629   4.720  -6.763  1.00 87.32           O  
ATOM   1384  OE2 GLU   177      19.612   6.609  -6.281  1.00 87.32           O  
ATOM   1385  N   GLY   178      19.840   7.900  -0.428  1.00 90.98           N  
ATOM   1386  CA  GLY   178      19.502   9.133   0.264  1.00 90.98           C  
ATOM   1387  C   GLY   178      18.735  10.113  -0.603  1.00 90.98           C  
ATOM   1388  O   GLY   178      18.005   9.708  -1.510  1.00 90.98           O  
ATOM   1389  N   THR   179      18.863  11.421  -0.286  1.00 95.75           N  
ATOM   1390  CA  THR   179      18.216  12.508  -1.012  1.00 95.75           C  
ATOM   1391  C   THR   179      19.116  13.741  -1.054  1.00 95.75           C  
ATOM   1392  O   THR   179      18.748  14.802  -0.546  1.00 95.75           O  
ATOM   1393  CB  THR   179      16.864  12.878  -0.375  1.00 95.75           C  
ATOM   1394  OG1 THR   179      17.060  13.166   1.015  1.00 95.75           O  
ATOM   1395  CG2 THR   179      15.862  11.736  -0.510  1.00 95.75           C  
ATOM   1396  N   PRO   180      20.208  13.607  -1.675  1.00 95.51           N  
ATOM   1397  CA  PRO   180      21.262  14.621  -1.594  1.00 95.51           C  
ATOM   1398  C   PRO   180      20.903  15.906  -2.336  1.00 95.51           C  
ATOM   1399  O   PRO   180      21.547  16.939  -2.136  1.00 95.51           O  
ATOM   1400  CB  PRO   180      22.465  13.932  -2.245  1.00 95.51           C  
ATOM   1401  CG  PRO   180      21.870  12.905  -3.154  1.00 95.51           C  
ATOM   1402  CD  PRO   180      20.670  12.307  -2.478  1.00 95.51           C  
ATOM   1403  N   ASN   181      19.830  15.851  -3.091  1.00 96.42           N  
ATOM   1404  CA  ASN   181      19.479  17.058  -3.831  1.00 96.42           C  
ATOM   1405  C   ASN   181      18.245  17.737  -3.244  1.00 96.42           C  
ATOM   1406  O   ASN   181      17.686  18.651  -3.852  1.00 96.42           O  
ATOM   1407  CB  ASN   181      19.255  16.735  -5.310  1.00 96.42           C  
ATOM   1408  CG  ASN   181      20.504  16.208  -5.988  1.00 96.42           C  
ATOM   1409  OD1 ASN   181      21.596  16.754  -5.815  1.00 96.42           O  
ATOM   1410  ND2 ASN   181      20.352  15.142  -6.764  1.00 96.42           N  
ATOM   1411  N   ALA   182      17.773  17.148  -2.129  1.00 97.23           N  
ATOM   1412  CA  ALA   182      16.605  17.754  -1.497  1.00 97.23           C  
ATOM   1413  C   ALA   182      16.854  19.226  -1.181  1.00 97.23           C  
ATOM   1414  O   ALA   182      17.961  19.605  -0.792  1.00 97.23           O  
ATOM   1415  CB  ALA   182      16.234  16.995  -0.225  1.00 97.23           C  
ATOM   1416  N   SER   183      15.860  20.118  -1.439  1.00 96.88           N  
ATOM   1417  CA  SER   183      15.938  21.556  -1.199  1.00 96.88           C  
ATOM   1418  C   SER   183      14.583  22.122  -0.788  1.00 96.88           C  
ATOM   1419  O   SER   183      13.560  21.444  -0.905  1.00 96.88           O  
ATOM   1420  CB  SER   183      16.446  22.280  -2.446  1.00 96.88           C  
ATOM   1421  OG  SER   183      15.430  22.358  -3.432  1.00 96.88           O  
ATOM   1422  N   ALA   184      14.583  23.383  -0.329  1.00 96.88           N  
ATOM   1423  CA  ALA   184      13.349  24.049   0.079  1.00 96.88           C  
ATOM   1424  C   ALA   184      12.405  24.228  -1.107  1.00 96.88           C  
ATOM   1425  O   ALA   184      11.184  24.245  -0.939  1.00 96.88           O  
ATOM   1426  CB  ALA   184      13.661  25.402   0.716  1.00 96.88           C  
ATOM   1427  N   GLY   185      12.963  24.349  -2.323  1.00 97.84           N  
ATOM   1428  CA  GLY   185      12.143  24.538  -3.509  1.00 97.84           C  
ATOM   1429  C   GLY   185      11.320  23.315  -3.866  1.00 97.84           C  
ATOM   1430  O   GLY   185      10.466  23.373  -4.753  1.00 97.84           O  
ATOM   1431  N   ASP   186      11.528  22.106  -3.213  1.00 98.51           N  
ATOM   1432  CA  ASP   186      10.810  20.868  -3.501  1.00 98.51           C  
ATOM   1433  C   ASP   186       9.315  21.025  -3.235  1.00 98.51           C  
ATOM   1434  O   ASP   186       8.492  20.381  -3.889  1.00 98.51           O  
ATOM   1435  CB  ASP   186      11.374  19.715  -2.669  1.00 98.51           C  
ATOM   1436  CG  ASP   186      12.770  19.299  -3.101  1.00 98.51           C  
ATOM   1437  OD1 ASP   186      13.218  19.709  -4.194  1.00 98.51           O  
ATOM   1438  OD2 ASP   186      13.427  18.553  -2.344  1.00 98.51           O  
ATOM   1439  N   LYS   187       8.980  21.881  -2.248  1.00 98.23           N  
ATOM   1440  CA  LYS   187       7.570  22.086  -1.929  1.00 98.23           C  
ATOM   1441  C   LYS   187       6.798  22.583  -3.148  1.00 98.23           C  
ATOM   1442  O   LYS   187       5.754  22.029  -3.496  1.00 98.23           O  
ATOM   1443  CB  LYS   187       7.419  23.076  -0.774  1.00 98.23           C  
ATOM   1444  CG  LYS   187       5.989  23.239  -0.282  1.00 98.23           C  
ATOM   1445  CD  LYS   187       5.930  24.047   1.008  1.00 98.23           C  
ATOM   1446  CE  LYS   187       4.515  24.108   1.567  1.00 98.23           C  
ATOM   1447  NZ  LYS   187       4.476  24.770   2.905  1.00 98.23           N  
ATOM   1448  N   GLU   188       7.366  23.570  -3.832  1.00 98.34           N  
ATOM   1449  CA  GLU   188       6.733  24.120  -5.027  1.00 98.34           C  
ATOM   1450  C   GLU   188       6.939  23.205  -6.231  1.00 98.34           C  
ATOM   1451  O   GLU   188       6.013  22.983  -7.014  1.00 98.34           O  
ATOM   1452  CB  GLU   188       7.278  25.518  -5.329  1.00 98.34           C  
ATOM   1453  CG  GLU   188       6.620  26.188  -6.527  1.00 98.34           C  
ATOM   1454  CD  GLU   188       7.085  27.619  -6.744  1.00 98.34           C  
ATOM   1455  OE1 GLU   188       6.581  28.287  -7.675  1.00 98.34           O  
ATOM   1456  OE2 GLU   188       7.961  28.076  -5.976  1.00 98.34           O  
ATOM   1457  N   ASN   189       8.081  22.626  -6.360  1.00 98.68           N  
ATOM   1458  CA  ASN   189       8.412  21.780  -7.502  1.00 98.68           C  
ATOM   1459  C   ASN   189       7.587  20.496  -7.506  1.00 98.68           C  
ATOM   1460  O   ASN   189       7.279  19.955  -8.570  1.00 98.68           O  
ATOM   1461  CB  ASN   189       9.906  21.450  -7.509  1.00 98.68           C  
ATOM   1462  CG  ASN   189      10.770  22.661  -7.800  1.00 98.68           C  
ATOM   1463  OD1 ASN   189      10.343  23.593  -8.487  1.00 98.68           O  
ATOM   1464  ND2 ASN   189      11.992  22.657  -7.280  1.00 98.68           N  
ATOM   1465  N   TYR   190       7.259  20.043  -6.266  1.00 98.64           N  
ATOM   1466  CA  TYR   190       6.395  18.872  -6.161  1.00 98.64           C  
ATOM   1467  C   TYR   190       5.035  19.140  -6.795  1.00 98.64           C  
ATOM   1468  O   TYR   190       4.502  18.294  -7.516  1.00 98.64           O  
ATOM   1469  CB  TYR   190       6.217  18.465  -4.696  1.00 98.64           C  
ATOM   1470  CG  TYR   190       5.747  17.042  -4.514  1.00 98.64           C  
ATOM   1471  CD1 TYR   190       5.300  16.588  -3.275  1.00 98.64           C  
ATOM   1472  CD2 TYR   190       5.751  16.148  -5.579  1.00 98.64           C  
ATOM   1473  CE1 TYR   190       4.868  15.277  -3.103  1.00 98.64           C  
ATOM   1474  CE2 TYR   190       5.321  14.835  -5.418  1.00 98.64           C  
ATOM   1475  CZ  TYR   190       4.881  14.410  -4.178  1.00 98.64           C  
ATOM   1476  OH  TYR   190       4.455  13.111  -4.013  1.00 98.64           O  
ATOM   1477  N   ILE   191       4.603  20.347  -6.628  1.00 98.80           N  
ATOM   1478  CA  ILE   191       3.318  20.734  -7.199  1.00 98.80           C  
ATOM   1479  C   ILE   191       3.418  20.762  -8.723  1.00 98.80           C  
ATOM   1480  O   ILE   191       2.532  20.259  -9.418  1.00 98.80           O  
ATOM   1481  CB  ILE   191       2.854  22.109  -6.668  1.00 98.80           C  
ATOM   1482  CG1 ILE   191       2.626  22.047  -5.153  1.00 98.80           C  
ATOM   1483  CG2 ILE   191       1.586  22.569  -7.394  1.00 98.80           C  
ATOM   1484  CD1 ILE   191       1.681  20.937  -4.714  1.00 98.80           C  
ATOM   1485  N   LEU   192       4.472  21.232  -9.241  1.00 98.76           N  
ATOM   1486  CA  LEU   192       4.650  21.312 -10.687  1.00 98.76           C  
ATOM   1487  C   LEU   192       4.673  19.920 -11.310  1.00 98.76           C  
ATOM   1488  O   LEU   192       4.034  19.685 -12.338  1.00 98.76           O  
ATOM   1489  CB  LEU   192       5.943  22.058 -11.028  1.00 98.76           C  
ATOM   1490  CG  LEU   192       6.000  23.534 -10.630  1.00 98.76           C  
ATOM   1491  CD1 LEU   192       7.389  24.102 -10.898  1.00 98.76           C  
ATOM   1492  CD2 LEU   192       4.937  24.331 -11.380  1.00 98.76           C  
ATOM   1493  N   LEU   193       5.377  19.023 -10.657  1.00 98.81           N  
ATOM   1494  CA  LEU   193       5.445  17.658 -11.167  1.00 98.81           C  
ATOM   1495  C   LEU   193       4.059  17.023 -11.211  1.00 98.81           C  
ATOM   1496  O   LEU   193       3.669  16.442 -12.226  1.00 98.81           O  
ATOM   1497  CB  LEU   193       6.381  16.808 -10.303  1.00 98.81           C  
ATOM   1498  CG  LEU   193       6.436  15.315 -10.630  1.00 98.81           C  
ATOM   1499  CD1 LEU   193       6.879  15.103 -12.074  1.00 98.81           C  
ATOM   1500  CD2 LEU   193       7.370  14.591  -9.667  1.00 98.81           C  
ATOM   1501  N   LEU   194       3.268  17.213 -10.142  1.00 98.85           N  
ATOM   1502  CA  LEU   194       1.958  16.576 -10.071  1.00 98.85           C  
ATOM   1503  C   LEU   194       1.002  17.182 -11.093  1.00 98.85           C  
ATOM   1504  O   LEU   194       0.186  16.471 -11.684  1.00 98.85           O  
ATOM   1505  CB  LEU   194       1.372  16.712  -8.663  1.00 98.85           C  
ATOM   1506  CG  LEU   194       2.095  15.951  -7.551  1.00 98.85           C  
ATOM   1507  CD1 LEU   194       1.446  16.240  -6.201  1.00 98.85           C  
ATOM   1508  CD2 LEU   194       2.096  14.454  -7.840  1.00 98.85           C  
ATOM   1509  N   GLN   195       1.097  18.457 -11.364  1.00 98.75           N  
ATOM   1510  CA  GLN   195       0.279  19.103 -12.385  1.00 98.75           C  
ATOM   1511  C   GLN   195       0.590  18.547 -13.772  1.00 98.75           C  
ATOM   1512  O   GLN   195      -0.322  18.238 -14.541  1.00 98.75           O  
ATOM   1513  CB  GLN   195       0.493  20.617 -12.367  1.00 98.75           C  
ATOM   1514  CG  GLN   195      -0.179  21.319 -11.194  1.00 98.75           C  
ATOM   1515  CD  GLN   195       0.207  22.783 -11.087  1.00 98.75           C  
ATOM   1516  OE1 GLN   195       1.339  23.165 -11.402  1.00 98.75           O  
ATOM   1517  NE2 GLN   195      -0.731  23.612 -10.641  1.00 98.75           N  
ATOM   1518  N   ASP   196       1.927  18.388 -14.018  1.00 98.79           N  
ATOM   1519  CA  ASP   196       2.318  17.840 -15.313  1.00 98.79           C  
ATOM   1520  C   ASP   196       1.783  16.421 -15.492  1.00 98.79           C  
ATOM   1521  O   ASP   196       1.307  16.063 -16.572  1.00 98.79           O  
ATOM   1522  CB  ASP   196       3.841  17.851 -15.462  1.00 98.79           C  
ATOM   1523  CG  ASP   196       4.395  19.227 -15.785  1.00 98.79           C  
ATOM   1524  OD1 ASP   196       3.604  20.185 -15.928  1.00 98.79           O  
ATOM   1525  OD2 ASP   196       5.633  19.355 -15.900  1.00 98.79           O  
ATOM   1526  N   LEU   197       1.845  15.642 -14.457  1.00 98.72           N  
ATOM   1527  CA  LEU   197       1.347  14.273 -14.524  1.00 98.72           C  
ATOM   1528  C   LEU   197      -0.164  14.253 -14.726  1.00 98.72           C  
ATOM   1529  O   LEU   197      -0.672  13.516 -15.574  1.00 98.72           O  
ATOM   1530  CB  LEU   197       1.714  13.506 -13.251  1.00 98.72           C  
ATOM   1531  CG  LEU   197       3.142  12.966 -13.172  1.00 98.72           C  
ATOM   1532  CD1 LEU   197       3.492  12.599 -11.734  1.00 98.72           C  
ATOM   1533  CD2 LEU   197       3.310  11.762 -14.092  1.00 98.72           C  
ATOM   1534  N   LYS   198      -0.871  15.097 -13.970  1.00 98.62           N  
ATOM   1535  CA  LYS   198      -2.327  15.104 -14.073  1.00 98.62           C  
ATOM   1536  C   LYS   198      -2.777  15.518 -15.471  1.00 98.62           C  
ATOM   1537  O   LYS   198      -3.663  14.890 -16.055  1.00 98.62           O  
ATOM   1538  CB  LYS   198      -2.935  16.042 -13.028  1.00 98.62           C  
ATOM   1539  CG  LYS   198      -4.456  16.024 -12.991  1.00 98.62           C  
ATOM   1540  CD  LYS   198      -4.990  14.643 -12.636  1.00 98.62           C  
ATOM   1541  CE  LYS   198      -6.507  14.646 -12.502  1.00 98.62           C  
ATOM   1542  NZ  LYS   198      -7.047  13.272 -12.282  1.00 98.62           N  
ATOM   1543  N   GLU   199      -2.195  16.565 -15.956  1.00 98.43           N  
ATOM   1544  CA  GLU   199      -2.526  17.015 -17.305  1.00 98.43           C  
ATOM   1545  C   GLU   199      -2.283  15.911 -18.330  1.00 98.43           C  
ATOM   1546  O   GLU   199      -3.129  15.659 -19.190  1.00 98.43           O  
ATOM   1547  CB  GLU   199      -1.713  18.260 -17.671  1.00 98.43           C  
ATOM   1548  CG  GLU   199      -2.027  18.815 -19.052  1.00 98.43           C  
ATOM   1549  CD  GLU   199      -1.240  20.072 -19.387  1.00 98.43           C  
ATOM   1550  OE1 GLU   199      -1.396  20.605 -20.509  1.00 98.43           O  
ATOM   1551  OE2 GLU   199      -0.461  20.527 -18.521  1.00 98.43           O  
ATOM   1552  N   ALA   200      -1.166  15.252 -18.232  1.00 98.38           N  
ATOM   1553  CA  ALA   200      -0.829  14.192 -19.177  1.00 98.38           C  
ATOM   1554  C   ALA   200      -1.791  13.015 -19.048  1.00 98.38           C  
ATOM   1555  O   ALA   200      -2.214  12.437 -20.052  1.00 98.38           O  
ATOM   1556  CB  ALA   200       0.609  13.725 -18.962  1.00 98.38           C  
ATOM   1557  N   LEU   201      -2.129  12.599 -17.861  1.00 97.99           N  
ATOM   1558  CA  LEU   201      -3.077  11.514 -17.628  1.00 97.99           C  
ATOM   1559  C   LEU   201      -4.433  11.834 -18.248  1.00 97.99           C  
ATOM   1560  O   LEU   201      -5.030  10.987 -18.916  1.00 97.99           O  
ATOM   1561  CB  LEU   201      -3.237  11.255 -16.128  1.00 97.99           C  
ATOM   1562  CG  LEU   201      -2.097  10.497 -15.445  1.00 97.99           C  
ATOM   1563  CD1 LEU   201      -2.186  10.657 -13.931  1.00 97.99           C  
ATOM   1564  CD2 LEU   201      -2.125   9.023 -15.835  1.00 97.99           C  
ATOM   1565  N   ASN   202      -4.917  13.081 -18.025  1.00 96.66           N  
ATOM   1566  CA  ASN   202      -6.193  13.496 -18.596  1.00 96.66           C  
ATOM   1567  C   ASN   202      -6.166  13.450 -20.121  1.00 96.66           C  
ATOM   1568  O   ASN   202      -7.114  12.974 -20.749  1.00 96.66           O  
ATOM   1569  CB  ASN   202      -6.567  14.899 -18.113  1.00 96.66           C  
ATOM   1570  CG  ASN   202      -6.964  14.927 -16.650  1.00 96.66           C  
ATOM   1571  OD1 ASN   202      -7.291  13.892 -16.063  1.00 96.66           O  
ATOM   1572  ND2 ASN   202      -6.938  16.111 -16.051  1.00 96.66           N  
ATOM   1573  N   LYS   203      -5.057  13.958 -20.632  1.00 96.99           N  
ATOM   1574  CA  LYS   203      -4.922  13.945 -22.086  1.00 96.99           C  
ATOM   1575  C   LYS   203      -4.956  12.519 -22.628  1.00 96.99           C  
ATOM   1576  O   LYS   203      -5.715  12.218 -23.553  1.00 96.99           O  
ATOM   1577  CB  LYS   203      -3.626  14.636 -22.511  1.00 96.99           C  
ATOM   1578  CG  LYS   203      -3.425  14.701 -24.018  1.00 96.99           C  
ATOM   1579  CD  LYS   203      -2.137  15.430 -24.379  1.00 96.99           C  
ATOM   1580  CE  LYS   203      -1.903  15.441 -25.884  1.00 96.99           C  
ATOM   1581  NZ  LYS   203      -0.622  16.121 -26.240  1.00 96.99           N  
ATOM   1582  N   GLN   204      -4.067  11.648 -22.008  1.00 91.75           N  
ATOM   1583  CA  GLN   204      -4.029  10.254 -22.437  1.00 91.75           C  
ATOM   1584  C   GLN   204      -5.380   9.577 -22.226  1.00 91.75           C  
ATOM   1585  O   GLN   204      -5.809   8.765 -23.048  1.00 91.75           O  
ATOM   1586  CB  GLN   204      -2.936   9.490 -21.688  1.00 91.75           C  
ATOM   1587  CG  GLN   204      -2.758   8.052 -22.157  1.00 91.75           C  
ATOM   1588  CD  GLN   204      -1.471   7.426 -21.653  1.00 91.75           C  
ATOM   1589  OE1 GLN   204      -0.416   7.549 -22.284  1.00 91.75           O  
ATOM   1590  NE2 GLN   204      -1.549   6.748 -20.512  1.00 91.75           N  
ATOM   1591  N   GLY   205      -6.104   9.900 -21.142  1.00 87.96           N  
ATOM   1592  CA  GLY   205      -7.419   9.342 -20.868  1.00 87.96           C  
ATOM   1593  C   GLY   205      -8.458   9.724 -21.905  1.00 87.96           C  
ATOM   1594  O   GLY   205      -9.243   8.882 -22.345  1.00 87.96           O  
ATOM   1595  N   LYS   206      -8.414  10.908 -22.414  1.00 88.98           N  
ATOM   1596  CA  LYS   206      -9.338  11.369 -23.446  1.00 88.98           C  
ATOM   1597  C   LYS   206      -9.100  10.637 -24.764  1.00 88.98           C  
ATOM   1598  O   LYS   206     -10.051  10.219 -25.428  1.00 88.98           O  
ATOM   1599  CB  LYS   206      -9.203  12.878 -23.653  1.00 88.98           C  
ATOM   1600  CG  LYS   206     -10.237  13.468 -24.600  1.00 88.98           C  
ATOM   1601  CD  LYS   206     -10.079  14.978 -24.730  1.00 88.98           C  
ATOM   1602  CE  LYS   206     -11.059  15.558 -25.740  1.00 88.98           C  
ATOM   1603  NZ  LYS   206     -10.903  17.038 -25.877  1.00 88.98           N  
ATOM   1604  N   GLU   207      -7.889  10.329 -25.097  1.00 88.49           N  
ATOM   1605  CA  GLU   207      -7.522   9.664 -26.344  1.00 88.49           C  
ATOM   1606  C   GLU   207      -7.923   8.192 -26.323  1.00 88.49           C  
ATOM   1607  O   GLU   207      -8.377   7.652 -27.334  1.00 88.49           O  
ATOM   1608  CB  GLU   207      -6.019   9.797 -26.602  1.00 88.49           C  
ATOM   1609  CG  GLU   207      -5.579  11.209 -26.962  1.00 88.49           C  
ATOM   1610  CD  GLU   207      -4.068  11.381 -26.979  1.00 88.49           C  
ATOM   1611  OE1 GLU   207      -3.589  12.507 -27.240  1.00 88.49           O  
ATOM   1612  OE2 GLU   207      -3.359  10.380 -26.729  1.00 88.49           O  
ATOM   1613  N   LEU   208      -7.872   7.618 -25.130  1.00 83.13           N  
ATOM   1614  CA  LEU   208      -8.053   6.173 -25.055  1.00 83.13           C  
ATOM   1615  C   LEU   208      -9.438   5.825 -24.520  1.00 83.13           C  
ATOM   1616  O   LEU   208      -9.800   4.649 -24.438  1.00 83.13           O  
ATOM   1617  CB  LEU   208      -6.977   5.543 -24.166  1.00 83.13           C  
ATOM   1618  CG  LEU   208      -5.537   5.645 -24.670  1.00 83.13           C  
ATOM   1619  CD1 LEU   208      -4.573   5.065 -23.640  1.00 83.13           C  
ATOM   1620  CD2 LEU   208      -5.387   4.933 -26.010  1.00 83.13           C  
ATOM   1621  N   GLY   209     -10.201   6.940 -24.178  1.00 82.21           N  
ATOM   1622  CA  GLY   209     -11.499   6.677 -23.577  1.00 82.21           C  
ATOM   1623  C   GLY   209     -11.405   5.971 -22.238  1.00 82.21           C  
ATOM   1624  O   GLY   209     -12.156   5.031 -21.972  1.00 82.21           O  
ATOM   1625  N   LYS   210     -10.337   6.363 -21.509  1.00 85.62           N  
ATOM   1626  CA  LYS   210     -10.057   5.788 -20.197  1.00 85.62           C  
ATOM   1627  C   LYS   210      -9.867   6.880 -19.148  1.00 85.62           C  
ATOM   1628  O   LYS   210      -9.361   7.962 -19.455  1.00 85.62           O  
ATOM   1629  CB  LYS   210      -8.817   4.895 -20.255  1.00 85.62           C  
ATOM   1630  CG  LYS   210      -8.477   4.222 -18.934  1.00 85.62           C  
ATOM   1631  CD  LYS   210      -7.278   3.293 -19.072  1.00 85.62           C  
ATOM   1632  CE  LYS   210      -6.930   2.625 -17.748  1.00 85.62           C  
ATOM   1633  NZ  LYS   210      -5.827   1.632 -17.902  1.00 85.62           N  
ATOM   1634  N   VAL   211     -10.271   6.644 -17.885  1.00 88.29           N  
ATOM   1635  CA  VAL   211     -10.033   7.572 -16.784  1.00 88.29           C  
ATOM   1636  C   VAL   211      -8.826   7.111 -15.970  1.00 88.29           C  
ATOM   1637  O   VAL   211      -8.895   6.103 -15.262  1.00 88.29           O  
ATOM   1638  CB  VAL   211     -11.274   7.700 -15.872  1.00 88.29           C  
ATOM   1639  CG1 VAL   211     -10.998   8.662 -14.717  1.00 88.29           C  
ATOM   1640  CG2 VAL   211     -12.484   8.163 -16.680  1.00 88.29           C  
ATOM   1641  N   TYR   212      -7.743   7.853 -15.989  1.00 94.07           N  
ATOM   1642  CA  TYR   212      -6.575   7.572 -15.162  1.00 94.07           C  
ATOM   1643  C   TYR   212      -6.677   8.277 -13.815  1.00 94.07           C  
ATOM   1644  O   TYR   212      -7.332   9.316 -13.700  1.00 94.07           O  
ATOM   1645  CB  TYR   212      -5.291   8.001 -15.880  1.00 94.07           C  
ATOM   1646  CG  TYR   212      -4.967   7.166 -17.094  1.00 94.07           C  
ATOM   1647  CD1 TYR   212      -4.452   5.878 -16.961  1.00 94.07           C  
ATOM   1648  CD2 TYR   212      -5.173   7.663 -18.377  1.00 94.07           C  
ATOM   1649  CE1 TYR   212      -4.150   5.106 -18.078  1.00 94.07           C  
ATOM   1650  CE2 TYR   212      -4.874   6.899 -19.500  1.00 94.07           C  
ATOM   1651  CZ  TYR   212      -4.364   5.624 -19.341  1.00 94.07           C  
ATOM   1652  OH  TYR   212      -4.067   4.864 -20.450  1.00 94.07           O  
ATOM   1653  N   GLU   213      -6.019   7.642 -12.803  1.00 98.02           N  
ATOM   1654  CA  GLU   213      -5.939   8.290 -11.497  1.00 98.02           C  
ATOM   1655  C   GLU   213      -4.498   8.650 -11.147  1.00 98.02           C  
ATOM   1656  O   GLU   213      -3.557   8.045 -11.666  1.00 98.02           O  
ATOM   1657  CB  GLU   213      -6.534   7.388 -10.412  1.00 98.02           C  
ATOM   1658  CG  GLU   213      -8.015   7.093 -10.602  1.00 98.02           C  
ATOM   1659  CD  GLU   213      -8.570   6.122  -9.572  1.00 98.02           C  
ATOM   1660  OE1 GLU   213      -9.810   6.041  -9.422  1.00 98.02           O  
ATOM   1661  OE2 GLU   213      -7.758   5.438  -8.910  1.00 98.02           O  
ATOM   1662  N   LEU   214      -4.368   9.733 -10.314  1.00 98.65           N  
ATOM   1663  CA  LEU   214      -3.088  10.130  -9.737  1.00 98.65           C  
ATOM   1664  C   LEU   214      -3.142  10.085  -8.214  1.00 98.65           C  
ATOM   1665  O   LEU   214      -4.016  10.703  -7.601  1.00 98.65           O  
ATOM   1666  CB  LEU   214      -2.703  11.536 -10.205  1.00 98.65           C  
ATOM   1667  CG  LEU   214      -1.374  12.084  -9.682  1.00 98.65           C  
ATOM   1668  CD1 LEU   214      -0.223  11.180 -10.112  1.00 98.65           C  
ATOM   1669  CD2 LEU   214      -1.153  13.510 -10.174  1.00 98.65           C  
ATOM   1670  N   SER   215      -2.201   9.299  -7.608  1.00 98.74           N  
ATOM   1671  CA  SER   215      -2.083   9.262  -6.154  1.00 98.74           C  
ATOM   1672  C   SER   215      -0.662   9.588  -5.706  1.00 98.74           C  
ATOM   1673  O   SER   215       0.248   9.685  -6.532  1.00 98.74           O  
ATOM   1674  CB  SER   215      -2.493   7.890  -5.617  1.00 98.74           C  
ATOM   1675  OG  SER   215      -1.525   6.910  -5.949  1.00 98.74           O  
ATOM   1676  N   VAL   216      -0.550   9.817  -4.360  1.00 98.81           N  
ATOM   1677  CA  VAL   216       0.756  10.047  -3.751  1.00 98.81           C  
ATOM   1678  C   VAL   216       0.834   9.325  -2.408  1.00 98.81           C  
ATOM   1679  O   VAL   216      -0.194   9.027  -1.796  1.00 98.81           O  
ATOM   1680  CB  VAL   216       1.037  11.555  -3.563  1.00 98.81           C  
ATOM   1681  CG1 VAL   216       1.078  12.269  -4.913  1.00 98.81           C  
ATOM   1682  CG2 VAL   216      -0.018  12.184  -2.654  1.00 98.81           C  
ATOM   1683  N   ALA   217       2.056   9.021  -1.996  1.00 98.82           N  
ATOM   1684  CA  ALA   217       2.358   8.598  -0.631  1.00 98.82           C  
ATOM   1685  C   ALA   217       2.907   9.759   0.193  1.00 98.82           C  
ATOM   1686  O   ALA   217       3.875  10.410  -0.208  1.00 98.82           O  
ATOM   1687  CB  ALA   217       3.352   7.439  -0.640  1.00 98.82           C  
ATOM   1688  N   LEU   218       2.301  10.054   1.312  1.00 98.67           N  
ATOM   1689  CA  LEU   218       2.685  11.216   2.105  1.00 98.67           C  
ATOM   1690  C   LEU   218       3.133  10.797   3.501  1.00 98.67           C  
ATOM   1691  O   LEU   218       2.712   9.754   4.006  1.00 98.67           O  
ATOM   1692  CB  LEU   218       1.522  12.206   2.204  1.00 98.67           C  
ATOM   1693  CG  LEU   218       1.049  12.830   0.891  1.00 98.67           C  
ATOM   1694  CD1 LEU   218      -0.134  13.759   1.141  1.00 98.67           C  
ATOM   1695  CD2 LEU   218       2.190  13.581   0.213  1.00 98.67           C  
ATOM   1696  N   PRO   219       4.027  11.613   4.199  1.00 97.94           N  
ATOM   1697  CA  PRO   219       4.530  11.290   5.536  1.00 97.94           C  
ATOM   1698  C   PRO   219       3.465  11.447   6.620  1.00 97.94           C  
ATOM   1699  O   PRO   219       2.530  12.236   6.463  1.00 97.94           O  
ATOM   1700  CB  PRO   219       5.667  12.295   5.738  1.00 97.94           C  
ATOM   1701  CG  PRO   219       5.273  13.486   4.925  1.00 97.94           C  
ATOM   1702  CD  PRO   219       4.586  13.006   3.679  1.00 97.94           C  
ATOM   1703  N   ALA   220       3.704  10.760   7.631  1.00 97.68           N  
ATOM   1704  CA  ALA   220       2.836  10.857   8.802  1.00 97.68           C  
ATOM   1705  C   ALA   220       3.284  11.986   9.725  1.00 97.68           C  
ATOM   1706  O   ALA   220       2.458  12.628  10.377  1.00 97.68           O  
ATOM   1707  CB  ALA   220       2.814   9.531   9.559  1.00 97.68           C  
ATOM   1708  N   GLY   221       4.605  12.216   9.852  1.00 95.93           N  
ATOM   1709  CA  GLY   221       5.168  13.197  10.765  1.00 95.93           C  
ATOM   1710  C   GLY   221       4.994  14.626  10.287  1.00 95.93           C  
ATOM   1711  O   GLY   221       5.279  14.938   9.129  1.00 95.93           O  
ATOM   1712  N   VAL   222       4.641  15.533  11.174  1.00 96.09           N  
ATOM   1713  CA  VAL   222       4.312  16.921  10.864  1.00 96.09           C  
ATOM   1714  C   VAL   222       5.560  17.650  10.373  1.00 96.09           C  
ATOM   1715  O   VAL   222       5.486  18.473   9.456  1.00 96.09           O  
ATOM   1716  CB  VAL   222       3.716  17.650  12.089  1.00 96.09           C  
ATOM   1717  CG1 VAL   222       3.657  19.156  11.845  1.00 96.09           C  
ATOM   1718  CG2 VAL   222       2.327  17.103  12.411  1.00 96.09           C  
ATOM   1719  N   SER   223       6.686  17.313  10.913  1.00 94.65           N  
ATOM   1720  CA  SER   223       7.904  18.013  10.520  1.00 94.65           C  
ATOM   1721  C   SER   223       8.189  17.836   9.032  1.00 94.65           C  
ATOM   1722  O   SER   223       8.516  18.801   8.338  1.00 94.65           O  
ATOM   1723  CB  SER   223       9.097  17.515  11.338  1.00 94.65           C  
ATOM   1724  OG  SER   223       9.374  16.156  11.047  1.00 94.65           O  
ATOM   1725  N   LYS   224       7.958  16.642   8.499  1.00 96.23           N  
ATOM   1726  CA  LYS   224       8.194  16.398   7.079  1.00 96.23           C  
ATOM   1727  C   LYS   224       7.138  17.088   6.220  1.00 96.23           C  
ATOM   1728  O   LYS   224       7.439  17.569   5.125  1.00 96.23           O  
ATOM   1729  CB  LYS   224       8.208  14.897   6.787  1.00 96.23           C  
ATOM   1730  CG  LYS   224       9.408  14.165   7.371  1.00 96.23           C  
ATOM   1731  CD  LYS   224       9.314  12.662   7.135  1.00 96.23           C  
ATOM   1732  CE  LYS   224      10.532  11.932   7.685  1.00 96.23           C  
ATOM   1733  NZ  LYS   224      10.281  10.467   7.828  1.00 96.23           N  
ATOM   1734  N   ILE   225       5.962  17.131   6.730  1.00 97.43           N  
ATOM   1735  CA  ILE   225       4.864  17.752   5.997  1.00 97.43           C  
ATOM   1736  C   ILE   225       5.126  19.248   5.844  1.00 97.43           C  
ATOM   1737  O   ILE   225       5.014  19.795   4.744  1.00 97.43           O  
ATOM   1738  CB  ILE   225       3.509  17.514   6.701  1.00 97.43           C  
ATOM   1739  CG1 ILE   225       3.239  16.013   6.845  1.00 97.43           C  
ATOM   1740  CG2 ILE   225       2.376  18.204   5.937  1.00 97.43           C  
ATOM   1741  CD1 ILE   225       2.023  15.682   7.700  1.00 97.43           C  
ATOM   1742  N   GLU   226       5.603  19.951   6.882  1.00 96.46           N  
ATOM   1743  CA  GLU   226       5.838  21.391   6.877  1.00 96.46           C  
ATOM   1744  C   GLU   226       6.968  21.762   5.920  1.00 96.46           C  
ATOM   1745  O   GLU   226       6.899  22.786   5.237  1.00 96.46           O  
ATOM   1746  CB  GLU   226       6.159  21.889   8.288  1.00 96.46           C  
ATOM   1747  CG  GLU   226       4.949  21.948   9.210  1.00 96.46           C  
ATOM   1748  CD  GLU   226       5.296  22.361  10.631  1.00 96.46           C  
ATOM   1749  OE1 GLU   226       4.408  22.875  11.348  1.00 96.46           O  
ATOM   1750  OE2 GLU   226       6.467  22.168  11.031  1.00 96.46           O  
ATOM   1751  N   LYS   227       7.851  20.875   5.795  1.00 96.06           N  
ATOM   1752  CA  LYS   227       9.050  21.172   5.016  1.00 96.06           C  
ATOM   1753  C   LYS   227       8.786  21.017   3.521  1.00 96.06           C  
ATOM   1754  O   LYS   227       9.262  21.819   2.715  1.00 96.06           O  
ATOM   1755  CB  LYS   227      10.205  20.265   5.442  1.00 96.06           C  
ATOM   1756  CG  LYS   227      10.882  20.691   6.736  1.00 96.06           C  
ATOM   1757  CD  LYS   227      12.047  19.774   7.086  1.00 96.06           C  
ATOM   1758  CE  LYS   227      12.640  20.116   8.446  1.00 96.06           C  
ATOM   1759  NZ  LYS   227      13.707  19.150   8.844  1.00 96.06           N  
ATOM   1760  N   GLY   228       7.905  20.046   3.173  1.00 97.32           N  
ATOM   1761  CA  GLY   228       8.008  19.704   1.763  1.00 97.32           C  
ATOM   1762  C   GLY   228       6.660  19.486   1.102  1.00 97.32           C  
ATOM   1763  O   GLY   228       6.587  19.224  -0.101  1.00 97.32           O  
ATOM   1764  N   ILE   229       5.549  19.649   1.901  1.00 98.39           N  
ATOM   1765  CA  ILE   229       4.263  19.289   1.314  1.00 98.39           C  
ATOM   1766  C   ILE   229       3.320  20.489   1.361  1.00 98.39           C  
ATOM   1767  O   ILE   229       2.997  20.990   2.441  1.00 98.39           O  
ATOM   1768  CB  ILE   229       3.629  18.080   2.039  1.00 98.39           C  
ATOM   1769  CG1 ILE   229       4.639  16.933   2.148  1.00 98.39           C  
ATOM   1770  CG2 ILE   229       2.358  17.624   1.318  1.00 98.39           C  
ATOM   1771  CD1 ILE   229       5.163  16.441   0.806  1.00 98.39           C  
ATOM   1772  N   ASP   230       2.982  21.003   0.223  1.00 98.41           N  
ATOM   1773  CA  ASP   230       1.860  21.928   0.107  1.00 98.41           C  
ATOM   1774  C   ASP   230       0.534  21.175   0.024  1.00 98.41           C  
ATOM   1775  O   ASP   230       0.064  20.854  -1.070  1.00 98.41           O  
ATOM   1776  CB  ASP   230       2.031  22.829  -1.117  1.00 98.41           C  
ATOM   1777  CG  ASP   230       1.069  24.004  -1.128  1.00 98.41           C  
ATOM   1778  OD1 ASP   230      -0.032  23.896  -0.547  1.00 98.41           O  
ATOM   1779  OD2 ASP   230       1.414  25.047  -1.726  1.00 98.41           O  
ATOM   1780  N   VAL   231      -0.124  20.966   1.170  1.00 98.65           N  
ATOM   1781  CA  VAL   231      -1.239  20.035   1.304  1.00 98.65           C  
ATOM   1782  C   VAL   231      -2.424  20.526   0.474  1.00 98.65           C  
ATOM   1783  O   VAL   231      -3.020  19.756  -0.283  1.00 98.65           O  
ATOM   1784  CB  VAL   231      -1.659  19.861   2.781  1.00 98.65           C  
ATOM   1785  CG1 VAL   231      -2.927  19.016   2.886  1.00 98.65           C  
ATOM   1786  CG2 VAL   231      -0.525  19.232   3.587  1.00 98.65           C  
ATOM   1787  N   ASP   232      -2.713  21.790   0.544  1.00 98.32           N  
ATOM   1788  CA  ASP   232      -3.873  22.356  -0.137  1.00 98.32           C  
ATOM   1789  C   ASP   232      -3.754  22.195  -1.651  1.00 98.32           C  
ATOM   1790  O   ASP   232      -4.651  21.648  -2.295  1.00 98.32           O  
ATOM   1791  CB  ASP   232      -4.038  23.834   0.223  1.00 98.32           C  
ATOM   1792  CG  ASP   232      -5.282  24.457  -0.387  1.00 98.32           C  
ATOM   1793  OD1 ASP   232      -6.389  23.900  -0.219  1.00 98.32           O  
ATOM   1794  OD2 ASP   232      -5.155  25.513  -1.043  1.00 98.32           O  
ATOM   1795  N   LYS   233      -2.674  22.577  -2.208  1.00 98.54           N  
ATOM   1796  CA  LYS   233      -2.517  22.512  -3.658  1.00 98.54           C  
ATOM   1797  C   LYS   233      -2.424  21.066  -4.138  1.00 98.54           C  
ATOM   1798  O   LYS   233      -3.025  20.703  -5.151  1.00 98.54           O  
ATOM   1799  CB  LYS   233      -1.277  23.291  -4.100  1.00 98.54           C  
ATOM   1800  CG  LYS   233      -1.416  24.801  -3.971  1.00 98.54           C  
ATOM   1801  CD  LYS   233      -0.200  25.525  -4.534  1.00 98.54           C  
ATOM   1802  CE  LYS   233      -0.322  27.034  -4.373  1.00 98.54           C  
ATOM   1803  NZ  LYS   233       0.883  27.746  -4.894  1.00 98.54           N  
ATOM   1804  N   LEU   234      -1.638  20.286  -3.377  1.00 98.57           N  
ATOM   1805  CA  LEU   234      -1.447  18.886  -3.740  1.00 98.57           C  
ATOM   1806  C   LEU   234      -2.781  18.148  -3.782  1.00 98.57           C  
ATOM   1807  O   LEU   234      -3.076  17.446  -4.752  1.00 98.57           O  
ATOM   1808  CB  LEU   234      -0.503  18.200  -2.749  1.00 98.57           C  
ATOM   1809  CG  LEU   234      -0.124  16.752  -3.065  1.00 98.57           C  
ATOM   1810  CD1 LEU   234       1.268  16.439  -2.526  1.00 98.57           C  
ATOM   1811  CD2 LEU   234      -1.156  15.790  -2.487  1.00 98.57           C  
ATOM   1812  N   PHE   235      -3.701  18.301  -2.801  1.00 98.22           N  
ATOM   1813  CA  PHE   235      -4.951  17.553  -2.737  1.00 98.22           C  
ATOM   1814  C   PHE   235      -5.942  18.065  -3.776  1.00 98.22           C  
ATOM   1815  O   PHE   235      -6.914  17.381  -4.104  1.00 98.22           O  
ATOM   1816  CB  PHE   235      -5.564  17.647  -1.336  1.00 98.22           C  
ATOM   1817  CG  PHE   235      -5.119  16.551  -0.405  1.00 98.22           C  
ATOM   1818  CD1 PHE   235      -5.983  15.517  -0.063  1.00 98.22           C  
ATOM   1819  CD2 PHE   235      -3.837  16.556   0.129  1.00 98.22           C  
ATOM   1820  CE1 PHE   235      -5.574  14.502   0.798  1.00 98.22           C  
ATOM   1821  CE2 PHE   235      -3.421  15.544   0.991  1.00 98.22           C  
ATOM   1822  CZ  PHE   235      -4.292  14.519   1.325  1.00 98.22           C  
ATOM   1823  N   ASN   236      -5.622  19.213  -4.379  1.00 97.85           N  
ATOM   1824  CA  ASN   236      -6.441  19.703  -5.483  1.00 97.85           C  
ATOM   1825  C   ASN   236      -6.088  19.007  -6.795  1.00 97.85           C  
ATOM   1826  O   ASN   236      -6.852  19.067  -7.759  1.00 97.85           O  
ATOM   1827  CB  ASN   236      -6.293  21.219  -5.630  1.00 97.85           C  
ATOM   1828  CG  ASN   236      -7.137  21.987  -4.632  1.00 97.85           C  
ATOM   1829  OD1 ASN   236      -8.193  21.517  -4.201  1.00 97.85           O  
ATOM   1830  ND2 ASN   236      -6.677  23.175  -4.257  1.00 97.85           N  
ATOM   1831  N   ILE   237      -5.046  18.285  -6.755  1.00 98.62           N  
ATOM   1832  CA  ILE   237      -4.544  17.696  -7.992  1.00 98.62           C  
ATOM   1833  C   ILE   237      -4.803  16.191  -7.989  1.00 98.62           C  
ATOM   1834  O   ILE   237      -5.320  15.642  -8.966  1.00 98.62           O  
ATOM   1835  CB  ILE   237      -3.037  17.979  -8.182  1.00 98.62           C  
ATOM   1836  CG1 ILE   237      -2.786  19.487  -8.290  1.00 98.62           C  
ATOM   1837  CG2 ILE   237      -2.500  17.245  -9.414  1.00 98.62           C  
ATOM   1838  CD1 ILE   237      -1.321  19.882  -8.166  1.00 98.62           C  
ATOM   1839  N   VAL   238      -4.471  15.529  -6.853  1.00 98.55           N  
ATOM   1840  CA  VAL   238      -4.434  14.071  -6.836  1.00 98.55           C  
ATOM   1841  C   VAL   238      -5.842  13.521  -6.616  1.00 98.55           C  
ATOM   1842  O   VAL   238      -6.722  14.230  -6.122  1.00 98.55           O  
ATOM   1843  CB  VAL   238      -3.478  13.540  -5.744  1.00 98.55           C  
ATOM   1844  CG1 VAL   238      -2.042  13.981  -6.024  1.00 98.55           C  
ATOM   1845  CG2 VAL   238      -3.928  14.016  -4.364  1.00 98.55           C  
ATOM   1846  N   ASP   239      -6.031  12.330  -6.990  1.00 98.31           N  
ATOM   1847  CA  ASP   239      -7.305  11.653  -6.768  1.00 98.31           C  
ATOM   1848  C   ASP   239      -7.405  11.124  -5.340  1.00 98.31           C  
ATOM   1849  O   ASP   239      -8.495  11.071  -4.766  1.00 98.31           O  
ATOM   1850  CB  ASP   239      -7.486  10.508  -7.767  1.00 98.31           C  
ATOM   1851  CG  ASP   239      -7.591  10.987  -9.205  1.00 98.31           C  
ATOM   1852  OD1 ASP   239      -8.642  11.546  -9.586  1.00 98.31           O  
ATOM   1853  OD2 ASP   239      -6.615  10.801  -9.963  1.00 98.31           O  
ATOM   1854  N   PHE   240      -6.382  10.676  -4.790  1.00 98.51           N  
ATOM   1855  CA  PHE   240      -6.289  10.323  -3.378  1.00 98.51           C  
ATOM   1856  C   PHE   240      -4.834  10.290  -2.923  1.00 98.51           C  
ATOM   1857  O   PHE   240      -3.920  10.389  -3.743  1.00 98.51           O  
ATOM   1858  CB  PHE   240      -6.952   8.967  -3.117  1.00 98.51           C  
ATOM   1859  CG  PHE   240      -6.278   7.817  -3.815  1.00 98.51           C  
ATOM   1860  CD1 PHE   240      -6.511   7.571  -5.162  1.00 98.51           C  
ATOM   1861  CD2 PHE   240      -5.411   6.982  -3.123  1.00 98.51           C  
ATOM   1862  CE1 PHE   240      -5.888   6.508  -5.811  1.00 98.51           C  
ATOM   1863  CE2 PHE   240      -4.786   5.917  -3.765  1.00 98.51           C  
ATOM   1864  CZ  PHE   240      -5.026   5.681  -5.108  1.00 98.51           C  
ATOM   1865  N   ALA   241      -4.597  10.219  -1.558  1.00 98.75           N  
ATOM   1866  CA  ALA   241      -3.261  10.204  -0.967  1.00 98.75           C  
ATOM   1867  C   ALA   241      -3.142   9.113   0.093  1.00 98.75           C  
ATOM   1868  O   ALA   241      -3.959   9.043   1.015  1.00 98.75           O  
ATOM   1869  CB  ALA   241      -2.930  11.566  -0.363  1.00 98.75           C  
ATOM   1870  N   ASN   242      -2.151   8.362  -0.063  1.00 98.77           N  
ATOM   1871  CA  ASN   242      -1.805   7.344   0.923  1.00 98.77           C  
ATOM   1872  C   ASN   242      -0.919   7.911   2.028  1.00 98.77           C  
ATOM   1873  O   ASN   242       0.267   8.167   1.809  1.00 98.77           O  
ATOM   1874  CB  ASN   242      -1.116   6.155   0.248  1.00 98.77           C  
ATOM   1875  CG  ASN   242      -1.923   5.590  -0.905  1.00 98.77           C  
ATOM   1876  OD1 ASN   242      -3.128   5.355  -0.778  1.00 98.77           O  
ATOM   1877  ND2 ASN   242      -1.265   5.370  -2.037  1.00 98.77           N  
ATOM   1878  N   ILE   243      -1.489   8.103   3.158  1.00 98.67           N  
ATOM   1879  CA  ILE   243      -0.700   8.592   4.283  1.00 98.67           C  
ATOM   1880  C   ILE   243      -0.024   7.419   4.988  1.00 98.67           C  
ATOM   1881  O   ILE   243      -0.697   6.526   5.507  1.00 98.67           O  
ATOM   1882  CB  ILE   243      -1.572   9.386   5.281  1.00 98.67           C  
ATOM   1883  CG1 ILE   243      -2.489  10.360   4.533  1.00 98.67           C  
ATOM   1884  CG2 ILE   243      -0.694  10.129   6.293  1.00 98.67           C  
ATOM   1885  CD1 ILE   243      -1.748  11.344   3.638  1.00 98.67           C  
ATOM   1886  N   MET   244       1.262   7.339   4.933  1.00 98.40           N  
ATOM   1887  CA  MET   244       2.055   6.221   5.435  1.00 98.40           C  
ATOM   1888  C   MET   244       2.086   6.217   6.960  1.00 98.40           C  
ATOM   1889  O   MET   244       3.151   6.355   7.564  1.00 98.40           O  
ATOM   1890  CB  MET   244       3.480   6.281   4.883  1.00 98.40           C  
ATOM   1891  CG  MET   244       3.557   6.161   3.370  1.00 98.40           C  
ATOM   1892  SD  MET   244       5.285   6.119   2.755  1.00 98.40           S  
ATOM   1893  CE  MET   244       5.768   7.844   3.039  1.00 98.40           C  
ATOM   1894  N   THR   245       0.908   6.133   7.641  1.00 98.48           N  
ATOM   1895  CA  THR   245       0.758   6.107   9.092  1.00 98.48           C  
ATOM   1896  C   THR   245       1.223   4.769   9.660  1.00 98.48           C  
ATOM   1897  O   THR   245       0.441   4.045  10.278  1.00 98.48           O  
ATOM   1898  CB  THR   245      -0.703   6.363   9.507  1.00 98.48           C  
ATOM   1899  OG1 THR   245      -1.571   5.561   8.697  1.00 98.48           O  
ATOM   1900  CG2 THR   245      -1.075   7.832   9.331  1.00 98.48           C  
ATOM   1901  N   TYR   246       2.433   4.313   9.331  1.00 97.94           N  
ATOM   1902  CA  TYR   246       3.264   3.247   9.881  1.00 97.94           C  
ATOM   1903  C   TYR   246       4.726   3.670   9.940  1.00 97.94           C  
ATOM   1904  O   TYR   246       5.080   4.766   9.499  1.00 97.94           O  
ATOM   1905  CB  TYR   246       3.123   1.971   9.045  1.00 97.94           C  
ATOM   1906  CG  TYR   246       3.142   2.215   7.556  1.00 97.94           C  
ATOM   1907  CD1 TYR   246       1.985   2.079   6.792  1.00 97.94           C  
ATOM   1908  CD2 TYR   246       4.317   2.581   6.909  1.00 97.94           C  
ATOM   1909  CE1 TYR   246       1.999   2.301   5.419  1.00 97.94           C  
ATOM   1910  CE2 TYR   246       4.343   2.806   5.536  1.00 97.94           C  
ATOM   1911  CZ  TYR   246       3.181   2.664   4.801  1.00 97.94           C  
ATOM   1912  OH  TYR   246       3.200   2.885   3.443  1.00 97.94           O  
ATOM   1913  N   ASP   247       5.526   2.886  10.627  1.00 93.00           N  
ATOM   1914  CA  ASP   247       6.936   3.182  10.857  1.00 93.00           C  
ATOM   1915  C   ASP   247       7.102   4.393  11.772  1.00 93.00           C  
ATOM   1916  O   ASP   247       7.939   5.260  11.518  1.00 93.00           O  
ATOM   1917  CB  ASP   247       7.657   3.424   9.529  1.00 93.00           C  
ATOM   1918  CG  ASP   247       7.664   2.204   8.626  1.00 93.00           C  
ATOM   1919  OD1 ASP   247       7.618   1.065   9.140  1.00 93.00           O  
ATOM   1920  OD2 ASP   247       7.719   2.381   7.390  1.00 93.00           O  
ATOM   1921  N   MET   248       6.226   4.692  12.647  1.00 94.98           N  
ATOM   1922  CA  MET   248       6.261   5.818  13.576  1.00 94.98           C  
ATOM   1923  C   MET   248       7.201   5.532  14.742  1.00 94.98           C  
ATOM   1924  O   MET   248       7.650   6.456  15.423  1.00 94.98           O  
ATOM   1925  CB  MET   248       4.857   6.127  14.099  1.00 94.98           C  
ATOM   1926  CG  MET   248       3.908   6.652  13.034  1.00 94.98           C  
ATOM   1927  SD  MET   248       2.243   7.035  13.703  1.00 94.98           S  
ATOM   1928  CE  MET   248       1.355   7.401  12.163  1.00 94.98           C  
ATOM   1929  N   ALA   249       7.430   4.228  14.949  1.00 90.94           N  
ATOM   1930  CA  ALA   249       8.376   3.774  15.965  1.00 90.94           C  
ATOM   1931  C   ALA   249       9.169   2.566  15.474  1.00 90.94           C  
ATOM   1932  O   ALA   249       8.656   1.749  14.705  1.00 90.94           O  
ATOM   1933  CB  ALA   249       7.644   3.434  17.261  1.00 90.94           C  
ATOM   1934  N   GLY   250      10.383   2.488  15.953  1.00 85.76           N  
ATOM   1935  CA  GLY   250      11.234   1.375  15.562  1.00 85.76           C  
ATOM   1936  C   GLY   250      12.577   1.374  16.267  1.00 85.76           C  
ATOM   1937  O   GLY   250      12.847   2.241  17.100  1.00 85.76           O  
ATOM   1938  N   ALA   251      13.419   0.353  15.917  1.00 79.94           N  
ATOM   1939  CA  ALA   251      14.653   0.109  16.659  1.00 79.94           C  
ATOM   1940  C   ALA   251      15.706   1.164  16.334  1.00 79.94           C  
ATOM   1941  O   ALA   251      16.809   1.141  16.886  1.00 79.94           O  
ATOM   1942  CB  ALA   251      15.191  -1.287  16.354  1.00 79.94           C  
ATOM   1943  N   TRP   252      15.340   2.115  15.400  1.00 76.44           N  
ATOM   1944  CA  TRP   252      16.205   3.279  15.241  1.00 76.44           C  
ATOM   1945  C   TRP   252      16.123   4.190  16.462  1.00 76.44           C  
ATOM   1946  O   TRP   252      16.868   5.167  16.566  1.00 76.44           O  
ATOM   1947  CB  TRP   252      15.830   4.061  13.979  1.00 76.44           C  
ATOM   1948  CG  TRP   252      14.372   4.399  13.883  1.00 76.44           C  
ATOM   1949  CD1 TRP   252      13.733   5.461  14.460  1.00 76.44           C  
ATOM   1950  CD2 TRP   252      13.370   3.667  13.171  1.00 76.44           C  
ATOM   1951  NE1 TRP   252      12.393   5.434  14.148  1.00 76.44           N  
ATOM   1952  CE2 TRP   252      12.145   4.344  13.359  1.00 76.44           C  
ATOM   1953  CE3 TRP   252      13.390   2.503  12.390  1.00 76.44           C  
ATOM   1954  CZ2 TRP   252      10.949   3.894  12.793  1.00 76.44           C  
ATOM   1955  CZ3 TRP   252      12.199   2.058  11.828  1.00 76.44           C  
ATOM   1956  CH2 TRP   252      10.996   2.753  12.034  1.00 76.44           C  
ATOM   1957  N   SER   253      15.222   3.998  17.419  1.00 83.43           N  
ATOM   1958  CA  SER   253      15.081   4.631  18.725  1.00 83.43           C  
ATOM   1959  C   SER   253      15.303   3.629  19.853  1.00 83.43           C  
ATOM   1960  O   SER   253      14.998   2.444  19.706  1.00 83.43           O  
ATOM   1961  CB  SER   253      13.698   5.270  18.865  1.00 83.43           C  
ATOM   1962  OG  SER   253      13.506   5.773  20.176  1.00 83.43           O  
ATOM   1963  N   THR   254      15.790   4.053  21.001  1.00 83.44           N  
ATOM   1964  CA  THR   254      16.016   3.175  22.144  1.00 83.44           C  
ATOM   1965  C   THR   254      14.739   3.014  22.963  1.00 83.44           C  
ATOM   1966  O   THR   254      14.718   2.280  23.953  1.00 83.44           O  
ATOM   1967  CB  THR   254      17.144   3.710  23.046  1.00 83.44           C  
ATOM   1968  OG1 THR   254      16.840   5.056  23.432  1.00 83.44           O  
ATOM   1969  CG2 THR   254      18.484   3.692  22.319  1.00 83.44           C  
ATOM   1970  N   THR   255      13.739   3.764  22.638  1.00 89.92           N  
ATOM   1971  CA  THR   255      12.467   3.709  23.351  1.00 89.92           C  
ATOM   1972  C   THR   255      11.437   2.909  22.558  1.00 89.92           C  
ATOM   1973  O   THR   255      11.155   3.224  21.400  1.00 89.92           O  
ATOM   1974  CB  THR   255      11.921   5.122  23.628  1.00 89.92           C  
ATOM   1975  OG1 THR   255      12.906   5.877  24.344  1.00 89.92           O  
ATOM   1976  CG2 THR   255      10.640   5.064  24.454  1.00 89.92           C  
ATOM   1977  N   SER   256      10.877   1.794  23.186  1.00 91.27           N  
ATOM   1978  CA  SER   256       9.854   1.025  22.484  1.00 91.27           C  
ATOM   1979  C   SER   256       8.601   1.861  22.246  1.00 91.27           C  
ATOM   1980  O   SER   256       8.384   2.870  22.919  1.00 91.27           O  
ATOM   1981  CB  SER   256       9.495  -0.235  23.272  1.00 91.27           C  
ATOM   1982  OG  SER   256       8.926   0.102  24.526  1.00 91.27           O  
ATOM   1983  N   GLY   257       7.818   1.462  21.200  1.00 95.27           N  
ATOM   1984  CA  GLY   257       6.593   2.181  20.888  1.00 95.27           C  
ATOM   1985  C   GLY   257       5.763   1.507  19.812  1.00 95.27           C  
ATOM   1986  O   GLY   257       6.110   0.422  19.341  1.00 95.27           O  
ATOM   1987  N   HIS   258       4.571   2.123  19.494  1.00 97.44           N  
ATOM   1988  CA  HIS   258       3.690   1.616  18.448  1.00 97.44           C  
ATOM   1989  C   HIS   258       4.109   2.133  17.076  1.00 97.44           C  
ATOM   1990  O   HIS   258       4.210   3.344  16.869  1.00 97.44           O  
ATOM   1991  CB  HIS   258       2.238   2.005  18.735  1.00 97.44           C  
ATOM   1992  CG  HIS   258       1.685   1.383  19.977  1.00 97.44           C  
ATOM   1993  ND1 HIS   258       1.647   0.020  20.172  1.00 97.44           N  
ATOM   1994  CD2 HIS   258       1.149   1.941  21.088  1.00 97.44           C  
ATOM   1995  CE1 HIS   258       1.109  -0.234  21.354  1.00 97.44           C  
ATOM   1996  NE2 HIS   258       0.799   0.914  21.929  1.00 97.44           N  
ATOM   1997  N   GLN   259       4.209   1.330  16.163  1.00 95.83           N  
ATOM   1998  CA  GLN   259       4.642   1.789  14.848  1.00 95.83           C  
ATOM   1999  C   GLN   259       3.451   2.203  13.990  1.00 95.83           C  
ATOM   2000  O   GLN   259       3.612   2.912  12.993  1.00 95.83           O  
ATOM   2001  CB  GLN   259       5.448   0.700  14.137  1.00 95.83           C  
ATOM   2002  CG  GLN   259       4.610  -0.488  13.685  1.00 95.83           C  
ATOM   2003  CD  GLN   259       5.324  -1.357  12.667  1.00 95.83           C  
ATOM   2004  OE1 GLN   259       5.916  -0.852  11.707  1.00 95.83           O  
ATOM   2005  NE2 GLN   259       5.273  -2.669  12.867  1.00 95.83           N  
ATOM   2006  N   THR   260       2.239   1.905  14.522  1.00 97.98           N  
ATOM   2007  CA  THR   260       1.075   2.259  13.718  1.00 97.98           C  
ATOM   2008  C   THR   260      -0.120   2.584  14.611  1.00 97.98           C  
ATOM   2009  O   THR   260      -1.231   2.108  14.367  1.00 97.98           O  
ATOM   2010  CB  THR   260       0.700   1.124  12.748  1.00 97.98           C  
ATOM   2011  OG1 THR   260       0.249  -0.010  13.499  1.00 97.98           O  
ATOM   2012  CG2 THR   260       1.896   0.712  11.896  1.00 97.98           C  
ATOM   2013  N   ALA   261       0.033   3.329  15.747  1.00 98.34           N  
ATOM   2014  CA  ALA   261      -1.004   3.718  16.699  1.00 98.34           C  
ATOM   2015  C   ALA   261      -2.108   4.516  16.012  1.00 98.34           C  
ATOM   2016  O   ALA   261      -1.830   5.395  15.193  1.00 98.34           O  
ATOM   2017  CB  ALA   261      -0.399   4.528  17.843  1.00 98.34           C  
ATOM   2018  N   LEU   262      -3.418   4.084  16.339  1.00 98.77           N  
ATOM   2019  CA  LEU   262      -4.525   4.898  15.848  1.00 98.77           C  
ATOM   2020  C   LEU   262      -4.593   6.228  16.591  1.00 98.77           C  
ATOM   2021  O   LEU   262      -4.716   7.286  15.970  1.00 98.77           O  
ATOM   2022  CB  LEU   262      -5.850   4.147  15.999  1.00 98.77           C  
ATOM   2023  CG  LEU   262      -7.107   4.890  15.542  1.00 98.77           C  
ATOM   2024  CD1 LEU   262      -6.933   5.397  14.114  1.00 98.77           C  
ATOM   2025  CD2 LEU   262      -8.331   3.987  15.649  1.00 98.77           C  
ATOM   2026  N   TYR   263      -4.460   6.213  17.926  1.00 98.59           N  
ATOM   2027  CA  TYR   263      -4.448   7.381  18.799  1.00 98.59           C  
ATOM   2028  C   TYR   263      -3.147   7.459  19.588  1.00 98.59           C  
ATOM   2029  O   TYR   263      -2.444   6.457  19.739  1.00 98.59           O  
ATOM   2030  CB  TYR   263      -5.640   7.347  19.760  1.00 98.59           C  
ATOM   2031  CG  TYR   263      -6.979   7.306  19.065  1.00 98.59           C  
ATOM   2032  CD1 TYR   263      -7.469   8.420  18.387  1.00 98.59           C  
ATOM   2033  CD2 TYR   263      -7.758   6.153  19.085  1.00 98.59           C  
ATOM   2034  CE1 TYR   263      -8.704   8.387  17.746  1.00 98.59           C  
ATOM   2035  CE2 TYR   263      -8.994   6.109  18.448  1.00 98.59           C  
ATOM   2036  CZ  TYR   263      -9.457   7.229  17.782  1.00 98.59           C  
ATOM   2037  OH  TYR   263     -10.680   7.191  17.150  1.00 98.59           O  
ATOM   2038  N   THR   264      -2.808   8.661  20.096  1.00 97.69           N  
ATOM   2039  CA  THR   264      -1.646   8.844  20.958  1.00 97.69           C  
ATOM   2040  C   THR   264      -1.950   8.384  22.381  1.00 97.69           C  
ATOM   2041  O   THR   264      -2.927   8.829  22.987  1.00 97.69           O  
ATOM   2042  CB  THR   264      -1.190  10.314  20.977  1.00 97.69           C  
ATOM   2043  OG1 THR   264      -0.873  10.728  19.642  1.00 97.69           O  
ATOM   2044  CG2 THR   264       0.040  10.498  21.859  1.00 97.69           C  
ATOM   2045  N   ASN   265      -1.228   7.415  22.855  1.00 97.56           N  
ATOM   2046  CA  ASN   265      -1.270   7.049  24.266  1.00 97.56           C  
ATOM   2047  C   ASN   265      -0.899   8.228  25.162  1.00 97.56           C  
ATOM   2048  O   ASN   265       0.149   8.850  24.975  1.00 97.56           O  
ATOM   2049  CB  ASN   265      -0.344   5.862  24.541  1.00 97.56           C  
ATOM   2050  CG  ASN   265      -0.470   5.339  25.958  1.00 97.56           C  
ATOM   2051  OD1 ASN   265      -0.469   6.110  26.920  1.00 97.56           O  
ATOM   2052  ND2 ASN   265      -0.582   4.023  26.096  1.00 97.56           N  
ATOM   2053  N   PRO   266      -1.754   8.587  26.134  1.00 96.72           N  
ATOM   2054  CA  PRO   266      -1.484   9.765  26.961  1.00 96.72           C  
ATOM   2055  C   PRO   266      -0.154   9.671  27.705  1.00 96.72           C  
ATOM   2056  O   PRO   266       0.392  10.691  28.132  1.00 96.72           O  
ATOM   2057  CB  PRO   266      -2.658   9.783  27.943  1.00 96.72           C  
ATOM   2058  CG  PRO   266      -3.734   8.996  27.267  1.00 96.72           C  
ATOM   2059  CD  PRO   266      -3.089   7.998  26.348  1.00 96.72           C  
ATOM   2060  N   ASN   267       0.407   8.511  27.882  1.00 96.50           N  
ATOM   2061  CA  ASN   267       1.673   8.333  28.585  1.00 96.50           C  
ATOM   2062  C   ASN   267       2.847   8.248  27.614  1.00 96.50           C  
ATOM   2063  O   ASN   267       3.961   7.897  28.009  1.00 96.50           O  
ATOM   2064  CB  ASN   267       1.625   7.085  29.470  1.00 96.50           C  
ATOM   2065  CG  ASN   267       0.588   7.190  30.571  1.00 96.50           C  
ATOM   2066  OD1 ASN   267       0.452   8.234  31.214  1.00 96.50           O  
ATOM   2067  ND2 ASN   267      -0.150   6.110  30.796  1.00 96.50           N  
ATOM   2068  N   ALA   268       2.522   8.539  26.314  1.00 96.75           N  
ATOM   2069  CA  ALA   268       3.588   8.428  25.322  1.00 96.75           C  
ATOM   2070  C   ALA   268       4.691   9.448  25.585  1.00 96.75           C  
ATOM   2071  O   ALA   268       4.413  10.593  25.948  1.00 96.75           O  
ATOM   2072  CB  ALA   268       3.025   8.608  23.914  1.00 96.75           C  
ATOM   2073  N   PRO   269       6.005   9.015  25.463  1.00 95.54           N  
ATOM   2074  CA  PRO   269       7.108   9.975  25.547  1.00 95.54           C  
ATOM   2075  C   PRO   269       7.056  11.031  24.445  1.00 95.54           C  
ATOM   2076  O   PRO   269       6.347  10.857  23.451  1.00 95.54           O  
ATOM   2077  CB  PRO   269       8.353   9.096  25.402  1.00 95.54           C  
ATOM   2078  CG  PRO   269       7.874   7.870  24.692  1.00 95.54           C  
ATOM   2079  CD  PRO   269       6.405   7.707  24.959  1.00 95.54           C  
ATOM   2080  N   GLU   270       7.751  12.173  24.623  1.00 94.21           N  
ATOM   2081  CA  GLU   270       7.712  13.343  23.751  1.00 94.21           C  
ATOM   2082  C   GLU   270       7.957  12.955  22.296  1.00 94.21           C  
ATOM   2083  O   GLU   270       7.308  13.482  21.389  1.00 94.21           O  
ATOM   2084  CB  GLU   270       8.743  14.383  24.199  1.00 94.21           C  
ATOM   2085  CG  GLU   270       8.763  15.638  23.340  1.00 94.21           C  
ATOM   2086  CD  GLU   270       7.435  16.379  23.328  1.00 94.21           C  
ATOM   2087  OE1 GLU   270       7.184  17.160  22.382  1.00 94.21           O  
ATOM   2088  OE2 GLU   270       6.639  16.176  24.272  1.00 94.21           O  
ATOM   2089  N   GLU   271       8.890  12.036  22.066  1.00 92.27           N  
ATOM   2090  CA  GLU   271       9.268  11.684  20.701  1.00 92.27           C  
ATOM   2091  C   GLU   271       8.106  11.034  19.955  1.00 92.27           C  
ATOM   2092  O   GLU   271       8.108  10.973  18.724  1.00 92.27           O  
ATOM   2093  CB  GLU   271      10.481  10.749  20.703  1.00 92.27           C  
ATOM   2094  CG  GLU   271      10.231   9.421  21.401  1.00 92.27           C  
ATOM   2095  CD  GLU   271      11.462   8.529  21.452  1.00 92.27           C  
ATOM   2096  OE1 GLU   271      11.549   7.665  22.353  1.00 92.27           O  
ATOM   2097  OE2 GLU   271      12.348   8.698  20.585  1.00 92.27           O  
ATOM   2098  N   TYR   272       7.088  10.510  20.726  1.00 95.00           N  
ATOM   2099  CA  TYR   272       5.986   9.845  20.039  1.00 95.00           C  
ATOM   2100  C   TYR   272       4.715  10.683  20.109  1.00 95.00           C  
ATOM   2101  O   TYR   272       3.649  10.242  19.674  1.00 95.00           O  
ATOM   2102  CB  TYR   272       5.733   8.461  20.643  1.00 95.00           C  
ATOM   2103  CG  TYR   272       6.850   7.476  20.395  1.00 95.00           C  
ATOM   2104  CD1 TYR   272       7.490   7.415  19.159  1.00 95.00           C  
ATOM   2105  CD2 TYR   272       7.269   6.606  21.396  1.00 95.00           C  
ATOM   2106  CE1 TYR   272       8.519   6.508  18.925  1.00 95.00           C  
ATOM   2107  CE2 TYR   272       8.297   5.695  21.173  1.00 95.00           C  
ATOM   2108  CZ  TYR   272       8.915   5.654  19.937  1.00 95.00           C  
ATOM   2109  OH  TYR   272       9.933   4.754  19.711  1.00 95.00           O  
ATOM   2110  N   LYS   273       4.832  11.835  20.840  1.00 91.52           N  
ATOM   2111  CA  LYS   273       3.673  12.724  20.821  1.00 91.52           C  
ATOM   2112  C   LYS   273       3.432  13.283  19.422  1.00 91.52           C  
ATOM   2113  O   LYS   273       4.378  13.658  18.726  1.00 91.52           O  
ATOM   2114  CB  LYS   273       3.859  13.869  21.818  1.00 91.52           C  
ATOM   2115  CG  LYS   273       3.929  13.420  23.270  1.00 91.52           C  
ATOM   2116  CD  LYS   273       2.547  13.087  23.820  1.00 91.52           C  
ATOM   2117  CE  LYS   273       2.589  12.828  25.320  1.00 91.52           C  
ATOM   2118  NZ  LYS   273       1.257  12.403  25.846  1.00 91.52           N  
ATOM   2119  N   GLY   274       2.229  13.106  18.875  1.00 89.22           N  
ATOM   2120  CA  GLY   274       1.882  13.610  17.556  1.00 89.22           C  
ATOM   2121  C   GLY   274       2.022  12.568  16.463  1.00 89.22           C  
ATOM   2122  O   GLY   274       1.811  12.864  15.284  1.00 89.22           O  
ATOM   2123  N   LEU   275       2.595  11.392  16.793  1.00 94.95           N  
ATOM   2124  CA  LEU   275       2.753  10.338  15.797  1.00 94.95           C  
ATOM   2125  C   LEU   275       1.656   9.288  15.938  1.00 94.95           C  
ATOM   2126  O   LEU   275       1.864   8.247  16.566  1.00 94.95           O  
ATOM   2127  CB  LEU   275       4.128   9.677  15.929  1.00 94.95           C  
ATOM   2128  CG  LEU   275       5.338  10.571  15.656  1.00 94.95           C  
ATOM   2129  CD1 LEU   275       6.630   9.827  15.978  1.00 94.95           C  
ATOM   2130  CD2 LEU   275       5.336  11.047  14.207  1.00 94.95           C  
ATOM   2131  N   SER   276       0.520   9.564  15.480  1.00 98.30           N  
ATOM   2132  CA  SER   276      -0.624   8.663  15.379  1.00 98.30           C  
ATOM   2133  C   SER   276      -1.409   8.909  14.095  1.00 98.30           C  
ATOM   2134  O   SER   276      -1.233   9.940  13.442  1.00 98.30           O  
ATOM   2135  CB  SER   276      -1.545   8.829  16.589  1.00 98.30           C  
ATOM   2136  OG  SER   276      -2.198  10.085  16.555  1.00 98.30           O  
ATOM   2137  N   VAL   277      -2.204   7.894  13.757  1.00 98.61           N  
ATOM   2138  CA  VAL   277      -3.070   8.072  12.596  1.00 98.61           C  
ATOM   2139  C   VAL   277      -3.928   9.322  12.778  1.00 98.61           C  
ATOM   2140  O   VAL   277      -3.978  10.182  11.895  1.00 98.61           O  
ATOM   2141  CB  VAL   277      -3.970   6.837  12.365  1.00 98.61           C  
ATOM   2142  CG1 VAL   277      -4.986   7.110  11.257  1.00 98.61           C  
ATOM   2143  CG2 VAL   277      -3.120   5.614  12.027  1.00 98.61           C  
ATOM   2144  N   ASP   278      -4.499   9.459  13.910  1.00 98.59           N  
ATOM   2145  CA  ASP   278      -5.444  10.536  14.189  1.00 98.59           C  
ATOM   2146  C   ASP   278      -4.758  11.899  14.120  1.00 98.59           C  
ATOM   2147  O   ASP   278      -5.277  12.830  13.501  1.00 98.59           O  
ATOM   2148  CB  ASP   278      -6.090  10.341  15.562  1.00 98.59           C  
ATOM   2149  CG  ASP   278      -7.114  11.413  15.893  1.00 98.59           C  
ATOM   2150  OD1 ASP   278      -8.143  11.511  15.191  1.00 98.59           O  
ATOM   2151  OD2 ASP   278      -6.888  12.167  16.864  1.00 98.59           O  
ATOM   2152  N   GLU   279      -3.601  12.054  14.727  1.00 98.00           N  
ATOM   2153  CA  GLU   279      -2.899  13.334  14.714  1.00 98.00           C  
ATOM   2154  C   GLU   279      -2.469  13.713  13.299  1.00 98.00           C  
ATOM   2155  O   GLU   279      -2.578  14.875  12.902  1.00 98.00           O  
ATOM   2156  CB  GLU   279      -1.681  13.290  15.640  1.00 98.00           C  
ATOM   2157  CG  GLU   279      -2.035  13.223  17.118  1.00 98.00           C  
ATOM   2158  CD  GLU   279      -2.546  14.543  17.673  1.00 98.00           C  
ATOM   2159  OE1 GLU   279      -3.241  14.536  18.715  1.00 98.00           O  
ATOM   2160  OE2 GLU   279      -2.249  15.593  17.061  1.00 98.00           O  
ATOM   2161  N   SER   280      -1.995  12.734  12.518  1.00 98.12           N  
ATOM   2162  CA  SER   280      -1.598  12.987  11.137  1.00 98.12           C  
ATOM   2163  C   SER   280      -2.786  13.439  10.294  1.00 98.12           C  
ATOM   2164  O   SER   280      -2.708  14.452   9.596  1.00 98.12           O  
ATOM   2165  CB  SER   280      -0.973  11.734  10.521  1.00 98.12           C  
ATOM   2166  OG  SER   280      -0.440  12.017   9.238  1.00 98.12           O  
ATOM   2167  N   VAL   281      -3.890  12.704  10.433  1.00 98.51           N  
ATOM   2168  CA  VAL   281      -5.090  13.027   9.668  1.00 98.51           C  
ATOM   2169  C   VAL   281      -5.578  14.426  10.037  1.00 98.51           C  
ATOM   2170  O   VAL   281      -5.872  15.239   9.158  1.00 98.51           O  
ATOM   2171  CB  VAL   281      -6.211  11.991   9.906  1.00 98.51           C  
ATOM   2172  CG1 VAL   281      -7.556  12.528   9.418  1.00 98.51           C  
ATOM   2173  CG2 VAL   281      -5.875  10.672   9.211  1.00 98.51           C  
ATOM   2174  N   LYS   282      -5.680  14.765  11.343  1.00 98.36           N  
ATOM   2175  CA  LYS   282      -6.135  16.080  11.783  1.00 98.36           C  
ATOM   2176  C   LYS   282      -5.248  17.186  11.218  1.00 98.36           C  
ATOM   2177  O   LYS   282      -5.744  18.233  10.798  1.00 98.36           O  
ATOM   2178  CB  LYS   282      -6.159  16.157  13.310  1.00 98.36           C  
ATOM   2179  CG  LYS   282      -7.355  15.463  13.945  1.00 98.36           C  
ATOM   2180  CD  LYS   282      -7.272  15.487  15.466  1.00 98.36           C  
ATOM   2181  CE  LYS   282      -8.527  14.906  16.105  1.00 98.36           C  
ATOM   2182  NZ  LYS   282      -8.369  14.735  17.580  1.00 98.36           N  
ATOM   2183  N   TYR   283      -3.980  16.911  11.168  1.00 98.35           N  
ATOM   2184  CA  TYR   283      -3.087  17.934  10.635  1.00 98.35           C  
ATOM   2185  C   TYR   283      -3.323  18.139   9.143  1.00 98.35           C  
ATOM   2186  O   TYR   283      -3.445  19.275   8.679  1.00 98.35           O  
ATOM   2187  CB  TYR   283      -1.624  17.554  10.885  1.00 98.35           C  
ATOM   2188  CG  TYR   283      -0.642  18.629  10.489  1.00 98.35           C  
ATOM   2189  CD1 TYR   283       0.036  18.568   9.274  1.00 98.35           C  
ATOM   2190  CD2 TYR   283      -0.388  19.707  11.330  1.00 98.35           C  
ATOM   2191  CE1 TYR   283       0.944  19.556   8.906  1.00 98.35           C  
ATOM   2192  CE2 TYR   283       0.518  20.701  10.973  1.00 98.35           C  
ATOM   2193  CZ  TYR   283       1.177  20.617   9.761  1.00 98.35           C  
ATOM   2194  OH  TYR   283       2.075  21.597   9.402  1.00 98.35           O  
ATOM   2195  N   TYR   284      -3.404  17.041   8.345  1.00 98.62           N  
ATOM   2196  CA  TYR   284      -3.642  17.184   6.913  1.00 98.62           C  
ATOM   2197  C   TYR   284      -4.929  17.957   6.649  1.00 98.62           C  
ATOM   2198  O   TYR   284      -4.957  18.860   5.810  1.00 98.62           O  
ATOM   2199  CB  TYR   284      -3.711  15.810   6.240  1.00 98.62           C  
ATOM   2200  CG  TYR   284      -2.366  15.279   5.806  1.00 98.62           C  
ATOM   2201  CD1 TYR   284      -1.693  15.834   4.721  1.00 98.62           C  
ATOM   2202  CD2 TYR   284      -1.767  14.220   6.481  1.00 98.62           C  
ATOM   2203  CE1 TYR   284      -0.454  15.346   4.317  1.00 98.62           C  
ATOM   2204  CE2 TYR   284      -0.529  13.724   6.085  1.00 98.62           C  
ATOM   2205  CZ  TYR   284       0.119  14.293   5.004  1.00 98.62           C  
ATOM   2206  OH  TYR   284       1.345  13.807   4.608  1.00 98.62           O  
ATOM   2207  N   ILE   285      -5.931  17.642   7.375  1.00 98.47           N  
ATOM   2208  CA  ILE   285      -7.214  18.311   7.186  1.00 98.47           C  
ATOM   2209  C   ILE   285      -7.077  19.794   7.523  1.00 98.47           C  
ATOM   2210  O   ILE   285      -7.572  20.652   6.789  1.00 98.47           O  
ATOM   2211  CB  ILE   285      -8.320  17.665   8.050  1.00 98.47           C  
ATOM   2212  CG1 ILE   285      -8.664  16.268   7.520  1.00 98.47           C  
ATOM   2213  CG2 ILE   285      -9.564  18.557   8.091  1.00 98.47           C  
ATOM   2214  CD1 ILE   285      -9.541  15.449   8.457  1.00 98.47           C  
ATOM   2215  N   SER   286      -6.332  20.069   8.589  1.00 98.31           N  
ATOM   2216  CA  SER   286      -6.164  21.462   8.989  1.00 98.31           C  
ATOM   2217  C   SER   286      -5.399  22.251   7.932  1.00 98.31           C  
ATOM   2218  O   SER   286      -5.468  23.482   7.897  1.00 98.31           O  
ATOM   2219  CB  SER   286      -5.436  21.551  10.330  1.00 98.31           C  
ATOM   2220  OG  SER   286      -4.049  21.308  10.167  1.00 98.31           O  
ATOM   2221  N   GLN   287      -4.728  21.542   7.057  1.00 98.16           N  
ATOM   2222  CA  GLN   287      -3.927  22.191   6.025  1.00 98.16           C  
ATOM   2223  C   GLN   287      -4.653  22.190   4.683  1.00 98.16           C  
ATOM   2224  O   GLN   287      -4.079  22.572   3.660  1.00 98.16           O  
ATOM   2225  CB  GLN   287      -2.568  21.501   5.887  1.00 98.16           C  
ATOM   2226  CG  GLN   287      -1.679  21.643   7.115  1.00 98.16           C  
ATOM   2227  CD  GLN   287      -1.297  23.083   7.400  1.00 98.16           C  
ATOM   2228  OE1 GLN   287      -0.657  23.744   6.576  1.00 98.16           O  
ATOM   2229  NE2 GLN   287      -1.686  23.579   8.569  1.00 98.16           N  
ATOM   2230  N   GLY   288      -5.853  21.619   4.564  1.00 97.96           N  
ATOM   2231  CA  GLY   288      -6.666  21.776   3.368  1.00 97.96           C  
ATOM   2232  C   GLY   288      -6.942  20.464   2.658  1.00 97.96           C  
ATOM   2233  O   GLY   288      -7.487  20.454   1.552  1.00 97.96           O  
ATOM   2234  N   ALA   289      -6.519  19.346   3.334  1.00 98.33           N  
ATOM   2235  CA  ALA   289      -6.794  18.063   2.692  1.00 98.33           C  
ATOM   2236  C   ALA   289      -8.287  17.751   2.708  1.00 98.33           C  
ATOM   2237  O   ALA   289      -8.958  17.950   3.724  1.00 98.33           O  
ATOM   2238  CB  ALA   289      -6.012  16.946   3.378  1.00 98.33           C  
ATOM   2239  N   GLU   290      -8.804  17.344   1.581  1.00 97.52           N  
ATOM   2240  CA  GLU   290     -10.167  16.826   1.520  1.00 97.52           C  
ATOM   2241  C   GLU   290     -10.257  15.431   2.132  1.00 97.52           C  
ATOM   2242  O   GLU   290      -9.507  14.531   1.749  1.00 97.52           O  
ATOM   2243  CB  GLU   290     -10.668  16.800   0.074  1.00 97.52           C  
ATOM   2244  CG  GLU   290     -10.806  18.178  -0.555  1.00 97.52           C  
ATOM   2245  CD  GLU   290      -9.722  18.482  -1.577  1.00 97.52           C  
ATOM   2246  OE1 GLU   290      -9.837  19.498  -2.300  1.00 97.52           O  
ATOM   2247  OE2 GLU   290      -8.751  17.698  -1.657  1.00 97.52           O  
ATOM   2248  N   ARG   291     -11.145  15.207   2.969  1.00 97.92           N  
ATOM   2249  CA  ARG   291     -11.252  13.999   3.780  1.00 97.92           C  
ATOM   2250  C   ARG   291     -11.338  12.756   2.900  1.00 97.92           C  
ATOM   2251  O   ARG   291     -10.639  11.769   3.140  1.00 97.92           O  
ATOM   2252  CB  ARG   291     -12.471  14.075   4.701  1.00 97.92           C  
ATOM   2253  CG  ARG   291     -12.356  15.129   5.790  1.00 97.92           C  
ATOM   2254  CD  ARG   291     -13.616  15.202   6.640  1.00 97.92           C  
ATOM   2255  NE  ARG   291     -13.420  16.034   7.824  1.00 97.92           N  
ATOM   2256  CZ  ARG   291     -14.393  16.659   8.481  1.00 97.92           C  
ATOM   2257  NH1 ARG   291     -15.655  16.559   8.079  1.00 97.92           N  
ATOM   2258  NH2 ARG   291     -14.103  17.391   9.546  1.00 97.92           N  
ATOM   2259  N   GLU   292     -12.117  12.826   1.901  1.00 96.51           N  
ATOM   2260  CA  GLU   292     -12.438  11.641   1.111  1.00 96.51           C  
ATOM   2261  C   GLU   292     -11.225  11.160   0.321  1.00 96.51           C  
ATOM   2262  O   GLU   292     -11.238  10.061  -0.239  1.00 96.51           O  
ATOM   2263  CB  GLU   292     -13.604  11.928   0.162  1.00 96.51           C  
ATOM   2264  CG  GLU   292     -13.297  12.985  -0.888  1.00 96.51           C  
ATOM   2265  CD  GLU   292     -13.613  14.399  -0.427  1.00 96.51           C  
ATOM   2266  OE1 GLU   292     -13.837  15.282  -1.286  1.00 96.51           O  
ATOM   2267  OE2 GLU   292     -13.635  14.626   0.803  1.00 96.51           O  
ATOM   2268  N   LYS   293     -10.155  11.988   0.299  1.00 98.08           N  
ATOM   2269  CA  LYS   293      -8.978  11.615  -0.480  1.00 98.08           C  
ATOM   2270  C   LYS   293      -7.885  11.040   0.416  1.00 98.08           C  
ATOM   2271  O   LYS   293      -6.835  10.615  -0.071  1.00 98.08           O  
ATOM   2272  CB  LYS   293      -8.441  12.821  -1.253  1.00 98.08           C  
ATOM   2273  CG  LYS   293      -9.352  13.291  -2.377  1.00 98.08           C  
ATOM   2274  CD  LYS   293      -8.670  14.337  -3.249  1.00 98.08           C  
ATOM   2275  CE  LYS   293      -9.559  14.766  -4.408  1.00 98.08           C  
ATOM   2276  NZ  LYS   293      -8.866  15.736  -5.308  1.00 98.08           N  
ATOM   2277  N   ILE   294      -8.116  11.084   1.768  1.00 98.69           N  
ATOM   2278  CA  ILE   294      -7.118  10.597   2.713  1.00 98.69           C  
ATOM   2279  C   ILE   294      -7.281   9.092   2.907  1.00 98.69           C  
ATOM   2280  O   ILE   294      -8.333   8.627   3.353  1.00 98.69           O  
ATOM   2281  CB  ILE   294      -7.223  11.327   4.071  1.00 98.69           C  
ATOM   2282  CG1 ILE   294      -6.902  12.817   3.903  1.00 98.69           C  
ATOM   2283  CG2 ILE   294      -6.297  10.680   5.105  1.00 98.69           C  
ATOM   2284  CD1 ILE   294      -7.180  13.654   5.144  1.00 98.69           C  
ATOM   2285  N   VAL   295      -6.264   8.265   2.596  1.00 98.76           N  
ATOM   2286  CA  VAL   295      -6.152   6.825   2.801  1.00 98.76           C  
ATOM   2287  C   VAL   295      -5.073   6.533   3.841  1.00 98.76           C  
ATOM   2288  O   VAL   295      -3.900   6.853   3.634  1.00 98.76           O  
ATOM   2289  CB  VAL   295      -5.835   6.087   1.482  1.00 98.76           C  
ATOM   2290  CG1 VAL   295      -5.715   4.583   1.719  1.00 98.76           C  
ATOM   2291  CG2 VAL   295      -6.907   6.382   0.434  1.00 98.76           C  
ATOM   2292  N   VAL   296      -5.498   5.893   4.940  1.00 98.77           N  
ATOM   2293  CA  VAL   296      -4.562   5.752   6.051  1.00 98.77           C  
ATOM   2294  C   VAL   296      -3.841   4.410   5.952  1.00 98.77           C  
ATOM   2295  O   VAL   296      -4.355   3.465   5.348  1.00 98.77           O  
ATOM   2296  CB  VAL   296      -5.277   5.874   7.415  1.00 98.77           C  
ATOM   2297  CG1 VAL   296      -5.905   7.257   7.574  1.00 98.77           C  
ATOM   2298  CG2 VAL   296      -6.337   4.783   7.560  1.00 98.77           C  
ATOM   2299  N   GLY   297      -2.704   4.264   6.595  1.00 98.72           N  
ATOM   2300  CA  GLY   297      -1.821   3.114   6.488  1.00 98.72           C  
ATOM   2301  C   GLY   297      -2.093   2.053   7.538  1.00 98.72           C  
ATOM   2302  O   GLY   297      -2.598   2.358   8.620  1.00 98.72           O  
ATOM   2303  N   ALA   298      -1.837   0.802   7.208  1.00 98.53           N  
ATOM   2304  CA  ALA   298      -1.816  -0.354   8.101  1.00 98.53           C  
ATOM   2305  C   ALA   298      -0.550  -1.180   7.899  1.00 98.53           C  
ATOM   2306  O   ALA   298      -0.190  -1.509   6.766  1.00 98.53           O  
ATOM   2307  CB  ALA   298      -3.054  -1.219   7.880  1.00 98.53           C  
ATOM   2308  N   ALA   299       0.113  -1.475   8.988  1.00 96.41           N  
ATOM   2309  CA  ALA   299       1.397  -2.171   8.949  1.00 96.41           C  
ATOM   2310  C   ALA   299       1.203  -3.682   9.029  1.00 96.41           C  
ATOM   2311  O   ALA   299       0.953  -4.226  10.108  1.00 96.41           O  
ATOM   2312  CB  ALA   299       2.297  -1.691  10.086  1.00 96.41           C  
ATOM   2313  N   TYR   300       1.354  -4.389   7.972  1.00 93.26           N  
ATOM   2314  CA  TYR   300       1.278  -5.845   7.924  1.00 93.26           C  
ATOM   2315  C   TYR   300       2.621  -6.472   8.277  1.00 93.26           C  
ATOM   2316  O   TYR   300       2.962  -7.547   7.777  1.00 93.26           O  
ATOM   2317  CB  TYR   300       0.832  -6.314   6.536  1.00 93.26           C  
ATOM   2318  CG  TYR   300      -0.625  -6.046   6.245  1.00 93.26           C  
ATOM   2319  CD1 TYR   300      -1.340  -5.101   6.977  1.00 93.26           C  
ATOM   2320  CD2 TYR   300      -1.289  -6.737   5.237  1.00 93.26           C  
ATOM   2321  CE1 TYR   300      -2.683  -4.852   6.713  1.00 93.26           C  
ATOM   2322  CE2 TYR   300      -2.632  -6.496   4.964  1.00 93.26           C  
ATOM   2323  CZ  TYR   300      -3.319  -5.553   5.706  1.00 93.26           C  
ATOM   2324  OH  TYR   300      -4.649  -5.310   5.440  1.00 93.26           O  
ATOM   2325  N   TYR   301       3.510  -5.815   8.981  1.00 89.29           N  
ATOM   2326  CA  TYR   301       4.810  -6.272   9.457  1.00 89.29           C  
ATOM   2327  C   TYR   301       5.114  -5.710  10.840  1.00 89.29           C  
ATOM   2328  O   TYR   301       4.455  -4.772  11.294  1.00 89.29           O  
ATOM   2329  CB  TYR   301       5.915  -5.868   8.475  1.00 89.29           C  
ATOM   2330  CG  TYR   301       6.093  -4.375   8.344  1.00 89.29           C  
ATOM   2331  CD1 TYR   301       5.189  -3.608   7.614  1.00 89.29           C  
ATOM   2332  CD2 TYR   301       7.167  -3.730   8.947  1.00 89.29           C  
ATOM   2333  CE1 TYR   301       5.350  -2.232   7.488  1.00 89.29           C  
ATOM   2334  CE2 TYR   301       7.338  -2.355   8.828  1.00 89.29           C  
ATOM   2335  CZ  TYR   301       6.426  -1.616   8.098  1.00 89.29           C  
ATOM   2336  OH  TYR   301       6.591  -0.254   7.977  1.00 89.29           O  
ATOM   2337  N   THR   302       6.102  -6.350  11.451  1.00 89.12           N  
ATOM   2338  CA  THR   302       6.471  -5.883  12.783  1.00 89.12           C  
ATOM   2339  C   THR   302       7.643  -4.908  12.708  1.00 89.12           C  
ATOM   2340  O   THR   302       8.375  -4.884  11.717  1.00 89.12           O  
ATOM   2341  CB  THR   302       6.836  -7.059  13.707  1.00 89.12           C  
ATOM   2342  OG1 THR   302       8.076  -7.633  13.273  1.00 89.12           O  
ATOM   2343  CG2 THR   302       5.756  -8.135  13.681  1.00 89.12           C  
ATOM   2344  N   ARG   303       7.778  -4.084  13.731  1.00 87.18           N  
ATOM   2345  CA  ARG   303       9.009  -3.463  14.208  1.00 87.18           C  
ATOM   2346  C   ARG   303       9.340  -3.922  15.624  1.00 87.18           C  
ATOM   2347  O   ARG   303       8.462  -3.974  16.487  1.00 87.18           O  
ATOM   2348  CB  ARG   303       8.893  -1.938  14.166  1.00 87.18           C  
ATOM   2349  CG  ARG   303       8.686  -1.374  12.769  1.00 87.18           C  
ATOM   2350  CD  ARG   303      10.010  -1.080  12.078  1.00 87.18           C  
ATOM   2351  NE  ARG   303       9.811  -0.409  10.796  1.00 87.18           N  
ATOM   2352  CZ  ARG   303      10.736  -0.298   9.847  1.00 87.18           C  
ATOM   2353  NH1 ARG   303      11.949  -0.813  10.019  1.00 87.18           N  
ATOM   2354  NH2 ARG   303      10.448   0.333   8.718  1.00 87.18           N  
ATOM   2355  N   GLY   304      10.598  -4.305  15.894  1.00 84.61           N  
ATOM   2356  CA  GLY   304      10.831  -4.924  17.189  1.00 84.61           C  
ATOM   2357  C   GLY   304      12.105  -4.446  17.859  1.00 84.61           C  
ATOM   2358  O   GLY   304      12.960  -3.835  17.213  1.00 84.61           O  
ATOM   2359  N   TRP   305      12.135  -4.557  19.137  1.00 83.82           N  
ATOM   2360  CA  TRP   305      13.255  -4.320  20.042  1.00 83.82           C  
ATOM   2361  C   TRP   305      13.637  -5.598  20.782  1.00 83.82           C  
ATOM   2362  O   TRP   305      12.831  -6.525  20.888  1.00 83.82           O  
ATOM   2363  CB  TRP   305      12.911  -3.217  21.047  1.00 83.82           C  
ATOM   2364  CG  TRP   305      12.701  -1.870  20.424  1.00 83.82           C  
ATOM   2365  CD1 TRP   305      13.611  -0.854  20.331  1.00 83.82           C  
ATOM   2366  CD2 TRP   305      11.500  -1.390  19.812  1.00 83.82           C  
ATOM   2367  NE1 TRP   305      13.048   0.229  19.696  1.00 83.82           N  
ATOM   2368  CE2 TRP   305      11.754  -0.074  19.368  1.00 83.82           C  
ATOM   2369  CE3 TRP   305      10.232  -1.947  19.595  1.00 83.82           C  
ATOM   2370  CZ2 TRP   305      10.785   0.695  18.718  1.00 83.82           C  
ATOM   2371  CZ3 TRP   305       9.270  -1.180  18.948  1.00 83.82           C  
ATOM   2372  CH2 TRP   305       9.554   0.127  18.519  1.00 83.82           C  
ATOM   2373  N   GLU   306      14.819  -5.607  21.258  1.00 80.29           N  
ATOM   2374  CA  GLU   306      15.272  -6.585  22.242  1.00 80.29           C  
ATOM   2375  C   GLU   306      15.650  -5.910  23.557  1.00 80.29           C  
ATOM   2376  O   GLU   306      15.961  -4.717  23.582  1.00 80.29           O  
ATOM   2377  CB  GLU   306      16.461  -7.383  21.699  1.00 80.29           C  
ATOM   2378  CG  GLU   306      16.095  -8.349  20.582  1.00 80.29           C  
ATOM   2379  CD  GLU   306      17.263  -9.208  20.125  1.00 80.29           C  
ATOM   2380  OE1 GLU   306      17.031 -10.251  19.474  1.00 80.29           O  
ATOM   2381  OE2 GLU   306      18.420  -8.835  20.422  1.00 80.29           O  
ATOM   2382  N   GLN   307      15.550  -6.745  24.607  1.00 81.84           N  
ATOM   2383  CA  GLN   307      16.006  -6.358  25.938  1.00 81.84           C  
ATOM   2384  C   GLN   307      15.320  -5.077  26.404  1.00 81.84           C  
ATOM   2385  O   GLN   307      15.982  -4.141  26.856  1.00 81.84           O  
ATOM   2386  CB  GLN   307      17.525  -6.176  25.954  1.00 81.84           C  
ATOM   2387  CG  GLN   307      18.299  -7.436  25.592  1.00 81.84           C  
ATOM   2388  CD  GLN   307      19.802  -7.244  25.670  1.00 81.84           C  
ATOM   2389  OE1 GLN   307      20.319  -6.163  25.370  1.00 81.84           O  
ATOM   2390  NE2 GLN   307      20.514  -8.292  26.071  1.00 81.84           N  
ATOM   2391  N   VAL   308      14.123  -4.900  26.095  1.00 86.15           N  
ATOM   2392  CA  VAL   308      13.349  -3.779  26.618  1.00 86.15           C  
ATOM   2393  C   VAL   308      13.188  -3.923  28.130  1.00 86.15           C  
ATOM   2394  O   VAL   308      12.714  -4.953  28.614  1.00 86.15           O  
ATOM   2395  CB  VAL   308      11.963  -3.681  25.942  1.00 86.15           C  
ATOM   2396  CG1 VAL   308      11.144  -2.545  26.552  1.00 86.15           C  
ATOM   2397  CG2 VAL   308      12.119  -3.483  24.435  1.00 86.15           C  
ATOM   2398  N   SER   309      13.690  -2.976  28.874  1.00 88.39           N  
ATOM   2399  CA  SER   309      13.559  -2.968  30.327  1.00 88.39           C  
ATOM   2400  C   SER   309      12.241  -2.334  30.760  1.00 88.39           C  
ATOM   2401  O   SER   309      11.490  -1.822  29.928  1.00 88.39           O  
ATOM   2402  CB  SER   309      14.729  -2.220  30.967  1.00 88.39           C  
ATOM   2403  OG  SER   309      14.570  -0.819  30.822  1.00 88.39           O  
ATOM   2404  N   ASP   310      11.959  -2.296  32.031  1.00 88.41           N  
ATOM   2405  CA  ASP   310      10.715  -1.739  32.552  1.00 88.41           C  
ATOM   2406  C   ASP   310      10.877  -0.260  32.896  1.00 88.41           C  
ATOM   2407  O   ASP   310       9.903   0.413  33.241  1.00 88.41           O  
ATOM   2408  CB  ASP   310      10.253  -2.518  33.785  1.00 88.41           C  
ATOM   2409  CG  ASP   310       9.704  -3.893  33.447  1.00 88.41           C  
ATOM   2410  OD1 ASP   310       9.197  -4.088  32.321  1.00 88.41           O  
ATOM   2411  OD2 ASP   310       9.778  -4.790  34.314  1.00 88.41           O  
ATOM   2412  N   LYS   311      12.087   0.224  32.788  1.00 90.30           N  
ATOM   2413  CA  LYS   311      12.326   1.641  33.047  1.00 90.30           C  
ATOM   2414  C   LYS   311      11.573   2.517  32.050  1.00 90.30           C  
ATOM   2415  O   LYS   311      11.816   2.443  30.844  1.00 90.30           O  
ATOM   2416  CB  LYS   311      13.823   1.952  32.992  1.00 90.30           C  
ATOM   2417  CG  LYS   311      14.176   3.371  33.413  1.00 90.30           C  
ATOM   2418  CD  LYS   311      15.680   3.607  33.375  1.00 90.30           C  
ATOM   2419  CE  LYS   311      16.031   5.043  33.740  1.00 90.30           C  
ATOM   2420  NZ  LYS   311      17.504   5.281  33.697  1.00 90.30           N  
ATOM   2421  N   GLY   312      10.611   3.369  32.612  1.00 89.61           N  
ATOM   2422  CA  GLY   312       9.890   4.308  31.767  1.00 89.61           C  
ATOM   2423  C   GLY   312       8.643   3.711  31.142  1.00 89.61           C  
ATOM   2424  O   GLY   312       7.988   4.353  30.318  1.00 89.61           O  
ATOM   2425  N   THR   313       8.387   2.476  31.487  1.00 95.04           N  
ATOM   2426  CA  THR   313       7.278   1.763  30.864  1.00 95.04           C  
ATOM   2427  C   THR   313       5.945   2.407  31.234  1.00 95.04           C  
ATOM   2428  O   THR   313       5.787   2.929  32.339  1.00 95.04           O  
ATOM   2429  CB  THR   313       7.265   0.279  31.276  1.00 95.04           C  
ATOM   2430  OG1 THR   313       8.423  -0.370  30.735  1.00 95.04           O  
ATOM   2431  CG2 THR   313       6.015  -0.424  30.760  1.00 95.04           C  
ATOM   2432  N   ASP   314       5.066   2.517  30.271  1.00 96.80           N  
ATOM   2433  CA  ASP   314       3.674   2.866  30.535  1.00 96.80           C  
ATOM   2434  C   ASP   314       3.091   1.999  31.649  1.00 96.80           C  
ATOM   2435  O   ASP   314       3.215   0.773  31.616  1.00 96.80           O  
ATOM   2436  CB  ASP   314       2.834   2.723  29.264  1.00 96.80           C  
ATOM   2437  CG  ASP   314       1.385   3.131  29.461  1.00 96.80           C  
ATOM   2438  OD1 ASP   314       0.598   2.336  30.018  1.00 96.80           O  
ATOM   2439  OD2 ASP   314       1.026   4.257  29.054  1.00 96.80           O  
ATOM   2440  N   PRO   315       2.427   2.566  32.610  1.00 95.40           N  
ATOM   2441  CA  PRO   315       1.967   1.783  33.759  1.00 95.40           C  
ATOM   2442  C   PRO   315       0.841   0.816  33.401  1.00 95.40           C  
ATOM   2443  O   PRO   315       0.625  -0.174  34.105  1.00 95.40           O  
ATOM   2444  CB  PRO   315       1.479   2.851  34.741  1.00 95.40           C  
ATOM   2445  CG  PRO   315       1.271   4.072  33.906  1.00 95.40           C  
ATOM   2446  CD  PRO   315       2.249   4.042  32.766  1.00 95.40           C  
ATOM   2447  N   ASN   316       0.184   1.056  32.325  1.00 95.77           N  
ATOM   2448  CA  ASN   316      -0.975   0.230  32.005  1.00 95.77           C  
ATOM   2449  C   ASN   316      -0.649  -0.802  30.929  1.00 95.77           C  
ATOM   2450  O   ASN   316      -1.484  -1.646  30.599  1.00 95.77           O  
ATOM   2451  CB  ASN   316      -2.152   1.103  31.564  1.00 95.77           C  
ATOM   2452  CG  ASN   316      -2.609   2.058  32.649  1.00 95.77           C  
ATOM   2453  OD1 ASN   316      -2.752   1.673  33.813  1.00 95.77           O  
ATOM   2454  ND2 ASN   316      -2.841   3.311  32.277  1.00 95.77           N  
ATOM   2455  N   ASN   317       0.518  -0.617  30.315  1.00 96.91           N  
ATOM   2456  CA  ASN   317       0.912  -1.480  29.207  1.00 96.91           C  
ATOM   2457  C   ASN   317       2.336  -2.000  29.380  1.00 96.91           C  
ATOM   2458  O   ASN   317       3.301  -1.278  29.119  1.00 96.91           O  
ATOM   2459  CB  ASN   317       0.775  -0.740  27.875  1.00 96.91           C  
ATOM   2460  CG  ASN   317      -0.640  -0.262  27.615  1.00 96.91           C  
ATOM   2461  OD1 ASN   317      -1.538  -1.062  27.338  1.00 96.91           O  
ATOM   2462  ND2 ASN   317      -0.850   1.046  27.703  1.00 96.91           N  
ATOM   2463  N   PRO   318       2.522  -3.268  29.807  1.00 96.36           N  
ATOM   2464  CA  PRO   318       3.849  -3.837  30.054  1.00 96.36           C  
ATOM   2465  C   PRO   318       4.777  -3.714  28.848  1.00 96.36           C  
ATOM   2466  O   PRO   318       4.400  -4.086  27.734  1.00 96.36           O  
ATOM   2467  CB  PRO   318       3.551  -5.306  30.366  1.00 96.36           C  
ATOM   2468  CG  PRO   318       2.151  -5.309  30.890  1.00 96.36           C  
ATOM   2469  CD  PRO   318       1.367  -4.255  30.162  1.00 96.36           C  
ATOM   2470  N   GLY   319       5.985  -3.154  29.146  1.00 95.30           N  
ATOM   2471  CA  GLY   319       7.042  -3.070  28.150  1.00 95.30           C  
ATOM   2472  C   GLY   319       6.911  -1.861  27.243  1.00 95.30           C  
ATOM   2473  O   GLY   319       7.887  -1.437  26.620  1.00 95.30           O  
ATOM   2474  N   LEU   320       5.676  -1.385  27.062  1.00 97.19           N  
ATOM   2475  CA  LEU   320       5.461  -0.264  26.153  1.00 97.19           C  
ATOM   2476  C   LEU   320       6.149   0.995  26.670  1.00 97.19           C  
ATOM   2477  O   LEU   320       5.926   1.406  27.811  1.00 97.19           O  
ATOM   2478  CB  LEU   320       3.964  -0.003  25.969  1.00 97.19           C  
ATOM   2479  CG  LEU   320       3.584   1.089  24.967  1.00 97.19           C  
ATOM   2480  CD1 LEU   320       4.025   0.695  23.562  1.00 97.19           C  
ATOM   2481  CD2 LEU   320       2.083   1.353  25.008  1.00 97.19           C  
ATOM   2482  N   PHE   321       6.979   1.582  25.914  1.00 96.79           N  
ATOM   2483  CA  PHE   321       7.796   2.774  26.111  1.00 96.79           C  
ATOM   2484  C   PHE   321       9.006   2.463  26.984  1.00 96.79           C  
ATOM   2485  O   PHE   321       9.628   3.371  27.538  1.00 96.79           O  
ATOM   2486  CB  PHE   321       6.967   3.896  26.744  1.00 96.79           C  
ATOM   2487  CG  PHE   321       5.806   4.345  25.898  1.00 96.79           C  
ATOM   2488  CD1 PHE   321       5.942   4.476  24.521  1.00 96.79           C  
ATOM   2489  CD2 PHE   321       4.579   4.635  26.479  1.00 96.79           C  
ATOM   2490  CE1 PHE   321       4.869   4.891  23.735  1.00 96.79           C  
ATOM   2491  CE2 PHE   321       3.502   5.050  25.701  1.00 96.79           C  
ATOM   2492  CZ  PHE   321       3.650   5.179  24.329  1.00 96.79           C  
ATOM   2493  N   GLY   322       9.260   1.239  27.298  1.00 94.05           N  
ATOM   2494  CA  GLY   322      10.459   0.847  28.021  1.00 94.05           C  
ATOM   2495  C   GLY   322      11.737   1.133  27.255  1.00 94.05           C  
ATOM   2496  O   GLY   322      11.701   1.388  26.050  1.00 94.05           O  
ATOM   2497  N   GLU   323      12.839   1.171  27.947  1.00 89.98           N  
ATOM   2498  CA  GLU   323      14.149   1.422  27.354  1.00 89.98           C  
ATOM   2499  C   GLU   323      14.772   0.134  26.824  1.00 89.98           C  
ATOM   2500  O   GLU   323      14.741  -0.899  27.496  1.00 89.98           O  
ATOM   2501  CB  GLU   323      15.084   2.078  28.374  1.00 89.98           C  
ATOM   2502  CG  GLU   323      16.420   2.517  27.791  1.00 89.98           C  
ATOM   2503  CD  GLU   323      17.304   3.240  28.794  1.00 89.98           C  
ATOM   2504  OE1 GLU   323      18.511   3.426  28.516  1.00 89.98           O  
ATOM   2505  OE2 GLU   323      16.787   3.622  29.867  1.00 89.98           O  
ATOM   2506  N   ALA   324      15.192   0.102  25.626  1.00 82.78           N  
ATOM   2507  CA  ALA   324      15.865  -1.048  25.029  1.00 82.78           C  
ATOM   2508  C   ALA   324      17.376  -0.835  24.978  1.00 82.78           C  
ATOM   2509  O   ALA   324      17.847   0.304  24.950  1.00 82.78           O  
ATOM   2510  CB  ALA   324      15.322  -1.314  23.627  1.00 82.78           C  
ATOM   2511  N   ALA   325      18.094  -1.830  25.207  1.00 69.05           N  
ATOM   2512  CA  ALA   325      19.546  -1.757  25.059  1.00 69.05           C  
ATOM   2513  C   ALA   325      19.940  -1.604  23.593  1.00 69.05           C  
ATOM   2514  O   ALA   325      19.206  -2.029  22.698  1.00 69.05           O  
ATOM   2515  CB  ALA   325      20.205  -2.998  25.658  1.00 69.05           C  
ATOM   2516  N   VAL   326      20.818  -0.704  23.235  1.00 56.03           N  
ATOM   2517  CA  VAL   326      21.402  -0.657  21.899  1.00 56.03           C  
ATOM   2518  C   VAL   326      22.248  -1.906  21.661  1.00 56.03           C  
ATOM   2519  O   VAL   326      23.159  -2.204  22.437  1.00 56.03           O  
ATOM   2520  CB  VAL   326      22.258   0.613  21.697  1.00 56.03           C  
ATOM   2521  CG1 VAL   326      22.807   0.674  20.273  1.00 56.03           C  
ATOM   2522  CG2 VAL   326      21.439   1.863  22.011  1.00 56.03           C  
ATOM   2523  N   VAL   327      21.567  -2.979  21.272  1.00 48.36           N  
ATOM   2524  CA  VAL   327      22.388  -4.177  21.128  1.00 48.36           C  
ATOM   2525  C   VAL   327      23.477  -3.935  20.086  1.00 48.36           C  
ATOM   2526  O   VAL   327      23.281  -3.166  19.141  1.00 48.36           O  
ATOM   2527  CB  VAL   327      21.536  -5.404  20.735  1.00 48.36           C  
ATOM   2528  CG1 VAL   327      21.197  -6.243  21.967  1.00 48.36           C  
ATOM   2529  CG2 VAL   327      20.262  -4.961  20.019  1.00 48.36           C  
ATOM   2530  N   ASN   328      24.667  -3.750  20.489  1.00 39.22           N  
ATOM   2531  CA  ASN   328      25.975  -3.805  19.846  1.00 39.22           C  
ATOM   2532  C   ASN   328      25.858  -4.153  18.365  1.00 39.22           C  
ATOM   2533  O   ASN   328      25.197  -5.128  18.002  1.00 39.22           O  
ATOM   2534  CB  ASN   328      26.881  -4.812  20.558  1.00 39.22           C  
ATOM   2535  CG  ASN   328      28.255  -4.249  20.862  1.00 39.22           C  
ATOM   2536  OD1 ASN   328      28.603  -3.153  20.414  1.00 39.22           O  
ATOM   2537  ND2 ASN   328      29.046  -4.993  21.626  1.00 39.22           N  
ATOM   2538  N   LYS   329      26.135  -3.181  17.509  1.00 35.18           N  
ATOM   2539  CA  LYS   329      26.560  -2.844  16.154  1.00 35.18           C  
ATOM   2540  C   LYS   329      27.368  -3.980  15.533  1.00 35.18           C  
ATOM   2541  O   LYS   329      27.557  -4.022  14.315  1.00 35.18           O  
ATOM   2542  CB  LYS   329      27.383  -1.555  16.153  1.00 35.18           C  
ATOM   2543  CG  LYS   329      26.559  -0.296  16.378  1.00 35.18           C  
ATOM   2544  CD  LYS   329      27.414   0.960  16.258  1.00 35.18           C  
ATOM   2545  CE  LYS   329      26.605   2.217  16.547  1.00 35.18           C  
ATOM   2546  NZ  LYS   329      27.464   3.440  16.550  1.00 35.18           N  
ATOM   2547  N   ASP   330      28.064  -4.749  16.338  1.00 31.63           N  
ATOM   2548  CA  ASP   330      29.038  -5.595  15.655  1.00 31.63           C  
ATOM   2549  C   ASP   330      28.373  -6.844  15.080  1.00 31.63           C  
ATOM   2550  O   ASP   330      29.046  -7.708  14.516  1.00 31.63           O  
ATOM   2551  CB  ASP   330      30.166  -5.992  16.609  1.00 31.63           C  
ATOM   2552  CG  ASP   330      31.164  -4.872  16.847  1.00 31.63           C  
ATOM   2553  OD1 ASP   330      31.251  -3.946  16.012  1.00 31.63           O  
ATOM   2554  OD2 ASP   330      31.871  -4.918  17.877  1.00 31.63           O  
ATOM   2555  N   ALA   331      27.122  -7.136  15.446  1.00 31.75           N  
ATOM   2556  CA  ALA   331      26.640  -8.196  14.564  1.00 31.75           C  
ATOM   2557  C   ALA   331      26.510  -7.698  13.127  1.00 31.75           C  
ATOM   2558  O   ALA   331      26.179  -6.533  12.895  1.00 31.75           O  
ATOM   2559  CB  ALA   331      25.300  -8.733  15.060  1.00 31.75           C  
ATOM   2560  N   ASP   332      27.531  -7.633  12.378  1.00 31.22           N  
ATOM   2561  CA  ASP   332      27.570  -7.640  10.918  1.00 31.22           C  
ATOM   2562  C   ASP   332      26.161  -7.677  10.331  1.00 31.22           C  
ATOM   2563  O   ASP   332      25.991  -7.648   9.111  1.00 31.22           O  
ATOM   2564  CB  ASP   332      28.384  -8.831  10.409  1.00 31.22           C  
ATOM   2565  CG  ASP   332      29.603  -8.416   9.603  1.00 31.22           C  
ATOM   2566  OD1 ASP   332      29.781  -7.205   9.347  1.00 31.22           O  
ATOM   2567  OD2 ASP   332      30.390  -9.307   9.219  1.00 31.22           O  
ATOM   2568  N   LEU   333      25.177  -7.223  11.099  1.00 34.83           N  
ATOM   2569  CA  LEU   333      24.083  -6.592  10.368  1.00 34.83           C  
ATOM   2570  C   LEU   333      23.605  -5.334  11.086  1.00 34.83           C  
ATOM   2571  O   LEU   333      23.404  -5.346  12.303  1.00 34.83           O  
ATOM   2572  CB  LEU   333      22.918  -7.570  10.197  1.00 34.83           C  
ATOM   2573  CG  LEU   333      23.183  -8.792   9.318  1.00 34.83           C  
ATOM   2574  CD1 LEU   333      22.063  -9.815   9.480  1.00 34.83           C  
ATOM   2575  CD2 LEU   333      23.329  -8.379   7.857  1.00 34.83           C  
ATOM   2576  N   SER   334      24.571  -4.441  11.355  1.00 33.99           N  
ATOM   2577  CA  SER   334      24.480  -3.033  11.731  1.00 33.99           C  
ATOM   2578  C   SER   334      23.755  -2.863  13.062  1.00 33.99           C  
ATOM   2579  O   SER   334      22.833  -3.619  13.374  1.00 33.99           O  
ATOM   2580  CB  SER   334      23.762  -2.233  10.643  1.00 33.99           C  
ATOM   2581  OG  SER   334      24.666  -1.374   9.971  1.00 33.99           O  
ATOM   2582  N   PRO   335      24.332  -2.302  14.000  1.00 33.38           N  
ATOM   2583  CA  PRO   335      23.711  -1.944  15.277  1.00 33.38           C  
ATOM   2584  C   PRO   335      22.467  -1.076  15.106  1.00 33.38           C  
ATOM   2585  O   PRO   335      22.578   0.133  14.884  1.00 33.38           O  
ATOM   2586  CB  PRO   335      24.818  -1.174  16.003  1.00 33.38           C  
ATOM   2587  CG  PRO   335      25.773  -0.772  14.926  1.00 33.38           C  
ATOM   2588  CD  PRO   335      25.477  -1.585  13.698  1.00 33.38           C  
ATOM   2589  N   THR   336      21.588  -1.281  14.258  1.00 38.02           N  
ATOM   2590  CA  THR   336      20.470  -0.423  14.633  1.00 38.02           C  
ATOM   2591  C   THR   336      20.191  -0.522  16.130  1.00 38.02           C  
ATOM   2592  O   THR   336      19.983  -1.617  16.657  1.00 38.02           O  
ATOM   2593  CB  THR   336      19.198  -0.787  13.846  1.00 38.02           C  
ATOM   2594  OG1 THR   336      19.562  -1.184  12.518  1.00 38.02           O  
ATOM   2595  CG2 THR   336      18.243   0.400  13.765  1.00 38.02           C  
ATOM   2596  N   PRO   337      20.876   0.304  16.949  1.00 36.81           N  
ATOM   2597  CA  PRO   337      20.531   0.262  18.372  1.00 36.81           C  
ATOM   2598  C   PRO   337      19.224  -0.482  18.641  1.00 36.81           C  
ATOM   2599  O   PRO   337      18.190  -0.151  18.056  1.00 36.81           O  
ATOM   2600  CB  PRO   337      20.404   1.740  18.748  1.00 36.81           C  
ATOM   2601  CG  PRO   337      21.075   2.477  17.634  1.00 36.81           C  
ATOM   2602  CD  PRO   337      21.051   1.611  16.407  1.00 36.81           C  
ATOM   2603  N   GLY   338      19.323  -1.665  19.151  1.00 35.91           N  
ATOM   2604  CA  GLY   338      18.116  -2.274  19.687  1.00 35.91           C  
ATOM   2605  C   GLY   338      17.432  -3.207  18.706  1.00 35.91           C  
ATOM   2606  O   GLY   338      16.478  -3.901  19.064  1.00 35.91           O  
ATOM   2607  N   ALA   339      17.840  -3.157  17.467  1.00 44.02           N  
ATOM   2608  CA  ALA   339      17.107  -4.006  16.533  1.00 44.02           C  
ATOM   2609  C   ALA   339      17.428  -5.480  16.764  1.00 44.02           C  
ATOM   2610  O   ALA   339      18.546  -5.825  17.152  1.00 44.02           O  
ATOM   2611  CB  ALA   339      17.428  -3.615  15.092  1.00 44.02           C  
ATOM   2612  N   LEU   340      16.402  -6.280  16.861  1.00 45.77           N  
ATOM   2613  CA  LEU   340      16.626  -7.718  16.762  1.00 45.77           C  
ATOM   2614  C   LEU   340      17.390  -8.062  15.488  1.00 45.77           C  
ATOM   2615  O   LEU   340      17.099  -7.522  14.419  1.00 45.77           O  
ATOM   2616  CB  LEU   340      15.294  -8.471  16.791  1.00 45.77           C  
ATOM   2617  CG  LEU   340      14.821  -8.960  18.161  1.00 45.77           C  
ATOM   2618  CD1 LEU   340      13.298  -9.028  18.202  1.00 45.77           C  
ATOM   2619  CD2 LEU   340      15.431 -10.320  18.484  1.00 45.77           C  
ATOM   2620  N   ASN   341      18.654  -8.372  15.701  1.00 40.16           N  
ATOM   2621  CA  ASN   341      19.639  -8.808  14.717  1.00 40.16           C  
ATOM   2622  C   ASN   341      19.097  -9.936  13.844  1.00 40.16           C  
ATOM   2623  O   ASN   341      19.602 -10.174  12.745  1.00 40.16           O  
ATOM   2624  CB  ASN   341      20.932  -9.247  15.408  1.00 40.16           C  
ATOM   2625  CG  ASN   341      22.030  -8.206  15.308  1.00 40.16           C  
ATOM   2626  OD1 ASN   341      21.912  -7.232  14.560  1.00 40.16           O  
ATOM   2627  ND2 ASN   341      23.105  -8.405  16.061  1.00 40.16           N  
ATOM   2628  N   GLU   342      18.280 -10.559  14.470  1.00 41.62           N  
ATOM   2629  CA  GLU   342      17.843 -11.608  13.554  1.00 41.62           C  
ATOM   2630  C   GLU   342      16.413 -11.365  13.078  1.00 41.62           C  
ATOM   2631  O   GLU   342      15.569 -10.898  13.846  1.00 41.62           O  
ATOM   2632  CB  GLU   342      17.948 -12.982  14.220  1.00 41.62           C  
ATOM   2633  CG  GLU   342      19.376 -13.489  14.361  1.00 41.62           C  
ATOM   2634  CD  GLU   342      19.456 -14.971  14.695  1.00 41.62           C  
ATOM   2635  OE1 GLU   342      20.582 -15.502  14.833  1.00 41.62           O  
ATOM   2636  OE2 GLU   342      18.385 -15.606  14.818  1.00 41.62           O  
ATOM   2637  N   ALA   343      16.360 -10.511  12.004  1.00 36.81           N  
ATOM   2638  CA  ALA   343      15.131 -10.730  11.246  1.00 36.81           C  
ATOM   2639  C   ALA   343      14.832 -12.220  11.104  1.00 36.81           C  
ATOM   2640  O   ALA   343      15.745 -13.028  10.921  1.00 36.81           O  
ATOM   2641  CB  ALA   343      15.232 -10.078   9.869  1.00 36.81           C  
ATOM   2642  N   PRO   344      14.256 -12.968  12.012  1.00 34.30           N  
ATOM   2643  CA  PRO   344      14.513 -14.363  11.647  1.00 34.30           C  
ATOM   2644  C   PRO   344      14.639 -14.564  10.138  1.00 34.30           C  
ATOM   2645  O   PRO   344      14.266 -13.682   9.361  1.00 34.30           O  
ATOM   2646  CB  PRO   344      13.291 -15.103  12.196  1.00 34.30           C  
ATOM   2647  CG  PRO   344      12.233 -14.054  12.320  1.00 34.30           C  
ATOM   2648  CD  PRO   344      12.811 -12.739  11.880  1.00 34.30           C  
ATOM   2649  N   MET   345      15.883 -14.739   9.561  1.00 30.07           N  
ATOM   2650  CA  MET   345      15.990 -15.794   8.557  1.00 30.07           C  
ATOM   2651  C   MET   345      16.614 -15.261   7.271  1.00 30.07           C  
ATOM   2652  O   MET   345      16.013 -14.437   6.580  1.00 30.07           O  
ATOM   2653  CB  MET   345      14.615 -16.396   8.260  1.00 30.07           C  
ATOM   2654  CG  MET   345      13.981 -17.093   9.453  1.00 30.07           C  
ATOM   2655  SD  MET   345      14.085 -18.921   9.334  1.00 30.07           S  
ATOM   2656  CE  MET   345      12.847 -19.229   8.044  1.00 30.07           C  
ATOM   2657  N   LYS   346      18.000 -15.481   7.025  1.00 30.50           N  
ATOM   2658  CA  LYS   346      18.573 -16.262   5.932  1.00 30.50           C  
ATOM   2659  C   LYS   346      17.616 -17.362   5.482  1.00 30.50           C  
ATOM   2660  O   LYS   346      16.977 -18.013   6.311  1.00 30.50           O  
ATOM   2661  CB  LYS   346      19.912 -16.871   6.352  1.00 30.50           C  
ATOM   2662  CG  LYS   346      21.113 -15.981   6.068  1.00 30.50           C  
ATOM   2663  CD  LYS   346      22.424 -16.723   6.296  1.00 30.50           C  
ATOM   2664  CE  LYS   346      23.627 -15.823   6.048  1.00 30.50           C  
ATOM   2665  NZ  LYS   346      24.915 -16.539   6.292  1.00 30.50           N  
ATOM   2666  N   ASN   347      16.686 -17.124   4.651  1.00 27.72           N  
ATOM   2667  CA  ASN   347      16.061 -18.030   3.693  1.00 27.72           C  
ATOM   2668  C   ASN   347      14.574 -17.731   3.526  1.00 27.72           C  
ATOM   2669  O   ASN   347      13.757 -18.649   3.447  1.00 27.72           O  
ATOM   2670  CB  ASN   347      16.265 -19.486   4.119  1.00 27.72           C  
ATOM   2671  CG  ASN   347      17.636 -20.016   3.748  1.00 27.72           C  
ATOM   2672  OD1 ASN   347      18.364 -19.397   2.968  1.00 27.72           O  
ATOM   2673  ND2 ASN   347      17.997 -21.166   4.305  1.00 27.72           N  
ATOM   2674  N   GLY   348      14.318 -16.580   3.367  1.00 28.37           N  
ATOM   2675  CA  GLY   348      13.128 -16.458   2.540  1.00 28.37           C  
ATOM   2676  C   GLY   348      11.940 -15.880   3.285  1.00 28.37           C  
ATOM   2677  O   GLY   348      10.874 -15.677   2.700  1.00 28.37           O  
ATOM   2678  N   GLU   349      12.206 -15.017   4.155  1.00 29.36           N  
ATOM   2679  CA  GLU   349      11.050 -14.329   4.723  1.00 29.36           C  
ATOM   2680  C   GLU   349      11.462 -13.027   5.403  1.00 29.36           C  
ATOM   2681  O   GLU   349      12.425 -13.000   6.173  1.00 29.36           O  
ATOM   2682  CB  GLU   349      10.321 -15.234   5.719  1.00 29.36           C  
ATOM   2683  CG  GLU   349       9.617 -16.419   5.073  1.00 29.36           C  
ATOM   2684  CD  GLU   349       8.809 -17.248   6.059  1.00 29.36           C  
ATOM   2685  OE1 GLU   349       8.058 -18.149   5.622  1.00 29.36           O  
ATOM   2686  OE2 GLU   349       8.928 -16.993   7.278  1.00 29.36           O  
ATOM   2687  N   GLY   350      11.826 -12.018   4.621  1.00 30.14           N  
ATOM   2688  CA  GLY   350      11.792 -10.564   4.590  1.00 30.14           C  
ATOM   2689  C   GLY   350      12.299  -9.928   5.870  1.00 30.14           C  
ATOM   2690  O   GLY   350      12.190 -10.518   6.948  1.00 30.14           O  
ATOM   2691  N   GLY   351      13.319  -9.045   5.707  1.00 35.51           N  
ATOM   2692  CA  GLY   351      13.767  -7.724   6.118  1.00 35.51           C  
ATOM   2693  C   GLY   351      15.046  -7.754   6.933  1.00 35.51           C  
ATOM   2694  O   GLY   351      15.341  -8.748   7.599  1.00 35.51           O  
ATOM   2695  N   ARG   352      16.164  -7.648   6.280  1.00 38.08           N  
ATOM   2696  CA  ARG   352      17.514  -7.229   6.644  1.00 38.08           C  
ATOM   2697  C   ARG   352      17.510  -6.448   7.954  1.00 38.08           C  
ATOM   2698  O   ARG   352      18.467  -6.519   8.728  1.00 38.08           O  
ATOM   2699  CB  ARG   352      18.133  -6.380   5.531  1.00 38.08           C  
ATOM   2700  CG  ARG   352      18.543  -7.179   4.304  1.00 38.08           C  
ATOM   2701  CD  ARG   352      19.458  -6.376   3.389  1.00 38.08           C  
ATOM   2702  NE  ARG   352      19.307  -6.775   1.992  1.00 38.08           N  
ATOM   2703  CZ  ARG   352      20.285  -6.761   1.090  1.00 38.08           C  
ATOM   2704  NH1 ARG   352      21.508  -6.366   1.423  1.00 38.08           N  
ATOM   2705  NH2 ARG   352      20.038  -7.144  -0.154  1.00 38.08           N  
ATOM   2706  N   ALA   353      16.392  -5.874   8.237  1.00 44.71           N  
ATOM   2707  CA  ALA   353      16.391  -4.994   9.402  1.00 44.71           C  
ATOM   2708  C   ALA   353      15.839  -5.711  10.631  1.00 44.71           C  
ATOM   2709  O   ALA   353      14.853  -6.446  10.537  1.00 44.71           O  
ATOM   2710  CB  ALA   353      15.580  -3.732   9.116  1.00 44.71           C  
ATOM   2711  N   GLY   354      16.773  -6.137  11.459  1.00 56.92           N  
ATOM   2712  CA  GLY   354      16.408  -6.875  12.658  1.00 56.92           C  
ATOM   2713  C   GLY   354      15.088  -6.428  13.255  1.00 56.92           C  
ATOM   2714  O   GLY   354      14.783  -5.234  13.277  1.00 56.92           O  
ATOM   2715  N   GLY   355      14.151  -7.406  13.421  1.00 71.68           N  
ATOM   2716  CA  GLY   355      12.918  -7.200  14.164  1.00 71.68           C  
ATOM   2717  C   GLY   355      11.699  -7.065  13.270  1.00 71.68           C  
ATOM   2718  O   GLY   355      10.634  -6.641  13.724  1.00 71.68           O  
ATOM   2719  N   VAL   356      11.885  -7.155  11.982  1.00 80.07           N  
ATOM   2720  CA  VAL   356      10.764  -7.019  11.058  1.00 80.07           C  
ATOM   2721  C   VAL   356      10.274  -8.402  10.633  1.00 80.07           C  
ATOM   2722  O   VAL   356      11.018  -9.167  10.015  1.00 80.07           O  
ATOM   2723  CB  VAL   356      11.149  -6.185   9.816  1.00 80.07           C  
ATOM   2724  CG1 VAL   356       9.973  -6.085   8.847  1.00 80.07           C  
ATOM   2725  CG2 VAL   356      11.621  -4.794  10.234  1.00 80.07           C  
ATOM   2726  N   TRP   357       9.092  -8.748  10.980  1.00 80.70           N  
ATOM   2727  CA  TRP   357       8.398  -9.971  10.591  1.00 80.70           C  
ATOM   2728  C   TRP   357       7.069  -9.652   9.915  1.00 80.70           C  
ATOM   2729  O   TRP   357       6.393  -8.689  10.284  1.00 80.70           O  
ATOM   2730  CB  TRP   357       8.162 -10.867  11.810  1.00 80.70           C  
ATOM   2731  CG  TRP   357       9.421 -11.294  12.505  1.00 80.70           C  
ATOM   2732  CD1 TRP   357      10.240 -10.517  13.275  1.00 80.70           C  
ATOM   2733  CD2 TRP   357      10.005 -12.599  12.487  1.00 80.70           C  
ATOM   2734  NE1 TRP   357      11.300 -11.262  13.739  1.00 80.70           N  
ATOM   2735  CE2 TRP   357      11.179 -12.542  13.270  1.00 80.70           C  
ATOM   2736  CE3 TRP   357       9.649 -13.813  11.885  1.00 80.70           C  
ATOM   2737  CZ2 TRP   357      12.000 -13.655  13.466  1.00 80.70           C  
ATOM   2738  CZ3 TRP   357      10.468 -14.919  12.082  1.00 80.70           C  
ATOM   2739  CH2 TRP   357      11.629 -14.830  12.866  1.00 80.70           C  
ATOM   2740  N   GLY   358       6.799 -10.370   8.895  1.00 84.73           N  
ATOM   2741  CA  GLY   358       5.455 -10.261   8.350  1.00 84.73           C  
ATOM   2742  C   GLY   358       4.389 -10.817   9.275  1.00 84.73           C  
ATOM   2743  O   GLY   358       4.682 -11.638  10.146  1.00 84.73           O  
ATOM   2744  N   TYR   359       3.255 -10.328   9.120  1.00 87.60           N  
ATOM   2745  CA  TYR   359       2.116 -10.822   9.885  1.00 87.60           C  
ATOM   2746  C   TYR   359       1.964 -12.330   9.725  1.00 87.60           C  
ATOM   2747  O   TYR   359       1.616 -13.030  10.679  1.00 87.60           O  
ATOM   2748  CB  TYR   359       0.828 -10.118   9.446  1.00 87.60           C  
ATOM   2749  CG  TYR   359      -0.393 -10.547  10.223  1.00 87.60           C  
ATOM   2750  CD1 TYR   359      -1.278 -11.488   9.704  1.00 87.60           C  
ATOM   2751  CD2 TYR   359      -0.664 -10.011  11.477  1.00 87.60           C  
ATOM   2752  CE1 TYR   359      -2.406 -11.885  10.416  1.00 87.60           C  
ATOM   2753  CE2 TYR   359      -1.789 -10.400  12.198  1.00 87.60           C  
ATOM   2754  CZ  TYR   359      -2.652 -11.336  11.660  1.00 87.60           C  
ATOM   2755  OH  TYR   359      -3.766 -11.725  12.369  1.00 87.60           O  
ATOM   2756  N   ASN   360       2.215 -12.827   8.577  1.00 83.90           N  
ATOM   2757  CA  ASN   360       2.068 -14.250   8.293  1.00 83.90           C  
ATOM   2758  C   ASN   360       3.095 -15.083   9.055  1.00 83.90           C  
ATOM   2759  O   ASN   360       3.030 -16.314   9.049  1.00 83.90           O  
ATOM   2760  CB  ASN   360       2.182 -14.512   6.789  1.00 83.90           C  
ATOM   2761  CG  ASN   360       3.545 -14.147   6.235  1.00 83.90           C  
ATOM   2762  OD1 ASN   360       4.499 -13.934   6.989  1.00 83.90           O  
ATOM   2763  ND2 ASN   360       3.647 -14.074   4.913  1.00 83.90           N  
ATOM   2764  N   ALA   361       4.084 -14.467   9.744  1.00 81.90           N  
ATOM   2765  CA  ALA   361       5.140 -15.226  10.408  1.00 81.90           C  
ATOM   2766  C   ALA   361       5.027 -15.112  11.926  1.00 81.90           C  
ATOM   2767  O   ALA   361       5.977 -15.415  12.651  1.00 81.90           O  
ATOM   2768  CB  ALA   361       6.513 -14.746   9.943  1.00 81.90           C  
ATOM   2769  N   LEU   362       3.962 -14.566  12.477  1.00 83.89           N  
ATOM   2770  CA  LEU   362       3.819 -14.290  13.903  1.00 83.89           C  
ATOM   2771  C   LEU   362       3.851 -15.582  14.712  1.00 83.89           C  
ATOM   2772  O   LEU   362       4.411 -15.618  15.810  1.00 83.89           O  
ATOM   2773  CB  LEU   362       2.515 -13.535  14.175  1.00 83.89           C  
ATOM   2774  CG  LEU   362       2.499 -12.053  13.799  1.00 83.89           C  
ATOM   2775  CD1 LEU   362       1.174 -11.417  14.207  1.00 83.89           C  
ATOM   2776  CD2 LEU   362       3.670 -11.323  14.447  1.00 83.89           C  
ATOM   2777  N   ASP   363       3.193 -16.695  14.189  1.00 81.70           N  
ATOM   2778  CA  ASP   363       3.224 -17.956  14.924  1.00 81.70           C  
ATOM   2779  C   ASP   363       4.657 -18.450  15.108  1.00 81.70           C  
ATOM   2780  O   ASP   363       5.024 -18.919  16.187  1.00 81.70           O  
ATOM   2781  CB  ASP   363       2.390 -19.018  14.204  1.00 81.70           C  
ATOM   2782  CG  ASP   363       0.896 -18.766  14.302  1.00 81.70           C  
ATOM   2783  OD1 ASP   363       0.466 -17.981  15.175  1.00 81.70           O  
ATOM   2784  OD2 ASP   363       0.141 -19.360  13.503  1.00 81.70           O  
ATOM   2785  N   LYS   364       5.351 -18.240  14.063  1.00 78.42           N  
ATOM   2786  CA  LYS   364       6.754 -18.635  14.144  1.00 78.42           C  
ATOM   2787  C   LYS   364       7.517 -17.755  15.130  1.00 78.42           C  
ATOM   2788  O   LYS   364       8.363 -18.244  15.881  1.00 78.42           O  
ATOM   2789  CB  LYS   364       7.412 -18.568  12.764  1.00 78.42           C  
ATOM   2790  CG  LYS   364       6.957 -19.661  11.809  1.00 78.42           C  
ATOM   2791  CD  LYS   364       7.669 -19.561  10.466  1.00 78.42           C  
ATOM   2792  CE  LYS   364       7.120 -20.568   9.464  1.00 78.42           C  
ATOM   2793  NZ  LYS   364       7.746 -20.408   8.118  1.00 78.42           N  
ATOM   2794  N   LEU   365       7.209 -16.517  15.046  1.00 78.64           N  
ATOM   2795  CA  LEU   365       7.825 -15.584  15.982  1.00 78.64           C  
ATOM   2796  C   LEU   365       7.503 -15.967  17.423  1.00 78.64           C  
ATOM   2797  O   LEU   365       8.397 -16.017  18.271  1.00 78.64           O  
ATOM   2798  CB  LEU   365       7.352 -14.154  15.704  1.00 78.64           C  
ATOM   2799  CG  LEU   365       7.920 -13.063  16.613  1.00 78.64           C  
ATOM   2800  CD1 LEU   365       9.429 -12.947  16.422  1.00 78.64           C  
ATOM   2801  CD2 LEU   365       7.237 -11.728  16.337  1.00 78.64           C  
ATOM   2802  N   LYS   366       6.362 -16.312  17.740  1.00 82.89           N  
ATOM   2803  CA  LYS   366       5.926 -16.658  19.090  1.00 82.89           C  
ATOM   2804  C   LYS   366       6.556 -17.969  19.551  1.00 82.89           C  
ATOM   2805  O   LYS   366       6.832 -18.146  20.740  1.00 82.89           O  
ATOM   2806  CB  LYS   366       4.402 -16.759  19.153  1.00 82.89           C  
ATOM   2807  CG  LYS   366       3.689 -15.417  19.072  1.00 82.89           C  
ATOM   2808  CD  LYS   366       2.175 -15.586  19.086  1.00 82.89           C  
ATOM   2809  CE  LYS   366       1.460 -14.248  18.957  1.00 82.89           C  
ATOM   2810  NZ  LYS   366      -0.023 -14.416  18.884  1.00 82.89           N  
ATOM   2811  N   SER   367       6.708 -18.823  18.589  1.00 80.40           N  
ATOM   2812  CA  SER   367       7.351 -20.087  18.930  1.00 80.40           C  
ATOM   2813  C   SER   367       8.829 -19.888  19.250  1.00 80.40           C  
ATOM   2814  O   SER   367       9.381 -20.574  20.112  1.00 80.40           O  
ATOM   2815  CB  SER   367       7.200 -21.091  17.787  1.00 80.40           C  
ATOM   2816  OG  SER   367       5.837 -21.416  17.579  1.00 80.40           O  
ATOM   2817  N   LYS   368       9.372 -18.967  18.609  1.00 74.10           N  
ATOM   2818  CA  LYS   368      10.801 -18.720  18.784  1.00 74.10           C  
ATOM   2819  C   LYS   368      11.080 -18.032  20.117  1.00 74.10           C  
ATOM   2820  O   LYS   368      12.085 -18.320  20.771  1.00 74.10           O  
ATOM   2821  CB  LYS   368      11.345 -17.873  17.633  1.00 74.10           C  
ATOM   2822  CG  LYS   368      12.830 -17.562  17.741  1.00 74.10           C  
ATOM   2823  CD  LYS   368      13.350 -16.871  16.487  1.00 74.10           C  
ATOM   2824  CE  LYS   368      14.835 -16.554  16.596  1.00 74.10           C  
ATOM   2825  NZ  LYS   368      15.401 -16.094  15.293  1.00 74.10           N  
ATOM   2826  N   TYR   369      10.318 -17.030  20.409  1.00 76.73           N  
ATOM   2827  CA  TYR   369      10.427 -16.330  21.684  1.00 76.73           C  
ATOM   2828  C   TYR   369       9.358 -16.805  22.661  1.00 76.73           C  
ATOM   2829  O   TYR   369       8.264 -16.237  22.719  1.00 76.73           O  
ATOM   2830  CB  TYR   369      10.310 -14.816  21.478  1.00 76.73           C  
ATOM   2831  CG  TYR   369      11.405 -14.234  20.618  1.00 76.73           C  
ATOM   2832  CD1 TYR   369      12.618 -13.835  21.177  1.00 76.73           C  
ATOM   2833  CD2 TYR   369      11.231 -14.081  19.247  1.00 76.73           C  
ATOM   2834  CE1 TYR   369      13.630 -13.296  20.389  1.00 76.73           C  
ATOM   2835  CE2 TYR   369      12.236 -13.544  18.450  1.00 76.73           C  
ATOM   2836  CZ  TYR   369      13.430 -13.155  19.029  1.00 76.73           C  
ATOM   2837  OH  TYR   369      14.428 -12.623  18.244  1.00 76.73           O  
ATOM   2838  N   THR   370       9.745 -17.956  23.292  1.00 79.87           N  
ATOM   2839  CA  THR   370       8.784 -18.531  24.227  1.00 79.87           C  
ATOM   2840  C   THR   370       8.379 -17.506  25.283  1.00 79.87           C  
ATOM   2841  O   THR   370       9.213 -16.731  25.756  1.00 79.87           O  
ATOM   2842  CB  THR   370       9.355 -19.784  24.916  1.00 79.87           C  
ATOM   2843  OG1 THR   370      10.615 -19.460  25.517  1.00 79.87           O  
ATOM   2844  CG2 THR   370       9.559 -20.917  23.915  1.00 79.87           C  
ATOM   2845  N   GLY   371       7.143 -17.336  25.534  1.00 88.45           N  
ATOM   2846  CA  GLY   371       6.635 -16.427  26.549  1.00 88.45           C  
ATOM   2847  C   GLY   371       6.127 -15.118  25.977  1.00 88.45           C  
ATOM   2848  O   GLY   371       5.737 -14.218  26.723  1.00 88.45           O  
ATOM   2849  N   LEU   372       6.288 -14.966  24.618  1.00 89.10           N  
ATOM   2850  CA  LEU   372       5.733 -13.787  23.963  1.00 89.10           C  
ATOM   2851  C   LEU   372       4.211 -13.774  24.063  1.00 89.10           C  
ATOM   2852  O   LEU   372       3.553 -14.755  23.709  1.00 89.10           O  
ATOM   2853  CB  LEU   372       6.159 -13.740  22.493  1.00 89.10           C  
ATOM   2854  CG  LEU   372       7.501 -13.067  22.197  1.00 89.10           C  
ATOM   2855  CD1 LEU   372       7.823 -13.159  20.710  1.00 89.10           C  
ATOM   2856  CD2 LEU   372       7.484 -11.614  22.657  1.00 89.10           C  
ATOM   2857  N   LYS   373       3.684 -12.755  24.652  1.00 94.27           N  
ATOM   2858  CA  LYS   373       2.245 -12.565  24.805  1.00 94.27           C  
ATOM   2859  C   LYS   373       1.771 -11.325  24.052  1.00 94.27           C  
ATOM   2860  O   LYS   373       2.505 -10.342  23.941  1.00 94.27           O  
ATOM   2861  CB  LYS   373       1.872 -12.455  26.284  1.00 94.27           C  
ATOM   2862  CG  LYS   373       2.214 -13.692  27.102  1.00 94.27           C  
ATOM   2863  CD  LYS   373       1.813 -13.524  28.563  1.00 94.27           C  
ATOM   2864  CE  LYS   373       2.198 -14.742  29.392  1.00 94.27           C  
ATOM   2865  NZ  LYS   373       1.851 -14.562  30.834  1.00 94.27           N  
ATOM   2866  N   GLU   374       0.644 -11.372  23.475  1.00 96.68           N  
ATOM   2867  CA  GLU   374       0.073 -10.204  22.811  1.00 96.68           C  
ATOM   2868  C   GLU   374      -0.641  -9.297  23.809  1.00 96.68           C  
ATOM   2869  O   GLU   374      -1.403  -9.773  24.653  1.00 96.68           O  
ATOM   2870  CB  GLU   374      -0.893 -10.633  21.705  1.00 96.68           C  
ATOM   2871  CG  GLU   374      -1.368  -9.486  20.824  1.00 96.68           C  
ATOM   2872  CD  GLU   374      -2.138  -9.950  19.598  1.00 96.68           C  
ATOM   2873  OE1 GLU   374      -3.329 -10.313  19.731  1.00 96.68           O  
ATOM   2874  OE2 GLU   374      -1.546  -9.952  18.496  1.00 96.68           O  
ATOM   2875  N   TYR   375      -0.399  -8.041  23.702  1.00 97.70           N  
ATOM   2876  CA  TYR   375      -1.059  -7.015  24.502  1.00 97.70           C  
ATOM   2877  C   TYR   375      -1.840  -6.052  23.616  1.00 97.70           C  
ATOM   2878  O   TYR   375      -1.541  -5.909  22.429  1.00 97.70           O  
ATOM   2879  CB  TYR   375      -0.033  -6.242  25.336  1.00 97.70           C  
ATOM   2880  CG  TYR   375       0.639  -7.077  26.399  1.00 97.70           C  
ATOM   2881  CD1 TYR   375       0.151  -7.104  27.704  1.00 97.70           C  
ATOM   2882  CD2 TYR   375       1.763  -7.840  26.101  1.00 97.70           C  
ATOM   2883  CE1 TYR   375       0.768  -7.871  28.687  1.00 97.70           C  
ATOM   2884  CE2 TYR   375       2.388  -8.611  27.076  1.00 97.70           C  
ATOM   2885  CZ  TYR   375       1.884  -8.620  28.364  1.00 97.70           C  
ATOM   2886  OH  TYR   375       2.499  -9.382  29.333  1.00 97.70           O  
ATOM   2887  N   TRP   376      -2.891  -5.428  24.218  1.00 98.47           N  
ATOM   2888  CA  TRP   376      -3.711  -4.409  23.571  1.00 98.47           C  
ATOM   2889  C   TRP   376      -3.626  -3.084  24.321  1.00 98.47           C  
ATOM   2890  O   TRP   376      -3.941  -3.017  25.512  1.00 98.47           O  
ATOM   2891  CB  TRP   376      -5.169  -4.868  23.484  1.00 98.47           C  
ATOM   2892  CG  TRP   376      -6.090  -3.857  22.869  1.00 98.47           C  
ATOM   2893  CD1 TRP   376      -6.994  -3.063  23.519  1.00 98.47           C  
ATOM   2894  CD2 TRP   376      -6.200  -3.535  21.479  1.00 98.47           C  
ATOM   2895  NE1 TRP   376      -7.659  -2.266  22.616  1.00 98.47           N  
ATOM   2896  CE2 TRP   376      -7.190  -2.536  21.358  1.00 98.47           C  
ATOM   2897  CE3 TRP   376      -5.555  -3.995  20.323  1.00 98.47           C  
ATOM   2898  CZ2 TRP   376      -7.552  -1.988  20.125  1.00 98.47           C  
ATOM   2899  CZ3 TRP   376      -5.916  -3.448  19.097  1.00 98.47           C  
ATOM   2900  CH2 TRP   376      -6.905  -2.455  19.010  1.00 98.47           C  
ATOM   2901  N   ASP   377      -3.054  -2.099  23.749  1.00 98.38           N  
ATOM   2902  CA  ASP   377      -3.093  -0.727  24.249  1.00 98.38           C  
ATOM   2903  C   ASP   377      -4.414  -0.050  23.890  1.00 98.38           C  
ATOM   2904  O   ASP   377      -4.577   0.454  22.777  1.00 98.38           O  
ATOM   2905  CB  ASP   377      -1.919   0.080  23.691  1.00 98.38           C  
ATOM   2906  CG  ASP   377      -1.857   1.494  24.242  1.00 98.38           C  
ATOM   2907  OD1 ASP   377      -2.840   1.950  24.865  1.00 98.38           O  
ATOM   2908  OD2 ASP   377      -0.816   2.159  24.050  1.00 98.38           O  
ATOM   2909  N   ASP   378      -5.286  -0.007  24.805  1.00 98.07           N  
ATOM   2910  CA  ASP   378      -6.643   0.468  24.553  1.00 98.07           C  
ATOM   2911  C   ASP   378      -6.651   1.958  24.218  1.00 98.07           C  
ATOM   2912  O   ASP   378      -7.501   2.424  23.457  1.00 98.07           O  
ATOM   2913  CB  ASP   378      -7.540   0.197  25.763  1.00 98.07           C  
ATOM   2914  CG  ASP   378      -9.015   0.393  25.464  1.00 98.07           C  
ATOM   2915  OD1 ASP   378      -9.541  -0.258  24.535  1.00 98.07           O  
ATOM   2916  OD2 ASP   378      -9.658   1.208  26.161  1.00 98.07           O  
ATOM   2917  N   SER   379      -5.631   2.720  24.788  1.00 97.88           N  
ATOM   2918  CA  SER   379      -5.557   4.151  24.512  1.00 97.88           C  
ATOM   2919  C   SER   379      -5.145   4.415  23.067  1.00 97.88           C  
ATOM   2920  O   SER   379      -5.663   5.331  22.426  1.00 97.88           O  
ATOM   2921  CB  SER   379      -4.572   4.830  25.464  1.00 97.88           C  
ATOM   2922  OG  SER   379      -5.026   4.745  26.803  1.00 97.88           O  
ATOM   2923  N   ALA   380      -4.307   3.563  22.527  1.00 98.43           N  
ATOM   2924  CA  ALA   380      -3.752   3.770  21.192  1.00 98.43           C  
ATOM   2925  C   ALA   380      -4.486   2.925  20.155  1.00 98.43           C  
ATOM   2926  O   ALA   380      -4.376   3.172  18.952  1.00 98.43           O  
ATOM   2927  CB  ALA   380      -2.260   3.444  21.180  1.00 98.43           C  
ATOM   2928  N   LYS   381      -5.324   1.850  20.766  1.00 98.70           N  
ATOM   2929  CA  LYS   381      -5.970   0.875  19.892  1.00 98.70           C  
ATOM   2930  C   LYS   381      -4.951   0.189  18.986  1.00 98.70           C  
ATOM   2931  O   LYS   381      -5.122   0.155  17.766  1.00 98.70           O  
ATOM   2932  CB  LYS   381      -7.054   1.546  19.047  1.00 98.70           C  
ATOM   2933  CG  LYS   381      -8.047   2.368  19.855  1.00 98.70           C  
ATOM   2934  CD  LYS   381      -8.777   1.513  20.883  1.00 98.70           C  
ATOM   2935  CE  LYS   381      -9.847   2.310  21.617  1.00 98.70           C  
ATOM   2936  NZ  LYS   381     -10.520   1.494  22.671  1.00 98.70           N  
ATOM   2937  N   ALA   382      -3.947  -0.227  19.548  1.00 98.50           N  
ATOM   2938  CA  ALA   382      -2.845  -0.879  18.845  1.00 98.50           C  
ATOM   2939  C   ALA   382      -2.371  -2.118  19.597  1.00 98.50           C  
ATOM   2940  O   ALA   382      -2.315  -2.121  20.829  1.00 98.50           O  
ATOM   2941  CB  ALA   382      -1.687   0.097  18.650  1.00 98.50           C  
ATOM   2942  N   PRO   383      -2.030  -3.145  18.824  1.00 98.27           N  
ATOM   2943  CA  PRO   383      -1.486  -4.357  19.443  1.00 98.27           C  
ATOM   2944  C   PRO   383       0.038  -4.339  19.535  1.00 98.27           C  
ATOM   2945  O   PRO   383       0.691  -3.532  18.868  1.00 98.27           O  
ATOM   2946  CB  PRO   383      -1.963  -5.473  18.510  1.00 98.27           C  
ATOM   2947  CG  PRO   383      -1.873  -4.889  17.137  1.00 98.27           C  
ATOM   2948  CD  PRO   383      -2.231  -3.433  17.214  1.00 98.27           C  
ATOM   2949  N   TYR   384       0.643  -5.201  20.445  1.00 97.43           N  
ATOM   2950  CA  TYR   384       2.071  -5.496  20.448  1.00 97.43           C  
ATOM   2951  C   TYR   384       2.360  -6.787  21.204  1.00 97.43           C  
ATOM   2952  O   TYR   384       1.519  -7.270  21.966  1.00 97.43           O  
ATOM   2953  CB  TYR   384       2.858  -4.339  21.072  1.00 97.43           C  
ATOM   2954  CG  TYR   384       2.535  -4.100  22.527  1.00 97.43           C  
ATOM   2955  CD1 TYR   384       1.381  -3.416  22.901  1.00 97.43           C  
ATOM   2956  CD2 TYR   384       3.383  -4.557  23.530  1.00 97.43           C  
ATOM   2957  CE1 TYR   384       1.080  -3.192  24.241  1.00 97.43           C  
ATOM   2958  CE2 TYR   384       3.093  -4.338  24.872  1.00 97.43           C  
ATOM   2959  CZ  TYR   384       1.941  -3.656  25.217  1.00 97.43           C  
ATOM   2960  OH  TYR   384       1.648  -3.437  26.545  1.00 97.43           O  
ATOM   2961  N   LEU   385       3.528  -7.451  20.889  1.00 95.08           N  
ATOM   2962  CA  LEU   385       4.027  -8.625  21.597  1.00 95.08           C  
ATOM   2963  C   LEU   385       5.127  -8.240  22.581  1.00 95.08           C  
ATOM   2964  O   LEU   385       5.955  -7.375  22.285  1.00 95.08           O  
ATOM   2965  CB  LEU   385       4.555  -9.665  20.605  1.00 95.08           C  
ATOM   2966  CG  LEU   385       3.552 -10.190  19.576  1.00 95.08           C  
ATOM   2967  CD1 LEU   385       4.274 -10.972  18.483  1.00 95.08           C  
ATOM   2968  CD2 LEU   385       2.495 -11.058  20.253  1.00 95.08           C  
ATOM   2969  N   TYR   386       5.103  -8.846  23.725  1.00 93.60           N  
ATOM   2970  CA  TYR   386       6.112  -8.524  24.728  1.00 93.60           C  
ATOM   2971  C   TYR   386       6.412  -9.732  25.607  1.00 93.60           C  
ATOM   2972  O   TYR   386       5.499 -10.455  26.012  1.00 93.60           O  
ATOM   2973  CB  TYR   386       5.652  -7.348  25.595  1.00 93.60           C  
ATOM   2974  CG  TYR   386       6.666  -6.925  26.630  1.00 93.60           C  
ATOM   2975  CD1 TYR   386       6.343  -6.910  27.985  1.00 93.60           C  
ATOM   2976  CD2 TYR   386       7.949  -6.538  26.255  1.00 93.60           C  
ATOM   2977  CE1 TYR   386       7.273  -6.519  28.943  1.00 93.60           C  
ATOM   2978  CE2 TYR   386       8.887  -6.144  27.204  1.00 93.60           C  
ATOM   2979  CZ  TYR   386       8.541  -6.139  28.543  1.00 93.60           C  
ATOM   2980  OH  TYR   386       9.466  -5.750  29.486  1.00 93.60           O  
ATOM   2981  N   ASN   387       7.653 -10.028  25.789  1.00 90.54           N  
ATOM   2982  CA  ASN   387       8.184 -11.003  26.736  1.00 90.54           C  
ATOM   2983  C   ASN   387       8.854 -10.322  27.926  1.00 90.54           C  
ATOM   2984  O   ASN   387       9.947  -9.767  27.794  1.00 90.54           O  
ATOM   2985  CB  ASN   387       9.167 -11.947  26.041  1.00 90.54           C  
ATOM   2986  CG  ASN   387       9.638 -13.069  26.945  1.00 90.54           C  
ATOM   2987  OD1 ASN   387       9.798 -12.883  28.155  1.00 90.54           O  
ATOM   2988  ND2 ASN   387       9.863 -14.243  26.366  1.00 90.54           N  
ATOM   2989  N   SER   388       8.334 -10.367  29.069  1.00 91.10           N  
ATOM   2990  CA  SER   388       8.812  -9.615  30.225  1.00 91.10           C  
ATOM   2991  C   SER   388      10.133 -10.176  30.740  1.00 91.10           C  
ATOM   2992  O   SER   388      10.888  -9.475  31.418  1.00 91.10           O  
ATOM   2993  CB  SER   388       7.770  -9.633  31.344  1.00 91.10           C  
ATOM   2994  OG  SER   388       7.483 -10.962  31.743  1.00 91.10           O  
ATOM   2995  N   GLU   389      10.411 -11.440  30.458  1.00 89.38           N  
ATOM   2996  CA  GLU   389      11.626 -12.078  30.954  1.00 89.38           C  
ATOM   2997  C   GLU   389      12.840 -11.677  30.121  1.00 89.38           C  
ATOM   2998  O   GLU   389      13.902 -11.372  30.668  1.00 89.38           O  
ATOM   2999  CB  GLU   389      11.471 -13.601  30.959  1.00 89.38           C  
ATOM   3000  CG  GLU   389      10.418 -14.109  31.932  1.00 89.38           C  
ATOM   3001  CD  GLU   389      10.226 -15.616  31.876  1.00 89.38           C  
ATOM   3002  OE1 GLU   389       9.359 -16.146  32.608  1.00 89.38           O  
ATOM   3003  OE2 GLU   389      10.949 -16.273  31.094  1.00 89.38           O  
ATOM   3004  N   THR   390      12.626 -11.689  28.758  1.00 84.94           N  
ATOM   3005  CA  THR   390      13.759 -11.423  27.877  1.00 84.94           C  
ATOM   3006  C   THR   390      13.758  -9.968  27.419  1.00 84.94           C  
ATOM   3007  O   THR   390      14.788  -9.447  26.985  1.00 84.94           O  
ATOM   3008  CB  THR   390      13.741 -12.351  26.649  1.00 84.94           C  
ATOM   3009  OG1 THR   390      12.560 -12.092  25.879  1.00 84.94           O  
ATOM   3010  CG2 THR   390      13.750 -13.818  27.067  1.00 84.94           C  
ATOM   3011  N   GLY   391      12.570  -9.287  27.361  1.00 86.96           N  
ATOM   3012  CA  GLY   391      12.441  -7.914  26.902  1.00 86.96           C  
ATOM   3013  C   GLY   391      12.182  -7.805  25.411  1.00 86.96           C  
ATOM   3014  O   GLY   391      12.361  -6.738  24.821  1.00 86.96           O  
ATOM   3015  N   ALA   392      11.864  -8.949  24.701  1.00 85.04           N  
ATOM   3016  CA  ALA   392      11.456  -8.898  23.299  1.00 85.04           C  
ATOM   3017  C   ALA   392      10.144  -8.136  23.137  1.00 85.04           C  
ATOM   3018  O   ALA   392       9.183  -8.377  23.872  1.00 85.04           O  
ATOM   3019  CB  ALA   392      11.321 -10.310  22.733  1.00 85.04           C  
ATOM   3020  N   PHE   393      10.133  -7.163  22.239  1.00 89.85           N  
ATOM   3021  CA  PHE   393       8.995  -6.278  22.012  1.00 89.85           C  
ATOM   3022  C   PHE   393       8.744  -6.090  20.521  1.00 89.85           C  
ATOM   3023  O   PHE   393       9.649  -5.704  19.777  1.00 89.85           O  
ATOM   3024  CB  PHE   393       9.228  -4.920  22.681  1.00 89.85           C  
ATOM   3025  CG  PHE   393       8.053  -3.984  22.579  1.00 89.85           C  
ATOM   3026  CD1 PHE   393       7.772  -3.328  21.387  1.00 89.85           C  
ATOM   3027  CD2 PHE   393       7.231  -3.762  23.675  1.00 89.85           C  
ATOM   3028  CE1 PHE   393       6.685  -2.461  21.290  1.00 89.85           C  
ATOM   3029  CE2 PHE   393       6.144  -2.897  23.585  1.00 89.85           C  
ATOM   3030  CZ  PHE   393       5.873  -2.248  22.392  1.00 89.85           C  
ATOM   3031  N   PHE   394       7.556  -6.446  20.016  1.00 90.47           N  
ATOM   3032  CA  PHE   394       7.186  -6.283  18.615  1.00 90.47           C  
ATOM   3033  C   PHE   394       5.851  -5.559  18.488  1.00 90.47           C  
ATOM   3034  O   PHE   394       4.913  -5.839  19.238  1.00 90.47           O  
ATOM   3035  CB  PHE   394       7.114  -7.644  17.915  1.00 90.47           C  
ATOM   3036  CG  PHE   394       8.405  -8.416  17.956  1.00 90.47           C  
ATOM   3037  CD1 PHE   394       9.348  -8.275  16.945  1.00 90.47           C  
ATOM   3038  CD2 PHE   394       8.676  -9.284  19.006  1.00 90.47           C  
ATOM   3039  CE1 PHE   394      10.544  -8.988  16.979  1.00 90.47           C  
ATOM   3040  CE2 PHE   394       9.869 -10.001  19.047  1.00 90.47           C  
ATOM   3041  CZ  PHE   394      10.801  -9.852  18.033  1.00 90.47           C  
ATOM   3042  N   THR   395       5.710  -4.692  17.537  1.00 94.68           N  
ATOM   3043  CA  THR   395       4.483  -3.942  17.293  1.00 94.68           C  
ATOM   3044  C   THR   395       4.067  -4.048  15.828  1.00 94.68           C  
ATOM   3045  O   THR   395       4.918  -4.089  14.937  1.00 94.68           O  
ATOM   3046  CB  THR   395       4.649  -2.460  17.676  1.00 94.68           C  
ATOM   3047  OG1 THR   395       3.405  -1.778  17.475  1.00 94.68           O  
ATOM   3048  CG2 THR   395       5.725  -1.790  16.828  1.00 94.68           C  
ATOM   3049  N   TYR   396       2.740  -3.962  15.594  1.00 95.60           N  
ATOM   3050  CA  TYR   396       2.157  -4.236  14.285  1.00 95.60           C  
ATOM   3051  C   TYR   396       0.660  -3.948  14.284  1.00 95.60           C  
ATOM   3052  O   TYR   396       0.132  -3.372  15.238  1.00 95.60           O  
ATOM   3053  CB  TYR   396       2.409  -5.691  13.878  1.00 95.60           C  
ATOM   3054  CG  TYR   396       1.853  -6.699  14.854  1.00 95.60           C  
ATOM   3055  CD1 TYR   396       2.497  -6.958  16.062  1.00 95.60           C  
ATOM   3056  CD2 TYR   396       0.682  -7.396  14.570  1.00 95.60           C  
ATOM   3057  CE1 TYR   396       1.989  -7.888  16.964  1.00 95.60           C  
ATOM   3058  CE2 TYR   396       0.165  -8.328  15.464  1.00 95.60           C  
ATOM   3059  CZ  TYR   396       0.824  -8.566  16.656  1.00 95.60           C  
ATOM   3060  OH  TYR   396       0.317  -9.488  17.545  1.00 95.60           O  
ATOM   3061  N   ASP   397       0.005  -4.146  13.127  1.00 98.41           N  
ATOM   3062  CA  ASP   397      -1.453  -4.152  13.063  1.00 98.41           C  
ATOM   3063  C   ASP   397      -1.997  -5.579  13.068  1.00 98.41           C  
ATOM   3064  O   ASP   397      -1.427  -6.468  12.431  1.00 98.41           O  
ATOM   3065  CB  ASP   397      -1.938  -3.409  11.817  1.00 98.41           C  
ATOM   3066  CG  ASP   397      -2.008  -1.904  12.014  1.00 98.41           C  
ATOM   3067  OD1 ASP   397      -2.759  -1.439  12.898  1.00 98.41           O  
ATOM   3068  OD2 ASP   397      -1.308  -1.178  11.276  1.00 98.41           O  
ATOM   3069  N   ASN   398      -3.101  -5.850  13.783  1.00 97.14           N  
ATOM   3070  CA  ASN   398      -3.845  -7.104  13.729  1.00 97.14           C  
ATOM   3071  C   ASN   398      -5.295  -6.879  13.311  1.00 97.14           C  
ATOM   3072  O   ASN   398      -5.644  -5.803  12.820  1.00 97.14           O  
ATOM   3073  CB  ASN   398      -3.787  -7.822  15.079  1.00 97.14           C  
ATOM   3074  CG  ASN   398      -4.484  -7.049  16.181  1.00 97.14           C  
ATOM   3075  OD1 ASN   398      -5.189  -6.070  15.920  1.00 97.14           O  
ATOM   3076  ND2 ASN   398      -4.294  -7.483  17.421  1.00 97.14           N  
ATOM   3077  N   ILE   399      -6.115  -7.895  13.342  1.00 96.87           N  
ATOM   3078  CA  ILE   399      -7.487  -7.790  12.856  1.00 96.87           C  
ATOM   3079  C   ILE   399      -8.232  -6.714  13.643  1.00 96.87           C  
ATOM   3080  O   ILE   399      -8.924  -5.876  13.059  1.00 96.87           O  
ATOM   3081  CB  ILE   399      -8.229  -9.141  12.961  1.00 96.87           C  
ATOM   3082  CG1 ILE   399      -7.650 -10.147  11.958  1.00 96.87           C  
ATOM   3083  CG2 ILE   399      -9.732  -8.950  12.740  1.00 96.87           C  
ATOM   3084  CD1 ILE   399      -8.157 -11.570  12.148  1.00 96.87           C  
ATOM   3085  N   ARG   400      -7.983  -6.868  14.974  1.00 98.05           N  
ATOM   3086  CA  ARG   400      -8.679  -5.922  15.839  1.00 98.05           C  
ATOM   3087  C   ARG   400      -8.289  -4.486  15.506  1.00 98.05           C  
ATOM   3088  O   ARG   400      -9.153  -3.615  15.380  1.00 98.05           O  
ATOM   3089  CB  ARG   400      -8.380  -6.217  17.311  1.00 98.05           C  
ATOM   3090  CG  ARG   400      -9.135  -5.326  18.284  1.00 98.05           C  
ATOM   3091  CD  ARG   400      -8.856  -5.708  19.731  1.00 98.05           C  
ATOM   3092  NE  ARG   400      -9.595  -4.862  20.664  1.00 98.05           N  
ATOM   3093  CZ  ARG   400      -9.520  -4.950  21.989  1.00 98.05           C  
ATOM   3094  NH1 ARG   400      -8.735  -5.852  22.565  1.00 98.05           N  
ATOM   3095  NH2 ARG   400     -10.236  -4.129  22.743  1.00 98.05           N  
ATOM   3096  N   SER   401      -7.060  -4.045  15.338  1.00 98.61           N  
ATOM   3097  CA  SER   401      -6.667  -2.675  15.026  1.00 98.61           C  
ATOM   3098  C   SER   401      -7.149  -2.263  13.639  1.00 98.61           C  
ATOM   3099  O   SER   401      -7.532  -1.112  13.425  1.00 98.61           O  
ATOM   3100  CB  SER   401      -5.148  -2.519  15.114  1.00 98.61           C  
ATOM   3101  OG  SER   401      -4.501  -3.366  14.181  1.00 98.61           O  
ATOM   3102  N   ILE   402      -7.176  -3.157  12.705  1.00 98.59           N  
ATOM   3103  CA  ILE   402      -7.691  -2.854  11.375  1.00 98.59           C  
ATOM   3104  C   ILE   402      -9.172  -2.494  11.464  1.00 98.59           C  
ATOM   3105  O   ILE   402      -9.624  -1.535  10.833  1.00 98.59           O  
ATOM   3106  CB  ILE   402      -7.485  -4.039  10.405  1.00 98.59           C  
ATOM   3107  CG1 ILE   402      -5.999  -4.201  10.066  1.00 98.59           C  
ATOM   3108  CG2 ILE   402      -8.320  -3.849   9.135  1.00 98.59           C  
ATOM   3109  CD1 ILE   402      -5.413  -3.034   9.282  1.00 98.59           C  
ATOM   3110  N   GLN   403      -9.902  -3.224  12.244  1.00 98.48           N  
ATOM   3111  CA  GLN   403     -11.311  -2.909  12.450  1.00 98.48           C  
ATOM   3112  C   GLN   403     -11.481  -1.525  13.069  1.00 98.48           C  
ATOM   3113  O   GLN   403     -12.368  -0.766  12.672  1.00 98.48           O  
ATOM   3114  CB  GLN   403     -11.974  -3.966  13.335  1.00 98.48           C  
ATOM   3115  CG  GLN   403     -12.140  -5.320  12.658  1.00 98.48           C  
ATOM   3116  CD  GLN   403     -12.519  -6.420  13.630  1.00 98.48           C  
ATOM   3117  OE1 GLN   403     -12.347  -6.279  14.845  1.00 98.48           O  
ATOM   3118  NE2 GLN   403     -13.038  -7.524  13.104  1.00 98.48           N  
ATOM   3119  N   GLU   404     -10.574  -1.205  13.967  1.00 98.73           N  
ATOM   3120  CA  GLU   404     -10.627   0.118  14.581  1.00 98.73           C  
ATOM   3121  C   GLU   404     -10.284   1.210  13.572  1.00 98.73           C  
ATOM   3122  O   GLU   404     -10.911   2.271  13.560  1.00 98.73           O  
ATOM   3123  CB  GLU   404      -9.676   0.193  15.779  1.00 98.73           C  
ATOM   3124  CG  GLU   404     -10.114  -0.655  16.965  1.00 98.73           C  
ATOM   3125  CD  GLU   404     -11.395  -0.158  17.618  1.00 98.73           C  
ATOM   3126  OE1 GLU   404     -12.065  -0.949  18.319  1.00 98.73           O  
ATOM   3127  OE2 GLU   404     -11.731   1.032  17.425  1.00 98.73           O  
ATOM   3128  N   LYS   405      -9.359   0.952  12.786  1.00 98.69           N  
ATOM   3129  CA  LYS   405      -8.991   1.931  11.766  1.00 98.69           C  
ATOM   3130  C   LYS   405     -10.114   2.114  10.750  1.00 98.69           C  
ATOM   3131  O   LYS   405     -10.394   3.236  10.321  1.00 98.69           O  
ATOM   3132  CB  LYS   405      -7.704   1.508  11.056  1.00 98.69           C  
ATOM   3133  CG  LYS   405      -6.443   1.723  11.879  1.00 98.69           C  
ATOM   3134  CD  LYS   405      -5.199   1.275  11.123  1.00 98.69           C  
ATOM   3135  CE  LYS   405      -3.930   1.549  11.920  1.00 98.69           C  
ATOM   3136  NZ  LYS   405      -2.794   0.692  11.465  1.00 98.69           N  
ATOM   3137  N   ALA   406     -10.754   1.020  10.374  1.00 98.44           N  
ATOM   3138  CA  ALA   406     -11.878   1.113   9.446  1.00 98.44           C  
ATOM   3139  C   ALA   406     -13.022   1.923  10.049  1.00 98.44           C  
ATOM   3140  O   ALA   406     -13.634   2.748   9.367  1.00 98.44           O  
ATOM   3141  CB  ALA   406     -12.364  -0.281   9.057  1.00 98.44           C  
ATOM   3142  N   LYS   407     -13.288   1.610  11.313  1.00 98.25           N  
ATOM   3143  CA  LYS   407     -14.292   2.415  12.004  1.00 98.25           C  
ATOM   3144  C   LYS   407     -13.928   3.896  11.969  1.00 98.25           C  
ATOM   3145  O   LYS   407     -14.777   4.742  11.681  1.00 98.25           O  
ATOM   3146  CB  LYS   407     -14.450   1.948  13.452  1.00 98.25           C  
ATOM   3147  CG  LYS   407     -15.518   2.700  14.232  1.00 98.25           C  
ATOM   3148  CD  LYS   407     -15.663   2.157  15.648  1.00 98.25           C  
ATOM   3149  CE  LYS   407     -16.682   2.954  16.451  1.00 98.25           C  
ATOM   3150  NZ  LYS   407     -16.797   2.452  17.853  1.00 98.25           N  
ATOM   3151  N   TYR   408     -12.663   4.200  12.235  1.00 98.63           N  
ATOM   3152  CA  TYR   408     -12.145   5.563  12.198  1.00 98.63           C  
ATOM   3153  C   TYR   408     -12.342   6.184  10.820  1.00 98.63           C  
ATOM   3154  O   TYR   408     -12.811   7.319  10.706  1.00 98.63           O  
ATOM   3155  CB  TYR   408     -10.660   5.583  12.572  1.00 98.63           C  
ATOM   3156  CG  TYR   408     -10.040   6.958  12.521  1.00 98.63           C  
ATOM   3157  CD1 TYR   408      -9.414   7.419  11.366  1.00 98.63           C  
ATOM   3158  CD2 TYR   408     -10.077   7.799  13.628  1.00 98.63           C  
ATOM   3159  CE1 TYR   408      -8.840   8.685  11.315  1.00 98.63           C  
ATOM   3160  CE2 TYR   408      -9.506   9.066  13.589  1.00 98.63           C  
ATOM   3161  CZ  TYR   408      -8.891   9.500  12.429  1.00 98.63           C  
ATOM   3162  OH  TYR   408      -8.324  10.754  12.384  1.00 98.63           O  
ATOM   3163  N   VAL   409     -12.051   5.487   9.808  1.00 98.47           N  
ATOM   3164  CA  VAL   409     -12.183   5.934   8.425  1.00 98.47           C  
ATOM   3165  C   VAL   409     -13.638   6.299   8.136  1.00 98.47           C  
ATOM   3166  O   VAL   409     -13.920   7.369   7.593  1.00 98.47           O  
ATOM   3167  CB  VAL   409     -11.697   4.856   7.431  1.00 98.47           C  
ATOM   3168  CG1 VAL   409     -12.239   5.130   6.029  1.00 98.47           C  
ATOM   3169  CG2 VAL   409     -10.170   4.796   7.415  1.00 98.47           C  
ATOM   3170  N   LYS   410     -14.614   5.497   8.549  1.00 96.60           N  
ATOM   3171  CA  LYS   410     -16.030   5.720   8.270  1.00 96.60           C  
ATOM   3172  C   LYS   410     -16.572   6.892   9.082  1.00 96.60           C  
ATOM   3173  O   LYS   410     -17.270   7.755   8.546  1.00 96.60           O  
ATOM   3174  CB  LYS   410     -16.840   4.457   8.567  1.00 96.60           C  
ATOM   3175  CG  LYS   410     -16.571   3.309   7.606  1.00 96.60           C  
ATOM   3176  CD  LYS   410     -17.561   2.168   7.806  1.00 96.60           C  
ATOM   3177  CE  LYS   410     -17.376   1.498   9.161  1.00 96.60           C  
ATOM   3178  NZ  LYS   410     -18.254   0.299   9.310  1.00 96.60           N  
ATOM   3179  N   GLU   411     -16.160   6.968  10.317  1.00 97.27           N  
ATOM   3180  CA  GLU   411     -16.692   8.000  11.201  1.00 97.27           C  
ATOM   3181  C   GLU   411     -16.169   9.381  10.814  1.00 97.27           C  
ATOM   3182  O   GLU   411     -16.817  10.394  11.085  1.00 97.27           O  
ATOM   3183  CB  GLU   411     -16.340   7.694  12.659  1.00 97.27           C  
ATOM   3184  CG  GLU   411     -17.156   6.562  13.264  1.00 97.27           C  
ATOM   3185  CD  GLU   411     -16.719   6.192  14.673  1.00 97.27           C  
ATOM   3186  OE1 GLU   411     -17.427   5.406  15.342  1.00 97.27           O  
ATOM   3187  OE2 GLU   411     -15.659   6.694  15.111  1.00 97.27           O  
ATOM   3188  N   ASN   412     -15.042   9.368  10.196  1.00 97.23           N  
ATOM   3189  CA  ASN   412     -14.441  10.649   9.842  1.00 97.23           C  
ATOM   3190  C   ASN   412     -14.539  10.919   8.343  1.00 97.23           C  
ATOM   3191  O   ASN   412     -13.883  11.826   7.827  1.00 97.23           O  
ATOM   3192  CB  ASN   412     -12.981  10.701  10.296  1.00 97.23           C  
ATOM   3193  CG  ASN   412     -12.841  10.837  11.800  1.00 97.23           C  
ATOM   3194  OD1 ASN   412     -12.964  11.935  12.351  1.00 97.23           O  
ATOM   3195  ND2 ASN   412     -12.585   9.723  12.475  1.00 97.23           N  
ATOM   3196  N   ASN   413     -15.152  10.043   7.550  1.00 95.93           N  
ATOM   3197  CA  ASN   413     -15.409  10.217   6.125  1.00 95.93           C  
ATOM   3198  C   ASN   413     -14.111  10.268   5.323  1.00 95.93           C  
ATOM   3199  O   ASN   413     -13.910  11.179   4.517  1.00 95.93           O  
ATOM   3200  CB  ASN   413     -16.235  11.482   5.878  1.00 95.93           C  
ATOM   3201  CG  ASN   413     -17.610  11.414   6.514  1.00 95.93           C  
ATOM   3202  OD1 ASN   413     -18.280  10.379   6.464  1.00 95.93           O  
ATOM   3203  ND2 ASN   413     -18.039  12.516   7.116  1.00 95.93           N  
ATOM   3204  N   LEU   414     -13.220   9.369   5.696  1.00 98.19           N  
ATOM   3205  CA  LEU   414     -11.963   9.313   4.957  1.00 98.19           C  
ATOM   3206  C   LEU   414     -12.079   8.380   3.757  1.00 98.19           C  
ATOM   3207  O   LEU   414     -13.174   7.921   3.425  1.00 98.19           O  
ATOM   3208  CB  LEU   414     -10.825   8.851   5.871  1.00 98.19           C  
ATOM   3209  CG  LEU   414     -10.628   9.643   7.163  1.00 98.19           C  
ATOM   3210  CD1 LEU   414      -9.408   9.128   7.921  1.00 98.19           C  
ATOM   3211  CD2 LEU   414     -10.487  11.131   6.862  1.00 98.19           C  
ATOM   3212  N   GLY   415     -10.875   8.170   3.065  1.00 98.07           N  
ATOM   3213  CA  GLY   415     -10.939   7.526   1.763  1.00 98.07           C  
ATOM   3214  C   GLY   415     -10.609   6.046   1.812  1.00 98.07           C  
ATOM   3215  O   GLY   415     -10.755   5.338   0.813  1.00 98.07           O  
ATOM   3216  N   GLY   416     -10.135   5.530   2.951  1.00 98.59           N  
ATOM   3217  CA  GLY   416      -9.860   4.104   3.015  1.00 98.59           C  
ATOM   3218  C   GLY   416      -8.598   3.773   3.790  1.00 98.59           C  
ATOM   3219  O   GLY   416      -8.190   4.530   4.673  1.00 98.59           O  
ATOM   3220  N   ILE   417      -8.092   2.552   3.417  1.00 98.73           N  
ATOM   3221  CA  ILE   417      -6.917   2.001   4.083  1.00 98.73           C  
ATOM   3222  C   ILE   417      -5.976   1.389   3.047  1.00 98.73           C  
ATOM   3223  O   ILE   417      -6.422   0.721   2.112  1.00 98.73           O  
ATOM   3224  CB  ILE   417      -7.311   0.944   5.139  1.00 98.73           C  
ATOM   3225  CG1 ILE   417      -8.173   1.581   6.236  1.00 98.73           C  
ATOM   3226  CG2 ILE   417      -6.063   0.287   5.736  1.00 98.73           C  
ATOM   3227  CD1 ILE   417      -8.732   0.583   7.241  1.00 98.73           C  
ATOM   3228  N   ILE   418      -4.711   1.655   3.185  1.00 98.71           N  
ATOM   3229  CA  ILE   418      -3.702   0.991   2.367  1.00 98.71           C  
ATOM   3230  C   ILE   418      -2.820   0.110   3.249  1.00 98.71           C  
ATOM   3231  O   ILE   418      -2.375   0.539   4.317  1.00 98.71           O  
ATOM   3232  CB  ILE   418      -2.838   2.012   1.594  1.00 98.71           C  
ATOM   3233  CG1 ILE   418      -1.787   1.288   0.745  1.00 98.71           C  
ATOM   3234  CG2 ILE   418      -2.176   3.000   2.560  1.00 98.71           C  
ATOM   3235  CD1 ILE   418      -1.115   2.173  -0.296  1.00 98.71           C  
ATOM   3236  N   GLY   419      -2.421  -1.116   2.813  1.00 98.22           N  
ATOM   3237  CA  GLY   419      -1.536  -2.018   3.533  1.00 98.22           C  
ATOM   3238  C   GLY   419      -0.136  -2.072   2.949  1.00 98.22           C  
ATOM   3239  O   GLY   419       0.046  -1.896   1.743  1.00 98.22           O  
ATOM   3240  N   TRP   420       0.965  -2.176   3.764  1.00 96.93           N  
ATOM   3241  CA  TRP   420       2.315  -2.618   3.428  1.00 96.93           C  
ATOM   3242  C   TRP   420       2.610  -3.981   4.046  1.00 96.93           C  
ATOM   3243  O   TRP   420       2.755  -4.099   5.265  1.00 96.93           O  
ATOM   3244  CB  TRP   420       3.350  -1.594   3.902  1.00 96.93           C  
ATOM   3245  CG  TRP   420       4.743  -1.871   3.423  1.00 96.93           C  
ATOM   3246  CD1 TRP   420       5.659  -2.711   3.994  1.00 96.93           C  
ATOM   3247  CD2 TRP   420       5.381  -1.302   2.276  1.00 96.93           C  
ATOM   3248  NE1 TRP   420       6.829  -2.698   3.270  1.00 96.93           N  
ATOM   3249  CE2 TRP   420       6.685  -1.842   2.211  1.00 96.93           C  
ATOM   3250  CE3 TRP   420       4.977  -0.386   1.294  1.00 96.93           C  
ATOM   3251  CZ2 TRP   420       7.587  -1.497   1.202  1.00 96.93           C  
ATOM   3252  CZ3 TRP   420       5.876  -0.044   0.291  1.00 96.93           C  
ATOM   3253  CH2 TRP   420       7.166  -0.599   0.254  1.00 96.93           C  
ATOM   3254  N   MET   421       2.697  -5.223   3.395  1.00 93.27           N  
ATOM   3255  CA  MET   421       2.252  -5.376   2.012  1.00 93.27           C  
ATOM   3256  C   MET   421       1.637  -6.753   1.788  1.00 93.27           C  
ATOM   3257  O   MET   421       1.547  -7.557   2.718  1.00 93.27           O  
ATOM   3258  CB  MET   421       3.418  -5.160   1.045  1.00 93.27           C  
ATOM   3259  CG  MET   421       4.501  -6.222   1.144  1.00 93.27           C  
ATOM   3260  SD  MET   421       5.795  -6.027  -0.143  1.00 93.27           S  
ATOM   3261  CE  MET   421       6.897  -7.398   0.302  1.00 93.27           C  
ATOM   3262  N   ALA   422       1.177  -7.071   0.540  1.00 90.98           N  
ATOM   3263  CA  ALA   422       0.390  -8.257   0.213  1.00 90.98           C  
ATOM   3264  C   ALA   422       1.088  -9.527   0.692  1.00 90.98           C  
ATOM   3265  O   ALA   422       0.462 -10.391   1.311  1.00 90.98           O  
ATOM   3266  CB  ALA   422       0.136  -8.329  -1.291  1.00 90.98           C  
ATOM   3267  N   SER   423       2.383  -9.631   0.452  1.00 85.24           N  
ATOM   3268  CA  SER   423       3.099 -10.870   0.740  1.00 85.24           C  
ATOM   3269  C   SER   423       3.313 -11.049   2.239  1.00 85.24           C  
ATOM   3270  O   SER   423       3.737 -12.116   2.688  1.00 85.24           O  
ATOM   3271  CB  SER   423       4.447 -10.891   0.018  1.00 85.24           C  
ATOM   3272  OG  SER   423       5.241  -9.782   0.403  1.00 85.24           O  
ATOM   3273  N   GLN   424       3.043 -10.084   3.087  1.00 87.82           N  
ATOM   3274  CA  GLN   424       3.235 -10.175   4.531  1.00 87.82           C  
ATOM   3275  C   GLN   424       1.943 -10.585   5.232  1.00 87.82           C  
ATOM   3276  O   GLN   424       1.916 -10.736   6.456  1.00 87.82           O  
ATOM   3277  CB  GLN   424       3.736  -8.843   5.091  1.00 87.82           C  
ATOM   3278  CG  GLN   424       5.151  -8.485   4.654  1.00 87.82           C  
ATOM   3279  CD  GLN   424       5.556  -7.084   5.068  1.00 87.82           C  
ATOM   3280  OE1 GLN   424       4.772  -6.136   4.953  1.00 87.82           O  
ATOM   3281  NE2 GLN   424       6.785  -6.941   5.553  1.00 87.82           N  
ATOM   3282  N   ASP   425       0.896 -10.666   4.554  1.00 89.57           N  
ATOM   3283  CA  ASP   425      -0.398 -11.101   5.070  1.00 89.57           C  
ATOM   3284  C   ASP   425      -0.641 -12.578   4.767  1.00 89.57           C  
ATOM   3285  O   ASP   425      -1.356 -13.258   5.506  1.00 89.57           O  
ATOM   3286  CB  ASP   425      -1.525 -10.251   4.479  1.00 89.57           C  
ATOM   3287  CG  ASP   425      -2.860 -10.473   5.169  1.00 89.57           C  
ATOM   3288  OD1 ASP   425      -2.883 -11.031   6.288  1.00 89.57           O  
ATOM   3289  OD2 ASP   425      -3.898 -10.090   4.587  1.00 89.57           O  
ATOM   3290  N   ALA   426      -0.028 -12.964   3.696  1.00 75.88           N  
ATOM   3291  CA  ALA   426      -0.305 -14.320   3.229  1.00 75.88           C  
ATOM   3292  C   ALA   426       0.962 -14.991   2.709  1.00 75.88           C  
ATOM   3293  O   ALA   426       1.922 -14.314   2.333  1.00 75.88           O  
ATOM   3294  CB  ALA   426      -1.377 -14.299   2.141  1.00 75.88           C  
ATOM   3295  N   THR   427       1.017 -16.298   2.885  1.00 63.71           N  
ATOM   3296  CA  THR   427       2.012 -17.057   2.137  1.00 63.71           C  
ATOM   3297  C   THR   427       1.340 -17.998   1.142  1.00 63.71           C  
ATOM   3298  O   THR   427       0.115 -18.140   1.143  1.00 63.71           O  
ATOM   3299  CB  THR   427       2.922 -17.867   3.079  1.00 63.71           C  
ATOM   3300  OG1 THR   427       2.138 -18.858   3.755  1.00 63.71           O  
ATOM   3301  CG2 THR   427       3.583 -16.964   4.116  1.00 63.71           C  
ATOM   3302  N   THR   428       2.081 -18.476   0.185  1.00 58.04           N  
ATOM   3303  CA  THR   428       1.545 -19.396  -0.812  1.00 58.04           C  
ATOM   3304  C   THR   428       1.057 -20.683  -0.153  1.00 58.04           C  
ATOM   3305  O   THR   428       0.137 -21.333  -0.654  1.00 58.04           O  
ATOM   3306  CB  THR   428       2.597 -19.733  -1.885  1.00 58.04           C  
ATOM   3307  OG1 THR   428       3.829 -20.087  -1.243  1.00 58.04           O  
ATOM   3308  CG2 THR   428       2.842 -18.543  -2.807  1.00 58.04           C  
ATOM   3309  N   ASN   429       1.494 -21.030   1.037  1.00 53.09           N  
ATOM   3310  CA  ASN   429       1.171 -22.321   1.635  1.00 53.09           C  
ATOM   3311  C   ASN   429       0.385 -22.156   2.933  1.00 53.09           C  
ATOM   3312  O   ASN   429       0.294 -23.091   3.732  1.00 53.09           O  
ATOM   3313  CB  ASN   429       2.445 -23.131   1.885  1.00 53.09           C  
ATOM   3314  CG  ASN   429       3.134 -23.546   0.600  1.00 53.09           C  
ATOM   3315  OD1 ASN   429       2.507 -23.619  -0.460  1.00 53.09           O  
ATOM   3316  ND2 ASN   429       4.430 -23.820   0.685  1.00 53.09           N  
ATOM   3317  N   SER   430      -0.153 -20.983   3.126  1.00 53.42           N  
ATOM   3318  CA  SER   430      -0.771 -20.815   4.437  1.00 53.42           C  
ATOM   3319  C   SER   430      -2.282 -21.009   4.365  1.00 53.42           C  
ATOM   3320  O   SER   430      -2.894 -20.773   3.322  1.00 53.42           O  
ATOM   3321  CB  SER   430      -0.452 -19.433   5.008  1.00 53.42           C  
ATOM   3322  OG  SER   430      -1.169 -19.207   6.209  1.00 53.42           O  
ATOM   3323  N   THR   431      -2.749 -21.578   5.327  1.00 50.34           N  
ATOM   3324  CA  THR   431      -4.198 -21.630   5.489  1.00 50.34           C  
ATOM   3325  C   THR   431      -4.739 -20.281   5.953  1.00 50.34           C  
ATOM   3326  O   THR   431      -5.928 -19.995   5.793  1.00 50.34           O  
ATOM   3327  CB  THR   431      -4.609 -22.724   6.492  1.00 50.34           C  
ATOM   3328  OG1 THR   431      -3.851 -22.567   7.698  1.00 50.34           O  
ATOM   3329  CG2 THR   431      -4.354 -24.116   5.922  1.00 50.34           C  
ATOM   3330  N   LYS   432      -3.898 -19.601   6.655  1.00 59.04           N  
ATOM   3331  CA  LYS   432      -4.374 -18.304   7.127  1.00 59.04           C  
ATOM   3332  C   LYS   432      -4.182 -17.227   6.063  1.00 59.04           C  
ATOM   3333  O   LYS   432      -3.412 -16.284   6.258  1.00 59.04           O  
ATOM   3334  CB  LYS   432      -3.651 -17.903   8.414  1.00 59.04           C  
ATOM   3335  CG  LYS   432      -4.044 -18.731   9.629  1.00 59.04           C  
ATOM   3336  CD  LYS   432      -3.393 -18.202  10.900  1.00 59.04           C  
ATOM   3337  CE  LYS   432      -3.765 -19.046  12.112  1.00 59.04           C  
ATOM   3338  NZ  LYS   432      -3.087 -18.563  13.352  1.00 59.04           N  
ATOM   3339  N   ARG   433      -4.640 -17.441   4.973  1.00 74.02           N  
ATOM   3340  CA  ARG   433      -4.273 -16.511   3.910  1.00 74.02           C  
ATOM   3341  C   ARG   433      -5.157 -15.268   3.942  1.00 74.02           C  
ATOM   3342  O   ARG   433      -6.358 -15.360   4.201  1.00 74.02           O  
ATOM   3343  CB  ARG   433      -4.373 -17.190   2.543  1.00 74.02           C  
ATOM   3344  CG  ARG   433      -3.738 -16.395   1.412  1.00 74.02           C  
ATOM   3345  CD  ARG   433      -3.777 -17.158   0.096  1.00 74.02           C  
ATOM   3346  NE  ARG   433      -3.312 -16.336  -1.018  1.00 74.02           N  
ATOM   3347  CZ  ARG   433      -3.138 -16.772  -2.262  1.00 74.02           C  
ATOM   3348  NH1 ARG   433      -3.389 -18.038  -2.578  1.00 74.02           N  
ATOM   3349  NH2 ARG   433      -2.711 -15.938  -3.199  1.00 74.02           N  
ATOM   3350  N   ASP   434      -4.541 -14.025   3.773  1.00 86.77           N  
ATOM   3351  CA  ASP   434      -5.003 -12.661   3.534  1.00 86.77           C  
ATOM   3352  C   ASP   434      -5.987 -12.217   4.614  1.00 86.77           C  
ATOM   3353  O   ASP   434      -7.063 -11.700   4.306  1.00 86.77           O  
ATOM   3354  CB  ASP   434      -5.652 -12.549   2.153  1.00 86.77           C  
ATOM   3355  CG  ASP   434      -6.677 -13.638   1.889  1.00 86.77           C  
ATOM   3356  OD1 ASP   434      -6.518 -14.764   2.407  1.00 86.77           O  
ATOM   3357  OD2 ASP   434      -7.652 -13.369   1.154  1.00 86.77           O  
ATOM   3358  N   GLU   435      -5.733 -12.609   5.871  1.00 90.32           N  
ATOM   3359  CA  GLU   435      -6.638 -12.285   6.969  1.00 90.32           C  
ATOM   3360  C   GLU   435      -6.821 -10.777   7.107  1.00 90.32           C  
ATOM   3361  O   GLU   435      -7.947 -10.293   7.248  1.00 90.32           O  
ATOM   3362  CB  GLU   435      -6.122 -12.875   8.284  1.00 90.32           C  
ATOM   3363  CG  GLU   435      -6.241 -14.390   8.367  1.00 90.32           C  
ATOM   3364  CD  GLU   435      -5.867 -14.947   9.732  1.00 90.32           C  
ATOM   3365  OE1 GLU   435      -6.520 -15.909  10.194  1.00 90.32           O  
ATOM   3366  OE2 GLU   435      -4.913 -14.416  10.344  1.00 90.32           O  
ATOM   3367  N   LEU   436      -5.641 -10.069   7.118  1.00 94.77           N  
ATOM   3368  CA  LEU   436      -5.754  -8.630   7.331  1.00 94.77           C  
ATOM   3369  C   LEU   436      -6.448  -7.959   6.151  1.00 94.77           C  
ATOM   3370  O   LEU   436      -7.284  -7.071   6.339  1.00 94.77           O  
ATOM   3371  CB  LEU   436      -4.372  -8.009   7.546  1.00 94.77           C  
ATOM   3372  CG  LEU   436      -3.591  -8.498   8.766  1.00 94.77           C  
ATOM   3373  CD1 LEU   436      -2.363  -7.623   8.995  1.00 94.77           C  
ATOM   3374  CD2 LEU   436      -4.483  -8.511  10.002  1.00 94.77           C  
ATOM   3375  N   THR   437      -6.122  -8.431   4.956  1.00 94.61           N  
ATOM   3376  CA  THR   437      -6.766  -7.883   3.766  1.00 94.61           C  
ATOM   3377  C   THR   437      -8.271  -8.131   3.803  1.00 94.61           C  
ATOM   3378  O   THR   437      -9.059  -7.246   3.465  1.00 94.61           O  
ATOM   3379  CB  THR   437      -6.174  -8.491   2.481  1.00 94.61           C  
ATOM   3380  OG1 THR   437      -4.758  -8.276   2.466  1.00 94.61           O  
ATOM   3381  CG2 THR   437      -6.786  -7.854   1.239  1.00 94.61           C  
ATOM   3382  N   THR   438      -8.668  -9.322   4.231  1.00 91.11           N  
ATOM   3383  CA  THR   438     -10.083  -9.655   4.357  1.00 91.11           C  
ATOM   3384  C   THR   438     -10.750  -8.788   5.421  1.00 91.11           C  
ATOM   3385  O   THR   438     -11.836  -8.249   5.199  1.00 91.11           O  
ATOM   3386  CB  THR   438     -10.278 -11.142   4.706  1.00 91.11           C  
ATOM   3387  OG1 THR   438      -9.782 -11.948   3.630  1.00 91.11           O  
ATOM   3388  CG2 THR   438     -11.752 -11.465   4.931  1.00 91.11           C  
ATOM   3389  N   ALA   439     -10.071  -8.645   6.509  1.00 95.19           N  
ATOM   3390  CA  ALA   439     -10.616  -7.814   7.579  1.00 95.19           C  
ATOM   3391  C   ALA   439     -10.813  -6.375   7.109  1.00 95.19           C  
ATOM   3392  O   ALA   439     -11.820  -5.742   7.434  1.00 95.19           O  
ATOM   3393  CB  ALA   439      -9.701  -7.851   8.800  1.00 95.19           C  
ATOM   3394  N   THR   440      -9.902  -5.898   6.360  1.00 97.00           N  
ATOM   3395  CA  THR   440     -10.017  -4.533   5.859  1.00 97.00           C  
ATOM   3396  C   THR   440     -11.225  -4.396   4.936  1.00 97.00           C  
ATOM   3397  O   THR   440     -12.042  -3.488   5.104  1.00 97.00           O  
ATOM   3398  CB  THR   440      -8.743  -4.104   5.108  1.00 97.00           C  
ATOM   3399  OG1 THR   440      -7.613  -4.241   5.979  1.00 97.00           O  
ATOM   3400  CG2 THR   440      -8.840  -2.654   4.644  1.00 97.00           C  
ATOM   3401  N   LYS   441     -11.279  -5.293   3.992  1.00 92.96           N  
ATOM   3402  CA  LYS   441     -12.390  -5.261   3.045  1.00 92.96           C  
ATOM   3403  C   LYS   441     -13.732  -5.330   3.769  1.00 92.96           C  
ATOM   3404  O   LYS   441     -14.610  -4.496   3.538  1.00 92.96           O  
ATOM   3405  CB  LYS   441     -12.275  -6.412   2.044  1.00 92.96           C  
ATOM   3406  CG  LYS   441     -13.450  -6.516   1.083  1.00 92.96           C  
ATOM   3407  CD  LYS   441     -13.360  -7.771   0.224  1.00 92.96           C  
ATOM   3408  CE  LYS   441     -14.550  -7.890  -0.719  1.00 92.96           C  
ATOM   3409  NZ  LYS   441     -14.567  -9.205  -1.426  1.00 92.96           N  
ATOM   3410  N   GLU   442     -13.875  -6.285   4.624  1.00 91.82           N  
ATOM   3411  CA  GLU   442     -15.155  -6.505   5.290  1.00 91.82           C  
ATOM   3412  C   GLU   442     -15.515  -5.332   6.197  1.00 91.82           C  
ATOM   3413  O   GLU   442     -16.683  -4.952   6.296  1.00 91.82           O  
ATOM   3414  CB  GLU   442     -15.125  -7.805   6.099  1.00 91.82           C  
ATOM   3415  CG  GLU   442     -15.112  -9.062   5.242  1.00 91.82           C  
ATOM   3416  CD  GLU   442     -15.118 -10.345   6.058  1.00 91.82           C  
ATOM   3417  OE1 GLU   442     -15.303 -11.436   5.472  1.00 91.82           O  
ATOM   3418  OE2 GLU   442     -14.938 -10.258   7.293  1.00 91.82           O  
ATOM   3419  N   SER   443     -14.527  -4.794   6.818  1.00 95.67           N  
ATOM   3420  CA  SER   443     -14.787  -3.688   7.734  1.00 95.67           C  
ATOM   3421  C   SER   443     -15.187  -2.425   6.978  1.00 95.67           C  
ATOM   3422  O   SER   443     -16.003  -1.638   7.461  1.00 95.67           O  
ATOM   3423  CB  SER   443     -13.557  -3.407   8.598  1.00 95.67           C  
ATOM   3424  OG  SER   443     -13.284  -4.501   9.457  1.00 95.67           O  
ATOM   3425  N   LEU   444     -14.637  -2.218   5.790  1.00 94.11           N  
ATOM   3426  CA  LEU   444     -14.948  -1.014   5.028  1.00 94.11           C  
ATOM   3427  C   LEU   444     -16.249  -1.183   4.252  1.00 94.11           C  
ATOM   3428  O   LEU   444     -17.051  -0.250   4.164  1.00 94.11           O  
ATOM   3429  CB  LEU   444     -13.805  -0.679   4.065  1.00 94.11           C  
ATOM   3430  CG  LEU   444     -12.521  -0.141   4.698  1.00 94.11           C  
ATOM   3431  CD1 LEU   444     -11.447   0.056   3.633  1.00 94.11           C  
ATOM   3432  CD2 LEU   444     -12.794   1.165   5.437  1.00 94.11           C  
ATOM   3433  N   PHE   445     -16.436  -2.429   3.764  1.00 89.58           N  
ATOM   3434  CA  PHE   445     -17.475  -2.557   2.749  1.00 89.58           C  
ATOM   3435  C   PHE   445     -18.587  -3.483   3.226  1.00 89.58           C  
ATOM   3436  O   PHE   445     -19.628  -3.599   2.576  1.00 89.58           O  
ATOM   3437  CB  PHE   445     -16.884  -3.078   1.435  1.00 89.58           C  
ATOM   3438  CG  PHE   445     -15.818  -2.189   0.854  1.00 89.58           C  
ATOM   3439  CD1 PHE   445     -16.160  -1.046   0.141  1.00 89.58           C  
ATOM   3440  CD2 PHE   445     -14.474  -2.496   1.020  1.00 89.58           C  
ATOM   3441  CE1 PHE   445     -15.175  -0.221  -0.398  1.00 89.58           C  
ATOM   3442  CE2 PHE   445     -13.485  -1.677   0.484  1.00 89.58           C  
ATOM   3443  CZ  PHE   445     -13.837  -0.541  -0.225  1.00 89.58           C  
ATOM   3444  N   GLY   446     -18.390  -4.123   4.372  1.00 85.29           N  
ATOM   3445  CA  GLY   446     -19.349  -5.104   4.856  1.00 85.29           C  
ATOM   3446  C   GLY   446     -19.087  -6.503   4.332  1.00 85.29           C  
ATOM   3447  O   GLY   446     -18.236  -6.696   3.461  1.00 85.29           O  
ATOM   3448  N   LYS   447     -19.677  -7.510   4.921  1.00 78.16           N  
ATOM   3449  CA  LYS   447     -19.548  -8.902   4.501  1.00 78.16           C  
ATOM   3450  C   LYS   447     -20.481  -9.213   3.334  1.00 78.16           C  
ATOM   3451  O   LYS   447     -21.562  -8.629   3.224  1.00 78.16           O  
ATOM   3452  CB  LYS   447     -19.839  -9.845   5.669  1.00 78.16           C  
ATOM   3453  CG  LYS   447     -18.782  -9.820   6.764  1.00 78.16           C  
ATOM   3454  CD  LYS   447     -19.071 -10.854   7.844  1.00 78.16           C  
ATOM   3455  CE  LYS   447     -18.038 -10.800   8.961  1.00 78.16           C  
ATOM   3456  NZ  LYS   447     -18.328 -11.798  10.034  1.00 78.16           N  
ATOM   3457  N   GLU   448     -19.956  -9.894   2.442  1.00 69.69           N  
ATOM   3458  CA  GLU   448     -20.788 -10.319   1.320  1.00 69.69           C  
ATOM   3459  C   GLU   448     -21.872 -11.291   1.775  1.00 69.69           C  
ATOM   3460  O   GLU   448     -21.634 -12.133   2.644  1.00 69.69           O  
ATOM   3461  CB  GLU   448     -19.930 -10.961   0.227  1.00 69.69           C  
ATOM   3462  CG  GLU   448     -19.015  -9.981  -0.492  1.00 69.69           C  
ATOM   3463  CD  GLU   448     -18.171 -10.632  -1.576  1.00 69.69           C  
ATOM   3464  OE1 GLU   448     -17.590  -9.904  -2.412  1.00 69.69           O  
ATOM   3465  OE2 GLU   448     -18.092 -11.881  -1.590  1.00 69.69           O  
ATOM   3466  N   ASP   449     -23.008 -10.904   1.644  1.00 58.25           N  
ATOM   3467  CA  ASP   449     -24.090 -11.826   1.973  1.00 58.25           C  
ATOM   3468  C   ASP   449     -24.266 -12.878   0.880  1.00 58.25           C  
ATOM   3469  O   ASP   449     -24.495 -12.539  -0.283  1.00 58.25           O  
ATOM   3470  CB  ASP   449     -25.400 -11.064   2.186  1.00 58.25           C  
ATOM   3471  CG  ASP   449     -25.768 -10.917   3.652  1.00 58.25           C  
ATOM   3472  OD1 ASP   449     -25.204 -11.642   4.500  1.00 58.25           O  
ATOM   3473  OD2 ASP   449     -26.634 -10.070   3.963  1.00 58.25           O  
ATOM   3474  N   LEU   450     -23.838 -14.037   1.207  1.00 51.12           N  
ATOM   3475  CA  LEU   450     -24.047 -15.129   0.263  1.00 51.12           C  
ATOM   3476  C   LEU   450     -25.531 -15.453   0.128  1.00 51.12           C  
ATOM   3477  O   LEU   450     -26.265 -15.444   1.118  1.00 51.12           O  
ATOM   3478  CB  LEU   450     -23.278 -16.376   0.706  1.00 51.12           C  
ATOM   3479  CG  LEU   450     -21.753 -16.302   0.608  1.00 51.12           C  
ATOM   3480  CD1 LEU   450     -21.115 -17.401   1.452  1.00 51.12           C  
ATOM   3481  CD2 LEU   450     -21.304 -16.408  -0.845  1.00 51.12           C  
ATOM   3482  N   PRO   451     -26.133 -15.178  -0.941  1.00 51.01           N  
ATOM   3483  CA  PRO   451     -27.500 -15.702  -0.892  1.00 51.01           C  
ATOM   3484  C   PRO   451     -27.559 -17.156  -0.430  1.00 51.01           C  
ATOM   3485  O   PRO   451     -26.549 -17.863  -0.477  1.00 51.01           O  
ATOM   3486  CB  PRO   451     -27.980 -15.569  -2.340  1.00 51.01           C  
ATOM   3487  CG  PRO   451     -26.793 -15.059  -3.091  1.00 51.01           C  
ATOM   3488  CD  PRO   451     -25.658 -14.878  -2.123  1.00 51.01           C  
ATOM   3489  N   LYS   452     -28.573 -17.490   0.232  1.00 54.06           N  
ATOM   3490  CA  LYS   452     -28.769 -18.808   0.829  1.00 54.06           C  
ATOM   3491  C   LYS   452     -28.978 -19.872  -0.245  1.00 54.06           C  
ATOM   3492  O   LYS   452     -29.124 -21.056   0.066  1.00 54.06           O  
ATOM   3493  CB  LYS   452     -29.960 -18.792   1.788  1.00 54.06           C  
ATOM   3494  CG  LYS   452     -29.672 -18.117   3.121  1.00 54.06           C  
ATOM   3495  CD  LYS   452     -30.816 -18.316   4.107  1.00 54.06           C  
ATOM   3496  CE  LYS   452     -30.554 -17.594   5.422  1.00 54.06           C  
ATOM   3497  NZ  LYS   452     -31.675 -17.783   6.391  1.00 54.06           N  
ATOM   3498  N   TYR   453     -28.963 -19.520  -1.444  1.00 61.83           N  
ATOM   3499  CA  TYR   453     -29.318 -20.660  -2.283  1.00 61.83           C  
ATOM   3500  C   TYR   453     -28.231 -20.937  -3.315  1.00 61.83           C  
ATOM   3501  O   TYR   453     -27.389 -20.077  -3.584  1.00 61.83           O  
ATOM   3502  CB  TYR   453     -30.656 -20.414  -2.987  1.00 61.83           C  
ATOM   3503  CG  TYR   453     -31.471 -19.304  -2.370  1.00 61.83           C  
ATOM   3504  CD1 TYR   453     -32.301 -19.547  -1.277  1.00 61.83           C  
ATOM   3505  CD2 TYR   453     -31.415 -18.011  -2.879  1.00 61.83           C  
ATOM   3506  CE1 TYR   453     -33.056 -18.527  -0.707  1.00 61.83           C  
ATOM   3507  CE2 TYR   453     -32.165 -16.983  -2.316  1.00 61.83           C  
ATOM   3508  CZ  TYR   453     -32.981 -17.251  -1.232  1.00 61.83           C  
ATOM   3509  OH  TYR   453     -33.726 -16.237  -0.671  1.00 61.83           O  
ATOM   3510  N   GLU   454     -28.272 -22.206  -3.870  1.00 65.81           N  
ATOM   3511  CA  GLU   454     -27.348 -22.828  -4.814  1.00 65.81           C  
ATOM   3512  C   GLU   454     -28.098 -23.491  -5.965  1.00 65.81           C  
ATOM   3513  O   GLU   454     -29.131 -24.129  -5.754  1.00 65.81           O  
ATOM   3514  CB  GLU   454     -26.462 -23.854  -4.102  1.00 65.81           C  
ATOM   3515  CG  GLU   454     -25.387 -24.461  -4.992  1.00 65.81           C  
ATOM   3516  CD  GLU   454     -24.536 -25.500  -4.281  1.00 65.81           C  
ATOM   3517  OE1 GLU   454     -24.838 -26.710  -4.391  1.00 65.81           O  
ATOM   3518  OE2 GLU   454     -23.560 -25.102  -3.607  1.00 65.81           O  
ATOM   3519  N   ILE   455     -27.845 -23.058  -7.171  1.00 71.31           N  
ATOM   3520  CA  ILE   455     -28.399 -23.738  -8.337  1.00 71.31           C  
ATOM   3521  C   ILE   455     -27.487 -24.894  -8.743  1.00 71.31           C  
ATOM   3522  O   ILE   455     -26.282 -24.707  -8.925  1.00 71.31           O  
ATOM   3523  CB  ILE   455     -28.589 -22.764  -9.522  1.00 71.31           C  
ATOM   3524  CG1 ILE   455     -29.472 -21.583  -9.106  1.00 71.31           C  
ATOM   3525  CG2 ILE   455     -29.182 -23.493 -10.731  1.00 71.31           C  
ATOM   3526  CD1 ILE   455     -29.399 -20.392 -10.051  1.00 71.31           C  
ATOM   3527  N   LYS   456     -27.988 -26.022  -8.753  1.00 73.85           N  
ATOM   3528  CA  LYS   456     -27.218 -27.207  -9.120  1.00 73.85           C  
ATOM   3529  C   LYS   456     -27.757 -27.839 -10.400  1.00 73.85           C  
ATOM   3530  O   LYS   456     -28.971 -27.974 -10.568  1.00 73.85           O  
ATOM   3531  CB  LYS   456     -27.233 -28.230  -7.984  1.00 73.85           C  
ATOM   3532  CG  LYS   456     -26.218 -29.352  -8.148  1.00 73.85           C  
ATOM   3533  CD  LYS   456     -26.185 -30.260  -6.925  1.00 73.85           C  
ATOM   3534  CE  LYS   456     -25.241 -31.437  -7.127  1.00 73.85           C  
ATOM   3535  NZ  LYS   456     -25.205 -32.330  -5.930  1.00 73.85           N  
ATOM   3536  N   TYR   457     -26.884 -28.053 -11.329  1.00 71.41           N  
ATOM   3537  CA  TYR   457     -27.194 -28.794 -12.546  1.00 71.41           C  
ATOM   3538  C   TYR   457     -26.265 -29.991 -12.708  1.00 71.41           C  
ATOM   3539  O   TYR   457     -25.043 -29.853 -12.618  1.00 71.41           O  
ATOM   3540  CB  TYR   457     -27.088 -27.882 -13.772  1.00 71.41           C  
ATOM   3541  CG  TYR   457     -27.352 -28.589 -15.079  1.00 71.41           C  
ATOM   3542  CD1 TYR   457     -26.300 -29.011 -15.890  1.00 71.41           C  
ATOM   3543  CD2 TYR   457     -28.652 -28.837 -15.507  1.00 71.41           C  
ATOM   3544  CE1 TYR   457     -26.539 -29.661 -17.097  1.00 71.41           C  
ATOM   3545  CE2 TYR   457     -28.902 -29.486 -16.711  1.00 71.41           C  
ATOM   3546  CZ  TYR   457     -27.841 -29.895 -17.498  1.00 71.41           C  
ATOM   3547  OH  TYR   457     -28.082 -30.538 -18.691  1.00 71.41           O  
ATOM   3548  N   THR   458     -26.831 -31.144 -12.873  1.00 67.38           N  
ATOM   3549  CA  THR   458     -26.058 -32.365 -13.073  1.00 67.38           C  
ATOM   3550  C   THR   458     -26.431 -33.031 -14.394  1.00 67.38           C  
ATOM   3551  O   THR   458     -27.614 -33.175 -14.711  1.00 67.38           O  
ATOM   3552  CB  THR   458     -26.274 -33.358 -11.916  1.00 67.38           C  
ATOM   3553  OG1 THR   458     -25.931 -32.722 -10.678  1.00 67.38           O  
ATOM   3554  CG2 THR   458     -25.410 -34.603 -12.091  1.00 67.38           C  
ATOM   3555  N   GLU   459     -25.532 -33.226 -15.228  1.00 66.15           N  
ATOM   3556  CA  GLU   459     -25.645 -34.080 -16.407  1.00 66.15           C  
ATOM   3557  C   GLU   459     -24.492 -35.077 -16.479  1.00 66.15           C  
ATOM   3558  O   GLU   459     -23.325 -34.682 -16.519  1.00 66.15           O  
ATOM   3559  CB  GLU   459     -25.690 -33.234 -17.681  1.00 66.15           C  
ATOM   3560  CG  GLU   459     -26.066 -34.021 -18.929  1.00 66.15           C  
ATOM   3561  CD  GLU   459     -26.243 -33.145 -20.160  1.00 66.15           C  
ATOM   3562  OE1 GLU   459     -26.635 -33.670 -21.227  1.00 66.15           O  
ATOM   3563  OE2 GLU   459     -25.987 -31.924 -20.056  1.00 66.15           O  
ATOM   3564  N   ASN   460     -24.841 -36.319 -16.269  1.00 65.01           N  
ATOM   3565  CA  ASN   460     -23.902 -37.427 -16.131  1.00 65.01           C  
ATOM   3566  C   ASN   460     -23.057 -37.292 -14.867  1.00 65.01           C  
ATOM   3567  O   ASN   460     -23.596 -37.196 -13.763  1.00 65.01           O  
ATOM   3568  CB  ASN   460     -23.001 -37.523 -17.364  1.00 65.01           C  
ATOM   3569  CG  ASN   460     -23.781 -37.785 -18.638  1.00 65.01           C  
ATOM   3570  OD1 ASN   460     -24.776 -38.514 -18.632  1.00 65.01           O  
ATOM   3571  ND2 ASN   460     -23.334 -37.192 -19.739  1.00 65.01           N  
ATOM   3572  N   ASP   461     -21.765 -37.189 -15.067  1.00 70.69           N  
ATOM   3573  CA  ASP   461     -20.923 -37.177 -13.875  1.00 70.69           C  
ATOM   3574  C   ASP   461     -20.388 -35.774 -13.595  1.00 70.69           C  
ATOM   3575  O   ASP   461     -19.468 -35.603 -12.793  1.00 70.69           O  
ATOM   3576  CB  ASP   461     -19.761 -38.161 -14.029  1.00 70.69           C  
ATOM   3577  CG  ASP   461     -20.216 -39.607 -14.112  1.00 70.69           C  
ATOM   3578  OD1 ASP   461     -21.114 -40.009 -13.340  1.00 70.69           O  
ATOM   3579  OD2 ASP   461     -19.671 -40.352 -14.954  1.00 70.69           O  
ATOM   3580  N   ILE   462     -20.985 -34.819 -14.295  1.00 73.02           N  
ATOM   3581  CA  ILE   462     -20.525 -33.456 -14.054  1.00 73.02           C  
ATOM   3582  C   ILE   462     -21.584 -32.685 -13.271  1.00 73.02           C  
ATOM   3583  O   ILE   462     -22.756 -32.662 -13.656  1.00 73.02           O  
ATOM   3584  CB  ILE   462     -20.199 -32.727 -15.377  1.00 73.02           C  
ATOM   3585  CG1 ILE   462     -19.108 -33.479 -16.146  1.00 73.02           C  
ATOM   3586  CG2 ILE   462     -19.779 -31.280 -15.106  1.00 73.02           C  
ATOM   3587  CD1 ILE   462     -17.758 -33.501 -15.443  1.00 73.02           C  
ATOM   3588  N   THR   463     -21.206 -32.190 -12.246  1.00 77.39           N  
ATOM   3589  CA  THR   463     -22.073 -31.342 -11.435  1.00 77.39           C  
ATOM   3590  C   THR   463     -21.582 -29.897 -11.449  1.00 77.39           C  
ATOM   3591  O   THR   463     -20.400 -29.635 -11.217  1.00 77.39           O  
ATOM   3592  CB  THR   463     -22.147 -31.848  -9.982  1.00 77.39           C  
ATOM   3593  OG1 THR   463     -22.625 -33.199  -9.977  1.00 77.39           O  
ATOM   3594  CG2 THR   463     -23.088 -30.985  -9.147  1.00 77.39           C  
ATOM   3595  N   CYS   464     -22.454 -29.042 -11.935  1.00 78.32           N  
ATOM   3596  CA  CYS   464     -22.198 -27.607 -11.899  1.00 78.32           C  
ATOM   3597  C   CYS   464     -23.032 -26.931 -10.817  1.00 78.32           C  
ATOM   3598  O   CYS   464     -24.252 -27.103 -10.770  1.00 78.32           O  
ATOM   3599  CB  CYS   464     -22.498 -26.974 -13.257  1.00 78.32           C  
ATOM   3600  SG  CYS   464     -22.133 -25.207 -13.334  1.00 78.32           S  
ATOM   3601  N   THR   465     -22.358 -26.251  -9.879  1.00 79.84           N  
ATOM   3602  CA  THR   465     -23.024 -25.484  -8.833  1.00 79.84           C  
ATOM   3603  C   THR   465     -22.769 -23.990  -9.012  1.00 79.84           C  
ATOM   3604  O   THR   465     -21.643 -23.577  -9.293  1.00 79.84           O  
ATOM   3605  CB  THR   465     -22.556 -25.924  -7.433  1.00 79.84           C  
ATOM   3606  OG1 THR   465     -22.555 -27.355  -7.364  1.00 79.84           O  
ATOM   3607  CG2 THR   465     -23.476 -25.374  -6.348  1.00 79.84           C  
ATOM   3608  N   VAL   466     -23.800 -23.251  -8.950  1.00 80.21           N  
ATOM   3609  CA  VAL   466     -23.737 -21.802  -9.109  1.00 80.21           C  
ATOM   3610  C   VAL   466     -24.278 -21.120  -7.854  1.00 80.21           C  
ATOM   3611  O   VAL   466     -25.386 -21.422  -7.404  1.00 80.21           O  
ATOM   3612  CB  VAL   466     -24.526 -21.332 -10.352  1.00 80.21           C  
ATOM   3613  CG1 VAL   466     -24.386 -19.823 -10.542  1.00 80.21           C  
ATOM   3614  CG2 VAL   466     -24.051 -22.078 -11.597  1.00 80.21           C  
ATOM   3615  N   THR   467     -23.526 -20.192  -7.280  1.00 79.28           N  
ATOM   3616  CA  THR   467     -23.918 -19.434  -6.097  1.00 79.28           C  
ATOM   3617  C   THR   467     -23.809 -17.934  -6.354  1.00 79.28           C  
ATOM   3618  O   THR   467     -22.707 -17.383  -6.385  1.00 79.28           O  
ATOM   3619  CB  THR   467     -23.055 -19.813  -4.879  1.00 79.28           C  
ATOM   3620  OG1 THR   467     -23.084 -21.235  -4.704  1.00 79.28           O  
ATOM   3621  CG2 THR   467     -23.572 -19.146  -3.609  1.00 79.28           C  
ATOM   3622  N   PRO   468     -24.903 -17.344  -6.539  1.00 80.65           N  
ATOM   3623  CA  PRO   468     -24.850 -15.888  -6.695  1.00 80.65           C  
ATOM   3624  C   PRO   468     -24.498 -15.168  -5.395  1.00 80.65           C  
ATOM   3625  O   PRO   468     -24.959 -15.564  -4.321  1.00 80.65           O  
ATOM   3626  CB  PRO   468     -26.267 -15.531  -7.150  1.00 80.65           C  
ATOM   3627  CG  PRO   468     -26.915 -16.844  -7.451  1.00 80.65           C  
ATOM   3628  CD  PRO   468     -26.126 -17.930  -6.775  1.00 80.65           C  
ATOM   3629  N   VAL   469     -23.705 -14.167  -5.462  1.00 76.30           N  
ATOM   3630  CA  VAL   469     -23.308 -13.366  -4.308  1.00 76.30           C  
ATOM   3631  C   VAL   469     -23.447 -11.881  -4.638  1.00 76.30           C  
ATOM   3632  O   VAL   469     -23.076 -11.443  -5.729  1.00 76.30           O  
ATOM   3633  CB  VAL   469     -21.860 -13.681  -3.870  1.00 76.30           C  
ATOM   3634  CG1 VAL   469     -21.510 -12.934  -2.584  1.00 76.30           C  
ATOM   3635  CG2 VAL   469     -21.675 -15.186  -3.685  1.00 76.30           C  
ATOM   3636  N   LYS   470     -24.149 -11.205  -3.752  1.00 75.06           N  
ATOM   3637  CA  LYS   470     -24.191  -9.751  -3.877  1.00 75.06           C  
ATOM   3638  C   LYS   470     -22.899  -9.118  -3.369  1.00 75.06           C  
ATOM   3639  O   LYS   470     -22.452  -9.413  -2.259  1.00 75.06           O  
ATOM   3640  CB  LYS   470     -25.389  -9.181  -3.116  1.00 75.06           C  
ATOM   3641  CG  LYS   470     -25.546  -7.673  -3.249  1.00 75.06           C  
ATOM   3642  CD  LYS   470     -26.775  -7.171  -2.502  1.00 75.06           C  
ATOM   3643  CE  LYS   470     -26.904  -5.656  -2.591  1.00 75.06           C  
ATOM   3644  NZ  LYS   470     -28.105  -5.159  -1.856  1.00 75.06           N  
ATOM   3645  N   GLN   471     -22.332  -8.325  -4.176  1.00 70.39           N  
ATOM   3646  CA  GLN   471     -21.134  -7.608  -3.752  1.00 70.39           C  
ATOM   3647  C   GLN   471     -21.476  -6.516  -2.742  1.00 70.39           C  
ATOM   3648  O   GLN   471     -22.469  -5.803  -2.904  1.00 70.39           O  
ATOM   3649  CB  GLN   471     -20.415  -7.002  -4.958  1.00 70.39           C  
ATOM   3650  CG  GLN   471     -19.718  -8.030  -5.839  1.00 70.39           C  
ATOM   3651  CD  GLN   471     -19.040  -7.407  -7.044  1.00 70.39           C  
ATOM   3652  OE1 GLN   471     -19.557  -6.459  -7.643  1.00 70.39           O  
ATOM   3653  NE2 GLN   471     -17.877  -7.935  -7.408  1.00 70.39           N  
ATOM   3654  N   SER   472     -20.740  -6.352  -1.675  1.00 64.06           N  
ATOM   3655  CA  SER   472     -21.070  -5.354  -0.663  1.00 64.06           C  
ATOM   3656  C   SER   472     -20.656  -3.956  -1.108  1.00 64.06           C  
ATOM   3657  O   SER   472     -21.079  -2.959  -0.518  1.00 64.06           O  
ATOM   3658  CB  SER   472     -20.395  -5.695   0.666  1.00 64.06           C  
ATOM   3659  OG  SER   472     -18.998  -5.864   0.492  1.00 64.06           O  
ATOM   3660  N   TRP   473     -19.833  -3.810  -2.144  1.00 59.26           N  
ATOM   3661  CA  TRP   473     -19.359  -2.458  -2.416  1.00 59.26           C  
ATOM   3662  C   TRP   473     -20.006  -1.898  -3.678  1.00 59.26           C  
ATOM   3663  O   TRP   473     -19.593  -0.852  -4.184  1.00 59.26           O  
ATOM   3664  CB  TRP   473     -17.834  -2.441  -2.559  1.00 59.26           C  
ATOM   3665  CG  TRP   473     -17.307  -3.403  -3.581  1.00 59.26           C  
ATOM   3666  CD1 TRP   473     -17.157  -3.181  -4.921  1.00 59.26           C  
ATOM   3667  CD2 TRP   473     -16.865  -4.743  -3.343  1.00 59.26           C  
ATOM   3668  NE1 TRP   473     -16.647  -4.303  -5.532  1.00 59.26           N  
ATOM   3669  CE2 TRP   473     -16.459  -5.275  -4.587  1.00 59.26           C  
ATOM   3670  CE3 TRP   473     -16.771  -5.546  -2.198  1.00 59.26           C  
ATOM   3671  CZ2 TRP   473     -15.966  -6.576  -4.717  1.00 59.26           C  
ATOM   3672  CZ3 TRP   473     -16.281  -6.840  -2.330  1.00 59.26           C  
ATOM   3673  CH2 TRP   473     -15.885  -7.340  -3.581  1.00 59.26           C  
ATOM   3674  N   GLY   474     -20.845  -2.592  -4.332  1.00 58.08           N  
ATOM   3675  CA  GLY   474     -21.486  -2.064  -5.526  1.00 58.08           C  
ATOM   3676  C   GLY   474     -22.802  -2.746  -5.847  1.00 58.08           C  
ATOM   3677  O   GLY   474     -23.377  -3.430  -4.997  1.00 58.08           O  
ATOM   3678  N   SER   475     -23.285  -2.265  -6.859  1.00 65.89           N  
ATOM   3679  CA  SER   475     -24.571  -2.839  -7.241  1.00 65.89           C  
ATOM   3680  C   SER   475     -24.390  -4.164  -7.973  1.00 65.89           C  
ATOM   3681  O   SER   475     -25.364  -4.873  -8.235  1.00 65.89           O  
ATOM   3682  CB  SER   475     -25.353  -1.863  -8.122  1.00 65.89           C  
ATOM   3683  OG  SER   475     -24.594  -1.495  -9.261  1.00 65.89           O  
ATOM   3684  N   GLY   476     -23.082  -4.487  -8.150  1.00 75.23           N  
ATOM   3685  CA  GLY   476     -22.818  -5.679  -8.941  1.00 75.23           C  
ATOM   3686  C   GLY   476     -22.843  -6.956  -8.122  1.00 75.23           C  
ATOM   3687  O   GLY   476     -23.240  -6.944  -6.956  1.00 75.23           O  
ATOM   3688  N   GLY   477     -22.728  -8.067  -8.766  1.00 79.74           N  
ATOM   3689  CA  GLY   477     -22.717  -9.384  -8.149  1.00 79.74           C  
ATOM   3690  C   GLY   477     -21.689 -10.319  -8.757  1.00 79.74           C  
ATOM   3691  O   GLY   477     -20.918  -9.918  -9.633  1.00 79.74           O  
ATOM   3692  N   VAL   478     -21.542 -11.510  -8.082  1.00 79.66           N  
ATOM   3693  CA  VAL   478     -20.658 -12.570  -8.555  1.00 79.66           C  
ATOM   3694  C   VAL   478     -21.418 -13.894  -8.604  1.00 79.66           C  
ATOM   3695  O   VAL   478     -22.265 -14.162  -7.749  1.00 79.66           O  
ATOM   3696  CB  VAL   478     -19.406 -12.706  -7.661  1.00 79.66           C  
ATOM   3697  CG1 VAL   478     -18.485 -13.806  -8.186  1.00 79.66           C  
ATOM   3698  CG2 VAL   478     -18.661 -11.375  -7.580  1.00 79.66           C  
ATOM   3699  N   LEU   479     -21.211 -14.567  -9.670  1.00 82.91           N  
ATOM   3700  CA  LEU   479     -21.629 -15.964  -9.707  1.00 82.91           C  
ATOM   3701  C   LEU   479     -20.464 -16.889  -9.367  1.00 82.91           C  
ATOM   3702  O   LEU   479     -19.508 -17.000 -10.138  1.00 82.91           O  
ATOM   3703  CB  LEU   479     -22.191 -16.320 -11.086  1.00 82.91           C  
ATOM   3704  CG  LEU   479     -23.573 -15.756 -11.420  1.00 82.91           C  
ATOM   3705  CD1 LEU   479     -23.938 -16.070 -12.867  1.00 82.91           C  
ATOM   3706  CD2 LEU   479     -24.623 -16.312 -10.465  1.00 82.91           C  
ATOM   3707  N   LYS   480     -20.488 -17.516  -8.252  1.00 80.19           N  
ATOM   3708  CA  LYS   480     -19.456 -18.486  -7.895  1.00 80.19           C  
ATOM   3709  C   LYS   480     -19.770 -19.862  -8.475  1.00 80.19           C  
ATOM   3710  O   LYS   480     -20.791 -20.465  -8.138  1.00 80.19           O  
ATOM   3711  CB  LYS   480     -19.309 -18.578  -6.375  1.00 80.19           C  
ATOM   3712  CG  LYS   480     -18.799 -17.301  -5.723  1.00 80.19           C  
ATOM   3713  CD  LYS   480     -18.582 -17.486  -4.227  1.00 80.19           C  
ATOM   3714  CE  LYS   480     -18.021 -16.225  -3.583  1.00 80.19           C  
ATOM   3715  NZ  LYS   480     -16.527 -16.227  -3.566  1.00 80.19           N  
ATOM   3716  N   MET   481     -18.920 -20.253  -9.307  1.00 80.67           N  
ATOM   3717  CA  MET   481     -19.129 -21.495 -10.045  1.00 80.67           C  
ATOM   3718  C   MET   481     -18.241 -22.608  -9.499  1.00 80.67           C  
ATOM   3719  O   MET   481     -17.113 -22.355  -9.072  1.00 80.67           O  
ATOM   3720  CB  MET   481     -18.853 -21.289 -11.535  1.00 80.67           C  
ATOM   3721  CG  MET   481     -19.588 -20.102 -12.136  1.00 80.67           C  
ATOM   3722  SD  MET   481     -21.372 -20.440 -12.398  1.00 80.67           S  
ATOM   3723  CE  MET   481     -21.268 -21.826 -13.565  1.00 80.67           C  
ATOM   3724  N   SER   482     -18.795 -23.743  -9.344  1.00 79.26           N  
ATOM   3725  CA  SER   482     -18.064 -24.976  -9.071  1.00 79.26           C  
ATOM   3726  C   SER   482     -18.491 -26.093 -10.017  1.00 79.26           C  
ATOM   3727  O   SER   482     -19.665 -26.466 -10.056  1.00 79.26           O  
ATOM   3728  CB  SER   482     -18.277 -25.416  -7.622  1.00 79.26           C  
ATOM   3729  OG  SER   482     -17.521 -26.580  -7.333  1.00 79.26           O  
ATOM   3730  N   ILE   483     -17.622 -26.598 -10.777  1.00 79.11           N  
ATOM   3731  CA  ILE   483     -17.905 -27.685 -11.707  1.00 79.11           C  
ATOM   3732  C   ILE   483     -17.066 -28.908 -11.341  1.00 79.11           C  
ATOM   3733  O   ILE   483     -15.836 -28.834 -11.298  1.00 79.11           O  
ATOM   3734  CB  ILE   483     -17.631 -27.265 -13.168  1.00 79.11           C  
ATOM   3735  CG1 ILE   483     -18.426 -26.002 -13.519  1.00 79.11           C  
ATOM   3736  CG2 ILE   483     -17.966 -28.408 -14.131  1.00 79.11           C  
ATOM   3737  CD1 ILE   483     -18.102 -25.427 -14.890  1.00 79.11           C  
ATOM   3738  N   THR   484     -17.731 -29.977 -11.064  1.00 74.78           N  
ATOM   3739  CA  THR   484     -17.057 -31.188 -10.607  1.00 74.78           C  
ATOM   3740  C   THR   484     -17.278 -32.334 -11.589  1.00 74.78           C  
ATOM   3741  O   THR   484     -18.390 -32.527 -12.086  1.00 74.78           O  
ATOM   3742  CB  THR   484     -17.548 -31.605  -9.208  1.00 74.78           C  
ATOM   3743  OG1 THR   484     -17.331 -30.526  -8.290  1.00 74.78           O  
ATOM   3744  CG2 THR   484     -16.804 -32.839  -8.710  1.00 74.78           C  
ATOM   3745  N   ASN   485     -16.278 -33.026 -11.942  1.00 70.59           N  
ATOM   3746  CA  ASN   485     -16.330 -34.324 -12.606  1.00 70.59           C  
ATOM   3747  C   ASN   485     -16.424 -35.466 -11.599  1.00 70.59           C  
ATOM   3748  O   ASN   485     -15.423 -35.847 -10.990  1.00 70.59           O  
ATOM   3749  CB  ASN   485     -15.110 -34.513 -13.511  1.00 70.59           C  
ATOM   3750  CG  ASN   485     -15.171 -35.797 -14.313  1.00 70.59           C  
ATOM   3751  OD1 ASN   485     -16.061 -36.628 -14.112  1.00 70.59           O  
ATOM   3752  ND2 ASN   485     -14.225 -35.970 -15.230  1.00 70.59           N  
ATOM   3753  N   ASN   486     -17.643 -35.985 -11.326  1.00 71.62           N  
ATOM   3754  CA  ASN   486     -17.887 -36.983 -10.290  1.00 71.62           C  
ATOM   3755  C   ASN   486     -17.650 -38.398 -10.807  1.00 71.62           C  
ATOM   3756  O   ASN   486     -18.232 -39.357 -10.296  1.00 71.62           O  
ATOM   3757  CB  ASN   486     -19.310 -36.849  -9.742  1.00 71.62           C  
ATOM   3758  CG  ASN   486     -19.540 -35.530  -9.031  1.00 71.62           C  
ATOM   3759  OD1 ASN   486     -18.766 -35.139  -8.154  1.00 71.62           O  
ATOM   3760  ND2 ASN   486     -20.607 -34.833  -9.406  1.00 71.62           N  
ATOM   3761  N   GLU   487     -17.027 -38.590 -11.790  1.00 66.88           N  
ATOM   3762  CA  GLU   487     -16.863 -39.951 -12.290  1.00 66.88           C  
ATOM   3763  C   GLU   487     -16.044 -40.800 -11.322  1.00 66.88           C  
ATOM   3764  O   GLU   487     -15.115 -40.302 -10.684  1.00 66.88           O  
ATOM   3765  CB  GLU   487     -16.202 -39.941 -13.671  1.00 66.88           C  
ATOM   3766  CG  GLU   487     -16.702 -41.038 -14.600  1.00 66.88           C  
ATOM   3767  CD  GLU   487     -16.136 -40.935 -16.008  1.00 66.88           C  
ATOM   3768  OE1 GLU   487     -16.437 -41.813 -16.848  1.00 66.88           O  
ATOM   3769  OE2 GLU   487     -15.384 -39.970 -16.272  1.00 66.88           O  
ATOM   3770  N   LYS   488     -16.480 -42.048 -10.968  1.00 60.14           N  
ATOM   3771  CA  LYS   488     -16.095 -42.960  -9.896  1.00 60.14           C  
ATOM   3772  C   LYS   488     -14.583 -43.166  -9.866  1.00 60.14           C  
ATOM   3773  O   LYS   488     -13.950 -43.312 -10.914  1.00 60.14           O  
ATOM   3774  CB  LYS   488     -16.804 -44.306 -10.055  1.00 60.14           C  
ATOM   3775  CG  LYS   488     -18.291 -44.264  -9.734  1.00 60.14           C  
ATOM   3776  CD  LYS   488     -18.897 -45.661  -9.710  1.00 60.14           C  
ATOM   3777  CE  LYS   488     -20.396 -45.617  -9.446  1.00 60.14           C  
ATOM   3778  NZ  LYS   488     -20.987 -46.987  -9.376  1.00 60.14           N  
ATOM   3779  N   LEU   489     -13.917 -42.807  -8.772  1.00 50.24           N  
ATOM   3780  CA  LEU   489     -12.579 -43.155  -8.307  1.00 50.24           C  
ATOM   3781  C   LEU   489     -12.586 -44.501  -7.589  1.00 50.24           C  
ATOM   3782  O   LEU   489     -13.651 -45.028  -7.260  1.00 50.24           O  
ATOM   3783  CB  LEU   489     -12.036 -42.069  -7.374  1.00 50.24           C  
ATOM   3784  CG  LEU   489     -11.932 -40.661  -7.962  1.00 50.24           C  
ATOM   3785  CD1 LEU   489     -11.803 -39.629  -6.846  1.00 50.24           C  
ATOM   3786  CD2 LEU   489     -10.752 -40.568  -8.923  1.00 50.24           C  
ATOM   3787  N   ASP   490     -11.889 -45.542  -8.141  1.00 50.43           N  
ATOM   3788  CA  ASP   490     -11.898 -46.845  -7.484  1.00 50.43           C  
ATOM   3789  C   ASP   490     -12.099 -46.700  -5.977  1.00 50.43           C  
ATOM   3790  O   ASP   490     -12.039 -45.591  -5.442  1.00 50.43           O  
ATOM   3791  CB  ASP   490     -10.598 -47.600  -7.770  1.00 50.43           C  
ATOM   3792  CG  ASP   490      -9.396 -47.001  -7.062  1.00 50.43           C  
ATOM   3793  OD1 ASP   490      -9.578 -46.153  -6.162  1.00 50.43           O  
ATOM   3794  OD2 ASP   490      -8.256 -47.377  -7.409  1.00 50.43           O  
ATOM   3795  N   GLU   491     -12.542 -47.694  -5.272  1.00 49.06           N  
ATOM   3796  CA  GLU   491     -13.107 -47.748  -3.927  1.00 49.06           C  
ATOM   3797  C   GLU   491     -12.113 -47.232  -2.890  1.00 49.06           C  
ATOM   3798  O   GLU   491     -12.508 -46.791  -1.809  1.00 49.06           O  
ATOM   3799  CB  GLU   491     -13.534 -49.176  -3.580  1.00 49.06           C  
ATOM   3800  CG  GLU   491     -14.333 -49.863  -4.679  1.00 49.06           C  
ATOM   3801  CD  GLU   491     -14.892 -51.213  -4.259  1.00 49.06           C  
ATOM   3802  OE1 GLU   491     -15.589 -51.861  -5.073  1.00 49.06           O  
ATOM   3803  OE2 GLU   491     -14.632 -51.626  -3.108  1.00 49.06           O  
ATOM   3804  N   SER   492     -10.801 -47.287  -3.125  1.00 47.37           N  
ATOM   3805  CA  SER   492      -9.852 -46.767  -2.146  1.00 47.37           C  
ATOM   3806  C   SER   492      -9.718 -45.252  -2.256  1.00 47.37           C  
ATOM   3807  O   SER   492      -9.004 -44.628  -1.467  1.00 47.37           O  
ATOM   3808  CB  SER   492      -8.482 -47.423  -2.327  1.00 47.37           C  
ATOM   3809  OG  SER   492      -7.892 -47.025  -3.552  1.00 47.37           O  
ATOM   3810  N   GLY   493     -10.558 -44.690  -3.108  1.00 45.07           N  
ATOM   3811  CA  GLY   493     -10.375 -43.274  -3.382  1.00 45.07           C  
ATOM   3812  C   GLY   493      -9.229 -42.993  -4.335  1.00 45.07           C  
ATOM   3813  O   GLY   493      -8.862 -41.836  -4.550  1.00 45.07           O  
ATOM   3814  N   GLU   494      -8.450 -43.982  -4.608  1.00 43.06           N  
ATOM   3815  CA  GLU   494      -7.337 -43.807  -5.536  1.00 43.06           C  
ATOM   3816  C   GLU   494      -7.821 -43.800  -6.983  1.00 43.06           C  
ATOM   3817  O   GLU   494      -8.825 -44.438  -7.311  1.00 43.06           O  
ATOM   3818  CB  GLU   494      -6.291 -44.907  -5.337  1.00 43.06           C  
ATOM   3819  CG  GLU   494      -5.354 -44.659  -4.164  1.00 43.06           C  
ATOM   3820  CD  GLU   494      -3.942 -44.291  -4.592  1.00 43.06           C  
ATOM   3821  OE1 GLU   494      -3.189 -43.719  -3.771  1.00 43.06           O  
ATOM   3822  OE2 GLU   494      -3.586 -44.577  -5.757  1.00 43.06           O  
ATOM   3823  N   VAL   495      -7.467 -42.848  -7.708  1.00 40.66           N  
ATOM   3824  CA  VAL   495      -7.645 -42.727  -9.151  1.00 40.66           C  
ATOM   3825  C   VAL   495      -7.242 -44.032  -9.833  1.00 40.66           C  
ATOM   3826  O   VAL   495      -6.188 -44.597  -9.532  1.00 40.66           O  
ATOM   3827  CB  VAL   495      -6.826 -41.550  -9.727  1.00 40.66           C  
ATOM   3828  CG1 VAL   495      -7.104 -41.378 -11.219  1.00 40.66           C  
ATOM   3829  CG2 VAL   495      -7.140 -40.261  -8.970  1.00 40.66           C  
ATOM   3830  N   LEU   496      -8.200 -44.925 -10.181  1.00 39.55           N  
ATOM   3831  CA  LEU   496      -7.794 -46.194 -10.776  1.00 39.55           C  
ATOM   3832  C   LEU   496      -6.514 -46.029 -11.588  1.00 39.55           C  
ATOM   3833  O   LEU   496      -6.291 -44.980 -12.197  1.00 39.55           O  
ATOM   3834  CB  LEU   496      -8.909 -46.750 -11.667  1.00 39.55           C  
ATOM   3835  CG  LEU   496     -10.103 -47.377 -10.946  1.00 39.55           C  
ATOM   3836  CD1 LEU   496     -11.310 -47.439 -11.876  1.00 39.55           C  
ATOM   3837  CD2 LEU   496      -9.747 -48.767 -10.431  1.00 39.55           C  
ATOM   3838  N   SER   497      -5.369 -46.449 -11.112  1.00 37.27           N  
ATOM   3839  CA  SER   497      -4.033 -46.671 -11.654  1.00 37.27           C  
ATOM   3840  C   SER   497      -3.994 -46.405 -13.155  1.00 37.27           C  
ATOM   3841  O   SER   497      -5.028 -46.446 -13.825  1.00 37.27           O  
ATOM   3842  CB  SER   497      -3.570 -48.100 -11.369  1.00 37.27           C  
ATOM   3843  OG  SER   497      -3.901 -48.960 -12.446  1.00 37.27           O  
ATOM   3844  N   THR   498      -3.140 -45.544 -13.647  1.00 33.85           N  
ATOM   3845  CA  THR   498      -2.537 -44.696 -14.669  1.00 33.85           C  
ATOM   3846  C   THR   498      -2.866 -45.216 -16.066  1.00 33.85           C  
ATOM   3847  O   THR   498      -3.105 -44.431 -16.986  1.00 33.85           O  
ATOM   3848  CB  THR   498      -1.009 -44.613 -14.496  1.00 33.85           C  
ATOM   3849  OG1 THR   498      -0.465 -45.939 -14.466  1.00 33.85           O  
ATOM   3850  CG2 THR   498      -0.641 -43.894 -13.202  1.00 33.85           C  
ATOM   3851  N   VAL   499      -3.142 -46.533 -16.178  1.00 30.05           N  
ATOM   3852  CA  VAL   499      -3.278 -46.875 -17.590  1.00 30.05           C  
ATOM   3853  C   VAL   499      -4.753 -46.857 -17.986  1.00 30.05           C  
ATOM   3854  O   VAL   499      -5.099 -46.442 -19.095  1.00 30.05           O  
ATOM   3855  CB  VAL   499      -2.659 -48.256 -17.902  1.00 30.05           C  
ATOM   3856  CG1 VAL   499      -2.979 -48.680 -19.334  1.00 30.05           C  
ATOM   3857  CG2 VAL   499      -1.149 -48.226 -17.675  1.00 30.05           C  
ATOM   3858  N   GLU   500      -5.602 -46.852 -16.937  1.00 33.91           N  
ATOM   3859  CA  GLU   500      -6.986 -46.757 -17.393  1.00 33.91           C  
ATOM   3860  C   GLU   500      -7.589 -45.398 -17.047  1.00 33.91           C  
ATOM   3861  O   GLU   500      -8.802 -45.205 -17.157  1.00 33.91           O  
ATOM   3862  CB  GLU   500      -7.831 -47.878 -16.782  1.00 33.91           C  
ATOM   3863  CG  GLU   500      -7.762 -49.189 -17.551  1.00 33.91           C  
ATOM   3864  CD  GLU   500      -8.778 -50.216 -17.079  1.00 33.91           C  
ATOM   3865  OE1 GLU   500      -8.884 -51.297 -17.702  1.00 33.91           O  
ATOM   3866  OE2 GLU   500      -9.475 -49.938 -16.078  1.00 33.91           O  
ATOM   3867  N   THR   501      -6.774 -44.440 -16.695  1.00 36.19           N  
ATOM   3868  CA  THR   501      -7.199 -43.046 -16.622  1.00 36.19           C  
ATOM   3869  C   THR   501      -7.058 -42.367 -17.981  1.00 36.19           C  
ATOM   3870  O   THR   501      -6.924 -41.143 -18.058  1.00 36.19           O  
ATOM   3871  CB  THR   501      -6.386 -42.269 -15.570  1.00 36.19           C  
ATOM   3872  OG1 THR   501      -5.005 -42.639 -15.672  1.00 36.19           O  
ATOM   3873  CG2 THR   501      -6.879 -42.574 -14.159  1.00 36.19           C  
ATOM   3874  N   SER   502      -6.400 -42.836 -18.926  1.00 37.38           N  
ATOM   3875  CA  SER   502      -6.898 -42.154 -20.116  1.00 37.38           C  
ATOM   3876  C   SER   502      -8.422 -42.092 -20.120  1.00 37.38           C  
ATOM   3877  O   SER   502      -9.027 -41.634 -21.091  1.00 37.38           O  
ATOM   3878  CB  SER   502      -6.404 -42.854 -21.382  1.00 37.38           C  
ATOM   3879  OG  SER   502      -6.987 -44.139 -21.506  1.00 37.38           O  
ATOM   3880  N   ALA   503      -9.067 -42.654 -19.191  1.00 38.04           N  
ATOM   3881  CA  ALA   503     -10.502 -42.474 -18.984  1.00 38.04           C  
ATOM   3882  C   ALA   503     -10.807 -41.084 -18.434  1.00 38.04           C  
ATOM   3883  O   ALA   503     -10.199 -40.651 -17.451  1.00 38.04           O  
ATOM   3884  CB  ALA   503     -11.042 -43.546 -18.041  1.00 38.04           C  
ATOM   3885  N   LYS   504     -10.881 -40.073 -19.434  1.00 47.60           N  
ATOM   3886  CA  LYS   504     -12.139 -39.379 -19.692  1.00 47.60           C  
ATOM   3887  C   LYS   504     -12.088 -37.941 -19.182  1.00 47.60           C  
ATOM   3888  O   LYS   504     -12.580 -37.646 -18.090  1.00 47.60           O  
ATOM   3889  CB  LYS   504     -13.306 -40.124 -19.042  1.00 47.60           C  
ATOM   3890  CG  LYS   504     -13.535 -41.521 -19.600  1.00 47.60           C  
ATOM   3891  CD  LYS   504     -14.854 -42.107 -19.114  1.00 47.60           C  
ATOM   3892  CE  LYS   504     -15.070 -43.518 -19.646  1.00 47.60           C  
ATOM   3893  NZ  LYS   504     -16.349 -44.108 -19.148  1.00 47.60           N  
ATOM   3894  N   THR   505     -10.920 -37.337 -19.385  1.00 53.08           N  
ATOM   3895  CA  THR   505     -10.631 -35.908 -19.443  1.00 53.08           C  
ATOM   3896  C   THR   505     -11.606 -35.197 -20.377  1.00 53.08           C  
ATOM   3897  O   THR   505     -11.817 -35.632 -21.511  1.00 53.08           O  
ATOM   3898  CB  THR   505      -9.186 -35.649 -19.911  1.00 53.08           C  
ATOM   3899  OG1 THR   505      -8.288 -36.450 -19.134  1.00 53.08           O  
ATOM   3900  CG2 THR   505      -8.810 -34.180 -19.748  1.00 53.08           C  
ATOM   3901  N   VAL   506     -12.352 -34.329 -19.838  1.00 54.71           N  
ATOM   3902  CA  VAL   506     -13.299 -33.500 -20.576  1.00 54.71           C  
ATOM   3903  C   VAL   506     -12.555 -32.368 -21.281  1.00 54.71           C  
ATOM   3904  O   VAL   506     -11.829 -31.602 -20.643  1.00 54.71           O  
ATOM   3905  CB  VAL   506     -14.391 -32.923 -19.648  1.00 54.71           C  
ATOM   3906  CG1 VAL   506     -15.374 -32.064 -20.441  1.00 54.71           C  
ATOM   3907  CG2 VAL   506     -15.125 -34.050 -18.924  1.00 54.71           C  
ATOM   3908  N   LYS   507     -12.400 -32.355 -22.600  1.00 53.60           N  
ATOM   3909  CA  LYS   507     -11.670 -31.284 -23.272  1.00 53.60           C  
ATOM   3910  C   LYS   507     -12.627 -30.242 -23.846  1.00 53.60           C  
ATOM   3911  O   LYS   507     -12.315 -29.050 -23.867  1.00 53.60           O  
ATOM   3912  CB  LYS   507     -10.785 -31.851 -24.383  1.00 53.60           C  
ATOM   3913  CG  LYS   507      -9.407 -31.211 -24.465  1.00 53.60           C  
ATOM   3914  CD  LYS   507      -8.766 -31.437 -25.828  1.00 53.60           C  
ATOM   3915  CE  LYS   507      -7.477 -30.641 -25.980  1.00 53.60           C  
ATOM   3916  NZ  LYS   507      -6.815 -30.902 -27.292  1.00 53.60           N  
ATOM   3917  N   ASN   508     -13.823 -30.593 -24.116  1.00 59.31           N  
ATOM   3918  CA  ASN   508     -14.633 -29.610 -24.828  1.00 59.31           C  
ATOM   3919  C   ASN   508     -15.972 -29.379 -24.134  1.00 59.31           C  
ATOM   3920  O   ASN   508     -17.030 -29.541 -24.746  1.00 59.31           O  
ATOM   3921  CB  ASN   508     -14.855 -30.045 -26.278  1.00 59.31           C  
ATOM   3922  CG  ASN   508     -13.606 -29.906 -27.127  1.00 59.31           C  
ATOM   3923  OD1 ASN   508     -12.675 -29.180 -26.769  1.00 59.31           O  
ATOM   3924  ND2 ASN   508     -13.577 -30.603 -28.257  1.00 59.31           N  
ATOM   3925  N   MET   509     -15.889 -29.037 -22.885  1.00 66.70           N  
ATOM   3926  CA  MET   509     -17.102 -28.735 -22.131  1.00 66.70           C  
ATOM   3927  C   MET   509     -17.493 -27.270 -22.294  1.00 66.70           C  
ATOM   3928  O   MET   509     -16.637 -26.386 -22.253  1.00 66.70           O  
ATOM   3929  CB  MET   509     -16.910 -29.063 -20.649  1.00 66.70           C  
ATOM   3930  CG  MET   509     -18.149 -28.820 -19.802  1.00 66.70           C  
ATOM   3931  SD  MET   509     -17.865 -29.173 -18.024  1.00 66.70           S  
ATOM   3932  CE  MET   509     -16.733 -27.818 -17.605  1.00 66.70           C  
ATOM   3933  N   LYS   510     -18.645 -27.089 -22.684  1.00 74.19           N  
ATOM   3934  CA  LYS   510     -19.222 -25.748 -22.675  1.00 74.19           C  
ATOM   3935  C   LYS   510     -20.298 -25.619 -21.601  1.00 74.19           C  
ATOM   3936  O   LYS   510     -21.060 -26.557 -21.363  1.00 74.19           O  
ATOM   3937  CB  LYS   510     -19.807 -25.405 -24.046  1.00 74.19           C  
ATOM   3938  CG  LYS   510     -18.768 -25.297 -25.153  1.00 74.19           C  
ATOM   3939  CD  LYS   510     -19.398 -24.869 -26.472  1.00 74.19           C  
ATOM   3940  CE  LYS   510     -18.360 -24.761 -27.580  1.00 74.19           C  
ATOM   3941  NZ  LYS   510     -18.966 -24.297 -28.864  1.00 74.19           N  
ATOM   3942  N   VAL   511     -20.324 -24.577 -21.004  1.00 77.34           N  
ATOM   3943  CA  VAL   511     -21.366 -24.235 -20.042  1.00 77.34           C  
ATOM   3944  C   VAL   511     -22.161 -23.033 -20.548  1.00 77.34           C  
ATOM   3945  O   VAL   511     -21.583 -22.000 -20.895  1.00 77.34           O  
ATOM   3946  CB  VAL   511     -20.774 -23.933 -18.647  1.00 77.34           C  
ATOM   3947  CG1 VAL   511     -21.877 -23.541 -17.666  1.00 77.34           C  
ATOM   3948  CG2 VAL   511     -19.995 -25.139 -18.126  1.00 77.34           C  
ATOM   3949  N   TYR   512     -23.382 -23.191 -20.758  1.00 79.61           N  
ATOM   3950  CA  TYR   512     -24.300 -22.143 -21.188  1.00 79.61           C  
ATOM   3951  C   TYR   512     -25.075 -21.577 -20.003  1.00 79.61           C  
ATOM   3952  O   TYR   512     -25.672 -22.328 -19.228  1.00 79.61           O  
ATOM   3953  CB  TYR   512     -25.275 -22.680 -22.240  1.00 79.61           C  
ATOM   3954  CG  TYR   512     -24.600 -23.167 -23.500  1.00 79.61           C  
ATOM   3955  CD1 TYR   512     -24.556 -22.372 -24.642  1.00 79.61           C  
ATOM   3956  CD2 TYR   512     -24.006 -24.424 -23.550  1.00 79.61           C  
ATOM   3957  CE1 TYR   512     -23.937 -22.817 -25.806  1.00 79.61           C  
ATOM   3958  CE2 TYR   512     -23.385 -24.880 -24.708  1.00 79.61           C  
ATOM   3959  CZ  TYR   512     -23.355 -24.071 -25.829  1.00 79.61           C  
ATOM   3960  OH  TYR   512     -22.741 -24.517 -26.978  1.00 79.61           O  
ATOM   3961  N   ILE   513     -25.073 -20.366 -19.854  1.00 81.74           N  
ATOM   3962  CA  ILE   513     -25.792 -19.698 -18.774  1.00 81.74           C  
ATOM   3963  C   ILE   513     -26.729 -18.641 -19.354  1.00 81.74           C  
ATOM   3964  O   ILE   513     -26.291 -17.746 -20.081  1.00 81.74           O  
ATOM   3965  CB  ILE   513     -24.818 -19.053 -17.762  1.00 81.74           C  
ATOM   3966  CG1 ILE   513     -23.838 -20.100 -17.222  1.00 81.74           C  
ATOM   3967  CG2 ILE   513     -25.590 -18.387 -16.619  1.00 81.74           C  
ATOM   3968  CD1 ILE   513     -22.636 -19.509 -16.498  1.00 81.74           C  
ATOM   3969  N   LYS   514     -27.936 -18.726 -19.060  1.00 79.65           N  
ATOM   3970  CA  LYS   514     -28.912 -17.694 -19.399  1.00 79.65           C  
ATOM   3971  C   LYS   514     -29.323 -16.900 -18.163  1.00 79.65           C  
ATOM   3972  O   LYS   514     -29.768 -17.476 -17.168  1.00 79.65           O  
ATOM   3973  CB  LYS   514     -30.144 -18.315 -20.058  1.00 79.65           C  
ATOM   3974  CG  LYS   514     -31.127 -17.296 -20.616  1.00 79.65           C  
ATOM   3975  CD  LYS   514     -32.280 -17.974 -21.345  1.00 79.65           C  
ATOM   3976  CE  LYS   514     -33.231 -16.955 -21.959  1.00 79.65           C  
ATOM   3977  NZ  LYS   514     -34.358 -17.614 -22.683  1.00 79.65           N  
ATOM   3978  N   THR   515     -29.088 -15.656 -18.189  1.00 79.84           N  
ATOM   3979  CA  THR   515     -29.523 -14.755 -17.128  1.00 79.84           C  
ATOM   3980  C   THR   515     -30.533 -13.741 -17.658  1.00 79.84           C  
ATOM   3981  O   THR   515     -30.536 -13.427 -18.850  1.00 79.84           O  
ATOM   3982  CB  THR   515     -28.328 -14.013 -16.501  1.00 79.84           C  
ATOM   3983  OG1 THR   515     -27.670 -13.239 -17.512  1.00 79.84           O  
ATOM   3984  CG2 THR   515     -27.328 -14.993 -15.896  1.00 79.84           C  
ATOM   3985  N   ASP   516     -31.599 -13.294 -16.941  1.00 77.57           N  
ATOM   3986  CA  ASP   516     -32.606 -12.295 -17.286  1.00 77.57           C  
ATOM   3987  C   ASP   516     -32.175 -10.901 -16.835  1.00 77.57           C  
ATOM   3988  O   ASP   516     -32.331 -10.546 -15.665  1.00 77.57           O  
ATOM   3989  CB  ASP   516     -33.956 -12.656 -16.662  1.00 77.57           C  
ATOM   3990  CG  ASP   516     -35.099 -11.808 -17.191  1.00 77.57           C  
ATOM   3991  OD1 ASP   516     -34.920 -11.112 -18.213  1.00 77.57           O  
ATOM   3992  OD2 ASP   516     -36.188 -11.833 -16.577  1.00 77.57           O  
ATOM   3993  N   GLY   517     -31.700 -10.037 -17.812  1.00 76.63           N  
ATOM   3994  CA  GLY   517     -31.380  -8.641 -17.562  1.00 76.63           C  
ATOM   3995  C   GLY   517     -30.079  -8.454 -16.804  1.00 76.63           C  
ATOM   3996  O   GLY   517     -29.835  -7.389 -16.232  1.00 76.63           O  
ATOM   3997  N   ILE   518     -29.377  -9.500 -16.583  1.00 80.57           N  
ATOM   3998  CA  ILE   518     -28.112  -9.420 -15.860  1.00 80.57           C  
ATOM   3999  C   ILE   518     -26.966  -9.838 -16.778  1.00 80.57           C  
ATOM   4000  O   ILE   518     -26.979 -10.938 -17.336  1.00 80.57           O  
ATOM   4001  CB  ILE   518     -28.130 -10.299 -14.590  1.00 80.57           C  
ATOM   4002  CG1 ILE   518     -29.274  -9.874 -13.662  1.00 80.57           C  
ATOM   4003  CG2 ILE   518     -26.783 -10.230 -13.866  1.00 80.57           C  
ATOM   4004  CD1 ILE   518     -29.529 -10.838 -12.511  1.00 80.57           C  
ATOM   4005  N   ALA   519     -26.050  -9.017 -16.971  1.00 84.13           N  
ATOM   4006  CA  ALA   519     -24.913  -9.271 -17.851  1.00 84.13           C  
ATOM   4007  C   ALA   519     -23.747  -9.883 -17.079  1.00 84.13           C  
ATOM   4008  O   ALA   519     -23.449  -9.464 -15.958  1.00 84.13           O  
ATOM   4009  CB  ALA   519     -24.472  -7.981 -18.539  1.00 84.13           C  
ATOM   4010  N   ILE   520     -23.150 -10.919 -17.603  1.00 82.20           N  
ATOM   4011  CA  ILE   520     -21.851 -11.398 -17.142  1.00 82.20           C  
ATOM   4012  C   ILE   520     -20.740 -10.555 -17.764  1.00 82.20           C  
ATOM   4013  O   ILE   520     -20.598 -10.510 -18.988  1.00 82.20           O  
ATOM   4014  CB  ILE   520     -21.646 -12.891 -17.483  1.00 82.20           C  
ATOM   4015  CG1 ILE   520     -22.704 -13.750 -16.780  1.00 82.20           C  
ATOM   4016  CG2 ILE   520     -20.233 -13.343 -17.103  1.00 82.20           C  
ATOM   4017  CD1 ILE   520     -22.603 -15.236 -17.093  1.00 82.20           C  
ATOM   4018  N   THR   521     -20.001  -9.815 -16.962  1.00 78.41           N  
ATOM   4019  CA  THR   521     -19.082  -8.775 -17.409  1.00 78.41           C  
ATOM   4020  C   THR   521     -17.645  -9.290 -17.419  1.00 78.41           C  
ATOM   4021  O   THR   521     -16.742  -8.617 -17.920  1.00 78.41           O  
ATOM   4022  CB  THR   521     -19.175  -7.525 -16.514  1.00 78.41           C  
ATOM   4023  OG1 THR   521     -18.946  -7.902 -15.151  1.00 78.41           O  
ATOM   4024  CG2 THR   521     -20.548  -6.870 -16.625  1.00 78.41           C  
ATOM   4025  N   GLY   522     -17.417 -10.436 -16.795  1.00 69.49           N  
ATOM   4026  CA  GLY   522     -16.069 -10.983 -16.776  1.00 69.49           C  
ATOM   4027  C   GLY   522     -15.988 -12.348 -16.121  1.00 69.49           C  
ATOM   4028  O   GLY   522     -16.968 -12.827 -15.548  1.00 69.49           O  
ATOM   4029  N   SER   523     -14.921 -13.068 -16.314  1.00 69.33           N  
ATOM   4030  CA  SER   523     -14.722 -14.377 -15.701  1.00 69.33           C  
ATOM   4031  C   SER   523     -13.298 -14.532 -15.177  1.00 69.33           C  
ATOM   4032  O   SER   523     -12.374 -13.889 -15.678  1.00 69.33           O  
ATOM   4033  CB  SER   523     -15.030 -15.491 -16.702  1.00 69.33           C  
ATOM   4034  OG  SER   523     -14.083 -15.496 -17.756  1.00 69.33           O  
ATOM   4035  N   GLN   524     -13.075 -15.266 -14.112  1.00 60.46           N  
ATOM   4036  CA  GLN   524     -11.780 -15.699 -13.597  1.00 60.46           C  
ATOM   4037  C   GLN   524     -11.323 -16.989 -14.273  1.00 60.46           C  
ATOM   4038  O   GLN   524     -12.147 -17.770 -14.753  1.00 60.46           O  
ATOM   4039  CB  GLN   524     -11.843 -15.895 -12.081  1.00 60.46           C  
ATOM   4040  CG  GLN   524     -11.991 -14.596 -11.299  1.00 60.46           C  
ATOM   4041  CD  GLN   524     -11.863 -14.796  -9.801  1.00 60.46           C  
ATOM   4042  OE1 GLN   524     -11.859 -15.930  -9.310  1.00 60.46           O  
ATOM   4043  NE2 GLN   524     -11.759 -13.696  -9.063  1.00 60.46           N  
ATOM   4044  N   TYR   525     -10.093 -17.104 -14.513  1.00 54.61           N  
ATOM   4045  CA  TYR   525      -9.497 -18.406 -14.795  1.00 54.61           C  
ATOM   4046  C   TYR   525      -9.828 -19.407 -13.695  1.00 54.61           C  
ATOM   4047  O   TYR   525      -9.798 -19.068 -12.510  1.00 54.61           O  
ATOM   4048  CB  TYR   525      -7.978 -18.280 -14.948  1.00 54.61           C  
ATOM   4049  CG  TYR   525      -7.300 -19.569 -15.345  1.00 54.61           C  
ATOM   4050  CD1 TYR   525      -6.735 -20.406 -14.385  1.00 54.61           C  
ATOM   4051  CD2 TYR   525      -7.221 -19.952 -16.679  1.00 54.61           C  
ATOM   4052  CE1 TYR   525      -6.107 -21.593 -14.745  1.00 54.61           C  
ATOM   4053  CE2 TYR   525      -6.596 -21.138 -17.051  1.00 54.61           C  
ATOM   4054  CZ  TYR   525      -6.043 -21.950 -16.079  1.00 54.61           C  
ATOM   4055  OH  TYR   525      -5.423 -23.125 -16.442  1.00 54.61           O  
ATOM   4056  N   PRO   526     -10.208 -20.576 -13.979  1.00 57.98           N  
ATOM   4057  CA  PRO   526     -10.058 -21.125 -15.329  1.00 57.98           C  
ATOM   4058  C   PRO   526     -11.299 -20.913 -16.193  1.00 57.98           C  
ATOM   4059  O   PRO   526     -11.501 -21.631 -17.176  1.00 57.98           O  
ATOM   4060  CB  PRO   526      -9.815 -22.616 -15.078  1.00 57.98           C  
ATOM   4061  CG  PRO   526     -10.575 -22.922 -13.828  1.00 57.98           C  
ATOM   4062  CD  PRO   526     -10.575 -21.697 -12.959  1.00 57.98           C  
ATOM   4063  N   ALA   527     -12.165 -20.030 -15.798  1.00 56.54           N  
ATOM   4064  CA  ALA   527     -13.199 -19.805 -16.805  1.00 56.54           C  
ATOM   4065  C   ALA   527     -12.614 -19.156 -18.056  1.00 56.54           C  
ATOM   4066  O   ALA   527     -11.506 -18.614 -18.022  1.00 56.54           O  
ATOM   4067  CB  ALA   527     -14.318 -18.939 -16.233  1.00 56.54           C  
ATOM   4068  N   GLY   528     -12.490 -19.935 -19.140  1.00 57.14           N  
ATOM   4069  CA  GLY   528     -12.098 -19.430 -20.447  1.00 57.14           C  
ATOM   4070  C   GLY   528     -12.891 -18.210 -20.877  1.00 57.14           C  
ATOM   4071  O   GLY   528     -13.701 -17.687 -20.109  1.00 57.14           O  
ATOM   4072  N   PRO   529     -12.583 -17.482 -21.871  1.00 62.82           N  
ATOM   4073  CA  PRO   529     -13.431 -16.327 -22.175  1.00 62.82           C  
ATOM   4074  C   PRO   529     -14.916 -16.679 -22.212  1.00 62.82           C  
ATOM   4075  O   PRO   529     -15.277 -17.815 -22.533  1.00 62.82           O  
ATOM   4076  CB  PRO   529     -12.940 -15.884 -23.556  1.00 62.82           C  
ATOM   4077  CG  PRO   529     -12.170 -17.052 -24.081  1.00 62.82           C  
ATOM   4078  CD  PRO   529     -11.840 -17.961 -22.932  1.00 62.82           C  
ATOM   4079  N   VAL   530     -15.751 -15.869 -21.531  1.00 78.04           N  
ATOM   4080  CA  VAL   530     -17.206 -15.958 -21.597  1.00 78.04           C  
ATOM   4081  C   VAL   530     -17.721 -15.142 -22.780  1.00 78.04           C  
ATOM   4082  O   VAL   530     -17.405 -13.957 -22.910  1.00 78.04           O  
ATOM   4083  CB  VAL   530     -17.865 -15.470 -20.286  1.00 78.04           C  
ATOM   4084  CG1 VAL   530     -19.381 -15.644 -20.347  1.00 78.04           C  
ATOM   4085  CG2 VAL   530     -17.286 -16.220 -19.088  1.00 78.04           C  
ATOM   4086  N   THR   531     -18.213 -15.794 -23.706  1.00 80.95           N  
ATOM   4087  CA  THR   531     -18.769 -15.157 -24.895  1.00 80.95           C  
ATOM   4088  C   THR   531     -20.294 -15.206 -24.872  1.00 80.95           C  
ATOM   4089  O   THR   531     -20.883 -16.087 -24.242  1.00 80.95           O  
ATOM   4090  CB  THR   531     -18.251 -15.828 -26.181  1.00 80.95           C  
ATOM   4091  OG1 THR   531     -18.522 -17.234 -26.122  1.00 80.95           O  
ATOM   4092  CG2 THR   531     -16.750 -15.618 -26.344  1.00 80.95           C  
ATOM   4093  N   LYS   532     -20.972 -14.224 -25.512  1.00 83.73           N  
ATOM   4094  CA  LYS   532     -22.424 -14.183 -25.664  1.00 83.73           C  
ATOM   4095  C   LYS   532     -22.853 -14.782 -27.001  1.00 83.73           C  
ATOM   4096  O   LYS   532     -22.388 -14.351 -28.058  1.00 83.73           O  
ATOM   4097  CB  LYS   532     -22.936 -12.747 -25.545  1.00 83.73           C  
ATOM   4098  CG  LYS   532     -24.437 -12.643 -25.315  1.00 83.73           C  
ATOM   4099  CD  LYS   532     -24.826 -11.271 -24.778  1.00 83.73           C  
ATOM   4100  CE  LYS   532     -26.307 -11.205 -24.433  1.00 83.73           C  
ATOM   4101  NZ  LYS   532     -26.705  -9.847 -23.957  1.00 83.73           N  
ATOM   4102  N   GLU   533     -23.552 -15.902 -26.917  1.00 81.96           N  
ATOM   4103  CA  GLU   533     -24.169 -16.562 -28.064  1.00 81.96           C  
ATOM   4104  C   GLU   533     -25.691 -16.548 -27.956  1.00 81.96           C  
ATOM   4105  O   GLU   533     -26.281 -17.424 -27.321  1.00 81.96           O  
ATOM   4106  CB  GLU   533     -23.664 -18.002 -28.191  1.00 81.96           C  
ATOM   4107  CG  GLU   533     -22.152 -18.114 -28.329  1.00 81.96           C  
ATOM   4108  CD  GLU   533     -21.662 -19.550 -28.418  1.00 81.96           C  
ATOM   4109  OE1 GLU   533     -20.450 -19.791 -28.223  1.00 81.96           O  
ATOM   4110  OE2 GLU   533     -22.498 -20.442 -28.685  1.00 81.96           O  
ATOM   4111  N   GLY   534     -26.278 -15.608 -28.721  1.00 83.25           N  
ATOM   4112  CA  GLY   534     -27.706 -15.390 -28.551  1.00 83.25           C  
ATOM   4113  C   GLY   534     -28.083 -14.973 -27.142  1.00 83.25           C  
ATOM   4114  O   GLY   534     -27.617 -13.945 -26.648  1.00 83.25           O  
ATOM   4115  N   ASP   535     -28.888 -15.866 -26.494  1.00 79.54           N  
ATOM   4116  CA  ASP   535     -29.376 -15.522 -25.162  1.00 79.54           C  
ATOM   4117  C   ASP   535     -28.483 -16.123 -24.078  1.00 79.54           C  
ATOM   4118  O   ASP   535     -28.784 -16.013 -22.888  1.00 79.54           O  
ATOM   4119  CB  ASP   535     -30.818 -15.997 -24.979  1.00 79.54           C  
ATOM   4120  CG  ASP   535     -31.810 -15.225 -25.831  1.00 79.54           C  
ATOM   4121  OD1 ASP   535     -31.551 -14.045 -26.150  1.00 79.54           O  
ATOM   4122  OD2 ASP   535     -32.861 -15.801 -26.185  1.00 79.54           O  
ATOM   4123  N   TYR   536     -27.413 -16.783 -24.485  1.00 82.05           N  
ATOM   4124  CA  TYR   536     -26.598 -17.504 -23.514  1.00 82.05           C  
ATOM   4125  C   TYR   536     -25.216 -16.874 -23.387  1.00 82.05           C  
ATOM   4126  O   TYR   536     -24.668 -16.363 -24.366  1.00 82.05           O  
ATOM   4127  CB  TYR   536     -26.466 -18.977 -23.911  1.00 82.05           C  
ATOM   4128  CG  TYR   536     -27.765 -19.743 -23.844  1.00 82.05           C  
ATOM   4129  CD1 TYR   536     -28.145 -20.409 -22.681  1.00 82.05           C  
ATOM   4130  CD2 TYR   536     -28.615 -19.803 -24.944  1.00 82.05           C  
ATOM   4131  CE1 TYR   536     -29.340 -21.118 -22.616  1.00 82.05           C  
ATOM   4132  CE2 TYR   536     -29.813 -20.508 -24.890  1.00 82.05           C  
ATOM   4133  CZ  TYR   536     -30.166 -21.161 -23.724  1.00 82.05           C  
ATOM   4134  OH  TYR   536     -31.351 -21.861 -23.665  1.00 82.05           O  
ATOM   4135  N   TYR   537     -24.716 -16.952 -22.269  1.00 85.53           N  
ATOM   4136  CA  TYR   537     -23.283 -16.814 -22.032  1.00 85.53           C  
ATOM   4137  C   TYR   537     -22.597 -18.175 -22.035  1.00 85.53           C  
ATOM   4138  O   TYR   537     -23.033 -19.098 -21.343  1.00 85.53           O  
ATOM   4139  CB  TYR   537     -23.024 -16.101 -20.702  1.00 85.53           C  
ATOM   4140  CG  TYR   537     -23.486 -14.664 -20.683  1.00 85.53           C  
ATOM   4141  CD1 TYR   537     -22.676 -13.645 -21.178  1.00 85.53           C  
ATOM   4142  CD2 TYR   537     -24.733 -14.322 -20.170  1.00 85.53           C  
ATOM   4143  CE1 TYR   537     -23.096 -12.319 -21.162  1.00 85.53           C  
ATOM   4144  CE2 TYR   537     -25.164 -12.999 -20.149  1.00 85.53           C  
ATOM   4145  CZ  TYR   537     -24.340 -12.007 -20.646  1.00 85.53           C  
ATOM   4146  OH  TYR   537     -24.761 -10.696 -20.627  1.00 85.53           O  
ATOM   4147  N   VAL   538     -21.640 -18.299 -22.791  1.00 82.50           N  
ATOM   4148  CA  VAL   538     -21.027 -19.602 -23.022  1.00 82.50           C  
ATOM   4149  C   VAL   538     -19.597 -19.603 -22.487  1.00 82.50           C  
ATOM   4150  O   VAL   538     -18.800 -18.725 -22.827  1.00 82.50           O  
ATOM   4151  CB  VAL   538     -21.035 -19.976 -24.521  1.00 82.50           C  
ATOM   4152  CG1 VAL   538     -20.460 -21.375 -24.733  1.00 82.50           C  
ATOM   4153  CG2 VAL   538     -22.452 -19.886 -25.085  1.00 82.50           C  
ATOM   4154  N   ILE   539     -19.313 -20.494 -21.563  1.00 78.02           N  
ATOM   4155  CA  ILE   539     -17.947 -20.803 -21.154  1.00 78.02           C  
ATOM   4156  C   ILE   539     -17.443 -22.024 -21.921  1.00 78.02           C  
ATOM   4157  O   ILE   539     -17.976 -23.126 -21.766  1.00 78.02           O  
ATOM   4158  CB  ILE   539     -17.855 -21.051 -19.632  1.00 78.02           C  
ATOM   4159  CG1 ILE   539     -18.492 -19.889 -18.862  1.00 78.02           C  
ATOM   4160  CG2 ILE   539     -16.399 -21.257 -19.205  1.00 78.02           C  
ATOM   4161  CD1 ILE   539     -18.739 -20.183 -17.389  1.00 78.02           C  
ATOM   4162  N   ASP   540     -16.502 -21.790 -22.716  1.00 72.00           N  
ATOM   4163  CA  ASP   540     -15.922 -22.845 -23.541  1.00 72.00           C  
ATOM   4164  C   ASP   540     -14.591 -23.323 -22.965  1.00 72.00           C  
ATOM   4165  O   ASP   540     -13.568 -22.650 -23.109  1.00 72.00           O  
ATOM   4166  CB  ASP   540     -15.728 -22.358 -24.978  1.00 72.00           C  
ATOM   4167  CG  ASP   540     -15.333 -23.470 -25.933  1.00 72.00           C  
ATOM   4168  OD1 ASP   540     -14.901 -24.548 -25.470  1.00 72.00           O  
ATOM   4169  OD2 ASP   540     -15.453 -23.267 -27.161  1.00 72.00           O  
ATOM   4170  N   PHE   541     -14.631 -24.421 -22.387  1.00 65.86           N  
ATOM   4171  CA  PHE   541     -13.426 -24.902 -21.722  1.00 65.86           C  
ATOM   4172  C   PHE   541     -12.429 -25.449 -22.736  1.00 65.86           C  
ATOM   4173  O   PHE   541     -11.289 -25.763 -22.387  1.00 65.86           O  
ATOM   4174  CB  PHE   541     -13.773 -25.982 -20.692  1.00 65.86           C  
ATOM   4175  CG  PHE   541     -14.339 -25.437 -19.409  1.00 65.86           C  
ATOM   4176  CD1 PHE   541     -13.506 -25.126 -18.341  1.00 65.86           C  
ATOM   4177  CD2 PHE   541     -15.706 -25.235 -19.270  1.00 65.86           C  
ATOM   4178  CE1 PHE   541     -14.028 -24.622 -17.153  1.00 65.86           C  
ATOM   4179  CE2 PHE   541     -16.234 -24.731 -18.085  1.00 65.86           C  
ATOM   4180  CZ  PHE   541     -15.394 -24.427 -17.027  1.00 65.86           C  
ATOM   4181  N   GLY   542     -12.911 -25.754 -23.938  1.00 59.09           N  
ATOM   4182  CA  GLY   542     -11.966 -26.111 -24.983  1.00 59.09           C  
ATOM   4183  C   GLY   542     -11.035 -24.975 -25.360  1.00 59.09           C  
ATOM   4184  O   GLY   542     -10.000 -25.196 -25.992  1.00 59.09           O  
ATOM   4185  N   LYS   543     -11.426 -23.755 -25.039  1.00 60.04           N  
ATOM   4186  CA  LYS   543     -10.599 -22.596 -25.361  1.00 60.04           C  
ATOM   4187  C   LYS   543      -9.667 -22.247 -24.204  1.00 60.04           C  
ATOM   4188  O   LYS   543      -8.967 -21.233 -24.248  1.00 60.04           O  
ATOM   4189  CB  LYS   543     -11.474 -21.391 -25.710  1.00 60.04           C  
ATOM   4190  CG  LYS   543     -12.233 -21.536 -27.021  1.00 60.04           C  
ATOM   4191  CD  LYS   543     -12.855 -20.216 -27.457  1.00 60.04           C  
ATOM   4192  CE  LYS   543     -13.600 -20.356 -28.777  1.00 60.04           C  
ATOM   4193  NZ  LYS   543     -14.250 -19.075 -29.185  1.00 60.04           N  
ATOM   4194  N   ILE   544      -9.746 -22.951 -23.186  1.00 54.21           N  
ATOM   4195  CA  ILE   544      -8.744 -22.746 -22.146  1.00 54.21           C  
ATOM   4196  C   ILE   544      -7.430 -23.405 -22.558  1.00 54.21           C  
ATOM   4197  O   ILE   544      -7.405 -24.585 -22.915  1.00 54.21           O  
ATOM   4198  CB  ILE   544      -9.219 -23.303 -20.786  1.00 54.21           C  
ATOM   4199  CG1 ILE   544     -10.576 -22.698 -20.405  1.00 54.21           C  
ATOM   4200  CG2 ILE   544      -8.176 -23.035 -19.698  1.00 54.21           C  
ATOM   4201  CD1 ILE   544     -11.130 -23.204 -19.080  1.00 54.21           C  
ATOM   4202  N   SER   545      -6.613 -22.797 -23.198  1.00 42.57           N  
ATOM   4203  CA  SER   545      -5.338 -23.312 -23.686  1.00 42.57           C  
ATOM   4204  C   SER   545      -4.557 -24.001 -22.572  1.00 42.57           C  
ATOM   4205  O   SER   545      -3.686 -24.831 -22.839  1.00 42.57           O  
ATOM   4206  CB  SER   545      -4.498 -22.183 -24.285  1.00 42.57           C  
ATOM   4207  OG  SER   545      -3.707 -21.560 -23.288  1.00 42.57           O  
ATOM   4208  N   ASP   546      -5.094 -24.331 -21.397  1.00 40.73           N  
ATOM   4209  CA  ASP   546      -3.985 -25.054 -20.782  1.00 40.73           C  
ATOM   4210  C   ASP   546      -4.486 -26.256 -19.986  1.00 40.73           C  
ATOM   4211  O   ASP   546      -3.746 -26.828 -19.182  1.00 40.73           O  
ATOM   4212  CB  ASP   546      -3.175 -24.124 -19.877  1.00 40.73           C  
ATOM   4213  CG  ASP   546      -1.719 -24.008 -20.295  1.00 40.73           C  
ATOM   4214  OD1 ASP   546      -1.317 -24.656 -21.286  1.00 40.73           O  
ATOM   4215  OD2 ASP   546      -0.968 -23.266 -19.626  1.00 40.73           O  
ATOM   4216  N   GLY   547      -5.172 -27.270 -20.581  1.00 39.65           N  
ATOM   4217  CA  GLY   547      -4.907 -28.653 -20.217  1.00 39.65           C  
ATOM   4218  C   GLY   547      -5.412 -29.014 -18.833  1.00 39.65           C  
ATOM   4219  O   GLY   547      -4.935 -29.972 -18.222  1.00 39.65           O  
ATOM   4220  N   LYS   548      -5.553 -28.279 -17.759  1.00 45.63           N  
ATOM   4221  CA  LYS   548      -6.173 -28.929 -16.608  1.00 45.63           C  
ATOM   4222  C   LYS   548      -7.413 -29.716 -17.023  1.00 45.63           C  
ATOM   4223  O   LYS   548      -8.352 -29.151 -17.587  1.00 45.63           O  
ATOM   4224  CB  LYS   548      -6.539 -27.898 -15.541  1.00 45.63           C  
ATOM   4225  CG  LYS   548      -5.345 -27.357 -14.767  1.00 45.63           C  
ATOM   4226  CD  LYS   548      -5.761 -26.814 -13.406  1.00 45.63           C  
ATOM   4227  CE  LYS   548      -4.575 -26.231 -12.649  1.00 45.63           C  
ATOM   4228  NZ  LYS   548      -4.971 -25.727 -11.301  1.00 45.63           N  
ATOM   4229  N   LEU   549      -7.053 -30.804 -17.772  1.00 51.29           N  
ATOM   4230  CA  LEU   549      -8.015 -31.835 -18.144  1.00 51.29           C  
ATOM   4231  C   LEU   549      -8.912 -32.193 -16.964  1.00 51.29           C  
ATOM   4232  O   LEU   549      -8.457 -32.217 -15.818  1.00 51.29           O  
ATOM   4233  CB  LEU   549      -7.291 -33.087 -18.647  1.00 51.29           C  
ATOM   4234  CG  LEU   549      -6.472 -32.927 -19.929  1.00 51.29           C  
ATOM   4235  CD1 LEU   549      -5.463 -34.063 -20.059  1.00 51.29           C  
ATOM   4236  CD2 LEU   549      -7.388 -32.876 -21.147  1.00 51.29           C  
ATOM   4237  N   MET   550     -10.065 -31.542 -16.920  1.00 60.00           N  
ATOM   4238  CA  MET   550     -10.980 -31.931 -15.850  1.00 60.00           C  
ATOM   4239  C   MET   550     -11.029 -33.448 -15.701  1.00 60.00           C  
ATOM   4240  O   MET   550     -11.941 -34.097 -16.216  1.00 60.00           O  
ATOM   4241  CB  MET   550     -12.384 -31.386 -16.118  1.00 60.00           C  
ATOM   4242  CG  MET   550     -13.305 -31.445 -14.910  1.00 60.00           C  
ATOM   4243  SD  MET   550     -14.943 -30.685 -15.238  1.00 60.00           S  
ATOM   4244  CE  MET   550     -14.540 -28.934 -14.986  1.00 60.00           C  
ATOM   4245  N   LYS   551     -10.074 -34.011 -15.053  1.00 59.53           N  
ATOM   4246  CA  LYS   551     -10.049 -35.432 -14.718  1.00 59.53           C  
ATOM   4247  C   LYS   551     -11.142 -35.778 -13.711  1.00 59.53           C  
ATOM   4248  O   LYS   551     -11.772 -34.886 -13.139  1.00 59.53           O  
ATOM   4249  CB  LYS   551      -8.680 -35.828 -14.163  1.00 59.53           C  
ATOM   4250  CG  LYS   551      -7.526 -35.575 -15.122  1.00 59.53           C  
ATOM   4251  CD  LYS   551      -6.187 -35.943 -14.495  1.00 59.53           C  
ATOM   4252  CE  LYS   551      -5.025 -35.603 -15.418  1.00 59.53           C  
ATOM   4253  NZ  LYS   551      -3.708 -35.937 -14.796  1.00 59.53           N  
ATOM   4254  N   ALA   552     -11.407 -37.154 -13.614  1.00 62.51           N  
ATOM   4255  CA  ALA   552     -12.359 -37.652 -12.625  1.00 62.51           C  
ATOM   4256  C   ALA   552     -11.996 -37.170 -11.223  1.00 62.51           C  
ATOM   4257  O   ALA   552     -10.832 -37.231 -10.821  1.00 62.51           O  
ATOM   4258  CB  ALA   552     -12.416 -39.177 -12.662  1.00 62.51           C  
ATOM   4259  N   GLY   553     -12.907 -36.547 -10.578  1.00 62.36           N  
ATOM   4260  CA  GLY   553     -12.785 -36.154  -9.183  1.00 62.36           C  
ATOM   4261  C   GLY   553     -12.338 -34.715  -9.006  1.00 62.36           C  
ATOM   4262  O   GLY   553     -12.277 -34.213  -7.882  1.00 62.36           O  
ATOM   4263  N   ILE   554     -12.000 -34.057 -10.120  1.00 66.09           N  
ATOM   4264  CA  ILE   554     -11.465 -32.704 -10.008  1.00 66.09           C  
ATOM   4265  C   ILE   554     -12.612 -31.696  -9.983  1.00 66.09           C  
ATOM   4266  O   ILE   554     -13.638 -31.897 -10.637  1.00 66.09           O  
ATOM   4267  CB  ILE   554     -10.495 -32.383 -11.167  1.00 66.09           C  
ATOM   4268  CG1 ILE   554      -9.233 -33.247 -11.062  1.00 66.09           C  
ATOM   4269  CG2 ILE   554     -10.139 -30.893 -11.177  1.00 66.09           C  
ATOM   4270  CD1 ILE   554      -8.409 -32.989  -9.809  1.00 66.09           C  
ATOM   4271  N   THR   555     -12.489 -30.637  -9.228  1.00 71.80           N  
ATOM   4272  CA  THR   555     -13.421 -29.518  -9.146  1.00 71.80           C  
ATOM   4273  C   THR   555     -12.751 -28.222  -9.593  1.00 71.80           C  
ATOM   4274  O   THR   555     -11.650 -27.898  -9.143  1.00 71.80           O  
ATOM   4275  CB  THR   555     -13.968 -29.349  -7.716  1.00 71.80           C  
ATOM   4276  OG1 THR   555     -14.697 -30.526  -7.348  1.00 71.80           O  
ATOM   4277  CG2 THR   555     -14.894 -28.141  -7.620  1.00 71.80           C  
ATOM   4278  N   PHE   556     -13.326 -27.593 -10.526  1.00 71.99           N  
ATOM   4279  CA  PHE   556     -12.940 -26.225 -10.853  1.00 71.99           C  
ATOM   4280  C   PHE   556     -13.798 -25.223 -10.092  1.00 71.99           C  
ATOM   4281  O   PHE   556     -15.024 -25.350 -10.053  1.00 71.99           O  
ATOM   4282  CB  PHE   556     -13.057 -25.979 -12.361  1.00 71.99           C  
ATOM   4283  CG  PHE   556     -12.047 -26.737 -13.180  1.00 71.99           C  
ATOM   4284  CD1 PHE   556     -10.720 -26.814 -12.775  1.00 71.99           C  
ATOM   4285  CD2 PHE   556     -12.425 -27.372 -14.356  1.00 71.99           C  
ATOM   4286  CE1 PHE   556      -9.783 -27.514 -13.532  1.00 71.99           C  
ATOM   4287  CE2 PHE   556     -11.495 -28.074 -15.117  1.00 71.99           C  
ATOM   4288  CZ  PHE   556     -10.174 -28.143 -14.704  1.00 71.99           C  
ATOM   4289  N   THR   557     -13.151 -24.153  -9.494  1.00 73.50           N  
ATOM   4290  CA  THR   557     -13.879 -23.046  -8.885  1.00 73.50           C  
ATOM   4291  C   THR   557     -13.462 -21.716  -9.508  1.00 73.50           C  
ATOM   4292  O   THR   557     -12.272 -21.465  -9.709  1.00 73.50           O  
ATOM   4293  CB  THR   557     -13.649 -22.996  -7.363  1.00 73.50           C  
ATOM   4294  OG1 THR   557     -13.922 -24.287  -6.803  1.00 73.50           O  
ATOM   4295  CG2 THR   557     -14.559 -21.966  -6.703  1.00 73.50           C  
ATOM   4296  N   PHE   558     -14.505 -21.055  -9.905  1.00 73.31           N  
ATOM   4297  CA  PHE   558     -14.196 -19.733 -10.438  1.00 73.31           C  
ATOM   4298  C   PHE   558     -15.380 -18.789 -10.261  1.00 73.31           C  
ATOM   4299  O   PHE   558     -16.480 -19.223  -9.912  1.00 73.31           O  
ATOM   4300  CB  PHE   558     -13.814 -19.825 -11.918  1.00 73.31           C  
ATOM   4301  CG  PHE   558     -14.795 -20.604 -12.752  1.00 73.31           C  
ATOM   4302  CD1 PHE   558     -14.693 -21.986 -12.860  1.00 73.31           C  
ATOM   4303  CD2 PHE   558     -15.820 -19.955 -13.427  1.00 73.31           C  
ATOM   4304  CE1 PHE   558     -15.600 -22.710 -13.631  1.00 73.31           C  
ATOM   4305  CE2 PHE   558     -16.730 -20.672 -14.199  1.00 73.31           C  
ATOM   4306  CZ  PHE   558     -16.618 -22.049 -14.300  1.00 73.31           C  
ATOM   4307  N   ASP   559     -15.165 -17.491 -10.564  1.00 77.52           N  
ATOM   4308  CA  ASP   559     -16.180 -16.452 -10.420  1.00 77.52           C  
ATOM   4309  C   ASP   559     -16.515 -15.820 -11.770  1.00 77.52           C  
ATOM   4310  O   ASP   559     -15.638 -15.662 -12.622  1.00 77.52           O  
ATOM   4311  CB  ASP   559     -15.712 -15.376  -9.438  1.00 77.52           C  
ATOM   4312  CG  ASP   559     -15.562 -15.894  -8.019  1.00 77.52           C  
ATOM   4313  OD1 ASP   559     -15.980 -17.039  -7.740  1.00 77.52           O  
ATOM   4314  OD2 ASP   559     -15.024 -15.150  -7.170  1.00 77.52           O  
ATOM   4315  N   LEU   560     -17.762 -15.521 -11.906  1.00 79.79           N  
ATOM   4316  CA  LEU   560     -18.223 -14.682 -13.006  1.00 79.79           C  
ATOM   4317  C   LEU   560     -18.764 -13.354 -12.487  1.00 79.79           C  
ATOM   4318  O   LEU   560     -19.682 -13.332 -11.663  1.00 79.79           O  
ATOM   4319  CB  LEU   560     -19.303 -15.405 -13.816  1.00 79.79           C  
ATOM   4320  CG  LEU   560     -18.901 -16.742 -14.440  1.00 79.79           C  
ATOM   4321  CD1 LEU   560     -20.116 -17.426 -15.057  1.00 79.79           C  
ATOM   4322  CD2 LEU   560     -17.809 -16.538 -15.484  1.00 79.79           C  
ATOM   4323  N   ASN   561     -18.244 -12.331 -12.917  1.00 79.52           N  
ATOM   4324  CA  ASN   561     -18.686 -11.012 -12.478  1.00 79.52           C  
ATOM   4325  C   ASN   561     -19.960 -10.579 -13.197  1.00 79.52           C  
ATOM   4326  O   ASN   561     -20.103 -10.799 -14.402  1.00 79.52           O  
ATOM   4327  CB  ASN   561     -17.579  -9.977 -12.689  1.00 79.52           C  
ATOM   4328  CG  ASN   561     -16.373 -10.223 -11.805  1.00 79.52           C  
ATOM   4329  OD1 ASN   561     -16.510 -10.513 -10.614  1.00 79.52           O  
ATOM   4330  ND2 ASN   561     -15.182 -10.110 -12.382  1.00 79.52           N  
ATOM   4331  N   LEU   562     -20.799 -10.004 -12.394  1.00 82.00           N  
ATOM   4332  CA  LEU   562     -22.074  -9.530 -12.921  1.00 82.00           C  
ATOM   4333  C   LEU   562     -22.184  -8.014 -12.794  1.00 82.00           C  
ATOM   4334  O   LEU   562     -21.593  -7.418 -11.891  1.00 82.00           O  
ATOM   4335  CB  LEU   562     -23.240 -10.200 -12.189  1.00 82.00           C  
ATOM   4336  CG  LEU   562     -23.192 -11.726 -12.093  1.00 82.00           C  
ATOM   4337  CD1 LEU   562     -24.343 -12.239 -11.234  1.00 82.00           C  
ATOM   4338  CD2 LEU   562     -23.236 -12.351 -13.483  1.00 82.00           C  
ATOM   4339  N   ASP   563     -22.866  -7.438 -13.710  1.00 79.17           N  
ATOM   4340  CA  ASP   563     -23.034  -5.993 -13.589  1.00 79.17           C  
ATOM   4341  C   ASP   563     -24.074  -5.648 -12.525  1.00 79.17           C  
ATOM   4342  O   ASP   563     -24.044  -4.558 -11.951  1.00 79.17           O  
ATOM   4343  CB  ASP   563     -23.436  -5.384 -14.934  1.00 79.17           C  
ATOM   4344  CG  ASP   563     -24.780  -5.885 -15.433  1.00 79.17           C  
ATOM   4345  OD1 ASP   563     -25.171  -7.023 -15.095  1.00 79.17           O  
ATOM   4346  OD2 ASP   563     -25.453  -5.135 -16.173  1.00 79.17           O  
ATOM   4347  N   LYS   564     -24.955  -6.539 -12.293  1.00 79.41           N  
ATOM   4348  CA  LYS   564     -25.930  -6.424 -11.212  1.00 79.41           C  
ATOM   4349  C   LYS   564     -25.955  -7.687 -10.357  1.00 79.41           C  
ATOM   4350  O   LYS   564     -25.580  -8.766 -10.823  1.00 79.41           O  
ATOM   4351  CB  LYS   564     -27.324  -6.144 -11.775  1.00 79.41           C  
ATOM   4352  CG  LYS   564     -27.401  -4.901 -12.650  1.00 79.41           C  
ATOM   4353  CD  LYS   564     -28.783  -4.738 -13.269  1.00 79.41           C  
ATOM   4354  CE  LYS   564     -28.817  -3.589 -14.268  1.00 79.41           C  
ATOM   4355  NZ  LYS   564     -30.145  -3.479 -14.940  1.00 79.41           N  
ATOM   4356  N   ALA   565     -26.361  -7.509  -9.161  1.00 77.64           N  
ATOM   4357  CA  ALA   565     -26.513  -8.673  -8.292  1.00 77.64           C  
ATOM   4358  C   ALA   565     -27.758  -9.475  -8.662  1.00 77.64           C  
ATOM   4359  O   ALA   565     -28.758  -8.909  -9.111  1.00 77.64           O  
ATOM   4360  CB  ALA   565     -26.578  -8.240  -6.829  1.00 77.64           C  
ATOM   4361  N   ILE   566     -27.700 -10.747  -8.711  1.00 75.29           N  
ATOM   4362  CA  ILE   566     -28.863 -11.618  -8.849  1.00 75.29           C  
ATOM   4363  C   ILE   566     -29.567 -11.755  -7.502  1.00 75.29           C  
ATOM   4364  O   ILE   566     -29.016 -12.334  -6.562  1.00 75.29           O  
ATOM   4365  CB  ILE   566     -28.466 -13.009  -9.391  1.00 75.29           C  
ATOM   4366  CG1 ILE   566     -27.906 -12.889 -10.813  1.00 75.29           C  
ATOM   4367  CG2 ILE   566     -29.662 -13.965  -9.353  1.00 75.29           C  
ATOM   4368  CD1 ILE   566     -27.349 -14.191 -11.372  1.00 75.29           C  
ATOM   4369  N   GLU   567     -30.665 -11.122  -7.335  1.00 68.99           N  
ATOM   4370  CA  GLU   567     -31.415 -11.152  -6.082  1.00 68.99           C  
ATOM   4371  C   GLU   567     -32.484 -12.240  -6.105  1.00 68.99           C  
ATOM   4372  O   GLU   567     -32.956 -12.677  -5.053  1.00 68.99           O  
ATOM   4373  CB  GLU   567     -32.056  -9.790  -5.807  1.00 68.99           C  
ATOM   4374  CG  GLU   567     -31.050  -8.679  -5.544  1.00 68.99           C  
ATOM   4375  CD  GLU   567     -31.697  -7.380  -5.090  1.00 68.99           C  
ATOM   4376  OE1 GLU   567     -30.966  -6.449  -4.680  1.00 68.99           O  
ATOM   4377  OE2 GLU   567     -32.944  -7.292  -5.143  1.00 68.99           O  
ATOM   4378  N   ASP   568     -32.914 -12.523  -7.421  1.00 66.68           N  
ATOM   4379  CA  ASP   568     -33.944 -13.517  -7.704  1.00 66.68           C  
ATOM   4380  C   ASP   568     -33.422 -14.594  -8.653  1.00 66.68           C  
ATOM   4381  O   ASP   568     -33.116 -14.312  -9.813  1.00 66.68           O  
ATOM   4382  CB  ASP   568     -35.186 -12.849  -8.300  1.00 66.68           C  
ATOM   4383  CG  ASP   568     -36.371 -13.792  -8.410  1.00 66.68           C  
ATOM   4384  OD1 ASP   568     -36.191 -15.020  -8.256  1.00 66.68           O  
ATOM   4385  OD2 ASP   568     -37.495 -13.304  -8.655  1.00 66.68           O  
ATOM   4386  N   THR   569     -33.306 -15.833  -8.221  1.00 60.73           N  
ATOM   4387  CA  THR   569     -32.721 -16.788  -9.157  1.00 60.73           C  
ATOM   4388  C   THR   569     -33.604 -16.945 -10.391  1.00 60.73           C  
ATOM   4389  O   THR   569     -33.210 -17.589 -11.365  1.00 60.73           O  
ATOM   4390  CB  THR   569     -32.511 -18.162  -8.494  1.00 60.73           C  
ATOM   4391  OG1 THR   569     -33.765 -18.639  -7.989  1.00 60.73           O  
ATOM   4392  CG2 THR   569     -31.515 -18.070  -7.343  1.00 60.73           C  
ATOM   4393  N   ASN   570     -34.831 -16.675 -10.256  1.00 60.18           N  
ATOM   4394  CA  ASN   570     -35.487 -16.781 -11.554  1.00 60.18           C  
ATOM   4395  C   ASN   570     -34.724 -16.017 -12.632  1.00 60.18           C  
ATOM   4396  O   ASN   570     -35.018 -16.152 -13.821  1.00 60.18           O  
ATOM   4397  CB  ASN   570     -36.930 -16.279 -11.469  1.00 60.18           C  
ATOM   4398  CG  ASN   570     -37.823 -17.202 -10.663  1.00 60.18           C  
ATOM   4399  OD1 ASN   570     -37.559 -18.402 -10.555  1.00 60.18           O  
ATOM   4400  ND2 ASN   570     -38.885 -16.648 -10.089  1.00 60.18           N  
ATOM   4401  N   ASN   571     -33.688 -15.294 -12.147  1.00 60.37           N  
ATOM   4402  CA  ASN   571     -32.922 -14.571 -13.156  1.00 60.37           C  
ATOM   4403  C   ASN   571     -31.854 -15.458 -13.790  1.00 60.37           C  
ATOM   4404  O   ASN   571     -31.276 -15.103 -14.819  1.00 60.37           O  
ATOM   4405  CB  ASN   571     -32.282 -13.320 -12.552  1.00 60.37           C  
ATOM   4406  CG  ASN   571     -33.292 -12.222 -12.279  1.00 60.37           C  
ATOM   4407  OD1 ASN   571     -34.457 -12.493 -11.980  1.00 60.37           O  
ATOM   4408  ND2 ASN   571     -32.851 -10.973 -12.379  1.00 60.37           N  
ATOM   4409  N   ILE   572     -31.327 -16.422 -13.055  1.00 62.47           N  
ATOM   4410  CA  ILE   572     -30.556 -17.442 -13.758  1.00 62.47           C  
ATOM   4411  C   ILE   572     -31.497 -18.514 -14.303  1.00 62.47           C  
ATOM   4412  O   ILE   572     -32.012 -19.340 -13.545  1.00 62.47           O  
ATOM   4413  CB  ILE   572     -29.491 -18.079 -12.837  1.00 62.47           C  
ATOM   4414  CG1 ILE   572     -28.530 -17.008 -12.310  1.00 62.47           C  
ATOM   4415  CG2 ILE   572     -28.729 -19.183 -13.578  1.00 62.47           C  
ATOM   4416  CD1 ILE   572     -27.429 -17.552 -11.410  1.00 62.47           C  
ATOM   4417  N   ILE   573     -31.642 -18.488 -15.590  1.00 59.66           N  
ATOM   4418  CA  ILE   573     -32.761 -19.190 -16.208  1.00 59.66           C  
ATOM   4419  C   ILE   573     -32.361 -20.631 -16.513  1.00 59.66           C  
ATOM   4420  O   ILE   573     -33.096 -21.568 -16.192  1.00 59.66           O  
ATOM   4421  CB  ILE   573     -33.231 -18.479 -17.498  1.00 59.66           C  
ATOM   4422  CG1 ILE   573     -33.686 -17.050 -17.184  1.00 59.66           C  
ATOM   4423  CG2 ILE   573     -34.350 -19.275 -18.175  1.00 59.66           C  
ATOM   4424  CD1 ILE   573     -33.995 -16.214 -18.418  1.00 59.66           C  
ATOM   4425  N   SER   574     -31.082 -20.817 -16.865  1.00 60.24           N  
ATOM   4426  CA  SER   574     -30.679 -22.181 -17.191  1.00 60.24           C  
ATOM   4427  C   SER   574     -29.162 -22.301 -17.286  1.00 60.24           C  
ATOM   4428  O   SER   574     -28.468 -21.308 -17.515  1.00 60.24           O  
ATOM   4429  CB  SER   574     -31.317 -22.629 -18.507  1.00 60.24           C  
ATOM   4430  OG  SER   574     -30.715 -21.971 -19.608  1.00 60.24           O  
ATOM   4431  N   ILE   575     -28.643 -23.525 -16.859  1.00 62.94           N  
ATOM   4432  CA  ILE   575     -27.259 -23.936 -17.064  1.00 62.94           C  
ATOM   4433  C   ILE   575     -27.221 -25.267 -17.811  1.00 62.94           C  
ATOM   4434  O   ILE   575     -27.963 -26.194 -17.478  1.00 62.94           O  
ATOM   4435  CB  ILE   575     -26.499 -24.052 -15.724  1.00 62.94           C  
ATOM   4436  CG1 ILE   575     -26.578 -22.731 -14.950  1.00 62.94           C  
ATOM   4437  CG2 ILE   575     -25.042 -24.461 -15.962  1.00 62.94           C  
ATOM   4438  CD1 ILE   575     -26.082 -22.825 -13.513  1.00 62.94           C  
ATOM   4439  N   GLU   576     -26.470 -25.220 -18.875  1.00 60.58           N  
ATOM   4440  CA  GLU   576     -26.276 -26.459 -19.621  1.00 60.58           C  
ATOM   4441  C   GLU   576     -24.793 -26.746 -19.840  1.00 60.58           C  
ATOM   4442  O   GLU   576     -24.008 -25.828 -20.083  1.00 60.58           O  
ATOM   4443  CB  GLU   576     -27.003 -26.397 -20.967  1.00 60.58           C  
ATOM   4444  CG  GLU   576     -27.008 -27.716 -21.726  1.00 60.58           C  
ATOM   4445  CD  GLU   576     -27.728 -27.637 -23.062  1.00 60.58           C  
ATOM   4446  OE1 GLU   576     -27.628 -28.594 -23.863  1.00 60.58           O  
ATOM   4447  OE2 GLU   576     -28.397 -26.609 -23.311  1.00 60.58           O  
ATOM   4448  N   VAL   577     -24.398 -27.996 -19.578  1.00 58.77           N  
ATOM   4449  CA  VAL   577     -23.043 -28.439 -19.887  1.00 58.77           C  
ATOM   4450  C   VAL   577     -23.056 -29.314 -21.138  1.00 58.77           C  
ATOM   4451  O   VAL   577     -23.843 -30.259 -21.233  1.00 58.77           O  
ATOM   4452  CB  VAL   577     -22.414 -29.210 -18.704  1.00 58.77           C  
ATOM   4453  CG1 VAL   577     -20.978 -29.617 -19.027  1.00 58.77           C  
ATOM   4454  CG2 VAL   577     -22.461 -28.364 -17.432  1.00 58.77           C  
ATOM   4455  N   SER   578     -22.613 -28.821 -22.233  1.00 56.08           N  
ATOM   4456  CA  SER   578     -22.652 -29.647 -23.436  1.00 56.08           C  
ATOM   4457  C   SER   578     -21.262 -30.156 -23.801  1.00 56.08           C  
ATOM   4458  O   SER   578     -20.255 -29.613 -23.341  1.00 56.08           O  
ATOM   4459  CB  SER   578     -23.239 -28.859 -24.608  1.00 56.08           C  
ATOM   4460  OG  SER   578     -22.268 -27.992 -25.168  1.00 56.08           O  
ATOM   4461  N   GLN   579     -21.164 -31.158 -24.673  1.00 47.49           N  
ATOM   4462  CA  GLN   579     -20.246 -31.580 -25.726  1.00 47.49           C  
ATOM   4463  C   GLN   579     -18.954 -32.140 -25.138  1.00 47.49           C  
ATOM   4464  O   GLN   579     -18.248 -31.445 -24.404  1.00 47.49           O  
ATOM   4465  CB  GLN   579     -19.934 -30.415 -26.665  1.00 47.49           C  
ATOM   4466  CG  GLN   579     -20.939 -30.251 -27.797  1.00 47.49           C  
ATOM   4467  CD  GLN   579     -20.418 -29.377 -28.923  1.00 47.49           C  
ATOM   4468  OE1 GLN   579     -19.420 -28.668 -28.765  1.00 47.49           O  
ATOM   4469  NE2 GLN   579     -21.092 -29.419 -30.067  1.00 47.49           N  
ATOM   4470  N   ARG   580     -18.641 -33.479 -25.315  1.00 42.60           N  
ATOM   4471  CA  ARG   580     -17.518 -34.224 -24.754  1.00 42.60           C  
ATOM   4472  C   ARG   580     -16.541 -34.645 -25.846  1.00 42.60           C  
ATOM   4473  O   ARG   580     -16.943 -35.230 -26.854  1.00 42.60           O  
ATOM   4474  CB  ARG   580     -18.016 -35.454 -23.992  1.00 42.60           C  
ATOM   4475  CG  ARG   580     -18.858 -35.123 -22.771  1.00 42.60           C  
ATOM   4476  CD  ARG   580     -19.257 -36.376 -22.004  1.00 42.60           C  
ATOM   4477  NE  ARG   580     -20.229 -36.081 -20.956  1.00 42.60           N  
ATOM   4478  CZ  ARG   580     -20.698 -36.969 -20.085  1.00 42.60           C  
ATOM   4479  NH1 ARG   580     -20.292 -38.233 -20.120  1.00 42.60           N  
ATOM   4480  NH2 ARG   580     -21.580 -36.592 -19.171  1.00 42.60           N  
ATOM   4481  N   MET   581     -15.321 -34.276 -25.874  1.00 35.72           N  
ATOM   4482  CA  MET   581     -14.391 -35.207 -26.507  1.00 35.72           C  
ATOM   4483  C   MET   581     -13.351 -35.701 -25.507  1.00 35.72           C  
ATOM   4484  O   MET   581     -12.901 -34.943 -24.647  1.00 35.72           O  
ATOM   4485  CB  MET   581     -13.697 -34.548 -27.700  1.00 35.72           C  
ATOM   4486  CG  MET   581     -14.631 -34.240 -28.859  1.00 35.72           C  
ATOM   4487  SD  MET   581     -13.990 -34.861 -30.463  1.00 35.72           S  
ATOM   4488  CE  MET   581     -12.772 -33.570 -30.841  1.00 35.72           C  
ATOM   4489  N   TYR   582     -13.422 -36.874 -25.067  1.00 38.30           N  
ATOM   4490  CA  TYR   582     -12.498 -37.565 -24.175  1.00 38.30           C  
ATOM   4491  C   TYR   582     -11.131 -37.730 -24.829  1.00 38.30           C  
ATOM   4492  O   TYR   582     -11.037 -37.982 -26.032  1.00 38.30           O  
ATOM   4493  CB  TYR   582     -13.056 -38.935 -23.779  1.00 38.30           C  
ATOM   4494  CG  TYR   582     -14.377 -38.865 -23.053  1.00 38.30           C  
ATOM   4495  CD1 TYR   582     -14.435 -38.534 -21.701  1.00 38.30           C  
ATOM   4496  CD2 TYR   582     -15.570 -39.131 -23.717  1.00 38.30           C  
ATOM   4497  CE1 TYR   582     -15.650 -38.470 -21.027  1.00 38.30           C  
ATOM   4498  CE2 TYR   582     -16.791 -39.070 -23.053  1.00 38.30           C  
ATOM   4499  CZ  TYR   582     -16.821 -38.739 -21.711  1.00 38.30           C  
ATOM   4500  OH  TYR   582     -18.027 -38.678 -21.049  1.00 38.30           O  
ATOM   4501  N   GLN   583     -10.127 -37.292 -24.216  1.00 33.83           N  
ATOM   4502  CA  GLN   583      -8.822 -37.656 -24.757  1.00 33.83           C  
ATOM   4503  C   GLN   583      -8.352 -38.998 -24.204  1.00 33.83           C  
ATOM   4504  O   GLN   583      -8.613 -39.323 -23.044  1.00 33.83           O  
ATOM   4505  CB  GLN   583      -7.790 -36.570 -24.447  1.00 33.83           C  
ATOM   4506  CG  GLN   583      -6.947 -36.162 -25.647  1.00 33.83           C  
ATOM   4507  CD  GLN   583      -5.783 -35.265 -25.269  1.00 33.83           C  
ATOM   4508  OE1 GLN   583      -5.712 -34.758 -24.146  1.00 33.83           O  
ATOM   4509  NE2 GLN   583      -4.862 -35.063 -26.205  1.00 33.83           N  
ATOM   4510  N   THR   584      -7.752 -39.825 -24.983  1.00 29.46           N  
ATOM   4511  CA  THR   584      -6.732 -40.838 -24.740  1.00 29.46           C  
ATOM   4512  C   THR   584      -5.336 -40.225 -24.800  1.00 29.46           C  
ATOM   4513  O   THR   584      -5.006 -39.510 -25.749  1.00 29.46           O  
ATOM   4514  CB  THR   584      -6.834 -41.989 -25.759  1.00 29.46           C  
ATOM   4515  OG1 THR   584      -6.830 -41.447 -27.085  1.00 29.46           O  
ATOM   4516  CG2 THR   584      -8.114 -42.792 -25.554  1.00 29.46           C  
ATOM   4517  N   SER   585      -5.049 -39.392 -23.863  1.00 27.97           N  
ATOM   4518  CA  SER   585      -3.804 -38.632 -23.868  1.00 27.97           C  
ATOM   4519  C   SER   585      -2.598 -39.547 -24.054  1.00 27.97           C  
ATOM   4520  O   SER   585      -2.605 -40.692 -23.596  1.00 27.97           O  
ATOM   4521  CB  SER   585      -3.655 -37.837 -22.570  1.00 27.97           C  
ATOM   4522  OG  SER   585      -2.990 -38.606 -21.582  1.00 27.97           O  
ATOM   4523  N   PRO   586      -1.552 -39.199 -24.625  1.00 24.75           N  
ATOM   4524  CA  PRO   586      -0.137 -39.452 -24.345  1.00 24.75           C  
ATOM   4525  C   PRO   586       0.359 -38.721 -23.100  1.00 24.75           C  
ATOM   4526  O   PRO   586      -0.114 -37.623 -22.795  1.00 24.75           O  
ATOM   4527  CB  PRO   586       0.569 -38.933 -25.601  1.00 24.75           C  
ATOM   4528  CG  PRO   586      -0.525 -38.362 -26.445  1.00 24.75           C  
ATOM   4529  CD  PRO   586      -1.826 -38.527 -25.714  1.00 24.75           C  
ATOM   4530  N   GLU   587       0.135 -39.327 -21.852  1.00 25.01           N  
ATOM   4531  CA  GLU   587       0.925 -39.099 -20.645  1.00 25.01           C  
ATOM   4532  C   GLU   587       1.606 -37.734 -20.680  1.00 25.01           C  
ATOM   4533  O   GLU   587       2.433 -37.470 -21.555  1.00 25.01           O  
ATOM   4534  CB  GLU   587       1.970 -40.204 -20.469  1.00 25.01           C  
ATOM   4535  CG  GLU   587       1.378 -41.558 -20.103  1.00 25.01           C  
ATOM   4536  CD  GLU   587       2.429 -42.589 -19.725  1.00 25.01           C  
ATOM   4537  OE1 GLU   587       2.058 -43.727 -19.356  1.00 25.01           O  
ATOM   4538  OE2 GLU   587       3.634 -42.257 -19.798  1.00 25.01           O  
ATOM   4539  N   PHE   588       0.919 -36.671 -20.753  1.00 22.25           N  
ATOM   4540  CA  PHE   588       1.629 -35.449 -20.394  1.00 22.25           C  
ATOM   4541  C   PHE   588       2.025 -35.465 -18.923  1.00 22.25           C  
ATOM   4542  O   PHE   588       1.164 -35.542 -18.044  1.00 22.25           O  
ATOM   4543  CB  PHE   588       0.768 -34.218 -20.693  1.00 22.25           C  
ATOM   4544  CG  PHE   588       1.407 -33.248 -21.651  1.00 22.25           C  
ATOM   4545  CD1 PHE   588       2.183 -32.195 -21.181  1.00 22.25           C  
ATOM   4546  CD2 PHE   588       1.232 -33.390 -23.021  1.00 22.25           C  
ATOM   4547  CE1 PHE   588       2.776 -31.296 -22.064  1.00 22.25           C  
ATOM   4548  CE2 PHE   588       1.821 -32.495 -23.911  1.00 22.25           C  
ATOM   4549  CZ  PHE   588       2.592 -31.448 -23.430  1.00 22.25           C  
ATOM   4550  N   ASN   589       3.120 -36.033 -18.601  1.00 22.67           N  
ATOM   4551  CA  ASN   589       3.890 -36.151 -17.368  1.00 22.67           C  
ATOM   4552  C   ASN   589       4.121 -34.789 -16.718  1.00 22.67           C  
ATOM   4553  O   ASN   589       4.961 -34.013 -17.176  1.00 22.67           O  
ATOM   4554  CB  ASN   589       5.227 -36.845 -17.634  1.00 22.67           C  
ATOM   4555  CG  ASN   589       5.930 -37.267 -16.359  1.00 22.67           C  
ATOM   4556  OD1 ASN   589       5.431 -37.037 -15.254  1.00 22.67           O  
ATOM   4557  ND2 ASN   589       7.094 -37.890 -16.502  1.00 22.67           N  
ATOM   4558  N   ARG   590       3.346 -34.388 -15.788  1.00 20.90           N  
ATOM   4559  CA  ARG   590       3.300 -33.233 -14.898  1.00 20.90           C  
ATOM   4560  C   ARG   590       4.285 -33.392 -13.744  1.00 20.90           C  
ATOM   4561  O   ARG   590       4.834 -32.405 -13.250  1.00 20.90           O  
ATOM   4562  CB  ARG   590       1.885 -33.028 -14.354  1.00 20.90           C  
ATOM   4563  CG  ARG   590       0.971 -32.256 -15.292  1.00 20.90           C  
ATOM   4564  CD  ARG   590      -0.192 -31.616 -14.547  1.00 20.90           C  
ATOM   4565  NE  ARG   590      -1.181 -32.608 -14.135  1.00 20.90           N  
ATOM   4566  CZ  ARG   590      -2.481 -32.367 -13.993  1.00 20.90           C  
ATOM   4567  NH1 ARG   590      -2.977 -31.158 -14.227  1.00 20.90           N  
ATOM   4568  NH2 ARG   590      -3.293 -33.344 -13.613  1.00 20.90           N  
ATOM   4569  N   GLN   591       4.431 -34.624 -13.293  1.00 19.57           N  
ATOM   4570  CA  GLN   591       5.209 -34.595 -12.059  1.00 19.57           C  
ATOM   4571  C   GLN   591       6.590 -33.990 -12.294  1.00 19.57           C  
ATOM   4572  O   GLN   591       7.169 -33.381 -11.392  1.00 19.57           O  
ATOM   4573  CB  GLN   591       5.345 -36.002 -11.475  1.00 19.57           C  
ATOM   4574  CG  GLN   591       5.100 -36.071  -9.974  1.00 19.57           C  
ATOM   4575  CD  GLN   591       5.059 -37.495  -9.451  1.00 19.57           C  
ATOM   4576  OE1 GLN   591       5.295 -38.451 -10.196  1.00 19.57           O  
ATOM   4577  NE2 GLN   591       4.757 -37.646  -8.166  1.00 19.57           N  
ATOM   4578  N   THR   592       6.895 -33.788 -13.575  1.00 18.17           N  
ATOM   4579  CA  THR   592       8.256 -33.267 -13.648  1.00 18.17           C  
ATOM   4580  C   THR   592       8.252 -31.741 -13.643  1.00 18.17           C  
ATOM   4581  O   THR   592       9.140 -31.114 -13.062  1.00 18.17           O  
ATOM   4582  CB  THR   592       8.982 -33.777 -14.906  1.00 18.17           C  
ATOM   4583  OG1 THR   592       8.537 -35.106 -15.202  1.00 18.17           O  
ATOM   4584  CG2 THR   592      10.493 -33.793 -14.701  1.00 18.17           C  
ATOM   4585  N   ILE   593       7.196 -31.111 -13.902  1.00 18.38           N  
ATOM   4586  CA  ILE   593       7.604 -29.712 -13.947  1.00 18.38           C  
ATOM   4587  C   ILE   593       7.366 -29.061 -12.586  1.00 18.38           C  
ATOM   4588  O   ILE   593       8.151 -28.217 -12.148  1.00 18.38           O  
ATOM   4589  CB  ILE   593       6.850 -28.937 -15.051  1.00 18.38           C  
ATOM   4590  CG1 ILE   593       7.162 -29.533 -16.429  1.00 18.38           C  
ATOM   4591  CG2 ILE   593       7.205 -27.448 -15.004  1.00 18.38           C  
ATOM   4592  CD1 ILE   593       6.341 -28.933 -17.562  1.00 18.38           C  
ATOM   4593  N   TRP   594       6.496 -29.640 -11.886  1.00 18.56           N  
ATOM   4594  CA  TRP   594       6.311 -29.079 -10.551  1.00 18.56           C  
ATOM   4595  C   TRP   594       7.520 -29.369  -9.667  1.00 18.56           C  
ATOM   4596  O   TRP   594       7.948 -28.512  -8.889  1.00 18.56           O  
ATOM   4597  CB  TRP   594       5.043 -29.640  -9.903  1.00 18.56           C  
ATOM   4598  CG  TRP   594       3.779 -28.978 -10.365  1.00 18.56           C  
ATOM   4599  CD1 TRP   594       2.988 -29.354 -11.414  1.00 18.56           C  
ATOM   4600  CD2 TRP   594       3.164 -27.819  -9.793  1.00 18.56           C  
ATOM   4601  NE1 TRP   594       1.917 -28.499 -11.530  1.00 18.56           N  
ATOM   4602  CE2 TRP   594       2.001 -27.548 -10.548  1.00 18.56           C  
ATOM   4603  CE3 TRP   594       3.483 -26.982  -8.715  1.00 18.56           C  
ATOM   4604  CZ2 TRP   594       1.155 -26.475 -10.257  1.00 18.56           C  
ATOM   4605  CZ3 TRP   594       2.641 -25.915  -8.428  1.00 18.56           C  
ATOM   4606  CH2 TRP   594       1.491 -25.672  -9.197  1.00 18.56           C  
ATOM   4607  N   GLU   595       7.974 -30.684  -9.796  1.00 19.68           N  
ATOM   4608  CA  GLU   595       8.931 -31.067  -8.763  1.00 19.68           C  
ATOM   4609  C   GLU   595      10.304 -30.455  -9.028  1.00 19.68           C  
ATOM   4610  O   GLU   595      11.046 -30.153  -8.091  1.00 19.68           O  
ATOM   4611  CB  GLU   595       9.043 -32.590  -8.670  1.00 19.68           C  
ATOM   4612  CG  GLU   595       8.015 -33.228  -7.747  1.00 19.68           C  
ATOM   4613  CD  GLU   595       8.135 -34.742  -7.669  1.00 19.68           C  
ATOM   4614  OE1 GLU   595       7.346 -35.376  -6.933  1.00 19.68           O  
ATOM   4615  OE2 GLU   595       9.026 -35.297  -8.349  1.00 19.68           O  
ATOM   4616  N   ASN   596      10.446 -29.995 -10.210  1.00 20.05           N  
ATOM   4617  CA  ASN   596      11.849 -29.595 -10.178  1.00 20.05           C  
ATOM   4618  C   ASN   596      11.999 -28.077 -10.151  1.00 20.05           C  
ATOM   4619  O   ASN   596      13.113 -27.561 -10.049  1.00 20.05           O  
ATOM   4620  CB  ASN   596      12.602 -30.182 -11.373  1.00 20.05           C  
ATOM   4621  CG  ASN   596      13.545 -31.301 -10.978  1.00 20.05           C  
ATOM   4622  OD1 ASN   596      13.732 -31.582  -9.791  1.00 20.05           O  
ATOM   4623  ND2 ASN   596      14.146 -31.948 -11.969  1.00 20.05           N  
ATOM   4624  N   THR   597      10.982 -27.354  -9.841  1.00 24.35           N  
ATOM   4625  CA  THR   597      11.173 -25.929 -10.085  1.00 24.35           C  
ATOM   4626  C   THR   597      11.066 -25.137  -8.785  1.00 24.35           C  
ATOM   4627  O   THR   597      10.732 -23.951  -8.800  1.00 24.35           O  
ATOM   4628  CB  THR   597      10.146 -25.394 -11.101  1.00 24.35           C  
ATOM   4629  OG1 THR   597       8.823 -25.683 -10.632  1.00 24.35           O  
ATOM   4630  CG2 THR   597      10.340 -26.037 -12.470  1.00 24.35           C  
ATOM   4631  N   ASN   598      11.039 -25.847  -7.712  1.00 26.66           N  
ATOM   4632  CA  ASN   598      11.296 -25.099  -6.486  1.00 26.66           C  
ATOM   4633  C   ASN   598      12.752 -24.652  -6.397  1.00 26.66           C  
ATOM   4634  O   ASN   598      13.343 -24.661  -5.316  1.00 26.66           O  
ATOM   4635  CB  ASN   598      10.920 -25.934  -5.260  1.00 26.66           C  
ATOM   4636  CG  ASN   598       9.433 -25.898  -4.962  1.00 26.66           C  
ATOM   4637  OD1 ASN   598       8.724 -24.982  -5.387  1.00 26.66           O  
ATOM   4638  ND2 ASN   598       8.951 -26.896  -4.231  1.00 26.66           N  
ATOM   4639  N   SER   599      13.281 -24.361  -7.549  1.00 24.55           N  
ATOM   4640  CA  SER   599      14.624 -23.867  -7.262  1.00 24.55           C  
ATOM   4641  C   SER   599      14.589 -22.423  -6.771  1.00 24.55           C  
ATOM   4642  O   SER   599      14.037 -21.548  -7.441  1.00 24.55           O  
ATOM   4643  CB  SER   599      15.510 -23.971  -8.504  1.00 24.55           C  
ATOM   4644  OG  SER   599      16.847 -24.271  -8.144  1.00 24.55           O  
ATOM   4645  N   PRO   600      14.588 -22.224  -5.482  1.00 30.37           N  
ATOM   4646  CA  PRO   600      14.657 -20.828  -5.044  1.00 30.37           C  
ATOM   4647  C   PRO   600      15.647 -20.002  -5.863  1.00 30.37           C  
ATOM   4648  O   PRO   600      16.698 -20.509  -6.262  1.00 30.37           O  
ATOM   4649  CB  PRO   600      15.112 -20.937  -3.587  1.00 30.37           C  
ATOM   4650  CG  PRO   600      15.360 -22.395  -3.372  1.00 30.37           C  
ATOM   4651  CD  PRO   600      15.011 -23.129  -4.635  1.00 30.37           C  
ATOM   4652  N   ARG   601      15.163 -18.949  -6.511  1.00 31.79           N  
ATOM   4653  CA  ARG   601      15.816 -17.854  -7.220  1.00 31.79           C  
ATOM   4654  C   ARG   601      16.923 -17.235  -6.372  1.00 31.79           C  
ATOM   4655  O   ARG   601      16.720 -16.952  -5.190  1.00 31.79           O  
ATOM   4656  CB  ARG   601      14.796 -16.783  -7.613  1.00 31.79           C  
ATOM   4657  CG  ARG   601      14.245 -16.945  -9.020  1.00 31.79           C  
ATOM   4658  CD  ARG   601      13.352 -15.776  -9.414  1.00 31.79           C  
ATOM   4659  NE  ARG   601      13.266 -15.628 -10.864  1.00 31.79           N  
ATOM   4660  CZ  ARG   601      12.374 -14.871 -11.497  1.00 31.79           C  
ATOM   4661  NH1 ARG   601      11.470 -14.175 -10.817  1.00 31.79           N  
ATOM   4662  NH2 ARG   601      12.385 -14.809 -12.820  1.00 31.79           N  
ATOM   4663  N   ASN   602      18.111 -17.018  -6.796  1.00 33.90           N  
ATOM   4664  CA  ASN   602      19.066 -16.047  -6.271  1.00 33.90           C  
ATOM   4665  C   ASN   602      19.246 -14.867  -7.222  1.00 33.90           C  
ATOM   4666  O   ASN   602      19.313 -15.050  -8.439  1.00 33.90           O  
ATOM   4667  CB  ASN   602      20.413 -16.716  -5.993  1.00 33.90           C  
ATOM   4668  CG  ASN   602      20.390 -17.583  -4.749  1.00 33.90           C  
ATOM   4669  OD1 ASN   602      19.546 -17.401  -3.867  1.00 33.90           O  
ATOM   4670  ND2 ASN   602      21.315 -18.532  -4.670  1.00 33.90           N  
ATOM   4671  N   LYS   603      18.623 -13.684  -6.880  1.00 34.72           N  
ATOM   4672  CA  LYS   603      18.745 -12.348  -7.457  1.00 34.72           C  
ATOM   4673  C   LYS   603      20.000 -12.234  -8.318  1.00 34.72           C  
ATOM   4674  O   LYS   603      21.016 -12.871  -8.031  1.00 34.72           O  
ATOM   4675  CB  LYS   603      18.767 -11.288  -6.355  1.00 34.72           C  
ATOM   4676  CG  LYS   603      18.076  -9.986  -6.735  1.00 34.72           C  
ATOM   4677  CD  LYS   603      18.140  -8.968  -5.604  1.00 34.72           C  
ATOM   4678  CE  LYS   603      17.501  -7.645  -6.004  1.00 34.72           C  
ATOM   4679  NZ  LYS   603      17.520  -6.659  -4.882  1.00 34.72           N  
ATOM   4680  N   GLY   604      20.081 -11.342  -9.374  1.00 34.38           N  
ATOM   4681  CA  GLY   604      21.196 -10.479  -9.731  1.00 34.38           C  
ATOM   4682  C   GLY   604      21.758 -10.771 -11.110  1.00 34.38           C  
ATOM   4683  O   GLY   604      22.729 -10.143 -11.535  1.00 34.38           O  
ATOM   4684  N   GLU   605      20.948 -11.032 -12.138  1.00 30.11           N  
ATOM   4685  CA  GLU   605      21.806 -11.066 -13.319  1.00 30.11           C  
ATOM   4686  C   GLU   605      21.348 -10.051 -14.363  1.00 30.11           C  
ATOM   4687  O   GLU   605      22.157  -9.555 -15.150  1.00 30.11           O  
ATOM   4688  CB  GLU   605      21.830 -12.471 -13.927  1.00 30.11           C  
ATOM   4689  CG  GLU   605      22.847 -13.402 -13.283  1.00 30.11           C  
ATOM   4690  CD  GLU   605      22.972 -14.740 -13.996  1.00 30.11           C  
ATOM   4691  OE1 GLU   605      23.865 -15.540 -13.634  1.00 30.11           O  
ATOM   4692  OE2 GLU   605      22.171 -14.989 -14.925  1.00 30.11           O  
ATOM   4693  N   LEU   606      20.682  -8.985 -14.063  1.00 28.42           N  
ATOM   4694  CA  LEU   606      20.657  -7.915 -15.054  1.00 28.42           C  
ATOM   4695  C   LEU   606      20.238  -6.594 -14.417  1.00 28.42           C  
ATOM   4696  O   LEU   606      19.836  -5.662 -15.117  1.00 28.42           O  
ATOM   4697  CB  LEU   606      19.705  -8.267 -16.200  1.00 28.42           C  
ATOM   4698  CG  LEU   606      20.151  -9.397 -17.129  1.00 28.42           C  
ATOM   4699  CD1 LEU   606      18.985  -9.863 -17.994  1.00 28.42           C  
ATOM   4700  CD2 LEU   606      21.321  -8.947 -17.996  1.00 28.42           C  
ATOM   4701  N   GLU   607      20.560  -6.450 -13.187  1.00 34.17           N  
ATOM   4702  CA  GLU   607      20.333  -5.225 -12.425  1.00 34.17           C  
ATOM   4703  C   GLU   607      21.012  -4.030 -13.087  1.00 34.17           C  
ATOM   4704  O   GLU   607      22.179  -4.108 -13.476  1.00 34.17           O  
ATOM   4705  CB  GLU   607      20.835  -5.386 -10.988  1.00 34.17           C  
ATOM   4706  CG  GLU   607      19.726  -5.605  -9.969  1.00 34.17           C  
ATOM   4707  CD  GLU   607      20.236  -5.726  -8.543  1.00 34.17           C  
ATOM   4708  OE1 GLU   607      19.422  -5.984  -7.627  1.00 34.17           O  
ATOM   4709  OE2 GLU   607      21.459  -5.561  -8.339  1.00 34.17           O  
ATOM   4710  N   GLY   608      20.263  -2.961 -13.236  1.00 33.54           N  
ATOM   4711  CA  GLY   608      20.742  -1.596 -13.384  1.00 33.54           C  
ATOM   4712  C   GLY   608      20.897  -1.171 -14.831  1.00 33.54           C  
ATOM   4713  O   GLY   608      21.580  -0.188 -15.126  1.00 33.54           O  
ATOM   4714  N   LYS   609      20.255  -1.838 -15.717  1.00 31.36           N  
ATOM   4715  CA  LYS   609      20.414  -1.354 -17.086  1.00 31.36           C  
ATOM   4716  C   LYS   609      19.194  -0.553 -17.530  1.00 31.36           C  
ATOM   4717  O   LYS   609      18.082  -0.788 -17.052  1.00 31.36           O  
ATOM   4718  CB  LYS   609      20.651  -2.522 -18.044  1.00 31.36           C  
ATOM   4719  CG  LYS   609      21.967  -3.251 -17.818  1.00 31.36           C  
ATOM   4720  CD  LYS   609      22.324  -4.141 -19.001  1.00 31.36           C  
ATOM   4721  CE  LYS   609      23.620  -4.903 -18.759  1.00 31.36           C  
ATOM   4722  NZ  LYS   609      23.972  -5.780 -19.915  1.00 31.36           N  
ATOM   4723  N   PRO   610      19.286   0.529 -18.127  1.00 30.68           N  
ATOM   4724  CA  PRO   610      18.134   1.249 -18.675  1.00 30.68           C  
ATOM   4725  C   PRO   610      17.401   0.454 -19.753  1.00 30.68           C  
ATOM   4726  O   PRO   610      17.955  -0.500 -20.307  1.00 30.68           O  
ATOM   4727  CB  PRO   610      18.758   2.518 -19.262  1.00 30.68           C  
ATOM   4728  CG  PRO   610      20.233   2.309 -19.143  1.00 30.68           C  
ATOM   4729  CD  PRO   610      20.475   1.012 -18.426  1.00 30.68           C  
ATOM   4730  N   ILE   611      16.078   0.671 -19.874  1.00 30.88           N  
ATOM   4731  CA  ILE   611      15.127   0.190 -20.871  1.00 30.88           C  
ATOM   4732  C   ILE   611      15.818   0.071 -22.227  1.00 30.88           C  
ATOM   4733  O   ILE   611      16.381   1.045 -22.732  1.00 30.88           O  
ATOM   4734  CB  ILE   611      13.898   1.121 -20.975  1.00 30.88           C  
ATOM   4735  CG1 ILE   611      13.293   1.365 -19.588  1.00 30.88           C  
ATOM   4736  CG2 ILE   611      12.857   0.535 -21.932  1.00 30.88           C  
ATOM   4737  CD1 ILE   611      12.109   2.322 -19.589  1.00 30.88           C  
ATOM   4738  N   PRO   612      16.127  -0.979 -22.783  1.00 26.56           N  
ATOM   4739  CA  PRO   612      15.847  -0.841 -24.214  1.00 26.56           C  
ATOM   4740  C   PRO   612      14.354  -0.740 -24.517  1.00 26.56           C  
ATOM   4741  O   PRO   612      13.525  -1.112 -23.682  1.00 26.56           O  
ATOM   4742  CB  PRO   612      16.441  -2.118 -24.814  1.00 26.56           C  
ATOM   4743  CG  PRO   612      16.980  -2.875 -23.643  1.00 26.56           C  
ATOM   4744  CD  PRO   612      16.690  -2.093 -22.394  1.00 26.56           C  
ATOM   4745  N   ASN   613      13.858   0.518 -24.728  1.00 27.16           N  
ATOM   4746  CA  ASN   613      12.535   0.758 -25.295  1.00 27.16           C  
ATOM   4747  C   ASN   613      11.567  -0.372 -24.957  1.00 27.16           C  
ATOM   4748  O   ASN   613      11.781  -1.518 -25.355  1.00 27.16           O  
ATOM   4749  CB  ASN   613      12.627   0.944 -26.811  1.00 27.16           C  
ATOM   4750  CG  ASN   613      11.349   1.499 -27.409  1.00 27.16           C  
ATOM   4751  OD1 ASN   613      10.310   1.551 -26.747  1.00 27.16           O  
ATOM   4752  ND2 ASN   613      11.417   1.919 -28.667  1.00 27.16           N  
ATOM   4753  N   PRO   614      10.884  -0.287 -23.945  1.00 28.69           N  
ATOM   4754  CA  PRO   614       9.907  -1.255 -23.442  1.00 28.69           C  
ATOM   4755  C   PRO   614       9.176  -1.993 -24.562  1.00 28.69           C  
ATOM   4756  O   PRO   614       8.448  -2.953 -24.300  1.00 28.69           O  
ATOM   4757  CB  PRO   614       8.936  -0.388 -22.636  1.00 28.69           C  
ATOM   4758  CG  PRO   614       9.335   1.020 -22.943  1.00 28.69           C  
ATOM   4759  CD  PRO   614      10.615   0.992 -23.729  1.00 28.69           C  
ATOM   4760  N   LEU   615       9.432  -1.594 -25.825  1.00 26.10           N  
ATOM   4761  CA  LEU   615       8.698  -2.206 -26.927  1.00 26.10           C  
ATOM   4762  C   LEU   615       9.372  -3.498 -27.378  1.00 26.10           C  
ATOM   4763  O   LEU   615       8.835  -4.222 -28.219  1.00 26.10           O  
ATOM   4764  CB  LEU   615       8.590  -1.235 -28.105  1.00 26.10           C  
ATOM   4765  CG  LEU   615       7.685  -0.019 -27.901  1.00 26.10           C  
ATOM   4766  CD1 LEU   615       7.987   1.048 -28.948  1.00 26.10           C  
ATOM   4767  CD2 LEU   615       6.218  -0.430 -27.957  1.00 26.10           C  
ATOM   4768  N   LEU   616      10.564  -3.765 -26.905  1.00 24.63           N  
ATOM   4769  CA  LEU   616      11.100  -4.863 -27.701  1.00 24.63           C  
ATOM   4770  C   LEU   616      10.697  -6.210 -27.111  1.00 24.63           C  
ATOM   4771  O   LEU   616      10.836  -7.246 -27.764  1.00 24.63           O  
ATOM   4772  CB  LEU   616      12.625  -4.767 -27.789  1.00 24.63           C  
ATOM   4773  CG  LEU   616      13.184  -3.715 -28.748  1.00 24.63           C  
ATOM   4774  CD1 LEU   616      14.664  -3.476 -28.469  1.00 24.63           C  
ATOM   4775  CD2 LEU   616      12.970  -4.143 -30.196  1.00 24.63           C  
ATOM   4776  N   GLY   617      10.013  -6.262 -25.988  1.00 25.65           N  
ATOM   4777  CA  GLY   617       9.785  -7.680 -25.757  1.00 25.65           C  
ATOM   4778  C   GLY   617       8.362  -8.111 -26.058  1.00 25.65           C  
ATOM   4779  O   GLY   617       8.057  -9.306 -26.059  1.00 25.65           O  
ATOM   4780  N   LEU   618       7.544  -7.322 -26.729  1.00 24.99           N  
ATOM   4781  CA  LEU   618       6.509  -7.965 -27.531  1.00 24.99           C  
ATOM   4782  C   LEU   618       6.517  -7.428 -28.959  1.00 24.99           C  
ATOM   4783  O   LEU   618       6.520  -6.213 -29.170  1.00 24.99           O  
ATOM   4784  CB  LEU   618       5.131  -7.751 -26.900  1.00 24.99           C  
ATOM   4785  CG  LEU   618       4.764  -8.679 -25.741  1.00 24.99           C  
ATOM   4786  CD1 LEU   618       3.749  -8.006 -24.824  1.00 24.99           C  
ATOM   4787  CD2 LEU   618       4.221 -10.004 -26.268  1.00 24.99           C  
ATOM   4788  N   ASP   619       7.625  -7.708 -29.603  1.00 22.19           N  
ATOM   4789  CA  ASP   619       7.477  -7.807 -31.052  1.00 22.19           C  
ATOM   4790  C   ASP   619       6.051  -7.473 -31.482  1.00 22.19           C  
ATOM   4791  O   ASP   619       5.087  -7.917 -30.854  1.00 22.19           O  
ATOM   4792  CB  ASP   619       7.859  -9.208 -31.536  1.00 22.19           C  
ATOM   4793  CG  ASP   619       8.865  -9.189 -32.672  1.00 22.19           C  
ATOM   4794  OD1 ASP   619       9.141  -8.102 -33.225  1.00 22.19           O  
ATOM   4795  OD2 ASP   619       9.385 -10.271 -33.021  1.00 22.19           O  
ATOM   4796  N   SER   620       5.649  -6.259 -31.499  1.00 25.22           N  
ATOM   4797  CA  SER   620       4.453  -5.891 -32.249  1.00 25.22           C  
ATOM   4798  C   SER   620       3.992  -7.033 -33.149  1.00 25.22           C  
ATOM   4799  O   SER   620       2.980  -6.913 -33.843  1.00 25.22           O  
ATOM   4800  CB  SER   620       4.710  -4.640 -33.090  1.00 25.22           C  
ATOM   4801  OG  SER   620       5.757  -4.864 -34.018  1.00 25.22           O  
ATOM   4802  N   THR   621       4.818  -8.042 -33.356  1.00 22.92           N  
ATOM   4803  CA  THR   621       4.141  -8.998 -34.226  1.00 22.92           C  
ATOM   4804  C   THR   621       3.132  -9.828 -33.437  1.00 22.92           C  
ATOM   4805  O   THR   621       2.514 -10.745 -33.982  1.00 22.92           O  
ATOM   4806  CB  THR   621       5.149  -9.933 -34.920  1.00 22.92           C  
ATOM   4807  OG1 THR   621       5.903 -10.635 -33.925  1.00 22.92           O  
ATOM   4808  CG2 THR   621       6.108  -9.146 -35.807  1.00 22.92           C  
ATOM   4809  N   ARG   622       2.884  -9.586 -32.227  1.00 22.34           N  
ATOM   4810  CA  ARG   622       1.867 -10.514 -31.745  1.00 22.34           C  
ATOM   4811  C   ARG   622       0.499  -9.842 -31.679  1.00 22.34           C  
ATOM   4812  O   ARG   622      -0.193  -9.930 -30.663  1.00 22.34           O  
ATOM   4813  CB  ARG   622       2.247 -11.062 -30.368  1.00 22.34           C  
ATOM   4814  CG  ARG   622       3.018 -12.372 -30.418  1.00 22.34           C  
ATOM   4815  CD  ARG   622       3.274 -12.929 -29.025  1.00 22.34           C  
ATOM   4816  NE  ARG   622       3.912 -14.242 -29.078  1.00 22.34           N  
ATOM   4817  CZ  ARG   622       4.229 -14.975 -28.014  1.00 22.34           C  
ATOM   4818  NH1 ARG   622       3.971 -14.535 -26.788  1.00 22.34           N  
ATOM   4819  NH2 ARG   622       4.807 -16.156 -28.178  1.00 22.34           N  
ATOM   4820  N   THR   623       0.385  -8.700 -32.333  1.00 27.21           N  
ATOM   4821  CA  THR   623      -1.006  -8.399 -32.653  1.00 27.21           C  
ATOM   4822  C   THR   623      -1.666  -9.579 -33.361  1.00 27.21           C  
ATOM   4823  O   THR   623      -1.096 -10.149 -34.293  1.00 27.21           O  
ATOM   4824  CB  THR   623      -1.116  -7.142 -33.536  1.00 27.21           C  
ATOM   4825  OG1 THR   623      -0.281  -7.300 -34.690  1.00 27.21           O  
ATOM   4826  CG2 THR   623      -0.678  -5.895 -32.774  1.00 27.21           C  
ATOM   4827  N   GLY   624      -1.815 -10.687 -32.642  1.00 24.60           N  
ATOM   4828  CA  GLY   624      -2.923 -11.577 -32.949  1.00 24.60           C  
ATOM   4829  C   GLY   624      -3.871 -11.011 -33.989  1.00 24.60           C  
ATOM   4830  O   GLY   624      -4.350  -9.883 -33.853  1.00 24.60           O  
ATOM   4831  N   HIS   625      -3.370 -10.807 -35.231  1.00 24.37           N  
ATOM   4832  CA  HIS   625      -4.268 -10.896 -36.377  1.00 24.37           C  
ATOM   4833  C   HIS   625      -5.680 -11.273 -35.942  1.00 24.37           C  
ATOM   4834  O   HIS   625      -5.883 -12.315 -35.314  1.00 24.37           O  
ATOM   4835  CB  HIS   625      -3.742 -11.912 -37.392  1.00 24.37           C  
ATOM   4836  CG  HIS   625      -2.641 -11.383 -38.255  1.00 24.37           C  
ATOM   4837  ND1 HIS   625      -2.507 -10.044 -38.553  1.00 24.37           N  
ATOM   4838  CD2 HIS   625      -1.620 -12.015 -38.881  1.00 24.37           C  
ATOM   4839  CE1 HIS   625      -1.448  -9.875 -39.328  1.00 24.37           C  
ATOM   4840  NE2 HIS   625      -0.893 -11.056 -39.542  1.00 24.37           N  
ATOM   4841  N   HIS   626      -6.403 -10.382 -35.331  1.00 25.52           N  
ATOM   4842  CA  HIS   626      -7.860 -10.423 -35.294  1.00 25.52           C  
ATOM   4843  C   HIS   626      -8.431 -10.906 -36.623  1.00 25.52           C  
ATOM   4844  O   HIS   626      -8.192 -10.294 -37.666  1.00 25.52           O  
ATOM   4845  CB  HIS   626      -8.426  -9.044 -34.950  1.00 25.52           C  
ATOM   4846  CG  HIS   626      -8.248  -8.664 -33.515  1.00 25.52           C  
ATOM   4847  ND1 HIS   626      -8.946  -9.269 -32.492  1.00 25.52           N  
ATOM   4848  CD2 HIS   626      -7.447  -7.741 -32.933  1.00 25.52           C  
ATOM   4849  CE1 HIS   626      -8.581  -8.732 -31.340  1.00 25.52           C  
ATOM   4850  NE2 HIS   626      -7.673  -7.802 -31.580  1.00 25.52           N  
ATOM   4851  N   HIS   627      -8.310 -12.179 -36.931  1.00 22.04           N  
ATOM   4852  CA  HIS   627      -9.145 -12.772 -37.969  1.00 22.04           C  
ATOM   4853  C   HIS   627     -10.581 -12.269 -37.876  1.00 22.04           C  
ATOM   4854  O   HIS   627     -11.220 -12.393 -36.828  1.00 22.04           O  
ATOM   4855  CB  HIS   627      -9.116 -14.299 -37.873  1.00 22.04           C  
ATOM   4856  CG  HIS   627      -7.849 -14.908 -38.382  1.00 22.04           C  
ATOM   4857  ND1 HIS   627      -7.533 -14.958 -39.722  1.00 22.04           N  
ATOM   4858  CD2 HIS   627      -6.818 -15.492 -37.727  1.00 22.04           C  
ATOM   4859  CE1 HIS   627      -6.358 -15.548 -39.870  1.00 22.04           C  
ATOM   4860  NE2 HIS   627      -5.903 -15.881 -38.674  1.00 22.04           N  
ATOM   4861  N   HIS   628     -10.880 -11.108 -38.352  1.00 19.71           N  
ATOM   4862  CA  HIS   628     -12.262 -10.757 -38.657  1.00 19.71           C  
ATOM   4863  C   HIS   628     -12.947 -11.859 -39.458  1.00 19.71           C  
ATOM   4864  O   HIS   628     -12.484 -12.224 -40.541  1.00 19.71           O  
ATOM   4865  CB  HIS   628     -12.323  -9.435 -39.424  1.00 19.71           C  
ATOM   4866  CG  HIS   628     -12.123  -8.230 -38.561  1.00 19.71           C  
ATOM   4867  ND1 HIS   628     -13.043  -7.831 -37.616  1.00 19.71           N  
ATOM   4868  CD2 HIS   628     -11.105  -7.340 -38.499  1.00 19.71           C  
ATOM   4869  CE1 HIS   628     -12.599  -6.743 -37.009  1.00 19.71           C  
ATOM   4870  NE2 HIS   628     -11.425  -6.424 -37.526  1.00 19.71           N  
ATOM   4871  N   HIS   629     -13.408 -12.908 -38.842  1.00 17.68           N  
ATOM   4872  CA  HIS   629     -14.418 -13.694 -39.541  1.00 17.68           C  
ATOM   4873  C   HIS   629     -15.745 -12.946 -39.615  1.00 17.68           C  
ATOM   4874  O   HIS   629     -16.250 -12.467 -38.598  1.00 17.68           O  
ATOM   4875  CB  HIS   629     -14.616 -15.046 -38.853  1.00 17.68           C  
ATOM   4876  CG  HIS   629     -13.635 -16.089 -39.286  1.00 17.68           C  
ATOM   4877  ND1 HIS   629     -12.447 -15.778 -39.912  1.00 17.68           N  
ATOM   4878  CD2 HIS   629     -13.666 -17.438 -39.179  1.00 17.68           C  
ATOM   4879  CE1 HIS   629     -11.789 -16.895 -40.173  1.00 17.68           C  
ATOM   4880  NE2 HIS   629     -12.506 -17.917 -39.738  1.00 17.68           N  
ATOM   4881  N   HIS   630     -16.013 -12.130 -40.560  1.00  7.68           N  
ATOM   4882  CA  HIS   630     -17.390 -11.970 -41.014  1.00  7.68           C  
ATOM   4883  C   HIS   630     -18.090 -13.319 -41.136  1.00  7.68           C  
ATOM   4884  O   HIS   630     -17.642 -14.191 -41.884  1.00  7.68           O  
ATOM   4885  CB  HIS   630     -17.430 -11.235 -42.355  1.00  7.68           C  
ATOM   4886  CG  HIS   630     -17.461  -9.746 -42.223  1.00  7.68           C  
ATOM   4887  ND1 HIS   630     -17.958  -9.108 -41.106  1.00  7.68           N  
ATOM   4888  CD2 HIS   630     -17.054  -8.769 -43.067  1.00  7.68           C  
ATOM   4889  CE1 HIS   630     -17.855  -7.800 -41.271  1.00  7.68           C  
ATOM   4890  NE2 HIS   630     -17.309  -7.568 -42.452  1.00  7.68           N  
TER    4891      HIS   630                                                       
END   
