# Supplementary material for: The transformative power of transformers in protein structure prediction
Source: Proc Natl Acad Sci U S A. 2023 Jul 31;120(32):e2303499120. doi: 10.1073/pnas.2303499120 (PMC10410766; doi:10.1073/pnas.2303499120)
Supplement: Supplementary file 2 — Dataset S01 (GZ) [file pnas.2303499120.sd01.gz › SI_Data/predicted_structures/OmegaFold/T1177.pdb]

ATOM      1  N   ARG     1     -13.209  15.495   3.824  1.00 54.18           N  
ATOM      2  CA  ARG     1     -12.816  15.507   5.229  1.00 54.18           C  
ATOM      3  C   ARG     1     -12.316  14.135   5.669  1.00 54.18           C  
ATOM      4  O   ARG     1     -12.941  13.115   5.368  1.00 54.18           O  
ATOM      5  CB  ARG     1     -13.986  15.946   6.111  1.00 54.18           C  
ATOM      6  CG  ARG     1     -13.822  17.337   6.704  1.00 54.18           C  
ATOM      7  CD  ARG     1     -14.885  17.631   7.753  1.00 54.18           C  
ATOM      8  NE  ARG     1     -14.743  18.978   8.301  1.00 54.18           N  
ATOM      9  CZ  ARG     1     -15.497  19.484   9.273  1.00 54.18           C  
ATOM     10  NH1 ARG     1     -16.465  18.762   9.826  1.00 54.18           N  
ATOM     11  NH2 ARG     1     -15.281  20.721   9.696  1.00 54.18           N  
ATOM     12  N   LYS     2     -11.495  14.065   6.730  1.00 71.95           N  
ATOM     13  CA  LYS     2     -10.360  13.305   7.244  1.00 71.95           C  
ATOM     14  C   LYS     2     -10.802  12.318   8.321  1.00 71.95           C  
ATOM     15  O   LYS     2     -11.728  12.599   9.086  1.00 71.95           O  
ATOM     16  CB  LYS     2      -9.292  14.246   7.802  1.00 71.95           C  
ATOM     17  CG  LYS     2      -7.866  13.763   7.584  1.00 71.95           C  
ATOM     18  CD  LYS     2      -6.849  14.824   7.985  1.00 71.95           C  
ATOM     19  CE  LYS     2      -5.421  14.337   7.778  1.00 71.95           C  
ATOM     20  NZ  LYS     2      -4.420  15.383   8.146  1.00 71.95           N  
ATOM     21  N   TYR     3     -10.731  10.926   8.002  1.00 82.13           N  
ATOM     22  CA  TYR     3     -10.728   9.906   9.045  1.00 82.13           C  
ATOM     23  C   TYR     3      -9.847  10.325  10.216  1.00 82.13           C  
ATOM     24  O   TYR     3      -8.744  10.841  10.017  1.00 82.13           O  
ATOM     25  CB  TYR     3     -10.247   8.565   8.483  1.00 82.13           C  
ATOM     26  CG  TYR     3     -11.085   8.050   7.339  1.00 82.13           C  
ATOM     27  CD1 TYR     3     -12.374   7.568   7.555  1.00 82.13           C  
ATOM     28  CD2 TYR     3     -10.590   8.044   6.039  1.00 82.13           C  
ATOM     29  CE1 TYR     3     -13.149   7.091   6.504  1.00 82.13           C  
ATOM     30  CE2 TYR     3     -11.357   7.569   4.980  1.00 82.13           C  
ATOM     31  CZ  TYR     3     -12.633   7.096   5.222  1.00 82.13           C  
ATOM     32  OH  TYR     3     -13.396   6.625   4.177  1.00 82.13           O  
ATOM     33  N   ASP     4     -10.420  10.224  11.275  1.00 87.35           N  
ATOM     34  CA  ASP     4      -9.631  10.640  12.431  1.00 87.35           C  
ATOM     35  C   ASP     4      -9.166   9.433  13.241  1.00 87.35           C  
ATOM     36  O   ASP     4      -8.345   9.568  14.151  1.00 87.35           O  
ATOM     37  CB  ASP     4     -10.439  11.590  13.318  1.00 87.35           C  
ATOM     38  CG  ASP     4     -11.818  11.054  13.660  1.00 87.35           C  
ATOM     39  OD1 ASP     4     -12.397  10.298  12.849  1.00 87.35           O  
ATOM     40  OD2 ASP     4     -12.331  11.392  14.748  1.00 87.35           O  
ATOM     41  N   LEU     5      -9.748   8.262  12.946  1.00 89.40           N  
ATOM     42  CA  LEU     5      -9.363   7.030  13.626  1.00 89.40           C  
ATOM     43  C   LEU     5      -9.008   5.941  12.620  1.00 89.40           C  
ATOM     44  O   LEU     5      -9.517   5.938  11.496  1.00 89.40           O  
ATOM     45  CB  LEU     5     -10.493   6.547  14.540  1.00 89.40           C  
ATOM     46  CG  LEU     5     -11.016   7.557  15.563  1.00 89.40           C  
ATOM     47  CD1 LEU     5     -12.252   7.007  16.266  1.00 89.40           C  
ATOM     48  CD2 LEU     5      -9.929   7.906  16.575  1.00 89.40           C  
ATOM     49  N   TYR     6      -8.183   4.978  13.085  1.00 86.27           N  
ATOM     50  CA  TYR     6      -8.030   3.753  12.308  1.00 86.27           C  
ATOM     51  C   TYR     6      -7.764   2.560  13.219  1.00 86.27           C  
ATOM     52  O   TYR     6      -7.149   2.704  14.278  1.00 86.27           O  
ATOM     53  CB  TYR     6      -6.892   3.898  11.293  1.00 86.27           C  
ATOM     54  CG  TYR     6      -5.636   4.504  11.872  1.00 86.27           C  
ATOM     55  CD1 TYR     6      -5.474   5.886  11.941  1.00 86.27           C  
ATOM     56  CD2 TYR     6      -4.610   3.696  12.349  1.00 86.27           C  
ATOM     57  CE1 TYR     6      -4.317   6.448  12.471  1.00 86.27           C  
ATOM     58  CE2 TYR     6      -3.449   4.248  12.882  1.00 86.27           C  
ATOM     59  CZ  TYR     6      -3.312   5.623  12.939  1.00 86.27           C  
ATOM     60  OH  TYR     6      -2.166   6.174  13.465  1.00 86.27           O  
ATOM     61  N   LEU     7      -8.211   1.406  12.793  1.00 90.00           N  
ATOM     62  CA  LEU     7      -8.015   0.116  13.445  1.00 90.00           C  
ATOM     63  C   LEU     7      -7.207  -0.825  12.557  1.00 90.00           C  
ATOM     64  O   LEU     7      -7.404  -0.858  11.340  1.00 90.00           O  
ATOM     65  CB  LEU     7      -9.364  -0.521  13.789  1.00 90.00           C  
ATOM     66  CG  LEU     7     -10.360   0.365  14.540  1.00 90.00           C  
ATOM     67  CD1 LEU     7     -11.620  -0.425  14.879  1.00 90.00           C  
ATOM     68  CD2 LEU     7      -9.723   0.934  15.804  1.00 90.00           C  
ATOM     69  N   THR     8      -6.228  -1.424  13.132  1.00 85.85           N  
ATOM     70  CA  THR     8      -5.526  -2.504  12.448  1.00 85.85           C  
ATOM     71  C   THR     8      -5.672  -3.815  13.214  1.00 85.85           C  
ATOM     72  O   THR     8      -5.575  -3.837  14.443  1.00 85.85           O  
ATOM     73  CB  THR     8      -4.032  -2.174  12.270  1.00 85.85           C  
ATOM     74  OG1 THR     8      -3.428  -2.010  13.559  1.00 85.85           O  
ATOM     75  CG2 THR     8      -3.844  -0.892  11.466  1.00 85.85           C  
ATOM     76  N   ALA     9      -6.017  -4.816  12.444  1.00 85.73           N  
ATOM     77  CA  ALA     9      -6.239  -6.126  13.050  1.00 85.73           C  
ATOM     78  C   ALA     9      -4.929  -6.728  13.551  1.00 85.73           C  
ATOM     79  O   ALA     9      -3.935  -6.759  12.822  1.00 85.73           O  
ATOM     80  CB  ALA     9      -6.906  -7.068  12.051  1.00 85.73           C  
ATOM     81  N   LYS    10      -4.879  -7.124  14.740  1.00 83.93           N  
ATOM     82  CA  LYS    10      -3.802  -7.958  15.265  1.00 83.93           C  
ATOM     83  C   LYS    10      -3.919  -9.392  14.757  1.00 83.93           C  
ATOM     84  O   LYS    10      -4.899  -9.744  14.097  1.00 83.93           O  
ATOM     85  CB  LYS    10      -3.806  -7.941  16.794  1.00 83.93           C  
ATOM     86  CG  LYS    10      -3.628  -6.556  17.399  1.00 83.93           C  
ATOM     87  CD  LYS    10      -3.687  -6.598  18.920  1.00 83.93           C  
ATOM     88  CE  LYS    10      -3.596  -5.203  19.523  1.00 83.93           C  
ATOM     89  NZ  LYS    10      -3.703  -5.235  21.013  1.00 83.93           N  
ATOM     90  N   ASN    11      -2.893 -10.242  15.024  1.00 75.45           N  
ATOM     91  CA  ASN    11      -2.860 -11.627  14.564  1.00 75.45           C  
ATOM     92  C   ASN    11      -4.009 -12.441  15.150  1.00 75.45           C  
ATOM     93  O   ASN    11      -4.541 -13.336  14.491  1.00 75.45           O  
ATOM     94  CB  ASN    11      -1.518 -12.275  14.911  1.00 75.45           C  
ATOM     95  CG  ASN    11      -0.377 -11.746  14.066  1.00 75.45           C  
ATOM     96  OD1 ASN    11      -0.596 -11.160  13.002  1.00 75.45           O  
ATOM     97  ND2 ASN    11       0.850 -11.947  14.532  1.00 75.45           N  
ATOM     98  N   THR    12      -4.423 -12.066  16.316  1.00 80.64           N  
ATOM     99  CA  THR    12      -5.453 -12.807  17.035  1.00 80.64           C  
ATOM    100  C   THR    12      -6.800 -12.096  16.936  1.00 80.64           C  
ATOM    101  O   THR    12      -7.707 -12.361  17.727  1.00 80.64           O  
ATOM    102  CB  THR    12      -5.076 -12.993  18.516  1.00 80.64           C  
ATOM    103  OG1 THR    12      -4.836 -11.710  19.107  1.00 80.64           O  
ATOM    104  CG2 THR    12      -3.821 -13.849  18.661  1.00 80.64           C  
ATOM    105  N   ALA    13      -6.890 -11.113  16.013  1.00 81.29           N  
ATOM    106  CA  ALA    13      -8.080 -10.268  15.943  1.00 81.29           C  
ATOM    107  C   ALA    13      -9.305 -11.080  15.530  1.00 81.29           C  
ATOM    108  O   ALA    13      -9.190 -12.046  14.772  1.00 81.29           O  
ATOM    109  CB  ALA    13      -7.857  -9.115  14.968  1.00 81.29           C  
ATOM    110  N   ARG    14     -10.458 -10.838  16.180  1.00 81.15           N  
ATOM    111  CA  ARG    14     -11.748 -11.230  15.621  1.00 81.15           C  
ATOM    112  C   ARG    14     -11.844 -10.852  14.147  1.00 81.15           C  
ATOM    113  O   ARG    14     -11.091 -10.002  13.669  1.00 81.15           O  
ATOM    114  CB  ARG    14     -12.893 -10.583  16.404  1.00 81.15           C  
ATOM    115  CG  ARG    14     -14.261 -11.169  16.094  1.00 81.15           C  
ATOM    116  CD  ARG    14     -15.345 -10.569  16.977  1.00 81.15           C  
ATOM    117  NE  ARG    14     -16.671 -11.055  16.608  1.00 81.15           N  
ATOM    118  CZ  ARG    14     -17.811 -10.635  17.150  1.00 81.15           C  
ATOM    119  NH1 ARG    14     -17.807  -9.708  18.100  1.00 81.15           N  
ATOM    120  NH2 ARG    14     -18.962 -11.145  16.739  1.00 81.15           N  
ATOM    121  N   SER    15     -12.780 -11.457  13.371  1.00 85.41           N  
ATOM    122  CA  SER    15     -12.857 -11.174  11.942  1.00 85.41           C  
ATOM    123  C   SER    15     -13.159  -9.701  11.685  1.00 85.41           C  
ATOM    124  O   SER    15     -13.840  -9.054  12.483  1.00 85.41           O  
ATOM    125  CB  SER    15     -13.924 -12.045  11.279  1.00 85.41           C  
ATOM    126  OG  SER    15     -15.224 -11.615  11.645  1.00 85.41           O  
ATOM    127  N   VAL    16     -12.667  -9.154  10.641  1.00 86.64           N  
ATOM    128  CA  VAL    16     -12.871  -7.771  10.225  1.00 86.64           C  
ATOM    129  C   VAL    16     -14.357  -7.519   9.980  1.00 86.64           C  
ATOM    130  O   VAL    16     -14.896  -6.492  10.399  1.00 86.64           O  
ATOM    131  CB  VAL    16     -12.057  -7.434   8.955  1.00 86.64           C  
ATOM    132  CG1 VAL    16     -12.446  -6.059   8.414  1.00 86.64           C  
ATOM    133  CG2 VAL    16     -10.560  -7.492   9.251  1.00 86.64           C  
ATOM    134  N   GLU    17     -15.037  -8.504   9.485  1.00 87.02           N  
ATOM    135  CA  GLU    17     -16.457  -8.385   9.170  1.00 87.02           C  
ATOM    136  C   GLU    17     -17.290  -8.206  10.436  1.00 87.02           C  
ATOM    137  O   GLU    17     -18.198  -7.374  10.476  1.00 87.02           O  
ATOM    138  CB  GLU    17     -16.941  -9.610   8.390  1.00 87.02           C  
ATOM    139  CG  GLU    17     -16.363  -9.714   6.986  1.00 87.02           C  
ATOM    140  CD  GLU    17     -14.954 -10.284   6.958  1.00 87.02           C  
ATOM    141  OE1 GLU    17     -14.268 -10.156   5.919  1.00 87.02           O  
ATOM    142  OE2 GLU    17     -14.533 -10.864   7.983  1.00 87.02           O  
ATOM    143  N   ASP    18     -16.875  -8.935  11.456  1.00 89.95           N  
ATOM    144  CA  ASP    18     -17.599  -8.824  12.718  1.00 89.95           C  
ATOM    145  C   ASP    18     -17.374  -7.458  13.363  1.00 89.95           C  
ATOM    146  O   ASP    18     -18.312  -6.845  13.877  1.00 89.95           O  
ATOM    147  CB  ASP    18     -17.175  -9.935  13.680  1.00 89.95           C  
ATOM    148  CG  ASP    18     -17.682 -11.305  13.264  1.00 89.95           C  
ATOM    149  OD1 ASP    18     -18.649 -11.384  12.476  1.00 89.95           O  
ATOM    150  OD2 ASP    18     -17.111 -12.314  13.731  1.00 89.95           O  
ATOM    151  N   THR    19     -16.159  -7.028  13.220  1.00 92.64           N  
ATOM    152  CA  THR    19     -15.816  -5.739  13.810  1.00 92.64           C  
ATOM    153  C   THR    19     -16.543  -4.605  13.092  1.00 92.64           C  
ATOM    154  O   THR    19     -17.094  -3.709  13.736  1.00 92.64           O  
ATOM    155  CB  THR    19     -14.297  -5.490  13.762  1.00 92.64           C  
ATOM    156  OG1 THR    19     -13.622  -6.557  14.439  1.00 92.64           O  
ATOM    157  CG2 THR    19     -13.936  -4.169  14.433  1.00 92.64           C  
ATOM    158  N   ILE    20     -16.655  -4.626  11.757  1.00 90.79           N  
ATOM    159  CA  ILE    20     -17.368  -3.622  10.975  1.00 90.79           C  
ATOM    160  C   ILE    20     -18.850  -3.637  11.344  1.00 90.79           C  
ATOM    161  O   ILE    20     -19.467  -2.581  11.500  1.00 90.79           O  
ATOM    162  CB  ILE    20     -17.191  -3.858   9.458  1.00 90.79           C  
ATOM    163  CG1 ILE    20     -15.783  -3.444   9.014  1.00 90.79           C  
ATOM    164  CG2 ILE    20     -18.260  -3.099   8.666  1.00 90.79           C  
ATOM    165  CD1 ILE    20     -15.486  -3.735   7.549  1.00 90.79           C  
ATOM    166  N   SER    21     -19.345  -4.807  11.471  1.00 93.33           N  
ATOM    167  CA  SER    21     -20.751  -4.925  11.843  1.00 93.33           C  
ATOM    168  C   SER    21     -21.031  -4.238  13.175  1.00 93.33           C  
ATOM    169  O   SER    21     -22.032  -3.533  13.318  1.00 93.33           O  
ATOM    170  CB  SER    21     -21.163  -6.396  11.922  1.00 93.33           C  
ATOM    171  OG  SER    21     -22.519  -6.518  12.316  1.00 93.33           O  
ATOM    172  N   GLU    22     -20.134  -4.386  14.106  1.00 96.06           N  
ATOM    173  CA  GLU    22     -20.308  -3.773  15.420  1.00 96.06           C  
ATOM    174  C   GLU    22     -20.143  -2.258  15.347  1.00 96.06           C  
ATOM    175  O   GLU    22     -20.761  -1.523  16.121  1.00 96.06           O  
ATOM    176  CB  GLU    22     -19.315  -4.363  16.424  1.00 96.06           C  
ATOM    177  CG  GLU    22     -19.612  -5.806  16.807  1.00 96.06           C  
ATOM    178  CD  GLU    22     -18.641  -6.365  17.835  1.00 96.06           C  
ATOM    179  OE1 GLU    22     -18.111  -7.480  17.625  1.00 96.06           O  
ATOM    180  OE2 GLU    22     -18.410  -5.683  18.859  1.00 96.06           O  
ATOM    181  N   LEU    23     -19.289  -1.836  14.405  1.00 95.58           N  
ATOM    182  CA  LEU    23     -19.106  -0.399  14.226  1.00 95.58           C  
ATOM    183  C   LEU    23     -20.400   0.260  13.762  1.00 95.58           C  
ATOM    184  O   LEU    23     -20.677   1.409  14.112  1.00 95.58           O  
ATOM    185  CB  LEU    23     -17.988  -0.122  13.217  1.00 95.58           C  
ATOM    186  CG  LEU    23     -16.556  -0.291  13.728  1.00 95.58           C  
ATOM    187  CD1 LEU    23     -15.568  -0.212  12.570  1.00 95.58           C  
ATOM    188  CD2 LEU    23     -16.237   0.764  14.783  1.00 95.58           C  
ATOM    189  N   GLU    24     -21.215  -0.486  13.046  1.00 94.32           N  
ATOM    190  CA  GLU    24     -22.468   0.055  12.528  1.00 94.32           C  
ATOM    191  C   GLU    24     -23.448   0.356  13.659  1.00 94.32           C  
ATOM    192  O   GLU    24     -24.363   1.165  13.495  1.00 94.32           O  
ATOM    193  CB  GLU    24     -23.101  -0.916  11.529  1.00 94.32           C  
ATOM    194  CG  GLU    24     -22.333  -1.040  10.221  1.00 94.32           C  
ATOM    195  CD  GLU    24     -22.892  -2.108   9.295  1.00 94.32           C  
ATOM    196  OE1 GLU    24     -22.426  -2.213   8.139  1.00 94.32           O  
ATOM    197  OE2 GLU    24     -23.805  -2.845   9.730  1.00 94.32           O  
ATOM    198  N   ASP    25     -23.148  -0.235  14.820  1.00 95.42           N  
ATOM    199  CA  ASP    25     -24.066  -0.085  15.946  1.00 95.42           C  
ATOM    200  C   ASP    25     -23.671   1.102  16.821  1.00 95.42           C  
ATOM    201  O   ASP    25     -24.379   1.441  17.772  1.00 95.42           O  
ATOM    202  CB  ASP    25     -24.104  -1.366  16.782  1.00 95.42           C  
ATOM    203  CG  ASP    25     -24.726  -2.538  16.043  1.00 95.42           C  
ATOM    204  OD1 ASP    25     -25.639  -2.322  15.216  1.00 95.42           O  
ATOM    205  OD2 ASP    25     -24.302  -3.687  16.292  1.00 95.42           O  
ATOM    206  N   ILE    26     -22.538   1.691  16.591  1.00 96.09           N  
ATOM    207  CA  ILE    26     -22.081   2.809  17.410  1.00 96.09           C  
ATOM    208  C   ILE    26     -22.626   4.119  16.845  1.00 96.09           C  
ATOM    209  O   ILE    26     -22.284   4.509  15.726  1.00 96.09           O  
ATOM    210  CB  ILE    26     -20.539   2.859  17.488  1.00 96.09           C  
ATOM    211  CG1 ILE    26     -19.996   1.591  18.157  1.00 96.09           C  
ATOM    212  CG2 ILE    26     -20.077   4.113  18.236  1.00 96.09           C  
ATOM    213  CD1 ILE    26     -18.478   1.540  18.248  1.00 96.09           C  
ATOM    214  N   ASP    27     -23.461   4.745  17.682  1.00 94.76           N  
ATOM    215  CA  ASP    27     -24.029   6.036  17.304  1.00 94.76           C  
ATOM    216  C   ASP    27     -22.952   7.118  17.262  1.00 94.76           C  
ATOM    217  O   ASP    27     -22.062   7.149  18.115  1.00 94.76           O  
ATOM    218  CB  ASP    27     -25.141   6.438  18.274  1.00 94.76           C  
ATOM    219  CG  ASP    27     -26.419   5.642  18.074  1.00 94.76           C  
ATOM    220  OD1 ASP    27     -26.605   5.050  16.989  1.00 94.76           O  
ATOM    221  OD2 ASP    27     -27.250   5.611  19.008  1.00 94.76           O  
ATOM    222  N   GLY    28     -22.868   7.878  16.293  1.00 94.29           N  
ATOM    223  CA  GLY    28     -21.928   8.985  16.208  1.00 94.29           C  
ATOM    224  C   GLY    28     -20.931   8.836  15.075  1.00 94.29           C  
ATOM    225  O   GLY    28     -20.329   9.819  14.638  1.00 94.29           O  
ATOM    226  N   ILE    29     -20.659   7.520  14.721  1.00 94.38           N  
ATOM    227  CA  ILE    29     -19.752   7.323  13.595  1.00 94.38           C  
ATOM    228  C   ILE    29     -20.375   7.897  12.324  1.00 94.38           C  
ATOM    229  O   ILE    29     -21.499   7.542  11.962  1.00 94.38           O  
ATOM    230  CB  ILE    29     -19.413   5.829  13.398  1.00 94.38           C  
ATOM    231  CG1 ILE    29     -18.614   5.300  14.594  1.00 94.38           C  
ATOM    232  CG2 ILE    29     -18.645   5.617  12.090  1.00 94.38           C  
ATOM    233  CD1 ILE    29     -18.303   3.811  14.522  1.00 94.38           C  
ATOM    234  N   LYS    30     -19.667   8.751  11.687  1.00 92.27           N  
ATOM    235  CA  LYS    30     -20.180   9.363  10.464  1.00 92.27           C  
ATOM    236  C   LYS    30     -19.956   8.455   9.259  1.00 92.27           C  
ATOM    237  O   LYS    30     -20.821   8.347   8.387  1.00 92.27           O  
ATOM    238  CB  LYS    30     -19.520  10.722  10.227  1.00 92.27           C  
ATOM    239  CG  LYS    30     -19.778  11.737  11.331  1.00 92.27           C  
ATOM    240  CD  LYS    30     -21.268  11.981  11.529  1.00 92.27           C  
ATOM    241  CE  LYS    30     -21.530  12.943  12.680  1.00 92.27           C  
ATOM    242  NZ  LYS    30     -22.990  13.086  12.961  1.00 92.27           N  
ATOM    243  N   ASN    31     -18.757   7.784   9.303  1.00 88.08           N  
ATOM    244  CA  ASN    31     -18.396   6.880   8.217  1.00 88.08           C  
ATOM    245  C   ASN    31     -17.230   5.975   8.605  1.00 88.08           C  
ATOM    246  O   ASN    31     -16.488   6.279   9.540  1.00 88.08           O  
ATOM    247  CB  ASN    31     -18.057   7.670   6.951  1.00 88.08           C  
ATOM    248  CG  ASN    31     -18.149   6.828   5.695  1.00 88.08           C  
ATOM    249  OD1 ASN    31     -18.745   5.747   5.699  1.00 88.08           O  
ATOM    250  ND2 ASN    31     -17.562   7.316   4.609  1.00 88.08           N  
ATOM    251  N   PHE    32     -17.145   4.750   7.985  1.00 87.71           N  
ATOM    252  CA  PHE    32     -15.943   3.929   8.062  1.00 87.71           C  
ATOM    253  C   PHE    32     -15.722   3.169   6.760  1.00 87.71           C  
ATOM    254  O   PHE    32     -16.659   2.971   5.984  1.00 87.71           O  
ATOM    255  CB  PHE    32     -16.035   2.948   9.235  1.00 87.71           C  
ATOM    256  CG  PHE    32     -17.206   2.007   9.148  1.00 87.71           C  
ATOM    257  CD1 PHE    32     -18.412   2.317   9.767  1.00 87.71           C  
ATOM    258  CD2 PHE    32     -17.103   0.812   8.448  1.00 87.71           C  
ATOM    259  CE1 PHE    32     -19.498   1.449   9.689  1.00 87.71           C  
ATOM    260  CE2 PHE    32     -18.184  -0.061   8.365  1.00 87.71           C  
ATOM    261  CZ  PHE    32     -19.380   0.259   8.987  1.00 87.71           C  
ATOM    262  N   GLU    33     -14.443   2.769   6.570  1.00 84.05           N  
ATOM    263  CA  GLU    33     -14.061   2.012   5.382  1.00 84.05           C  
ATOM    264  C   GLU    33     -12.940   1.025   5.692  1.00 84.05           C  
ATOM    265  O   GLU    33     -12.090   1.290   6.545  1.00 84.05           O  
ATOM    266  CB  GLU    33     -13.632   2.958   4.257  1.00 84.05           C  
ATOM    267  CG  GLU    33     -13.639   2.316   2.877  1.00 84.05           C  
ATOM    268  CD  GLU    33     -13.342   3.299   1.756  1.00 84.05           C  
ATOM    269  OE1 GLU    33     -13.207   2.867   0.589  1.00 84.05           O  
ATOM    270  OE2 GLU    33     -13.242   4.512   2.048  1.00 84.05           O  
ATOM    271  N   LEU    34     -13.036   0.070   4.907  1.00 84.29           N  
ATOM    272  CA  LEU    34     -12.024  -0.976   5.013  1.00 84.29           C  
ATOM    273  C   LEU    34     -10.946  -0.800   3.949  1.00 84.29           C  
ATOM    274  O   LEU    34     -11.257  -0.579   2.776  1.00 84.29           O  
ATOM    275  CB  LEU    34     -12.667  -2.359   4.882  1.00 84.29           C  
ATOM    276  CG  LEU    34     -11.714  -3.555   4.908  1.00 84.29           C  
ATOM    277  CD1 LEU    34     -11.049  -3.674   6.274  1.00 84.29           C  
ATOM    278  CD2 LEU    34     -12.457  -4.838   4.555  1.00 84.29           C  
ATOM    279  N   ALA    35      -9.740  -0.744   4.410  1.00 83.05           N  
ATOM    280  CA  ALA    35      -8.602  -0.791   3.495  1.00 83.05           C  
ATOM    281  C   ALA    35      -7.870  -2.126   3.597  1.00 83.05           C  
ATOM    282  O   ALA    35      -7.622  -2.622   4.698  1.00 83.05           O  
ATOM    283  CB  ALA    35      -7.642   0.362   3.781  1.00 83.05           C  
ATOM    284  N   THR    36      -7.648  -2.635   2.482  1.00 83.56           N  
ATOM    285  CA  THR    36      -6.875  -3.870   2.414  1.00 83.56           C  
ATOM    286  C   THR    36      -5.547  -3.639   1.699  1.00 83.56           C  
ATOM    287  O   THR    36      -5.316  -2.564   1.140  1.00 83.56           O  
ATOM    288  CB  THR    36      -7.661  -4.983   1.695  1.00 83.56           C  
ATOM    289  OG1 THR    36      -8.011  -4.538   0.379  1.00 83.56           O  
ATOM    290  CG2 THR    36      -8.935  -5.335   2.456  1.00 83.56           C  
ATOM    291  N   GLY    37      -4.634  -4.638   1.937  1.00 82.92           N  
ATOM    292  CA  GLY    37      -3.351  -4.493   1.267  1.00 82.92           C  
ATOM    293  C   GLY    37      -2.648  -5.816   1.031  1.00 82.92           C  
ATOM    294  O   GLY    37      -3.110  -6.862   1.494  1.00 82.92           O  
ATOM    295  N   GLN    38      -1.714  -5.707   0.203  1.00 84.93           N  
ATOM    296  CA  GLN    38      -0.854  -6.835  -0.137  1.00 84.93           C  
ATOM    297  C   GLN    38       0.617  -6.427  -0.131  1.00 84.93           C  
ATOM    298  O   GLN    38       1.010  -5.492  -0.831  1.00 84.93           O  
ATOM    299  CB  GLN    38      -1.234  -7.408  -1.503  1.00 84.93           C  
ATOM    300  CG  GLN    38      -0.270  -8.469  -2.015  1.00 84.93           C  
ATOM    301  CD  GLN    38      -0.341  -9.759  -1.220  1.00 84.93           C  
ATOM    302  OE1 GLN    38      -1.414 -10.351  -1.067  1.00 84.93           O  
ATOM    303  NE2 GLN    38       0.801 -10.204  -0.708  1.00 84.93           N  
ATOM    304  N   TYR    39       1.392  -7.173   0.650  1.00 85.36           N  
ATOM    305  CA  TYR    39       2.833  -6.960   0.568  1.00 85.36           C  
ATOM    306  C   TYR    39       3.389  -7.493  -0.747  1.00 85.36           C  
ATOM    307  O   TYR    39       2.992  -8.567  -1.206  1.00 85.36           O  
ATOM    308  CB  TYR    39       3.543  -7.632   1.747  1.00 85.36           C  
ATOM    309  CG  TYR    39       3.411  -6.877   3.047  1.00 85.36           C  
ATOM    310  CD1 TYR    39       4.081  -5.672   3.246  1.00 85.36           C  
ATOM    311  CD2 TYR    39       2.616  -7.367   4.077  1.00 85.36           C  
ATOM    312  CE1 TYR    39       3.963  -4.974   4.443  1.00 85.36           C  
ATOM    313  CE2 TYR    39       2.491  -6.677   5.279  1.00 85.36           C  
ATOM    314  CZ  TYR    39       3.167  -5.483   5.452  1.00 85.36           C  
ATOM    315  OH  TYR    39       3.047  -4.796   6.639  1.00 85.36           O  
ATOM    316  N   VAL    40       4.269  -6.738  -1.281  1.00 88.70           N  
ATOM    317  CA  VAL    40       4.916  -7.150  -2.522  1.00 88.70           C  
ATOM    318  C   VAL    40       6.421  -6.913  -2.423  1.00 88.70           C  
ATOM    319  O   VAL    40       6.879  -6.124  -1.594  1.00 88.70           O  
ATOM    320  CB  VAL    40       4.337  -6.397  -3.741  1.00 88.70           C  
ATOM    321  CG1 VAL    40       2.861  -6.738  -3.936  1.00 88.70           C  
ATOM    322  CG2 VAL    40       4.523  -4.890  -3.575  1.00 88.70           C  
ATOM    323  N   SER    41       7.172  -7.647  -3.143  1.00 90.61           N  
ATOM    324  CA  SER    41       8.593  -7.379  -3.338  1.00 90.61           C  
ATOM    325  C   SER    41       8.852  -6.729  -4.693  1.00 90.61           C  
ATOM    326  O   SER    41       8.197  -7.062  -5.682  1.00 90.61           O  
ATOM    327  CB  SER    41       9.404  -8.669  -3.218  1.00 90.61           C  
ATOM    328  OG  SER    41       9.044  -9.586  -4.237  1.00 90.61           O  
ATOM    329  N   ILE    42       9.703  -5.763  -4.727  1.00 92.72           N  
ATOM    330  CA  ILE    42      10.027  -5.007  -5.932  1.00 92.72           C  
ATOM    331  C   ILE    42      11.535  -5.030  -6.167  1.00 92.72           C  
ATOM    332  O   ILE    42      12.316  -4.767  -5.249  1.00 92.72           O  
ATOM    333  CB  ILE    42       9.521  -3.550  -5.838  1.00 92.72           C  
ATOM    334  CG1 ILE    42       8.008  -3.525  -5.591  1.00 92.72           C  
ATOM    335  CG2 ILE    42       9.881  -2.770  -7.106  1.00 92.72           C  
ATOM    336  CD1 ILE    42       7.464  -2.152  -5.223  1.00 92.72           C  
ATOM    337  N   ARG    43      11.957  -5.404  -7.352  1.00 92.26           N  
ATOM    338  CA  ARG    43      13.335  -5.202  -7.787  1.00 92.26           C  
ATOM    339  C   ARG    43      13.503  -3.845  -8.461  1.00 92.26           C  
ATOM    340  O   ARG    43      12.898  -3.585  -9.504  1.00 92.26           O  
ATOM    341  CB  ARG    43      13.768  -6.318  -8.740  1.00 92.26           C  
ATOM    342  CG  ARG    43      13.723  -7.707  -8.123  1.00 92.26           C  
ATOM    343  CD  ARG    43      14.846  -7.914  -7.116  1.00 92.26           C  
ATOM    344  NE  ARG    43      14.871  -9.283  -6.610  1.00 92.26           N  
ATOM    345  CZ  ARG    43      15.657  -9.714  -5.628  1.00 92.26           C  
ATOM    346  NH1 ARG    43      16.501  -8.887  -5.023  1.00 92.26           N  
ATOM    347  NH2 ARG    43      15.598 -10.981  -5.247  1.00 92.26           N  
ATOM    348  N   VAL    44      14.219  -3.014  -7.791  1.00 93.90           N  
ATOM    349  CA  VAL    44      14.412  -1.663  -8.305  1.00 93.90           C  
ATOM    350  C   VAL    44      15.789  -1.548  -8.954  1.00 93.90           C  
ATOM    351  O   VAL    44      16.810  -1.792  -8.306  1.00 93.90           O  
ATOM    352  CB  VAL    44      14.258  -0.604  -7.190  1.00 93.90           C  
ATOM    353  CG1 VAL    44      14.404   0.806  -7.760  1.00 93.90           C  
ATOM    354  CG2 VAL    44      12.912  -0.762  -6.486  1.00 93.90           C  
ATOM    355  N   SER    45      15.765  -1.248 -10.218  1.00 93.63           N  
ATOM    356  CA  SER    45      17.035  -1.026 -10.901  1.00 93.63           C  
ATOM    357  C   SER    45      17.832   0.092 -10.237  1.00 93.63           C  
ATOM    358  O   SER    45      17.253   1.047  -9.713  1.00 93.63           O  
ATOM    359  CB  SER    45      16.801  -0.690 -12.374  1.00 93.63           C  
ATOM    360  OG  SER    45      17.998  -0.239 -12.984  1.00 93.63           O  
ATOM    361  N   GLU    46      19.090  -0.076 -10.297  1.00 94.59           N  
ATOM    362  CA  GLU    46      19.999   0.892  -9.693  1.00 94.59           C  
ATOM    363  C   GLU    46      19.757   2.295 -10.243  1.00 94.59           C  
ATOM    364  O   GLU    46      19.937   3.286  -9.532  1.00 94.59           O  
ATOM    365  CB  GLU    46      21.456   0.481  -9.924  1.00 94.59           C  
ATOM    366  CG  GLU    46      22.469   1.414  -9.277  1.00 94.59           C  
ATOM    367  CD  GLU    46      23.910   0.997  -9.522  1.00 94.59           C  
ATOM    368  OE1 GLU    46      24.786   1.322  -8.688  1.00 94.59           O  
ATOM    369  OE2 GLU    46      24.166   0.341 -10.556  1.00 94.59           O  
ATOM    370  N   ASN    47      19.287   2.428 -11.463  1.00 93.56           N  
ATOM    371  CA  ASN    47      19.082   3.744 -12.059  1.00 93.56           C  
ATOM    372  C   ASN    47      17.799   4.395 -11.552  1.00 93.56           C  
ATOM    373  O   ASN    47      17.536   5.565 -11.837  1.00 93.56           O  
ATOM    374  CB  ASN    47      19.058   3.644 -13.586  1.00 93.56           C  
ATOM    375  CG  ASN    47      17.912   2.794 -14.098  1.00 93.56           C  
ATOM    376  OD1 ASN    47      17.171   2.192 -13.316  1.00 93.56           O  
ATOM    377  ND2 ASN    47      17.757   2.738 -15.415  1.00 93.56           N  
ATOM    378  N   LYS    48      17.025   3.639 -10.811  1.00 94.85           N  
ATOM    379  CA  LYS    48      15.768   4.181 -10.302  1.00 94.85           C  
ATOM    380  C   LYS    48      15.873   4.509  -8.816  1.00 94.85           C  
ATOM    381  O   LYS    48      14.908   4.977  -8.208  1.00 94.85           O  
ATOM    382  CB  LYS    48      14.623   3.195 -10.541  1.00 94.85           C  
ATOM    383  CG  LYS    48      14.213   3.064 -12.000  1.00 94.85           C  
ATOM    384  CD  LYS    48      13.602   4.356 -12.527  1.00 94.85           C  
ATOM    385  CE  LYS    48      13.070   4.187 -13.944  1.00 94.85           C  
ATOM    386  NZ  LYS    48      12.557   5.474 -14.501  1.00 94.85           N  
ATOM    387  N   ILE    49      17.034   4.194  -8.235  1.00 95.31           N  
ATOM    388  CA  ILE    49      17.142   4.558  -6.826  1.00 95.31           C  
ATOM    389  C   ILE    49      17.562   6.021  -6.702  1.00 95.31           C  
ATOM    390  O   ILE    49      18.176   6.577  -7.615  1.00 95.31           O  
ATOM    391  CB  ILE    49      18.146   3.647  -6.083  1.00 95.31           C  
ATOM    392  CG1 ILE    49      19.559   3.840  -6.646  1.00 95.31           C  
ATOM    393  CG2 ILE    49      17.714   2.180  -6.176  1.00 95.31           C  
ATOM    394  CD1 ILE    49      20.655   3.216  -5.792  1.00 95.31           C  
ATOM    395  N   ASN    50      17.194   6.665  -5.731  1.00 94.89           N  
ATOM    396  CA  ASN    50      17.723   7.972  -5.354  1.00 94.89           C  
ATOM    397  C   ASN    50      19.171   7.876  -4.883  1.00 94.89           C  
ATOM    398  O   ASN    50      19.433   7.499  -3.739  1.00 94.89           O  
ATOM    399  CB  ASN    50      16.852   8.610  -4.270  1.00 94.89           C  
ATOM    400  CG  ASN    50      17.266  10.034  -3.953  1.00 94.89           C  
ATOM    401  OD1 ASN    50      18.354  10.476  -4.332  1.00 94.89           O  
ATOM    402  ND2 ASN    50      16.401  10.761  -3.255  1.00 94.89           N  
ATOM    403  N   LYS    51      20.057   8.239  -5.688  1.00 95.32           N  
ATOM    404  CA  LYS    51      21.482   8.024  -5.458  1.00 95.32           C  
ATOM    405  C   LYS    51      21.967   8.807  -4.241  1.00 95.32           C  
ATOM    406  O   LYS    51      22.924   8.404  -3.577  1.00 95.32           O  
ATOM    407  CB  LYS    51      22.292   8.420  -6.693  1.00 95.32           C  
ATOM    408  CG  LYS    51      22.151   7.455  -7.861  1.00 95.32           C  
ATOM    409  CD  LYS    51      23.105   7.807  -8.995  1.00 95.32           C  
ATOM    410  CE  LYS    51      23.006   6.808 -10.140  1.00 95.32           C  
ATOM    411  NZ  LYS    51      23.879   7.194 -11.289  1.00 95.32           N  
ATOM    412  N   SER    52      21.299   9.893  -3.972  1.00 95.38           N  
ATOM    413  CA  SER    52      21.679  10.664  -2.792  1.00 95.38           C  
ATOM    414  C   SER    52      21.394   9.889  -1.510  1.00 95.38           C  
ATOM    415  O   SER    52      21.965  10.187  -0.459  1.00 95.38           O  
ATOM    416  CB  SER    52      20.938  12.002  -2.765  1.00 95.38           C  
ATOM    417  OG  SER    52      19.575  11.815  -2.424  1.00 95.38           O  
ATOM    418  N   LYS    53      20.575   8.912  -1.633  1.00 92.60           N  
ATOM    419  CA  LYS    53      20.192   8.131  -0.460  1.00 92.60           C  
ATOM    420  C   LYS    53      20.709   6.699  -0.560  1.00 92.60           C  
ATOM    421  O   LYS    53      20.188   5.797   0.099  1.00 92.60           O  
ATOM    422  CB  LYS    53      18.672   8.128  -0.290  1.00 92.60           C  
ATOM    423  CG  LYS    53      18.052   9.516  -0.242  1.00 92.60           C  
ATOM    424  CD  LYS    53      18.608  10.337   0.915  1.00 92.60           C  
ATOM    425  CE  LYS    53      17.953  11.710   0.993  1.00 92.60           C  
ATOM    426  NZ  LYS    53      18.574  12.560   2.053  1.00 92.60           N  
ATOM    427  N   GLU    54      21.606   6.413  -1.398  1.00 93.41           N  
ATOM    428  CA  GLU    54      22.084   5.063  -1.682  1.00 93.41           C  
ATOM    429  C   GLU    54      22.637   4.397  -0.425  1.00 93.41           C  
ATOM    430  O   GLU    54      22.409   3.208  -0.195  1.00 93.41           O  
ATOM    431  CB  GLU    54      23.154   5.091  -2.776  1.00 93.41           C  
ATOM    432  CG  GLU    54      23.626   3.710  -3.211  1.00 93.41           C  
ATOM    433  CD  GLU    54      24.550   3.744  -4.417  1.00 93.41           C  
ATOM    434  OE1 GLU    54      24.966   2.664  -4.893  1.00 93.41           O  
ATOM    435  OE2 GLU    54      24.860   4.860  -4.890  1.00 93.41           O  
ATOM    436  N   ASP    55      23.396   5.142   0.378  1.00 92.30           N  
ATOM    437  CA  ASP    55      23.945   4.553   1.596  1.00 92.30           C  
ATOM    438  C   ASP    55      22.833   4.021   2.498  1.00 92.30           C  
ATOM    439  O   ASP    55      22.939   2.918   3.038  1.00 92.30           O  
ATOM    440  CB  ASP    55      24.791   5.577   2.354  1.00 92.30           C  
ATOM    441  CG  ASP    55      26.111   5.880   1.667  1.00 92.30           C  
ATOM    442  OD1 ASP    55      26.530   5.104   0.781  1.00 92.30           O  
ATOM    443  OD2 ASP    55      26.740   6.902   2.018  1.00 92.30           O  
ATOM    444  N   LEU    56      21.816   4.839   2.556  1.00 89.66           N  
ATOM    445  CA  LEU    56      20.667   4.430   3.357  1.00 89.66           C  
ATOM    446  C   LEU    56      20.009   3.187   2.768  1.00 89.66           C  
ATOM    447  O   LEU    56      19.702   2.239   3.494  1.00 89.66           O  
ATOM    448  CB  LEU    56      19.646   5.567   3.449  1.00 89.66           C  
ATOM    449  CG  LEU    56      18.403   5.295   4.298  1.00 89.66           C  
ATOM    450  CD1 LEU    56      18.775   5.225   5.775  1.00 89.66           C  
ATOM    451  CD2 LEU    56      17.346   6.367   4.058  1.00 89.66           C  
ATOM    452  N   ILE    57      19.802   3.136   1.500  1.00 91.27           N  
ATOM    453  CA  ILE    57      19.154   2.042   0.785  1.00 91.27           C  
ATOM    454  C   ILE    57      19.968   0.761   0.953  1.00 91.27           C  
ATOM    455  O   ILE    57      19.413  -0.303   1.234  1.00 91.27           O  
ATOM    456  CB  ILE    57      18.977   2.372  -0.714  1.00 91.27           C  
ATOM    457  CG1 ILE    57      17.906   3.453  -0.900  1.00 91.27           C  
ATOM    458  CG2 ILE    57      18.624   1.110  -1.507  1.00 91.27           C  
ATOM    459  CD1 ILE    57      17.884   4.070  -2.291  1.00 91.27           C  
ATOM    460  N   ARG    58      21.242   0.821   0.919  1.00 90.83           N  
ATOM    461  CA  ARG    58      22.116  -0.342   1.036  1.00 90.83           C  
ATOM    462  C   ARG    58      22.091  -0.907   2.452  1.00 90.83           C  
ATOM    463  O   ARG    58      22.395  -2.083   2.663  1.00 90.83           O  
ATOM    464  CB  ARG    58      23.550   0.021   0.642  1.00 90.83           C  
ATOM    465  CG  ARG    58      23.788   0.049  -0.859  1.00 90.83           C  
ATOM    466  CD  ARG    58      25.272   0.102  -1.194  1.00 90.83           C  
ATOM    467  NE  ARG    58      25.499   0.150  -2.636  1.00 90.83           N  
ATOM    468  CZ  ARG    58      26.129  -0.789  -3.336  1.00 90.83           C  
ATOM    469  NH1 ARG    58      26.610  -1.874  -2.738  1.00 90.83           N  
ATOM    470  NH2 ARG    58      26.279  -0.644  -4.645  1.00 90.83           N  
ATOM    471  N   LYS    59      21.771  -0.014   3.344  1.00 88.60           N  
ATOM    472  CA  LYS    59      21.674  -0.471   4.728  1.00 88.60           C  
ATOM    473  C   LYS    59      20.476  -1.396   4.919  1.00 88.60           C  
ATOM    474  O   LYS    59      20.539  -2.351   5.696  1.00 88.60           O  
ATOM    475  CB  LYS    59      21.573   0.721   5.681  1.00 88.60           C  
ATOM    476  CG  LYS    59      21.569   0.338   7.153  1.00 88.60           C  
ATOM    477  CD  LYS    59      21.533   1.568   8.051  1.00 88.60           C  
ATOM    478  CE  LYS    59      21.428   1.186   9.522  1.00 88.60           C  
ATOM    479  NZ  LYS    59      21.460   2.386  10.410  1.00 88.60           N  
ATOM    480  N   TYR    60      19.450  -1.190   4.055  1.00 86.63           N  
ATOM    481  CA  TYR    60      18.210  -1.904   4.338  1.00 86.63           C  
ATOM    482  C   TYR    60      17.893  -2.904   3.232  1.00 86.63           C  
ATOM    483  O   TYR    60      17.086  -3.817   3.424  1.00 86.63           O  
ATOM    484  CB  TYR    60      17.047  -0.921   4.501  1.00 86.63           C  
ATOM    485  CG  TYR    60      17.101  -0.125   5.783  1.00 86.63           C  
ATOM    486  CD1 TYR    60      16.636  -0.664   6.980  1.00 86.63           C  
ATOM    487  CD2 TYR    60      17.616   1.167   5.799  1.00 86.63           C  
ATOM    488  CE1 TYR    60      16.681   0.066   8.163  1.00 86.63           C  
ATOM    489  CE2 TYR    60      17.667   1.906   6.976  1.00 86.63           C  
ATOM    490  CZ  TYR    60      17.198   1.348   8.151  1.00 86.63           C  
ATOM    491  OH  TYR    60      17.246   2.076   9.319  1.00 86.63           O  
ATOM    492  N   TYR    61      18.535  -2.689   2.088  1.00 90.89           N  
ATOM    493  CA  TYR    61      18.171  -3.540   0.961  1.00 90.89           C  
ATOM    494  C   TYR    61      19.408  -4.167   0.329  1.00 90.89           C  
ATOM    495  O   TYR    61      20.467  -3.539   0.268  1.00 90.89           O  
ATOM    496  CB  TYR    61      17.397  -2.739  -0.090  1.00 90.89           C  
ATOM    497  CG  TYR    61      16.132  -2.107   0.439  1.00 90.89           C  
ATOM    498  CD1 TYR    61      14.979  -2.864   0.632  1.00 90.89           C  
ATOM    499  CD2 TYR    61      16.088  -0.751   0.746  1.00 90.89           C  
ATOM    500  CE1 TYR    61      13.811  -2.286   1.117  1.00 90.89           C  
ATOM    501  CE2 TYR    61      14.925  -0.161   1.232  1.00 90.89           C  
ATOM    502  CZ  TYR    61      13.794  -0.936   1.414  1.00 90.89           C  
ATOM    503  OH  TYR    61      12.640  -0.357   1.895  1.00 90.89           O  
ATOM    504  N   GLN    62      19.157  -5.328  -0.106  1.00 91.55           N  
ATOM    505  CA  GLN    62      20.241  -6.079  -0.730  1.00 91.55           C  
ATOM    506  C   GLN    62      20.394  -5.704  -2.201  1.00 91.55           C  
ATOM    507  O   GLN    62      19.401  -5.560  -2.917  1.00 91.55           O  
ATOM    508  CB  GLN    62      20.000  -7.583  -0.594  1.00 91.55           C  
ATOM    509  CG  GLN    62      21.147  -8.439  -1.113  1.00 91.55           C  
ATOM    510  CD  GLN    62      22.389  -8.344  -0.247  1.00 91.55           C  
ATOM    511  OE1 GLN    62      22.305  -8.363   0.984  1.00 91.55           O  
ATOM    512  NE2 GLN    62      23.550  -8.240  -0.885  1.00 91.55           N  
ATOM    513  N   LYS    63      21.574  -5.516  -2.639  1.00 94.67           N  
ATOM    514  CA  LYS    63      21.962  -5.187  -4.007  1.00 94.67           C  
ATOM    515  C   LYS    63      22.457  -6.424  -4.751  1.00 94.67           C  
ATOM    516  O   LYS    63      23.258  -7.195  -4.219  1.00 94.67           O  
ATOM    517  CB  LYS    63      23.043  -4.104  -4.013  1.00 94.67           C  
ATOM    518  CG  LYS    63      23.404  -3.598  -5.402  1.00 94.67           C  
ATOM    519  CD  LYS    63      24.521  -2.565  -5.347  1.00 94.67           C  
ATOM    520  CE  LYS    63      24.848  -2.020  -6.731  1.00 94.67           C  
ATOM    521  NZ  LYS    63      25.982  -1.049  -6.691  1.00 94.67           N  
ATOM    522  N   TYR    64      21.960  -6.720  -5.965  1.00 93.69           N  
ATOM    523  CA  TYR    64      22.340  -7.856  -6.797  1.00 93.69           C  
ATOM    524  C   TYR    64      22.866  -7.390  -8.149  1.00 93.69           C  
ATOM    525  O   TYR    64      22.354  -6.426  -8.723  1.00 93.69           O  
ATOM    526  CB  TYR    64      21.150  -8.799  -6.996  1.00 93.69           C  
ATOM    527  CG  TYR    64      20.598  -9.361  -5.708  1.00 93.69           C  
ATOM    528  CD1 TYR    64      21.206 -10.447  -5.083  1.00 93.69           C  
ATOM    529  CD2 TYR    64      19.468  -8.809  -5.116  1.00 93.69           C  
ATOM    530  CE1 TYR    64      20.700 -10.970  -3.897  1.00 93.69           C  
ATOM    531  CE2 TYR    64      18.953  -9.324  -3.930  1.00 93.69           C  
ATOM    532  CZ  TYR    64      19.575 -10.402  -3.329  1.00 93.69           C  
ATOM    533  OH  TYR    64      19.070 -10.916  -2.155  1.00 93.69           O  
ATOM    534  N   LYS    65      23.864  -8.115  -8.578  1.00 95.07           N  
ATOM    535  CA  LYS    65      24.283  -7.922  -9.963  1.00 95.07           C  
ATOM    536  C   LYS    65      23.470  -8.799 -10.911  1.00 95.07           C  
ATOM    537  O   LYS    65      23.362 -10.010 -10.706  1.00 95.07           O  
ATOM    538  CB  LYS    65      25.774  -8.225 -10.119  1.00 95.07           C  
ATOM    539  CG  LYS    65      26.345  -7.840 -11.477  1.00 95.07           C  
ATOM    540  CD  LYS    65      27.842  -8.107 -11.550  1.00 95.07           C  
ATOM    541  CE  LYS    65      28.414  -7.725 -12.908  1.00 95.07           C  
ATOM    542  NZ  LYS    65      29.871  -8.038 -13.004  1.00 95.07           N  
ATOM    543  N   ILE    66      22.822  -8.273 -11.856  1.00 90.44           N  
ATOM    544  CA  ILE    66      22.058  -8.924 -12.915  1.00 90.44           C  
ATOM    545  C   ILE    66      22.679  -8.603 -14.272  1.00 90.44           C  
ATOM    546  O   ILE    66      22.397  -7.556 -14.859  1.00 90.44           O  
ATOM    547  CB  ILE    66      20.575  -8.492 -12.889  1.00 90.44           C  
ATOM    548  CG1 ILE    66      20.003  -8.628 -11.473  1.00 90.44           C  
ATOM    549  CG2 ILE    66      19.756  -9.310 -13.892  1.00 90.44           C  
ATOM    550  CD1 ILE    66      19.194  -9.900 -11.252  1.00 90.44           C  
ATOM    551  N   GLY    67      23.397  -9.558 -14.844  1.00 93.40           N  
ATOM    552  CA  GLY    67      24.199  -9.269 -16.022  1.00 93.40           C  
ATOM    553  C   GLY    67      25.184  -8.134 -15.809  1.00 93.40           C  
ATOM    554  O   GLY    67      26.065  -8.223 -14.952  1.00 93.40           O  
ATOM    555  N   ASP    68      24.948  -7.027 -16.532  1.00 94.32           N  
ATOM    556  CA  ASP    68      25.840  -5.876 -16.419  1.00 94.32           C  
ATOM    557  C   ASP    68      25.202  -4.768 -15.585  1.00 94.32           C  
ATOM    558  O   ASP    68      25.682  -3.632 -15.580  1.00 94.32           O  
ATOM    559  CB  ASP    68      26.208  -5.345 -17.806  1.00 94.32           C  
ATOM    560  CG  ASP    68      27.064  -6.312 -18.604  1.00 94.32           C  
ATOM    561  OD1 ASP    68      27.877  -7.047 -18.001  1.00 94.32           O  
ATOM    562  OD2 ASP    68      26.927  -6.339 -19.846  1.00 94.32           O  
ATOM    563  N   SER    69      24.019  -5.138 -15.059  1.00 93.30           N  
ATOM    564  CA  SER    69      23.337  -4.115 -14.273  1.00 93.30           C  
ATOM    565  C   SER    69      23.108  -4.582 -12.839  1.00 93.30           C  
ATOM    566  O   SER    69      23.463  -5.707 -12.483  1.00 93.30           O  
ATOM    567  CB  SER    69      22.001  -3.745 -14.917  1.00 93.30           C  
ATOM    568  OG  SER    69      21.125  -4.860 -14.934  1.00 93.30           O  
ATOM    569  N   TYR    70      22.663  -3.643 -11.950  1.00 94.98           N  
ATOM    570  CA  TYR    70      22.375  -3.948 -10.553  1.00 94.98           C  
ATOM    571  C   TYR    70      20.920  -3.643 -10.217  1.00 94.98           C  
ATOM    572  O   TYR    70      20.319  -2.737 -10.799  1.00 94.98           O  
ATOM    573  CB  TYR    70      23.302  -3.154  -9.628  1.00 94.98           C  
ATOM    574  CG  TYR    70      24.755  -3.548  -9.740  1.00 94.98           C  
ATOM    575  CD1 TYR    70      25.295  -4.534  -8.918  1.00 94.98           C  
ATOM    576  CD2 TYR    70      25.590  -2.935 -10.667  1.00 94.98           C  
ATOM    577  CE1 TYR    70      26.633  -4.900  -9.017  1.00 94.98           C  
ATOM    578  CE2 TYR    70      26.930  -3.293 -10.775  1.00 94.98           C  
ATOM    579  CZ  TYR    70      27.442  -4.274  -9.947  1.00 94.98           C  
ATOM    580  OH  TYR    70      28.768  -4.632 -10.049  1.00 94.98           O  
ATOM    581  N   GLU    71      20.364  -4.436  -9.350  1.00 95.26           N  
ATOM    582  CA  GLU    71      19.046  -4.175  -8.779  1.00 95.26           C  
ATOM    583  C   GLU    71      19.069  -4.297  -7.258  1.00 95.26           C  
ATOM    584  O   GLU    71      19.880  -5.041  -6.702  1.00 95.26           O  
ATOM    585  CB  GLU    71      18.006  -5.130  -9.369  1.00 95.26           C  
ATOM    586  CG  GLU    71      17.785  -4.953 -10.864  1.00 95.26           C  
ATOM    587  CD  GLU    71      16.693  -5.854 -11.420  1.00 95.26           C  
ATOM    588  OE1 GLU    71      16.276  -5.654 -12.583  1.00 95.26           O  
ATOM    589  OE2 GLU    71      16.251  -6.766 -10.686  1.00 95.26           O  
ATOM    590  N   TYR    72      18.204  -3.479  -6.633  1.00 94.35           N  
ATOM    591  CA  TYR    72      17.964  -3.611  -5.200  1.00 94.35           C  
ATOM    592  C   TYR    72      16.671  -4.372  -4.932  1.00 94.35           C  
ATOM    593  O   TYR    72      15.672  -4.176  -5.628  1.00 94.35           O  
ATOM    594  CB  TYR    72      17.906  -2.232  -4.536  1.00 94.35           C  
ATOM    595  CG  TYR    72      19.236  -1.520  -4.497  1.00 94.35           C  
ATOM    596  CD1 TYR    72      20.047  -1.580  -3.365  1.00 94.35           C  
ATOM    597  CD2 TYR    72      19.685  -0.787  -5.590  1.00 94.35           C  
ATOM    598  CE1 TYR    72      21.273  -0.924  -3.324  1.00 94.35           C  
ATOM    599  CE2 TYR    72      20.909  -0.127  -5.560  1.00 94.35           C  
ATOM    600  CZ  TYR    72      21.695  -0.202  -4.424  1.00 94.35           C  
ATOM    601  OH  TYR    72      22.907   0.450  -4.389  1.00 94.35           O  
ATOM    602  N   ASP    73      16.732  -5.247  -4.050  1.00 92.25           N  
ATOM    603  CA  ASP    73      15.537  -5.973  -3.631  1.00 92.25           C  
ATOM    604  C   ASP    73      14.817  -5.240  -2.501  1.00 92.25           C  
ATOM    605  O   ASP    73      15.209  -5.346  -1.337  1.00 92.25           O  
ATOM    606  CB  ASP    73      15.899  -7.393  -3.190  1.00 92.25           C  
ATOM    607  CG  ASP    73      14.681  -8.253  -2.900  1.00 92.25           C  
ATOM    608  OD1 ASP    73      13.541  -7.753  -3.014  1.00 92.25           O  
ATOM    609  OD2 ASP    73      14.863  -9.439  -2.552  1.00 92.25           O  
ATOM    610  N   PHE    74      13.823  -4.504  -2.889  1.00 89.44           N  
ATOM    611  CA  PHE    74      12.983  -3.819  -1.914  1.00 89.44           C  
ATOM    612  C   PHE    74      11.887  -4.744  -1.399  1.00 89.44           C  
ATOM    613  O   PHE    74      10.852  -4.910  -2.047  1.00 89.44           O  
ATOM    614  CB  PHE    74      12.362  -2.560  -2.527  1.00 89.44           C  
ATOM    615  CG  PHE    74      13.293  -1.377  -2.557  1.00 89.44           C  
ATOM    616  CD1 PHE    74      12.929  -0.173  -1.966  1.00 89.44           C  
ATOM    617  CD2 PHE    74      14.533  -1.470  -3.177  1.00 89.44           C  
ATOM    618  CE1 PHE    74      13.789   0.923  -1.993  1.00 89.44           C  
ATOM    619  CE2 PHE    74      15.397  -0.378  -3.208  1.00 89.44           C  
ATOM    620  CZ  PHE    74      15.023   0.817  -2.616  1.00 89.44           C  
ATOM    621  N   SER    75      12.196  -5.452  -0.283  1.00 80.87           N  
ATOM    622  CA  SER    75      11.171  -6.288   0.333  1.00 80.87           C  
ATOM    623  C   SER    75      10.267  -5.468   1.248  1.00 80.87           C  
ATOM    624  O   SER    75      10.463  -4.261   1.405  1.00 80.87           O  
ATOM    625  CB  SER    75      11.813  -7.427   1.126  1.00 80.87           C  
ATOM    626  OG  SER    75      12.673  -6.919   2.131  1.00 80.87           O  
ATOM    627  N   ASN    76       9.042  -5.849   1.523  1.00 75.89           N  
ATOM    628  CA  ASN    76       8.101  -5.289   2.487  1.00 75.89           C  
ATOM    629  C   ASN    76       7.410  -4.045   1.937  1.00 75.89           C  
ATOM    630  O   ASN    76       7.267  -3.045   2.643  1.00 75.89           O  
ATOM    631  CB  ASN    76       8.811  -4.963   3.803  1.00 75.89           C  
ATOM    632  CG  ASN    76       9.341  -6.200   4.503  1.00 75.89           C  
ATOM    633  OD1 ASN    76       8.739  -7.274   4.432  1.00 75.89           O  
ATOM    634  ND2 ASN    76      10.473  -6.058   5.182  1.00 75.89           N  
ATOM    635  N   ASN    77       7.291  -3.984   0.665  1.00 78.65           N  
ATOM    636  CA  ASN    77       6.483  -2.957   0.016  1.00 78.65           C  
ATOM    637  C   ASN    77       4.996  -3.300   0.062  1.00 78.65           C  
ATOM    638  O   ASN    77       4.628  -4.455   0.284  1.00 78.65           O  
ATOM    639  CB  ASN    77       6.935  -2.753  -1.432  1.00 78.65           C  
ATOM    640  CG  ASN    77       8.416  -2.447  -1.543  1.00 78.65           C  
ATOM    641  OD1 ASN    77       8.866  -1.358  -1.177  1.00 78.65           O  
ATOM    642  ND2 ASN    77       9.183  -3.405  -2.048  1.00 78.65           N  
ATOM    643  N   GLU    78       4.196  -2.214   0.005  1.00 78.94           N  
ATOM    644  CA  GLU    78       2.772  -2.477   0.189  1.00 78.94           C  
ATOM    645  C   GLU    78       1.947  -1.867  -0.940  1.00 78.94           C  
ATOM    646  O   GLU    78       2.146  -0.706  -1.304  1.00 78.94           O  
ATOM    647  CB  GLU    78       2.296  -1.935   1.540  1.00 78.94           C  
ATOM    648  CG  GLU    78       0.927  -2.449   1.960  1.00 78.94           C  
ATOM    649  CD  GLU    78       0.570  -2.101   3.397  1.00 78.94           C  
ATOM    650  OE1 GLU    78      -0.461  -2.597   3.904  1.00 78.94           O  
ATOM    651  OE2 GLU    78       1.328  -1.324   4.020  1.00 78.94           O  
ATOM    652  N   LEU    79       1.177  -2.665  -1.563  1.00 78.37           N  
ATOM    653  CA  LEU    79       0.068  -2.201  -2.390  1.00 78.37           C  
ATOM    654  C   LEU    79      -1.216  -2.104  -1.574  1.00 78.37           C  
ATOM    655  O   LEU    79      -1.742  -3.121  -1.114  1.00 78.37           O  
ATOM    656  CB  LEU    79      -0.140  -3.139  -3.582  1.00 78.37           C  
ATOM    657  CG  LEU    79       0.999  -3.205  -4.600  1.00 78.37           C  
ATOM    658  CD1 LEU    79       0.743  -4.318  -5.610  1.00 78.37           C  
ATOM    659  CD2 LEU    79       1.164  -1.863  -5.306  1.00 78.37           C  
ATOM    660  N   ILE    80      -1.610  -0.885  -1.359  1.00 78.55           N  
ATOM    661  CA  ILE    80      -2.725  -0.624  -0.456  1.00 78.55           C  
ATOM    662  C   ILE    80      -3.974  -0.279  -1.265  1.00 78.55           C  
ATOM    663  O   ILE    80      -3.902   0.475  -2.238  1.00 78.55           O  
ATOM    664  CB  ILE    80      -2.396   0.515   0.534  1.00 78.55           C  
ATOM    665  CG1 ILE    80      -1.153   0.163   1.359  1.00 78.55           C  
ATOM    666  CG2 ILE    80      -3.594   0.803   1.444  1.00 78.55           C  
ATOM    667  CD1 ILE    80      -0.600   1.326   2.172  1.00 78.55           C  
ATOM    668  N   PHE    81      -5.062  -0.784  -0.821  1.00 78.25           N  
ATOM    669  CA  PHE    81      -6.366  -0.553  -1.431  1.00 78.25           C  
ATOM    670  C   PHE    81      -7.347   0.018  -0.414  1.00 78.25           C  
ATOM    671  O   PHE    81      -8.051  -0.732   0.266  1.00 78.25           O  
ATOM    672  CB  PHE    81      -6.921  -1.852  -2.024  1.00 78.25           C  
ATOM    673  CG  PHE    81      -5.937  -2.595  -2.886  1.00 78.25           C  
ATOM    674  CD1 PHE    81      -5.844  -2.330  -4.248  1.00 78.25           C  
ATOM    675  CD2 PHE    81      -5.103  -3.560  -2.335  1.00 78.25           C  
ATOM    676  CE1 PHE    81      -4.934  -3.016  -5.048  1.00 78.25           C  
ATOM    677  CE2 PHE    81      -4.190  -4.250  -3.129  1.00 78.25           C  
ATOM    678  CZ  PHE    81      -4.108  -3.977  -4.485  1.00 78.25           C  
ATOM    679  N   PRO    82      -7.321   1.270  -0.210  1.00 73.64           N  
ATOM    680  CA  PRO    82      -8.058   1.899   0.888  1.00 73.64           C  
ATOM    681  C   PRO    82      -9.560   1.977   0.623  1.00 73.64           C  
ATOM    682  O   PRO    82     -10.332   2.331   1.518  1.00 73.64           O  
ATOM    683  CB  PRO    82      -7.445   3.300   0.968  1.00 73.64           C  
ATOM    684  CG  PRO    82      -6.848   3.532  -0.383  1.00 73.64           C  
ATOM    685  CD  PRO    82      -6.520   2.201  -0.995  1.00 73.64           C  
ATOM    686  N   GLY    83     -10.000   1.587  -0.631  1.00 71.42           N  
ATOM    687  CA  GLY    83     -11.372   1.787  -1.072  1.00 71.42           C  
ATOM    688  C   GLY    83     -11.568   3.077  -1.846  1.00 71.42           C  
ATOM    689  O   GLY    83     -10.628   3.858  -2.009  1.00 71.42           O  
ATOM    690  N   ASP    84     -12.744   3.241  -2.360  1.00 71.11           N  
ATOM    691  CA  ASP    84     -13.047   4.368  -3.236  1.00 71.11           C  
ATOM    692  C   ASP    84     -12.965   5.691  -2.478  1.00 71.11           C  
ATOM    693  O   ASP    84     -12.377   6.658  -2.968  1.00 71.11           O  
ATOM    694  CB  ASP    84     -14.435   4.205  -3.860  1.00 71.11           C  
ATOM    695  CG  ASP    84     -14.471   3.161  -4.961  1.00 71.11           C  
ATOM    696  OD1 ASP    84     -13.396   2.690  -5.391  1.00 71.11           O  
ATOM    697  OD2 ASP    84     -15.585   2.807  -5.405  1.00 71.11           O  
ATOM    698  N   PHE    85     -13.341   5.568  -1.264  1.00 66.32           N  
ATOM    699  CA  PHE    85     -13.435   6.827  -0.536  1.00 66.32           C  
ATOM    700  C   PHE    85     -12.053   7.318  -0.123  1.00 66.32           C  
ATOM    701  O   PHE    85     -11.745   8.505  -0.256  1.00 66.32           O  
ATOM    702  CB  PHE    85     -14.327   6.670   0.700  1.00 66.32           C  
ATOM    703  CG  PHE    85     -14.661   7.971   1.377  1.00 66.32           C  
ATOM    704  CD1 PHE    85     -13.948   8.393   2.492  1.00 66.32           C  
ATOM    705  CD2 PHE    85     -15.688   8.773   0.898  1.00 66.32           C  
ATOM    706  CE1 PHE    85     -14.255   9.597   3.121  1.00 66.32           C  
ATOM    707  CE2 PHE    85     -16.000   9.978   1.522  1.00 66.32           C  
ATOM    708  CZ  PHE    85     -15.283  10.387   2.634  1.00 66.32           C  
ATOM    709  N   ALA    86     -11.279   6.399   0.342  1.00 64.26           N  
ATOM    710  CA  ALA    86      -9.963   6.793   0.837  1.00 64.26           C  
ATOM    711  C   ALA    86      -9.072   7.284  -0.301  1.00 64.26           C  
ATOM    712  O   ALA    86      -8.340   8.263  -0.146  1.00 64.26           O  
ATOM    713  CB  ALA    86      -9.297   5.628   1.565  1.00 64.26           C  
ATOM    714  N   VAL    87      -9.278   6.698  -1.499  1.00 73.76           N  
ATOM    715  CA  VAL    87      -8.498   7.193  -2.628  1.00 73.76           C  
ATOM    716  C   VAL    87      -8.947   8.608  -2.986  1.00 73.76           C  
ATOM    717  O   VAL    87      -8.118   9.480  -3.257  1.00 73.76           O  
ATOM    718  CB  VAL    87      -8.628   6.266  -3.857  1.00 73.76           C  
ATOM    719  CG1 VAL    87      -7.945   6.885  -5.076  1.00 73.76           C  
ATOM    720  CG2 VAL    87      -8.038   4.890  -3.552  1.00 73.76           C  
ATOM    721  N   LYS    88     -10.285   8.796  -2.872  1.00 70.38           N  
ATOM    722  CA  LYS    88     -10.863  10.087  -3.233  1.00 70.38           C  
ATOM    723  C   LYS    88     -10.341  11.196  -2.324  1.00 70.38           C  
ATOM    724  O   LYS    88     -10.104  12.318  -2.777  1.00 70.38           O  
ATOM    725  CB  LYS    88     -12.390  10.030  -3.166  1.00 70.38           C  
ATOM    726  CG  LYS    88     -13.037   9.362  -4.370  1.00 70.38           C  
ATOM    727  CD  LYS    88     -14.557   9.369  -4.263  1.00 70.38           C  
ATOM    728  CE  LYS    88     -15.202   8.586  -5.399  1.00 70.38           C  
ATOM    729  NZ  LYS    88     -16.689   8.544  -5.269  1.00 70.38           N  
ATOM    730  N   ASN    89     -10.119  10.781  -1.099  1.00 66.12           N  
ATOM    731  CA  ASN    89      -9.671  11.775  -0.128  1.00 66.12           C  
ATOM    732  C   ASN    89      -8.197  12.121  -0.319  1.00 66.12           C  
ATOM    733  O   ASN    89      -7.765  13.224   0.019  1.00 66.12           O  
ATOM    734  CB  ASN    89      -9.920  11.282   1.299  1.00 66.12           C  
ATOM    735  CG  ASN    89     -11.350  11.502   1.752  1.00 66.12           C  
ATOM    736  OD1 ASN    89     -12.003  12.465   1.341  1.00 66.12           O  
ATOM    737  ND2 ASN    89     -11.847  10.611   2.601  1.00 66.12           N  
ATOM    738  N   LYS    90      -7.502  11.226  -0.965  1.00 65.74           N  
ATOM    739  CA  LYS    90      -6.059  11.428  -1.061  1.00 65.74           C  
ATOM    740  C   LYS    90      -5.688  12.139  -2.359  1.00 65.74           C  
ATOM    741  O   LYS    90      -4.612  12.732  -2.463  1.00 65.74           O  
ATOM    742  CB  LYS    90      -5.322  10.091  -0.967  1.00 65.74           C  
ATOM    743  CG  LYS    90      -5.500   9.379   0.366  1.00 65.74           C  
ATOM    744  CD  LYS    90      -4.871  10.166   1.509  1.00 65.74           C  
ATOM    745  CE  LYS    90      -5.082   9.474   2.849  1.00 65.74           C  
ATOM    746  NZ  LYS    90      -4.801  10.389   3.995  1.00 65.74           N  
ATOM    747  N   ILE    91      -6.524  11.990  -3.281  1.00 71.45           N  
ATOM    748  CA  ILE    91      -6.233  12.559  -4.592  1.00 71.45           C  
ATOM    749  C   ILE    91      -6.005  14.064  -4.463  1.00 71.45           C  
ATOM    750  O   ILE    91      -5.389  14.682  -5.334  1.00 71.45           O  
ATOM    751  CB  ILE    91      -7.371  12.274  -5.598  1.00 71.45           C  
ATOM    752  CG1 ILE    91      -7.399  10.786  -5.965  1.00 71.45           C  
ATOM    753  CG2 ILE    91      -7.217  13.145  -6.848  1.00 71.45           C  
ATOM    754  CD1 ILE    91      -8.639  10.363  -6.740  1.00 71.45           C  
ATOM    755  N   ASN    92      -6.322  14.592  -3.287  1.00 72.59           N  
ATOM    756  CA  ASN    92      -6.186  16.041  -3.180  1.00 72.59           C  
ATOM    757  C   ASN    92      -4.743  16.449  -2.900  1.00 72.59           C  
ATOM    758  O   ASN    92      -4.404  17.632  -2.966  1.00 72.59           O  
ATOM    759  CB  ASN    92      -7.113  16.589  -2.094  1.00 72.59           C  
ATOM    760  CG  ASN    92      -8.578  16.492  -2.472  1.00 72.59           C  
ATOM    761  OD1 ASN    92      -8.930  16.529  -3.654  1.00 72.59           O  
ATOM    762  ND2 ASN    92      -9.442  16.365  -1.472  1.00 72.59           N  
ATOM    763  N   ASN    93      -3.869  15.472  -2.746  1.00 80.82           N  
ATOM    764  CA  ASN    93      -2.499  15.818  -2.381  1.00 80.82           C  
ATOM    765  C   ASN    93      -1.497  15.292  -3.404  1.00 80.82           C  
ATOM    766  O   ASN    93      -0.362  14.962  -3.055  1.00 80.82           O  
ATOM    767  CB  ASN    93      -2.164  15.284  -0.987  1.00 80.82           C  
ATOM    768  CG  ASN    93      -2.946  15.981   0.109  1.00 80.82           C  
ATOM    769  OD1 ASN    93      -2.966  17.212   0.188  1.00 80.82           O  
ATOM    770  ND2 ASN    93      -3.598  15.199   0.962  1.00 80.82           N  
ATOM    771  N   LEU    94      -1.987  15.054  -4.620  1.00 89.75           N  
ATOM    772  CA  LEU    94      -1.083  14.607  -5.674  1.00 89.75           C  
ATOM    773  C   LEU    94      -0.101  15.711  -6.052  1.00 89.75           C  
ATOM    774  O   LEU    94      -0.477  16.883  -6.125  1.00 89.75           O  
ATOM    775  CB  LEU    94      -1.875  14.167  -6.908  1.00 89.75           C  
ATOM    776  CG  LEU    94      -2.884  13.037  -6.699  1.00 89.75           C  
ATOM    777  CD1 LEU    94      -3.599  12.717  -8.007  1.00 89.75           C  
ATOM    778  CD2 LEU    94      -2.191  11.797  -6.145  1.00 89.75           C  
ATOM    779  N   VAL    95       1.093  15.392  -6.209  1.00 93.09           N  
ATOM    780  CA  VAL    95       2.097  16.377  -6.599  1.00 93.09           C  
ATOM    781  C   VAL    95       2.440  16.208  -8.077  1.00 93.09           C  
ATOM    782  O   VAL    95       3.019  17.107  -8.693  1.00 93.09           O  
ATOM    783  CB  VAL    95       3.375  16.255  -5.738  1.00 93.09           C  
ATOM    784  CG1 VAL    95       3.095  16.671  -4.295  1.00 93.09           C  
ATOM    785  CG2 VAL    95       3.919  14.829  -5.790  1.00 93.09           C  
ATOM    786  N   GLN    96       2.089  15.112  -8.707  1.00 95.79           N  
ATOM    787  CA  GLN    96       2.309  14.806 -10.117  1.00 95.79           C  
ATOM    788  C   GLN    96       1.231  13.867 -10.651  1.00 95.79           C  
ATOM    789  O   GLN    96       0.747  12.994  -9.928  1.00 95.79           O  
ATOM    790  CB  GLN    96       3.693  14.187 -10.323  1.00 95.79           C  
ATOM    791  CG  GLN    96       4.842  15.126  -9.982  1.00 95.79           C  
ATOM    792  CD  GLN    96       6.203  14.499 -10.224  1.00 95.79           C  
ATOM    793  OE1 GLN    96       6.438  13.874 -11.263  1.00 95.79           O  
ATOM    794  NE2 GLN    96       7.109  14.660  -9.265  1.00 95.79           N  
ATOM    795  N   GLY    97       0.900  14.059 -11.943  1.00 96.04           N  
ATOM    796  CA  GLY    97      -0.022  13.142 -12.593  1.00 96.04           C  
ATOM    797  C   GLY    97      -1.468  13.366 -12.192  1.00 96.04           C  
ATOM    798  O   GLY    97      -1.798  14.385 -11.581  1.00 96.04           O  
ATOM    799  N   SER    98      -2.411  12.536 -12.728  1.00 93.64           N  
ATOM    800  CA  SER    98      -3.833  12.476 -12.405  1.00 93.64           C  
ATOM    801  C   SER    98      -4.285  11.040 -12.166  1.00 93.64           C  
ATOM    802  O   SER    98      -3.633  10.095 -12.614  1.00 93.64           O  
ATOM    803  CB  SER    98      -4.664  13.101 -13.527  1.00 93.64           C  
ATOM    804  OG  SER    98      -4.522  12.363 -14.729  1.00 93.64           O  
ATOM    805  N   PHE    99      -5.307  10.908 -11.353  1.00 92.73           N  
ATOM    806  CA  PHE    99      -5.709   9.561 -10.967  1.00 92.73           C  
ATOM    807  C   PHE    99      -7.226   9.421 -10.989  1.00 92.73           C  
ATOM    808  O   PHE    99      -7.919   9.989 -10.142  1.00 92.73           O  
ATOM    809  CB  PHE    99      -5.169   9.215  -9.576  1.00 92.73           C  
ATOM    810  CG  PHE    99      -5.106   7.738  -9.299  1.00 92.73           C  
ATOM    811  CD1 PHE    99      -5.855   7.176  -8.274  1.00 92.73           C  
ATOM    812  CD2 PHE    99      -4.296   6.910 -10.065  1.00 92.73           C  
ATOM    813  CE1 PHE    99      -5.799   5.808  -8.015  1.00 92.73           C  
ATOM    814  CE2 PHE    99      -4.234   5.543  -9.813  1.00 92.73           C  
ATOM    815  CZ  PHE    99      -4.985   4.994  -8.787  1.00 92.73           C  
ATOM    816  N   ASN   100      -7.704   8.872 -12.018  1.00 92.13           N  
ATOM    817  CA  ASN   100      -9.126   8.572 -12.150  1.00 92.13           C  
ATOM    818  C   ASN   100      -9.382   7.068 -12.170  1.00 92.13           C  
ATOM    819  O   ASN   100      -8.504   6.290 -12.546  1.00 92.13           O  
ATOM    820  CB  ASN   100      -9.697   9.225 -13.410  1.00 92.13           C  
ATOM    821  CG  ASN   100      -9.233   8.544 -14.682  1.00 92.13           C  
ATOM    822  OD1 ASN   100      -9.779   7.513 -15.084  1.00 92.13           O  
ATOM    823  ND2 ASN   100      -8.223   9.116 -15.326  1.00 92.13           N  
ATOM    824  N   LYS   101     -10.473   6.641 -11.756  1.00 91.82           N  
ATOM    825  CA  LYS   101     -10.793   5.238 -11.514  1.00 91.82           C  
ATOM    826  C   LYS   101     -10.792   4.441 -12.815  1.00 91.82           C  
ATOM    827  O   LYS   101     -10.199   3.363 -12.889  1.00 91.82           O  
ATOM    828  CB  LYS   101     -12.150   5.108 -10.821  1.00 91.82           C  
ATOM    829  CG  LYS   101     -12.502   3.686 -10.409  1.00 91.82           C  
ATOM    830  CD  LYS   101     -13.764   3.646  -9.558  1.00 91.82           C  
ATOM    831  CE  LYS   101     -14.064   2.237  -9.067  1.00 91.82           C  
ATOM    832  NZ  LYS   101     -15.240   2.210  -8.146  1.00 91.82           N  
ATOM    833  N   GLU   102     -11.395   4.916 -13.791  1.00 95.53           N  
ATOM    834  CA  GLU   102     -11.485   4.204 -15.062  1.00 95.53           C  
ATOM    835  C   GLU   102     -10.099   3.919 -15.634  1.00 95.53           C  
ATOM    836  O   GLU   102      -9.811   2.795 -16.049  1.00 95.53           O  
ATOM    837  CB  GLU   102     -12.315   5.003 -16.069  1.00 95.53           C  
ATOM    838  CG  GLU   102     -13.805   5.023 -15.759  1.00 95.53           C  
ATOM    839  CD  GLU   102     -14.194   6.095 -14.752  1.00 95.53           C  
ATOM    840  OE1 GLU   102     -15.327   6.045 -14.220  1.00 95.53           O  
ATOM    841  OE2 GLU   102     -13.360   6.991 -14.493  1.00 95.53           O  
ATOM    842  N   ARG   103      -9.229   4.969 -15.667  1.00 96.33           N  
ATOM    843  CA  ARG   103      -7.871   4.796 -16.172  1.00 96.33           C  
ATOM    844  C   ARG   103      -7.075   3.844 -15.286  1.00 96.33           C  
ATOM    845  O   ARG   103      -6.308   3.018 -15.786  1.00 96.33           O  
ATOM    846  CB  ARG   103      -7.156   6.145 -16.266  1.00 96.33           C  
ATOM    847  CG  ARG   103      -5.776   6.068 -16.902  1.00 96.33           C  
ATOM    848  CD  ARG   103      -5.114   7.437 -16.978  1.00 96.33           C  
ATOM    849  NE  ARG   103      -3.757   7.350 -17.512  1.00 96.33           N  
ATOM    850  CZ  ARG   103      -2.862   8.333 -17.471  1.00 96.33           C  
ATOM    851  NH1 ARG   103      -3.164   9.503 -16.919  1.00 96.33           N  
ATOM    852  NH2 ARG   103      -1.656   8.146 -17.987  1.00 96.33           N  
ATOM    853  N   ALA   104      -7.239   3.920 -13.989  1.00 95.67           N  
ATOM    854  CA  ALA   104      -6.528   3.035 -13.070  1.00 95.67           C  
ATOM    855  C   ALA   104      -6.891   1.574 -13.325  1.00 95.67           C  
ATOM    856  O   ALA   104      -6.016   0.705 -13.346  1.00 95.67           O  
ATOM    857  CB  ALA   104      -6.834   3.411 -11.623  1.00 95.67           C  
ATOM    858  N   ILE   105      -8.134   1.311 -13.608  1.00 96.23           N  
ATOM    859  CA  ILE   105      -8.613  -0.043 -13.861  1.00 96.23           C  
ATOM    860  C   ILE   105      -8.061  -0.546 -15.193  1.00 96.23           C  
ATOM    861  O   ILE   105      -7.568  -1.673 -15.282  1.00 96.23           O  
ATOM    862  CB  ILE   105     -10.157  -0.106 -13.863  1.00 96.23           C  
ATOM    863  CG1 ILE   105     -10.705   0.178 -12.459  1.00 96.23           C  
ATOM    864  CG2 ILE   105     -10.642  -1.465 -14.376  1.00 96.23           C  
ATOM    865  CD1 ILE   105     -12.206   0.427 -12.419  1.00 96.23           C  
ATOM    866  N   GLU   106      -8.086   0.275 -16.174  1.00 97.51           N  
ATOM    867  CA  GLU   106      -7.669  -0.094 -17.523  1.00 97.51           C  
ATOM    868  C   GLU   106      -6.171  -0.383 -17.578  1.00 97.51           C  
ATOM    869  O   GLU   106      -5.739  -1.324 -18.246  1.00 97.51           O  
ATOM    870  CB  GLU   106      -8.028   1.011 -18.519  1.00 97.51           C  
ATOM    871  CG  GLU   106      -7.677   0.678 -19.962  1.00 97.51           C  
ATOM    872  CD  GLU   106      -7.980   1.810 -20.930  1.00 97.51           C  
ATOM    873  OE1 GLU   106      -7.745   1.646 -22.149  1.00 97.51           O  
ATOM    874  OE2 GLU   106      -8.454   2.871 -20.466  1.00 97.51           O  
ATOM    875  N   GLU   107      -5.407   0.392 -16.781  1.00 97.32           N  
ATOM    876  CA  GLU   107      -3.958   0.354 -16.951  1.00 97.32           C  
ATOM    877  C   GLU   107      -3.273  -0.229 -15.718  1.00 97.32           C  
ATOM    878  O   GLU   107      -2.053  -0.125 -15.572  1.00 97.32           O  
ATOM    879  CB  GLU   107      -3.413   1.754 -17.243  1.00 97.32           C  
ATOM    880  CG  GLU   107      -3.907   2.345 -18.556  1.00 97.32           C  
ATOM    881  CD  GLU   107      -3.347   3.730 -18.839  1.00 97.32           C  
ATOM    882  OE1 GLU   107      -4.045   4.548 -19.480  1.00 97.32           O  
ATOM    883  OE2 GLU   107      -2.200   3.999 -18.416  1.00 97.32           O  
ATOM    884  N   ASN   108      -4.125  -0.826 -14.805  1.00 96.17           N  
ATOM    885  CA  ASN   108      -3.560  -1.265 -13.533  1.00 96.17           C  
ATOM    886  C   ASN   108      -2.757  -0.154 -12.863  1.00 96.17           C  
ATOM    887  O   ASN   108      -1.598  -0.355 -12.496  1.00 96.17           O  
ATOM    888  CB  ASN   108      -2.687  -2.505 -13.734  1.00 96.17           C  
ATOM    889  CG  ASN   108      -3.481  -3.710 -14.199  1.00 96.17           C  
ATOM    890  OD1 ASN   108      -4.669  -3.840 -13.895  1.00 96.17           O  
ATOM    891  ND2 ASN   108      -2.830  -4.598 -14.941  1.00 96.17           N  
ATOM    892  N   GLY   109      -3.387   0.969 -12.785  1.00 96.22           N  
ATOM    893  CA  GLY   109      -2.730   2.180 -12.320  1.00 96.22           C  
ATOM    894  C   GLY   109      -2.722   2.312 -10.808  1.00 96.22           C  
ATOM    895  O   GLY   109      -3.658   1.871 -10.137  1.00 96.22           O  
ATOM    896  N   VAL   110      -1.616   3.002 -10.255  1.00 94.30           N  
ATOM    897  CA  VAL   110      -1.474   3.229  -8.821  1.00 94.30           C  
ATOM    898  C   VAL   110      -0.995   4.657  -8.569  1.00 94.30           C  
ATOM    899  O   VAL   110      -0.508   5.326  -9.484  1.00 94.30           O  
ATOM    900  CB  VAL   110      -0.496   2.219  -8.180  1.00 94.30           C  
ATOM    901  CG1 VAL   110      -1.021   0.792  -8.327  1.00 94.30           C  
ATOM    902  CG2 VAL   110       0.891   2.348  -8.807  1.00 94.30           C  
ATOM    903  N   ILE   111      -1.181   5.125  -7.282  1.00 92.51           N  
ATOM    904  CA  ILE   111      -0.524   6.313  -6.748  1.00 92.51           C  
ATOM    905  C   ILE   111       0.717   5.905  -5.956  1.00 92.51           C  
ATOM    906  O   ILE   111       0.629   5.107  -5.020  1.00 92.51           O  
ATOM    907  CB  ILE   111      -1.481   7.136  -5.857  1.00 92.51           C  
ATOM    908  CG1 ILE   111      -2.737   7.529  -6.644  1.00 92.51           C  
ATOM    909  CG2 ILE   111      -0.772   8.375  -5.303  1.00 92.51           C  
ATOM    910  CD1 ILE   111      -3.867   8.066  -5.777  1.00 92.51           C  
ATOM    911  N   LEU   112       1.842   6.378  -6.348  1.00 92.27           N  
ATOM    912  CA  LEU   112       3.056   6.143  -5.575  1.00 92.27           C  
ATOM    913  C   LEU   112       3.160   7.125  -4.413  1.00 92.27           C  
ATOM    914  O   LEU   112       3.102   8.340  -4.615  1.00 92.27           O  
ATOM    915  CB  LEU   112       4.293   6.260  -6.470  1.00 92.27           C  
ATOM    916  CG  LEU   112       5.647   6.256  -5.760  1.00 92.27           C  
ATOM    917  CD1 LEU   112       5.887   4.911  -5.084  1.00 92.27           C  
ATOM    918  CD2 LEU   112       6.768   6.573  -6.743  1.00 92.27           C  
ATOM    919  N   VAL   113       3.172   6.585  -3.201  1.00 88.50           N  
ATOM    920  CA  VAL   113       3.626   7.363  -2.053  1.00 88.50           C  
ATOM    921  C   VAL   113       5.152   7.391  -2.018  1.00 88.50           C  
ATOM    922  O   VAL   113       5.786   6.442  -1.549  1.00 88.50           O  
ATOM    923  CB  VAL   113       3.072   6.793  -0.727  1.00 88.50           C  
ATOM    924  CG1 VAL   113       3.432   7.704   0.444  1.00 88.50           C  
ATOM    925  CG2 VAL   113       1.559   6.607  -0.818  1.00 88.50           C  
ATOM    926  N   ARG   114       5.660   8.473  -2.537  1.00 88.30           N  
ATOM    927  CA  ARG   114       7.067   8.412  -2.920  1.00 88.30           C  
ATOM    928  C   ARG   114       7.973   8.529  -1.698  1.00 88.30           C  
ATOM    929  O   ARG   114       9.109   8.052  -1.714  1.00 88.30           O  
ATOM    930  CB  ARG   114       7.399   9.517  -3.925  1.00 88.30           C  
ATOM    931  CG  ARG   114       7.947  10.785  -3.289  1.00 88.30           C  
ATOM    932  CD  ARG   114       8.382  11.799  -4.337  1.00 88.30           C  
ATOM    933  NE  ARG   114       8.345  13.162  -3.816  1.00 88.30           N  
ATOM    934  CZ  ARG   114       8.424  14.261  -4.561  1.00 88.30           C  
ATOM    935  NH1 ARG   114       8.546  14.178  -5.881  1.00 88.30           N  
ATOM    936  NH2 ARG   114       8.381  15.452  -3.983  1.00 88.30           N  
ATOM    937  N   LYS   115       7.534   9.269  -0.618  1.00 86.39           N  
ATOM    938  CA  LYS   115       8.353   9.385   0.585  1.00 86.39           C  
ATOM    939  C   LYS   115       8.033   8.270   1.577  1.00 86.39           C  
ATOM    940  O   LYS   115       6.864   7.966   1.822  1.00 86.39           O  
ATOM    941  CB  LYS   115       8.146  10.749   1.246  1.00 86.39           C  
ATOM    942  CG  LYS   115       8.673  11.919   0.429  1.00 86.39           C  
ATOM    943  CD  LYS   115       8.474  13.243   1.155  1.00 86.39           C  
ATOM    944  CE  LYS   115       9.050  14.408   0.363  1.00 86.39           C  
ATOM    945  NZ  LYS   115       8.815  15.714   1.048  1.00 86.39           N  
ATOM    946  N   SER   116       8.995   7.636   2.051  1.00 83.41           N  
ATOM    947  CA  SER   116       8.869   6.571   3.042  1.00 83.41           C  
ATOM    948  C   SER   116       9.253   7.063   4.433  1.00 83.41           C  
ATOM    949  O   SER   116      10.217   7.815   4.588  1.00 83.41           O  
ATOM    950  CB  SER   116       9.740   5.375   2.657  1.00 83.41           C  
ATOM    951  OG  SER   116       9.358   4.861   1.392  1.00 83.41           O  
ATOM    952  N   ALA   117       8.556   6.664   5.370  1.00 78.59           N  
ATOM    953  CA  ALA   117       8.870   6.979   6.761  1.00 78.59           C  
ATOM    954  C   ALA   117      10.037   6.135   7.265  1.00 78.59           C  
ATOM    955  O   ALA   117      10.105   4.934   6.995  1.00 78.59           O  
ATOM    956  CB  ALA   117       7.643   6.765   7.645  1.00 78.59           C  
ATOM    957  N   ILE   118      10.943   6.810   7.890  1.00 79.69           N  
ATOM    958  CA  ILE   118      12.091   6.097   8.441  1.00 79.69           C  
ATOM    959  C   ILE   118      12.315   6.522   9.890  1.00 79.69           C  
ATOM    960  O   ILE   118      12.121   7.690  10.238  1.00 79.69           O  
ATOM    961  CB  ILE   118      13.366   6.347   7.605  1.00 79.69           C  
ATOM    962  CG1 ILE   118      14.528   5.502   8.139  1.00 79.69           C  
ATOM    963  CG2 ILE   118      13.726   7.836   7.603  1.00 79.69           C  
ATOM    964  CD1 ILE   118      15.702   5.386   7.177  1.00 79.69           C  
ATOM    965  N   GLU   119      12.543   5.521  10.709  1.00 76.97           N  
ATOM    966  CA  GLU   119      12.981   5.785  12.076  1.00 76.97           C  
ATOM    967  C   GLU   119      14.404   5.283  12.306  1.00 76.97           C  
ATOM    968  O   GLU   119      14.666   4.082  12.218  1.00 76.97           O  
ATOM    969  CB  GLU   119      12.026   5.137  13.082  1.00 76.97           C  
ATOM    970  CG  GLU   119      12.326   5.492  14.531  1.00 76.97           C  
ATOM    971  CD  GLU   119      11.307   4.929  15.510  1.00 76.97           C  
ATOM    972  OE1 GLU   119      11.515   5.049  16.738  1.00 76.97           O  
ATOM    973  OE2 GLU   119      10.294   4.363  15.044  1.00 76.97           O  
ATOM    974  N   GLU   120      15.270   6.208  12.516  1.00 75.87           N  
ATOM    975  CA  GLU   120      16.668   5.885  12.782  1.00 75.87           C  
ATOM    976  C   GLU   120      17.148   6.534  14.077  1.00 75.87           C  
ATOM    977  O   GLU   120      17.063   7.754  14.234  1.00 75.87           O  
ATOM    978  CB  GLU   120      17.554   6.325  11.613  1.00 75.87           C  
ATOM    979  CG  GLU   120      18.938   5.693  11.618  1.00 75.87           C  
ATOM    980  CD  GLU   120      19.809   6.147  10.457  1.00 75.87           C  
ATOM    981  OE1 GLU   120      20.919   5.596  10.280  1.00 75.87           O  
ATOM    982  OE2 GLU   120      19.377   7.060   9.719  1.00 75.87           O  
ATOM    983  N   ASN   121      17.678   5.698  14.919  1.00 77.42           N  
ATOM    984  CA  ASN   121      18.193   6.141  16.211  1.00 77.42           C  
ATOM    985  C   ASN   121      17.169   6.988  16.961  1.00 77.42           C  
ATOM    986  O   ASN   121      17.495   8.067  17.460  1.00 77.42           O  
ATOM    987  CB  ASN   121      19.497   6.921  16.030  1.00 77.42           C  
ATOM    988  CG  ASN   121      20.601   6.079  15.422  1.00 77.42           C  
ATOM    989  OD1 ASN   121      20.623   4.855  15.578  1.00 77.42           O  
ATOM    990  ND2 ASN   121      21.526   6.728  14.724  1.00 77.42           N  
ATOM    991  N   GLY   122      15.952   6.664  16.758  1.00 75.89           N  
ATOM    992  CA  GLY   122      14.876   7.291  17.509  1.00 75.89           C  
ATOM    993  C   GLY   122      14.331   8.539  16.841  1.00 75.89           C  
ATOM    994  O   GLY   122      13.423   9.185  17.368  1.00 75.89           O  
ATOM    995  N   LYS   123      15.000   8.883  15.708  1.00 77.27           N  
ATOM    996  CA  LYS   123      14.527  10.050  14.969  1.00 77.27           C  
ATOM    997  C   LYS   123      13.655   9.636  13.787  1.00 77.27           C  
ATOM    998  O   LYS   123      14.024   8.746  13.018  1.00 77.27           O  
ATOM    999  CB  LYS   123      15.708  10.890  14.480  1.00 77.27           C  
ATOM   1000  CG  LYS   123      16.516  11.532  15.597  1.00 77.27           C  
ATOM   1001  CD  LYS   123      17.641  12.399  15.047  1.00 77.27           C  
ATOM   1002  CE  LYS   123      18.484  12.998  16.164  1.00 77.27           C  
ATOM   1003  NZ  LYS   123      19.600  13.833  15.629  1.00 77.27           N  
ATOM   1004  N   LYS   124      12.545  10.301  13.628  1.00 79.30           N  
ATOM   1005  CA  LYS   124      11.586  10.029  12.561  1.00 79.30           C  
ATOM   1006  C   LYS   124      11.730  11.036  11.423  1.00 79.30           C  
ATOM   1007  O   LYS   124      12.002  12.215  11.661  1.00 79.30           O  
ATOM   1008  CB  LYS   124      10.157  10.052  13.104  1.00 79.30           C  
ATOM   1009  CG  LYS   124       9.876   8.987  14.153  1.00 79.30           C  
ATOM   1010  CD  LYS   124       8.458   9.099  14.698  1.00 79.30           C  
ATOM   1011  CE  LYS   124       8.188   8.058  15.776  1.00 79.30           C  
ATOM   1012  NZ  LYS   124       6.818   8.199  16.352  1.00 79.30           N  
ATOM   1013  N   GLY   125      11.807  10.465  10.244  1.00 81.75           N  
ATOM   1014  CA  GLY   125      11.816  11.304   9.056  1.00 81.75           C  
ATOM   1015  C   GLY   125      11.245  10.612   7.833  1.00 81.75           C  
ATOM   1016  O   GLY   125      10.663   9.531   7.940  1.00 81.75           O  
ATOM   1017  N   VAL   126      11.227  11.343   6.751  1.00 84.07           N  
ATOM   1018  CA  VAL   126      10.763  10.786   5.485  1.00 84.07           C  
ATOM   1019  C   VAL   126      11.859  10.917   4.430  1.00 84.07           C  
ATOM   1020  O   VAL   126      12.654  11.858   4.466  1.00 84.07           O  
ATOM   1021  CB  VAL   126       9.470  11.479   4.999  1.00 84.07           C  
ATOM   1022  CG1 VAL   126       8.315  11.201   5.960  1.00 84.07           C  
ATOM   1023  CG2 VAL   126       9.695  12.983   4.851  1.00 84.07           C  
ATOM   1024  N   VAL   127      11.940   9.980   3.645  1.00 88.04           N  
ATOM   1025  CA  VAL   127      12.968   9.980   2.609  1.00 88.04           C  
ATOM   1026  C   VAL   127      12.385   9.445   1.303  1.00 88.04           C  
ATOM   1027  O   VAL   127      11.487   8.600   1.316  1.00 88.04           O  
ATOM   1028  CB  VAL   127      14.196   9.142   3.027  1.00 88.04           C  
ATOM   1029  CG1 VAL   127      13.810   7.676   3.214  1.00 88.04           C  
ATOM   1030  CG2 VAL   127      15.311   9.276   1.992  1.00 88.04           C  
ATOM   1031  N   GLU   128      12.837   9.952   0.215  1.00 90.95           N  
ATOM   1032  CA  GLU   128      12.537   9.434  -1.117  1.00 90.95           C  
ATOM   1033  C   GLU   128      13.584   8.417  -1.562  1.00 90.95           C  
ATOM   1034  O   GLU   128      14.724   8.782  -1.861  1.00 90.95           O  
ATOM   1035  CB  GLU   128      12.448  10.577  -2.131  1.00 90.95           C  
ATOM   1036  CG  GLU   128      11.938  10.147  -3.499  1.00 90.95           C  
ATOM   1037  CD  GLU   128      11.816  11.299  -4.483  1.00 90.95           C  
ATOM   1038  OE1 GLU   128      11.430  11.062  -5.650  1.00 90.95           O  
ATOM   1039  OE2 GLU   128      12.110  12.448  -4.084  1.00 90.95           O  
ATOM   1040  N   LEU   129      13.146   7.179  -1.605  1.00 91.77           N  
ATOM   1041  CA  LEU   129      14.095   6.092  -1.821  1.00 91.77           C  
ATOM   1042  C   LEU   129      14.343   5.874  -3.310  1.00 91.77           C  
ATOM   1043  O   LEU   129      15.404   5.384  -3.702  1.00 91.77           O  
ATOM   1044  CB  LEU   129      13.582   4.798  -1.183  1.00 91.77           C  
ATOM   1045  CG  LEU   129      13.404   4.816   0.336  1.00 91.77           C  
ATOM   1046  CD1 LEU   129      12.703   3.544   0.802  1.00 91.77           C  
ATOM   1047  CD2 LEU   129      14.752   4.974   1.030  1.00 91.77           C  
ATOM   1048  N   THR   130      13.296   6.176  -4.105  1.00 94.19           N  
ATOM   1049  CA  THR   130      13.394   5.909  -5.535  1.00 94.19           C  
ATOM   1050  C   THR   130      13.060   7.160  -6.343  1.00 94.19           C  
ATOM   1051  O   THR   130      12.532   8.133  -5.800  1.00 94.19           O  
ATOM   1052  CB  THR   130      12.458   4.760  -5.954  1.00 94.19           C  
ATOM   1053  OG1 THR   130      11.097   5.192  -5.833  1.00 94.19           O  
ATOM   1054  CG2 THR   130      12.669   3.531  -5.077  1.00 94.19           C  
ATOM   1055  N   ASN   131      13.444   7.152  -7.673  1.00 94.64           N  
ATOM   1056  CA  ASN   131      13.103   8.234  -8.591  1.00 94.64           C  
ATOM   1057  C   ASN   131      12.044   7.799  -9.600  1.00 94.64           C  
ATOM   1058  O   ASN   131      12.148   8.109 -10.788  1.00 94.64           O  
ATOM   1059  CB  ASN   131      14.353   8.735  -9.317  1.00 94.64           C  
ATOM   1060  CG  ASN   131      15.368   9.352  -8.375  1.00 94.64           C  
ATOM   1061  OD1 ASN   131      15.006   9.965  -7.368  1.00 94.64           O  
ATOM   1062  ND2 ASN   131      16.647   9.192  -8.694  1.00 94.64           N  
ATOM   1063  N   TYR   132      11.136   6.948  -9.201  1.00 95.73           N  
ATOM   1064  CA  TYR   132      10.024   6.596 -10.077  1.00 95.73           C  
ATOM   1065  C   TYR   132       9.244   7.836 -10.495  1.00 95.73           C  
ATOM   1066  O   TYR   132       9.106   8.782  -9.715  1.00 95.73           O  
ATOM   1067  CB  TYR   132       9.089   5.599  -9.385  1.00 95.73           C  
ATOM   1068  CG  TYR   132       9.598   4.178  -9.400  1.00 95.73           C  
ATOM   1069  CD1 TYR   132       9.824   3.511 -10.601  1.00 95.73           C  
ATOM   1070  CD2 TYR   132       9.851   3.500  -8.213  1.00 95.73           C  
ATOM   1071  CE1 TYR   132      10.291   2.201 -10.620  1.00 95.73           C  
ATOM   1072  CE2 TYR   132      10.318   2.189  -8.219  1.00 95.73           C  
ATOM   1073  CZ  TYR   132      10.535   1.550  -9.426  1.00 95.73           C  
ATOM   1074  OH  TYR   132      10.997   0.252  -9.438  1.00 95.73           O  
ATOM   1075  N   LYS   133       8.749   7.808 -11.702  1.00 96.36           N  
ATOM   1076  CA  LYS   133       7.963   8.905 -12.260  1.00 96.36           C  
ATOM   1077  C   LYS   133       6.617   8.408 -12.781  1.00 96.36           C  
ATOM   1078  O   LYS   133       6.414   7.203 -12.941  1.00 96.36           O  
ATOM   1079  CB  LYS   133       8.734   9.602 -13.382  1.00 96.36           C  
ATOM   1080  CG  LYS   133      10.118  10.086 -12.974  1.00 96.36           C  
ATOM   1081  CD  LYS   133      10.038  11.298 -12.054  1.00 96.36           C  
ATOM   1082  CE  LYS   133      11.416  11.884 -11.779  1.00 96.36           C  
ATOM   1083  NZ  LYS   133      12.053  11.263 -10.579  1.00 96.36           N  
ATOM   1084  N   VAL   134       5.699   9.329 -12.953  1.00 97.69           N  
ATOM   1085  CA  VAL   134       4.430   9.018 -13.603  1.00 97.69           C  
ATOM   1086  C   VAL   134       4.690   8.344 -14.948  1.00 97.69           C  
ATOM   1087  O   VAL   134       5.539   8.793 -15.721  1.00 97.69           O  
ATOM   1088  CB  VAL   134       3.568  10.285 -13.800  1.00 97.69           C  
ATOM   1089  CG1 VAL   134       2.346   9.978 -14.664  1.00 97.69           C  
ATOM   1090  CG2 VAL   134       3.141  10.855 -12.448  1.00 97.69           C  
ATOM   1091  N   GLY   135       4.115   7.179 -15.190  1.00 97.71           N  
ATOM   1092  CA  GLY   135       4.286   6.420 -16.419  1.00 97.71           C  
ATOM   1093  C   GLY   135       5.174   5.202 -16.250  1.00 97.71           C  
ATOM   1094  O   GLY   135       5.125   4.275 -17.061  1.00 97.71           O  
ATOM   1095  N   ASP   136       6.031   5.213 -15.212  1.00 97.15           N  
ATOM   1096  CA  ASP   136       6.888   4.057 -14.967  1.00 97.15           C  
ATOM   1097  C   ASP   136       6.058   2.820 -14.630  1.00 97.15           C  
ATOM   1098  O   ASP   136       4.999   2.927 -14.008  1.00 97.15           O  
ATOM   1099  CB  ASP   136       7.876   4.351 -13.837  1.00 97.15           C  
ATOM   1100  CG  ASP   136       9.007   5.269 -14.262  1.00 97.15           C  
ATOM   1101  OD1 ASP   136       9.168   5.516 -15.477  1.00 97.15           O  
ATOM   1102  OD2 ASP   136       9.747   5.748 -13.375  1.00 97.15           O  
ATOM   1103  N   THR   137       6.438   1.659 -15.096  1.00 96.65           N  
ATOM   1104  CA  THR   137       5.891   0.365 -14.704  1.00 96.65           C  
ATOM   1105  C   THR   137       6.737  -0.270 -13.605  1.00 96.65           C  
ATOM   1106  O   THR   137       7.966  -0.304 -13.701  1.00 96.65           O  
ATOM   1107  CB  THR   137       5.805  -0.593 -15.907  1.00 96.65           C  
ATOM   1108  OG1 THR   137       4.918  -0.042 -16.887  1.00 96.65           O  
ATOM   1109  CG2 THR   137       5.288  -1.964 -15.483  1.00 96.65           C  
ATOM   1110  N   VAL   138       6.104  -0.676 -12.521  1.00 95.77           N  
ATOM   1111  CA  VAL   138       6.770  -1.342 -11.407  1.00 95.77           C  
ATOM   1112  C   VAL   138       6.398  -2.823 -11.393  1.00 95.77           C  
ATOM   1113  O   VAL   138       5.218  -3.172 -11.311  1.00 95.77           O  
ATOM   1114  CB  VAL   138       6.406  -0.688 -10.055  1.00 95.77           C  
ATOM   1115  CG1 VAL   138       7.160  -1.360  -8.909  1.00 95.77           C  
ATOM   1116  CG2 VAL   138       6.704   0.810 -10.090  1.00 95.77           C  
ATOM   1117  N   ASN   139       7.380  -3.656 -11.509  1.00 93.77           N  
ATOM   1118  CA  ASN   139       7.192  -5.101 -11.423  1.00 93.77           C  
ATOM   1119  C   ASN   139       7.253  -5.588  -9.978  1.00 93.77           C  
ATOM   1120  O   ASN   139       8.250  -5.372  -9.287  1.00 93.77           O  
ATOM   1121  CB  ASN   139       8.234  -5.830 -12.273  1.00 93.77           C  
ATOM   1122  CG  ASN   139       8.153  -5.459 -13.741  1.00 93.77           C  
ATOM   1123  OD1 ASN   139       7.115  -5.642 -14.383  1.00 93.77           O  
ATOM   1124  ND2 ASN   139       9.247  -4.936 -14.282  1.00 93.77           N  
ATOM   1125  N   CYS   140       6.212  -6.139  -9.560  1.00 92.40           N  
ATOM   1126  CA  CYS   140       6.117  -6.632  -8.191  1.00 92.40           C  
ATOM   1127  C   CYS   140       5.916  -8.143  -8.168  1.00 92.40           C  
ATOM   1128  O   CYS   140       5.500  -8.733  -9.167  1.00 92.40           O  
ATOM   1129  CB  CYS   140       4.969  -5.945  -7.452  1.00 92.40           C  
ATOM   1130  SG  CYS   140       4.952  -4.149  -7.643  1.00 92.40           S  
ATOM   1131  N   GLU   141       6.256  -8.643  -7.041  1.00 91.93           N  
ATOM   1132  CA  GLU   141       6.028 -10.062  -6.788  1.00 91.93           C  
ATOM   1133  C   GLU   141       5.417 -10.285  -5.407  1.00 91.93           C  
ATOM   1134  O   GLU   141       5.702  -9.539  -4.468  1.00 91.93           O  
ATOM   1135  CB  GLU   141       7.336 -10.848  -6.917  1.00 91.93           C  
ATOM   1136  CG  GLU   141       7.921 -10.841  -8.322  1.00 91.93           C  
ATOM   1137  CD  GLU   141       9.222 -11.619  -8.434  1.00 91.93           C  
ATOM   1138  OE1 GLU   141       9.839 -11.617  -9.523  1.00 91.93           O  
ATOM   1139  OE2 GLU   141       9.628 -12.237  -7.424  1.00 91.93           O  
ATOM   1140  N   TYR   142       4.528 -11.254  -5.372  1.00 88.27           N  
ATOM   1141  CA  TYR   142       4.002 -11.674  -4.078  1.00 88.27           C  
ATOM   1142  C   TYR   142       3.803 -13.184  -4.033  1.00 88.27           C  
ATOM   1143  O   TYR   142       3.850 -13.853  -5.068  1.00 88.27           O  
ATOM   1144  CB  TYR   142       2.678 -10.964  -3.779  1.00 88.27           C  
ATOM   1145  CG  TYR   142       1.530 -11.436  -4.637  1.00 88.27           C  
ATOM   1146  CD1 TYR   142       1.283 -10.864  -5.883  1.00 88.27           C  
ATOM   1147  CD2 TYR   142       0.688 -12.455  -4.203  1.00 88.27           C  
ATOM   1148  CE1 TYR   142       0.224 -11.295  -6.676  1.00 88.27           C  
ATOM   1149  CE2 TYR   142      -0.374 -12.894  -4.987  1.00 88.27           C  
ATOM   1150  CZ  TYR   142      -0.597 -12.309  -6.220  1.00 88.27           C  
ATOM   1151  OH  TYR   142      -1.646 -12.739  -7.001  1.00 88.27           O  
ATOM   1152  N   LEU   143       3.716 -13.696  -2.854  1.00 85.56           N  
ATOM   1153  CA  LEU   143       3.459 -15.120  -2.669  1.00 85.56           C  
ATOM   1154  C   LEU   143       1.967 -15.387  -2.500  1.00 85.56           C  
ATOM   1155  O   LEU   143       1.306 -14.742  -1.683  1.00 85.56           O  
ATOM   1156  CB  LEU   143       4.225 -15.649  -1.453  1.00 85.56           C  
ATOM   1157  CG  LEU   143       5.750 -15.550  -1.517  1.00 85.56           C  
ATOM   1158  CD1 LEU   143       6.368 -16.029  -0.207  1.00 85.56           C  
ATOM   1159  CD2 LEU   143       6.291 -16.354  -2.695  1.00 85.56           C  
ATOM   1160  N   ASP   144       1.469 -16.292  -3.277  1.00 84.33           N  
ATOM   1161  CA  ASP   144       0.052 -16.593  -3.095  1.00 84.33           C  
ATOM   1162  C   ASP   144      -0.153 -17.612  -1.976  1.00 84.33           C  
ATOM   1163  O   ASP   144       0.758 -17.866  -1.186  1.00 84.33           O  
ATOM   1164  CB  ASP   144      -0.557 -17.113  -4.398  1.00 84.33           C  
ATOM   1165  CG  ASP   144      -0.027 -18.479  -4.798  1.00 84.33           C  
ATOM   1166  OD1 ASP   144       0.665 -19.127  -3.983  1.00 84.33           O  
ATOM   1167  OD2 ASP   144      -0.301 -18.910  -5.939  1.00 84.33           O  
ATOM   1168  N   GLU   145      -1.400 -18.209  -1.875  1.00 78.02           N  
ATOM   1169  CA  GLU   145      -1.783 -19.047  -0.743  1.00 78.02           C  
ATOM   1170  C   GLU   145      -0.963 -20.333  -0.705  1.00 78.02           C  
ATOM   1171  O   GLU   145      -0.879 -20.992   0.333  1.00 78.02           O  
ATOM   1172  CB  GLU   145      -3.277 -19.377  -0.800  1.00 78.02           C  
ATOM   1173  CG  GLU   145      -3.676 -20.217  -2.004  1.00 78.02           C  
ATOM   1174  CD  GLU   145      -4.092 -19.384  -3.206  1.00 78.02           C  
ATOM   1175  OE1 GLU   145      -4.751 -19.927  -4.122  1.00 78.02           O  
ATOM   1176  OE2 GLU   145      -3.757 -18.179  -3.231  1.00 78.02           O  
ATOM   1177  N   ASN   146      -0.465 -20.668  -1.870  1.00 86.23           N  
ATOM   1178  CA  ASN   146       0.316 -21.897  -1.962  1.00 86.23           C  
ATOM   1179  C   ASN   146       1.815 -21.612  -1.937  1.00 86.23           C  
ATOM   1180  O   ASN   146       2.619 -22.461  -2.326  1.00 86.23           O  
ATOM   1181  CB  ASN   146      -0.056 -22.676  -3.225  1.00 86.23           C  
ATOM   1182  CG  ASN   146      -1.518 -23.076  -3.256  1.00 86.23           C  
ATOM   1183  OD1 ASN   146      -2.054 -23.592  -2.272  1.00 86.23           O  
ATOM   1184  ND2 ASN   146      -2.173 -22.840  -4.386  1.00 86.23           N  
ATOM   1185  N   ALA   147       2.123 -20.328  -1.605  1.00 83.15           N  
ATOM   1186  CA  ALA   147       3.511 -19.882  -1.503  1.00 83.15           C  
ATOM   1187  C   ALA   147       4.181 -19.859  -2.873  1.00 83.15           C  
ATOM   1188  O   ALA   147       5.394 -20.055  -2.981  1.00 83.15           O  
ATOM   1189  CB  ALA   147       4.290 -20.783  -0.547  1.00 83.15           C  
ATOM   1190  N   LEU   148       3.376 -19.813  -3.865  1.00 88.00           N  
ATOM   1191  CA  LEU   148       3.911 -19.655  -5.213  1.00 88.00           C  
ATOM   1192  C   LEU   148       4.076 -18.180  -5.564  1.00 88.00           C  
ATOM   1193  O   LEU   148       3.198 -17.366  -5.270  1.00 88.00           O  
ATOM   1194  CB  LEU   148       2.997 -20.336  -6.236  1.00 88.00           C  
ATOM   1195  CG  LEU   148       2.833 -21.850  -6.096  1.00 88.00           C  
ATOM   1196  CD1 LEU   148       1.780 -22.361  -7.074  1.00 88.00           C  
ATOM   1197  CD2 LEU   148       4.166 -22.556  -6.321  1.00 88.00           C  
ATOM   1198  N   SER   149       5.212 -17.813  -6.140  1.00 89.87           N  
ATOM   1199  CA  SER   149       5.502 -16.440  -6.542  1.00 89.87           C  
ATOM   1200  C   SER   149       4.614 -16.005  -7.702  1.00 89.87           C  
ATOM   1201  O   SER   149       4.483 -16.724  -8.695  1.00 89.87           O  
ATOM   1202  CB  SER   149       6.973 -16.295  -6.933  1.00 89.87           C  
ATOM   1203  OG  SER   149       7.277 -14.950  -7.258  1.00 89.87           O  
ATOM   1204  N   LYS   150       3.966 -14.931  -7.539  1.00 92.29           N  
ATOM   1205  CA  LYS   150       3.154 -14.315  -8.585  1.00 92.29           C  
ATOM   1206  C   LYS   150       3.695 -12.938  -8.961  1.00 92.29           C  
ATOM   1207  O   LYS   150       4.057 -12.148  -8.087  1.00 92.29           O  
ATOM   1208  CB  LYS   150       1.697 -14.201  -8.137  1.00 92.29           C  
ATOM   1209  CG  LYS   150       1.043 -15.536  -7.812  1.00 92.29           C  
ATOM   1210  CD  LYS   150       0.847 -16.381  -9.063  1.00 92.29           C  
ATOM   1211  CE  LYS   150       0.127 -17.686  -8.750  1.00 92.29           C  
ATOM   1212  NZ  LYS   150      -0.001 -18.552  -9.960  1.00 92.29           N  
ATOM   1213  N   LYS   151       3.684 -12.653 -10.238  1.00 92.54           N  
ATOM   1214  CA  LYS   151       4.199 -11.379 -10.731  1.00 92.54           C  
ATOM   1215  C   LYS   151       3.062 -10.412 -11.048  1.00 92.54           C  
ATOM   1216  O   LYS   151       2.040 -10.810 -11.611  1.00 92.54           O  
ATOM   1217  CB  LYS   151       5.064 -11.595 -11.974  1.00 92.54           C  
ATOM   1218  CG  LYS   151       6.324 -12.409 -11.717  1.00 92.54           C  
ATOM   1219  CD  LYS   151       7.161 -12.558 -12.981  1.00 92.54           C  
ATOM   1220  CE  LYS   151       8.427 -13.363 -12.722  1.00 92.54           C  
ATOM   1221  NZ  LYS   151       9.238 -13.535 -13.965  1.00 92.54           N  
ATOM   1222  N   VAL   152       3.238  -9.250 -10.594  1.00 92.12           N  
ATOM   1223  CA  VAL   152       2.255  -8.201 -10.847  1.00 92.12           C  
ATOM   1224  C   VAL   152       2.955  -6.951 -11.373  1.00 92.12           C  
ATOM   1225  O   VAL   152       4.046  -6.603 -10.913  1.00 92.12           O  
ATOM   1226  CB  VAL   152       1.446  -7.864  -9.575  1.00 92.12           C  
ATOM   1227  CG1 VAL   152       0.464  -6.725  -9.845  1.00 92.12           C  
ATOM   1228  CG2 VAL   152       0.707  -9.101  -9.068  1.00 92.12           C  
ATOM   1229  N   LYS   153       2.332  -6.356 -12.362  1.00 95.38           N  
ATOM   1230  CA  LYS   153       2.832  -5.103 -12.920  1.00 95.38           C  
ATOM   1231  C   LYS   153       1.843  -3.964 -12.685  1.00 95.38           C  
ATOM   1232  O   LYS   153       0.662  -4.081 -13.018  1.00 95.38           O  
ATOM   1233  CB  LYS   153       3.111  -5.255 -14.416  1.00 95.38           C  
ATOM   1234  CG  LYS   153       4.226  -6.238 -14.741  1.00 95.38           C  
ATOM   1235  CD  LYS   153       4.470  -6.329 -16.242  1.00 95.38           C  
ATOM   1236  CE  LYS   153       5.535  -7.366 -16.573  1.00 95.38           C  
ATOM   1237  NZ  LYS   153       5.811  -7.428 -18.040  1.00 95.38           N  
ATOM   1238  N   VAL   154       2.330  -2.954 -12.129  1.00 96.31           N  
ATOM   1239  CA  VAL   154       1.483  -1.780 -11.945  1.00 96.31           C  
ATOM   1240  C   VAL   154       2.132  -0.566 -12.605  1.00 96.31           C  
ATOM   1241  O   VAL   154       3.354  -0.514 -12.758  1.00 96.31           O  
ATOM   1242  CB  VAL   154       1.222  -1.498 -10.448  1.00 96.31           C  
ATOM   1243  CG1 VAL   154       0.423  -2.636  -9.815  1.00 96.31           C  
ATOM   1244  CG2 VAL   154       2.542  -1.290  -9.707  1.00 96.31           C  
ATOM   1245  N   LYS   155       1.349   0.357 -13.031  1.00 97.49           N  
ATOM   1246  CA  LYS   155       1.798   1.592 -13.669  1.00 97.49           C  
ATOM   1247  C   LYS   155       1.515   2.802 -12.783  1.00 97.49           C  
ATOM   1248  O   LYS   155       0.392   2.980 -12.306  1.00 97.49           O  
ATOM   1249  CB  LYS   155       1.122   1.770 -15.029  1.00 97.49           C  
ATOM   1250  CG  LYS   155       1.631   2.965 -15.821  1.00 97.49           C  
ATOM   1251  CD  LYS   155       1.010   3.020 -17.211  1.00 97.49           C  
ATOM   1252  CE  LYS   155       1.573   4.174 -18.031  1.00 97.49           C  
ATOM   1253  NZ  LYS   155       1.002   4.204 -19.411  1.00 97.49           N  
ATOM   1254  N   ILE   156       2.530   3.634 -12.546  1.00 97.11           N  
ATOM   1255  CA  ILE   156       2.358   4.826 -11.723  1.00 97.11           C  
ATOM   1256  C   ILE   156       1.613   5.898 -12.515  1.00 97.11           C  
ATOM   1257  O   ILE   156       2.125   6.408 -13.515  1.00 97.11           O  
ATOM   1258  CB  ILE   156       3.716   5.372 -11.228  1.00 97.11           C  
ATOM   1259  CG1 ILE   156       4.439   4.318 -10.381  1.00 97.11           C  
ATOM   1260  CG2 ILE   156       3.521   6.670 -10.438  1.00 97.11           C  
ATOM   1261  CD1 ILE   156       5.890   4.661 -10.073  1.00 97.11           C  
ATOM   1262  N   LEU   157       0.381   6.254 -12.110  1.00 97.11           N  
ATOM   1263  CA  LEU   157      -0.414   7.263 -12.801  1.00 97.11           C  
ATOM   1264  C   LEU   157      -0.347   8.601 -12.073  1.00 97.11           C  
ATOM   1265  O   LEU   157      -0.660   9.644 -12.652  1.00 97.11           O  
ATOM   1266  CB  LEU   157      -1.871   6.807 -12.923  1.00 97.11           C  
ATOM   1267  CG  LEU   157      -2.122   5.558 -13.769  1.00 97.11           C  
ATOM   1268  CD1 LEU   157      -3.617   5.277 -13.869  1.00 97.11           C  
ATOM   1269  CD2 LEU   157      -1.509   5.719 -15.156  1.00 97.11           C  
ATOM   1270  N   ALA   158       0.023   8.599 -10.763  1.00 95.47           N  
ATOM   1271  CA  ALA   158       0.125   9.804  -9.944  1.00 95.47           C  
ATOM   1272  C   ALA   158       1.077   9.591  -8.771  1.00 95.47           C  
ATOM   1273  O   ALA   158       1.378   8.452  -8.406  1.00 95.47           O  
ATOM   1274  CB  ALA   158      -1.253  10.223  -9.438  1.00 95.47           C  
ATOM   1275  N   ILE   159       1.585  10.705  -8.220  1.00 93.79           N  
ATOM   1276  CA  ILE   159       2.524  10.663  -7.105  1.00 93.79           C  
ATOM   1277  C   ILE   159       2.064  11.620  -6.007  1.00 93.79           C  
ATOM   1278  O   ILE   159       1.660  12.750  -6.290  1.00 93.79           O  
ATOM   1279  CB  ILE   159       3.958  11.018  -7.560  1.00 93.79           C  
ATOM   1280  CG1 ILE   159       4.465   9.990  -8.577  1.00 93.79           C  
ATOM   1281  CG2 ILE   159       4.900  11.108  -6.355  1.00 93.79           C  
ATOM   1282  CD1 ILE   159       5.787  10.368  -9.233  1.00 93.79           C  
ATOM   1283  N   THR   160       2.068  11.172  -4.757  1.00 88.81           N  
ATOM   1284  CA  THR   160       1.756  12.014  -3.607  1.00 88.81           C  
ATOM   1285  C   THR   160       2.917  12.029  -2.617  1.00 88.81           C  
ATOM   1286  O   THR   160       3.702  11.080  -2.558  1.00 88.81           O  
ATOM   1287  CB  THR   160       0.477  11.535  -2.894  1.00 88.81           C  
ATOM   1288  OG1 THR   160       0.166  12.439  -1.827  1.00 88.81           O  
ATOM   1289  CG2 THR   160       0.658  10.133  -2.322  1.00 88.81           C  
ATOM   1290  N   ASP   161       2.995  13.175  -1.966  1.00 83.84           N  
ATOM   1291  CA  ASP   161       3.957  13.237  -0.870  1.00 83.84           C  
ATOM   1292  C   ASP   161       3.314  12.816   0.449  1.00 83.84           C  
ATOM   1293  O   ASP   161       3.959  12.851   1.499  1.00 83.84           O  
ATOM   1294  CB  ASP   161       4.539  14.646  -0.746  1.00 83.84           C  
ATOM   1295  CG  ASP   161       5.580  14.954  -1.808  1.00 83.84           C  
ATOM   1296  OD1 ASP   161       6.186  14.011  -2.359  1.00 83.84           O  
ATOM   1297  OD2 ASP   161       5.797  16.151  -2.094  1.00 83.84           O  
ATOM   1298  N   GLU   162       1.931  12.548   0.349  1.00 72.31           N  
ATOM   1299  CA  GLU   162       1.240  12.229   1.595  1.00 72.31           C  
ATOM   1300  C   GLU   162       1.717  10.896   2.165  1.00 72.31           C  
ATOM   1301  O   GLU   162       1.612   9.860   1.505  1.00 72.31           O  
ATOM   1302  CB  GLU   162      -0.275  12.196   1.377  1.00 72.31           C  
ATOM   1303  CG  GLU   162      -1.079  12.076   2.664  1.00 72.31           C  
ATOM   1304  CD  GLU   162      -2.525  12.521   2.511  1.00 72.31           C  
ATOM   1305  OE1 GLU   162      -3.193  12.778   3.539  1.00 72.31           O  
ATOM   1306  OE2 GLU   162      -2.994  12.613   1.355  1.00 72.31           O  
ATOM   1307  N   GLU   163       2.251  11.007   3.301  1.00 61.79           N  
ATOM   1308  CA  GLU   163       2.899   9.903   4.002  1.00 61.79           C  
ATOM   1309  C   GLU   163       1.871   8.994   4.670  1.00 61.79           C  
ATOM   1310  O   GLU   163       2.113   7.799   4.847  1.00 61.79           O  
ATOM   1311  CB  GLU   163       3.887  10.433   5.044  1.00 61.79           C  
ATOM   1312  CG  GLU   163       3.256  11.352   6.079  1.00 61.79           C  
ATOM   1313  CD  GLU   163       4.274  12.180   6.847  1.00 61.79           C  
ATOM   1314  OE1 GLU   163       3.885  12.880   7.810  1.00 61.79           O  
ATOM   1315  OE2 GLU   163       5.469  12.131   6.482  1.00 61.79           O  
ATOM   1316  N   ARG   164       0.740   9.603   5.133  1.00 56.61           N  
ATOM   1317  CA  ARG   164       0.048   8.927   6.225  1.00 56.61           C  
ATOM   1318  C   ARG   164      -1.202   8.211   5.722  1.00 56.61           C  
ATOM   1319  O   ARG   164      -2.136   8.851   5.235  1.00 56.61           O  
ATOM   1320  CB  ARG   164      -0.325   9.923   7.325  1.00 56.61           C  
ATOM   1321  CG  ARG   164       0.856  10.391   8.159  1.00 56.61           C  
ATOM   1322  CD  ARG   164       0.407  11.177   9.383  1.00 56.61           C  
ATOM   1323  NE  ARG   164       1.407  12.159   9.791  1.00 56.61           N  
ATOM   1324  CZ  ARG   164       1.328  12.914  10.883  1.00 56.61           C  
ATOM   1325  NH1 ARG   164       0.287  12.814  11.702  1.00 56.61           N  
ATOM   1326  NH2 ARG   164       2.295  13.776  11.159  1.00 56.61           N  
ATOM   1327  N   LEU   165      -1.047   7.170   5.080  1.00 56.28           N  
ATOM   1328  CA  LEU   165      -2.317   6.477   5.265  1.00 56.28           C  
ATOM   1329  C   LEU   165      -2.516   6.088   6.726  1.00 56.28           C  
ATOM   1330  O   LEU   165      -3.508   5.442   7.072  1.00 56.28           O  
ATOM   1331  CB  LEU   165      -2.382   5.229   4.380  1.00 56.28           C  
ATOM   1332  CG  LEU   165      -2.615   5.468   2.888  1.00 56.28           C  
ATOM   1333  CD1 LEU   165      -2.097   4.287   2.074  1.00 56.28           C  
ATOM   1334  CD2 LEU   165      -4.095   5.707   2.610  1.00 56.28           C  
ATOM   1335  N   GLY   166      -1.571   6.281   7.582  1.00 51.11           N  
ATOM   1336  CA  GLY   166      -1.742   5.814   8.948  1.00 51.11           C  
ATOM   1337  C   GLY   166      -1.049   4.491   9.218  1.00 51.11           C  
ATOM   1338  O   GLY   166      -1.403   3.781  10.162  1.00 51.11           O  
ATOM   1339  N   LEU   167      -0.248   4.011   8.321  1.00 50.55           N  
ATOM   1340  CA  LEU   167       0.364   2.709   8.563  1.00 50.55           C  
ATOM   1341  C   LEU   167       1.651   2.855   9.367  1.00 50.55           C  
ATOM   1342  O   LEU   167       2.198   1.864   9.856  1.00 50.55           O  
ATOM   1343  CB  LEU   167       0.653   1.998   7.239  1.00 50.55           C  
ATOM   1344  CG  LEU   167      -0.565   1.556   6.426  1.00 50.55           C  
ATOM   1345  CD1 LEU   167      -0.153   1.208   4.999  1.00 50.55           C  
ATOM   1346  CD2 LEU   167      -1.251   0.369   7.094  1.00 50.55           C  
ATOM   1347  N   GLY   168       1.751   3.841  10.312  1.00 47.62           N  
ATOM   1348  CA  GLY   168       2.877   3.931  11.227  1.00 47.62           C  
ATOM   1349  C   GLY   168       4.221   3.882  10.526  1.00 47.62           C  
ATOM   1350  O   GLY   168       4.286   3.700   9.308  1.00 47.62           O  
ATOM   1351  N   TYR   169       5.195   4.710  11.035  1.00 50.80           N  
ATOM   1352  CA  TYR   169       6.617   4.779  10.718  1.00 50.80           C  
ATOM   1353  C   TYR   169       7.238   3.388  10.687  1.00 50.80           C  
ATOM   1354  O   TYR   169       8.463   3.248  10.659  1.00 50.80           O  
ATOM   1355  CB  TYR   169       7.353   5.656  11.736  1.00 50.80           C  
ATOM   1356  CG  TYR   169       7.254   7.135  11.449  1.00 50.80           C  
ATOM   1357  CD1 TYR   169       8.211   7.778  10.667  1.00 50.80           C  
ATOM   1358  CD2 TYR   169       6.204   7.891  11.959  1.00 50.80           C  
ATOM   1359  CE1 TYR   169       8.124   9.141  10.400  1.00 50.80           C  
ATOM   1360  CE2 TYR   169       6.107   9.254  11.699  1.00 50.80           C  
ATOM   1361  CZ  TYR   169       7.070   9.869  10.920  1.00 50.80           C  
ATOM   1362  OH  TYR   169       6.979  11.218  10.659  1.00 50.80           O  
ATOM   1363  N   GLN   170       6.344   2.418  10.500  1.00 51.64           N  
ATOM   1364  CA  GLN   170       7.100   1.171  10.557  1.00 51.64           C  
ATOM   1365  C   GLN   170       7.434   0.665   9.157  1.00 51.64           C  
ATOM   1366  O   GLN   170       8.312  -0.183   8.991  1.00 51.64           O  
ATOM   1367  CB  GLN   170       6.321   0.105  11.329  1.00 51.64           C  
ATOM   1368  CG  GLN   170       6.234   0.370  12.826  1.00 51.64           C  
ATOM   1369  CD  GLN   170       5.721  -0.827  13.605  1.00 51.64           C  
ATOM   1370  OE1 GLN   170       5.002  -1.674  13.065  1.00 51.64           O  
ATOM   1371  NE2 GLN   170       6.085  -0.904  14.880  1.00 51.64           N  
ATOM   1372  N   ASN   171       7.337   1.537   8.200  1.00 58.94           N  
ATOM   1373  CA  ASN   171       7.457   0.772   6.964  1.00 58.94           C  
ATOM   1374  C   ASN   171       8.485   1.389   6.020  1.00 58.94           C  
ATOM   1375  O   ASN   171       8.410   2.579   5.707  1.00 58.94           O  
ATOM   1376  CB  ASN   171       6.098   0.658   6.269  1.00 58.94           C  
ATOM   1377  CG  ASN   171       5.378  -0.634   6.602  1.00 58.94           C  
ATOM   1378  OD1 ASN   171       5.988  -1.592   7.085  1.00 58.94           O  
ATOM   1379  ND2 ASN   171       4.076  -0.669   6.348  1.00 58.94           N  
ATOM   1380  N   MET   172       9.756   1.112   6.188  1.00 69.69           N  
ATOM   1381  CA  MET   172      10.585   1.454   5.035  1.00 69.69           C  
ATOM   1382  C   MET   172      10.177   0.642   3.811  1.00 69.69           C  
ATOM   1383  O   MET   172      10.073  -0.584   3.881  1.00 69.69           O  
ATOM   1384  CB  MET   172      12.064   1.221   5.348  1.00 69.69           C  
ATOM   1385  CG  MET   172      12.744   2.406   6.015  1.00 69.69           C  
ATOM   1386  SD  MET   172      14.536   2.125   6.291  1.00 69.69           S  
ATOM   1387  CE  MET   172      15.171   2.441   4.621  1.00 69.69           C  
ATOM   1388  N   GLY   173       9.415   1.215   2.943  1.00 79.80           N  
ATOM   1389  CA  GLY   173       9.153   0.658   1.626  1.00 79.80           C  
ATOM   1390  C   GLY   173       8.308   1.565   0.751  1.00 79.80           C  
ATOM   1391  O   GLY   173       7.918   2.656   1.174  1.00 79.80           O  
ATOM   1392  N   LEU   174       8.262   1.201  -0.474  1.00 86.67           N  
ATOM   1393  CA  LEU   174       7.384   1.908  -1.401  1.00 86.67           C  
ATOM   1394  C   LEU   174       5.926   1.530  -1.164  1.00 86.67           C  
ATOM   1395  O   LEU   174       5.616   0.365  -0.907  1.00 86.67           O  
ATOM   1396  CB  LEU   174       7.775   1.601  -2.849  1.00 86.67           C  
ATOM   1397  CG  LEU   174       9.217   1.920  -3.245  1.00 86.67           C  
ATOM   1398  CD1 LEU   174       9.489   1.460  -4.672  1.00 86.67           C  
ATOM   1399  CD2 LEU   174       9.494   3.413  -3.097  1.00 86.67           C  
ATOM   1400  N   GLN   175       5.115   2.479  -1.074  1.00 87.16           N  
ATOM   1401  CA  GLN   175       3.679   2.244  -0.955  1.00 87.16           C  
ATOM   1402  C   GLN   175       2.938   2.730  -2.197  1.00 87.16           C  
ATOM   1403  O   GLN   175       3.253   3.791  -2.740  1.00 87.16           O  
ATOM   1404  CB  GLN   175       3.124   2.934   0.291  1.00 87.16           C  
ATOM   1405  CG  GLN   175       3.652   2.360   1.599  1.00 87.16           C  
ATOM   1406  CD  GLN   175       3.093   3.068   2.819  1.00 87.16           C  
ATOM   1407  OE1 GLN   175       3.048   4.302   2.872  1.00 87.16           O  
ATOM   1408  NE2 GLN   175       2.663   2.293   3.810  1.00 87.16           N  
ATOM   1409  N   PHE   176       2.010   1.915  -2.657  1.00 89.98           N  
ATOM   1410  CA  PHE   176       1.122   2.221  -3.772  1.00 89.98           C  
ATOM   1411  C   PHE   176      -0.337   2.153  -3.335  1.00 89.98           C  
ATOM   1412  O   PHE   176      -0.728   1.246  -2.598  1.00 89.98           O  
ATOM   1413  CB  PHE   176       1.367   1.258  -4.937  1.00 89.98           C  
ATOM   1414  CG  PHE   176       2.806   1.184  -5.370  1.00 89.98           C  
ATOM   1415  CD1 PHE   176       3.294   2.031  -6.357  1.00 89.98           C  
ATOM   1416  CD2 PHE   176       3.671   0.265  -4.790  1.00 89.98           C  
ATOM   1417  CE1 PHE   176       4.626   1.964  -6.760  1.00 89.98           C  
ATOM   1418  CE2 PHE   176       5.003   0.192  -5.188  1.00 89.98           C  
ATOM   1419  CZ  PHE   176       5.478   1.042  -6.173  1.00 89.98           C  
ATOM   1420  N   ILE   177      -1.025   3.092  -3.787  1.00 88.93           N  
ATOM   1421  CA  ILE   177      -2.442   3.159  -3.447  1.00 88.93           C  
ATOM   1422  C   ILE   177      -3.282   3.054  -4.718  1.00 88.93           C  
ATOM   1423  O   ILE   177      -2.960   3.673  -5.736  1.00 88.93           O  
ATOM   1424  CB  ILE   177      -2.780   4.461  -2.687  1.00 88.93           C  
ATOM   1425  CG1 ILE   177      -1.950   4.559  -1.401  1.00 88.93           C  
ATOM   1426  CG2 ILE   177      -4.279   4.533  -2.379  1.00 88.93           C  
ATOM   1427  CD1 ILE   177      -1.965   5.939  -0.759  1.00 88.93           C  
ATOM   1428  N   THR   178      -4.303   2.149  -4.684  1.00 90.79           N  
ATOM   1429  CA  THR   178      -5.189   2.069  -5.839  1.00 90.79           C  
ATOM   1430  C   THR   178      -6.575   1.583  -5.425  1.00 90.79           C  
ATOM   1431  O   THR   178      -6.895   1.543  -4.235  1.00 90.79           O  
ATOM   1432  CB  THR   178      -4.616   1.133  -6.920  1.00 90.79           C  
ATOM   1433  OG1 THR   178      -5.342   1.322  -8.141  1.00 90.79           O  
ATOM   1434  CG2 THR   178      -4.727  -0.328  -6.497  1.00 90.79           C  
ATOM   1435  N   TYR   179      -7.441   1.363  -6.469  1.00 90.48           N  
ATOM   1436  CA  TYR   179      -8.821   0.948  -6.244  1.00 90.48           C  
ATOM   1437  C   TYR   179      -8.916  -0.564  -6.078  1.00 90.48           C  
ATOM   1438  O   TYR   179      -8.077  -1.305  -6.596  1.00 90.48           O  
ATOM   1439  CB  TYR   179      -9.716   1.403  -7.401  1.00 90.48           C  
ATOM   1440  CG  TYR   179      -9.815   2.903  -7.537  1.00 90.48           C  
ATOM   1441  CD1 TYR   179     -10.581   3.653  -6.647  1.00 90.48           C  
ATOM   1442  CD2 TYR   179      -9.146   3.573  -8.555  1.00 90.48           C  
ATOM   1443  CE1 TYR   179     -10.678   5.035  -6.770  1.00 90.48           C  
ATOM   1444  CE2 TYR   179      -9.235   4.954  -8.688  1.00 90.48           C  
ATOM   1445  CZ  TYR   179     -10.002   5.676  -7.791  1.00 90.48           C  
ATOM   1446  OH  TYR   179     -10.094   7.044  -7.917  1.00 90.48           O  
ATOM   1447  N   ASP   180      -9.934  -0.985  -5.388  1.00 88.18           N  
ATOM   1448  CA  ASP   180     -10.167  -2.406  -5.153  1.00 88.18           C  
ATOM   1449  C   ASP   180     -10.285  -3.169  -6.471  1.00 88.18           C  
ATOM   1450  O   ASP   180      -9.853  -4.319  -6.570  1.00 88.18           O  
ATOM   1451  CB  ASP   180     -11.429  -2.611  -4.312  1.00 88.18           C  
ATOM   1452  CG  ASP   180     -11.237  -2.236  -2.853  1.00 88.18           C  
ATOM   1453  OD1 ASP   180     -10.077  -2.111  -2.403  1.00 88.18           O  
ATOM   1454  OD2 ASP   180     -12.254  -2.067  -2.146  1.00 88.18           O  
ATOM   1455  N   GLU   181     -10.867  -2.475  -7.428  1.00 91.08           N  
ATOM   1456  CA  GLU   181     -11.075  -3.111  -8.725  1.00 91.08           C  
ATOM   1457  C   GLU   181      -9.746  -3.456  -9.391  1.00 91.08           C  
ATOM   1458  O   GLU   181      -9.658  -4.423 -10.150  1.00 91.08           O  
ATOM   1459  CB  GLU   181     -11.903  -2.206  -9.641  1.00 91.08           C  
ATOM   1460  CG  GLU   181     -13.363  -2.086  -9.231  1.00 91.08           C  
ATOM   1461  CD  GLU   181     -13.606  -1.010  -8.185  1.00 91.08           C  
ATOM   1462  OE1 GLU   181     -14.781  -0.646  -7.950  1.00 91.08           O  
ATOM   1463  OE2 GLU   181     -12.614  -0.525  -7.597  1.00 91.08           O  
ATOM   1464  N   VAL   182      -8.771  -2.629  -9.165  1.00 92.66           N  
ATOM   1465  CA  VAL   182      -7.446  -2.918  -9.704  1.00 92.66           C  
ATOM   1466  C   VAL   182      -6.881  -4.172  -9.040  1.00 92.66           C  
ATOM   1467  O   VAL   182      -6.287  -5.022  -9.708  1.00 92.66           O  
ATOM   1468  CB  VAL   182      -6.480  -1.729  -9.506  1.00 92.66           C  
ATOM   1469  CG1 VAL   182      -5.080  -2.081 -10.006  1.00 92.66           C  
ATOM   1470  CG2 VAL   182      -7.010  -0.487 -10.221  1.00 92.66           C  
ATOM   1471  N   ALA   183      -7.071  -4.262  -7.734  1.00 88.99           N  
ATOM   1472  CA  ALA   183      -6.627  -5.452  -7.012  1.00 88.99           C  
ATOM   1473  C   ALA   183      -7.251  -6.714  -7.598  1.00 88.99           C  
ATOM   1474  O   ALA   183      -6.577  -7.735  -7.750  1.00 88.99           O  
ATOM   1475  CB  ALA   183      -6.970  -5.332  -5.529  1.00 88.99           C  
ATOM   1476  N   LYS   184      -8.541  -6.607  -7.896  1.00 89.44           N  
ATOM   1477  CA  LYS   184      -9.223  -7.750  -8.494  1.00 89.44           C  
ATOM   1478  C   LYS   184      -8.603  -8.118  -9.839  1.00 89.44           C  
ATOM   1479  O   LYS   184      -8.376  -9.296 -10.122  1.00 89.44           O  
ATOM   1480  CB  LYS   184     -10.714  -7.455  -8.667  1.00 89.44           C  
ATOM   1481  CG  LYS   184     -11.496  -7.434  -7.363  1.00 89.44           C  
ATOM   1482  CD  LYS   184     -12.966  -7.109  -7.597  1.00 89.44           C  
ATOM   1483  CE  LYS   184     -13.716  -6.928  -6.285  1.00 89.44           C  
ATOM   1484  NZ  LYS   184     -15.127  -6.493  -6.509  1.00 89.44           N  
ATOM   1485  N   ASN   185      -8.197  -7.093 -10.610  1.00 91.76           N  
ATOM   1486  CA  ASN   185      -7.577  -7.323 -11.910  1.00 91.76           C  
ATOM   1487  C   ASN   185      -6.224  -8.015 -11.772  1.00 91.76           C  
ATOM   1488  O   ASN   185      -5.843  -8.819 -12.625  1.00 91.76           O  
ATOM   1489  CB  ASN   185      -7.425  -6.005 -12.673  1.00 91.76           C  
ATOM   1490  CG  ASN   185      -8.730  -5.525 -13.276  1.00 91.76           C  
ATOM   1491  OD1 ASN   185      -9.727  -6.251 -13.287  1.00 91.76           O  
ATOM   1492  ND2 ASN   185      -8.733  -4.297 -13.780  1.00 91.76           N  
ATOM   1493  N   LEU   186      -5.600  -7.746 -10.670  1.00 91.01           N  
ATOM   1494  CA  LEU   186      -4.247  -8.250 -10.459  1.00 91.01           C  
ATOM   1495  C   LEU   186      -4.273  -9.577  -9.708  1.00 91.01           C  
ATOM   1496  O   LEU   186      -3.221 -10.140  -9.398  1.00 91.01           O  
ATOM   1497  CB  LEU   186      -3.409  -7.229  -9.687  1.00 91.01           C  
ATOM   1498  CG  LEU   186      -3.137  -5.901 -10.395  1.00 91.01           C  
ATOM   1499  CD1 LEU   186      -2.452  -4.924  -9.445  1.00 91.01           C  
ATOM   1500  CD2 LEU   186      -2.289  -6.123 -11.643  1.00 91.01           C  
ATOM   1501  N   ASN   187      -5.462 -10.010  -9.356  1.00 87.99           N  
ATOM   1502  CA  ASN   187      -5.661 -11.266  -8.640  1.00 87.99           C  
ATOM   1503  C   ASN   187      -4.869 -11.301  -7.337  1.00 87.99           C  
ATOM   1504  O   ASN   187      -4.134 -12.256  -7.078  1.00 87.99           O  
ATOM   1505  CB  ASN   187      -5.281 -12.455  -9.525  1.00 87.99           C  
ATOM   1506  CG  ASN   187      -6.275 -12.691 -10.645  1.00 87.99           C  
ATOM   1507  OD1 ASN   187      -7.392 -12.167 -10.621  1.00 87.99           O  
ATOM   1508  ND2 ASN   187      -5.877 -13.481 -11.635  1.00 87.99           N  
ATOM   1509  N   LEU   188      -4.920 -10.199  -6.656  1.00 84.04           N  
ATOM   1510  CA  LEU   188      -4.161 -10.096  -5.414  1.00 84.04           C  
ATOM   1511  C   LEU   188      -4.931 -10.718  -4.254  1.00 84.04           C  
ATOM   1512  O   LEU   188      -6.162 -10.791  -4.288  1.00 84.04           O  
ATOM   1513  CB  LEU   188      -3.840  -8.632  -5.103  1.00 84.04           C  
ATOM   1514  CG  LEU   188      -2.994  -7.888  -6.137  1.00 84.04           C  
ATOM   1515  CD1 LEU   188      -2.819  -6.429  -5.729  1.00 84.04           C  
ATOM   1516  CD2 LEU   188      -1.640  -8.567  -6.309  1.00 84.04           C  
ATOM   1517  N   LYS   189      -4.208 -11.154  -3.310  1.00 77.24           N  
ATOM   1518  CA  LYS   189      -4.653 -11.553  -1.978  1.00 77.24           C  
ATOM   1519  C   LYS   189      -4.685 -10.359  -1.028  1.00 77.24           C  
ATOM   1520  O   LYS   189      -3.657  -9.982  -0.462  1.00 77.24           O  
ATOM   1521  CB  LYS   189      -3.745 -12.647  -1.414  1.00 77.24           C  
ATOM   1522  CG  LYS   189      -4.250 -13.262  -0.117  1.00 77.24           C  
ATOM   1523  CD  LYS   189      -3.243 -14.247   0.463  1.00 77.24           C  
ATOM   1524  CE  LYS   189      -3.683 -14.759   1.828  1.00 77.24           C  
ATOM   1525  NZ  LYS   189      -2.685 -15.702   2.415  1.00 77.24           N  
ATOM   1526  N   LEU   190      -5.822  -9.978  -0.805  1.00 75.83           N  
ATOM   1527  CA  LEU   190      -5.880  -8.821   0.081  1.00 75.83           C  
ATOM   1528  C   LEU   190      -5.878  -9.255   1.543  1.00 75.83           C  
ATOM   1529  O   LEU   190      -6.629 -10.154   1.929  1.00 75.83           O  
ATOM   1530  CB  LEU   190      -7.127  -7.983  -0.213  1.00 75.83           C  
ATOM   1531  CG  LEU   190      -7.289  -7.489  -1.652  1.00 75.83           C  
ATOM   1532  CD1 LEU   190      -8.612  -6.749  -1.813  1.00 75.83           C  
ATOM   1533  CD2 LEU   190      -6.118  -6.595  -2.045  1.00 75.83           C  
ATOM   1534  N   SER   191      -4.722  -9.117   2.135  1.00 71.14           N  
ATOM   1535  CA  SER   191      -4.615  -9.412   3.560  1.00 71.14           C  
ATOM   1536  C   SER   191      -4.485  -8.133   4.380  1.00 71.14           C  
ATOM   1537  O   SER   191      -4.321  -7.046   3.823  1.00 71.14           O  
ATOM   1538  CB  SER   191      -3.419 -10.325   3.830  1.00 71.14           C  
ATOM   1539  OG  SER   191      -2.201  -9.655   3.551  1.00 71.14           O  
ATOM   1540  N   LYS   192      -4.957  -8.073   5.636  1.00 68.63           N  
ATOM   1541  CA  LYS   192      -4.827  -7.058   6.677  1.00 68.63           C  
ATOM   1542  C   LYS   192      -5.804  -5.908   6.448  1.00 68.63           C  
ATOM   1543  O   LYS   192      -5.856  -5.338   5.356  1.00 68.63           O  
ATOM   1544  CB  LYS   192      -3.395  -6.524   6.732  1.00 68.63           C  
ATOM   1545  CG  LYS   192      -2.370  -7.549   7.195  1.00 68.63           C  
ATOM   1546  CD  LYS   192      -1.171  -6.881   7.855  1.00 68.63           C  
ATOM   1547  CE  LYS   192      -0.168  -7.908   8.365  1.00 68.63           C  
ATOM   1548  NZ  LYS   192       0.980  -7.261   9.068  1.00 68.63           N  
ATOM   1549  N   SER   193      -6.703  -5.796   7.429  1.00 75.45           N  
ATOM   1550  CA  SER   193      -7.772  -4.834   7.179  1.00 75.45           C  
ATOM   1551  C   SER   193      -7.650  -3.620   8.094  1.00 75.45           C  
ATOM   1552  O   SER   193      -7.297  -3.754   9.267  1.00 75.45           O  
ATOM   1553  CB  SER   193      -9.140  -5.492   7.370  1.00 75.45           C  
ATOM   1554  OG  SER   193      -9.262  -6.645   6.556  1.00 75.45           O  
ATOM   1555  N   LEU   194      -7.180  -2.561   7.481  1.00 81.92           N  
ATOM   1556  CA  LEU   194      -7.222  -1.232   8.081  1.00 81.92           C  
ATOM   1557  C   LEU   194      -8.620  -0.633   7.978  1.00 81.92           C  
ATOM   1558  O   LEU   194      -9.222  -0.631   6.902  1.00 81.92           O  
ATOM   1559  CB  LEU   194      -6.206  -0.307   7.406  1.00 81.92           C  
ATOM   1560  CG  LEU   194      -6.090   1.106   7.980  1.00 81.92           C  
ATOM   1561  CD1 LEU   194      -5.432   1.067   9.355  1.00 81.92           C  
ATOM   1562  CD2 LEU   194      -5.304   2.005   7.031  1.00 81.92           C  
ATOM   1563  N   ILE   195      -9.124  -0.300   9.097  1.00 88.15           N  
ATOM   1564  CA  ILE   195     -10.437   0.335   9.085  1.00 88.15           C  
ATOM   1565  C   ILE   195     -10.293   1.824   9.392  1.00 88.15           C  
ATOM   1566  O   ILE   195      -9.823   2.200  10.468  1.00 88.15           O  
ATOM   1567  CB  ILE   195     -11.396  -0.330  10.098  1.00 88.15           C  
ATOM   1568  CG1 ILE   195     -11.453  -1.844   9.864  1.00 88.15           C  
ATOM   1569  CG2 ILE   195     -12.793   0.291  10.008  1.00 88.15           C  
ATOM   1570  CD1 ILE   195     -12.189  -2.612  10.954  1.00 88.15           C  
ATOM   1571  N   PHE   196     -10.697   2.676   8.451  1.00 85.97           N  
ATOM   1572  CA  PHE   196     -10.752   4.119   8.657  1.00 85.97           C  
ATOM   1573  C   PHE   196     -12.109   4.536   9.209  1.00 85.97           C  
ATOM   1574  O   PHE   196     -13.149   4.104   8.707  1.00 85.97           O  
ATOM   1575  CB  PHE   196     -10.466   4.861   7.348  1.00 85.97           C  
ATOM   1576  CG  PHE   196      -9.087   4.615   6.799  1.00 85.97           C  
ATOM   1577  CD1 PHE   196      -7.992   5.313   7.293  1.00 85.97           C  
ATOM   1578  CD2 PHE   196      -8.885   3.684   5.788  1.00 85.97           C  
ATOM   1579  CE1 PHE   196      -6.714   5.087   6.786  1.00 85.97           C  
ATOM   1580  CE2 PHE   196      -7.611   3.453   5.277  1.00 85.97           C  
ATOM   1581  CZ  PHE   196      -6.527   4.156   5.776  1.00 85.97           C  
ATOM   1582  N   ILE   197     -12.041   5.376  10.202  1.00 90.54           N  
ATOM   1583  CA  ILE   197     -13.302   5.741  10.837  1.00 90.54           C  
ATOM   1584  C   ILE   197     -13.379   7.257  10.998  1.00 90.54           C  
ATOM   1585  O   ILE   197     -12.419   7.890  11.446  1.00 90.54           O  
ATOM   1586  CB  ILE   197     -13.467   5.047  12.207  1.00 90.54           C  
ATOM   1587  CG1 ILE   197     -13.357   3.526  12.052  1.00 90.54           C  
ATOM   1588  CG2 ILE   197     -14.800   5.436  12.853  1.00 90.54           C  
ATOM   1589  CD1 ILE   197     -13.177   2.781  13.368  1.00 90.54           C  
ATOM   1590  N   ASP   198     -14.439   7.875  10.628  1.00 89.31           N  
ATOM   1591  CA  ASP   198     -14.823   9.249  10.935  1.00 89.31           C  
ATOM   1592  C   ASP   198     -15.743   9.304  12.152  1.00 89.31           C  
ATOM   1593  O   ASP   198     -16.936   9.010  12.049  1.00 89.31           O  
ATOM   1594  CB  ASP   198     -15.505   9.899   9.730  1.00 89.31           C  
ATOM   1595  CG  ASP   198     -15.802  11.373   9.940  1.00 89.31           C  
ATOM   1596  OD1 ASP   198     -15.636  11.874  11.073  1.00 89.31           O  
ATOM   1597  OD2 ASP   198     -16.208  12.040   8.963  1.00 89.31           O  
ATOM   1598  N   SER   199     -15.213   9.678  13.275  1.00 93.64           N  
ATOM   1599  CA  SER   199     -15.933   9.670  14.544  1.00 93.64           C  
ATOM   1600  C   SER   199     -16.758  10.941  14.720  1.00 93.64           C  
ATOM   1601  O   SER   199     -17.526  11.061  15.677  1.00 93.64           O  
ATOM   1602  CB  SER   199     -14.958   9.519  15.713  1.00 93.64           C  
ATOM   1603  OG  SER   199     -14.167  10.686  15.862  1.00 93.64           O  
ATOM   1604  N   GLY   200     -16.552  11.831  13.813  1.00 90.64           N  
ATOM   1605  CA  GLY   200     -17.207  13.119  13.978  1.00 90.64           C  
ATOM   1606  C   GLY   200     -16.507  14.020  14.979  1.00 90.64           C  
ATOM   1607  O   GLY   200     -17.019  15.087  15.325  1.00 90.64           O  
ATOM   1608  N   GLY   201     -15.510  13.510  15.656  1.00 89.43           N  
ATOM   1609  CA  GLY   201     -14.746  14.290  16.617  1.00 89.43           C  
ATOM   1610  C   GLY   201     -15.260  14.156  18.038  1.00 89.43           C  
ATOM   1611  O   GLY   201     -14.773  14.831  18.946  1.00 89.43           O  
ATOM   1612  N   SER   202     -16.285  13.309  18.229  1.00 93.25           N  
ATOM   1613  CA  SER   202     -16.865  13.113  19.554  1.00 93.25           C  
ATOM   1614  C   SER   202     -15.979  12.223  20.419  1.00 93.25           C  
ATOM   1615  O   SER   202     -15.660  11.096  20.036  1.00 93.25           O  
ATOM   1616  CB  SER   202     -18.262  12.502  19.443  1.00 93.25           C  
ATOM   1617  OG  SER   202     -18.697  12.008  20.698  1.00 93.25           O  
ATOM   1618  N   ILE   203     -15.612  12.707  21.566  1.00 95.73           N  
ATOM   1619  CA  ILE   203     -14.776  11.960  22.500  1.00 95.73           C  
ATOM   1620  C   ILE   203     -15.499  10.687  22.935  1.00 95.73           C  
ATOM   1621  O   ILE   203     -14.885   9.622  23.037  1.00 95.73           O  
ATOM   1622  CB  ILE   203     -14.407  12.814  23.734  1.00 95.73           C  
ATOM   1623  CG1 ILE   203     -13.481  13.966  23.328  1.00 95.73           C  
ATOM   1624  CG2 ILE   203     -13.758  11.946  24.817  1.00 95.73           C  
ATOM   1625  CD1 ILE   203     -13.372  15.070  24.370  1.00 95.73           C  
ATOM   1626  N   LYS   204     -16.810  10.827  23.170  1.00 96.44           N  
ATOM   1627  CA  LYS   204     -17.621   9.676  23.554  1.00 96.44           C  
ATOM   1628  C   LYS   204     -17.565   8.583  22.490  1.00 96.44           C  
ATOM   1629  O   LYS   204     -17.346   7.412  22.806  1.00 96.44           O  
ATOM   1630  CB  LYS   204     -19.071  10.097  23.796  1.00 96.44           C  
ATOM   1631  CG  LYS   204     -19.981   8.961  24.239  1.00 96.44           C  
ATOM   1632  CD  LYS   204     -21.420   9.430  24.407  1.00 96.44           C  
ATOM   1633  CE  LYS   204     -22.352   8.271  24.732  1.00 96.44           C  
ATOM   1634  NZ  LYS   204     -23.777   8.711  24.811  1.00 96.44           N  
ATOM   1635  N   THR   205     -17.752   8.996  21.266  1.00 96.73           N  
ATOM   1636  CA  THR   205     -17.728   8.056  20.150  1.00 96.73           C  
ATOM   1637  C   THR   205     -16.359   7.391  20.033  1.00 96.73           C  
ATOM   1638  O   THR   205     -16.267   6.171  19.885  1.00 96.73           O  
ATOM   1639  CB  THR   205     -18.078   8.755  18.824  1.00 96.73           C  
ATOM   1640  OG1 THR   205     -19.393   9.317  18.919  1.00 96.73           O  
ATOM   1641  CG2 THR   205     -18.041   7.773  17.658  1.00 96.73           C  
ATOM   1642  N   LYS   206     -15.259   8.099  20.179  1.00 96.86           N  
ATOM   1643  CA  LYS   206     -13.901   7.573  20.077  1.00 96.86           C  
ATOM   1644  C   LYS   206     -13.628   6.539  21.165  1.00 96.86           C  
ATOM   1645  O   LYS   206     -13.028   5.495  20.901  1.00 96.86           O  
ATOM   1646  CB  LYS   206     -12.879   8.708  20.164  1.00 96.86           C  
ATOM   1647  CG  LYS   206     -12.818   9.583  18.921  1.00 96.86           C  
ATOM   1648  CD  LYS   206     -11.737  10.649  19.040  1.00 96.86           C  
ATOM   1649  CE  LYS   206     -11.697  11.547  17.811  1.00 96.86           C  
ATOM   1650  NZ  LYS   206     -10.623  12.580  17.913  1.00 96.86           N  
ATOM   1651  N   LYS   207     -14.115   6.779  22.345  1.00 97.04           N  
ATOM   1652  CA  LYS   207     -13.905   5.854  23.454  1.00 97.04           C  
ATOM   1653  C   LYS   207     -14.636   4.535  23.217  1.00 97.04           C  
ATOM   1654  O   LYS   207     -14.115   3.465  23.534  1.00 97.04           O  
ATOM   1655  CB  LYS   207     -14.369   6.480  24.771  1.00 97.04           C  
ATOM   1656  CG  LYS   207     -13.421   7.535  25.322  1.00 97.04           C  
ATOM   1657  CD  LYS   207     -12.641   7.013  26.522  1.00 97.04           C  
ATOM   1658  CE  LYS   207     -11.668   8.056  27.053  1.00 97.04           C  
ATOM   1659  NZ  LYS   207     -10.867   7.533  28.200  1.00 97.04           N  
ATOM   1660  N   GLU   208     -15.816   4.714  22.695  1.00 97.48           N  
ATOM   1661  CA  GLU   208     -16.566   3.503  22.378  1.00 97.48           C  
ATOM   1662  C   GLU   208     -15.849   2.671  21.318  1.00 97.48           C  
ATOM   1663  O   GLU   208     -15.790   1.444  21.420  1.00 97.48           O  
ATOM   1664  CB  GLU   208     -17.979   3.854  21.903  1.00 97.48           C  
ATOM   1665  CG  GLU   208     -18.928   2.665  21.864  1.00 97.48           C  
ATOM   1666  CD  GLU   208     -20.365   3.054  21.556  1.00 97.48           C  
ATOM   1667  OE1 GLU   208     -21.243   2.162  21.530  1.00 97.48           O  
ATOM   1668  OE2 GLU   208     -20.615   4.260  21.336  1.00 97.48           O  
ATOM   1669  N   ILE   209     -15.329   3.316  20.304  1.00 97.44           N  
ATOM   1670  CA  ILE   209     -14.614   2.642  19.225  1.00 97.44           C  
ATOM   1671  C   ILE   209     -13.343   1.996  19.773  1.00 97.44           C  
ATOM   1672  O   ILE   209     -13.007   0.866  19.410  1.00 97.44           O  
ATOM   1673  CB  ILE   209     -14.268   3.618  18.079  1.00 97.44           C  
ATOM   1674  CG1 ILE   209     -15.546   4.099  17.383  1.00 97.44           C  
ATOM   1675  CG2 ILE   209     -13.314   2.959  17.078  1.00 97.44           C  
ATOM   1676  CD1 ILE   209     -15.355   5.347  16.532  1.00 97.44           C  
ATOM   1677  N   GLU   210     -12.627   2.713  20.651  1.00 97.31           N  
ATOM   1678  CA  GLU   210     -11.434   2.162  21.286  1.00 97.31           C  
ATOM   1679  C   GLU   210     -11.764   0.904  22.085  1.00 97.31           C  
ATOM   1680  O   GLU   210     -11.056  -0.100  21.991  1.00 97.31           O  
ATOM   1681  CB  GLU   210     -10.778   3.205  22.194  1.00 97.31           C  
ATOM   1682  CG  GLU   210      -9.486   2.730  22.843  1.00 97.31           C  
ATOM   1683  CD  GLU   210      -8.782   3.815  23.643  1.00 97.31           C  
ATOM   1684  OE1 GLU   210      -7.564   3.683  23.903  1.00 97.31           O  
ATOM   1685  OE2 GLU   210      -9.454   4.804  24.013  1.00 97.31           O  
ATOM   1686  N   ALA   211     -12.810   0.940  22.858  1.00 97.48           N  
ATOM   1687  CA  ALA   211     -13.232  -0.226  23.630  1.00 97.48           C  
ATOM   1688  C   ALA   211     -13.522  -1.413  22.717  1.00 97.48           C  
ATOM   1689  O   ALA   211     -13.120  -2.542  23.008  1.00 97.48           O  
ATOM   1690  CB  ALA   211     -14.462   0.108  24.470  1.00 97.48           C  
ATOM   1691  N   LEU   212     -14.194  -1.101  21.603  1.00 96.67           N  
ATOM   1692  CA  LEU   212     -14.500  -2.142  20.628  1.00 96.67           C  
ATOM   1693  C   LEU   212     -13.221  -2.718  20.029  1.00 96.67           C  
ATOM   1694  O   LEU   212     -13.087  -3.937  19.897  1.00 96.67           O  
ATOM   1695  CB  LEU   212     -15.394  -1.589  19.515  1.00 96.67           C  
ATOM   1696  CG  LEU   212     -15.753  -2.558  18.389  1.00 96.67           C  
ATOM   1697  CD1 LEU   212     -16.713  -3.629  18.897  1.00 96.67           C  
ATOM   1698  CD2 LEU   212     -16.358  -1.807  17.208  1.00 96.67           C  
ATOM   1699  N   ALA   213     -12.258  -1.819  19.686  1.00 96.45           N  
ATOM   1700  CA  ALA   213     -10.987  -2.265  19.120  1.00 96.45           C  
ATOM   1701  C   ALA   213     -10.281  -3.240  20.058  1.00 96.45           C  
ATOM   1702  O   ALA   213      -9.842  -4.311  19.634  1.00 96.45           O  
ATOM   1703  CB  ALA   213     -10.087  -1.068  18.826  1.00 96.45           C  
ATOM   1704  N   ASN   214     -10.240  -2.880  21.311  1.00 95.74           N  
ATOM   1705  CA  ASN   214      -9.577  -3.721  22.301  1.00 95.74           C  
ATOM   1706  C   ASN   214     -10.285  -5.064  22.460  1.00 95.74           C  
ATOM   1707  O   ASN   214      -9.636  -6.110  22.513  1.00 95.74           O  
ATOM   1708  CB  ASN   214      -9.495  -3.001  23.649  1.00 95.74           C  
ATOM   1709  CG  ASN   214      -8.513  -1.846  23.635  1.00 95.74           C  
ATOM   1710  OD1 ASN   214      -7.543  -1.849  22.872  1.00 95.74           O  
ATOM   1711  ND2 ASN   214      -8.757  -0.850  24.478  1.00 95.74           N  
ATOM   1712  N   LYS   215     -11.599  -5.003  22.478  1.00 96.60           N  
ATOM   1713  CA  LYS   215     -12.399  -6.218  22.604  1.00 96.60           C  
ATOM   1714  C   LYS   215     -12.132  -7.174  21.445  1.00 96.60           C  
ATOM   1715  O   LYS   215     -12.034  -8.387  21.645  1.00 96.60           O  
ATOM   1716  CB  LYS   215     -13.888  -5.875  22.668  1.00 96.60           C  
ATOM   1717  CG  LYS   215     -14.799  -7.090  22.762  1.00 96.60           C  
ATOM   1718  CD  LYS   215     -16.269  -6.690  22.742  1.00 96.60           C  
ATOM   1719  CE  LYS   215     -17.179  -7.906  22.637  1.00 96.60           C  
ATOM   1720  NZ  LYS   215     -18.622  -7.519  22.630  1.00 96.60           N  
ATOM   1721  N   ASN   216     -11.936  -6.619  20.237  1.00 96.00           N  
ATOM   1722  CA  ASN   216     -11.803  -7.446  19.043  1.00 96.00           C  
ATOM   1723  C   ASN   216     -10.340  -7.642  18.657  1.00 96.00           C  
ATOM   1724  O   ASN   216     -10.041  -8.112  17.557  1.00 96.00           O  
ATOM   1725  CB  ASN   216     -12.583  -6.835  17.877  1.00 96.00           C  
ATOM   1726  CG  ASN   216     -14.084  -6.936  18.061  1.00 96.00           C  
ATOM   1727  OD1 ASN   216     -14.589  -7.912  18.623  1.00 96.00           O  
ATOM   1728  ND2 ASN   216     -14.809  -5.928  17.590  1.00 96.00           N  
ATOM   1729  N   ASN   217      -9.435  -7.140  19.539  1.00 94.26           N  
ATOM   1730  CA  ASN   217      -7.995  -7.308  19.377  1.00 94.26           C  
ATOM   1731  C   ASN   217      -7.479  -6.561  18.150  1.00 94.26           C  
ATOM   1732  O   ASN   217      -6.766  -7.134  17.324  1.00 94.26           O  
ATOM   1733  CB  ASN   217      -7.634  -8.792  19.286  1.00 94.26           C  
ATOM   1734  CG  ASN   217      -7.845  -9.526  20.596  1.00 94.26           C  
ATOM   1735  OD1 ASN   217      -7.622  -8.971  21.675  1.00 94.26           O  
ATOM   1736  ND2 ASN   217      -8.278 -10.778  20.511  1.00 94.26           N  
ATOM   1737  N   PHE   218      -7.932  -5.310  18.022  1.00 93.49           N  
ATOM   1738  CA  PHE   218      -7.436  -4.360  17.033  1.00 93.49           C  
ATOM   1739  C   PHE   218      -6.561  -3.301  17.692  1.00 93.49           C  
ATOM   1740  O   PHE   218      -6.767  -2.954  18.856  1.00 93.49           O  
ATOM   1741  CB  PHE   218      -8.601  -3.694  16.295  1.00 93.49           C  
ATOM   1742  CG  PHE   218      -9.175  -4.532  15.184  1.00 93.49           C  
ATOM   1743  CD1 PHE   218      -9.030  -4.146  13.857  1.00 93.49           C  
ATOM   1744  CD2 PHE   218      -9.859  -5.707  15.468  1.00 93.49           C  
ATOM   1745  CE1 PHE   218      -9.560  -4.920  12.827  1.00 93.49           C  
ATOM   1746  CE2 PHE   218     -10.391  -6.486  14.444  1.00 93.49           C  
ATOM   1747  CZ  PHE   218     -10.242  -6.090  13.124  1.00 93.49           C  
ATOM   1748  N   ASN   219      -5.531  -2.909  16.979  1.00 90.23           N  
ATOM   1749  CA  ASN   219      -4.838  -1.691  17.385  1.00 90.23           C  
ATOM   1750  C   ASN   219      -5.674  -0.447  17.098  1.00 90.23           C  
ATOM   1751  O   ASN   219      -6.336  -0.365  16.062  1.00 90.23           O  
ATOM   1752  CB  ASN   219      -3.479  -1.589  16.690  1.00 90.23           C  
ATOM   1753  CG  ASN   219      -2.531  -2.701  17.096  1.00 90.23           C  
ATOM   1754  OD1 ASN   219      -2.385  -3.007  18.282  1.00 90.23           O  
ATOM   1755  ND2 ASN   219      -1.880  -3.313  16.114  1.00 90.23           N  
ATOM   1756  N   PHE   220      -5.725   0.483  18.042  1.00 92.69           N  
ATOM   1757  CA  PHE   220      -6.500   1.716  17.962  1.00 92.69           C  
ATOM   1758  C   PHE   220      -5.581   2.927  17.852  1.00 92.69           C  
ATOM   1759  O   PHE   220      -4.698   3.120  18.690  1.00 92.69           O  
ATOM   1760  CB  PHE   220      -7.413   1.858  19.184  1.00 92.69           C  
ATOM   1761  CG  PHE   220      -8.148   3.170  19.243  1.00 92.69           C  
ATOM   1762  CD1 PHE   220      -7.642   4.234  19.980  1.00 92.69           C  
ATOM   1763  CD2 PHE   220      -9.346   3.339  18.561  1.00 92.69           C  
ATOM   1764  CE1 PHE   220      -8.320   5.449  20.036  1.00 92.69           C  
ATOM   1765  CE2 PHE   220     -10.029   4.550  18.612  1.00 92.69           C  
ATOM   1766  CZ  PHE   220      -9.515   5.604  19.351  1.00 92.69           C  
ATOM   1767  N   TYR   221      -5.693   3.723  16.814  1.00 88.26           N  
ATOM   1768  CA  TYR   221      -4.901   4.924  16.575  1.00 88.26           C  
ATOM   1769  C   TYR   221      -5.795   6.154  16.469  1.00 88.26           C  
ATOM   1770  O   TYR   221      -6.722   6.187  15.657  1.00 88.26           O  
ATOM   1771  CB  TYR   221      -4.067   4.773  15.300  1.00 88.26           C  
ATOM   1772  CG  TYR   221      -3.109   3.607  15.335  1.00 88.26           C  
ATOM   1773  CD1 TYR   221      -1.833   3.743  15.878  1.00 88.26           C  
ATOM   1774  CD2 TYR   221      -3.478   2.366  14.825  1.00 88.26           C  
ATOM   1775  CE1 TYR   221      -0.947   2.671  15.911  1.00 88.26           C  
ATOM   1776  CE2 TYR   221      -2.600   1.287  14.852  1.00 88.26           C  
ATOM   1777  CZ  TYR   221      -1.339   1.449  15.397  1.00 88.26           C  
ATOM   1778  OH  TYR   221      -0.465   0.385  15.427  1.00 88.26           O  
ATOM   1779  N   ASP   222      -5.606   7.191  17.279  1.00 87.90           N  
ATOM   1780  CA  ASP   222      -6.333   8.457  17.298  1.00 87.90           C  
ATOM   1781  C   ASP   222      -5.465   9.597  16.770  1.00 87.90           C  
ATOM   1782  O   ASP   222      -4.515  10.019  17.432  1.00 87.90           O  
ATOM   1783  CB  ASP   222      -6.816   8.777  18.714  1.00 87.90           C  
ATOM   1784  CG  ASP   222      -7.706  10.006  18.773  1.00 87.90           C  
ATOM   1785  OD1 ASP   222      -7.769  10.762  17.780  1.00 87.90           O  
ATOM   1786  OD2 ASP   222      -8.347  10.223  19.825  1.00 87.90           O  
ATOM   1787  N   GLU   223      -5.587  10.299  15.613  1.00 74.55           N  
ATOM   1788  CA  GLU   223      -4.815  11.393  15.031  1.00 74.55           C  
ATOM   1789  C   GLU   223      -5.184  12.730  15.669  1.00 74.55           C  
ATOM   1790  O   GLU   223      -6.356  12.987  15.949  1.00 74.55           O  
ATOM   1791  CB  GLU   223      -5.028  11.456  13.516  1.00 74.55           C  
ATOM   1792  CG  GLU   223      -4.280  10.379  12.745  1.00 74.55           C  
ATOM   1793  CD  GLU   223      -4.073  10.725  11.279  1.00 74.55           C  
ATOM   1794  OE1 GLU   223      -3.335   9.993  10.581  1.00 74.55           O  
ATOM   1795  OE2 GLU   223      -4.652  11.737  10.825  1.00 74.55           O  
TER    1796      GLU   223                                                       
END   
