# Supplementary material for: The transformative power of transformers in protein structure prediction
Source: Proc Natl Acad Sci U S A. 2023 Jul 31;120(32):e2303499120. doi: 10.1073/pnas.2303499120 (PMC10410766; doi:10.1073/pnas.2303499120)
Supplement: Supplementary file 2 — Dataset S01 (GZ) [file pnas.2303499120.sd01.gz › SI_Data/predicted_structures/OmegaFold/T1163.pdb]

ATOM      1  N   SER     1      -1.524 -25.297 -26.146  1.00 30.47           N  
ATOM      2  CA  SER     1      -2.384 -24.344 -25.452  1.00 30.47           C  
ATOM      3  C   SER     1      -1.672 -23.727 -24.253  1.00 30.47           C  
ATOM      4  O   SER     1      -0.891 -24.399 -23.575  1.00 30.47           O  
ATOM      5  CB  SER     1      -3.676 -25.022 -24.994  1.00 30.47           C  
ATOM      6  OG  SER     1      -3.593 -26.427 -25.160  1.00 30.47           O  
ATOM      7  N   ALA     2      -1.520 -22.403 -24.139  1.00 40.85           N  
ATOM      8  CA  ALA     2      -0.892 -21.621 -23.077  1.00 40.85           C  
ATOM      9  C   ALA     2      -1.493 -21.963 -21.716  1.00 40.85           C  
ATOM     10  O   ALA     2      -2.709 -22.121 -21.590  1.00 40.85           O  
ATOM     11  CB  ALA     2      -1.036 -20.128 -23.358  1.00 40.85           C  
ATOM     12  N   PRO     3      -0.686 -22.398 -20.813  1.00 38.90           N  
ATOM     13  CA  PRO     3      -1.250 -22.633 -19.482  1.00 38.90           C  
ATOM     14  C   PRO     3      -2.027 -21.431 -18.949  1.00 38.90           C  
ATOM     15  O   PRO     3      -1.721 -20.289 -19.301  1.00 38.90           O  
ATOM     16  CB  PRO     3      -0.015 -22.910 -18.621  1.00 38.90           C  
ATOM     17  CG  PRO     3       1.145 -22.717 -19.543  1.00 38.90           C  
ATOM     18  CD  PRO     3       0.618 -22.381 -20.908  1.00 38.90           C  
ATOM     19  N   PRO     4      -3.151 -21.624 -18.386  1.00 41.77           N  
ATOM     20  CA  PRO     4      -3.848 -20.485 -17.782  1.00 41.77           C  
ATOM     21  C   PRO     4      -2.947 -19.663 -16.863  1.00 41.77           C  
ATOM     22  O   PRO     4      -1.961 -20.182 -16.333  1.00 41.77           O  
ATOM     23  CB  PRO     4      -4.980 -21.145 -16.991  1.00 41.77           C  
ATOM     24  CG  PRO     4      -4.739 -22.613 -17.130  1.00 41.77           C  
ATOM     25  CD  PRO     4      -3.558 -22.819 -18.035  1.00 41.77           C  
ATOM     26  N   PRO     5      -3.129 -18.414 -16.804  1.00 50.22           N  
ATOM     27  CA  PRO     5      -2.291 -17.724 -15.821  1.00 50.22           C  
ATOM     28  C   PRO     5      -2.468 -18.272 -14.407  1.00 50.22           C  
ATOM     29  O   PRO     5      -3.548 -18.757 -14.060  1.00 50.22           O  
ATOM     30  CB  PRO     5      -2.768 -16.272 -15.908  1.00 50.22           C  
ATOM     31  CG  PRO     5      -3.916 -16.304 -16.864  1.00 50.22           C  
ATOM     32  CD  PRO     5      -4.059 -17.702 -17.392  1.00 50.22           C  
ATOM     33  N   SER     6      -1.419 -18.426 -13.746  1.00 55.65           N  
ATOM     34  CA  SER     6      -1.465 -18.807 -12.338  1.00 55.65           C  
ATOM     35  C   SER     6      -2.322 -17.838 -11.530  1.00 55.65           C  
ATOM     36  O   SER     6      -2.628 -16.738 -11.994  1.00 55.65           O  
ATOM     37  CB  SER     6      -0.054 -18.863 -11.751  1.00 55.65           C  
ATOM     38  OG  SER     6       0.494 -17.561 -11.633  1.00 55.65           O  
ATOM     39  N   THR     7      -3.140 -18.278 -10.637  1.00 56.45           N  
ATOM     40  CA  THR     7      -3.955 -17.461  -9.743  1.00 56.45           C  
ATOM     41  C   THR     7      -3.173 -16.243  -9.261  1.00 56.45           C  
ATOM     42  O   THR     7      -3.725 -15.145  -9.159  1.00 56.45           O  
ATOM     43  CB  THR     7      -4.441 -18.276  -8.530  1.00 56.45           C  
ATOM     44  OG1 THR     7      -5.002 -19.513  -8.986  1.00 56.45           O  
ATOM     45  CG2 THR     7      -5.499 -17.510  -7.742  1.00 56.45           C  
ATOM     46  N   VAL     8      -1.902 -16.339  -9.041  1.00 58.47           N  
ATOM     47  CA  VAL     8      -1.134 -15.166  -8.636  1.00 58.47           C  
ATOM     48  C   VAL     8      -1.052 -14.177  -9.797  1.00 58.47           C  
ATOM     49  O   VAL     8      -1.283 -12.978  -9.617  1.00 58.47           O  
ATOM     50  CB  VAL     8       0.285 -15.552  -8.163  1.00 58.47           C  
ATOM     51  CG1 VAL     8       1.122 -14.303  -7.892  1.00 58.47           C  
ATOM     52  CG2 VAL     8       0.210 -16.431  -6.916  1.00 58.47           C  
ATOM     53  N   ALA     9      -0.680 -14.746 -10.980  1.00 64.34           N  
ATOM     54  CA  ALA     9      -0.601 -13.829 -12.115  1.00 64.34           C  
ATOM     55  C   ALA     9      -1.910 -13.067 -12.296  1.00 64.34           C  
ATOM     56  O   ALA     9      -1.904 -11.851 -12.501  1.00 64.34           O  
ATOM     57  CB  ALA     9      -0.252 -14.591 -13.391  1.00 64.34           C  
ATOM     58  N   ALA    10      -2.975 -13.796 -11.993  1.00 70.29           N  
ATOM     59  CA  ALA    10      -4.268 -13.142 -12.179  1.00 70.29           C  
ATOM     60  C   ALA    10      -4.505 -12.081 -11.109  1.00 70.29           C  
ATOM     61  O   ALA    10      -4.966 -10.977 -11.412  1.00 70.29           O  
ATOM     62  CB  ALA    10      -5.394 -14.174 -12.159  1.00 70.29           C  
ATOM     63  N   ALA    11      -4.194 -12.452  -9.903  1.00 74.21           N  
ATOM     64  CA  ALA    11      -4.390 -11.476  -8.834  1.00 74.21           C  
ATOM     65  C   ALA    11      -3.533 -10.234  -9.062  1.00 74.21           C  
ATOM     66  O   ALA    11      -3.998  -9.108  -8.866  1.00 74.21           O  
ATOM     67  CB  ALA    11      -4.066 -12.100  -7.479  1.00 74.21           C  
ATOM     68  N   SER    12      -2.392 -10.446  -9.541  1.00 79.77           N  
ATOM     69  CA  SER    12      -1.511  -9.301  -9.745  1.00 79.77           C  
ATOM     70  C   SER    12      -2.069  -8.356 -10.804  1.00 79.77           C  
ATOM     71  O   SER    12      -2.077  -7.138 -10.615  1.00 79.77           O  
ATOM     72  CB  SER    12      -0.112  -9.766 -10.151  1.00 79.77           C  
ATOM     73  OG  SER    12       0.553 -10.375  -9.057  1.00 79.77           O  
ATOM     74  N   ILE    13      -2.588  -8.970 -11.848  1.00 84.19           N  
ATOM     75  CA  ILE    13      -3.106  -8.156 -12.943  1.00 84.19           C  
ATOM     76  C   ILE    13      -4.321  -7.363 -12.466  1.00 84.19           C  
ATOM     77  O   ILE    13      -4.388  -6.146 -12.653  1.00 84.19           O  
ATOM     78  CB  ILE    13      -3.479  -9.024 -14.165  1.00 84.19           C  
ATOM     79  CG1 ILE    13      -2.222  -9.653 -14.777  1.00 84.19           C  
ATOM     80  CG2 ILE    13      -4.238  -8.195 -15.205  1.00 84.19           C  
ATOM     81  CD1 ILE    13      -2.509 -10.761 -15.781  1.00 84.19           C  
ATOM     82  N   ASP    14      -5.199  -8.003 -11.765  1.00 87.95           N  
ATOM     83  CA  ASP    14      -6.424  -7.352 -11.311  1.00 87.95           C  
ATOM     84  C   ASP    14      -6.122  -6.277 -10.270  1.00 87.95           C  
ATOM     85  O   ASP    14      -6.650  -5.166 -10.346  1.00 87.95           O  
ATOM     86  CB  ASP    14      -7.397  -8.384 -10.735  1.00 87.95           C  
ATOM     87  CG  ASP    14      -7.969  -9.314 -11.791  1.00 87.95           C  
ATOM     88  OD1 ASP    14      -7.884  -8.994 -12.996  1.00 87.95           O  
ATOM     89  OD2 ASP    14      -8.511 -10.375 -11.414  1.00 87.95           O  
ATOM     90  N   CYS    15      -5.260  -6.615  -9.374  1.00 90.98           N  
ATOM     91  CA  CYS    15      -4.967  -5.689  -8.286  1.00 90.98           C  
ATOM     92  C   CYS    15      -4.204  -4.472  -8.797  1.00 90.98           C  
ATOM     93  O   CYS    15      -4.456  -3.348  -8.359  1.00 90.98           O  
ATOM     94  CB  CYS    15      -4.159  -6.386  -7.192  1.00 90.98           C  
ATOM     95  SG  CYS    15      -5.061  -7.704  -6.349  1.00 90.98           S  
ATOM     96  N   THR    16      -3.303  -4.764  -9.784  1.00 92.86           N  
ATOM     97  CA  THR    16      -2.542  -3.654 -10.347  1.00 92.86           C  
ATOM     98  C   THR    16      -3.465  -2.675 -11.066  1.00 92.86           C  
ATOM     99  O   THR    16      -3.313  -1.459 -10.933  1.00 92.86           O  
ATOM    100  CB  THR    16      -1.461  -4.157 -11.323  1.00 92.86           C  
ATOM    101  OG1 THR    16      -0.588  -5.060 -10.635  1.00 92.86           O  
ATOM    102  CG2 THR    16      -0.640  -2.998 -11.878  1.00 92.86           C  
ATOM    103  N   THR    17      -4.413  -3.214 -11.790  1.00 94.72           N  
ATOM    104  CA  THR    17      -5.381  -2.369 -12.481  1.00 94.72           C  
ATOM    105  C   THR    17      -6.182  -1.537 -11.484  1.00 94.72           C  
ATOM    106  O   THR    17      -6.333  -0.325 -11.658  1.00 94.72           O  
ATOM    107  CB  THR    17      -6.342  -3.210 -13.342  1.00 94.72           C  
ATOM    108  OG1 THR    17      -5.590  -3.912 -14.340  1.00 94.72           O  
ATOM    109  CG2 THR    17      -7.378  -2.328 -14.030  1.00 94.72           C  
ATOM    110  N   ALA    18      -6.668  -2.112 -10.447  1.00 94.98           N  
ATOM    111  CA  ALA    18      -7.453  -1.412  -9.433  1.00 94.98           C  
ATOM    112  C   ALA    18      -6.612  -0.356  -8.722  1.00 94.98           C  
ATOM    113  O   ALA    18      -7.066   0.772  -8.515  1.00 94.98           O  
ATOM    114  CB  ALA    18      -8.022  -2.405  -8.422  1.00 94.98           C  
ATOM    115  N   MET    19      -5.403  -0.706  -8.377  1.00 95.28           N  
ATOM    116  CA  MET    19      -4.509   0.227  -7.696  1.00 95.28           C  
ATOM    117  C   MET    19      -4.200   1.429  -8.582  1.00 95.28           C  
ATOM    118  O   MET    19      -4.234   2.571  -8.119  1.00 95.28           O  
ATOM    119  CB  MET    19      -3.210  -0.472  -7.290  1.00 95.28           C  
ATOM    120  CG  MET    19      -3.393  -1.528  -6.212  1.00 95.28           C  
ATOM    121  SD  MET    19      -1.832  -2.408  -5.818  1.00 95.28           S  
ATOM    122  CE  MET    19      -1.023  -1.169  -4.767  1.00 95.28           C  
ATOM    123  N   ASN    20      -3.923   1.163  -9.813  1.00 96.06           N  
ATOM    124  CA  ASN    20      -3.601   2.256 -10.725  1.00 96.06           C  
ATOM    125  C   ASN    20      -4.802   3.168 -10.954  1.00 96.06           C  
ATOM    126  O   ASN    20      -4.641   4.364 -11.204  1.00 96.06           O  
ATOM    127  CB  ASN    20      -3.089   1.708 -12.059  1.00 96.06           C  
ATOM    128  CG  ASN    20      -1.645   1.252 -11.988  1.00 96.06           C  
ATOM    129  OD1 ASN    20      -0.874   1.720 -11.146  1.00 96.06           O  
ATOM    130  ND2 ASN    20      -1.269   0.333 -12.870  1.00 96.06           N  
ATOM    131  N   GLY    21      -6.008   2.601 -10.890  1.00 95.27           N  
ATOM    132  CA  GLY    21      -7.189   3.447 -10.951  1.00 95.27           C  
ATOM    133  C   GLY    21      -7.230   4.493  -9.853  1.00 95.27           C  
ATOM    134  O   GLY    21      -7.471   5.672 -10.120  1.00 95.27           O  
ATOM    135  N   ILE    22      -6.926   4.076  -8.695  1.00 93.83           N  
ATOM    136  CA  ILE    22      -6.934   4.968  -7.541  1.00 93.83           C  
ATOM    137  C   ILE    22      -5.759   5.939  -7.632  1.00 93.83           C  
ATOM    138  O   ILE    22      -5.906   7.130  -7.349  1.00 93.83           O  
ATOM    139  CB  ILE    22      -6.874   4.177  -6.215  1.00 93.83           C  
ATOM    140  CG1 ILE    22      -8.149   3.346  -6.031  1.00 93.83           C  
ATOM    141  CG2 ILE    22      -6.661   5.124  -5.030  1.00 93.83           C  
ATOM    142  CD1 ILE    22      -9.421   4.178  -5.932  1.00 93.83           C  
ATOM    143  N   ARG    23      -4.680   5.492  -8.028  1.00 94.84           N  
ATOM    144  CA  ARG    23      -3.503   6.345  -8.157  1.00 94.84           C  
ATOM    145  C   ARG    23      -3.735   7.446  -9.185  1.00 94.84           C  
ATOM    146  O   ARG    23      -3.302   8.585  -8.992  1.00 94.84           O  
ATOM    147  CB  ARG    23      -2.278   5.515  -8.546  1.00 94.84           C  
ATOM    148  CG  ARG    23      -1.736   4.650  -7.418  1.00 94.84           C  
ATOM    149  CD  ARG    23      -0.649   3.702  -7.906  1.00 94.84           C  
ATOM    150  NE  ARG    23       0.529   4.428  -8.374  1.00 94.84           N  
ATOM    151  CZ  ARG    23       1.497   4.891  -7.587  1.00 94.84           C  
ATOM    152  NH1 ARG    23       1.445   4.712  -6.272  1.00 94.84           N  
ATOM    153  NH2 ARG    23       2.524   5.538  -8.118  1.00 94.84           N  
ATOM    154  N   ALA    24      -4.371   7.107 -10.215  1.00 94.62           N  
ATOM    155  CA  ALA    24      -4.653   8.093 -11.256  1.00 94.62           C  
ATOM    156  C   ALA    24      -5.524   9.224 -10.718  1.00 94.62           C  
ATOM    157  O   ALA    24      -5.367  10.380 -11.116  1.00 94.62           O  
ATOM    158  CB  ALA    24      -5.329   7.426 -12.451  1.00 94.62           C  
ATOM    159  N   GLU    25      -6.333   8.936  -9.687  1.00 92.19           N  
ATOM    160  CA  GLU    25      -7.236   9.927  -9.110  1.00 92.19           C  
ATOM    161  C   GLU    25      -6.462  11.037  -8.406  1.00 92.19           C  
ATOM    162  O   GLU    25      -6.947  12.165  -8.295  1.00 92.19           O  
ATOM    163  CB  GLU    25      -8.209   9.263  -8.132  1.00 92.19           C  
ATOM    164  CG  GLU    25      -9.224   8.346  -8.801  1.00 92.19           C  
ATOM    165  CD  GLU    25     -10.170   7.678  -7.816  1.00 92.19           C  
ATOM    166  OE1 GLU    25     -10.984   6.826  -8.239  1.00 92.19           O  
ATOM    167  OE2 GLU    25     -10.097   8.010  -6.611  1.00 92.19           O  
ATOM    168  N   VAL    26      -5.273  10.668  -7.942  1.00 92.61           N  
ATOM    169  CA  VAL    26      -4.531  11.675  -7.190  1.00 92.61           C  
ATOM    170  C   VAL    26      -3.313  12.127  -7.992  1.00 92.61           C  
ATOM    171  O   VAL    26      -2.423  12.793  -7.459  1.00 92.61           O  
ATOM    172  CB  VAL    26      -4.090  11.140  -5.809  1.00 92.61           C  
ATOM    173  CG1 VAL    26      -5.305  10.771  -4.959  1.00 92.61           C  
ATOM    174  CG2 VAL    26      -3.164   9.935  -5.974  1.00 92.61           C  
ATOM    175  N   GLY    27      -3.203  11.640  -9.253  1.00 91.65           N  
ATOM    176  CA  GLY    27      -2.187  12.148 -10.161  1.00 91.65           C  
ATOM    177  C   GLY    27      -0.846  11.456 -10.003  1.00 91.65           C  
ATOM    178  O   GLY    27       0.195  12.025 -10.339  1.00 91.65           O  
ATOM    179  N   LEU    28      -0.901  10.221  -9.468  1.00 92.68           N  
ATOM    180  CA  LEU    28       0.352   9.489  -9.315  1.00 92.68           C  
ATOM    181  C   LEU    28       0.615   8.603 -10.528  1.00 92.68           C  
ATOM    182  O   LEU    28      -0.323   8.152 -11.188  1.00 92.68           O  
ATOM    183  CB  LEU    28       0.323   8.638  -8.043  1.00 92.68           C  
ATOM    184  CG  LEU    28       0.312   9.400  -6.717  1.00 92.68           C  
ATOM    185  CD1 LEU    28       0.216   8.426  -5.546  1.00 92.68           C  
ATOM    186  CD2 LEU    28       1.555  10.275  -6.591  1.00 92.68           C  
ATOM    187  N   ALA    29       1.852   8.347 -10.764  1.00 92.82           N  
ATOM    188  CA  ALA    29       2.241   7.432 -11.834  1.00 92.82           C  
ATOM    189  C   ALA    29       1.748   6.016 -11.551  1.00 92.82           C  
ATOM    190  O   ALA    29       1.652   5.605 -10.392  1.00 92.82           O  
ATOM    191  CB  ALA    29       3.757   7.439 -12.016  1.00 92.82           C  
ATOM    192  N   PRO    30       1.401   5.270 -12.637  1.00 94.69           N  
ATOM    193  CA  PRO    30       0.927   3.900 -12.430  1.00 94.69           C  
ATOM    194  C   PRO    30       2.029   2.961 -11.944  1.00 94.69           C  
ATOM    195  O   PRO    30       3.201   3.154 -12.278  1.00 94.69           O  
ATOM    196  CB  PRO    30       0.429   3.486 -13.817  1.00 94.69           C  
ATOM    197  CG  PRO    30       1.223   4.317 -14.772  1.00 94.69           C  
ATOM    198  CD  PRO    30       1.490   5.651 -14.135  1.00 94.69           C  
ATOM    199  N   LEU    31       1.578   1.998 -11.115  1.00 93.10           N  
ATOM    200  CA  LEU    31       2.436   0.865 -10.785  1.00 93.10           C  
ATOM    201  C   LEU    31       2.541  -0.098 -11.964  1.00 93.10           C  
ATOM    202  O   LEU    31       1.637  -0.164 -12.799  1.00 93.10           O  
ATOM    203  CB  LEU    31       1.900   0.127  -9.555  1.00 93.10           C  
ATOM    204  CG  LEU    31       1.791   0.946  -8.268  1.00 93.10           C  
ATOM    205  CD1 LEU    31       0.934   0.210  -7.243  1.00 93.10           C  
ATOM    206  CD2 LEU    31       3.176   1.241  -7.702  1.00 93.10           C  
ATOM    207  N   GLN    32       3.633  -0.800 -12.030  1.00 92.89           N  
ATOM    208  CA  GLN    32       3.825  -1.852 -13.023  1.00 92.89           C  
ATOM    209  C   GLN    32       3.749  -3.234 -12.381  1.00 92.89           C  
ATOM    210  O   GLN    32       3.968  -3.378 -11.176  1.00 92.89           O  
ATOM    211  CB  GLN    32       5.167  -1.678 -13.737  1.00 92.89           C  
ATOM    212  CG  GLN    32       5.312  -0.344 -14.456  1.00 92.89           C  
ATOM    213  CD  GLN    32       6.693  -0.146 -15.052  1.00 92.89           C  
ATOM    214  OE1 GLN    32       7.615  -0.924 -14.787  1.00 92.89           O  
ATOM    215  NE2 GLN    32       6.847   0.897 -15.860  1.00 92.89           N  
ATOM    216  N   LEU    33       3.411  -4.155 -13.305  1.00 89.64           N  
ATOM    217  CA  LEU    33       3.378  -5.531 -12.822  1.00 89.64           C  
ATOM    218  C   LEU    33       4.777  -6.009 -12.449  1.00 89.64           C  
ATOM    219  O   LEU    33       5.729  -5.811 -13.207  1.00 89.64           O  
ATOM    220  CB  LEU    33       2.776  -6.457 -13.883  1.00 89.64           C  
ATOM    221  CG  LEU    33       1.263  -6.364 -14.083  1.00 89.64           C  
ATOM    222  CD1 LEU    33       0.847  -7.126 -15.337  1.00 89.64           C  
ATOM    223  CD2 LEU    33       0.527  -6.898 -12.858  1.00 89.64           C  
ATOM    224  N   GLY    34       4.905  -6.329 -11.226  1.00 83.07           N  
ATOM    225  CA  GLY    34       6.179  -6.894 -10.813  1.00 83.07           C  
ATOM    226  C   GLY    34       6.389  -8.315 -11.303  1.00 83.07           C  
ATOM    227  O   GLY    34       5.639  -8.800 -12.153  1.00 83.07           O  
ATOM    228  N   THR    35       7.590  -8.859 -10.908  1.00 74.24           N  
ATOM    229  CA  THR    35       7.855 -10.284 -11.074  1.00 74.24           C  
ATOM    230  C   THR    35       7.901 -10.987  -9.721  1.00 74.24           C  
ATOM    231  O   THR    35       8.253 -10.377  -8.710  1.00 74.24           O  
ATOM    232  CB  THR    35       9.179 -10.522 -11.824  1.00 74.24           C  
ATOM    233  OG1 THR    35      10.272 -10.103 -10.998  1.00 74.24           O  
ATOM    234  CG2 THR    35       9.218  -9.740 -13.133  1.00 74.24           C  
ATOM    235  N   THR    36       7.138 -12.024  -9.542  1.00 64.65           N  
ATOM    236  CA  THR    36       7.109 -12.758  -8.282  1.00 64.65           C  
ATOM    237  C   THR    36       8.519 -12.930  -7.724  1.00 64.65           C  
ATOM    238  O   THR    36       8.705 -13.020  -6.509  1.00 64.65           O  
ATOM    239  CB  THR    36       6.451 -14.139  -8.455  1.00 64.65           C  
ATOM    240  OG1 THR    36       7.106 -14.845  -9.517  1.00 64.65           O  
ATOM    241  CG2 THR    36       4.969 -14.004  -8.789  1.00 64.65           C  
ATOM    242  N   GLU    37       9.492 -12.986  -8.601  1.00 63.98           N  
ATOM    243  CA  GLU    37      10.872 -13.142  -8.151  1.00 63.98           C  
ATOM    244  C   GLU    37      11.307 -11.963  -7.286  1.00 63.98           C  
ATOM    245  O   GLU    37      12.010 -12.144  -6.289  1.00 63.98           O  
ATOM    246  CB  GLU    37      11.814 -13.293  -9.348  1.00 63.98           C  
ATOM    247  CG  GLU    37      13.195 -13.817  -8.982  1.00 63.98           C  
ATOM    248  CD  GLU    37      14.104 -14.005 -10.186  1.00 63.98           C  
ATOM    249  OE1 GLU    37      15.304 -14.308  -9.999  1.00 63.98           O  
ATOM    250  OE2 GLU    37      13.613 -13.847 -11.325  1.00 63.98           O  
ATOM    251  N   GLN    38      10.803 -10.821  -7.648  1.00 62.44           N  
ATOM    252  CA  GLN    38      11.172  -9.611  -6.921  1.00 62.44           C  
ATOM    253  C   GLN    38      10.518  -9.577  -5.543  1.00 62.44           C  
ATOM    254  O   GLN    38      11.170  -9.249  -4.549  1.00 62.44           O  
ATOM    255  CB  GLN    38      10.781  -8.365  -7.718  1.00 62.44           C  
ATOM    256  CG  GLN    38      11.684  -8.091  -8.913  1.00 62.44           C  
ATOM    257  CD  GLN    38      11.204  -6.926  -9.757  1.00 62.44           C  
ATOM    258  OE1 GLN    38      10.023  -6.563  -9.725  1.00 62.44           O  
ATOM    259  NE2 GLN    38      12.115  -6.330 -10.520  1.00 62.44           N  
ATOM    260  N   SER    39       9.270  -9.997  -5.518  1.00 65.47           N  
ATOM    261  CA  SER    39       8.545  -9.866  -4.258  1.00 65.47           C  
ATOM    262  C   SER    39       8.703 -11.115  -3.397  1.00 65.47           C  
ATOM    263  O   SER    39       8.435 -11.084  -2.194  1.00 65.47           O  
ATOM    264  CB  SER    39       7.061  -9.601  -4.518  1.00 65.47           C  
ATOM    265  OG  SER    39       6.436 -10.745  -5.074  1.00 65.47           O  
ATOM    266  N   LYS    40       9.108 -12.168  -4.099  1.00 65.97           N  
ATOM    267  CA  LYS    40       9.294 -13.470  -3.463  1.00 65.97           C  
ATOM    268  C   LYS    40       7.970 -14.021  -2.942  1.00 65.97           C  
ATOM    269  O   LYS    40       7.941 -14.732  -1.935  1.00 65.97           O  
ATOM    270  CB  LYS    40      10.306 -13.369  -2.321  1.00 65.97           C  
ATOM    271  CG  LYS    40      11.712 -13.000  -2.770  1.00 65.97           C  
ATOM    272  CD  LYS    40      12.691 -13.005  -1.603  1.00 65.97           C  
ATOM    273  CE  LYS    40      14.095 -12.616  -2.048  1.00 65.97           C  
ATOM    274  NZ  LYS    40      15.055 -12.606  -0.904  1.00 65.97           N  
ATOM    275  N   LEU    41       6.928 -13.423  -3.437  1.00 66.06           N  
ATOM    276  CA  LEU    41       5.607 -13.932  -3.086  1.00 66.06           C  
ATOM    277  C   LEU    41       5.452 -15.385  -3.521  1.00 66.06           C  
ATOM    278  O   LEU    41       5.815 -15.743  -4.645  1.00 66.06           O  
ATOM    279  CB  LEU    41       4.514 -13.075  -3.728  1.00 66.06           C  
ATOM    280  CG  LEU    41       4.150 -11.781  -2.997  1.00 66.06           C  
ATOM    281  CD1 LEU    41       3.347 -10.863  -3.913  1.00 66.06           C  
ATOM    282  CD2 LEU    41       3.371 -12.088  -1.723  1.00 66.06           C  
ATOM    283  N   PRO    42       5.352 -16.227  -2.609  1.00 57.70           N  
ATOM    284  CA  PRO    42       5.267 -17.593  -3.131  1.00 57.70           C  
ATOM    285  C   PRO    42       4.137 -17.768  -4.142  1.00 57.70           C  
ATOM    286  O   PRO    42       3.023 -17.285  -3.920  1.00 57.70           O  
ATOM    287  CB  PRO    42       5.013 -18.435  -1.877  1.00 57.70           C  
ATOM    288  CG  PRO    42       4.583 -17.451  -0.838  1.00 57.70           C  
ATOM    289  CD  PRO    42       4.938 -16.071  -1.311  1.00 57.70           C  
ATOM    290  N   LEU    43       4.438 -17.650  -5.368  1.00 47.44           N  
ATOM    291  CA  LEU    43       3.529 -18.005  -6.452  1.00 47.44           C  
ATOM    292  C   LEU    43       2.988 -19.419  -6.266  1.00 47.44           C  
ATOM    293  O   LEU    43       2.056 -19.829  -6.962  1.00 47.44           O  
ATOM    294  CB  LEU    43       4.236 -17.891  -7.805  1.00 47.44           C  
ATOM    295  CG  LEU    43       4.542 -16.474  -8.293  1.00 47.44           C  
ATOM    296  CD1 LEU    43       5.506 -16.516  -9.474  1.00 47.44           C  
ATOM    297  CD2 LEU    43       3.255 -15.749  -8.672  1.00 47.44           C  
ATOM    298  N   LYS    44       3.646 -20.235  -5.485  1.00 42.59           N  
ATOM    299  CA  LYS    44       3.245 -21.530  -6.026  1.00 42.59           C  
ATOM    300  C   LYS    44       1.738 -21.735  -5.902  1.00 42.59           C  
ATOM    301  O   LYS    44       1.221 -21.935  -4.801  1.00 42.59           O  
ATOM    302  CB  LYS    44       3.987 -22.663  -5.315  1.00 42.59           C  
ATOM    303  CG  LYS    44       5.417 -22.864  -5.796  1.00 42.59           C  
ATOM    304  CD  LYS    44       6.068 -24.067  -5.125  1.00 42.59           C  
ATOM    305  CE  LYS    44       7.512 -24.244  -5.574  1.00 42.59           C  
ATOM    306  NZ  LYS    44       8.167 -25.400  -4.891  1.00 42.59           N  
ATOM    307  N   ALA    45       1.017 -20.848  -6.395  1.00 39.62           N  
ATOM    308  CA  ALA    45      -0.419 -20.944  -6.644  1.00 39.62           C  
ATOM    309  C   ALA    45      -0.801 -22.343  -7.119  1.00 39.62           C  
ATOM    310  O   ALA    45      -1.853 -22.866  -6.745  1.00 39.62           O  
ATOM    311  CB  ALA    45      -0.851 -19.900  -7.672  1.00 39.62           C  
ATOM    312  N   GLU    46      -0.033 -22.921  -8.061  1.00 39.84           N  
ATOM    313  CA  GLU    46      -0.639 -24.190  -8.455  1.00 39.84           C  
ATOM    314  C   GLU    46      -0.649 -25.181  -7.295  1.00 39.84           C  
ATOM    315  O   GLU    46      -1.447 -26.120  -7.281  1.00 39.84           O  
ATOM    316  CB  GLU    46       0.100 -24.790  -9.653  1.00 39.84           C  
ATOM    317  CG  GLU    46      -0.078 -24.003 -10.943  1.00 39.84           C  
ATOM    318  CD  GLU    46       0.164 -24.835 -12.192  1.00 39.84           C  
ATOM    319  OE1 GLU    46      -0.110 -24.345 -13.311  1.00 39.84           O  
ATOM    320  OE2 GLU    46       0.631 -25.987 -12.051  1.00 39.84           O  
ATOM    321  N   GLU    47       0.052 -24.924  -6.339  1.00 40.45           N  
ATOM    322  CA  GLU    47      -0.101 -25.877  -5.244  1.00 40.45           C  
ATOM    323  C   GLU    47      -1.029 -25.330  -4.163  1.00 40.45           C  
ATOM    324  O   GLU    47      -1.031 -24.128  -3.889  1.00 40.45           O  
ATOM    325  CB  GLU    47       1.261 -26.227  -4.641  1.00 40.45           C  
ATOM    326  CG  GLU    47       2.127 -27.098  -5.540  1.00 40.45           C  
ATOM    327  CD  GLU    47       3.399 -27.581  -4.863  1.00 40.45           C  
ATOM    328  OE1 GLU    47       4.126 -28.409  -5.457  1.00 40.45           O  
ATOM    329  OE2 GLU    47       3.671 -27.129  -3.728  1.00 40.45           O  
ATOM    330  N   SER    48      -2.285 -25.115  -4.468  1.00 40.57           N  
ATOM    331  CA  SER    48      -3.244 -25.188  -3.371  1.00 40.57           C  
ATOM    332  C   SER    48      -3.546 -23.803  -2.809  1.00 40.57           C  
ATOM    333  O   SER    48      -2.650 -22.965  -2.693  1.00 40.57           O  
ATOM    334  CB  SER    48      -2.719 -26.096  -2.259  1.00 40.57           C  
ATOM    335  OG  SER    48      -3.091 -27.443  -2.491  1.00 40.57           O  
ATOM    336  N   PRO    49      -4.516 -23.148  -3.277  1.00 43.66           N  
ATOM    337  CA  PRO    49      -4.881 -21.910  -2.585  1.00 43.66           C  
ATOM    338  C   PRO    49      -4.405 -21.882  -1.134  1.00 43.66           C  
ATOM    339  O   PRO    49      -4.763 -20.974  -0.380  1.00 43.66           O  
ATOM    340  CB  PRO    49      -6.410 -21.902  -2.658  1.00 43.66           C  
ATOM    341  CG  PRO    49      -6.772 -23.243  -3.211  1.00 43.66           C  
ATOM    342  CD  PRO    49      -5.511 -23.945  -3.623  1.00 43.66           C  
ATOM    343  N   ASN    50      -3.725 -22.927  -0.728  1.00 42.87           N  
ATOM    344  CA  ASN    50      -3.109 -22.883   0.594  1.00 42.87           C  
ATOM    345  C   ASN    50      -1.710 -22.275   0.540  1.00 42.87           C  
ATOM    346  O   ASN    50      -0.713 -22.996   0.593  1.00 42.87           O  
ATOM    347  CB  ASN    50      -3.056 -24.283   1.208  1.00 42.87           C  
ATOM    348  CG  ASN    50      -4.428 -24.810   1.580  1.00 42.87           C  
ATOM    349  OD1 ASN    50      -5.340 -24.039   1.888  1.00 42.87           O  
ATOM    350  ND2 ASN    50      -4.584 -26.128   1.553  1.00 42.87           N  
ATOM    351  N   LEU    51      -1.380 -21.635  -0.494  1.00 46.38           N  
ATOM    352  CA  LEU    51      -0.072 -21.024  -0.284  1.00 46.38           C  
ATOM    353  C   LEU    51       0.294 -21.019   1.196  1.00 46.38           C  
ATOM    354  O   LEU    51      -0.526 -20.653   2.041  1.00 46.38           O  
ATOM    355  CB  LEU    51      -0.054 -19.595  -0.832  1.00 46.38           C  
ATOM    356  CG  LEU    51       0.287 -19.441  -2.315  1.00 46.38           C  
ATOM    357  CD1 LEU    51      -0.298 -18.142  -2.861  1.00 46.38           C  
ATOM    358  CD2 LEU    51       1.797 -19.483  -2.524  1.00 46.38           C  
ATOM    359  N   ALA    52       0.529 -22.167   1.766  1.00 46.11           N  
ATOM    360  CA  ALA    52       1.138 -22.164   3.094  1.00 46.11           C  
ATOM    361  C   ALA    52       1.900 -20.866   3.345  1.00 46.11           C  
ATOM    362  O   ALA    52       3.041 -20.713   2.904  1.00 46.11           O  
ATOM    363  CB  ALA    52       2.069 -23.363   3.255  1.00 46.11           C  
ATOM    364  N   PHE    53       1.410 -19.748   2.804  1.00 54.67           N  
ATOM    365  CA  PHE    53       2.179 -18.691   3.451  1.00 54.67           C  
ATOM    366  C   PHE    53       2.709 -19.156   4.802  1.00 54.67           C  
ATOM    367  O   PHE    53       2.190 -20.112   5.382  1.00 54.67           O  
ATOM    368  CB  PHE    53       1.325 -17.432   3.626  1.00 54.67           C  
ATOM    369  CG  PHE    53       1.507 -16.417   2.531  1.00 54.67           C  
ATOM    370  CD1 PHE    53       2.538 -15.488   2.589  1.00 54.67           C  
ATOM    371  CD2 PHE    53       0.646 -16.392   1.441  1.00 54.67           C  
ATOM    372  CE1 PHE    53       2.709 -14.547   1.576  1.00 54.67           C  
ATOM    373  CE2 PHE    53       0.810 -15.455   0.425  1.00 54.67           C  
ATOM    374  CZ  PHE    53       1.842 -14.533   0.495  1.00 54.67           C  
ATOM    375  N   SER    54       3.903 -19.025   5.024  1.00 58.32           N  
ATOM    376  CA  SER    54       4.539 -19.207   6.325  1.00 58.32           C  
ATOM    377  C   SER    54       3.584 -18.855   7.461  1.00 58.32           C  
ATOM    378  O   SER    54       2.596 -18.149   7.251  1.00 58.32           O  
ATOM    379  CB  SER    54       5.804 -18.353   6.428  1.00 58.32           C  
ATOM    380  OG  SER    54       5.477 -16.976   6.496  1.00 58.32           O  
ATOM    381  N   THR    55       3.125 -19.813   8.180  1.00 68.37           N  
ATOM    382  CA  THR    55       2.545 -19.602   9.502  1.00 68.37           C  
ATOM    383  C   THR    55       2.702 -18.147   9.935  1.00 68.37           C  
ATOM    384  O   THR    55       1.788 -17.568  10.527  1.00 68.37           O  
ATOM    385  CB  THR    55       3.192 -20.525  10.550  1.00 68.37           C  
ATOM    386  OG1 THR    55       3.350 -21.836   9.991  1.00 68.37           O  
ATOM    387  CG2 THR    55       2.332 -20.621  11.806  1.00 68.37           C  
ATOM    388  N   ALA    56       3.719 -17.465   9.270  1.00 72.10           N  
ATOM    389  CA  ALA    56       3.959 -16.093   9.710  1.00 72.10           C  
ATOM    390  C   ALA    56       2.965 -15.129   9.068  1.00 72.10           C  
ATOM    391  O   ALA    56       2.442 -14.232   9.734  1.00 72.10           O  
ATOM    392  CB  ALA    56       5.390 -15.672   9.384  1.00 72.10           C  
ATOM    393  N   VAL    57       2.733 -15.288   7.760  1.00 75.31           N  
ATOM    394  CA  VAL    57       1.786 -14.408   7.083  1.00 75.31           C  
ATOM    395  C   VAL    57       0.389 -14.604   7.668  1.00 75.31           C  
ATOM    396  O   VAL    57      -0.322 -13.632   7.935  1.00 75.31           O  
ATOM    397  CB  VAL    57       1.766 -14.660   5.559  1.00 75.31           C  
ATOM    398  CG1 VAL    57       0.672 -13.830   4.889  1.00 75.31           C  
ATOM    399  CG2 VAL    57       3.130 -14.344   4.949  1.00 75.31           C  
ATOM    400  N   CYS    58       0.084 -15.896   7.896  1.00 78.61           N  
ATOM    401  CA  CYS    58      -1.232 -16.164   8.466  1.00 78.61           C  
ATOM    402  C   CYS    58      -1.342 -15.594   9.875  1.00 78.61           C  
ATOM    403  O   CYS    58      -2.371 -15.020  10.238  1.00 78.61           O  
ATOM    404  CB  CYS    58      -1.509 -17.667   8.491  1.00 78.61           C  
ATOM    405  SG  CYS    58      -1.912 -18.360   6.872  1.00 78.61           S  
ATOM    406  N   THR    59      -0.294 -15.762  10.571  1.00 79.19           N  
ATOM    407  CA  THR    59      -0.274 -15.198  11.916  1.00 79.19           C  
ATOM    408  C   THR    59      -0.484 -13.687  11.872  1.00 79.19           C  
ATOM    409  O   THR    59      -1.294 -13.146  12.626  1.00 79.19           O  
ATOM    410  CB  THR    59       1.050 -15.515  12.635  1.00 79.19           C  
ATOM    411  OG1 THR    59       1.192 -16.935  12.760  1.00 79.19           O  
ATOM    412  CG2 THR    59       1.085 -14.888  14.025  1.00 79.19           C  
ATOM    413  N   ALA    60       0.229 -13.071  10.974  1.00 77.74           N  
ATOM    414  CA  ALA    60       0.085 -11.624  10.828  1.00 77.74           C  
ATOM    415  C   ALA    60      -1.320 -11.258  10.358  1.00 77.74           C  
ATOM    416  O   ALA    60      -1.926 -10.314  10.870  1.00 77.74           O  
ATOM    417  CB  ALA    60       1.128 -11.081   9.854  1.00 77.74           C  
ATOM    418  N   ALA    61      -1.802 -12.023   9.414  1.00 78.71           N  
ATOM    419  CA  ALA    61      -3.144 -11.752   8.904  1.00 78.71           C  
ATOM    420  C   ALA    61      -4.185 -11.862  10.015  1.00 78.71           C  
ATOM    421  O   ALA    61      -5.064 -11.006  10.138  1.00 78.71           O  
ATOM    422  CB  ALA    61      -3.484 -12.708   7.764  1.00 78.71           C  
ATOM    423  N   ARG    62      -3.995 -12.864  10.863  1.00 80.09           N  
ATOM    424  CA  ARG    62      -4.952 -13.068  11.945  1.00 80.09           C  
ATOM    425  C   ARG    62      -4.816 -11.984  13.009  1.00 80.09           C  
ATOM    426  O   ARG    62      -5.786 -11.655  13.695  1.00 80.09           O  
ATOM    427  CB  ARG    62      -4.762 -14.449  12.578  1.00 80.09           C  
ATOM    428  CG  ARG    62      -5.112 -15.603  11.652  1.00 80.09           C  
ATOM    429  CD  ARG    62      -5.096 -16.938  12.385  1.00 80.09           C  
ATOM    430  NE  ARG    62      -5.204 -18.062  11.459  1.00 80.09           N  
ATOM    431  CZ  ARG    62      -6.341 -18.671  11.135  1.00 80.09           C  
ATOM    432  NH1 ARG    62      -7.496 -18.274  11.658  1.00 80.09           N  
ATOM    433  NH2 ARG    62      -6.325 -19.685  10.282  1.00 80.09           N  
ATOM    434  N   ALA    63      -3.693 -11.450  13.075  1.00 80.26           N  
ATOM    435  CA  ALA    63      -3.437 -10.389  14.045  1.00 80.26           C  
ATOM    436  C   ALA    63      -3.769  -9.019  13.460  1.00 80.26           C  
ATOM    437  O   ALA    63      -3.686  -8.003  14.155  1.00 80.26           O  
ATOM    438  CB  ALA    63      -1.982 -10.428  14.506  1.00 80.26           C  
ATOM    439  N   GLY    64      -4.158  -9.090  12.160  1.00 75.64           N  
ATOM    440  CA  GLY    64      -4.461  -7.822  11.515  1.00 75.64           C  
ATOM    441  C   GLY    64      -3.232  -6.970  11.267  1.00 75.64           C  
ATOM    442  O   GLY    64      -3.302  -5.740  11.317  1.00 75.64           O  
ATOM    443  N   THR    65      -2.071  -7.621  11.268  1.00 77.20           N  
ATOM    444  CA  THR    65      -0.809  -6.932  11.021  1.00 77.20           C  
ATOM    445  C   THR    65      -0.155  -7.444   9.742  1.00 77.20           C  
ATOM    446  O   THR    65      -0.662  -8.370   9.106  1.00 77.20           O  
ATOM    447  CB  THR    65       0.162  -7.105  12.203  1.00 77.20           C  
ATOM    448  OG1 THR    65       0.481  -8.494  12.353  1.00 77.20           O  
ATOM    449  CG2 THR    65      -0.453  -6.594  13.501  1.00 77.20           C  
ATOM    450  N   LEU    66       0.892  -6.768   9.323  1.00 75.84           N  
ATOM    451  CA  LEU    66       1.648  -7.200   8.151  1.00 75.84           C  
ATOM    452  C   LEU    66       2.770  -8.152   8.549  1.00 75.84           C  
ATOM    453  O   LEU    66       3.314  -8.052   9.651  1.00 75.84           O  
ATOM    454  CB  LEU    66       2.226  -5.991   7.411  1.00 75.84           C  
ATOM    455  CG  LEU    66       1.228  -5.128   6.638  1.00 75.84           C  
ATOM    456  CD1 LEU    66       1.878  -3.813   6.219  1.00 75.84           C  
ATOM    457  CD2 LEU    66       0.700  -5.881   5.421  1.00 75.84           C  
ATOM    458  N   PRO    67       2.996  -9.120   7.717  1.00 69.87           N  
ATOM    459  CA  PRO    67       4.149  -9.970   8.024  1.00 69.87           C  
ATOM    460  C   PRO    67       5.464  -9.195   8.041  1.00 69.87           C  
ATOM    461  O   PRO    67       5.588  -8.166   7.371  1.00 69.87           O  
ATOM    462  CB  PRO    67       4.137 -11.002   6.894  1.00 69.87           C  
ATOM    463  CG  PRO    67       3.251 -10.410   5.845  1.00 69.87           C  
ATOM    464  CD  PRO    67       2.444  -9.308   6.469  1.00 69.87           C  
ATOM    465  N   SER    68       6.296  -9.538   8.978  1.00 66.96           N  
ATOM    466  CA  SER    68       7.622  -8.928   8.987  1.00 66.96           C  
ATOM    467  C   SER    68       8.510  -9.519   7.897  1.00 66.96           C  
ATOM    468  O   SER    68       8.323 -10.668   7.491  1.00 66.96           O  
ATOM    469  CB  SER    68       8.287  -9.111  10.352  1.00 66.96           C  
ATOM    470  OG  SER    68       8.627 -10.470  10.568  1.00 66.96           O  
ATOM    471  N   THR    69       9.262  -8.662   7.255  1.00 59.91           N  
ATOM    472  CA  THR    69      10.162  -9.131   6.207  1.00 59.91           C  
ATOM    473  C   THR    69      11.052 -10.258   6.724  1.00 59.91           C  
ATOM    474  O   THR    69      11.396 -11.176   5.977  1.00 59.91           O  
ATOM    475  CB  THR    69      11.039  -7.986   5.671  1.00 59.91           C  
ATOM    476  OG1 THR    69      11.711  -7.352   6.767  1.00 59.91           O  
ATOM    477  CG2 THR    69      10.199  -6.947   4.935  1.00 59.91           C  
ATOM    478  N   ALA    70      11.480 -10.108   8.026  1.00 58.02           N  
ATOM    479  CA  ALA    70      12.385 -11.127   8.552  1.00 58.02           C  
ATOM    480  C   ALA    70      11.750 -12.513   8.483  1.00 58.02           C  
ATOM    481  O   ALA    70      12.405 -13.484   8.097  1.00 58.02           O  
ATOM    482  CB  ALA    70      12.780 -10.796   9.989  1.00 58.02           C  
ATOM    483  N   SER    71      10.445 -12.480   8.616  1.00 58.03           N  
ATOM    484  CA  SER    71       9.800 -13.784   8.731  1.00 58.03           C  
ATOM    485  C   SER    71       9.342 -14.296   7.369  1.00 58.03           C  
ATOM    486  O   SER    71       9.209 -15.505   7.168  1.00 58.03           O  
ATOM    487  CB  SER    71       8.606 -13.709   9.684  1.00 58.03           C  
ATOM    488  OG  SER    71       7.632 -12.800   9.201  1.00 58.03           O  
ATOM    489  N   THR    72       9.202 -13.371   6.399  1.00 60.67           N  
ATOM    490  CA  THR    72       8.588 -13.818   5.153  1.00 60.67           C  
ATOM    491  C   THR    72       9.602 -13.799   4.013  1.00 60.67           C  
ATOM    492  O   THR    72       9.345 -14.346   2.938  1.00 60.67           O  
ATOM    493  CB  THR    72       7.377 -12.943   4.782  1.00 60.67           C  
ATOM    494  OG1 THR    72       7.802 -11.580   4.650  1.00 60.67           O  
ATOM    495  CG2 THR    72       6.291 -13.023   5.850  1.00 60.67           C  
ATOM    496  N   SER    73      10.752 -13.198   4.280  1.00 64.65           N  
ATOM    497  CA  SER    73      11.748 -12.974   3.237  1.00 64.65           C  
ATOM    498  C   SER    73      11.194 -12.090   2.125  1.00 64.65           C  
ATOM    499  O   SER    73      11.709 -12.096   1.005  1.00 64.65           O  
ATOM    500  CB  SER    73      12.222 -14.305   2.653  1.00 64.65           C  
ATOM    501  OG  SER    73      12.741 -15.144   3.671  1.00 64.65           O  
ATOM    502  N   LEU    74       9.961 -11.641   2.282  1.00 67.06           N  
ATOM    503  CA  LEU    74       9.381 -10.728   1.303  1.00 67.06           C  
ATOM    504  C   LEU    74      10.108  -9.387   1.312  1.00 67.06           C  
ATOM    505  O   LEU    74      10.598  -8.949   2.355  1.00 67.06           O  
ATOM    506  CB  LEU    74       7.891 -10.516   1.584  1.00 67.06           C  
ATOM    507  CG  LEU    74       7.003 -11.758   1.507  1.00 67.06           C  
ATOM    508  CD1 LEU    74       5.592 -11.432   1.986  1.00 67.06           C  
ATOM    509  CD2 LEU    74       6.977 -12.310   0.086  1.00 67.06           C  
ATOM    510  N   ASP    75      10.344  -8.907   0.160  1.00 71.02           N  
ATOM    511  CA  ASP    75      11.033  -7.625   0.042  1.00 71.02           C  
ATOM    512  C   ASP    75      10.097  -6.546  -0.497  1.00 71.02           C  
ATOM    513  O   ASP    75       9.475  -6.724  -1.547  1.00 71.02           O  
ATOM    514  CB  ASP    75      12.260  -7.756  -0.863  1.00 71.02           C  
ATOM    515  CG  ASP    75      13.192  -6.560  -0.776  1.00 71.02           C  
ATOM    516  OD1 ASP    75      13.023  -5.721   0.135  1.00 71.02           O  
ATOM    517  OD2 ASP    75      14.101  -6.455  -1.627  1.00 71.02           O  
ATOM    518  N   GLY    76       9.838  -5.568   0.210  1.00 78.55           N  
ATOM    519  CA  GLY    76       9.014  -4.461  -0.249  1.00 78.55           C  
ATOM    520  C   GLY    76       8.058  -3.949   0.812  1.00 78.55           C  
ATOM    521  O   GLY    76       8.265  -4.181   2.005  1.00 78.55           O  
ATOM    522  N   ASN    77       7.144  -3.121   0.324  1.00 85.19           N  
ATOM    523  CA  ASN    77       6.065  -2.607   1.160  1.00 85.19           C  
ATOM    524  C   ASN    77       4.778  -3.403   0.966  1.00 85.19           C  
ATOM    525  O   ASN    77       4.395  -3.707  -0.165  1.00 85.19           O  
ATOM    526  CB  ASN    77       5.821  -1.125   0.872  1.00 85.19           C  
ATOM    527  CG  ASN    77       4.988  -0.450   1.944  1.00 85.19           C  
ATOM    528  OD1 ASN    77       5.270  -0.578   3.138  1.00 85.19           O  
ATOM    529  ND2 ASN    77       3.956   0.273   1.527  1.00 85.19           N  
ATOM    530  N   PHE    78       4.114  -3.655   2.022  1.00 85.48           N  
ATOM    531  CA  PHE    78       3.012  -4.610   1.997  1.00 85.48           C  
ATOM    532  C   PHE    78       1.670  -3.890   2.033  1.00 85.48           C  
ATOM    533  O   PHE    78       1.547  -2.825   2.642  1.00 85.48           O  
ATOM    534  CB  PHE    78       3.117  -5.584   3.175  1.00 85.48           C  
ATOM    535  CG  PHE    78       4.407  -6.358   3.211  1.00 85.48           C  
ATOM    536  CD1 PHE    78       4.757  -7.202   2.164  1.00 85.48           C  
ATOM    537  CD2 PHE    78       5.271  -6.240   4.292  1.00 85.48           C  
ATOM    538  CE1 PHE    78       5.951  -7.919   2.194  1.00 85.48           C  
ATOM    539  CE2 PHE    78       6.466  -6.953   4.329  1.00 85.48           C  
ATOM    540  CZ  PHE    78       6.804  -7.793   3.280  1.00 85.48           C  
ATOM    541  N   ALA    79       0.795  -4.387   1.316  1.00 88.52           N  
ATOM    542  CA  ALA    79      -0.631  -4.133   1.502  1.00 88.52           C  
ATOM    543  C   ALA    79      -1.401  -5.438   1.684  1.00 88.52           C  
ATOM    544  O   ALA    79      -1.177  -6.406   0.953  1.00 88.52           O  
ATOM    545  CB  ALA    79      -1.191  -3.349   0.318  1.00 88.52           C  
ATOM    546  N   ILE    80      -2.237  -5.512   2.732  1.00 85.71           N  
ATOM    547  CA  ILE    80      -2.950  -6.756   3.000  1.00 85.71           C  
ATOM    548  C   ILE    80      -4.431  -6.463   3.233  1.00 85.71           C  
ATOM    549  O   ILE    80      -4.784  -5.411   3.773  1.00 85.71           O  
ATOM    550  CB  ILE    80      -2.353  -7.499   4.216  1.00 85.71           C  
ATOM    551  CG1 ILE    80      -2.950  -8.907   4.327  1.00 85.71           C  
ATOM    552  CG2 ILE    80      -2.585  -6.703   5.503  1.00 85.71           C  
ATOM    553  CD1 ILE    80      -2.188  -9.830   5.269  1.00 85.71           C  
ATOM    554  N   SER    81      -5.259  -7.241   2.689  1.00 84.99           N  
ATOM    555  CA  SER    81      -6.693  -7.236   2.956  1.00 84.99           C  
ATOM    556  C   SER    81      -7.170  -8.601   3.439  1.00 84.99           C  
ATOM    557  O   SER    81      -7.003  -9.605   2.742  1.00 84.99           O  
ATOM    558  CB  SER    81      -7.471  -6.828   1.704  1.00 84.99           C  
ATOM    559  OG  SER    81      -8.864  -6.805   1.963  1.00 84.99           O  
ATOM    560  N   ILE    82      -7.631  -8.608   4.650  1.00 79.59           N  
ATOM    561  CA  ILE    82      -8.154  -9.843   5.225  1.00 79.59           C  
ATOM    562  C   ILE    82      -9.672  -9.885   5.064  1.00 79.59           C  
ATOM    563  O   ILE    82     -10.377  -8.983   5.522  1.00 79.59           O  
ATOM    564  CB  ILE    82      -7.770  -9.979   6.716  1.00 79.59           C  
ATOM    565  CG1 ILE    82      -6.250  -9.879   6.887  1.00 79.59           C  
ATOM    566  CG2 ILE    82      -8.300 -11.295   7.292  1.00 79.59           C  
ATOM    567  CD1 ILE    82      -5.802  -9.655   8.325  1.00 79.59           C  
ATOM    568  N   GLN    83     -10.144 -10.704   4.228  1.00 69.44           N  
ATOM    569  CA  GLN    83     -11.590 -10.778   4.041  1.00 69.44           C  
ATOM    570  C   GLN    83     -12.160 -12.051   4.659  1.00 69.44           C  
ATOM    571  O   GLN    83     -11.590 -13.133   4.499  1.00 69.44           O  
ATOM    572  CB  GLN    83     -11.944 -10.711   2.555  1.00 69.44           C  
ATOM    573  CG  GLN    83     -11.499  -9.424   1.873  1.00 69.44           C  
ATOM    574  CD  GLN    83     -12.038  -9.290   0.462  1.00 69.44           C  
ATOM    575  OE1 GLN    83     -12.597 -10.240  -0.096  1.00 69.44           O  
ATOM    576  NE2 GLN    83     -11.874  -8.110  -0.126  1.00 69.44           N  
ATOM    577  N   LYS    84     -13.107 -11.844   5.441  1.00 62.63           N  
ATOM    578  CA  LYS    84     -13.807 -13.038   5.905  1.00 62.63           C  
ATOM    579  C   LYS    84     -14.804 -13.532   4.861  1.00 62.63           C  
ATOM    580  O   LYS    84     -15.707 -12.795   4.460  1.00 62.63           O  
ATOM    581  CB  LYS    84     -14.527 -12.759   7.226  1.00 62.63           C  
ATOM    582  CG  LYS    84     -13.593 -12.578   8.413  1.00 62.63           C  
ATOM    583  CD  LYS    84     -14.368 -12.404   9.713  1.00 62.63           C  
ATOM    584  CE  LYS    84     -13.440 -12.115  10.885  1.00 62.63           C  
ATOM    585  NZ  LYS    84     -14.198 -11.912  12.155  1.00 62.63           N  
ATOM    586  N   GLY    85     -14.529 -14.584   4.204  1.00 54.77           N  
ATOM    587  CA  GLY    85     -15.587 -15.268   3.477  1.00 54.77           C  
ATOM    588  C   GLY    85     -15.575 -14.975   1.989  1.00 54.77           C  
ATOM    589  O   GLY    85     -16.351 -15.557   1.230  1.00 54.77           O  
ATOM    590  N   SER    86     -14.970 -13.964   1.541  1.00 53.84           N  
ATOM    591  CA  SER    86     -15.050 -13.750   0.100  1.00 53.84           C  
ATOM    592  C   SER    86     -13.675 -13.854  -0.552  1.00 53.84           C  
ATOM    593  O   SER    86     -12.651 -13.792   0.133  1.00 53.84           O  
ATOM    594  CB  SER    86     -15.666 -12.384  -0.206  1.00 53.84           C  
ATOM    595  OG  SER    86     -14.660 -11.389  -0.304  1.00 53.84           O  
ATOM    596  N   ASN    87     -13.582 -14.441  -1.643  1.00 56.26           N  
ATOM    597  CA  ASN    87     -12.352 -14.347  -2.422  1.00 56.26           C  
ATOM    598  C   ASN    87     -11.920 -12.896  -2.613  1.00 56.26           C  
ATOM    599  O   ASN    87     -12.760 -11.998  -2.683  1.00 56.26           O  
ATOM    600  CB  ASN    87     -12.522 -15.034  -3.778  1.00 56.26           C  
ATOM    601  CG  ASN    87     -12.731 -16.531  -3.653  1.00 56.26           C  
ATOM    602  OD1 ASN    87     -12.378 -17.137  -2.637  1.00 56.26           O  
ATOM    603  ND2 ASN    87     -13.308 -17.137  -4.684  1.00 56.26           N  
ATOM    604  N   GLY    88     -11.083 -12.430  -1.714  1.00 60.78           N  
ATOM    605  CA  GLY    88     -10.427 -11.133  -1.766  1.00 60.78           C  
ATOM    606  C   GLY    88     -10.528 -10.467  -3.125  1.00 60.78           C  
ATOM    607  O   GLY    88     -10.422 -11.132  -4.158  1.00 60.78           O  
ATOM    608  N   ASP    89     -11.568  -9.672  -3.309  1.00 80.47           N  
ATOM    609  CA  ASP    89     -11.700  -8.848  -4.506  1.00 80.47           C  
ATOM    610  C   ASP    89     -10.773  -7.635  -4.443  1.00 80.47           C  
ATOM    611  O   ASP    89     -10.699  -6.958  -3.416  1.00 80.47           O  
ATOM    612  CB  ASP    89     -13.149  -8.393  -4.689  1.00 80.47           C  
ATOM    613  CG  ASP    89     -13.322  -7.405  -5.829  1.00 80.47           C  
ATOM    614  OD1 ASP    89     -12.735  -7.615  -6.913  1.00 80.47           O  
ATOM    615  OD2 ASP    89     -14.048  -6.405  -5.641  1.00 80.47           O  
ATOM    616  N   CYS    90      -9.988  -7.449  -5.452  1.00 88.82           N  
ATOM    617  CA  CYS    90      -8.977  -6.398  -5.505  1.00 88.82           C  
ATOM    618  C   CYS    90      -9.617  -5.020  -5.384  1.00 88.82           C  
ATOM    619  O   CYS    90      -9.105  -4.154  -4.672  1.00 88.82           O  
ATOM    620  CB  CYS    90      -8.179  -6.487  -6.806  1.00 88.82           C  
ATOM    621  SG  CYS    90      -7.094  -7.928  -6.896  1.00 88.82           S  
ATOM    622  N   ALA    91     -10.719  -4.855  -6.042  1.00 89.38           N  
ATOM    623  CA  ALA    91     -11.382  -3.554  -6.016  1.00 89.38           C  
ATOM    624  C   ALA    91     -11.818  -3.189  -4.600  1.00 89.38           C  
ATOM    625  O   ALA    91     -11.611  -2.058  -4.153  1.00 89.38           O  
ATOM    626  CB  ALA    91     -12.585  -3.551  -6.957  1.00 89.38           C  
ATOM    627  N   THR    92     -12.369  -4.189  -3.921  1.00 88.93           N  
ATOM    628  CA  THR    92     -12.792  -3.945  -2.547  1.00 88.93           C  
ATOM    629  C   THR    92     -11.587  -3.682  -1.649  1.00 88.93           C  
ATOM    630  O   THR    92     -11.611  -2.769  -0.820  1.00 88.93           O  
ATOM    631  CB  THR    92     -13.601  -5.132  -1.991  1.00 88.93           C  
ATOM    632  OG1 THR    92     -14.755  -5.343  -2.813  1.00 88.93           O  
ATOM    633  CG2 THR    92     -14.052  -4.868  -0.559  1.00 88.93           C  
ATOM    634  N   ALA    93     -10.527  -4.443  -1.855  1.00 90.25           N  
ATOM    635  CA  ALA    93      -9.323  -4.280  -1.045  1.00 90.25           C  
ATOM    636  C   ALA    93      -8.716  -2.893  -1.236  1.00 90.25           C  
ATOM    637  O   ALA    93      -8.393  -2.210  -0.261  1.00 90.25           O  
ATOM    638  CB  ALA    93      -8.298  -5.358  -1.392  1.00 90.25           C  
ATOM    639  N   VAL    94      -8.635  -2.513  -2.480  1.00 92.99           N  
ATOM    640  CA  VAL    94      -7.981  -1.248  -2.802  1.00 92.99           C  
ATOM    641  C   VAL    94      -8.793  -0.087  -2.234  1.00 92.99           C  
ATOM    642  O   VAL    94      -8.228   0.884  -1.726  1.00 92.99           O  
ATOM    643  CB  VAL    94      -7.799  -1.076  -4.327  1.00 92.99           C  
ATOM    644  CG1 VAL    94      -7.388   0.357  -4.663  1.00 92.99           C  
ATOM    645  CG2 VAL    94      -6.767  -2.070  -4.857  1.00 92.99           C  
ATOM    646  N   LYS    95     -10.111  -0.194  -2.283  1.00 91.42           N  
ATOM    647  CA  LYS    95     -10.965   0.820  -1.669  1.00 91.42           C  
ATOM    648  C   LYS    95     -10.722   0.906  -0.165  1.00 91.42           C  
ATOM    649  O   LYS    95     -10.651   2.001   0.396  1.00 91.42           O  
ATOM    650  CB  LYS    95     -12.439   0.520  -1.946  1.00 91.42           C  
ATOM    651  CG  LYS    95     -13.389   1.620  -1.499  1.00 91.42           C  
ATOM    652  CD  LYS    95     -14.830   1.302  -1.875  1.00 91.42           C  
ATOM    653  CE  LYS    95     -15.794   2.352  -1.340  1.00 91.42           C  
ATOM    654  NZ  LYS    95     -17.210   2.034  -1.690  1.00 91.42           N  
ATOM    655  N   HIS    96     -10.605  -0.278   0.411  1.00 90.72           N  
ATOM    656  CA  HIS    96     -10.347  -0.314   1.846  1.00 90.72           C  
ATOM    657  C   HIS    96      -8.990   0.300   2.177  1.00 90.72           C  
ATOM    658  O   HIS    96      -8.868   1.064   3.137  1.00 90.72           O  
ATOM    659  CB  HIS    96     -10.415  -1.750   2.367  1.00 90.72           C  
ATOM    660  CG  HIS    96     -10.212  -1.862   3.845  1.00 90.72           C  
ATOM    661  ND1 HIS    96     -11.071  -1.293   4.759  1.00 90.72           N  
ATOM    662  CD2 HIS    96      -9.247  -2.482   4.565  1.00 90.72           C  
ATOM    663  CE1 HIS    96     -10.642  -1.558   5.981  1.00 90.72           C  
ATOM    664  NE2 HIS    96      -9.537  -2.278   5.891  1.00 90.72           N  
ATOM    665  N   TRP    97      -7.952   0.032   1.437  1.00 92.92           N  
ATOM    666  CA  TRP    97      -6.623   0.597   1.648  1.00 92.92           C  
ATOM    667  C   TRP    97      -6.656   2.119   1.546  1.00 92.92           C  
ATOM    668  O   TRP    97      -6.012   2.814   2.334  1.00 92.92           O  
ATOM    669  CB  TRP    97      -5.628   0.026   0.634  1.00 92.92           C  
ATOM    670  CG  TRP    97      -5.443  -1.458   0.732  1.00 92.92           C  
ATOM    671  CD1 TRP    97      -5.687  -2.249   1.821  1.00 92.92           C  
ATOM    672  CD2 TRP    97      -4.968  -2.330  -0.299  1.00 92.92           C  
ATOM    673  NE1 TRP    97      -5.393  -3.561   1.528  1.00 92.92           N  
ATOM    674  CE2 TRP    97      -4.951  -3.638   0.235  1.00 92.92           C  
ATOM    675  CE3 TRP    97      -4.556  -2.132  -1.624  1.00 92.92           C  
ATOM    676  CZ2 TRP    97      -4.537  -4.743  -0.512  1.00 92.92           C  
ATOM    677  CZ3 TRP    97      -4.145  -3.233  -2.365  1.00 92.92           C  
ATOM    678  CH2 TRP    97      -4.139  -4.522  -1.805  1.00 92.92           C  
ATOM    679  N   ARG    98      -7.404   2.570   0.560  1.00 94.52           N  
ATOM    680  CA  ARG    98      -7.548   4.008   0.358  1.00 94.52           C  
ATOM    681  C   ARG    98      -8.094   4.685   1.610  1.00 94.52           C  
ATOM    682  O   ARG    98      -7.735   5.825   1.913  1.00 94.52           O  
ATOM    683  CB  ARG    98      -8.464   4.294  -0.835  1.00 94.52           C  
ATOM    684  CG  ARG    98      -8.727   5.773  -1.068  1.00 94.52           C  
ATOM    685  CD  ARG    98      -9.756   5.996  -2.167  1.00 94.52           C  
ATOM    686  NE  ARG    98      -9.840   7.403  -2.550  1.00 94.52           N  
ATOM    687  CZ  ARG    98     -10.579   8.316  -1.925  1.00 94.52           C  
ATOM    688  NH1 ARG    98     -11.316   7.986  -0.871  1.00 94.52           N  
ATOM    689  NH2 ARG    98     -10.581   9.568  -2.358  1.00 94.52           N  
ATOM    690  N   GLU    99      -8.908   4.015   2.380  1.00 92.82           N  
ATOM    691  CA  GLU    99      -9.530   4.574   3.577  1.00 92.82           C  
ATOM    692  C   GLU    99      -8.501   4.787   4.684  1.00 92.82           C  
ATOM    693  O   GLU    99      -8.783   5.458   5.679  1.00 92.82           O  
ATOM    694  CB  GLU    99     -10.656   3.665   4.073  1.00 92.82           C  
ATOM    695  CG  GLU    99     -11.850   3.595   3.132  1.00 92.82           C  
ATOM    696  CD  GLU    99     -12.897   2.581   3.565  1.00 92.82           C  
ATOM    697  OE1 GLU    99     -13.969   2.503   2.922  1.00 92.82           O  
ATOM    698  OE2 GLU    99     -12.645   1.860   4.556  1.00 92.82           O  
ATOM    699  N   GLY   100      -7.326   4.254   4.543  1.00 92.13           N  
ATOM    700  CA  GLY   100      -6.255   4.497   5.496  1.00 92.13           C  
ATOM    701  C   GLY   100      -5.880   5.963   5.612  1.00 92.13           C  
ATOM    702  O   GLY   100      -5.310   6.385   6.620  1.00 92.13           O  
ATOM    703  N   PHE   101      -6.254   6.662   4.587  1.00 94.16           N  
ATOM    704  CA  PHE   101      -6.027   8.102   4.584  1.00 94.16           C  
ATOM    705  C   PHE   101      -6.527   8.732   5.878  1.00 94.16           C  
ATOM    706  O   PHE   101      -5.891   9.638   6.420  1.00 94.16           O  
ATOM    707  CB  PHE   101      -6.717   8.754   3.382  1.00 94.16           C  
ATOM    708  CG  PHE   101      -6.601  10.255   3.355  1.00 94.16           C  
ATOM    709  CD1 PHE   101      -7.706  11.056   3.618  1.00 94.16           C  
ATOM    710  CD2 PHE   101      -5.386  10.864   3.068  1.00 94.16           C  
ATOM    711  CE1 PHE   101      -7.601  12.445   3.594  1.00 94.16           C  
ATOM    712  CE2 PHE   101      -5.274  12.251   3.043  1.00 94.16           C  
ATOM    713  CZ  PHE   101      -6.383  13.040   3.305  1.00 94.16           C  
ATOM    714  N   ASP   102      -7.617   8.239   6.451  1.00 92.25           N  
ATOM    715  CA  ASP   102      -8.279   8.814   7.617  1.00 92.25           C  
ATOM    716  C   ASP   102      -7.424   8.649   8.871  1.00 92.25           C  
ATOM    717  O   ASP   102      -7.654   9.321   9.879  1.00 92.25           O  
ATOM    718  CB  ASP   102      -9.651   8.169   7.828  1.00 92.25           C  
ATOM    719  CG  ASP   102     -10.651   8.536   6.746  1.00 92.25           C  
ATOM    720  OD1 ASP   102     -10.473   9.579   6.079  1.00 92.25           O  
ATOM    721  OD2 ASP   102     -11.628   7.778   6.561  1.00 92.25           O  
ATOM    722  N   LEU   103      -6.415   7.856   8.755  1.00 91.35           N  
ATOM    723  CA  LEU   103      -5.569   7.621   9.920  1.00 91.35           C  
ATOM    724  C   LEU   103      -4.489   8.692  10.032  1.00 91.35           C  
ATOM    725  O   LEU   103      -3.853   8.831  11.079  1.00 91.35           O  
ATOM    726  CB  LEU   103      -4.924   6.235   9.844  1.00 91.35           C  
ATOM    727  CG  LEU   103      -5.880   5.041   9.868  1.00 91.35           C  
ATOM    728  CD1 LEU   103      -5.114   3.745   9.621  1.00 91.35           C  
ATOM    729  CD2 LEU   103      -6.629   4.981  11.194  1.00 91.35           C  
ATOM    730  N   PHE   104      -4.320   9.424   8.954  1.00 91.66           N  
ATOM    731  CA  PHE   104      -3.278  10.444   8.933  1.00 91.66           C  
ATOM    732  C   PHE   104      -3.883  11.838   9.039  1.00 91.66           C  
ATOM    733  O   PHE   104      -4.759  12.201   8.251  1.00 91.66           O  
ATOM    734  CB  PHE   104      -2.438  10.331   7.657  1.00 91.66           C  
ATOM    735  CG  PHE   104      -1.761   8.997   7.491  1.00 91.66           C  
ATOM    736  CD1 PHE   104      -0.597   8.701   8.190  1.00 91.66           C  
ATOM    737  CD2 PHE   104      -2.290   8.038   6.637  1.00 91.66           C  
ATOM    738  CE1 PHE   104       0.032   7.467   8.039  1.00 91.66           C  
ATOM    739  CE2 PHE   104      -1.668   6.802   6.481  1.00 91.66           C  
ATOM    740  CZ  PHE   104      -0.506   6.520   7.182  1.00 91.66           C  
ATOM    741  N   LYS   105      -3.634  12.602  10.064  1.00 86.99           N  
ATOM    742  CA  LYS   105      -4.172  13.940  10.292  1.00 86.99           C  
ATOM    743  C   LYS   105      -3.374  14.991   9.525  1.00 86.99           C  
ATOM    744  O   LYS   105      -3.725  16.173   9.534  1.00 86.99           O  
ATOM    745  CB  LYS   105      -4.175  14.271  11.785  1.00 86.99           C  
ATOM    746  CG  LYS   105      -5.081  13.374  12.616  1.00 86.99           C  
ATOM    747  CD  LYS   105      -5.130  13.823  14.070  1.00 86.99           C  
ATOM    748  CE  LYS   105      -6.067  12.950  14.895  1.00 86.99           C  
ATOM    749  NZ  LYS   105      -6.101  13.373  16.327  1.00 86.99           N  
ATOM    750  N   GLY   106      -2.316  14.590   8.811  1.00 89.87           N  
ATOM    751  CA  GLY   106      -1.345  15.363   8.054  1.00 89.87           C  
ATOM    752  C   GLY   106      -0.253  14.509   7.437  1.00 89.87           C  
ATOM    753  O   GLY   106      -0.463  13.325   7.164  1.00 89.87           O  
ATOM    754  N   LEU   107       0.834  15.224   7.110  1.00 93.08           N  
ATOM    755  CA  LEU   107       1.939  14.486   6.508  1.00 93.08           C  
ATOM    756  C   LEU   107       2.369  13.327   7.401  1.00 93.08           C  
ATOM    757  O   LEU   107       2.688  13.528   8.575  1.00 93.08           O  
ATOM    758  CB  LEU   107       3.128  15.416   6.250  1.00 93.08           C  
ATOM    759  CG  LEU   107       4.353  14.783   5.590  1.00 93.08           C  
ATOM    760  CD1 LEU   107       4.015  14.326   4.175  1.00 93.08           C  
ATOM    761  CD2 LEU   107       5.521  15.764   5.576  1.00 93.08           C  
ATOM    762  N   PRO   108       2.210  12.088   6.890  1.00 93.55           N  
ATOM    763  CA  PRO   108       2.663  10.952   7.696  1.00 93.55           C  
ATOM    764  C   PRO   108       4.083  11.134   8.226  1.00 93.55           C  
ATOM    765  O   PRO   108       4.988  11.490   7.468  1.00 93.55           O  
ATOM    766  CB  PRO   108       2.590   9.776   6.720  1.00 93.55           C  
ATOM    767  CG  PRO   108       1.517  10.150   5.750  1.00 93.55           C  
ATOM    768  CD  PRO   108       1.592  11.630   5.504  1.00 93.55           C  
ATOM    769  N   PRO   109       4.260  11.014   9.453  1.00 93.45           N  
ATOM    770  CA  PRO   109       5.592  11.166  10.043  1.00 93.45           C  
ATOM    771  C   PRO   109       6.572  10.094   9.572  1.00 93.45           C  
ATOM    772  O   PRO   109       6.169   9.127   8.921  1.00 93.45           O  
ATOM    773  CB  PRO   109       5.329  11.042  11.546  1.00 93.45           C  
ATOM    774  CG  PRO   109       4.182  10.089  11.655  1.00 93.45           C  
ATOM    775  CD  PRO   109       3.246  10.336  10.506  1.00 93.45           C  
ATOM    776  N   PRO   110       7.938  10.295   9.884  1.00 93.67           N  
ATOM    777  CA  PRO   110       8.909   9.254   9.540  1.00 93.67           C  
ATOM    778  C   PRO   110       8.541   7.889  10.117  1.00 93.67           C  
ATOM    779  O   PRO   110       8.050   7.804  11.246  1.00 93.67           O  
ATOM    780  CB  PRO   110      10.213   9.772  10.152  1.00 93.67           C  
ATOM    781  CG  PRO   110      10.064  11.259  10.165  1.00 93.67           C  
ATOM    782  CD  PRO   110       8.632  11.593  10.466  1.00 93.67           C  
ATOM    783  N   TYR   111       8.715   6.892   9.345  1.00 91.07           N  
ATOM    784  CA  TYR   111       8.336   5.529   9.699  1.00 91.07           C  
ATOM    785  C   TYR   111       9.238   4.980  10.798  1.00 91.07           C  
ATOM    786  O   TYR   111      10.454   5.187  10.773  1.00 91.07           O  
ATOM    787  CB  TYR   111       8.397   4.617   8.469  1.00 91.07           C  
ATOM    788  CG  TYR   111       8.127   3.164   8.777  1.00 91.07           C  
ATOM    789  CD1 TYR   111       9.159   2.230   8.785  1.00 91.07           C  
ATOM    790  CD2 TYR   111       6.838   2.723   9.058  1.00 91.07           C  
ATOM    791  CE1 TYR   111       8.915   0.890   9.066  1.00 91.07           C  
ATOM    792  CE2 TYR   111       6.582   1.386   9.340  1.00 91.07           C  
ATOM    793  CZ  TYR   111       7.625   0.478   9.342  1.00 91.07           C  
ATOM    794  OH  TYR   111       7.376  -0.847   9.621  1.00 91.07           O  
ATOM    795  N   SER   112       8.571   4.459  11.827  1.00 87.71           N  
ATOM    796  CA  SER   112       9.187   3.559  12.797  1.00 87.71           C  
ATOM    797  C   SER   112       8.245   2.421  13.171  1.00 87.71           C  
ATOM    798  O   SER   112       7.024   2.593  13.172  1.00 87.71           O  
ATOM    799  CB  SER   112       9.598   4.327  14.055  1.00 87.71           C  
ATOM    800  OG  SER   112       8.507   4.441  14.952  1.00 87.71           O  
ATOM    801  N   ALA   113       8.837   1.279  13.322  1.00 79.31           N  
ATOM    802  CA  ALA   113       8.033   0.106  13.655  1.00 79.31           C  
ATOM    803  C   ALA   113       7.174   0.362  14.889  1.00 79.31           C  
ATOM    804  O   ALA   113       6.122  -0.258  15.060  1.00 79.31           O  
ATOM    805  CB  ALA   113       8.931  -1.108  13.879  1.00 79.31           C  
ATOM    806  N   GLU   114       7.559   1.340  15.669  1.00 82.82           N  
ATOM    807  CA  GLU   114       6.882   1.553  16.944  1.00 82.82           C  
ATOM    808  C   GLU   114       5.890   2.710  16.856  1.00 82.82           C  
ATOM    809  O   GLU   114       5.160   2.983  17.811  1.00 82.82           O  
ATOM    810  CB  GLU   114       7.900   1.818  18.056  1.00 82.82           C  
ATOM    811  CG  GLU   114       8.852   0.658  18.306  1.00 82.82           C  
ATOM    812  CD  GLU   114       8.141  -0.632  18.685  1.00 82.82           C  
ATOM    813  OE1 GLU   114       8.580  -1.718  18.245  1.00 82.82           O  
ATOM    814  OE2 GLU   114       7.137  -0.554  19.427  1.00 82.82           O  
ATOM    815  N   ALA   115       5.904   3.366  15.715  1.00 85.83           N  
ATOM    816  CA  ALA   115       4.996   4.501  15.572  1.00 85.83           C  
ATOM    817  C   ALA   115       3.546   4.035  15.482  1.00 85.83           C  
ATOM    818  O   ALA   115       3.204   3.211  14.631  1.00 85.83           O  
ATOM    819  CB  ALA   115       5.364   5.325  14.340  1.00 85.83           C  
ATOM    820  N   PRO   116       2.723   4.522  16.327  1.00 85.95           N  
ATOM    821  CA  PRO   116       1.338   4.054  16.413  1.00 85.95           C  
ATOM    822  C   PRO   116       0.574   4.228  15.102  1.00 85.95           C  
ATOM    823  O   PRO   116      -0.303   3.421  14.782  1.00 85.95           O  
ATOM    824  CB  PRO   116       0.737   4.930  17.516  1.00 85.95           C  
ATOM    825  CG  PRO   116       1.904   5.339  18.356  1.00 85.95           C  
ATOM    826  CD  PRO   116       3.117   5.432  17.475  1.00 85.95           C  
ATOM    827  N   VAL   117       0.924   5.220  14.375  1.00 88.33           N  
ATOM    828  CA  VAL   117       0.149   5.511  13.173  1.00 88.33           C  
ATOM    829  C   VAL   117       0.312   4.375  12.166  1.00 88.33           C  
ATOM    830  O   VAL   117      -0.585   4.119  11.358  1.00 88.33           O  
ATOM    831  CB  VAL   117       0.571   6.853  12.536  1.00 88.33           C  
ATOM    832  CG1 VAL   117       1.990   6.762  11.975  1.00 88.33           C  
ATOM    833  CG2 VAL   117      -0.415   7.257  11.441  1.00 88.33           C  
ATOM    834  N   TYR   118       1.505   3.662  12.268  1.00 87.74           N  
ATOM    835  CA  TYR   118       1.799   2.633  11.277  1.00 87.74           C  
ATOM    836  C   TYR   118       1.527   1.242  11.839  1.00 87.74           C  
ATOM    837  O   TYR   118       1.951   0.239  11.261  1.00 87.74           O  
ATOM    838  CB  TYR   118       3.256   2.732  10.814  1.00 87.74           C  
ATOM    839  CG  TYR   118       3.577   4.020  10.095  1.00 87.74           C  
ATOM    840  CD1 TYR   118       3.022   4.302   8.849  1.00 87.74           C  
ATOM    841  CD2 TYR   118       4.437   4.956  10.660  1.00 87.74           C  
ATOM    842  CE1 TYR   118       3.317   5.487   8.182  1.00 87.74           C  
ATOM    843  CE2 TYR   118       4.739   6.144  10.002  1.00 87.74           C  
ATOM    844  CZ  TYR   118       4.174   6.400   8.766  1.00 87.74           C  
ATOM    845  OH  TYR   118       4.470   7.574   8.110  1.00 87.74           O  
ATOM    846  N   LYS   119       0.872   1.176  12.973  1.00 82.70           N  
ATOM    847  CA  LYS   119       0.678  -0.112  13.632  1.00 82.70           C  
ATOM    848  C   LYS   119      -0.406  -0.929  12.936  1.00 82.70           C  
ATOM    849  O   LYS   119      -0.392  -2.160  12.986  1.00 82.70           O  
ATOM    850  CB  LYS   119       0.319   0.088  15.106  1.00 82.70           C  
ATOM    851  CG  LYS   119       1.517   0.367  16.002  1.00 82.70           C  
ATOM    852  CD  LYS   119       1.148   0.259  17.476  1.00 82.70           C  
ATOM    853  CE  LYS   119       2.357   0.485  18.373  1.00 82.70           C  
ATOM    854  NZ  LYS   119       1.992   0.427  19.820  1.00 82.70           N  
ATOM    855  N   THR   120      -1.273  -0.245  12.239  1.00 84.06           N  
ATOM    856  CA  THR   120      -2.367  -0.993  11.630  1.00 84.06           C  
ATOM    857  C   THR   120      -2.040  -1.348  10.182  1.00 84.06           C  
ATOM    858  O   THR   120      -1.333  -0.603   9.500  1.00 84.06           O  
ATOM    859  CB  THR   120      -3.685  -0.197  11.681  1.00 84.06           C  
ATOM    860  OG1 THR   120      -3.564   0.969  10.857  1.00 84.06           O  
ATOM    861  CG2 THR   120      -4.012   0.234  13.107  1.00 84.06           C  
ATOM    862  N   SER   121      -2.477  -2.464   9.762  1.00 85.75           N  
ATOM    863  CA  SER   121      -2.281  -2.902   8.383  1.00 85.75           C  
ATOM    864  C   SER   121      -2.913  -1.924   7.398  1.00 85.75           C  
ATOM    865  O   SER   121      -2.425  -1.762   6.277  1.00 85.75           O  
ATOM    866  CB  SER   121      -2.868  -4.298   8.176  1.00 85.75           C  
ATOM    867  OG  SER   121      -4.253  -4.312   8.477  1.00 85.75           O  
ATOM    868  N   GLN   122      -3.916  -1.266   7.833  1.00 89.39           N  
ATOM    869  CA  GLN   122      -4.603  -0.314   6.966  1.00 89.39           C  
ATOM    870  C   GLN   122      -3.694   0.858   6.606  1.00 89.39           C  
ATOM    871  O   GLN   122      -3.634   1.271   5.446  1.00 89.39           O  
ATOM    872  CB  GLN   122      -5.879   0.199   7.636  1.00 89.39           C  
ATOM    873  CG  GLN   122      -6.767   1.025   6.716  1.00 89.39           C  
ATOM    874  CD  GLN   122      -8.100   1.380   7.349  1.00 89.39           C  
ATOM    875  OE1 GLN   122      -8.180   1.638   8.555  1.00 89.39           O  
ATOM    876  NE2 GLN   122      -9.155   1.394   6.542  1.00 89.39           N  
ATOM    877  N   ALA   123      -3.013   1.394   7.692  1.00 90.97           N  
ATOM    878  CA  ALA   123      -2.097   2.508   7.455  1.00 90.97           C  
ATOM    879  C   ALA   123      -0.961   2.095   6.524  1.00 90.97           C  
ATOM    880  O   ALA   123      -0.631   2.816   5.580  1.00 90.97           O  
ATOM    881  CB  ALA   123      -1.536   3.025   8.777  1.00 90.97           C  
ATOM    882  N   GLN   124      -0.443   0.967   6.724  1.00 90.38           N  
ATOM    883  CA  GLN   124       0.670   0.493   5.908  1.00 90.38           C  
ATOM    884  C   GLN   124       0.220   0.207   4.478  1.00 90.38           C  
ATOM    885  O   GLN   124       0.942   0.504   3.523  1.00 90.38           O  
ATOM    886  CB  GLN   124       1.292  -0.762   6.523  1.00 90.38           C  
ATOM    887  CG  GLN   124       1.966  -0.518   7.866  1.00 90.38           C  
ATOM    888  CD  GLN   124       2.600  -1.771   8.441  1.00 90.38           C  
ATOM    889  OE1 GLN   124       2.926  -2.710   7.708  1.00 90.38           O  
ATOM    890  NE2 GLN   124       2.777  -1.796   9.757  1.00 90.38           N  
ATOM    891  N   SER   125      -0.975  -0.338   4.354  1.00 92.38           N  
ATOM    892  CA  SER   125      -1.534  -0.597   3.031  1.00 92.38           C  
ATOM    893  C   SER   125      -1.746   0.700   2.257  1.00 92.38           C  
ATOM    894  O   SER   125      -1.505   0.755   1.050  1.00 92.38           O  
ATOM    895  CB  SER   125      -2.858  -1.354   3.147  1.00 92.38           C  
ATOM    896  OG  SER   125      -2.662  -2.620   3.754  1.00 92.38           O  
ATOM    897  N   PHE   126      -2.176   1.672   3.019  1.00 95.22           N  
ATOM    898  CA  PHE   126      -2.347   2.986   2.410  1.00 95.22           C  
ATOM    899  C   PHE   126      -1.037   3.478   1.807  1.00 95.22           C  
ATOM    900  O   PHE   126      -1.008   3.940   0.665  1.00 95.22           O  
ATOM    901  CB  PHE   126      -2.862   3.995   3.441  1.00 95.22           C  
ATOM    902  CG  PHE   126      -2.915   5.410   2.932  1.00 95.22           C  
ATOM    903  CD1 PHE   126      -1.833   6.264   3.099  1.00 95.22           C  
ATOM    904  CD2 PHE   126      -4.048   5.885   2.285  1.00 95.22           C  
ATOM    905  CE1 PHE   126      -1.879   7.574   2.628  1.00 95.22           C  
ATOM    906  CE2 PHE   126      -4.102   7.193   1.813  1.00 95.22           C  
ATOM    907  CZ  PHE   126      -3.017   8.036   1.986  1.00 95.22           C  
ATOM    908  N   VAL   127       0.020   3.356   2.528  1.00 94.18           N  
ATOM    909  CA  VAL   127       1.326   3.818   2.071  1.00 94.18           C  
ATOM    910  C   VAL   127       1.753   3.025   0.838  1.00 94.18           C  
ATOM    911  O   VAL   127       2.274   3.594  -0.124  1.00 94.18           O  
ATOM    912  CB  VAL   127       2.393   3.691   3.182  1.00 94.18           C  
ATOM    913  CG1 VAL   127       3.784   4.004   2.633  1.00 94.18           C  
ATOM    914  CG2 VAL   127       2.057   4.614   4.352  1.00 94.18           C  
ATOM    915  N   ALA   128       1.497   1.682   0.873  1.00 92.78           N  
ATOM    916  CA  ALA   128       1.837   0.849  -0.278  1.00 92.78           C  
ATOM    917  C   ALA   128       1.077   1.297  -1.523  1.00 92.78           C  
ATOM    918  O   ALA   128       1.644   1.356  -2.617  1.00 92.78           O  
ATOM    919  CB  ALA   128       1.544  -0.619   0.022  1.00 92.78           C  
ATOM    920  N   LEU   129      -0.199   1.672  -1.341  1.00 95.05           N  
ATOM    921  CA  LEU   129      -1.073   2.072  -2.438  1.00 95.05           C  
ATOM    922  C   LEU   129      -0.591   3.374  -3.070  1.00 95.05           C  
ATOM    923  O   LEU   129      -0.587   3.509  -4.296  1.00 95.05           O  
ATOM    924  CB  LEU   129      -2.513   2.234  -1.945  1.00 95.05           C  
ATOM    925  CG  LEU   129      -3.541   2.677  -2.987  1.00 95.05           C  
ATOM    926  CD1 LEU   129      -3.584   1.684  -4.145  1.00 95.05           C  
ATOM    927  CD2 LEU   129      -4.920   2.823  -2.351  1.00 95.05           C  
ATOM    928  N   PHE   130      -0.048   4.253  -2.306  1.00 95.16           N  
ATOM    929  CA  PHE   130       0.309   5.574  -2.808  1.00 95.16           C  
ATOM    930  C   PHE   130       1.819   5.776  -2.776  1.00 95.16           C  
ATOM    931  O   PHE   130       2.298   6.901  -2.617  1.00 95.16           O  
ATOM    932  CB  PHE   130      -0.384   6.668  -1.989  1.00 95.16           C  
ATOM    933  CG  PHE   130      -1.881   6.683  -2.140  1.00 95.16           C  
ATOM    934  CD1 PHE   130      -2.473   7.201  -3.286  1.00 95.16           C  
ATOM    935  CD2 PHE   130      -2.697   6.178  -1.136  1.00 95.16           C  
ATOM    936  CE1 PHE   130      -3.858   7.217  -3.429  1.00 95.16           C  
ATOM    937  CE2 PHE   130      -4.083   6.190  -1.272  1.00 95.16           C  
ATOM    938  CZ  PHE   130      -4.661   6.710  -2.419  1.00 95.16           C  
ATOM    939  N   ALA   131       2.546   4.622  -2.749  1.00 90.42           N  
ATOM    940  CA  ALA   131       4.005   4.676  -2.782  1.00 90.42           C  
ATOM    941  C   ALA   131       4.493   5.686  -3.816  1.00 90.42           C  
ATOM    942  O   ALA   131       3.970   5.745  -4.931  1.00 90.42           O  
ATOM    943  CB  ALA   131       4.582   3.294  -3.079  1.00 90.42           C  
ATOM    944  N   PRO   132       5.426   6.505  -3.553  1.00 85.65           N  
ATOM    945  CA  PRO   132       5.826   7.656  -4.367  1.00 85.65           C  
ATOM    946  C   PRO   132       6.850   7.292  -5.440  1.00 85.65           C  
ATOM    947  O   PRO   132       7.440   8.179  -6.061  1.00 85.65           O  
ATOM    948  CB  PRO   132       6.429   8.620  -3.342  1.00 85.65           C  
ATOM    949  CG  PRO   132       7.010   7.738  -2.284  1.00 85.65           C  
ATOM    950  CD  PRO   132       6.135   6.526  -2.139  1.00 85.65           C  
ATOM    951  N   HIS   133       7.131   6.022  -5.659  1.00 85.84           N  
ATOM    952  CA  HIS   133       8.190   5.639  -6.586  1.00 85.84           C  
ATOM    953  C   HIS   133       7.699   5.677  -8.029  1.00 85.84           C  
ATOM    954  O   HIS   133       6.617   5.172  -8.335  1.00 85.84           O  
ATOM    955  CB  HIS   133       8.718   4.244  -6.248  1.00 85.84           C  
ATOM    956  CG  HIS   133       9.131   4.089  -4.819  1.00 85.84           C  
ATOM    957  ND1 HIS   133      10.177   4.795  -4.266  1.00 85.84           N  
ATOM    958  CD2 HIS   133       8.635   3.309  -3.829  1.00 85.84           C  
ATOM    959  CE1 HIS   133      10.307   4.454  -2.994  1.00 85.84           C  
ATOM    960  NE2 HIS   133       9.383   3.555  -2.705  1.00 85.84           N  
ATOM    961  N   GLU   134       8.530   6.321  -8.829  1.00 82.26           N  
ATOM    962  CA  GLU   134       8.222   6.217 -10.252  1.00 82.26           C  
ATOM    963  C   GLU   134       8.468   4.803 -10.769  1.00 82.26           C  
ATOM    964  O   GLU   134       9.507   4.204 -10.483  1.00 82.26           O  
ATOM    965  CB  GLU   134       9.050   7.223 -11.056  1.00 82.26           C  
ATOM    966  CG  GLU   134       8.757   8.676 -10.712  1.00 82.26           C  
ATOM    967  CD  GLU   134       7.457   9.184 -11.313  1.00 82.26           C  
ATOM    968  OE1 GLU   134       6.876  10.153 -10.773  1.00 82.26           O  
ATOM    969  OE2 GLU   134       7.014   8.608 -12.332  1.00 82.26           O  
ATOM    970  N   ALA   135       7.513   4.164 -11.375  1.00 81.79           N  
ATOM    971  CA  ALA   135       7.590   2.824 -11.950  1.00 81.79           C  
ATOM    972  C   ALA   135       7.667   1.761 -10.858  1.00 81.79           C  
ATOM    973  O   ALA   135       8.482   0.839 -10.935  1.00 81.79           O  
ATOM    974  CB  ALA   135       8.796   2.713 -12.881  1.00 81.79           C  
ATOM    975  N   GLY   136       7.060   1.954  -9.748  1.00 89.23           N  
ATOM    976  CA  GLY   136       6.982   0.919  -8.729  1.00 89.23           C  
ATOM    977  C   GLY   136       6.324  -0.355  -9.222  1.00 89.23           C  
ATOM    978  O   GLY   136       5.518  -0.324 -10.154  1.00 89.23           O  
ATOM    979  N   LYS   137       6.796  -1.399  -8.778  1.00 90.65           N  
ATOM    980  CA  LYS   137       6.272  -2.707  -9.163  1.00 90.65           C  
ATOM    981  C   LYS   137       5.375  -3.282  -8.071  1.00 90.65           C  
ATOM    982  O   LYS   137       5.590  -3.026  -6.884  1.00 90.65           O  
ATOM    983  CB  LYS   137       7.416  -3.675  -9.466  1.00 90.65           C  
ATOM    984  CG  LYS   137       8.332  -3.219 -10.593  1.00 90.65           C  
ATOM    985  CD  LYS   137       9.433  -4.236 -10.864  1.00 90.65           C  
ATOM    986  CE  LYS   137      10.312  -3.810 -12.033  1.00 90.65           C  
ATOM    987  NZ  LYS   137      11.409  -4.792 -12.287  1.00 90.65           N  
ATOM    988  N   VAL   138       4.417  -4.051  -8.538  1.00 90.61           N  
ATOM    989  CA  VAL   138       3.495  -4.667  -7.589  1.00 90.61           C  
ATOM    990  C   VAL   138       3.304  -6.142  -7.937  1.00 90.61           C  
ATOM    991  O   VAL   138       3.176  -6.498  -9.111  1.00 90.61           O  
ATOM    992  CB  VAL   138       2.130  -3.942  -7.572  1.00 90.61           C  
ATOM    993  CG1 VAL   138       1.445  -4.049  -8.933  1.00 90.61           C  
ATOM    994  CG2 VAL   138       1.236  -4.515  -6.475  1.00 90.61           C  
ATOM    995  N   ASP   139       3.366  -6.984  -6.957  1.00 87.18           N  
ATOM    996  CA  ASP   139       3.003  -8.397  -6.992  1.00 87.18           C  
ATOM    997  C   ASP   139       1.942  -8.719  -5.942  1.00 87.18           C  
ATOM    998  O   ASP   139       2.081  -8.343  -4.777  1.00 87.18           O  
ATOM    999  CB  ASP   139       4.239  -9.274  -6.777  1.00 87.18           C  
ATOM   1000  CG  ASP   139       5.300  -9.075  -7.844  1.00 87.18           C  
ATOM   1001  OD1 ASP   139       5.101  -9.522  -8.994  1.00 87.18           O  
ATOM   1002  OD2 ASP   139       6.347  -8.467  -7.531  1.00 87.18           O  
ATOM   1003  N   CYS   140       0.878  -9.323  -6.351  1.00 85.00           N  
ATOM   1004  CA  CYS   140      -0.198  -9.657  -5.425  1.00 85.00           C  
ATOM   1005  C   CYS   140      -0.513 -11.147  -5.470  1.00 85.00           C  
ATOM   1006  O   CYS   140      -0.290 -11.803  -6.489  1.00 85.00           O  
ATOM   1007  CB  CYS   140      -1.455  -8.850  -5.750  1.00 85.00           C  
ATOM   1008  SG  CYS   140      -1.188  -7.064  -5.771  1.00 85.00           S  
ATOM   1009  N   ALA   141      -1.048 -11.650  -4.400  1.00 81.30           N  
ATOM   1010  CA  ALA   141      -1.470 -13.046  -4.319  1.00 81.30           C  
ATOM   1011  C   ALA   141      -2.630 -13.213  -3.341  1.00 81.30           C  
ATOM   1012  O   ALA   141      -2.678 -12.544  -2.306  1.00 81.30           O  
ATOM   1013  CB  ALA   141      -0.298 -13.933  -3.904  1.00 81.30           C  
ATOM   1014  N   PHE   142      -3.545 -14.061  -3.728  1.00 78.76           N  
ATOM   1015  CA  PHE   142      -4.592 -14.489  -2.809  1.00 78.76           C  
ATOM   1016  C   PHE   142      -4.157 -15.725  -2.030  1.00 78.76           C  
ATOM   1017  O   PHE   142      -3.495 -16.609  -2.578  1.00 78.76           O  
ATOM   1018  CB  PHE   142      -5.891 -14.777  -3.568  1.00 78.76           C  
ATOM   1019  CG  PHE   142      -6.501 -13.561  -4.210  1.00 78.76           C  
ATOM   1020  CD1 PHE   142      -7.279 -12.681  -3.466  1.00 78.76           C  
ATOM   1021  CD2 PHE   142      -6.297 -13.297  -5.558  1.00 78.76           C  
ATOM   1022  CE1 PHE   142      -7.845 -11.554  -4.058  1.00 78.76           C  
ATOM   1023  CE2 PHE   142      -6.860 -12.173  -6.157  1.00 78.76           C  
ATOM   1024  CZ  PHE   142      -7.634 -11.303  -5.405  1.00 78.76           C  
ATOM   1025  N   PHE   143      -4.510 -15.744  -0.771  1.00 75.28           N  
ATOM   1026  CA  PHE   143      -4.184 -16.957  -0.029  1.00 75.28           C  
ATOM   1027  C   PHE   143      -5.246 -17.249   1.024  1.00 75.28           C  
ATOM   1028  O   PHE   143      -6.055 -16.380   1.355  1.00 75.28           O  
ATOM   1029  CB  PHE   143      -2.808 -16.831   0.633  1.00 75.28           C  
ATOM   1030  CG  PHE   143      -2.707 -15.690   1.609  1.00 75.28           C  
ATOM   1031  CD1 PHE   143      -2.377 -14.412   1.175  1.00 75.28           C  
ATOM   1032  CD2 PHE   143      -2.942 -15.896   2.963  1.00 75.28           C  
ATOM   1033  CE1 PHE   143      -2.282 -13.354   2.076  1.00 75.28           C  
ATOM   1034  CE2 PHE   143      -2.849 -14.844   3.870  1.00 75.28           C  
ATOM   1035  CZ  PHE   143      -2.518 -13.574   3.425  1.00 75.28           C  
ATOM   1036  N   ILE   144      -5.181 -18.458   1.426  1.00 76.61           N  
ATOM   1037  CA  ILE   144      -6.093 -18.953   2.452  1.00 76.61           C  
ATOM   1038  C   ILE   144      -5.298 -19.406   3.674  1.00 76.61           C  
ATOM   1039  O   ILE   144      -4.278 -20.086   3.541  1.00 76.61           O  
ATOM   1040  CB  ILE   144      -6.966 -20.112   1.920  1.00 76.61           C  
ATOM   1041  CG1 ILE   144      -7.841 -19.631   0.756  1.00 76.61           C  
ATOM   1042  CG2 ILE   144      -7.824 -20.701   3.044  1.00 76.61           C  
ATOM   1043  CD1 ILE   144      -8.563 -20.752   0.021  1.00 76.61           C  
ATOM   1044  N   CYS   145      -5.633 -18.878   4.717  1.00 77.61           N  
ATOM   1045  CA  CYS   145      -5.141 -19.407   5.984  1.00 77.61           C  
ATOM   1046  C   CYS   145      -6.114 -20.427   6.564  1.00 77.61           C  
ATOM   1047  O   CYS   145      -7.221 -20.072   6.973  1.00 77.61           O  
ATOM   1048  CB  CYS   145      -4.916 -18.275   6.987  1.00 77.61           C  
ATOM   1049  SG  CYS   145      -3.729 -17.034   6.429  1.00 77.61           S  
ATOM   1050  N   PRO   146      -5.721 -21.607   6.567  1.00 75.46           N  
ATOM   1051  CA  PRO   146      -6.666 -22.627   7.025  1.00 75.46           C  
ATOM   1052  C   PRO   146      -7.037 -22.470   8.498  1.00 75.46           C  
ATOM   1053  O   PRO   146      -6.352 -21.759   9.238  1.00 75.46           O  
ATOM   1054  CB  PRO   146      -5.912 -23.938   6.789  1.00 75.46           C  
ATOM   1055  CG  PRO   146      -4.469 -23.553   6.782  1.00 75.46           C  
ATOM   1056  CD  PRO   146      -4.362 -22.111   6.377  1.00 75.46           C  
ATOM   1057  N   GLU   147      -8.141 -23.091   8.791  1.00 79.60           N  
ATOM   1058  CA  GLU   147      -8.512 -23.174  10.201  1.00 79.60           C  
ATOM   1059  C   GLU   147      -7.422 -23.857  11.020  1.00 79.60           C  
ATOM   1060  O   GLU   147      -6.716 -24.734  10.516  1.00 79.60           O  
ATOM   1061  CB  GLU   147      -9.839 -23.920  10.364  1.00 79.60           C  
ATOM   1062  CG  GLU   147     -10.268 -24.101  11.813  1.00 79.60           C  
ATOM   1063  CD  GLU   147     -11.531 -24.934  11.965  1.00 79.60           C  
ATOM   1064  OE1 GLU   147     -11.895 -25.281  13.112  1.00 79.60           O  
ATOM   1065  OE2 GLU   147     -12.162 -25.242  10.930  1.00 79.60           O  
ATOM   1066  N   SER   148      -7.078 -23.329  12.091  1.00 75.55           N  
ATOM   1067  CA  SER   148      -6.039 -23.921  12.927  1.00 75.55           C  
ATOM   1068  C   SER   148      -6.441 -23.915  14.397  1.00 75.55           C  
ATOM   1069  O   SER   148      -7.246 -23.083  14.823  1.00 75.55           O  
ATOM   1070  CB  SER   148      -4.717 -23.173  12.749  1.00 75.55           C  
ATOM   1071  OG  SER   148      -3.766 -23.594  13.712  1.00 75.55           O  
ATOM   1072  N   THR   149      -5.988 -24.937  15.135  1.00 72.44           N  
ATOM   1073  CA  THR   149      -6.139 -24.960  16.585  1.00 72.44           C  
ATOM   1074  C   THR   149      -4.783 -24.829  17.273  1.00 72.44           C  
ATOM   1075  O   THR   149      -4.631 -25.209  18.436  1.00 72.44           O  
ATOM   1076  CB  THR   149      -6.833 -26.252  17.054  1.00 72.44           C  
ATOM   1077  OG1 THR   149      -6.097 -27.384  16.574  1.00 72.44           O  
ATOM   1078  CG2 THR   149      -8.262 -26.331  16.530  1.00 72.44           C  
ATOM   1079  N   ASP   150      -3.734 -24.475  16.607  1.00 67.39           N  
ATOM   1080  CA  ASP   150      -2.357 -24.505  17.091  1.00 67.39           C  
ATOM   1081  C   ASP   150      -2.224 -23.751  18.412  1.00 67.39           C  
ATOM   1082  O   ASP   150      -1.423 -24.129  19.270  1.00 67.39           O  
ATOM   1083  CB  ASP   150      -1.409 -23.910  16.048  1.00 67.39           C  
ATOM   1084  CG  ASP   150      -1.097 -24.871  14.914  1.00 67.39           C  
ATOM   1085  OD1 ASP   150      -1.420 -26.073  15.027  1.00 67.39           O  
ATOM   1086  OD2 ASP   150      -0.520 -24.423  13.900  1.00 67.39           O  
ATOM   1087  N   SER   151      -3.104 -22.724  18.552  1.00 65.88           N  
ATOM   1088  CA  SER   151      -2.940 -21.946  19.776  1.00 65.88           C  
ATOM   1089  C   SER   151      -3.981 -22.334  20.821  1.00 65.88           C  
ATOM   1090  O   SER   151      -4.160 -21.631  21.818  1.00 65.88           O  
ATOM   1091  CB  SER   151      -3.037 -20.450  19.478  1.00 65.88           C  
ATOM   1092  OG  SER   151      -2.450 -20.148  18.224  1.00 65.88           O  
ATOM   1093  N   GLY   152      -4.590 -23.515  20.605  1.00 74.97           N  
ATOM   1094  CA  GLY   152      -5.615 -23.891  21.565  1.00 74.97           C  
ATOM   1095  C   GLY   152      -6.947 -23.210  21.313  1.00 74.97           C  
ATOM   1096  O   GLY   152      -7.933 -23.491  21.998  1.00 74.97           O  
ATOM   1097  N   THR   153      -6.854 -22.170  20.537  1.00 73.19           N  
ATOM   1098  CA  THR   153      -8.065 -21.490  20.091  1.00 73.19           C  
ATOM   1099  C   THR   153      -8.348 -21.796  18.623  1.00 73.19           C  
ATOM   1100  O   THR   153      -7.425 -21.858  17.808  1.00 73.19           O  
ATOM   1101  CB  THR   153      -7.955 -19.967  20.289  1.00 73.19           C  
ATOM   1102  OG1 THR   153      -7.446 -19.697  21.601  1.00 73.19           O  
ATOM   1103  CG2 THR   153      -9.314 -19.293  20.134  1.00 73.19           C  
ATOM   1104  N   LYS   154      -9.488 -22.187  18.404  1.00 80.63           N  
ATOM   1105  CA  LYS   154      -9.929 -22.425  17.032  1.00 80.63           C  
ATOM   1106  C   LYS   154      -9.811 -21.158  16.190  1.00 80.63           C  
ATOM   1107  O   LYS   154     -10.354 -20.112  16.552  1.00 80.63           O  
ATOM   1108  CB  LYS   154     -11.371 -22.935  17.013  1.00 80.63           C  
ATOM   1109  CG  LYS   154     -11.836 -23.424  15.650  1.00 80.63           C  
ATOM   1110  CD  LYS   154     -13.258 -23.967  15.706  1.00 80.63           C  
ATOM   1111  CE  LYS   154     -13.763 -24.360  14.324  1.00 80.63           C  
ATOM   1112  NZ  LYS   154     -15.138 -24.941  14.381  1.00 80.63           N  
ATOM   1113  N   GLN   155      -8.910 -21.191  15.299  1.00 78.79           N  
ATOM   1114  CA  GLN   155      -8.765 -20.104  14.337  1.00 78.79           C  
ATOM   1115  C   GLN   155      -9.513 -20.411  13.042  1.00 78.79           C  
ATOM   1116  O   GLN   155      -9.228 -21.408  12.376  1.00 78.79           O  
ATOM   1117  CB  GLN   155      -7.287 -19.842  14.040  1.00 78.79           C  
ATOM   1118  CG  GLN   155      -6.482 -19.413  15.259  1.00 78.79           C  
ATOM   1119  CD  GLN   155      -5.014 -19.193  14.945  1.00 78.79           C  
ATOM   1120  OE1 GLN   155      -4.460 -19.818  14.035  1.00 78.79           O  
ATOM   1121  NE2 GLN   155      -4.374 -18.304  15.696  1.00 78.79           N  
ATOM   1122  N   GLU   156     -10.396 -19.621  12.680  1.00 80.45           N  
ATOM   1123  CA  GLU   156     -11.194 -19.837  11.477  1.00 80.45           C  
ATOM   1124  C   GLU   156     -10.363 -19.619  10.216  1.00 80.45           C  
ATOM   1125  O   GLU   156      -9.344 -18.925  10.250  1.00 80.45           O  
ATOM   1126  CB  GLU   156     -12.415 -18.914  11.468  1.00 80.45           C  
ATOM   1127  CG  GLU   156     -13.372 -19.147  12.628  1.00 80.45           C  
ATOM   1128  CD  GLU   156     -14.586 -18.232  12.599  1.00 80.45           C  
ATOM   1129  OE1 GLU   156     -15.525 -18.444  13.398  1.00 80.45           O  
ATOM   1130  OE2 GLU   156     -14.597 -17.295  11.769  1.00 80.45           O  
ATOM   1131  N   GLU   157     -10.732 -20.287   9.219  1.00 80.19           N  
ATOM   1132  CA  GLU   157     -10.126 -20.084   7.906  1.00 80.19           C  
ATOM   1133  C   GLU   157     -10.299 -18.643   7.435  1.00 80.19           C  
ATOM   1134  O   GLU   157     -11.380 -18.065   7.570  1.00 80.19           O  
ATOM   1135  CB  GLU   157     -10.729 -21.048   6.881  1.00 80.19           C  
ATOM   1136  CG  GLU   157     -10.137 -20.910   5.485  1.00 80.19           C  
ATOM   1137  CD  GLU   157     -10.766 -21.854   4.472  1.00 80.19           C  
ATOM   1138  OE1 GLU   157     -11.631 -21.409   3.683  1.00 80.19           O  
ATOM   1139  OE2 GLU   157     -10.391 -23.048   4.467  1.00 80.19           O  
ATOM   1140  N   ILE   158      -9.222 -17.978   6.943  1.00 78.96           N  
ATOM   1141  CA  ILE   158      -9.281 -16.622   6.409  1.00 78.96           C  
ATOM   1142  C   ILE   158      -8.742 -16.605   4.981  1.00 78.96           C  
ATOM   1143  O   ILE   158      -7.826 -17.360   4.647  1.00 78.96           O  
ATOM   1144  CB  ILE   158      -8.490 -15.632   7.293  1.00 78.96           C  
ATOM   1145  CG1 ILE   158      -7.029 -16.080   7.421  1.00 78.96           C  
ATOM   1146  CG2 ILE   158      -9.143 -15.496   8.671  1.00 78.96           C  
ATOM   1147  CD1 ILE   158      -6.138 -15.086   8.151  1.00 78.96           C  
ATOM   1148  N   LYS   159      -9.368 -15.885   4.230  1.00 78.81           N  
ATOM   1149  CA  LYS   159      -8.871 -15.554   2.897  1.00 78.81           C  
ATOM   1150  C   LYS   159      -8.260 -14.156   2.870  1.00 78.81           C  
ATOM   1151  O   LYS   159      -8.837 -13.210   3.411  1.00 78.81           O  
ATOM   1152  CB  LYS   159      -9.994 -15.656   1.864  1.00 78.81           C  
ATOM   1153  CG  LYS   159     -10.591 -17.049   1.734  1.00 78.81           C  
ATOM   1154  CD  LYS   159     -11.705 -17.085   0.695  1.00 78.81           C  
ATOM   1155  CE  LYS   159     -12.305 -18.478   0.566  1.00 78.81           C  
ATOM   1156  NZ  LYS   159     -13.395 -18.519  -0.454  1.00 78.81           N  
ATOM   1157  N   ALA   160      -7.147 -14.101   2.359  1.00 80.03           N  
ATOM   1158  CA  ALA   160      -6.430 -12.829   2.395  1.00 80.03           C  
ATOM   1159  C   ALA   160      -5.785 -12.524   1.046  1.00 80.03           C  
ATOM   1160  O   ALA   160      -5.557 -13.430   0.241  1.00 80.03           O  
ATOM   1161  CB  ALA   160      -5.372 -12.845   3.496  1.00 80.03           C  
ATOM   1162  N   LEU   161      -5.666 -11.235   0.805  1.00 83.75           N  
ATOM   1163  CA  LEU   161      -4.932 -10.688  -0.331  1.00 83.75           C  
ATOM   1164  C   LEU   161      -3.701  -9.920   0.137  1.00 83.75           C  
ATOM   1165  O   LEU   161      -3.802  -9.040   0.996  1.00 83.75           O  
ATOM   1166  CB  LEU   161      -5.835  -9.771  -1.161  1.00 83.75           C  
ATOM   1167  CG  LEU   161      -5.147  -8.951  -2.253  1.00 83.75           C  
ATOM   1168  CD1 LEU   161      -4.635  -9.866  -3.360  1.00 83.75           C  
ATOM   1169  CD2 LEU   161      -6.102  -7.904  -2.817  1.00 83.75           C  
ATOM   1170  N   LEU   162      -2.523 -10.292  -0.431  1.00 84.79           N  
ATOM   1171  CA  LEU   162      -1.268  -9.618  -0.114  1.00 84.79           C  
ATOM   1172  C   LEU   162      -0.624  -9.048  -1.373  1.00 84.79           C  
ATOM   1173  O   LEU   162      -0.499  -9.745  -2.382  1.00 84.79           O  
ATOM   1174  CB  LEU   162      -0.301 -10.584   0.576  1.00 84.79           C  
ATOM   1175  CG  LEU   162       1.086 -10.032   0.908  1.00 84.79           C  
ATOM   1176  CD1 LEU   162       0.982  -8.941   1.968  1.00 84.79           C  
ATOM   1177  CD2 LEU   162       2.010 -11.152   1.375  1.00 84.79           C  
ATOM   1178  N   CYS   163      -0.304  -7.837  -1.350  1.00 87.41           N  
ATOM   1179  CA  CYS   163       0.438  -7.183  -2.421  1.00 87.41           C  
ATOM   1180  C   CYS   163       1.748  -6.602  -1.901  1.00 87.41           C  
ATOM   1181  O   CYS   163       1.783  -6.007  -0.823  1.00 87.41           O  
ATOM   1182  CB  CYS   163      -0.403  -6.077  -3.058  1.00 87.41           C  
ATOM   1183  SG  CYS   163      -1.894  -6.679  -3.881  1.00 87.41           S  
ATOM   1184  N   VAL   164       2.760  -6.788  -2.623  1.00 87.31           N  
ATOM   1185  CA  VAL   164       4.083  -6.264  -2.303  1.00 87.31           C  
ATOM   1186  C   VAL   164       4.510  -5.252  -3.364  1.00 87.31           C  
ATOM   1187  O   VAL   164       4.539  -5.569  -4.556  1.00 87.31           O  
ATOM   1188  CB  VAL   164       5.131  -7.395  -2.193  1.00 87.31           C  
ATOM   1189  CG1 VAL   164       6.494  -6.832  -1.795  1.00 87.31           C  
ATOM   1190  CG2 VAL   164       4.672  -8.451  -1.189  1.00 87.31           C  
ATOM   1191  N   THR   165       4.768  -4.053  -2.908  1.00 89.75           N  
ATOM   1192  CA  THR   165       5.263  -3.027  -3.820  1.00 89.75           C  
ATOM   1193  C   THR   165       6.760  -2.808  -3.626  1.00 89.75           C  
ATOM   1194  O   THR   165       7.263  -2.878  -2.503  1.00 89.75           O  
ATOM   1195  CB  THR   165       4.516  -1.695  -3.621  1.00 89.75           C  
ATOM   1196  OG1 THR   165       4.669  -1.267  -2.262  1.00 89.75           O  
ATOM   1197  CG2 THR   165       3.030  -1.846  -3.930  1.00 89.75           C  
ATOM   1198  N   SER   166       7.458  -2.655  -4.648  1.00 87.77           N  
ATOM   1199  CA  SER   166       8.888  -2.368  -4.706  1.00 87.77           C  
ATOM   1200  C   SER   166       9.179  -1.193  -5.633  1.00 87.77           C  
ATOM   1201  O   SER   166       8.597  -1.090  -6.715  1.00 87.77           O  
ATOM   1202  CB  SER   166       9.663  -3.601  -5.173  1.00 87.77           C  
ATOM   1203  OG  SER   166      11.047  -3.313  -5.283  1.00 87.77           O  
ATOM   1204  N   PRO   167      10.000  -0.295  -5.219  1.00 88.09           N  
ATOM   1205  CA  PRO   167      10.759  -0.414  -3.972  1.00 88.09           C  
ATOM   1206  C   PRO   167       9.897  -0.191  -2.732  1.00 88.09           C  
ATOM   1207  O   PRO   167       8.754   0.260  -2.844  1.00 88.09           O  
ATOM   1208  CB  PRO   167      11.824   0.678  -4.101  1.00 88.09           C  
ATOM   1209  CG  PRO   167      11.204   1.713  -4.983  1.00 88.09           C  
ATOM   1210  CD  PRO   167      10.247   1.031  -5.918  1.00 88.09           C  
ATOM   1211  N   LYS   168      10.545  -0.527  -1.470  1.00 86.09           N  
ATOM   1212  CA  LYS   168       9.914  -0.332  -0.168  1.00 86.09           C  
ATOM   1213  C   LYS   168       9.817   1.151   0.179  1.00 86.09           C  
ATOM   1214  O   LYS   168      10.805   1.882   0.081  1.00 86.09           O  
ATOM   1215  CB  LYS   168      10.687  -1.076   0.921  1.00 86.09           C  
ATOM   1216  CG  LYS   168      10.027  -1.030   2.291  1.00 86.09           C  
ATOM   1217  CD  LYS   168      10.824  -1.817   3.323  1.00 86.09           C  
ATOM   1218  CE  LYS   168      10.177  -1.749   4.700  1.00 86.09           C  
ATOM   1219  NZ  LYS   168      10.950  -2.528   5.713  1.00 86.09           N  
ATOM   1220  N   SER   169       8.597   1.569   0.478  1.00 88.98           N  
ATOM   1221  CA  SER   169       8.372   2.973   0.809  1.00 88.98           C  
ATOM   1222  C   SER   169       8.579   3.229   2.299  1.00 88.98           C  
ATOM   1223  O   SER   169       9.010   4.314   2.693  1.00 88.98           O  
ATOM   1224  CB  SER   169       6.962   3.401   0.401  1.00 88.98           C  
ATOM   1225  OG  SER   169       6.793   3.300  -1.003  1.00 88.98           O  
ATOM   1226  N   LEU   170       8.202   2.275   3.113  1.00 88.64           N  
ATOM   1227  CA  LEU   170       8.389   2.448   4.549  1.00 88.64           C  
ATOM   1228  C   LEU   170       9.803   2.054   4.964  1.00 88.64           C  
ATOM   1229  O   LEU   170      10.096   0.869   5.136  1.00 88.64           O  
ATOM   1230  CB  LEU   170       7.366   1.616   5.327  1.00 88.64           C  
ATOM   1231  CG  LEU   170       5.913   2.087   5.254  1.00 88.64           C  
ATOM   1232  CD1 LEU   170       5.003   1.118   6.001  1.00 88.64           C  
ATOM   1233  CD2 LEU   170       5.778   3.497   5.819  1.00 88.64           C  
ATOM   1234  N   LYS   171      10.699   2.999   5.087  1.00 87.53           N  
ATOM   1235  CA  LYS   171      12.070   2.878   5.575  1.00 87.53           C  
ATOM   1236  C   LYS   171      12.226   3.537   6.942  1.00 87.53           C  
ATOM   1237  O   LYS   171      11.650   4.597   7.196  1.00 87.53           O  
ATOM   1238  CB  LYS   171      13.051   3.498   4.579  1.00 87.53           C  
ATOM   1239  CG  LYS   171      12.998   2.879   3.190  1.00 87.53           C  
ATOM   1240  CD  LYS   171      13.915   3.608   2.217  1.00 87.53           C  
ATOM   1241  CE  LYS   171      13.744   3.094   0.794  1.00 87.53           C  
ATOM   1242  NZ  LYS   171      14.574   3.867  -0.178  1.00 87.53           N  
ATOM   1243  N   ASP   172      12.979   2.856   7.811  1.00 88.33           N  
ATOM   1244  CA  ASP   172      13.174   3.370   9.163  1.00 88.33           C  
ATOM   1245  C   ASP   172      13.758   4.781   9.135  1.00 88.33           C  
ATOM   1246  O   ASP   172      14.787   5.020   8.499  1.00 88.33           O  
ATOM   1247  CB  ASP   172      14.085   2.439   9.965  1.00 88.33           C  
ATOM   1248  CG  ASP   172      14.004   2.676  11.463  1.00 88.33           C  
ATOM   1249  OD1 ASP   172      12.883   2.807  11.999  1.00 88.33           O  
ATOM   1250  OD2 ASP   172      15.071   2.734  12.111  1.00 88.33           O  
ATOM   1251  N   GLY   173      13.000   5.671   9.716  1.00 91.54           N  
ATOM   1252  CA  GLY   173      13.478   7.030   9.916  1.00 91.54           C  
ATOM   1253  C   GLY   173      13.158   7.951   8.753  1.00 91.54           C  
ATOM   1254  O   GLY   173      13.611   9.098   8.721  1.00 91.54           O  
ATOM   1255  N   VAL   174      12.442   7.419   7.776  1.00 91.51           N  
ATOM   1256  CA  VAL   174      12.128   8.194   6.580  1.00 91.51           C  
ATOM   1257  C   VAL   174      10.614   8.333   6.437  1.00 91.51           C  
ATOM   1258  O   VAL   174       9.873   7.370   6.648  1.00 91.51           O  
ATOM   1259  CB  VAL   174      12.725   7.546   5.311  1.00 91.51           C  
ATOM   1260  CG1 VAL   174      12.394   8.377   4.073  1.00 91.51           C  
ATOM   1261  CG2 VAL   174      14.237   7.380   5.458  1.00 91.51           C  
ATOM   1262  N   ALA   175      10.225   9.532   6.172  1.00 92.44           N  
ATOM   1263  CA  ALA   175       8.813   9.717   5.851  1.00 92.44           C  
ATOM   1264  C   ALA   175       8.465   9.069   4.513  1.00 92.44           C  
ATOM   1265  O   ALA   175       9.239   9.153   3.556  1.00 92.44           O  
ATOM   1266  CB  ALA   175       8.462  11.203   5.826  1.00 92.44           C  
ATOM   1267  N   PRO   176       7.222   8.482   4.446  1.00 92.66           N  
ATOM   1268  CA  PRO   176       6.922   7.767   3.202  1.00 92.66           C  
ATOM   1269  C   PRO   176       6.608   8.709   2.042  1.00 92.66           C  
ATOM   1270  O   PRO   176       6.709   8.314   0.877  1.00 92.66           O  
ATOM   1271  CB  PRO   176       5.699   6.923   3.567  1.00 92.66           C  
ATOM   1272  CG  PRO   176       5.082   7.627   4.732  1.00 92.66           C  
ATOM   1273  CD  PRO   176       6.179   8.251   5.547  1.00 92.66           C  
ATOM   1274  N   PHE   177       6.173   9.941   2.398  1.00 93.83           N  
ATOM   1275  CA  PHE   177       5.845  10.919   1.367  1.00 93.83           C  
ATOM   1276  C   PHE   177       6.594  12.226   1.602  1.00 93.83           C  
ATOM   1277  O   PHE   177       6.736  12.669   2.744  1.00 93.83           O  
ATOM   1278  CB  PHE   177       4.336  11.178   1.330  1.00 93.83           C  
ATOM   1279  CG  PHE   177       3.509   9.929   1.183  1.00 93.83           C  
ATOM   1280  CD1 PHE   177       3.579   9.165   0.024  1.00 93.83           C  
ATOM   1281  CD2 PHE   177       2.661   9.520   2.203  1.00 93.83           C  
ATOM   1282  CE1 PHE   177       2.815   8.009  -0.115  1.00 93.83           C  
ATOM   1283  CE2 PHE   177       1.894   8.365   2.072  1.00 93.83           C  
ATOM   1284  CZ  PHE   177       1.972   7.612   0.912  1.00 93.83           C  
ATOM   1285  N   GLU   178       7.049  12.798   0.590  1.00 92.37           N  
ATOM   1286  CA  GLU   178       7.439  14.204   0.653  1.00 92.37           C  
ATOM   1287  C   GLU   178       6.215  15.113   0.723  1.00 92.37           C  
ATOM   1288  O   GLU   178       5.112  14.707   0.353  1.00 92.37           O  
ATOM   1289  CB  GLU   178       8.303  14.577  -0.554  1.00 92.37           C  
ATOM   1290  CG  GLU   178       9.602  13.790  -0.647  1.00 92.37           C  
ATOM   1291  CD  GLU   178      10.437  14.153  -1.865  1.00 92.37           C  
ATOM   1292  OE1 GLU   178      11.544  13.592  -2.031  1.00 92.37           O  
ATOM   1293  OE2 GLU   178       9.982  15.006  -2.658  1.00 92.37           O  
ATOM   1294  N   GLN   179       6.412  16.323   1.157  1.00 94.72           N  
ATOM   1295  CA  GLN   179       5.291  17.231   1.382  1.00 94.72           C  
ATOM   1296  C   GLN   179       4.512  17.473   0.092  1.00 94.72           C  
ATOM   1297  O   GLN   179       3.281  17.424   0.086  1.00 94.72           O  
ATOM   1298  CB  GLN   179       5.784  18.561   1.955  1.00 94.72           C  
ATOM   1299  CG  GLN   179       4.662  19.511   2.355  1.00 94.72           C  
ATOM   1300  CD  GLN   179       3.828  18.983   3.507  1.00 94.72           C  
ATOM   1301  OE1 GLN   179       4.362  18.590   4.549  1.00 94.72           O  
ATOM   1302  NE2 GLN   179       2.511  18.968   3.328  1.00 94.72           N  
ATOM   1303  N   LYS   180       5.176  17.749  -0.985  1.00 92.34           N  
ATOM   1304  CA  LYS   180       4.494  18.020  -2.247  1.00 92.34           C  
ATOM   1305  C   LYS   180       3.684  16.810  -2.705  1.00 92.34           C  
ATOM   1306  O   LYS   180       2.577  16.958  -3.225  1.00 92.34           O  
ATOM   1307  CB  LYS   180       5.500  18.416  -3.328  1.00 92.34           C  
ATOM   1308  CG  LYS   180       6.067  19.819  -3.162  1.00 92.34           C  
ATOM   1309  CD  LYS   180       7.011  20.179  -4.302  1.00 92.34           C  
ATOM   1310  CE  LYS   180       7.651  21.543  -4.088  1.00 92.34           C  
ATOM   1311  NZ  LYS   180       8.605  21.885  -5.186  1.00 92.34           N  
ATOM   1312  N   GLN   181       4.153  15.641  -2.457  1.00 91.55           N  
ATOM   1313  CA  GLN   181       3.442  14.417  -2.809  1.00 91.55           C  
ATOM   1314  C   GLN   181       2.199  14.233  -1.942  1.00 91.55           C  
ATOM   1315  O   GLN   181       1.128  13.892  -2.448  1.00 91.55           O  
ATOM   1316  CB  GLN   181       4.362  13.203  -2.671  1.00 91.55           C  
ATOM   1317  CG  GLN   181       5.448  13.129  -3.736  1.00 91.55           C  
ATOM   1318  CD  GLN   181       6.481  12.056  -3.448  1.00 91.55           C  
ATOM   1319  OE1 GLN   181       6.927  11.895  -2.308  1.00 91.55           O  
ATOM   1320  NE2 GLN   181       6.868  11.314  -4.480  1.00 91.55           N  
ATOM   1321  N   TRP   182       2.404  14.438  -0.707  1.00 94.40           N  
ATOM   1322  CA  TRP   182       1.269  14.295   0.198  1.00 94.40           C  
ATOM   1323  C   TRP   182       0.171  15.297  -0.143  1.00 94.40           C  
ATOM   1324  O   TRP   182      -1.015  14.962  -0.113  1.00 94.40           O  
ATOM   1325  CB  TRP   182       1.713  14.481   1.651  1.00 94.40           C  
ATOM   1326  CG  TRP   182       0.589  14.434   2.642  1.00 94.40           C  
ATOM   1327  CD1 TRP   182       0.105  15.472   3.389  1.00 94.40           C  
ATOM   1328  CD2 TRP   182      -0.189  13.287   2.998  1.00 94.40           C  
ATOM   1329  NE1 TRP   182      -0.929  15.039   4.187  1.00 94.40           N  
ATOM   1330  CE2 TRP   182      -1.129  13.704   3.967  1.00 94.40           C  
ATOM   1331  CE3 TRP   182      -0.183  11.947   2.591  1.00 94.40           C  
ATOM   1332  CZ2 TRP   182      -2.055  12.825   4.535  1.00 94.40           C  
ATOM   1333  CZ3 TRP   182      -1.106  11.074   3.157  1.00 94.40           C  
ATOM   1334  CH2 TRP   182      -2.028  11.520   4.119  1.00 94.40           C  
ATOM   1335  N   ASP   183       0.581  16.497  -0.404  1.00 93.30           N  
ATOM   1336  CA  ASP   183      -0.410  17.502  -0.776  1.00 93.30           C  
ATOM   1337  C   ASP   183      -1.232  17.045  -1.979  1.00 93.30           C  
ATOM   1338  O   ASP   183      -2.449  17.236  -2.015  1.00 93.30           O  
ATOM   1339  CB  ASP   183       0.270  18.838  -1.081  1.00 93.30           C  
ATOM   1340  CG  ASP   183       0.827  19.517   0.157  1.00 93.30           C  
ATOM   1341  OD1 ASP   183       0.450  19.132   1.285  1.00 93.30           O  
ATOM   1342  OD2 ASP   183       1.647  20.448   0.005  1.00 93.30           O  
ATOM   1343  N   LYS   184      -0.565  16.476  -2.912  1.00 92.19           N  
ATOM   1344  CA  LYS   184      -1.252  15.961  -4.093  1.00 92.19           C  
ATOM   1345  C   LYS   184      -2.248  14.867  -3.717  1.00 92.19           C  
ATOM   1346  O   LYS   184      -3.398  14.888  -4.160  1.00 92.19           O  
ATOM   1347  CB  LYS   184      -0.244  15.424  -5.110  1.00 92.19           C  
ATOM   1348  CG  LYS   184      -0.848  15.092  -6.466  1.00 92.19           C  
ATOM   1349  CD  LYS   184       0.223  14.705  -7.477  1.00 92.19           C  
ATOM   1350  CE  LYS   184      -0.385  14.325  -8.820  1.00 92.19           C  
ATOM   1351  NZ  LYS   184       0.664  13.982  -9.826  1.00 92.19           N  
ATOM   1352  N   ILE   185      -1.788  13.924  -2.877  1.00 94.85           N  
ATOM   1353  CA  ILE   185      -2.626  12.811  -2.445  1.00 94.85           C  
ATOM   1354  C   ILE   185      -3.836  13.342  -1.679  1.00 94.85           C  
ATOM   1355  O   ILE   185      -4.976  12.979  -1.978  1.00 94.85           O  
ATOM   1356  CB  ILE   185      -1.834  11.814  -1.570  1.00 94.85           C  
ATOM   1357  CG1 ILE   185      -0.761  11.105  -2.405  1.00 94.85           C  
ATOM   1358  CG2 ILE   185      -2.778  10.800  -0.917  1.00 94.85           C  
ATOM   1359  CD1 ILE   185       0.288  10.376  -1.577  1.00 94.85           C  
ATOM   1360  N   ALA   186      -3.571  14.257  -0.800  1.00 94.77           N  
ATOM   1361  CA  ALA   186      -4.637  14.802   0.037  1.00 94.77           C  
ATOM   1362  C   ALA   186      -5.668  15.549  -0.805  1.00 94.77           C  
ATOM   1363  O   ALA   186      -6.874  15.385  -0.609  1.00 94.77           O  
ATOM   1364  CB  ALA   186      -4.056  15.726   1.104  1.00 94.77           C  
ATOM   1365  N   ALA   187      -5.200  16.286  -1.702  1.00 92.94           N  
ATOM   1366  CA  ALA   187      -6.096  17.063  -2.554  1.00 92.94           C  
ATOM   1367  C   ALA   187      -6.986  16.148  -3.391  1.00 92.94           C  
ATOM   1368  O   ALA   187      -8.178  16.416  -3.559  1.00 92.94           O  
ATOM   1369  CB  ALA   187      -5.294  17.994  -3.460  1.00 92.94           C  
ATOM   1370  N   GLY   188      -6.448  15.076  -3.859  1.00 90.55           N  
ATOM   1371  CA  GLY   188      -7.184  14.145  -4.699  1.00 90.55           C  
ATOM   1372  C   GLY   188      -8.220  13.343  -3.934  1.00 90.55           C  
ATOM   1373  O   GLY   188      -9.267  12.990  -4.480  1.00 90.55           O  
ATOM   1374  N   LEU   189      -7.959  13.119  -2.644  1.00 90.76           N  
ATOM   1375  CA  LEU   189      -8.842  12.253  -1.870  1.00 90.76           C  
ATOM   1376  C   LEU   189      -9.933  13.066  -1.180  1.00 90.76           C  
ATOM   1377  O   LEU   189     -11.024  12.554  -0.921  1.00 90.76           O  
ATOM   1378  CB  LEU   189      -8.042  11.464  -0.830  1.00 90.76           C  
ATOM   1379  CG  LEU   189      -7.088  10.399  -1.373  1.00 90.76           C  
ATOM   1380  CD1 LEU   189      -6.388   9.679  -0.225  1.00 90.76           C  
ATOM   1381  CD2 LEU   189      -7.840   9.407  -2.254  1.00 90.76           C  
ATOM   1382  N   VAL   190      -9.661  14.290  -0.742  1.00 84.28           N  
ATOM   1383  CA  VAL   190     -10.679  15.095  -0.075  1.00 84.28           C  
ATOM   1384  C   VAL   190     -11.546  15.800  -1.115  1.00 84.28           C  
ATOM   1385  O   VAL   190     -12.730  16.050  -0.879  1.00 84.28           O  
ATOM   1386  CB  VAL   190     -10.046  16.131   0.881  1.00 84.28           C  
ATOM   1387  CG1 VAL   190     -11.118  17.042   1.476  1.00 84.28           C  
ATOM   1388  CG2 VAL   190      -9.265  15.426   1.989  1.00 84.28           C  
ATOM   1389  N   GLY   191     -11.072  15.979  -2.294  1.00 54.20           N  
ATOM   1390  CA  GLY   191     -11.820  16.729  -3.290  1.00 54.20           C  
ATOM   1391  C   GLY   191     -12.970  15.941  -3.891  1.00 54.20           C  
ATOM   1392  O   GLY   191     -14.034  16.499  -4.166  1.00 54.20           O  
TER    1393      GLY   191                                                       
END   
