# Supplementary material for: The transformative power of transformers in protein structure prediction
Source: Proc Natl Acad Sci U S A. 2023 Jul 31;120(32):e2303499120. doi: 10.1073/pnas.2303499120 (PMC10410766; doi:10.1073/pnas.2303499120)
Supplement: Supplementary file 2 — Dataset S01 (GZ) [file pnas.2303499120.sd01.gz › SI_Data/predicted_structures/OmegaFold/T1173.pdb]

ATOM      1  N   ASN     1      26.826 -10.121  26.922  1.00 85.88           N  
ATOM      2  CA  ASN     1      27.355 -11.285  26.219  1.00 85.88           C  
ATOM      3  C   ASN     1      26.555 -11.587  24.955  1.00 85.88           C  
ATOM      4  O   ASN     1      25.325 -11.523  24.964  1.00 85.88           O  
ATOM      5  CB  ASN     1      27.375 -12.506  27.140  1.00 85.88           C  
ATOM      6  CG  ASN     1      28.282 -12.318  28.340  1.00 85.88           C  
ATOM      7  OD1 ASN     1      29.243 -11.546  28.293  1.00 85.88           O  
ATOM      8  ND2 ASN     1      27.982 -13.021  29.426  1.00 85.88           N  
ATOM      9  N   ALA     2      27.195 -11.545  23.885  1.00 89.87           N  
ATOM     10  CA  ALA     2      26.536 -11.824  22.612  1.00 89.87           C  
ATOM     11  C   ALA     2      27.214 -12.982  21.886  1.00 89.87           C  
ATOM     12  O   ALA     2      28.416 -13.207  22.049  1.00 89.87           O  
ATOM     13  CB  ALA     2      26.531 -10.577  21.731  1.00 89.87           C  
ATOM     14  N   SER     3      26.383 -13.835  21.450  1.00 92.01           N  
ATOM     15  CA  SER     3      26.966 -14.945  20.705  1.00 92.01           C  
ATOM     16  C   SER     3      26.173 -15.237  19.436  1.00 92.01           C  
ATOM     17  O   SER     3      25.017 -14.827  19.312  1.00 92.01           O  
ATOM     18  CB  SER     3      27.031 -16.201  21.576  1.00 92.01           C  
ATOM     19  OG  SER     3      25.729 -16.628  21.940  1.00 92.01           O  
ATOM     20  N   ILE     4      26.836 -15.703  18.385  1.00 94.34           N  
ATOM     21  CA  ILE     4      26.283 -16.323  17.186  1.00 94.34           C  
ATOM     22  C   ILE     4      26.491 -17.834  17.244  1.00 94.34           C  
ATOM     23  O   ILE     4      27.598 -18.305  17.515  1.00 94.34           O  
ATOM     24  CB  ILE     4      26.921 -15.742  15.904  1.00 94.34           C  
ATOM     25  CG1 ILE     4      26.747 -14.220  15.864  1.00 94.34           C  
ATOM     26  CG2 ILE     4      26.318 -16.396  14.657  1.00 94.34           C  
ATOM     27  CD1 ILE     4      27.493 -13.542  14.723  1.00 94.34           C  
ATOM     28  N   ASN     5      25.444 -18.571  17.165  1.00 88.07           N  
ATOM     29  CA  ASN     5      25.475 -20.027  17.247  1.00 88.07           C  
ATOM     30  C   ASN     5      24.931 -20.672  15.976  1.00 88.07           C  
ATOM     31  O   ASN     5      23.969 -20.177  15.386  1.00 88.07           O  
ATOM     32  CB  ASN     5      24.690 -20.513  18.467  1.00 88.07           C  
ATOM     33  CG  ASN     5      24.832 -22.005  18.696  1.00 88.07           C  
ATOM     34  OD1 ASN     5      25.825 -22.617  18.292  1.00 88.07           O  
ATOM     35  ND2 ASN     5      23.841 -22.602  19.347  1.00 88.07           N  
ATOM     36  N   PHE     6      25.580 -21.705  15.576  1.00 88.05           N  
ATOM     37  CA  PHE     6      25.100 -22.553  14.492  1.00 88.05           C  
ATOM     38  C   PHE     6      24.626 -23.899  15.028  1.00 88.05           C  
ATOM     39  O   PHE     6      25.340 -24.558  15.786  1.00 88.05           O  
ATOM     40  CB  PHE     6      26.198 -22.762  13.445  1.00 88.05           C  
ATOM     41  CG  PHE     6      26.669 -21.489  12.797  1.00 88.05           C  
ATOM     42  CD1 PHE     6      26.093 -21.040  11.614  1.00 88.05           C  
ATOM     43  CD2 PHE     6      27.688 -20.740  13.370  1.00 88.05           C  
ATOM     44  CE1 PHE     6      26.528 -19.861  11.012  1.00 88.05           C  
ATOM     45  CE2 PHE     6      28.128 -19.561  12.775  1.00 88.05           C  
ATOM     46  CZ  PHE     6      27.547 -19.124  11.595  1.00 88.05           C  
ATOM     47  N   VAL     7      23.411 -24.218  14.832  1.00 83.16           N  
ATOM     48  CA  VAL     7      22.882 -25.523  15.214  1.00 83.16           C  
ATOM     49  C   VAL     7      22.716 -26.397  13.973  1.00 83.16           C  
ATOM     50  O   VAL     7      21.983 -26.040  13.048  1.00 83.16           O  
ATOM     51  CB  VAL     7      21.534 -25.393  15.958  1.00 83.16           C  
ATOM     52  CG1 VAL     7      21.015 -26.767  16.379  1.00 83.16           C  
ATOM     53  CG2 VAL     7      21.682 -24.480  17.174  1.00 83.16           C  
ATOM     54  N   ALA     8      23.687 -27.191  13.734  1.00 76.52           N  
ATOM     55  CA  ALA     8      23.552 -28.189  12.676  1.00 76.52           C  
ATOM     56  C   ALA     8      23.364 -29.586  13.262  1.00 76.52           C  
ATOM     57  O   ALA     8      24.077 -29.978  14.189  1.00 76.52           O  
ATOM     58  CB  ALA     8      24.772 -28.160  11.758  1.00 76.52           C  
ATOM     59  N   THR     9      22.189 -29.991  13.472  1.00 65.02           N  
ATOM     60  CA  THR     9      22.194 -31.358  13.982  1.00 65.02           C  
ATOM     61  C   THR     9      22.879 -32.301  12.996  1.00 65.02           C  
ATOM     62  O   THR     9      22.929 -32.023  11.796  1.00 65.02           O  
ATOM     63  CB  THR     9      20.764 -31.855  14.262  1.00 65.02           C  
ATOM     64  OG1 THR     9      19.938 -31.585  13.123  1.00 65.02           O  
ATOM     65  CG2 THR     9      20.170 -31.160  15.483  1.00 65.02           C  
ATOM     66  N   GLU    10      24.018 -32.592  13.228  1.00 59.41           N  
ATOM     67  CA  GLU    10      25.130 -33.432  12.795  1.00 59.41           C  
ATOM     68  C   GLU    10      24.645 -34.580  11.914  1.00 59.41           C  
ATOM     69  O   GLU    10      25.376 -35.050  11.040  1.00 59.41           O  
ATOM     70  CB  GLU    10      25.890 -33.984  14.004  1.00 59.41           C  
ATOM     71  CG  GLU    10      27.128 -33.178  14.373  1.00 59.41           C  
ATOM     72  CD  GLU    10      28.077 -33.925  15.297  1.00 59.41           C  
ATOM     73  OE1 GLU    10      29.262 -33.533  15.395  1.00 59.41           O  
ATOM     74  OE2 GLU    10      27.632 -34.911  15.926  1.00 59.41           O  
ATOM     75  N   ALA    11      23.624 -34.314  10.890  1.00 57.40           N  
ATOM     76  CA  ALA    11      23.468 -35.224   9.758  1.00 57.40           C  
ATOM     77  C   ALA    11      22.171 -34.943   9.003  1.00 57.40           C  
ATOM     78  O   ALA    11      21.177 -34.524   9.600  1.00 57.40           O  
ATOM     79  CB  ALA    11      23.500 -36.675  10.232  1.00 57.40           C  
ATOM     80  N   HIS    12      22.183 -33.972   8.151  1.00 55.75           N  
ATOM     81  CA  HIS    12      21.195 -33.812   7.090  1.00 55.75           C  
ATOM     82  C   HIS    12      20.178 -34.948   7.107  1.00 55.75           C  
ATOM     83  O   HIS    12      20.106 -35.737   6.163  1.00 55.75           O  
ATOM     84  CB  HIS    12      21.881 -33.742   5.724  1.00 55.75           C  
ATOM     85  CG  HIS    12      22.742 -32.532   5.546  1.00 55.75           C  
ATOM     86  ND1 HIS    12      24.107 -32.556   5.732  1.00 55.75           N  
ATOM     87  CD2 HIS    12      22.429 -31.262   5.196  1.00 55.75           C  
ATOM     88  CE1 HIS    12      24.597 -31.349   5.504  1.00 55.75           C  
ATOM     89  NE2 HIS    12      23.600 -30.546   5.177  1.00 55.75           N  
ATOM     90  N   THR    13      19.926 -35.629   8.138  1.00 53.52           N  
ATOM     91  CA  THR    13      18.854 -36.602   7.969  1.00 53.52           C  
ATOM     92  C   THR    13      17.499 -35.905   7.884  1.00 53.52           C  
ATOM     93  O   THR    13      17.354 -34.763   8.324  1.00 53.52           O  
ATOM     94  CB  THR    13      18.838 -37.622   9.123  1.00 53.52           C  
ATOM     95  OG1 THR    13      18.812 -36.921  10.372  1.00 53.52           O  
ATOM     96  CG2 THR    13      20.070 -38.518   9.082  1.00 53.52           C  
ATOM     97  N   ALA    14      16.861 -35.897   6.709  1.00 54.60           N  
ATOM     98  CA  ALA    14      15.527 -35.349   6.476  1.00 54.60           C  
ATOM     99  C   ALA    14      14.832 -35.018   7.794  1.00 54.60           C  
ATOM    100  O   ALA    14      14.048 -34.069   7.867  1.00 54.60           O  
ATOM    101  CB  ALA    14      14.684 -36.330   5.665  1.00 54.60           C  
ATOM    102  N   SER    15      15.116 -35.810   8.799  1.00 54.14           N  
ATOM    103  CA  SER    15      14.306 -35.544   9.983  1.00 54.14           C  
ATOM    104  C   SER    15      15.057 -34.671  10.983  1.00 54.14           C  
ATOM    105  O   SER    15      14.551 -34.390  12.072  1.00 54.14           O  
ATOM    106  CB  SER    15      13.887 -36.854  10.651  1.00 54.14           C  
ATOM    107  OG  SER    15      13.106 -36.602  11.807  1.00 54.14           O  
ATOM    108  N   ALA    16      16.303 -34.436  10.722  1.00 50.00           N  
ATOM    109  CA  ALA    16      16.985 -33.781  11.835  1.00 50.00           C  
ATOM    110  C   ALA    16      16.504 -32.342  12.003  1.00 50.00           C  
ATOM    111  O   ALA    16      15.778 -31.820  11.153  1.00 50.00           O  
ATOM    112  CB  ALA    16      18.496 -33.812  11.626  1.00 50.00           C  
ATOM    113  N   GLY    17      16.271 -31.965  13.150  1.00 63.50           N  
ATOM    114  CA  GLY    17      16.100 -30.580  13.560  1.00 63.50           C  
ATOM    115  C   GLY    17      16.853 -29.600  12.680  1.00 63.50           C  
ATOM    116  O   GLY    17      17.795 -29.981  11.982  1.00 63.50           O  
ATOM    117  N   GLY    18      16.167 -29.040  11.746  1.00 72.23           N  
ATOM    118  CA  GLY    18      16.551 -27.986  10.820  1.00 72.23           C  
ATOM    119  C   GLY    18      17.716 -27.151  11.317  1.00 72.23           C  
ATOM    120  O   GLY    18      18.036 -27.169  12.507  1.00 72.23           O  
ATOM    121  N   ALA    19      18.682 -26.931  10.541  1.00 84.12           N  
ATOM    122  CA  ALA    19      19.804 -26.031  10.796  1.00 84.12           C  
ATOM    123  C   ALA    19      19.321 -24.599  11.010  1.00 84.12           C  
ATOM    124  O   ALA    19      18.331 -24.175  10.408  1.00 84.12           O  
ATOM    125  CB  ALA    19      20.802 -26.085   9.642  1.00 84.12           C  
ATOM    126  N   LYS    20      19.873 -24.017  12.008  1.00 89.91           N  
ATOM    127  CA  LYS    20      19.554 -22.613  12.251  1.00 89.91           C  
ATOM    128  C   LYS    20      20.816 -21.804  12.538  1.00 89.91           C  
ATOM    129  O   LYS    20      21.802 -22.342  13.047  1.00 89.91           O  
ATOM    130  CB  LYS    20      18.569 -22.479  13.413  1.00 89.91           C  
ATOM    131  CG  LYS    20      17.234 -23.169  13.176  1.00 89.91           C  
ATOM    132  CD  LYS    20      16.301 -23.006  14.369  1.00 89.91           C  
ATOM    133  CE  LYS    20      14.954 -23.673  14.122  1.00 89.91           C  
ATOM    134  NZ  LYS    20      14.040 -23.527  15.294  1.00 89.91           N  
ATOM    135  N   ILE    21      20.875 -20.493  12.178  1.00 93.96           N  
ATOM    136  CA  ILE    21      21.782 -19.460  12.665  1.00 93.96           C  
ATOM    137  C   ILE    21      21.060 -18.576  13.679  1.00 93.96           C  
ATOM    138  O   ILE    21      20.012 -18.000  13.376  1.00 93.96           O  
ATOM    139  CB  ILE    21      22.337 -18.602  11.505  1.00 93.96           C  
ATOM    140  CG1 ILE    21      22.964 -19.499  10.431  1.00 93.96           C  
ATOM    141  CG2 ILE    21      23.353 -17.581  12.027  1.00 93.96           C  
ATOM    142  CD1 ILE    21      23.419 -18.748   9.187  1.00 93.96           C  
ATOM    143  N   ILE    22      21.601 -18.603  14.871  1.00 94.82           N  
ATOM    144  CA  ILE    22      20.939 -17.953  15.998  1.00 94.82           C  
ATOM    145  C   ILE    22      21.820 -16.827  16.534  1.00 94.82           C  
ATOM    146  O   ILE    22      23.002 -17.036  16.817  1.00 94.82           O  
ATOM    147  CB  ILE    22      20.616 -18.962  17.122  1.00 94.82           C  
ATOM    148  CG1 ILE    22      19.803 -20.138  16.567  1.00 94.82           C  
ATOM    149  CG2 ILE    22      19.869 -18.273  18.268  1.00 94.82           C  
ATOM    150  CD1 ILE    22      19.682 -21.314  17.525  1.00 94.82           C  
ATOM    151  N   PHE    23      21.352 -15.618  16.670  1.00 95.95           N  
ATOM    152  CA  PHE    23      21.977 -14.495  17.358  1.00 95.95           C  
ATOM    153  C   PHE    23      21.380 -14.312  18.749  1.00 95.95           C  
ATOM    154  O   PHE    23      20.191 -14.017  18.886  1.00 95.95           O  
ATOM    155  CB  PHE    23      21.815 -13.207  16.545  1.00 95.95           C  
ATOM    156  CG  PHE    23      22.419 -13.280  15.168  1.00 95.95           C  
ATOM    157  CD1 PHE    23      23.676 -12.743  14.915  1.00 95.95           C  
ATOM    158  CD2 PHE    23      21.729 -13.885  14.125  1.00 95.95           C  
ATOM    159  CE1 PHE    23      24.237 -12.809  13.641  1.00 95.95           C  
ATOM    160  CE2 PHE    23      22.283 -13.955  12.850  1.00 95.95           C  
ATOM    161  CZ  PHE    23      23.537 -13.415  12.610  1.00 95.95           C  
ATOM    162  N   ASN    24      22.197 -14.585  19.757  1.00 95.11           N  
ATOM    163  CA  ASN    24      21.787 -14.497  21.154  1.00 95.11           C  
ATOM    164  C   ASN    24      22.366 -13.258  21.831  1.00 95.11           C  
ATOM    165  O   ASN    24      23.494 -12.857  21.541  1.00 95.11           O  
ATOM    166  CB  ASN    24      22.198 -15.759  21.915  1.00 95.11           C  
ATOM    167  CG  ASN    24      21.621 -17.022  21.306  1.00 95.11           C  
ATOM    168  OD1 ASN    24      20.408 -17.245  21.344  1.00 95.11           O  
ATOM    169  ND2 ASN    24      22.485 -17.856  20.740  1.00 95.11           N  
ATOM    170  N   THR    25      21.592 -12.636  22.613  1.00 93.90           N  
ATOM    171  CA  THR    25      22.150 -11.603  23.479  1.00 93.90           C  
ATOM    172  C   THR    25      21.660 -11.776  24.914  1.00 93.90           C  
ATOM    173  O   THR    25      20.629 -12.410  25.151  1.00 93.90           O  
ATOM    174  CB  THR    25      21.785 -10.194  22.975  1.00 93.90           C  
ATOM    175  OG1 THR    25      20.359 -10.066  22.925  1.00 93.90           O  
ATOM    176  CG2 THR    25      22.355  -9.943  21.583  1.00 93.90           C  
ATOM    177  N   THR    26      22.422 -11.434  25.886  1.00 91.44           N  
ATOM    178  CA  THR    26      22.058 -11.337  27.296  1.00 91.44           C  
ATOM    179  C   THR    26      22.340  -9.937  27.832  1.00 91.44           C  
ATOM    180  O   THR    26      23.314  -9.297  27.431  1.00 91.44           O  
ATOM    181  CB  THR    26      22.817 -12.376  28.141  1.00 91.44           C  
ATOM    182  OG1 THR    26      22.519 -13.690  27.654  1.00 91.44           O  
ATOM    183  CG2 THR    26      22.416 -12.289  29.610  1.00 91.44           C  
ATOM    184  N   ASN    27      21.404  -9.464  28.568  1.00 87.66           N  
ATOM    185  CA  ASN    27      21.704  -8.232  29.290  1.00 87.66           C  
ATOM    186  C   ASN    27      22.957  -8.376  30.149  1.00 87.66           C  
ATOM    187  O   ASN    27      23.246  -9.461  30.655  1.00 87.66           O  
ATOM    188  CB  ASN    27      20.513  -7.812  30.154  1.00 87.66           C  
ATOM    189  CG  ASN    27      19.322  -7.365  29.329  1.00 87.66           C  
ATOM    190  OD1 ASN    27      19.479  -6.836  28.226  1.00 87.66           O  
ATOM    191  ND2 ASN    27      18.122  -7.573  29.858  1.00 87.66           N  
ATOM    192  N   ASN    28      23.672  -7.274  30.173  1.00 85.06           N  
ATOM    193  CA  ASN    28      24.872  -7.295  31.002  1.00 85.06           C  
ATOM    194  C   ASN    28      24.564  -7.761  32.422  1.00 85.06           C  
ATOM    195  O   ASN    28      23.686  -7.206  33.085  1.00 85.06           O  
ATOM    196  CB  ASN    28      25.532  -5.915  31.027  1.00 85.06           C  
ATOM    197  CG  ASN    28      26.956  -5.958  31.543  1.00 85.06           C  
ATOM    198  OD1 ASN    28      27.667  -6.949  31.357  1.00 85.06           O  
ATOM    199  ND2 ASN    28      27.384  -4.882  32.194  1.00 85.06           N  
ATOM    200  N   GLY    29      25.121  -8.845  32.766  1.00 84.92           N  
ATOM    201  CA  GLY    29      24.986  -9.329  34.130  1.00 84.92           C  
ATOM    202  C   GLY    29      23.934 -10.412  34.278  1.00 84.92           C  
ATOM    203  O   GLY    29      23.812 -11.025  35.340  1.00 84.92           O  
ATOM    204  N   ALA    30      23.028 -10.467  33.302  1.00 85.17           N  
ATOM    205  CA  ALA    30      21.978 -11.481  33.353  1.00 85.17           C  
ATOM    206  C   ALA    30      22.505 -12.839  32.897  1.00 85.17           C  
ATOM    207  O   ALA    30      23.533 -12.918  32.221  1.00 85.17           O  
ATOM    208  CB  ALA    30      20.788 -11.060  32.494  1.00 85.17           C  
ATOM    209  N   THR    31      21.986 -13.851  33.531  1.00 82.29           N  
ATOM    210  CA  THR    31      22.327 -15.204  33.102  1.00 82.29           C  
ATOM    211  C   THR    31      21.369 -15.684  32.016  1.00 82.29           C  
ATOM    212  O   THR    31      20.226 -15.227  31.942  1.00 82.29           O  
ATOM    213  CB  THR    31      22.300 -16.188  34.286  1.00 82.29           C  
ATOM    214  OG1 THR    31      21.019 -16.123  34.925  1.00 82.29           O  
ATOM    215  CG2 THR    31      23.382 -15.851  35.306  1.00 82.29           C  
ATOM    216  N   GLY    32      21.876 -16.365  31.071  1.00 83.83           N  
ATOM    217  CA  GLY    32      21.083 -16.952  30.003  1.00 83.83           C  
ATOM    218  C   GLY    32      20.956 -16.052  28.789  1.00 83.83           C  
ATOM    219  O   GLY    32      20.943 -14.826  28.917  1.00 83.83           O  
ATOM    220  N   SER    33      21.136 -16.610  27.659  1.00 86.25           N  
ATOM    221  CA  SER    33      21.021 -15.847  26.420  1.00 86.25           C  
ATOM    222  C   SER    33      19.667 -16.074  25.755  1.00 86.25           C  
ATOM    223  O   SER    33      19.035 -17.112  25.961  1.00 86.25           O  
ATOM    224  CB  SER    33      22.143 -16.224  25.452  1.00 86.25           C  
ATOM    225  OG  SER    33      22.009 -17.568  25.024  1.00 86.25           O  
ATOM    226  N   THR    34      19.063 -15.091  25.311  1.00 89.94           N  
ATOM    227  CA  THR    34      17.809 -15.140  24.568  1.00 89.94           C  
ATOM    228  C   THR    34      18.061 -14.990  23.071  1.00 89.94           C  
ATOM    229  O   THR    34      18.926 -14.214  22.656  1.00 89.94           O  
ATOM    230  CB  THR    34      16.836 -14.044  25.040  1.00 89.94           C  
ATOM    231  OG1 THR    34      17.535 -12.795  25.119  1.00 89.94           O  
ATOM    232  CG2 THR    34      16.256 -14.376  26.411  1.00 89.94           C  
ATOM    233  N   GLU    35      17.447 -15.766  22.367  1.00 92.06           N  
ATOM    234  CA  GLU    35      17.530 -15.642  20.914  1.00 92.06           C  
ATOM    235  C   GLU    35      16.883 -14.346  20.434  1.00 92.06           C  
ATOM    236  O   GLU    35      15.720 -14.077  20.738  1.00 92.06           O  
ATOM    237  CB  GLU    35      16.870 -16.844  20.233  1.00 92.06           C  
ATOM    238  CG  GLU    35      17.479 -18.183  20.624  1.00 92.06           C  
ATOM    239  CD  GLU    35      16.683 -19.375  20.116  1.00 92.06           C  
ATOM    240  OE1 GLU    35      17.145 -20.527  20.279  1.00 92.06           O  
ATOM    241  OE2 GLU    35      15.589 -19.154  19.549  1.00 92.06           O  
ATOM    242  N   LYS    36      17.486 -13.619  19.643  1.00 94.99           N  
ATOM    243  CA  LYS    36      16.960 -12.348  19.155  1.00 94.99           C  
ATOM    244  C   LYS    36      16.593 -12.437  17.676  1.00 94.99           C  
ATOM    245  O   LYS    36      15.509 -12.010  17.273  1.00 94.99           O  
ATOM    246  CB  LYS    36      17.976 -11.226  19.376  1.00 94.99           C  
ATOM    247  CG  LYS    36      18.299 -10.963  20.839  1.00 94.99           C  
ATOM    248  CD  LYS    36      17.064 -10.521  21.614  1.00 94.99           C  
ATOM    249  CE  LYS    36      17.396 -10.205  23.065  1.00 94.99           C  
ATOM    250  NZ  LYS    36      16.189  -9.764  23.827  1.00 94.99           N  
ATOM    251  N   VAL    37      17.450 -13.009  16.848  1.00 96.80           N  
ATOM    252  CA  VAL    37      17.230 -13.241  15.424  1.00 96.80           C  
ATOM    253  C   VAL    37      17.548 -14.695  15.082  1.00 96.80           C  
ATOM    254  O   VAL    37      18.540 -15.249  15.560  1.00 96.80           O  
ATOM    255  CB  VAL    37      18.083 -12.290  14.555  1.00 96.80           C  
ATOM    256  CG1 VAL    37      17.859 -12.568  13.070  1.00 96.80           C  
ATOM    257  CG2 VAL    37      17.761 -10.834  14.885  1.00 96.80           C  
ATOM    258  N   VAL    38      16.705 -15.322  14.338  1.00 95.70           N  
ATOM    259  CA  VAL    38      16.858 -16.697  13.872  1.00 95.70           C  
ATOM    260  C   VAL    38      16.695 -16.749  12.355  1.00 95.70           C  
ATOM    261  O   VAL    38      15.771 -16.147  11.802  1.00 95.70           O  
ATOM    262  CB  VAL    38      15.842 -17.643  14.550  1.00 95.70           C  
ATOM    263  CG1 VAL    38      15.993 -19.067  14.019  1.00 95.70           C  
ATOM    264  CG2 VAL    38      16.017 -17.613  16.067  1.00 95.70           C  
ATOM    265  N   ILE    39      17.538 -17.243  11.590  1.00 95.67           N  
ATOM    266  CA  ILE    39      17.369 -17.672  10.205  1.00 95.67           C  
ATOM    267  C   ILE    39      17.245 -19.193  10.148  1.00 95.67           C  
ATOM    268  O   ILE    39      18.192 -19.912  10.474  1.00 95.67           O  
ATOM    269  CB  ILE    39      18.542 -17.196   9.319  1.00 95.67           C  
ATOM    270  CG1 ILE    39      18.705 -15.675   9.419  1.00 95.67           C  
ATOM    271  CG2 ILE    39      18.332 -17.630   7.866  1.00 95.67           C  
ATOM    272  CD1 ILE    39      19.991 -15.148   8.799  1.00 95.67           C  
ATOM    273  N   ASP    40      16.034 -19.732   9.830  1.00 90.02           N  
ATOM    274  CA  ASP    40      15.829 -21.176   9.897  1.00 90.02           C  
ATOM    275  C   ASP    40      16.225 -21.848   8.584  1.00 90.02           C  
ATOM    276  O   ASP    40      16.773 -21.201   7.690  1.00 90.02           O  
ATOM    277  CB  ASP    40      14.372 -21.497  10.233  1.00 90.02           C  
ATOM    278  CG  ASP    40      13.420 -21.201   9.088  1.00 90.02           C  
ATOM    279  OD1 ASP    40      13.887 -20.942   7.957  1.00 90.02           O  
ATOM    280  OD2 ASP    40      12.191 -21.225   9.318  1.00 90.02           O  
ATOM    281  N   GLN    41      15.960 -23.093   8.421  1.00 86.99           N  
ATOM    282  CA  GLN    41      16.464 -23.879   7.300  1.00 86.99           C  
ATOM    283  C   GLN    41      15.739 -23.520   6.006  1.00 86.99           C  
ATOM    284  O   GLN    41      16.198 -23.865   4.915  1.00 86.99           O  
ATOM    285  CB  GLN    41      16.321 -25.375   7.585  1.00 86.99           C  
ATOM    286  CG  GLN    41      14.878 -25.860   7.608  1.00 86.99           C  
ATOM    287  CD  GLN    41      14.252 -25.772   8.987  1.00 86.99           C  
ATOM    288  OE1 GLN    41      14.792 -25.123   9.889  1.00 86.99           O  
ATOM    289  NE2 GLN    41      13.108 -26.425   9.162  1.00 86.99           N  
ATOM    290  N   ASN    42      14.575 -22.855   6.180  1.00 88.06           N  
ATOM    291  CA  ASN    42      13.794 -22.504   5.000  1.00 88.06           C  
ATOM    292  C   ASN    42      14.097 -21.085   4.527  1.00 88.06           C  
ATOM    293  O   ASN    42      13.453 -20.581   3.606  1.00 88.06           O  
ATOM    294  CB  ASN    42      12.298 -22.661   5.280  1.00 88.06           C  
ATOM    295  CG  ASN    42      11.911 -24.092   5.599  1.00 88.06           C  
ATOM    296  OD1 ASN    42      12.366 -25.033   4.943  1.00 88.06           O  
ATOM    297  ND2 ASN    42      11.068 -24.267   6.611  1.00 88.06           N  
ATOM    298  N   GLY    43      15.129 -20.438   5.302  1.00 91.56           N  
ATOM    299  CA  GLY    43      15.498 -19.077   4.944  1.00 91.56           C  
ATOM    300  C   GLY    43      14.590 -18.030   5.561  1.00 91.56           C  
ATOM    301  O   GLY    43      14.581 -16.876   5.128  1.00 91.56           O  
ATOM    302  N   ASN    44      13.654 -18.493   6.448  1.00 91.39           N  
ATOM    303  CA  ASN    44      12.802 -17.578   7.200  1.00 91.39           C  
ATOM    304  C   ASN    44      13.575 -16.883   8.318  1.00 91.39           C  
ATOM    305  O   ASN    44      14.433 -17.494   8.958  1.00 91.39           O  
ATOM    306  CB  ASN    44      11.592 -18.319   7.773  1.00 91.39           C  
ATOM    307  CG  ASN    44      10.751 -18.981   6.699  1.00 91.39           C  
ATOM    308  OD1 ASN    44      10.561 -18.427   5.612  1.00 91.39           O  
ATOM    309  ND2 ASN    44      10.241 -20.171   6.994  1.00 91.39           N  
ATOM    310  N   VAL    45      13.391 -15.607   8.429  1.00 95.75           N  
ATOM    311  CA  VAL    45      14.038 -14.807   9.463  1.00 95.75           C  
ATOM    312  C   VAL    45      13.013 -14.402  10.521  1.00 95.75           C  
ATOM    313  O   VAL    45      11.931 -13.913  10.190  1.00 95.75           O  
ATOM    314  CB  VAL    45      14.714 -13.551   8.868  1.00 95.75           C  
ATOM    315  CG1 VAL    45      15.336 -12.699   9.973  1.00 95.75           C  
ATOM    316  CG2 VAL    45      15.770 -13.951   7.840  1.00 95.75           C  
ATOM    317  N   GLY    46      13.285 -14.776  11.745  1.00 94.14           N  
ATOM    318  CA  GLY    46      12.473 -14.358  12.877  1.00 94.14           C  
ATOM    319  C   GLY    46      13.169 -13.350  13.771  1.00 94.14           C  
ATOM    320  O   GLY    46      14.315 -13.558  14.175  1.00 94.14           O  
ATOM    321  N   VAL    47      12.611 -12.243  13.948  1.00 94.58           N  
ATOM    322  CA  VAL    47      13.060 -11.267  14.935  1.00 94.58           C  
ATOM    323  C   VAL    47      12.170 -11.338  16.174  1.00 94.58           C  
ATOM    324  O   VAL    47      11.000 -10.950  16.129  1.00 94.58           O  
ATOM    325  CB  VAL    47      13.057  -9.833  14.358  1.00 94.58           C  
ATOM    326  CG1 VAL    47      13.607  -8.839  15.380  1.00 94.58           C  
ATOM    327  CG2 VAL    47      13.866  -9.778  13.064  1.00 94.58           C  
ATOM    328  N   GLY    48      12.725 -11.900  17.200  1.00 93.72           N  
ATOM    329  CA  GLY    48      11.983 -12.076  18.438  1.00 93.72           C  
ATOM    330  C   GLY    48      11.137 -13.335  18.452  1.00 93.72           C  
ATOM    331  O   GLY    48      10.264 -13.493  19.308  1.00 93.72           O  
ATOM    332  N   VAL    49      11.128 -14.121  17.412  1.00 90.85           N  
ATOM    333  CA  VAL    49      10.388 -15.371  17.276  1.00 90.85           C  
ATOM    334  C   VAL    49      11.351 -16.507  16.939  1.00 90.85           C  
ATOM    335  O   VAL    49      12.169 -16.385  16.025  1.00 90.85           O  
ATOM    336  CB  VAL    49       9.289 -15.266  16.195  1.00 90.85           C  
ATOM    337  CG1 VAL    49       9.883 -14.810  14.863  1.00 90.85           C  
ATOM    338  CG2 VAL    49       8.570 -16.604  16.034  1.00 90.85           C  
ATOM    339  N   GLY    50      11.358 -17.596  17.726  1.00 90.27           N  
ATOM    340  CA  GLY    50      12.293 -18.702  17.592  1.00 90.27           C  
ATOM    341  C   GLY    50      11.982 -19.608  16.416  1.00 90.27           C  
ATOM    342  O   GLY    50      12.873 -20.275  15.886  1.00 90.27           O  
ATOM    343  N   ALA    51      10.753 -19.604  15.978  1.00 89.13           N  
ATOM    344  CA  ALA    51      10.337 -20.461  14.870  1.00 89.13           C  
ATOM    345  C   ALA    51       9.588 -19.661  13.809  1.00 89.13           C  
ATOM    346  O   ALA    51       8.357 -19.695  13.750  1.00 89.13           O  
ATOM    347  CB  ALA    51       9.466 -21.606  15.381  1.00 89.13           C  
ATOM    348  N   PRO    52      10.219 -18.863  13.016  1.00 89.88           N  
ATOM    349  CA  PRO    52       9.568 -18.015  12.014  1.00 89.88           C  
ATOM    350  C   PRO    52       8.814 -18.820  10.959  1.00 89.88           C  
ATOM    351  O   PRO    52       9.260 -19.902  10.568  1.00 89.88           O  
ATOM    352  CB  PRO    52      10.737 -17.251  11.387  1.00 89.88           C  
ATOM    353  CG  PRO    52      11.919 -18.149  11.564  1.00 89.88           C  
ATOM    354  CD  PRO    52      11.764 -18.892  12.859  1.00 89.88           C  
ATOM    355  N   THR    53       7.617 -18.448  10.589  1.00 86.81           N  
ATOM    356  CA  THR    53       6.786 -19.156   9.622  1.00 86.81           C  
ATOM    357  C   THR    53       6.648 -18.350   8.334  1.00 86.81           C  
ATOM    358  O   THR    53       5.931 -18.753   7.417  1.00 86.81           O  
ATOM    359  CB  THR    53       5.389 -19.453  10.197  1.00 86.81           C  
ATOM    360  OG1 THR    53       4.725 -18.216  10.486  1.00 86.81           O  
ATOM    361  CG2 THR    53       5.485 -20.276  11.478  1.00 86.81           C  
ATOM    362  N   ALA    54       7.071 -17.219   8.218  1.00 83.88           N  
ATOM    363  CA  ALA    54       7.090 -16.357   7.039  1.00 83.88           C  
ATOM    364  C   ALA    54       8.511 -15.911   6.708  1.00 83.88           C  
ATOM    365  O   ALA    54       9.446 -16.186   7.464  1.00 83.88           O  
ATOM    366  CB  ALA    54       6.191 -15.141   7.254  1.00 83.88           C  
ATOM    367  N   LYS    55       8.594 -15.364   5.522  1.00 87.97           N  
ATOM    368  CA  LYS    55       9.962 -15.022   5.145  1.00 87.97           C  
ATOM    369  C   LYS    55      10.575 -14.037   6.137  1.00 87.97           C  
ATOM    370  O   LYS    55      11.765 -14.121   6.447  1.00 87.97           O  
ATOM    371  CB  LYS    55       9.999 -14.435   3.734  1.00 87.97           C  
ATOM    372  CG  LYS    55       9.718 -15.448   2.634  1.00 87.97           C  
ATOM    373  CD  LYS    55      10.707 -16.606   2.676  1.00 87.97           C  
ATOM    374  CE  LYS    55      10.544 -17.525   1.472  1.00 87.97           C  
ATOM    375  NZ  LYS    55      11.466 -18.697   1.542  1.00 87.97           N  
ATOM    376  N   MET    56       9.800 -13.138   6.646  1.00 89.73           N  
ATOM    377  CA  MET    56      10.122 -12.250   7.760  1.00 89.73           C  
ATOM    378  C   MET    56       8.998 -12.241   8.791  1.00 89.73           C  
ATOM    379  O   MET    56       7.870 -11.853   8.482  1.00 89.73           O  
ATOM    380  CB  MET    56      10.382 -10.829   7.257  1.00 89.73           C  
ATOM    381  CG  MET    56      10.690  -9.834   8.365  1.00 89.73           C  
ATOM    382  SD  MET    56      12.364 -10.070   9.076  1.00 89.73           S  
ATOM    383  CE  MET    56      12.290  -8.903  10.463  1.00 89.73           C  
ATOM    384  N   ASP    57       9.330 -12.778   9.996  1.00 85.58           N  
ATOM    385  CA  ASP    57       8.426 -12.943  11.129  1.00 85.58           C  
ATOM    386  C   ASP    57       8.904 -12.137  12.335  1.00 85.58           C  
ATOM    387  O   ASP    57       9.940 -12.450  12.926  1.00 85.58           O  
ATOM    388  CB  ASP    57       8.295 -14.421  11.502  1.00 85.58           C  
ATOM    389  CG  ASP    57       7.151 -14.691  12.464  1.00 85.58           C  
ATOM    390  OD1 ASP    57       6.518 -13.726  12.946  1.00 85.58           O  
ATOM    391  OD2 ASP    57       6.882 -15.879  12.745  1.00 85.58           O  
ATOM    392  N   VAL    58       8.259 -11.185  12.655  1.00 86.71           N  
ATOM    393  CA  VAL    58       8.622 -10.299  13.756  1.00 86.71           C  
ATOM    394  C   VAL    58       7.603 -10.433  14.885  1.00 86.71           C  
ATOM    395  O   VAL    58       6.395 -10.338  14.655  1.00 86.71           O  
ATOM    396  CB  VAL    58       8.713  -8.827  13.293  1.00 86.71           C  
ATOM    397  CG1 VAL    58       9.080  -7.915  14.463  1.00 86.71           C  
ATOM    398  CG2 VAL    58       9.731  -8.687  12.162  1.00 86.71           C  
ATOM    399  N   ASN    59       8.003 -10.780  16.081  1.00 86.21           N  
ATOM    400  CA  ASN    59       7.204 -10.727  17.301  1.00 86.21           C  
ATOM    401  C   ASN    59       7.415  -9.415  18.052  1.00 86.21           C  
ATOM    402  O   ASN    59       8.413  -9.251  18.756  1.00 86.21           O  
ATOM    403  CB  ASN    59       7.529 -11.916  18.208  1.00 86.21           C  
ATOM    404  CG  ASN    59       6.582 -12.027  19.386  1.00 86.21           C  
ATOM    405  OD1 ASN    59       5.426 -11.602  19.312  1.00 86.21           O  
ATOM    406  ND2 ASN    59       7.063 -12.601  20.482  1.00 86.21           N  
ATOM    407  N   GLY    60       6.518  -8.427  17.940  1.00 78.81           N  
ATOM    408  CA  GLY    60       6.564  -7.088  18.506  1.00 78.81           C  
ATOM    409  C   GLY    60       6.229  -6.004  17.500  1.00 78.81           C  
ATOM    410  O   GLY    60       5.820  -6.298  16.375  1.00 78.81           O  
ATOM    411  N   GLY    61       6.311  -4.767  17.981  1.00 75.27           N  
ATOM    412  CA  GLY    61       6.027  -3.612  17.145  1.00 75.27           C  
ATOM    413  C   GLY    61       7.173  -3.248  16.220  1.00 75.27           C  
ATOM    414  O   GLY    61       8.327  -3.588  16.489  1.00 75.27           O  
ATOM    415  N   ILE    62       6.910  -2.843  15.087  1.00 76.71           N  
ATOM    416  CA  ILE    62       7.882  -2.262  14.167  1.00 76.71           C  
ATOM    417  C   ILE    62       7.693  -0.748  14.105  1.00 76.71           C  
ATOM    418  O   ILE    62       6.574  -0.263  13.921  1.00 76.71           O  
ATOM    419  CB  ILE    62       7.762  -2.876  12.755  1.00 76.71           C  
ATOM    420  CG1 ILE    62       7.914  -4.400  12.820  1.00 76.71           C  
ATOM    421  CG2 ILE    62       8.798  -2.262  11.809  1.00 76.71           C  
ATOM    422  CD1 ILE    62       7.610  -5.109  11.508  1.00 76.71           C  
ATOM    423  N   LYS    63       8.575   0.015  14.720  1.00 71.04           N  
ATOM    424  CA  LYS    63       8.563   1.472  14.619  1.00 71.04           C  
ATOM    425  C   LYS    63       9.296   1.942  13.366  1.00 71.04           C  
ATOM    426  O   LYS    63      10.458   1.591  13.152  1.00 71.04           O  
ATOM    427  CB  LYS    63       9.194   2.101  15.863  1.00 71.04           C  
ATOM    428  CG  LYS    63       8.996   3.606  15.962  1.00 71.04           C  
ATOM    429  CD  LYS    63       9.567   4.160  17.261  1.00 71.04           C  
ATOM    430  CE  LYS    63       9.450   5.678  17.322  1.00 71.04           C  
ATOM    431  NZ  LYS    63       9.945   6.219  18.623  1.00 71.04           N  
ATOM    432  N   GLN    64       8.650   2.765  12.627  1.00 69.37           N  
ATOM    433  CA  GLN    64       9.199   3.312  11.390  1.00 69.37           C  
ATOM    434  C   GLN    64       9.089   4.834  11.365  1.00 69.37           C  
ATOM    435  O   GLN    64       8.013   5.380  11.111  1.00 69.37           O  
ATOM    436  CB  GLN    64       8.487   2.714  10.176  1.00 69.37           C  
ATOM    437  CG  GLN    64       9.235   1.553   9.535  1.00 69.37           C  
ATOM    438  CD  GLN    64       8.368   0.748   8.586  1.00 69.37           C  
ATOM    439  OE1 GLN    64       7.560  -0.083   9.015  1.00 69.37           O  
ATOM    440  NE2 GLN    64       8.528   0.986   7.289  1.00 69.37           N  
ATOM    441  N   PRO    65      10.144   5.584  11.699  1.00 62.90           N  
ATOM    442  CA  PRO    65       9.979   7.028  11.881  1.00 62.90           C  
ATOM    443  C   PRO    65       9.905   7.785  10.557  1.00 62.90           C  
ATOM    444  O   PRO    65       9.203   8.795  10.457  1.00 62.90           O  
ATOM    445  CB  PRO    65      11.228   7.428  12.670  1.00 62.90           C  
ATOM    446  CG  PRO    65      12.170   6.280  12.503  1.00 62.90           C  
ATOM    447  CD  PRO    65      11.379   5.068  12.102  1.00 62.90           C  
ATOM    448  N   ASN    66      10.704   7.382   9.619  1.00 59.10           N  
ATOM    449  CA  ASN    66      10.853   8.330   8.520  1.00 59.10           C  
ATOM    450  C   ASN    66      10.398   7.727   7.194  1.00 59.10           C  
ATOM    451  O   ASN    66      10.219   8.446   6.210  1.00 59.10           O  
ATOM    452  CB  ASN    66      12.303   8.808   8.416  1.00 59.10           C  
ATOM    453  CG  ASN    66      12.409  10.292   8.125  1.00 59.10           C  
ATOM    454  OD1 ASN    66      11.529  11.074   8.493  1.00 59.10           O  
ATOM    455  ND2 ASN    66      13.489  10.690   7.462  1.00 59.10           N  
ATOM    456  N   TYR    67       9.623   6.663   7.187  1.00 51.38           N  
ATOM    457  CA  TYR    67       8.912   6.133   6.029  1.00 51.38           C  
ATOM    458  C   TYR    67       9.031   4.616   5.963  1.00 51.38           C  
ATOM    459  O   TYR    67      10.081   4.055   6.286  1.00 51.38           O  
ATOM    460  CB  TYR    67       9.449   6.756   4.737  1.00 51.38           C  
ATOM    461  CG  TYR    67       8.917   8.142   4.464  1.00 51.38           C  
ATOM    462  CD1 TYR    67       7.685   8.326   3.841  1.00 51.38           C  
ATOM    463  CD2 TYR    67       9.646   9.269   4.827  1.00 51.38           C  
ATOM    464  CE1 TYR    67       7.191   9.601   3.586  1.00 51.38           C  
ATOM    465  CE2 TYR    67       9.162  10.549   4.576  1.00 51.38           C  
ATOM    466  CZ  TYR    67       7.936  10.705   3.957  1.00 51.38           C  
ATOM    467  OH  TYR    67       7.453  11.969   3.707  1.00 51.38           O  
ATOM    468  N   GLY    68       7.836   3.955   5.655  1.00 46.96           N  
ATOM    469  CA  GLY    68       7.887   2.661   4.993  1.00 46.96           C  
ATOM    470  C   GLY    68       6.542   1.961   4.946  1.00 46.96           C  
ATOM    471  O   GLY    68       5.835   1.894   5.954  1.00 46.96           O  
ATOM    472  N   ILE    69       5.636   2.703   4.332  1.00 41.15           N  
ATOM    473  CA  ILE    69       4.453   1.948   3.931  1.00 41.15           C  
ATOM    474  C   ILE    69       4.782   0.458   3.887  1.00 41.15           C  
ATOM    475  O   ILE    69       5.758   0.050   3.253  1.00 41.15           O  
ATOM    476  CB  ILE    69       3.920   2.420   2.560  1.00 41.15           C  
ATOM    477  CG1 ILE    69       3.694   3.937   2.568  1.00 41.15           C  
ATOM    478  CG2 ILE    69       2.631   1.676   2.197  1.00 41.15           C  
ATOM    479  CD1 ILE    69       3.366   4.521   1.201  1.00 41.15           C  
ATOM    480  N   ILE    70       4.626  -0.190   4.981  1.00 44.08           N  
ATOM    481  CA  ILE    70       4.628  -1.646   4.894  1.00 44.08           C  
ATOM    482  C   ILE    70       3.631  -2.101   3.830  1.00 44.08           C  
ATOM    483  O   ILE    70       2.447  -1.764   3.896  1.00 44.08           O  
ATOM    484  CB  ILE    70       4.291  -2.294   6.256  1.00 44.08           C  
ATOM    485  CG1 ILE    70       5.242  -1.779   7.342  1.00 44.08           C  
ATOM    486  CG2 ILE    70       4.349  -3.821   6.156  1.00 44.08           C  
ATOM    487  CD1 ILE    70       4.873  -2.226   8.751  1.00 44.08           C  
ATOM    488  N   SER    71       3.987  -2.027   2.616  1.00 38.61           N  
ATOM    489  CA  SER    71       3.227  -2.535   1.479  1.00 38.61           C  
ATOM    490  C   SER    71       2.999  -4.039   1.594  1.00 38.61           C  
ATOM    491  O   SER    71       3.820  -4.754   2.174  1.00 38.61           O  
ATOM    492  CB  SER    71       3.948  -2.219   0.168  1.00 38.61           C  
ATOM    493  OG  SER    71       3.150  -2.586  -0.945  1.00 38.61           O  
ATOM    494  N   ALA    72       1.720  -4.389   1.971  1.00 39.21           N  
ATOM    495  CA  ALA    72       0.954  -5.579   1.609  1.00 39.21           C  
ATOM    496  C   ALA    72       1.284  -6.746   2.534  1.00 39.21           C  
ATOM    497  O   ALA    72       2.444  -7.152   2.642  1.00 39.21           O  
ATOM    498  CB  ALA    72       1.222  -5.963   0.156  1.00 39.21           C  
ATOM    499  N   VAL    73       0.708  -6.750   3.688  1.00 39.94           N  
ATOM    500  CA  VAL    73       0.953  -8.073   4.252  1.00 39.94           C  
ATOM    501  C   VAL    73      -0.145  -9.037   3.806  1.00 39.94           C  
ATOM    502  O   VAL    73      -1.323  -8.675   3.780  1.00 39.94           O  
ATOM    503  CB  VAL    73       1.028  -8.027   5.795  1.00 39.94           C  
ATOM    504  CG1 VAL    73       1.315  -9.416   6.363  1.00 39.94           C  
ATOM    505  CG2 VAL    73       2.093  -7.030   6.247  1.00 39.94           C  
ATOM    506  N   ARG    74       0.276  -9.943   3.042  1.00 34.07           N  
ATOM    507  CA  ARG    74      -0.424 -11.166   2.660  1.00 34.07           C  
ATOM    508  C   ARG    74      -0.787 -11.994   3.888  1.00 34.07           C  
ATOM    509  O   ARG    74       0.017 -12.129   4.813  1.00 34.07           O  
ATOM    510  CB  ARG    74       0.429 -11.997   1.700  1.00 34.07           C  
ATOM    511  CG  ARG    74      -0.015 -11.910   0.248  1.00 34.07           C  
ATOM    512  CD  ARG    74       0.614 -13.006  -0.600  1.00 34.07           C  
ATOM    513  NE  ARG    74       2.047 -12.789  -0.785  1.00 34.07           N  
ATOM    514  CZ  ARG    74       2.867 -13.630  -1.408  1.00 34.07           C  
ATOM    515  NH1 ARG    74       2.410 -14.767  -1.919  1.00 34.07           N  
ATOM    516  NH2 ARG    74       4.153 -13.334  -1.519  1.00 34.07           N  
ATOM    517  N   ASN    75      -2.001 -12.205   4.137  1.00 40.00           N  
ATOM    518  CA  ASN    75      -2.544 -13.270   4.974  1.00 40.00           C  
ATOM    519  C   ASN    75      -2.304 -14.645   4.358  1.00 40.00           C  
ATOM    520  O   ASN    75      -2.657 -14.882   3.201  1.00 40.00           O  
ATOM    521  CB  ASN    75      -4.039 -13.052   5.218  1.00 40.00           C  
ATOM    522  CG  ASN    75      -4.601 -13.986   6.271  1.00 40.00           C  
ATOM    523  OD1 ASN    75      -3.852 -14.617   7.022  1.00 40.00           O  
ATOM    524  ND2 ASN    75      -5.924 -14.080   6.335  1.00 40.00           N  
ATOM    525  N   SER    76      -1.182 -15.231   4.568  1.00 40.83           N  
ATOM    526  CA  SER    76      -0.987 -16.615   4.146  1.00 40.83           C  
ATOM    527  C   SER    76      -1.891 -17.563   4.927  1.00 40.83           C  
ATOM    528  O   SER    76      -1.985 -17.471   6.153  1.00 40.83           O  
ATOM    529  CB  SER    76       0.474 -17.029   4.324  1.00 40.83           C  
ATOM    530  OG  SER    76       1.129 -16.179   5.250  1.00 40.83           O  
ATOM    531  N   GLY    77      -2.953 -17.939   4.214  1.00 39.89           N  
ATOM    532  CA  GLY    77      -3.655 -19.177   4.508  1.00 39.89           C  
ATOM    533  C   GLY    77      -5.045 -19.234   3.902  1.00 39.89           C  
ATOM    534  O   GLY    77      -5.829 -18.294   4.046  1.00 39.89           O  
ATOM    535  N   GLY    78      -5.127 -19.285   2.601  1.00 33.50           N  
ATOM    536  CA  GLY    78      -6.357 -19.970   2.237  1.00 33.50           C  
ATOM    537  C   GLY    78      -7.404 -19.940   3.334  1.00 33.50           C  
ATOM    538  O   GLY    78      -7.077 -20.067   4.516  1.00 33.50           O  
ATOM    539  N   VAL    79      -8.015 -18.678   3.501  1.00 33.97           N  
ATOM    540  CA  VAL    79      -9.350 -18.316   3.965  1.00 33.97           C  
ATOM    541  C   VAL    79      -9.761 -19.229   5.118  1.00 33.97           C  
ATOM    542  O   VAL    79      -9.965 -20.430   4.925  1.00 33.97           O  
ATOM    543  CB  VAL    79     -10.390 -18.397   2.825  1.00 33.97           C  
ATOM    544  CG1 VAL    79     -11.747 -17.879   3.294  1.00 33.97           C  
ATOM    545  CG2 VAL    79      -9.907 -17.612   1.607  1.00 33.97           C  
ATOM    546  N   THR    80      -9.201 -19.005   6.384  1.00 32.35           N  
ATOM    547  CA  THR    80     -10.201 -19.305   7.403  1.00 32.35           C  
ATOM    548  C   THR    80      -9.797 -18.710   8.749  1.00 32.35           C  
ATOM    549  O   THR    80      -8.745 -19.051   9.293  1.00 32.35           O  
ATOM    550  CB  THR    80     -10.410 -20.823   7.551  1.00 32.35           C  
ATOM    551  OG1 THR    80      -9.153 -21.491   7.383  1.00 32.35           O  
ATOM    552  CG2 THR    80     -11.394 -21.347   6.511  1.00 32.35           C  
ATOM    553  N   ALA    81     -10.116 -17.398   8.945  1.00 31.97           N  
ATOM    554  CA  ALA    81     -10.612 -16.980  10.254  1.00 31.97           C  
ATOM    555  C   ALA    81     -11.304 -15.623  10.170  1.00 31.97           C  
ATOM    556  O   ALA    81     -10.859 -14.736   9.438  1.00 31.97           O  
ATOM    557  CB  ALA    81      -9.469 -16.929  11.265  1.00 31.97           C  
ATOM    558  N   SER    82     -12.469 -15.563   9.769  1.00 32.06           N  
ATOM    559  CA  SER    82     -13.437 -14.726  10.469  1.00 32.06           C  
ATOM    560  C   SER    82     -12.741 -13.668  11.319  1.00 32.06           C  
ATOM    561  O   SER    82     -12.173 -13.981  12.367  1.00 32.06           O  
ATOM    562  CB  SER    82     -14.348 -15.581  11.350  1.00 32.06           C  
ATOM    563  OG  SER    82     -14.706 -14.884  12.531  1.00 32.06           O  
ATOM    564  N   MET    83     -11.944 -12.799  10.655  1.00 33.28           N  
ATOM    565  CA  MET    83     -11.212 -11.601  11.057  1.00 33.28           C  
ATOM    566  C   MET    83     -12.085 -10.694  11.918  1.00 33.28           C  
ATOM    567  O   MET    83     -13.181 -10.309  11.509  1.00 33.28           O  
ATOM    568  CB  MET    83     -10.716 -10.836   9.829  1.00 33.28           C  
ATOM    569  CG  MET    83      -9.649 -11.575   9.037  1.00 33.28           C  
ATOM    570  SD  MET    83      -7.978 -11.397   9.772  1.00 33.28           S  
ATOM    571  CE  MET    83      -7.061 -10.772   8.337  1.00 33.28           C  
ATOM    572  N   PRO    84     -11.660 -10.356  13.046  1.00 29.86           N  
ATOM    573  CA  PRO    84     -12.117  -9.160  13.759  1.00 29.86           C  
ATOM    574  C   PRO    84     -11.587  -7.868  13.141  1.00 29.86           C  
ATOM    575  O   PRO    84     -10.378  -7.727  12.936  1.00 29.86           O  
ATOM    576  CB  PRO    84     -11.562  -9.358  15.171  1.00 29.86           C  
ATOM    577  CG  PRO    84     -10.631 -10.521  15.057  1.00 29.86           C  
ATOM    578  CD  PRO    84     -10.783 -11.121  13.689  1.00 29.86           C  
ATOM    579  N   TRP    85     -12.154  -7.380  12.059  1.00 25.79           N  
ATOM    580  CA  TRP    85     -11.826  -6.035  11.597  1.00 25.79           C  
ATOM    581  C   TRP    85     -11.644  -5.085  12.776  1.00 25.79           C  
ATOM    582  O   TRP    85     -12.624  -4.631  13.373  1.00 25.79           O  
ATOM    583  CB  TRP    85     -12.918  -5.506  10.663  1.00 25.79           C  
ATOM    584  CG  TRP    85     -13.753  -6.581  10.033  1.00 25.79           C  
ATOM    585  CD1 TRP    85     -14.786  -7.266  10.610  1.00 25.79           C  
ATOM    586  CD2 TRP    85     -13.622  -7.096   8.704  1.00 25.79           C  
ATOM    587  NE1 TRP    85     -15.306  -8.177   9.719  1.00 25.79           N  
ATOM    588  CE2 TRP    85     -14.610  -8.093   8.543  1.00 25.79           C  
ATOM    589  CE3 TRP    85     -12.765  -6.810   7.633  1.00 25.79           C  
ATOM    590  CZ2 TRP    85     -14.764  -8.806   7.351  1.00 25.79           C  
ATOM    591  CZ3 TRP    85     -12.920  -7.521   6.448  1.00 25.79           C  
ATOM    592  CH2 TRP    85     -13.912  -8.507   6.320  1.00 25.79           C  
ATOM    593  N   THR    86     -10.811  -5.237  13.695  1.00 25.22           N  
ATOM    594  CA  THR    86     -10.577  -3.866  14.137  1.00 25.22           C  
ATOM    595  C   THR    86      -9.353  -3.276  13.442  1.00 25.22           C  
ATOM    596  O   THR    86      -8.401  -3.996  13.133  1.00 25.22           O  
ATOM    597  CB  THR    86     -10.388  -3.796  15.663  1.00 25.22           C  
ATOM    598  OG1 THR    86     -10.660  -5.082  16.233  1.00 25.22           O  
ATOM    599  CG2 THR    86     -11.327  -2.768  16.287  1.00 25.22           C  
ATOM    600  N   ASN    87      -9.522  -2.896  12.132  1.00 26.96           N  
ATOM    601  CA  ASN    87      -8.890  -1.799  11.408  1.00 26.96           C  
ATOM    602  C   ASN    87      -7.718  -2.287  10.562  1.00 26.96           C  
ATOM    603  O   ASN    87      -6.935  -3.129  11.004  1.00 26.96           O  
ATOM    604  CB  ASN    87      -8.427  -0.711  12.380  1.00 26.96           C  
ATOM    605  CG  ASN    87      -9.559   0.190  12.831  1.00 26.96           C  
ATOM    606  OD1 ASN    87     -10.503   0.447  12.078  1.00 26.96           O  
ATOM    607  ND2 ASN    87      -9.476   0.674  14.065  1.00 26.96           N  
ATOM    608  N   ALA    88      -7.953  -2.655   9.273  1.00 28.63           N  
ATOM    609  CA  ALA    88      -7.039  -2.010   8.333  1.00 28.63           C  
ATOM    610  C   ALA    88      -6.808  -2.885   7.105  1.00 28.63           C  
ATOM    611  O   ALA    88      -6.044  -3.852   7.159  1.00 28.63           O  
ATOM    612  CB  ALA    88      -5.710  -1.693   9.015  1.00 28.63           C  
ATOM    613  N   TYR    89      -7.837  -3.345   6.508  1.00 29.54           N  
ATOM    614  CA  TYR    89      -7.674  -3.563   5.075  1.00 29.54           C  
ATOM    615  C   TYR    89      -6.775  -2.497   4.461  1.00 29.54           C  
ATOM    616  O   TYR    89      -6.832  -1.328   4.849  1.00 29.54           O  
ATOM    617  CB  TYR    89      -9.035  -3.567   4.373  1.00 29.54           C  
ATOM    618  CG  TYR    89     -10.114  -2.840   5.138  1.00 29.54           C  
ATOM    619  CD1 TYR    89     -10.892  -3.503   6.084  1.00 29.54           C  
ATOM    620  CD2 TYR    89     -10.359  -1.489   4.915  1.00 29.54           C  
ATOM    621  CE1 TYR    89     -11.890  -2.837   6.789  1.00 29.54           C  
ATOM    622  CE2 TYR    89     -11.354  -0.813   5.615  1.00 29.54           C  
ATOM    623  CZ  TYR    89     -12.112  -1.495   6.549  1.00 29.54           C  
ATOM    624  OH  TYR    89     -13.098  -0.831   7.244  1.00 29.54           O  
ATOM    625  N   VAL    90      -5.628  -2.703   4.033  1.00 29.75           N  
ATOM    626  CA  VAL    90      -4.723  -2.221   2.995  1.00 29.75           C  
ATOM    627  C   VAL    90      -5.276  -2.581   1.619  1.00 29.75           C  
ATOM    628  O   VAL    90      -5.138  -3.720   1.166  1.00 29.75           O  
ATOM    629  CB  VAL    90      -3.302  -2.801   3.168  1.00 29.75           C  
ATOM    630  CG1 VAL    90      -2.403  -2.381   2.006  1.00 29.75           C  
ATOM    631  CG2 VAL    90      -2.702  -2.354   4.500  1.00 29.75           C  
ATOM    632  N   LEU    91      -6.501  -2.113   1.299  1.00 26.98           N  
ATOM    633  CA  LEU    91      -6.745  -1.593  -0.043  1.00 26.98           C  
ATOM    634  C   LEU    91      -5.457  -1.058  -0.660  1.00 26.98           C  
ATOM    635  O   LEU    91      -4.822  -0.160  -0.101  1.00 26.98           O  
ATOM    636  CB  LEU    91      -7.805  -0.489  -0.005  1.00 26.98           C  
ATOM    637  CG  LEU    91      -9.213  -0.886  -0.451  1.00 26.98           C  
ATOM    638  CD1 LEU    91     -10.156  -0.928   0.748  1.00 26.98           C  
ATOM    639  CD2 LEU    91      -9.731   0.079  -1.512  1.00 26.98           C  
ATOM    640  N   ALA    92      -4.692  -1.808  -1.169  1.00 27.85           N  
ATOM    641  CA  ALA    92      -3.981  -1.552  -2.419  1.00 27.85           C  
ATOM    642  C   ALA    92      -4.730  -0.538  -3.278  1.00 27.85           C  
ATOM    643  O   ALA    92      -5.955  -0.601  -3.397  1.00 27.85           O  
ATOM    644  CB  ALA    92      -3.778  -2.853  -3.191  1.00 27.85           C  
ATOM    645  N   HIS    93      -4.553   0.743  -2.980  1.00 26.62           N  
ATOM    646  CA  HIS    93      -4.216   1.924  -3.766  1.00 26.62           C  
ATOM    647  C   HIS    93      -5.421   2.845  -3.922  1.00 26.62           C  
ATOM    648  O   HIS    93      -5.633   3.422  -4.991  1.00 26.62           O  
ATOM    649  CB  HIS    93      -3.683   1.519  -5.141  1.00 26.62           C  
ATOM    650  CG  HIS    93      -2.237   1.138  -5.137  1.00 26.62           C  
ATOM    651  ND1 HIS    93      -1.225   2.064  -5.002  1.00 26.62           N  
ATOM    652  CD2 HIS    93      -1.635  -0.069  -5.247  1.00 26.62           C  
ATOM    653  CE1 HIS    93      -0.059   1.440  -5.031  1.00 26.62           C  
ATOM    654  NE2 HIS    93      -0.280   0.145  -5.179  1.00 26.62           N  
ATOM    655  N   GLN    94      -6.457   2.830  -3.127  1.00 26.35           N  
ATOM    656  CA  GLN    94      -7.530   3.816  -3.216  1.00 26.35           C  
ATOM    657  C   GLN    94      -7.344   4.925  -2.184  1.00 26.35           C  
ATOM    658  O   GLN    94      -7.357   4.667  -0.979  1.00 26.35           O  
ATOM    659  CB  GLN    94      -8.892   3.146  -3.027  1.00 26.35           C  
ATOM    660  CG  GLN    94      -9.581   2.775  -4.333  1.00 26.35           C  
ATOM    661  CD  GLN    94     -11.001   2.283  -4.129  1.00 26.35           C  
ATOM    662  OE1 GLN    94     -11.669   2.659  -3.161  1.00 26.35           O  
ATOM    663  NE2 GLN    94     -11.472   1.437  -5.038  1.00 26.35           N  
ATOM    664  N   GLY    95      -6.289   5.708  -2.210  1.00 26.12           N  
ATOM    665  CA  GLY    95      -6.191   6.957  -1.472  1.00 26.12           C  
ATOM    666  C   GLY    95      -4.770   7.305  -1.074  1.00 26.12           C  
ATOM    667  O   GLY    95      -4.481   7.503   0.108  1.00 26.12           O  
ATOM    668  N   GLU    96      -3.784   6.636  -1.720  1.00 24.90           N  
ATOM    669  CA  GLU    96      -2.517   7.331  -1.513  1.00 24.90           C  
ATOM    670  C   GLU    96      -2.719   8.843  -1.462  1.00 24.90           C  
ATOM    671  O   GLU    96      -3.424   9.409  -2.300  1.00 24.90           O  
ATOM    672  CB  GLU    96      -1.519   6.970  -2.616  1.00 24.90           C  
ATOM    673  CG  GLU    96      -0.796   5.652  -2.384  1.00 24.90           C  
ATOM    674  CD  GLU    96       0.434   5.480  -3.262  1.00 24.90           C  
ATOM    675  OE1 GLU    96       1.222   4.536  -3.025  1.00 24.90           O  
ATOM    676  OE2 GLU    96       0.611   6.296  -4.194  1.00 24.90           O  
ATOM    677  N   MET    97      -2.986   9.416  -0.277  1.00 21.78           N  
ATOM    678  CA  MET    97      -2.661  10.679   0.381  1.00 21.78           C  
ATOM    679  C   MET    97      -1.352  11.249  -0.153  1.00 21.78           C  
ATOM    680  O   MET    97      -0.272  10.769   0.196  1.00 21.78           O  
ATOM    681  CB  MET    97      -2.569  10.488   1.896  1.00 21.78           C  
ATOM    682  CG  MET    97      -3.104  11.665   2.695  1.00 21.78           C  
ATOM    683  SD  MET    97      -3.047  11.370   4.505  1.00 21.78           S  
ATOM    684  CE  MET    97      -1.349  11.899   4.863  1.00 21.78           C  
ATOM    685  N   HIS    98      -1.068  11.059  -1.530  1.00 23.52           N  
ATOM    686  CA  HIS    98      -0.072  12.086  -1.812  1.00 23.52           C  
ATOM    687  C   HIS    98      -0.347  13.355  -1.013  1.00 23.52           C  
ATOM    688  O   HIS    98      -1.494  13.797  -0.917  1.00 23.52           O  
ATOM    689  CB  HIS    98      -0.040  12.404  -3.308  1.00 23.52           C  
ATOM    690  CG  HIS    98       0.286  11.222  -4.166  1.00 23.52           C  
ATOM    691  ND1 HIS    98       1.577  10.890  -4.516  1.00 23.52           N  
ATOM    692  CD2 HIS    98      -0.515  10.294  -4.741  1.00 23.52           C  
ATOM    693  CE1 HIS    98       1.556   9.805  -5.272  1.00 23.52           C  
ATOM    694  NE2 HIS    98       0.299   9.423  -5.424  1.00 23.52           N  
ATOM    695  N   GLN    99      -0.133  13.419   0.213  1.00 22.62           N  
ATOM    696  CA  GLN    99       0.295  14.593   0.966  1.00 22.62           C  
ATOM    697  C   GLN    99       0.433  15.810   0.056  1.00 22.62           C  
ATOM    698  O   GLN    99       1.138  15.760  -0.954  1.00 22.62           O  
ATOM    699  CB  GLN    99       1.619  14.320   1.681  1.00 22.62           C  
ATOM    700  CG  GLN    99       2.057  15.441   2.613  1.00 22.62           C  
ATOM    701  CD  GLN    99       3.086  14.988   3.633  1.00 22.62           C  
ATOM    702  OE1 GLN    99       3.392  13.797   3.739  1.00 22.62           O  
ATOM    703  NE2 GLN    99       3.626  15.936   4.391  1.00 22.62           N  
ATOM    704  N   TRP   100      -0.328  16.964   0.182  1.00 23.89           N  
ATOM    705  CA  TRP   100      -0.717  18.215  -0.461  1.00 23.89           C  
ATOM    706  C   TRP   100       0.376  19.268  -0.311  1.00 23.89           C  
ATOM    707  O   TRP   100       0.831  19.545   0.801  1.00 23.89           O  
ATOM    708  CB  TRP   100      -2.030  18.737   0.127  1.00 23.89           C  
ATOM    709  CG  TRP   100      -3.058  19.099  -0.902  1.00 23.89           C  
ATOM    710  CD1 TRP   100      -3.748  18.242  -1.714  1.00 23.89           C  
ATOM    711  CD2 TRP   100      -3.508  20.416  -1.234  1.00 23.89           C  
ATOM    712  NE1 TRP   100      -4.601  18.948  -2.530  1.00 23.89           N  
ATOM    713  CE2 TRP   100      -4.473  20.283  -2.256  1.00 23.89           C  
ATOM    714  CE3 TRP   100      -3.188  21.697  -0.765  1.00 23.89           C  
ATOM    715  CZ2 TRP   100      -5.123  21.384  -2.818  1.00 23.89           C  
ATOM    716  CZ3 TRP   100      -3.836  22.792  -1.326  1.00 23.89           C  
ATOM    717  CH2 TRP   100      -4.791  22.626  -2.341  1.00 23.89           C  
ATOM    718  N   VAL   101       0.784  20.065  -1.319  1.00 25.71           N  
ATOM    719  CA  VAL   101       1.348  21.266  -1.928  1.00 25.71           C  
ATOM    720  C   VAL   101       0.223  22.153  -2.458  1.00 25.71           C  
ATOM    721  O   VAL   101      -0.711  21.665  -3.099  1.00 25.71           O  
ATOM    722  CB  VAL   101       2.332  20.916  -3.066  1.00 25.71           C  
ATOM    723  CG1 VAL   101       3.051  22.169  -3.563  1.00 25.71           C  
ATOM    724  CG2 VAL   101       3.340  19.868  -2.596  1.00 25.71           C  
ATOM    725  N   ALA   102      -0.264  23.121  -1.605  1.00 28.67           N  
ATOM    726  CA  ALA   102      -0.999  24.334  -1.955  1.00 28.67           C  
ATOM    727  C   ALA   102      -1.135  24.475  -3.468  1.00 28.67           C  
ATOM    728  O   ALA   102      -0.175  24.245  -4.208  1.00 28.67           O  
ATOM    729  CB  ALA   102      -0.309  25.563  -1.369  1.00 28.67           C  
ATOM    730  N   GLY   103      -2.274  24.573  -3.991  1.00 29.69           N  
ATOM    731  CA  GLY   103      -2.596  24.969  -5.352  1.00 29.69           C  
ATOM    732  C   GLY   103      -2.924  23.794  -6.254  1.00 29.69           C  
ATOM    733  O   GLY   103      -2.988  23.942  -7.476  1.00 29.69           O  
ATOM    734  N   GLY   104      -3.197  22.661  -5.701  1.00 28.14           N  
ATOM    735  CA  GLY   104      -3.605  21.585  -6.589  1.00 28.14           C  
ATOM    736  C   GLY   104      -4.963  21.006  -6.242  1.00 28.14           C  
ATOM    737  O   GLY   104      -5.603  21.443  -5.283  1.00 28.14           O  
ATOM    738  N   PRO   105      -5.657  20.304  -7.143  1.00 32.72           N  
ATOM    739  CA  PRO   105      -7.066  19.912  -7.055  1.00 32.72           C  
ATOM    740  C   PRO   105      -7.397  19.191  -5.751  1.00 32.72           C  
ATOM    741  O   PRO   105      -6.521  18.569  -5.145  1.00 32.72           O  
ATOM    742  CB  PRO   105      -7.247  18.980  -8.256  1.00 32.72           C  
ATOM    743  CG  PRO   105      -5.861  18.725  -8.754  1.00 32.72           C  
ATOM    744  CD  PRO   105      -4.917  19.641  -8.030  1.00 32.72           C  
ATOM    745  N   ILE   106      -8.355  19.704  -5.043  1.00 31.54           N  
ATOM    746  CA  ILE   106      -8.966  19.193  -3.820  1.00 31.54           C  
ATOM    747  C   ILE   106      -9.476  17.773  -4.053  1.00 31.54           C  
ATOM    748  O   ILE   106     -10.116  17.495  -5.070  1.00 31.54           O  
ATOM    749  CB  ILE   106     -10.118  20.105  -3.341  1.00 31.54           C  
ATOM    750  CG1 ILE   106      -9.625  21.548  -3.180  1.00 31.54           C  
ATOM    751  CG2 ILE   106     -10.712  19.580  -2.031  1.00 31.54           C  
ATOM    752  CD1 ILE   106     -10.720  22.538  -2.809  1.00 31.54           C  
ATOM    753  N   LEU   107      -8.859  16.832  -3.460  1.00 31.58           N  
ATOM    754  CA  LEU   107      -9.491  15.518  -3.404  1.00 31.58           C  
ATOM    755  C   LEU   107     -10.531  15.463  -2.290  1.00 31.58           C  
ATOM    756  O   LEU   107     -10.181  15.460  -1.107  1.00 31.58           O  
ATOM    757  CB  LEU   107      -8.440  14.426  -3.191  1.00 31.58           C  
ATOM    758  CG  LEU   107      -7.565  14.083  -4.398  1.00 31.58           C  
ATOM    759  CD1 LEU   107      -6.351  13.272  -3.958  1.00 31.58           C  
ATOM    760  CD2 LEU   107      -8.372  13.322  -5.444  1.00 31.58           C  
ATOM    761  N   GLN   108     -11.552  16.235  -2.377  1.00 31.11           N  
ATOM    762  CA  GLN   108     -12.478  16.040  -1.266  1.00 31.11           C  
ATOM    763  C   GLN   108     -13.111  14.652  -1.315  1.00 31.11           C  
ATOM    764  O   GLN   108     -13.656  14.249  -2.344  1.00 31.11           O  
ATOM    765  CB  GLN   108     -13.566  17.114  -1.278  1.00 31.11           C  
ATOM    766  CG  GLN   108     -14.082  17.483   0.106  1.00 31.11           C  
ATOM    767  CD  GLN   108     -14.965  18.717   0.094  1.00 31.11           C  
ATOM    768  OE1 GLN   108     -14.853  19.568  -0.794  1.00 31.11           O  
ATOM    769  NE2 GLN   108     -15.848  18.823   1.081  1.00 31.11           N  
ATOM    770  N   ASP   109     -12.564  13.741  -0.687  1.00 30.32           N  
ATOM    771  CA  ASP   109     -13.161  12.446  -0.375  1.00 30.32           C  
ATOM    772  C   ASP   109     -14.329  12.600   0.597  1.00 30.32           C  
ATOM    773  O   ASP   109     -14.797  11.616   1.173  1.00 30.32           O  
ATOM    774  CB  ASP   109     -12.111  11.498   0.210  1.00 30.32           C  
ATOM    775  CG  ASP   109     -12.617  10.074   0.362  1.00 30.32           C  
ATOM    776  OD1 ASP   109     -13.742   9.774  -0.094  1.00 30.32           O  
ATOM    777  OD2 ASP   109     -11.885   9.245   0.944  1.00 30.32           O  
ATOM    778  N   SER   110     -14.798  13.774   0.788  1.00 29.45           N  
ATOM    779  CA  SER   110     -15.935  13.682   1.698  1.00 29.45           C  
ATOM    780  C   SER   110     -17.195  13.233   0.965  1.00 29.45           C  
ATOM    781  O   SER   110     -17.772  13.995   0.186  1.00 29.45           O  
ATOM    782  CB  SER   110     -16.186  15.027   2.381  1.00 29.45           C  
ATOM    783  OG  SER   110     -16.538  16.017   1.429  1.00 29.45           O  
ATOM    784  N   VAL   111     -17.256  12.043   0.411  1.00 30.36           N  
ATOM    785  CA  VAL   111     -18.483  11.591  -0.237  1.00 30.36           C  
ATOM    786  C   VAL   111     -19.530  11.246   0.821  1.00 30.36           C  
ATOM    787  O   VAL   111     -19.251  10.495   1.758  1.00 30.36           O  
ATOM    788  CB  VAL   111     -18.227  10.371  -1.150  1.00 30.36           C  
ATOM    789  CG1 VAL   111     -19.478  10.027  -1.956  1.00 30.36           C  
ATOM    790  CG2 VAL   111     -17.045  10.641  -2.080  1.00 30.36           C  
ATOM    791  N   THR   112     -20.459  12.112   1.063  1.00 30.12           N  
ATOM    792  CA  THR   112     -21.810  11.903   1.573  1.00 30.12           C  
ATOM    793  C   THR   112     -22.601  10.984   0.647  1.00 30.12           C  
ATOM    794  O   THR   112     -22.500  11.091  -0.577  1.00 30.12           O  
ATOM    795  CB  THR   112     -22.558  13.238   1.738  1.00 30.12           C  
ATOM    796  OG1 THR   112     -21.640  14.241   2.192  1.00 30.12           O  
ATOM    797  CG2 THR   112     -23.694  13.111   2.749  1.00 30.12           C  
ATOM    798  N   GLY   113     -22.200   9.709   0.581  1.00 30.64           N  
ATOM    799  CA  GLY   113     -23.127   8.644   0.231  1.00 30.64           C  
ATOM    800  C   GLY   113     -24.517   9.150  -0.104  1.00 30.64           C  
ATOM    801  O   GLY   113     -25.094   9.939   0.647  1.00 30.64           O  
ATOM    802  N   CYS   114     -24.752   9.581  -1.270  1.00 31.59           N  
ATOM    803  CA  CYS   114     -26.151   9.909  -1.517  1.00 31.59           C  
ATOM    804  C   CYS   114     -27.024   8.662  -1.448  1.00 31.59           C  
ATOM    805  O   CYS   114     -26.680   7.625  -2.019  1.00 31.59           O  
ATOM    806  CB  CYS   114     -26.312  10.580  -2.882  1.00 31.59           C  
ATOM    807  SG  CYS   114     -25.408  12.135  -3.039  1.00 31.59           S  
ATOM    808  N   ASN   115     -27.394   8.184  -0.320  1.00 32.64           N  
ATOM    809  CA  ASN   115     -28.547   7.290  -0.303  1.00 32.64           C  
ATOM    810  C   ASN   115     -29.603   7.717  -1.318  1.00 32.64           C  
ATOM    811  O   ASN   115     -30.298   8.714  -1.116  1.00 32.64           O  
ATOM    812  CB  ASN   115     -29.155   7.225   1.100  1.00 32.64           C  
ATOM    813  CG  ASN   115     -28.274   6.481   2.084  1.00 32.64           C  
ATOM    814  OD1 ASN   115     -27.596   5.515   1.723  1.00 32.64           O  
ATOM    815  ND2 ASN   115     -28.276   6.925   3.336  1.00 32.64           N  
ATOM    816  N   ALA   116     -29.333   7.828  -2.616  1.00 32.91           N  
ATOM    817  CA  ALA   116     -30.270   8.583  -3.444  1.00 32.91           C  
ATOM    818  C   ALA   116     -31.436   7.707  -3.891  1.00 32.91           C  
ATOM    819  O   ALA   116     -31.288   6.490  -4.032  1.00 32.91           O  
ATOM    820  CB  ALA   116     -29.553   9.170  -4.658  1.00 32.91           C  
ATOM    821  N   GLY   117     -32.661   8.025  -3.507  1.00 36.88           N  
ATOM    822  CA  GLY   117     -33.883   7.999  -4.296  1.00 36.88           C  
ATOM    823  C   GLY   117     -33.778   8.795  -5.583  1.00 36.88           C  
ATOM    824  O   GLY   117     -32.720   9.343  -5.897  1.00 36.88           O  
ATOM    825  N   PRO   118     -34.372   8.282  -6.669  1.00 40.62           N  
ATOM    826  CA  PRO   118     -34.202   8.769  -8.040  1.00 40.62           C  
ATOM    827  C   PRO   118     -33.905  10.265  -8.102  1.00 40.62           C  
ATOM    828  O   PRO   118     -33.246  10.729  -9.036  1.00 40.62           O  
ATOM    829  CB  PRO   118     -35.549   8.452  -8.696  1.00 40.62           C  
ATOM    830  CG  PRO   118     -36.456   8.106  -7.559  1.00 40.62           C  
ATOM    831  CD  PRO   118     -35.620   7.897  -6.330  1.00 40.62           C  
ATOM    832  N   ASP   119     -33.509  10.992  -7.001  1.00 44.10           N  
ATOM    833  CA  ASP   119     -33.270  12.420  -7.182  1.00 44.10           C  
ATOM    834  C   ASP   119     -32.313  12.956  -6.119  1.00 44.10           C  
ATOM    835  O   ASP   119     -32.711  13.742  -5.257  1.00 44.10           O  
ATOM    836  CB  ASP   119     -34.589  13.195  -7.140  1.00 44.10           C  
ATOM    837  CG  ASP   119     -35.339  13.160  -8.460  1.00 44.10           C  
ATOM    838  OD1 ASP   119     -34.708  12.938  -9.515  1.00 44.10           O  
ATOM    839  OD2 ASP   119     -36.573  13.358  -8.444  1.00 44.10           O  
ATOM    840  N   ALA   120     -31.238  12.336  -5.901  1.00 44.72           N  
ATOM    841  CA  ALA   120     -30.526  12.838  -4.728  1.00 44.72           C  
ATOM    842  C   ALA   120     -29.473  13.868  -5.125  1.00 44.72           C  
ATOM    843  O   ALA   120     -28.940  13.824  -6.236  1.00 44.72           O  
ATOM    844  CB  ALA   120     -29.878  11.685  -3.966  1.00 44.72           C  
ATOM    845  N   GLY   121     -29.636  15.040  -4.611  1.00 48.18           N  
ATOM    846  CA  GLY   121     -28.744  16.171  -4.810  1.00 48.18           C  
ATOM    847  C   GLY   121     -27.508  16.118  -3.931  1.00 48.18           C  
ATOM    848  O   GLY   121     -27.530  15.516  -2.855  1.00 48.18           O  
ATOM    849  N   VAL   122     -26.331  16.227  -4.458  1.00 48.20           N  
ATOM    850  CA  VAL   122     -25.091  16.408  -3.711  1.00 48.20           C  
ATOM    851  C   VAL   122     -24.899  17.886  -3.380  1.00 48.20           C  
ATOM    852  O   VAL   122     -25.072  18.750  -4.242  1.00 48.20           O  
ATOM    853  CB  VAL   122     -23.872  15.876  -4.497  1.00 48.20           C  
ATOM    854  CG1 VAL   122     -22.588  16.057  -3.690  1.00 48.20           C  
ATOM    855  CG2 VAL   122     -24.074  14.406  -4.862  1.00 48.20           C  
ATOM    856  N   LYS   123     -24.767  18.251  -2.139  1.00 47.48           N  
ATOM    857  CA  LYS   123     -24.629  19.637  -1.699  1.00 47.48           C  
ATOM    858  C   LYS   123     -23.162  20.049  -1.632  1.00 47.48           C  
ATOM    859  O   LYS   123     -22.370  19.432  -0.917  1.00 47.48           O  
ATOM    860  CB  LYS   123     -25.292  19.836  -0.336  1.00 47.48           C  
ATOM    861  CG  LYS   123     -26.813  19.806  -0.377  1.00 47.48           C  
ATOM    862  CD  LYS   123     -27.417  20.254   0.949  1.00 47.48           C  
ATOM    863  CE  LYS   123     -28.939  20.206   0.915  1.00 47.48           C  
ATOM    864  NZ  LYS   123     -29.538  20.743   2.174  1.00 47.48           N  
ATOM    865  N   PHE   124     -22.818  21.034  -2.372  1.00 45.82           N  
ATOM    866  CA  PHE   124     -21.438  21.503  -2.308  1.00 45.82           C  
ATOM    867  C   PHE   124     -21.361  22.869  -1.636  1.00 45.82           C  
ATOM    868  O   PHE   124     -21.862  23.860  -2.172  1.00 45.82           O  
ATOM    869  CB  PHE   124     -20.828  21.574  -3.711  1.00 45.82           C  
ATOM    870  CG  PHE   124     -20.600  20.227  -4.342  1.00 45.82           C  
ATOM    871  CD1 PHE   124     -19.411  19.538  -4.134  1.00 45.82           C  
ATOM    872  CD2 PHE   124     -21.576  19.649  -5.144  1.00 45.82           C  
ATOM    873  CE1 PHE   124     -19.198  18.291  -4.717  1.00 45.82           C  
ATOM    874  CE2 PHE   124     -21.370  18.403  -5.730  1.00 45.82           C  
ATOM    875  CZ  PHE   124     -20.180  17.726  -5.516  1.00 45.82           C  
ATOM    876  N   ASP   125     -21.650  23.008  -0.360  1.00 43.08           N  
ATOM    877  CA  ASP   125     -21.752  24.329   0.252  1.00 43.08           C  
ATOM    878  C   ASP   125     -20.427  25.083   0.158  1.00 43.08           C  
ATOM    879  O   ASP   125     -20.412  26.304  -0.011  1.00 43.08           O  
ATOM    880  CB  ASP   125     -22.186  24.211   1.715  1.00 43.08           C  
ATOM    881  CG  ASP   125     -23.695  24.240   1.889  1.00 43.08           C  
ATOM    882  OD1 ASP   125     -24.414  24.582   0.926  1.00 43.08           O  
ATOM    883  OD2 ASP   125     -24.168  23.922   3.002  1.00 43.08           O  
ATOM    884  N   SER   126     -19.339  24.408  -0.161  1.00 42.70           N  
ATOM    885  CA  SER   126     -18.153  25.233   0.047  1.00 42.70           C  
ATOM    886  C   SER   126     -17.204  25.147  -1.144  1.00 42.70           C  
ATOM    887  O   SER   126     -16.035  25.524  -1.041  1.00 42.70           O  
ATOM    888  CB  SER   126     -17.423  24.810   1.322  1.00 42.70           C  
ATOM    889  OG  SER   126     -17.063  23.440   1.265  1.00 42.70           O  
ATOM    890  N   ILE   127     -17.736  24.722  -2.244  1.00 45.12           N  
ATOM    891  CA  ILE   127     -16.691  24.615  -3.256  1.00 45.12           C  
ATOM    892  C   ILE   127     -16.598  25.921  -4.042  1.00 45.12           C  
ATOM    893  O   ILE   127     -17.603  26.414  -4.560  1.00 45.12           O  
ATOM    894  CB  ILE   127     -16.950  23.430  -4.214  1.00 45.12           C  
ATOM    895  CG1 ILE   127     -16.958  22.108  -3.437  1.00 45.12           C  
ATOM    896  CG2 ILE   127     -15.904  23.402  -5.333  1.00 45.12           C  
ATOM    897  CD1 ILE   127     -17.304  20.893  -4.287  1.00 45.12           C  
ATOM    898  N   ALA   128     -15.836  26.802  -3.581  1.00 43.10           N  
ATOM    899  CA  ALA   128     -15.539  28.081  -4.219  1.00 43.10           C  
ATOM    900  C   ALA   128     -15.256  27.899  -5.708  1.00 43.10           C  
ATOM    901  O   ALA   128     -14.492  27.013  -6.097  1.00 43.10           O  
ATOM    902  CB  ALA   128     -14.352  28.755  -3.535  1.00 43.10           C  
ATOM    903  N   THR   129     -16.372  27.798  -6.487  1.00 48.39           N  
ATOM    904  CA  THR   129     -16.148  27.838  -7.927  1.00 48.39           C  
ATOM    905  C   THR   129     -14.914  28.672  -8.260  1.00 48.39           C  
ATOM    906  O   THR   129     -14.410  28.623  -9.384  1.00 48.39           O  
ATOM    907  CB  THR   129     -17.372  28.408  -8.668  1.00 48.39           C  
ATOM    908  OG1 THR   129     -17.708  29.684  -8.109  1.00 48.39           O  
ATOM    909  CG2 THR   129     -18.574  27.478  -8.542  1.00 48.39           C  
ATOM    910  N   SER   130     -14.549  29.552  -7.371  1.00 46.15           N  
ATOM    911  CA  SER   130     -13.402  30.394  -7.696  1.00 46.15           C  
ATOM    912  C   SER   130     -12.118  29.574  -7.766  1.00 46.15           C  
ATOM    913  O   SER   130     -11.112  30.032  -8.314  1.00 46.15           O  
ATOM    914  CB  SER   130     -13.247  31.512  -6.664  1.00 46.15           C  
ATOM    915  OG  SER   130     -13.114  30.977  -5.359  1.00 46.15           O  
ATOM    916  N   TRP   131     -12.139  28.439  -7.263  1.00 43.62           N  
ATOM    917  CA  TRP   131     -10.816  27.833  -7.161  1.00 43.62           C  
ATOM    918  C   TRP   131     -10.462  27.079  -8.439  1.00 43.62           C  
ATOM    919  O   TRP   131      -9.285  26.932  -8.775  1.00 43.62           O  
ATOM    920  CB  TRP   131     -10.750  26.885  -5.960  1.00 43.62           C  
ATOM    921  CG  TRP   131     -10.484  27.574  -4.655  1.00 43.62           C  
ATOM    922  CD1 TRP   131     -10.494  28.920  -4.417  1.00 43.62           C  
ATOM    923  CD2 TRP   131     -10.164  26.948  -3.408  1.00 43.62           C  
ATOM    924  NE1 TRP   131     -10.200  29.169  -3.097  1.00 43.62           N  
ATOM    925  CE2 TRP   131      -9.993  27.977  -2.456  1.00 43.62           C  
ATOM    926  CE3 TRP   131     -10.006  25.616  -3.004  1.00 43.62           C  
ATOM    927  CZ2 TRP   131      -9.672  27.714  -1.123  1.00 43.62           C  
ATOM    928  CZ3 TRP   131      -9.686  25.357  -1.676  1.00 43.62           C  
ATOM    929  CH2 TRP   131      -9.523  26.402  -0.753  1.00 43.62           C  
ATOM    930  N   GLY   132     -10.996  27.478  -9.519  1.00 47.48           N  
ATOM    931  CA  GLY   132     -10.667  27.182 -10.905  1.00 47.48           C  
ATOM    932  C   GLY   132     -10.181  25.761 -11.113  1.00 47.48           C  
ATOM    933  O   GLY   132      -9.801  25.385 -12.224  1.00 47.48           O  
ATOM    934  N   GLY   133     -10.042  24.952 -10.069  1.00 50.52           N  
ATOM    935  CA  GLY   133      -9.451  23.679 -10.448  1.00 50.52           C  
ATOM    936  C   GLY   133     -10.471  22.563 -10.576  1.00 50.52           C  
ATOM    937  O   GLY   133     -11.647  22.749 -10.256  1.00 50.52           O  
ATOM    938  N   PRO   134     -10.068  21.476 -11.072  1.00 54.87           N  
ATOM    939  CA  PRO   134     -10.970  20.326 -11.170  1.00 54.87           C  
ATOM    940  C   PRO   134     -11.212  19.649  -9.823  1.00 54.87           C  
ATOM    941  O   PRO   134     -10.366  19.726  -8.929  1.00 54.87           O  
ATOM    942  CB  PRO   134     -10.239  19.386 -12.132  1.00 54.87           C  
ATOM    943  CG  PRO   134      -8.822  19.860 -12.127  1.00 54.87           C  
ATOM    944  CD  PRO   134      -8.791  21.265 -11.595  1.00 54.87           C  
ATOM    945  N   TYR   135     -12.400  19.148  -9.710  1.00 58.80           N  
ATOM    946  CA  TYR   135     -12.722  18.408  -8.496  1.00 58.80           C  
ATOM    947  C   TYR   135     -12.914  16.926  -8.795  1.00 58.80           C  
ATOM    948  O   TYR   135     -13.465  16.563  -9.837  1.00 58.80           O  
ATOM    949  CB  TYR   135     -13.983  18.975  -7.838  1.00 58.80           C  
ATOM    950  CG  TYR   135     -13.831  20.399  -7.361  1.00 58.80           C  
ATOM    951  CD1 TYR   135     -13.407  20.677  -6.063  1.00 58.80           C  
ATOM    952  CD2 TYR   135     -14.112  21.468  -8.205  1.00 58.80           C  
ATOM    953  CE1 TYR   135     -13.267  21.988  -5.618  1.00 58.80           C  
ATOM    954  CE2 TYR   135     -13.975  22.782  -7.771  1.00 58.80           C  
ATOM    955  CZ  TYR   135     -13.552  23.032  -6.478  1.00 58.80           C  
ATOM    956  OH  TYR   135     -13.416  24.331  -6.043  1.00 58.80           O  
ATOM    957  N   LYS   136     -12.404  16.057  -7.932  1.00 55.79           N  
ATOM    958  CA  LYS   136     -12.684  14.628  -8.034  1.00 55.79           C  
ATOM    959  C   LYS   136     -13.799  14.217  -7.076  1.00 55.79           C  
ATOM    960  O   LYS   136     -13.706  14.453  -5.870  1.00 55.79           O  
ATOM    961  CB  LYS   136     -11.423  13.812  -7.751  1.00 55.79           C  
ATOM    962  CG  LYS   136     -10.416  13.811  -8.892  1.00 55.79           C  
ATOM    963  CD  LYS   136      -9.203  12.949  -8.568  1.00 55.79           C  
ATOM    964  CE  LYS   136      -8.088  13.145  -9.586  1.00 55.79           C  
ATOM    965  NZ  LYS   136      -6.936  12.230  -9.329  1.00 55.79           N  
ATOM    966  N   VAL   137     -14.875  13.713  -7.636  1.00 56.77           N  
ATOM    967  CA  VAL   137     -16.032  13.360  -6.820  1.00 56.77           C  
ATOM    968  C   VAL   137     -16.373  11.885  -7.020  1.00 56.77           C  
ATOM    969  O   VAL   137     -16.203  11.344  -8.115  1.00 56.77           O  
ATOM    970  CB  VAL   137     -17.255  14.240  -7.159  1.00 56.77           C  
ATOM    971  CG1 VAL   137     -18.422  13.926  -6.225  1.00 56.77           C  
ATOM    972  CG2 VAL   137     -16.886  15.720  -7.077  1.00 56.77           C  
ATOM    973  N   ILE   138     -16.842  11.217  -5.980  1.00 55.18           N  
ATOM    974  CA  ILE   138     -17.346   9.851  -6.060  1.00 55.18           C  
ATOM    975  C   ILE   138     -18.853   9.842  -5.818  1.00 55.18           C  
ATOM    976  O   ILE   138     -19.327  10.344  -4.796  1.00 55.18           O  
ATOM    977  CB  ILE   138     -16.635   8.926  -5.047  1.00 55.18           C  
ATOM    978  CG1 ILE   138     -15.118   8.956  -5.269  1.00 55.18           C  
ATOM    979  CG2 ILE   138     -17.175   7.496  -5.149  1.00 55.18           C  
ATOM    980  CD1 ILE   138     -14.319   8.257  -4.179  1.00 55.18           C  
ATOM    981  N   PHE   139     -19.558   9.249  -6.692  1.00 56.84           N  
ATOM    982  CA  PHE   139     -21.000   9.140  -6.505  1.00 56.84           C  
ATOM    983  C   PHE   139     -21.396   7.706  -6.175  1.00 56.84           C  
ATOM    984  O   PHE   139     -20.964   6.767  -6.847  1.00 56.84           O  
ATOM    985  CB  PHE   139     -21.743   9.616  -7.757  1.00 56.84           C  
ATOM    986  CG  PHE   139     -21.460  11.047  -8.125  1.00 56.84           C  
ATOM    987  CD1 PHE   139     -22.148  12.086  -7.510  1.00 56.84           C  
ATOM    988  CD2 PHE   139     -20.505  11.354  -9.085  1.00 56.84           C  
ATOM    989  CE1 PHE   139     -21.888  13.413  -7.847  1.00 56.84           C  
ATOM    990  CE2 PHE   139     -20.240  12.677  -9.428  1.00 56.84           C  
ATOM    991  CZ  PHE   139     -20.933  13.705  -8.809  1.00 56.84           C  
ATOM    992  N   HIS   140     -22.022   7.487  -5.020  1.00 46.73           N  
ATOM    993  CA  HIS   140     -22.595   6.190  -4.677  1.00 46.73           C  
ATOM    994  C   HIS   140     -24.118   6.226  -4.740  1.00 46.73           C  
ATOM    995  O   HIS   140     -24.751   7.060  -4.089  1.00 46.73           O  
ATOM    996  CB  HIS   140     -22.138   5.755  -3.283  1.00 46.73           C  
ATOM    997  CG  HIS   140     -20.686   5.403  -3.210  1.00 46.73           C  
ATOM    998  ND1 HIS   140     -20.239   4.102  -3.135  1.00 46.73           N  
ATOM    999  CD2 HIS   140     -19.581   6.185  -3.204  1.00 46.73           C  
ATOM   1000  CE1 HIS   140     -18.917   4.099  -3.085  1.00 46.73           C  
ATOM   1001  NE2 HIS   140     -18.493   5.350  -3.126  1.00 46.73           N  
ATOM   1002  N   THR   141     -24.669   5.551  -5.657  1.00 48.92           N  
ATOM   1003  CA  THR   141     -26.127   5.530  -5.642  1.00 48.92           C  
ATOM   1004  C   THR   141     -26.644   4.180  -5.154  1.00 48.92           C  
ATOM   1005  O   THR   141     -26.039   3.142  -5.429  1.00 48.92           O  
ATOM   1006  CB  THR   141     -26.705   5.830  -7.038  1.00 48.92           C  
ATOM   1007  OG1 THR   141     -26.079   4.973  -8.001  1.00 48.92           O  
ATOM   1008  CG2 THR   141     -26.462   7.283  -7.433  1.00 48.92           C  
ATOM   1009  N   THR   142     -27.547   4.144  -4.182  1.00 46.55           N  
ATOM   1010  CA  THR   142     -28.324   2.946  -3.887  1.00 46.55           C  
ATOM   1011  C   THR   142     -29.718   3.040  -4.501  1.00 46.55           C  
ATOM   1012  O   THR   142     -30.222   4.139  -4.742  1.00 46.55           O  
ATOM   1013  CB  THR   142     -28.443   2.716  -2.369  1.00 46.55           C  
ATOM   1014  OG1 THR   142     -28.877   3.929  -1.741  1.00 46.55           O  
ATOM   1015  CG2 THR   142     -27.104   2.298  -1.769  1.00 46.55           C  
ATOM   1016  N   GLY   143     -30.103   2.064  -5.269  1.00 49.45           N  
ATOM   1017  CA  GLY   143     -31.474   2.048  -5.754  1.00 49.45           C  
ATOM   1018  C   GLY   143     -31.579   2.267  -7.252  1.00 49.45           C  
ATOM   1019  O   GLY   143     -30.693   1.862  -8.008  1.00 49.45           O  
ATOM   1020  N   SER   144     -32.880   2.467  -7.663  1.00 54.16           N  
ATOM   1021  CA  SER   144     -33.290   2.644  -9.052  1.00 54.16           C  
ATOM   1022  C   SER   144     -32.630   3.872  -9.671  1.00 54.16           C  
ATOM   1023  O   SER   144     -32.086   4.717  -8.957  1.00 54.16           O  
ATOM   1024  CB  SER   144     -34.811   2.768  -9.151  1.00 54.16           C  
ATOM   1025  OG  SER   144     -35.193   4.116  -9.358  1.00 54.16           O  
ATOM   1026  N   ASN   145     -32.198   3.758 -10.897  1.00 55.22           N  
ATOM   1027  CA  ASN   145     -31.641   4.755 -11.805  1.00 55.22           C  
ATOM   1028  C   ASN   145     -32.185   6.149 -11.509  1.00 55.22           C  
ATOM   1029  O   ASN   145     -33.396   6.333 -11.375  1.00 55.22           O  
ATOM   1030  CB  ASN   145     -31.924   4.373 -13.260  1.00 55.22           C  
ATOM   1031  CG  ASN   145     -31.200   3.110 -13.683  1.00 55.22           C  
ATOM   1032  OD1 ASN   145     -30.250   2.675 -13.027  1.00 55.22           O  
ATOM   1033  ND2 ASN   145     -31.644   2.512 -14.783  1.00 55.22           N  
ATOM   1034  N   GLY   146     -31.340   6.999 -10.930  1.00 60.67           N  
ATOM   1035  CA  GLY   146     -31.806   8.374 -10.850  1.00 60.67           C  
ATOM   1036  C   GLY   146     -30.840   9.368 -11.465  1.00 60.67           C  
ATOM   1037  O   GLY   146     -29.743   8.996 -11.887  1.00 60.67           O  
ATOM   1038  N   ALA   147     -31.394  10.532 -11.863  1.00 65.19           N  
ATOM   1039  CA  ALA   147     -30.597  11.651 -12.360  1.00 65.19           C  
ATOM   1040  C   ALA   147     -29.750  12.258 -11.245  1.00 65.19           C  
ATOM   1041  O   ALA   147     -30.057  12.090 -10.062  1.00 65.19           O  
ATOM   1042  CB  ALA   147     -31.501  12.715 -12.977  1.00 65.19           C  
ATOM   1043  N   ILE   148     -28.637  12.765 -11.629  1.00 63.72           N  
ATOM   1044  CA  ILE   148     -27.748  13.383 -10.651  1.00 63.72           C  
ATOM   1045  C   ILE   148     -27.948  14.897 -10.656  1.00 63.72           C  
ATOM   1046  O   ILE   148     -27.887  15.534 -11.710  1.00 63.72           O  
ATOM   1047  CB  ILE   148     -26.269  13.037 -10.933  1.00 63.72           C  
ATOM   1048  CG1 ILE   148     -26.048  11.523 -10.843  1.00 63.72           C  
ATOM   1049  CG2 ILE   148     -25.346  13.783  -9.965  1.00 63.72           C  
ATOM   1050  CD1 ILE   148     -24.641  11.079 -11.216  1.00 63.72           C  
ATOM   1051  N   HIS   149     -28.161  15.442  -9.449  1.00 65.43           N  
ATOM   1052  CA  HIS   149     -28.227  16.890  -9.285  1.00 65.43           C  
ATOM   1053  C   HIS   149     -27.254  17.367  -8.212  1.00 65.43           C  
ATOM   1054  O   HIS   149     -27.083  16.707  -7.185  1.00 65.43           O  
ATOM   1055  CB  HIS   149     -29.651  17.325  -8.933  1.00 65.43           C  
ATOM   1056  CG  HIS   149     -30.675  16.890  -9.933  1.00 65.43           C  
ATOM   1057  ND1 HIS   149     -31.376  17.782 -10.716  1.00 65.43           N  
ATOM   1058  CD2 HIS   149     -31.114  15.657 -10.277  1.00 65.43           C  
ATOM   1059  CE1 HIS   149     -32.204  17.113 -11.500  1.00 65.43           C  
ATOM   1060  NE2 HIS   149     -32.065  15.821 -11.254  1.00 65.43           N  
ATOM   1061  N   LEU   150     -26.464  18.323  -8.547  1.00 61.40           N  
ATOM   1062  CA  LEU   150     -25.558  18.931  -7.578  1.00 61.40           C  
ATOM   1063  C   LEU   150     -26.169  20.195  -6.982  1.00 61.40           C  
ATOM   1064  O   LEU   150     -26.806  20.977  -7.693  1.00 61.40           O  
ATOM   1065  CB  LEU   150     -24.214  19.260  -8.233  1.00 61.40           C  
ATOM   1066  CG  LEU   150     -23.495  18.100  -8.924  1.00 61.40           C  
ATOM   1067  CD1 LEU   150     -22.295  18.615  -9.712  1.00 61.40           C  
ATOM   1068  CD2 LEU   150     -23.062  17.055  -7.902  1.00 61.40           C  
ATOM   1069  N   GLU   151     -26.378  20.217  -5.736  1.00 57.23           N  
ATOM   1070  CA  GLU   151     -26.940  21.402  -5.093  1.00 57.23           C  
ATOM   1071  C   GLU   151     -25.839  22.314  -4.559  1.00 57.23           C  
ATOM   1072  O   GLU   151     -24.930  21.858  -3.863  1.00 57.23           O  
ATOM   1073  CB  GLU   151     -27.886  21.000  -3.959  1.00 57.23           C  
ATOM   1074  CG  GLU   151     -28.779  22.132  -3.473  1.00 57.23           C  
ATOM   1075  CD  GLU   151     -29.803  21.688  -2.440  1.00 57.23           C  
ATOM   1076  OE1 GLU   151     -30.465  22.556  -1.829  1.00 57.23           O  
ATOM   1077  OE2 GLU   151     -29.943  20.461  -2.239  1.00 57.23           O  
ATOM   1078  N   TRP   152     -26.007  23.695  -4.750  1.00 51.15           N  
ATOM   1079  CA  TRP   152     -25.198  24.784  -4.213  1.00 51.15           C  
ATOM   1080  C   TRP   152     -26.069  25.805  -3.490  1.00 51.15           C  
ATOM   1081  O   TRP   152     -26.911  26.461  -4.108  1.00 51.15           O  
ATOM   1082  CB  TRP   152     -24.408  25.470  -5.332  1.00 51.15           C  
ATOM   1083  CG  TRP   152     -22.945  25.620  -5.041  1.00 51.15           C  
ATOM   1084  CD1 TRP   152     -22.141  24.735  -4.377  1.00 51.15           C  
ATOM   1085  CD2 TRP   152     -22.112  26.726  -5.401  1.00 51.15           C  
ATOM   1086  NE1 TRP   152     -20.858  25.224  -4.303  1.00 51.15           N  
ATOM   1087  CE2 TRP   152     -20.813  26.444  -4.923  1.00 51.15           C  
ATOM   1088  CE3 TRP   152     -22.338  27.930  -6.082  1.00 51.15           C  
ATOM   1089  CZ2 TRP   152     -19.742  27.323  -5.106  1.00 51.15           C  
ATOM   1090  CZ3 TRP   152     -21.272  28.803  -6.263  1.00 51.15           C  
ATOM   1091  CH2 TRP   152     -19.991  28.493  -5.776  1.00 51.15           C  
ATOM   1092  N   SER   153     -25.530  26.220  -2.303  1.00 51.19           N  
ATOM   1093  CA  SER   153     -26.231  27.334  -1.673  1.00 51.19           C  
ATOM   1094  C   SER   153     -27.697  27.374  -2.092  1.00 51.19           C  
ATOM   1095  O   SER   153     -28.224  28.437  -2.425  1.00 51.19           O  
ATOM   1096  CB  SER   153     -25.556  28.661  -2.025  1.00 51.19           C  
ATOM   1097  OG  SER   153     -24.267  28.740  -1.440  1.00 51.19           O  
ATOM   1098  N   GLY   154     -28.321  26.296  -2.488  1.00 52.19           N  
ATOM   1099  CA  GLY   154     -29.743  26.269  -2.790  1.00 52.19           C  
ATOM   1100  C   GLY   154     -30.036  26.155  -4.274  1.00 52.19           C  
ATOM   1101  O   GLY   154     -31.193  26.015  -4.675  1.00 52.19           O  
ATOM   1102  N   TRP   155     -29.004  26.275  -5.073  1.00 52.02           N  
ATOM   1103  CA  TRP   155     -29.205  26.092  -6.507  1.00 52.02           C  
ATOM   1104  C   TRP   155     -28.807  24.685  -6.937  1.00 52.02           C  
ATOM   1105  O   TRP   155     -27.826  24.130  -6.437  1.00 52.02           O  
ATOM   1106  CB  TRP   155     -28.404  27.129  -7.299  1.00 52.02           C  
ATOM   1107  CG  TRP   155     -28.806  28.547  -7.028  1.00 52.02           C  
ATOM   1108  CD1 TRP   155     -28.640  29.242  -5.862  1.00 52.02           C  
ATOM   1109  CD2 TRP   155     -29.446  29.443  -7.942  1.00 52.02           C  
ATOM   1110  NE1 TRP   155     -29.139  30.518  -5.997  1.00 52.02           N  
ATOM   1111  CE2 TRP   155     -29.638  30.666  -7.262  1.00 52.02           C  
ATOM   1112  CE3 TRP   155     -29.875  29.330  -9.271  1.00 52.02           C  
ATOM   1113  CZ2 TRP   155     -30.243  31.771  -7.868  1.00 52.02           C  
ATOM   1114  CZ3 TRP   155     -30.476  30.430  -9.872  1.00 52.02           C  
ATOM   1115  CH2 TRP   155     -30.653  31.633  -9.169  1.00 52.02           C  
ATOM   1116  N   GLN   156     -29.643  24.087  -7.792  1.00 58.75           N  
ATOM   1117  CA  GLN   156     -29.438  22.754  -8.349  1.00 58.75           C  
ATOM   1118  C   GLN   156     -28.892  22.830  -9.772  1.00 58.75           C  
ATOM   1119  O   GLN   156     -29.398  23.594 -10.596  1.00 58.75           O  
ATOM   1120  CB  GLN   156     -30.743  21.956  -8.329  1.00 58.75           C  
ATOM   1121  CG  GLN   156     -31.178  21.522  -6.936  1.00 58.75           C  
ATOM   1122  CD  GLN   156     -32.427  20.662  -6.952  1.00 58.75           C  
ATOM   1123  OE1 GLN   156     -33.068  20.494  -7.994  1.00 58.75           O  
ATOM   1124  NE2 GLN   156     -32.783  20.112  -5.796  1.00 58.75           N  
ATOM   1125  N   VAL   157     -27.822  22.264  -9.928  1.00 63.77           N  
ATOM   1126  CA  VAL   157     -27.347  22.123 -11.300  1.00 63.77           C  
ATOM   1127  C   VAL   157     -27.289  20.645 -11.678  1.00 63.77           C  
ATOM   1128  O   VAL   157     -27.034  19.790 -10.826  1.00 63.77           O  
ATOM   1129  CB  VAL   157     -25.960  22.777 -11.491  1.00 63.77           C  
ATOM   1130  CG1 VAL   157     -25.524  22.700 -12.953  1.00 63.77           C  
ATOM   1131  CG2 VAL   157     -25.985  24.227 -11.012  1.00 63.77           C  
ATOM   1132  N   SER   158     -27.684  20.327 -12.891  1.00 67.93           N  
ATOM   1133  CA  SER   158     -27.670  18.959 -13.398  1.00 67.93           C  
ATOM   1134  C   SER   158     -26.396  18.674 -14.186  1.00 67.93           C  
ATOM   1135  O   SER   158     -25.863  19.561 -14.856  1.00 67.93           O  
ATOM   1136  CB  SER   158     -28.893  18.701 -14.280  1.00 67.93           C  
ATOM   1137  OG  SER   158     -30.091  18.918 -13.555  1.00 67.93           O  
ATOM   1138  N   LEU   159     -25.890  17.459 -13.955  1.00 68.34           N  
ATOM   1139  CA  LEU   159     -24.819  16.976 -14.820  1.00 68.34           C  
ATOM   1140  C   LEU   159     -25.376  16.482 -16.151  1.00 68.34           C  
ATOM   1141  O   LEU   159     -26.252  15.614 -16.178  1.00 68.34           O  
ATOM   1142  CB  LEU   159     -24.038  15.853 -14.132  1.00 68.34           C  
ATOM   1143  CG  LEU   159     -23.216  16.252 -12.905  1.00 68.34           C  
ATOM   1144  CD1 LEU   159     -22.652  15.012 -12.219  1.00 68.34           C  
ATOM   1145  CD2 LEU   159     -22.095  17.207 -13.300  1.00 68.34           C  
ATOM   1146  N   LYS   160     -24.981  17.034 -17.248  1.00 70.00           N  
ATOM   1147  CA  LYS   160     -25.548  16.720 -18.556  1.00 70.00           C  
ATOM   1148  C   LYS   160     -24.486  16.154 -19.495  1.00 70.00           C  
ATOM   1149  O   LYS   160     -23.294  16.419 -19.323  1.00 70.00           O  
ATOM   1150  CB  LYS   160     -26.186  17.964 -19.177  1.00 70.00           C  
ATOM   1151  CG  LYS   160     -27.403  18.478 -18.422  1.00 70.00           C  
ATOM   1152  CD  LYS   160     -28.019  19.688 -19.112  1.00 70.00           C  
ATOM   1153  CE  LYS   160     -29.312  20.121 -18.435  1.00 70.00           C  
ATOM   1154  NZ  LYS   160     -29.930  21.295 -19.120  1.00 70.00           N  
ATOM   1155  N   ASN   161     -24.862  15.240 -20.382  1.00 68.30           N  
ATOM   1156  CA  ASN   161     -23.974  14.781 -21.445  1.00 68.30           C  
ATOM   1157  C   ASN   161     -23.837  15.824 -22.550  1.00 68.30           C  
ATOM   1158  O   ASN   161     -24.333  16.944 -22.417  1.00 68.30           O  
ATOM   1159  CB  ASN   161     -24.472  13.455 -22.024  1.00 68.30           C  
ATOM   1160  CG  ASN   161     -25.786  13.599 -22.767  1.00 68.30           C  
ATOM   1161  OD1 ASN   161     -26.230  14.713 -23.058  1.00 68.30           O  
ATOM   1162  ND2 ASN   161     -26.416  12.473 -23.080  1.00 68.30           N  
ATOM   1163  N   SER   162     -23.080  15.473 -23.640  1.00 68.62           N  
ATOM   1164  CA  SER   162     -22.735  16.436 -24.681  1.00 68.62           C  
ATOM   1165  C   SER   162     -23.982  16.953 -25.391  1.00 68.62           C  
ATOM   1166  O   SER   162     -23.960  18.030 -25.990  1.00 68.62           O  
ATOM   1167  CB  SER   162     -21.782  15.809 -25.698  1.00 68.62           C  
ATOM   1168  OG  SER   162     -22.334  14.620 -26.238  1.00 68.62           O  
ATOM   1169  N   ALA   163     -25.095  16.189 -25.298  1.00 72.54           N  
ATOM   1170  CA  ALA   163     -26.346  16.591 -25.936  1.00 72.54           C  
ATOM   1171  C   ALA   163     -27.195  17.438 -24.992  1.00 72.54           C  
ATOM   1172  O   ALA   163     -28.282  17.888 -25.361  1.00 72.54           O  
ATOM   1173  CB  ALA   163     -27.129  15.363 -26.394  1.00 72.54           C  
ATOM   1174  N   GLY   164     -26.703  17.607 -23.742  1.00 72.30           N  
ATOM   1175  CA  GLY   164     -27.467  18.381 -22.776  1.00 72.30           C  
ATOM   1176  C   GLY   164     -28.471  17.547 -22.003  1.00 72.30           C  
ATOM   1177  O   GLY   164     -29.323  18.089 -21.297  1.00 72.30           O  
ATOM   1178  N   THR   165     -28.410  16.217 -22.263  1.00 75.01           N  
ATOM   1179  CA  THR   165     -29.302  15.323 -21.534  1.00 75.01           C  
ATOM   1180  C   THR   165     -28.724  14.980 -20.164  1.00 75.01           C  
ATOM   1181  O   THR   165     -27.533  14.685 -20.043  1.00 75.01           O  
ATOM   1182  CB  THR   165     -29.560  14.026 -22.324  1.00 75.01           C  
ATOM   1183  OG1 THR   165     -29.955  14.359 -23.661  1.00 75.01           O  
ATOM   1184  CG2 THR   165     -30.662  13.196 -21.673  1.00 75.01           C  
ATOM   1185  N   GLU   166     -29.464  15.045 -19.082  1.00 73.81           N  
ATOM   1186  CA  GLU   166     -29.048  14.702 -17.726  1.00 73.81           C  
ATOM   1187  C   GLU   166     -28.505  13.278 -17.658  1.00 73.81           C  
ATOM   1188  O   GLU   166     -29.007  12.383 -18.341  1.00 73.81           O  
ATOM   1189  CB  GLU   166     -30.214  14.868 -16.748  1.00 73.81           C  
ATOM   1190  CG  GLU   166     -30.618  16.316 -16.512  1.00 73.81           C  
ATOM   1191  CD  GLU   166     -31.608  16.484 -15.370  1.00 73.81           C  
ATOM   1192  OE1 GLU   166     -31.869  17.637 -14.958  1.00 73.81           O  
ATOM   1193  OE2 GLU   166     -32.127  15.455 -14.884  1.00 73.81           O  
ATOM   1194  N   LEU   167     -27.537  13.157 -16.738  1.00 70.94           N  
ATOM   1195  CA  LEU   167     -26.886  11.858 -16.609  1.00 70.94           C  
ATOM   1196  C   LEU   167     -27.628  10.975 -15.611  1.00 70.94           C  
ATOM   1197  O   LEU   167     -27.987  11.428 -14.522  1.00 70.94           O  
ATOM   1198  CB  LEU   167     -25.429  12.030 -16.172  1.00 70.94           C  
ATOM   1199  CG  LEU   167     -24.487  12.673 -17.191  1.00 70.94           C  
ATOM   1200  CD1 LEU   167     -23.160  13.033 -16.532  1.00 70.94           C  
ATOM   1201  CD2 LEU   167     -24.265  11.742 -18.378  1.00 70.94           C  
ATOM   1202  N   ALA   168     -27.865   9.790 -16.055  1.00 70.78           N  
ATOM   1203  CA  ALA   168     -28.459   8.808 -15.151  1.00 70.78           C  
ATOM   1204  C   ALA   168     -27.426   7.776 -14.707  1.00 70.78           C  
ATOM   1205  O   ALA   168     -26.627   7.300 -15.516  1.00 70.78           O  
ATOM   1206  CB  ALA   168     -29.643   8.115 -15.822  1.00 70.78           C  
ATOM   1207  N   ILE   169     -27.223   7.582 -13.460  1.00 63.47           N  
ATOM   1208  CA  ILE   169     -26.270   6.587 -12.982  1.00 63.47           C  
ATOM   1209  C   ILE   169     -27.011   5.314 -12.579  1.00 63.47           C  
ATOM   1210  O   ILE   169     -28.111   5.378 -12.026  1.00 63.47           O  
ATOM   1211  CB  ILE   169     -25.440   7.124 -11.794  1.00 63.47           C  
ATOM   1212  CG1 ILE   169     -25.367   8.654 -11.842  1.00 63.47           C  
ATOM   1213  CG2 ILE   169     -24.038   6.507 -11.792  1.00 63.47           C  
ATOM   1214  CD1 ILE   169     -24.394   9.259 -10.839  1.00 63.47           C  
ATOM   1215  N   GLY   170     -26.614   4.267 -13.164  1.00 59.13           N  
ATOM   1216  CA  GLY   170     -27.120   2.975 -12.729  1.00 59.13           C  
ATOM   1217  C   GLY   170     -26.632   2.577 -11.349  1.00 59.13           C  
ATOM   1218  O   GLY   170     -25.929   3.345 -10.688  1.00 59.13           O  
ATOM   1219  N   MET   171     -27.295   1.579 -10.768  1.00 52.16           N  
ATOM   1220  CA  MET   171     -26.914   1.071  -9.454  1.00 52.16           C  
ATOM   1221  C   MET   171     -25.401   0.907  -9.352  1.00 52.16           C  
ATOM   1222  O   MET   171     -24.759   0.430 -10.289  1.00 52.16           O  
ATOM   1223  CB  MET   171     -27.605  -0.264  -9.171  1.00 52.16           C  
ATOM   1224  CG  MET   171     -29.117  -0.160  -9.058  1.00 52.16           C  
ATOM   1225  SD  MET   171     -29.919  -1.793  -8.822  1.00 52.16           S  
ATOM   1226  CE  MET   171     -29.561  -2.075  -7.065  1.00 52.16           C  
ATOM   1227  N   GLY   172     -24.815   1.453  -8.354  1.00 53.07           N  
ATOM   1228  CA  GLY   172     -23.402   1.238  -8.083  1.00 53.07           C  
ATOM   1229  C   GLY   172     -22.621   2.530  -7.931  1.00 53.07           C  
ATOM   1230  O   GLY   172     -23.184   3.563  -7.562  1.00 53.07           O  
ATOM   1231  N   GLN   173     -21.326   2.380  -7.957  1.00 56.99           N  
ATOM   1232  CA  GLN   173     -20.410   3.486  -7.701  1.00 56.99           C  
ATOM   1233  C   GLN   173     -19.890   4.083  -9.006  1.00 56.99           C  
ATOM   1234  O   GLN   173     -19.507   3.350  -9.920  1.00 56.99           O  
ATOM   1235  CB  GLN   173     -19.240   3.025  -6.832  1.00 56.99           C  
ATOM   1236  CG  GLN   173     -19.647   2.601  -5.427  1.00 56.99           C  
ATOM   1237  CD  GLN   173     -18.478   2.090  -4.606  1.00 56.99           C  
ATOM   1238  OE1 GLN   173     -17.389   1.848  -5.136  1.00 56.99           O  
ATOM   1239  NE2 GLN   173     -18.695   1.921  -3.307  1.00 56.99           N  
ATOM   1240  N   VAL   174     -20.046   5.304  -9.131  1.00 63.92           N  
ATOM   1241  CA  VAL   174     -19.429   5.991 -10.261  1.00 63.92           C  
ATOM   1242  C   VAL   174     -18.385   6.984  -9.753  1.00 63.92           C  
ATOM   1243  O   VAL   174     -18.610   7.676  -8.757  1.00 63.92           O  
ATOM   1244  CB  VAL   174     -20.481   6.720 -11.126  1.00 63.92           C  
ATOM   1245  CG1 VAL   174     -19.811   7.457 -12.284  1.00 63.92           C  
ATOM   1246  CG2 VAL   174     -21.520   5.729 -11.648  1.00 63.92           C  
ATOM   1247  N   PHE   175     -17.201   7.052 -10.361  1.00 62.02           N  
ATOM   1248  CA  PHE   175     -16.113   7.982 -10.085  1.00 62.02           C  
ATOM   1249  C   PHE   175     -16.037   9.059 -11.161  1.00 62.02           C  
ATOM   1250  O   PHE   175     -16.078   8.756 -12.355  1.00 62.02           O  
ATOM   1251  CB  PHE   175     -14.778   7.237  -9.992  1.00 62.02           C  
ATOM   1252  CG  PHE   175     -14.756   6.158  -8.944  1.00 62.02           C  
ATOM   1253  CD1 PHE   175     -14.288   6.423  -7.663  1.00 62.02           C  
ATOM   1254  CD2 PHE   175     -15.205   4.877  -9.240  1.00 62.02           C  
ATOM   1255  CE1 PHE   175     -14.267   5.426  -6.691  1.00 62.02           C  
ATOM   1256  CE2 PHE   175     -15.187   3.876  -8.274  1.00 62.02           C  
ATOM   1257  CZ  PHE   175     -14.717   4.152  -7.000  1.00 62.02           C  
ATOM   1258  N   ALA   176     -16.159  10.259 -10.700  1.00 64.74           N  
ATOM   1259  CA  ALA   176     -16.091  11.307 -11.716  1.00 64.74           C  
ATOM   1260  C   ALA   176     -15.166  12.438 -11.276  1.00 64.74           C  
ATOM   1261  O   ALA   176     -14.999  12.682 -10.078  1.00 64.74           O  
ATOM   1262  CB  ALA   176     -17.486  11.850 -12.014  1.00 64.74           C  
ATOM   1263  N   THR   177     -14.466  13.050 -12.296  1.00 62.62           N  
ATOM   1264  CA  THR   177     -13.758  14.314 -12.126  1.00 62.62           C  
ATOM   1265  C   THR   177     -14.521  15.454 -12.794  1.00 62.62           C  
ATOM   1266  O   THR   177     -14.888  15.360 -13.967  1.00 62.62           O  
ATOM   1267  CB  THR   177     -12.333  14.238 -12.705  1.00 62.62           C  
ATOM   1268  OG1 THR   177     -11.674  13.077 -12.186  1.00 62.62           O  
ATOM   1269  CG2 THR   177     -11.523  15.476 -12.336  1.00 62.62           C  
ATOM   1270  N   LEU   178     -14.889  16.444 -12.046  1.00 66.63           N  
ATOM   1271  CA  LEU   178     -15.695  17.537 -12.580  1.00 66.63           C  
ATOM   1272  C   LEU   178     -14.883  18.826 -12.652  1.00 66.63           C  
ATOM   1273  O   LEU   178     -13.923  19.002 -11.898  1.00 66.63           O  
ATOM   1274  CB  LEU   178     -16.943  17.753 -11.720  1.00 66.63           C  
ATOM   1275  CG  LEU   178     -17.808  16.520 -11.459  1.00 66.63           C  
ATOM   1276  CD1 LEU   178     -18.750  16.772 -10.286  1.00 66.63           C  
ATOM   1277  CD2 LEU   178     -18.593  16.143 -12.711  1.00 66.63           C  
ATOM   1278  N   HIS   179     -15.198  19.737 -13.642  1.00 63.15           N  
ATOM   1279  CA  HIS   179     -14.717  21.108 -13.766  1.00 63.15           C  
ATOM   1280  C   HIS   179     -15.876  22.086 -13.924  1.00 63.15           C  
ATOM   1281  O   HIS   179     -16.831  21.811 -14.654  1.00 63.15           O  
ATOM   1282  CB  HIS   179     -13.758  21.234 -14.951  1.00 63.15           C  
ATOM   1283  CG  HIS   179     -13.428  22.649 -15.308  1.00 63.15           C  
ATOM   1284  ND1 HIS   179     -13.149  23.045 -16.598  1.00 63.15           N  
ATOM   1285  CD2 HIS   179     -13.335  23.760 -14.541  1.00 63.15           C  
ATOM   1286  CE1 HIS   179     -12.898  24.343 -16.608  1.00 63.15           C  
ATOM   1287  NE2 HIS   179     -13.004  24.801 -15.373  1.00 63.15           N  
ATOM   1288  N   TYR   180     -15.875  23.103 -13.156  1.00 62.05           N  
ATOM   1289  CA  TYR   180     -16.903  24.120 -13.352  1.00 62.05           C  
ATOM   1290  C   TYR   180     -16.531  25.058 -14.493  1.00 62.05           C  
ATOM   1291  O   TYR   180     -15.419  25.591 -14.530  1.00 62.05           O  
ATOM   1292  CB  TYR   180     -17.118  24.922 -12.065  1.00 62.05           C  
ATOM   1293  CG  TYR   180     -18.242  25.926 -12.156  1.00 62.05           C  
ATOM   1294  CD1 TYR   180     -17.978  27.291 -12.237  1.00 62.05           C  
ATOM   1295  CD2 TYR   180     -19.569  25.511 -12.161  1.00 62.05           C  
ATOM   1296  CE1 TYR   180     -19.010  28.220 -12.319  1.00 62.05           C  
ATOM   1297  CE2 TYR   180     -20.610  26.431 -12.243  1.00 62.05           C  
ATOM   1298  CZ  TYR   180     -20.321  27.780 -12.322  1.00 62.05           C  
ATOM   1299  OH  TYR   180     -21.347  28.695 -12.403  1.00 62.05           O  
ATOM   1300  N   ASP   181     -17.435  25.235 -15.506  1.00 63.19           N  
ATOM   1301  CA  ASP   181     -17.306  26.195 -16.598  1.00 63.19           C  
ATOM   1302  C   ASP   181     -18.043  27.493 -16.278  1.00 63.19           C  
ATOM   1303  O   ASP   181     -19.275  27.538 -16.308  1.00 63.19           O  
ATOM   1304  CB  ASP   181     -17.834  25.598 -17.904  1.00 63.19           C  
ATOM   1305  CG  ASP   181     -17.548  26.470 -19.113  1.00 63.19           C  
ATOM   1306  OD1 ASP   181     -17.227  27.666 -18.941  1.00 63.19           O  
ATOM   1307  OD2 ASP   181     -17.646  25.958 -20.249  1.00 63.19           O  
ATOM   1308  N   PRO   182     -17.356  28.490 -16.058  1.00 62.31           N  
ATOM   1309  CA  PRO   182     -18.073  29.718 -15.708  1.00 62.31           C  
ATOM   1310  C   PRO   182     -18.856  30.300 -16.883  1.00 62.31           C  
ATOM   1311  O   PRO   182     -19.777  31.096 -16.682  1.00 62.31           O  
ATOM   1312  CB  PRO   182     -16.953  30.668 -15.276  1.00 62.31           C  
ATOM   1313  CG  PRO   182     -15.689  29.966 -15.653  1.00 62.31           C  
ATOM   1314  CD  PRO   182     -16.021  28.545 -16.007  1.00 62.31           C  
ATOM   1315  N   ALA   183     -18.346  30.044 -18.148  1.00 62.25           N  
ATOM   1316  CA  ALA   183     -19.014  30.618 -19.313  1.00 62.25           C  
ATOM   1317  C   ALA   183     -20.469  30.165 -19.390  1.00 62.25           C  
ATOM   1318  O   ALA   183     -21.341  30.926 -19.814  1.00 62.25           O  
ATOM   1319  CB  ALA   183     -18.273  30.236 -20.593  1.00 62.25           C  
ATOM   1320  N   VAL   184     -20.728  28.912 -19.006  1.00 63.50           N  
ATOM   1321  CA  VAL   184     -22.108  28.444 -19.085  1.00 63.50           C  
ATOM   1322  C   VAL   184     -22.619  28.103 -17.687  1.00 63.50           C  
ATOM   1323  O   VAL   184     -23.732  27.595 -17.533  1.00 63.50           O  
ATOM   1324  CB  VAL   184     -22.239  27.217 -20.015  1.00 63.50           C  
ATOM   1325  CG1 VAL   184     -22.165  27.640 -21.480  1.00 63.50           C  
ATOM   1326  CG2 VAL   184     -21.154  26.189 -19.697  1.00 63.50           C  
ATOM   1327  N   SER   185     -21.840  28.491 -16.703  1.00 63.09           N  
ATOM   1328  CA  SER   185     -22.222  28.287 -15.310  1.00 63.09           C  
ATOM   1329  C   SER   185     -22.674  26.851 -15.065  1.00 63.09           C  
ATOM   1330  O   SER   185     -23.740  26.620 -14.491  1.00 63.09           O  
ATOM   1331  CB  SER   185     -23.337  29.256 -14.913  1.00 63.09           C  
ATOM   1332  OG  SER   185     -22.890  30.598 -14.995  1.00 63.09           O  
ATOM   1333  N   ASN   186     -21.938  25.942 -15.684  1.00 60.07           N  
ATOM   1334  CA  ASN   186     -22.258  24.528 -15.520  1.00 60.07           C  
ATOM   1335  C   ASN   186     -21.029  23.718 -15.118  1.00 60.07           C  
ATOM   1336  O   ASN   186     -19.896  24.152 -15.335  1.00 60.07           O  
ATOM   1337  CB  ASN   186     -22.869  23.964 -16.805  1.00 60.07           C  
ATOM   1338  CG  ASN   186     -23.917  22.902 -16.535  1.00 60.07           C  
ATOM   1339  OD1 ASN   186     -24.243  22.613 -15.381  1.00 60.07           O  
ATOM   1340  ND2 ASN   186     -24.452  22.313 -17.599  1.00 60.07           N  
ATOM   1341  N   TRP   187     -21.247  22.548 -14.404  1.00 65.98           N  
ATOM   1342  CA  TRP   187     -20.164  21.596 -14.185  1.00 65.98           C  
ATOM   1343  C   TRP   187     -20.023  20.649 -15.372  1.00 65.98           C  
ATOM   1344  O   TRP   187     -21.023  20.179 -15.921  1.00 65.98           O  
ATOM   1345  CB  TRP   187     -20.403  20.794 -12.902  1.00 65.98           C  
ATOM   1346  CG  TRP   187     -20.269  21.602 -11.646  1.00 65.98           C  
ATOM   1347  CD1 TRP   187     -21.269  22.241 -10.968  1.00 65.98           C  
ATOM   1348  CD2 TRP   187     -19.064  21.860 -10.921  1.00 65.98           C  
ATOM   1349  NE1 TRP   187     -20.758  22.881  -9.863  1.00 65.98           N  
ATOM   1350  CE2 TRP   187     -19.407  22.663  -9.811  1.00 65.98           C  
ATOM   1351  CE3 TRP   187     -17.725  21.489 -11.101  1.00 65.98           C  
ATOM   1352  CZ2 TRP   187     -18.459  23.102  -8.885  1.00 65.98           C  
ATOM   1353  CZ3 TRP   187     -16.782  21.926 -10.178  1.00 65.98           C  
ATOM   1354  CH2 TRP   187     -17.156  22.724  -9.085  1.00 65.98           C  
ATOM   1355  N   ARG   188     -18.776  20.501 -15.796  1.00 65.70           N  
ATOM   1356  CA  ARG   188     -18.511  19.574 -16.891  1.00 65.70           C  
ATOM   1357  C   ARG   188     -17.702  18.374 -16.410  1.00 65.70           C  
ATOM   1358  O   ARG   188     -16.861  18.504 -15.518  1.00 65.70           O  
ATOM   1359  CB  ARG   188     -17.771  20.283 -18.028  1.00 65.70           C  
ATOM   1360  CG  ARG   188     -16.500  20.993 -17.588  1.00 65.70           C  
ATOM   1361  CD  ARG   188     -15.822  21.707 -18.748  1.00 65.70           C  
ATOM   1362  NE  ARG   188     -14.578  22.349 -18.333  1.00 65.70           N  
ATOM   1363  CZ  ARG   188     -14.380  23.663 -18.290  1.00 65.70           C  
ATOM   1364  NH1 ARG   188     -15.347  24.505 -18.637  1.00 65.70           N  
ATOM   1365  NH2 ARG   188     -13.208  24.140 -17.897  1.00 65.70           N  
ATOM   1366  N   VAL   189     -18.017  17.147 -16.871  1.00 63.90           N  
ATOM   1367  CA  VAL   189     -17.337  15.901 -16.529  1.00 63.90           C  
ATOM   1368  C   VAL   189     -16.105  15.725 -17.413  1.00 63.90           C  
ATOM   1369  O   VAL   189     -16.206  15.746 -18.642  1.00 63.90           O  
ATOM   1370  CB  VAL   189     -18.277  14.683 -16.676  1.00 63.90           C  
ATOM   1371  CG1 VAL   189     -17.552  13.393 -16.298  1.00 63.90           C  
ATOM   1372  CG2 VAL   189     -19.528  14.868 -15.818  1.00 63.90           C  
ATOM   1373  N   GLU   190     -15.062  15.652 -16.763  1.00 63.43           N  
ATOM   1374  CA  GLU   190     -13.827  15.388 -17.497  1.00 63.43           C  
ATOM   1375  C   GLU   190     -13.609  13.890 -17.689  1.00 63.43           C  
ATOM   1376  O   GLU   190     -13.253  13.444 -18.782  1.00 63.43           O  
ATOM   1377  CB  GLU   190     -12.629  16.006 -16.772  1.00 63.43           C  
ATOM   1378  CG  GLU   190     -11.389  16.147 -17.644  1.00 63.43           C  
ATOM   1379  CD  GLU   190     -10.289  16.969 -16.993  1.00 63.43           C  
ATOM   1380  OE1 GLU   190      -9.184  17.072 -17.574  1.00 63.43           O  
ATOM   1381  OE2 GLU   190     -10.533  17.514 -15.893  1.00 63.43           O  
ATOM   1382  N   HIS   191     -13.809  13.213 -16.602  1.00 61.09           N  
ATOM   1383  CA  HIS   191     -13.626  11.767 -16.633  1.00 61.09           C  
ATOM   1384  C   HIS   191     -14.666  11.061 -15.769  1.00 61.09           C  
ATOM   1385  O   HIS   191     -15.019  11.549 -14.693  1.00 61.09           O  
ATOM   1386  CB  HIS   191     -12.217  11.395 -16.167  1.00 61.09           C  
ATOM   1387  CG  HIS   191     -11.135  11.889 -17.074  1.00 61.09           C  
ATOM   1388  ND1 HIS   191     -10.102  11.086 -17.506  1.00 61.09           N  
ATOM   1389  CD2 HIS   191     -10.930  13.105 -17.633  1.00 61.09           C  
ATOM   1390  CE1 HIS   191      -9.305  11.789 -18.293  1.00 61.09           C  
ATOM   1391  NE2 HIS   191      -9.785  13.017 -18.387  1.00 61.09           N  
ATOM   1392  N   MET   192     -15.257  10.001 -16.350  1.00 64.23           N  
ATOM   1393  CA  MET   192     -16.176   9.197 -15.551  1.00 64.23           C  
ATOM   1394  C   MET   192     -15.941   7.708 -15.784  1.00 64.23           C  
ATOM   1395  O   MET   192     -15.702   7.283 -16.915  1.00 64.23           O  
ATOM   1396  CB  MET   192     -17.627   9.555 -15.877  1.00 64.23           C  
ATOM   1397  CG  MET   192     -18.116  10.821 -15.192  1.00 64.23           C  
ATOM   1398  SD  MET   192     -19.874  11.189 -15.566  1.00 64.23           S  
ATOM   1399  CE  MET   192     -20.685   9.865 -14.627  1.00 64.23           C  
ATOM   1400  N   PHE   193     -15.888   6.987 -14.692  1.00 63.15           N  
ATOM   1401  CA  PHE   193     -15.795   5.536 -14.795  1.00 63.15           C  
ATOM   1402  C   PHE   193     -16.836   4.862 -13.909  1.00 63.15           C  
ATOM   1403  O   PHE   193     -17.134   5.346 -12.815  1.00 63.15           O  
ATOM   1404  CB  PHE   193     -14.391   5.057 -14.414  1.00 63.15           C  
ATOM   1405  CG  PHE   193     -13.292   5.695 -15.221  1.00 63.15           C  
ATOM   1406  CD1 PHE   193     -12.822   5.091 -16.380  1.00 63.15           C  
ATOM   1407  CD2 PHE   193     -12.729   6.899 -14.819  1.00 63.15           C  
ATOM   1408  CE1 PHE   193     -11.805   5.679 -17.129  1.00 63.15           C  
ATOM   1409  CE2 PHE   193     -11.713   7.493 -15.562  1.00 63.15           C  
ATOM   1410  CZ  PHE   193     -11.251   6.881 -16.716  1.00 63.15           C  
ATOM   1411  N   GLY   194     -17.476   3.914 -14.450  1.00 59.58           N  
ATOM   1412  CA  GLY   194     -18.450   3.121 -13.718  1.00 59.58           C  
ATOM   1413  C   GLY   194     -19.711   2.840 -14.514  1.00 59.58           C  
ATOM   1414  O   GLY   194     -19.723   2.984 -15.738  1.00 59.58           O  
ATOM   1415  N   ARG   195     -20.665   2.223 -13.978  1.00 59.45           N  
ATOM   1416  CA  ARG   195     -21.877   1.910 -14.728  1.00 59.45           C  
ATOM   1417  C   ARG   195     -22.737   3.155 -14.922  1.00 59.45           C  
ATOM   1418  O   ARG   195     -23.297   3.685 -13.961  1.00 59.45           O  
ATOM   1419  CB  ARG   195     -22.684   0.822 -14.017  1.00 59.45           C  
ATOM   1420  CG  ARG   195     -23.776   0.204 -14.877  1.00 59.45           C  
ATOM   1421  CD  ARG   195     -24.371  -1.037 -14.226  1.00 59.45           C  
ATOM   1422  NE  ARG   195     -25.616  -1.441 -14.875  1.00 59.45           N  
ATOM   1423  CZ  ARG   195     -26.245  -2.593 -14.658  1.00 59.45           C  
ATOM   1424  NH1 ARG   195     -25.755  -3.481 -13.800  1.00 59.45           N  
ATOM   1425  NH2 ARG   195     -27.372  -2.859 -15.303  1.00 59.45           N  
ATOM   1426  N   ILE   196     -22.887   3.525 -16.117  1.00 58.07           N  
ATOM   1427  CA  ILE   196     -23.618   4.693 -16.597  1.00 58.07           C  
ATOM   1428  C   ILE   196     -24.599   4.274 -17.689  1.00 58.07           C  
ATOM   1429  O   ILE   196     -24.255   3.486 -18.573  1.00 58.07           O  
ATOM   1430  CB  ILE   196     -22.659   5.782 -17.127  1.00 58.07           C  
ATOM   1431  CG1 ILE   196     -21.564   6.077 -16.095  1.00 58.07           C  
ATOM   1432  CG2 ILE   196     -23.432   7.055 -17.484  1.00 58.07           C  
ATOM   1433  CD1 ILE   196     -20.380   6.853 -16.654  1.00 58.07           C  
ATOM   1434  N   ASN   197     -25.893   4.518 -17.476  1.00 59.93           N  
ATOM   1435  CA  ASN   197     -26.848   4.166 -18.521  1.00 59.93           C  
ATOM   1436  C   ASN   197     -26.768   5.132 -19.700  1.00 59.93           C  
ATOM   1437  O   ASN   197     -26.685   6.346 -19.509  1.00 59.93           O  
ATOM   1438  CB  ASN   197     -28.270   4.131 -17.959  1.00 59.93           C  
ATOM   1439  CG  ASN   197     -28.524   2.917 -17.088  1.00 59.93           C  
ATOM   1440  OD1 ASN   197     -27.751   1.956 -17.101  1.00 59.93           O  
ATOM   1441  ND2 ASN   197     -29.609   2.952 -16.323  1.00 59.93           N  
ATOM   1442  N   ASN   198     -26.876   4.530 -20.951  1.00 46.04           N  
ATOM   1443  CA  ASN   198     -27.275   4.921 -22.299  1.00 46.04           C  
ATOM   1444  C   ASN   198     -26.530   6.169 -22.764  1.00 46.04           C  
ATOM   1445  O   ASN   198     -27.041   6.931 -23.587  1.00 46.04           O  
ATOM   1446  CB  ASN   198     -28.787   5.148 -22.366  1.00 46.04           C  
ATOM   1447  CG  ASN   198     -29.540   3.926 -22.852  1.00 46.04           C  
ATOM   1448  OD1 ASN   198     -28.955   3.015 -23.443  1.00 46.04           O  
ATOM   1449  ND2 ASN   198     -30.845   3.897 -22.605  1.00 46.04           N  
ATOM   1450  N   THR   199     -25.321   6.424 -22.462  1.00 46.78           N  
ATOM   1451  CA  THR   199     -24.897   7.619 -23.183  1.00 46.78           C  
ATOM   1452  C   THR   199     -23.414   7.540 -23.535  1.00 46.78           C  
ATOM   1453  O   THR   199     -22.648   6.843 -22.866  1.00 46.78           O  
ATOM   1454  CB  THR   199     -25.165   8.892 -22.360  1.00 46.78           C  
ATOM   1455  OG1 THR   199     -25.522   8.523 -21.022  1.00 46.78           O  
ATOM   1456  CG2 THR   199     -26.299   9.712 -22.968  1.00 46.78           C  
ATOM   1457  N   ASN   200     -23.088   7.672 -24.730  1.00 45.41           N  
ATOM   1458  CA  ASN   200     -21.801   8.059 -25.298  1.00 45.41           C  
ATOM   1459  C   ASN   200     -21.322   9.397 -24.741  1.00 45.41           C  
ATOM   1460  O   ASN   200     -22.038  10.397 -24.816  1.00 45.41           O  
ATOM   1461  CB  ASN   200     -21.884   8.118 -26.824  1.00 45.41           C  
ATOM   1462  CG  ASN   200     -21.768   6.751 -27.469  1.00 45.41           C  
ATOM   1463  OD1 ASN   200     -21.315   5.792 -26.841  1.00 45.41           O  
ATOM   1464  ND2 ASN   200     -22.177   6.653 -28.728  1.00 45.41           N  
ATOM   1465  N   PHE   201     -20.436   9.318 -23.830  1.00 45.87           N  
ATOM   1466  CA  PHE   201     -19.897  10.551 -23.267  1.00 45.87           C  
ATOM   1467  C   PHE   201     -18.620  10.962 -23.989  1.00 45.87           C  
ATOM   1468  O   PHE   201     -17.798  10.114 -24.342  1.00 45.87           O  
ATOM   1469  CB  PHE   201     -19.622  10.383 -21.769  1.00 45.87           C  
ATOM   1470  CG  PHE   201     -20.047  11.564 -20.938  1.00 45.87           C  
ATOM   1471  CD1 PHE   201     -19.163  12.606 -20.683  1.00 45.87           C  
ATOM   1472  CD2 PHE   201     -21.330  11.632 -20.413  1.00 45.87           C  
ATOM   1473  CE1 PHE   201     -19.554  13.700 -19.914  1.00 45.87           C  
ATOM   1474  CE2 PHE   201     -21.728  12.723 -19.644  1.00 45.87           C  
ATOM   1475  CZ  PHE   201     -20.838  13.755 -19.395  1.00 45.87           C  
ATOM   1476  N   THR   202     -18.601  12.106 -24.502  1.00 40.75           N  
ATOM   1477  CA  THR   202     -17.339  12.630 -25.012  1.00 40.75           C  
ATOM   1478  C   THR   202     -16.766  13.678 -24.062  1.00 40.75           C  
ATOM   1479  O   THR   202     -17.493  14.548 -23.578  1.00 40.75           O  
ATOM   1480  CB  THR   202     -17.514  13.243 -26.413  1.00 40.75           C  
ATOM   1481  OG1 THR   202     -18.284  12.350 -27.227  1.00 40.75           O  
ATOM   1482  CG2 THR   202     -16.163  13.484 -27.080  1.00 40.75           C  
ATOM   1483  N   CYS   203     -15.779  13.208 -23.441  1.00 36.92           N  
ATOM   1484  CA  CYS   203     -15.041  14.104 -22.558  1.00 36.92           C  
ATOM   1485  C   CYS   203     -14.410  15.247 -23.345  1.00 36.92           C  
ATOM   1486  O   CYS   203     -14.144  15.110 -24.540  1.00 36.92           O  
ATOM   1487  CB  CYS   203     -13.959  13.338 -21.798  1.00 36.92           C  
ATOM   1488  SG  CYS   203     -14.324  11.582 -21.585  1.00 36.92           S  
ATOM   1489  N   TRP   204     -14.839  16.406 -22.977  1.00 40.19           N  
ATOM   1490  CA  TRP   204     -13.984  17.425 -23.578  1.00 40.19           C  
ATOM   1491  C   TRP   204     -13.213  18.190 -22.507  1.00 40.19           C  
ATOM   1492  O   TRP   204     -13.691  18.344 -21.380  1.00 40.19           O  
ATOM   1493  CB  TRP   204     -14.816  18.397 -24.418  1.00 40.19           C  
ATOM   1494  CG  TRP   204     -15.836  19.164 -23.631  1.00 40.19           C  
ATOM   1495  CD1 TRP   204     -15.661  20.367 -23.006  1.00 40.19           C  
ATOM   1496  CD2 TRP   204     -17.190  18.776 -23.381  1.00 40.19           C  
ATOM   1497  NE1 TRP   204     -16.825  20.751 -22.382  1.00 40.19           N  
ATOM   1498  CE2 TRP   204     -17.779  19.793 -22.597  1.00 40.19           C  
ATOM   1499  CE3 TRP   204     -17.965  17.666 -23.745  1.00 40.19           C  
ATOM   1500  CZ2 TRP   204     -19.108  19.732 -22.170  1.00 40.19           C  
ATOM   1501  CZ3 TRP   204     -19.287  17.607 -23.319  1.00 40.19           C  
ATOM   1502  CH2 TRP   204     -19.842  18.635 -22.540  1.00 40.19           C  
TER    1503      TRP   204                                                       
END   
