# Supplementary material for: The transformative power of transformers in protein structure prediction
Source: Proc Natl Acad Sci U S A. 2023 Jul 31;120(32):e2303499120. doi: 10.1073/pnas.2303499120 (PMC10410766; doi:10.1073/pnas.2303499120)
Supplement: Supplementary file 2 — Dataset S01 (GZ) [file pnas.2303499120.sd01.gz › SI_Data/predicted_structures/OmegaFold/T1106s2.pdb]

ATOM      1  N   MET     1      31.178   1.013 -10.161  1.00 33.87           N  
ATOM      2  CA  MET     1      30.395   0.538  -9.024  1.00 33.87           C  
ATOM      3  C   MET     1      29.478   1.638  -8.498  1.00 33.87           C  
ATOM      4  O   MET     1      29.869   2.412  -7.622  1.00 33.87           O  
ATOM      5  CB  MET     1      31.314   0.045  -7.905  1.00 33.87           C  
ATOM      6  CG  MET     1      30.775  -1.163  -7.156  1.00 33.87           C  
ATOM      7  SD  MET     1      32.028  -1.922  -6.050  1.00 33.87           S  
ATOM      8  CE  MET     1      31.001  -3.154  -5.202  1.00 33.87           C  
ATOM      9  N   ASN     2      28.358   1.965  -9.230  1.00 51.60           N  
ATOM     10  CA  ASN     2      27.386   2.904  -8.680  1.00 51.60           C  
ATOM     11  C   ASN     2      25.985   2.301  -8.638  1.00 51.60           C  
ATOM     12  O   ASN     2      25.100   2.822  -7.957  1.00 51.60           O  
ATOM     13  CB  ASN     2      27.380   4.205  -9.486  1.00 51.60           C  
ATOM     14  CG  ASN     2      27.955   5.374  -8.712  1.00 51.60           C  
ATOM     15  OD1 ASN     2      28.281   5.251  -7.528  1.00 51.60           O  
ATOM     16  ND2 ASN     2      28.084   6.518  -9.374  1.00 51.60           N  
ATOM     17  N   ILE     3      25.765   1.182  -9.310  1.00 48.83           N  
ATOM     18  CA  ILE     3      24.427   0.612  -9.199  1.00 48.83           C  
ATOM     19  C   ILE     3      24.282  -0.107  -7.859  1.00 48.83           C  
ATOM     20  O   ILE     3      23.189  -0.158  -7.290  1.00 48.83           O  
ATOM     21  CB  ILE     3      24.127  -0.358 -10.363  1.00 48.83           C  
ATOM     22  CG1 ILE     3      24.346   0.340 -11.710  1.00 48.83           C  
ATOM     23  CG2 ILE     3      22.700  -0.906 -10.256  1.00 48.83           C  
ATOM     24  CD1 ILE     3      24.337  -0.603 -12.905  1.00 48.83           C  
ATOM     25  N   THR     4      25.248  -0.380  -7.078  1.00 61.39           N  
ATOM     26  CA  THR     4      25.209  -1.400  -6.037  1.00 61.39           C  
ATOM     27  C   THR     4      24.808  -0.790  -4.697  1.00 61.39           C  
ATOM     28  O   THR     4      24.041  -1.390  -3.941  1.00 61.39           O  
ATOM     29  CB  THR     4      26.571  -2.106  -5.895  1.00 61.39           C  
ATOM     30  OG1 THR     4      27.588  -1.126  -5.657  1.00 61.39           O  
ATOM     31  CG2 THR     4      26.919  -2.887  -7.158  1.00 61.39           C  
ATOM     32  N   LEU     5      25.036   0.542  -4.489  1.00 62.96           N  
ATOM     33  CA  LEU     5      24.765   0.961  -3.118  1.00 62.96           C  
ATOM     34  C   LEU     5      23.298   1.340  -2.945  1.00 62.96           C  
ATOM     35  O   LEU     5      22.703   1.072  -1.899  1.00 62.96           O  
ATOM     36  CB  LEU     5      25.658   2.144  -2.733  1.00 62.96           C  
ATOM     37  CG  LEU     5      27.139   1.831  -2.511  1.00 62.96           C  
ATOM     38  CD1 LEU     5      27.941   3.122  -2.390  1.00 62.96           C  
ATOM     39  CD2 LEU     5      27.322   0.963  -1.270  1.00 62.96           C  
ATOM     40  N   THR     6      22.736   1.705  -4.085  1.00 85.07           N  
ATOM     41  CA  THR     6      21.350   2.150  -3.990  1.00 85.07           C  
ATOM     42  C   THR     6      20.403   0.956  -3.906  1.00 85.07           C  
ATOM     43  O   THR     6      19.478   0.947  -3.091  1.00 85.07           O  
ATOM     44  CB  THR     6      20.963   3.033  -5.191  1.00 85.07           C  
ATOM     45  OG1 THR     6      21.269   2.338  -6.406  1.00 85.07           O  
ATOM     46  CG2 THR     6      21.723   4.355  -5.170  1.00 85.07           C  
ATOM     47  N   LYS     7      20.895  -0.123  -4.682  1.00 90.49           N  
ATOM     48  CA  LYS     7      19.979  -1.257  -4.604  1.00 90.49           C  
ATOM     49  C   LYS     7      20.039  -1.919  -3.230  1.00 90.49           C  
ATOM     50  O   LYS     7      19.004  -2.251  -2.649  1.00 90.49           O  
ATOM     51  CB  LYS     7      20.299  -2.282  -5.693  1.00 90.49           C  
ATOM     52  CG  LYS     7      19.296  -3.423  -5.784  1.00 90.49           C  
ATOM     53  CD  LYS     7      19.624  -4.365  -6.935  1.00 90.49           C  
ATOM     54  CE  LYS     7      18.655  -5.539  -6.991  1.00 90.49           C  
ATOM     55  NZ  LYS     7      18.971  -6.465  -8.120  1.00 90.49           N  
ATOM     56  N   ARG     8      21.282  -2.146  -2.744  1.00 93.34           N  
ATOM     57  CA  ARG     8      21.435  -2.747  -1.423  1.00 93.34           C  
ATOM     58  C   ARG     8      20.760  -1.896  -0.353  1.00 93.34           C  
ATOM     59  O   ARG     8      20.122  -2.426   0.559  1.00 93.34           O  
ATOM     60  CB  ARG     8      22.915  -2.937  -1.086  1.00 93.34           C  
ATOM     61  CG  ARG     8      23.160  -3.683   0.216  1.00 93.34           C  
ATOM     62  CD  ARG     8      24.628  -4.044   0.392  1.00 93.34           C  
ATOM     63  NE  ARG     8      24.854  -4.801   1.620  1.00 93.34           N  
ATOM     64  CZ  ARG     8      26.039  -5.246   2.029  1.00 93.34           C  
ATOM     65  NH1 ARG     8      27.133  -5.019   1.312  1.00 93.34           N  
ATOM     66  NH2 ARG     8      26.130  -5.924   3.164  1.00 93.34           N  
ATOM     67  N   GLN     9      20.899  -0.596  -0.451  1.00 94.45           N  
ATOM     68  CA  GLN     9      20.244   0.301   0.495  1.00 94.45           C  
ATOM     69  C   GLN     9      18.728   0.129   0.456  1.00 94.45           C  
ATOM     70  O   GLN     9      18.079   0.057   1.502  1.00 94.45           O  
ATOM     71  CB  GLN     9      20.615   1.756   0.202  1.00 94.45           C  
ATOM     72  CG  GLN     9      22.056   2.105   0.548  1.00 94.45           C  
ATOM     73  CD  GLN     9      22.426   3.524   0.160  1.00 94.45           C  
ATOM     74  OE1 GLN     9      21.895   4.075  -0.810  1.00 94.45           O  
ATOM     75  NE2 GLN     9      23.340   4.125   0.912  1.00 94.45           N  
ATOM     76  N   GLN    10      18.215  -0.009  -0.732  1.00 96.41           N  
ATOM     77  CA  GLN    10      16.775  -0.181  -0.897  1.00 96.41           C  
ATOM     78  C   GLN    10      16.300  -1.481  -0.254  1.00 96.41           C  
ATOM     79  O   GLN    10      15.282  -1.500   0.442  1.00 96.41           O  
ATOM     80  CB  GLN    10      16.398  -0.159  -2.379  1.00 96.41           C  
ATOM     81  CG  GLN    10      16.623   1.188  -3.051  1.00 96.41           C  
ATOM     82  CD  GLN    10      16.261   1.177  -4.524  1.00 96.41           C  
ATOM     83  OE1 GLN    10      15.220   0.641  -4.918  1.00 96.41           O  
ATOM     84  NE2 GLN    10      17.118   1.767  -5.350  1.00 96.41           N  
ATOM     85  N   GLU    11      17.093  -2.490  -0.523  1.00 96.45           N  
ATOM     86  CA  GLU    11      16.718  -3.780   0.046  1.00 96.45           C  
ATOM     87  C   GLU    11      16.749  -3.741   1.571  1.00 96.45           C  
ATOM     88  O   GLU    11      15.862  -4.288   2.230  1.00 96.45           O  
ATOM     89  CB  GLU    11      17.642  -4.886  -0.471  1.00 96.45           C  
ATOM     90  CG  GLU    11      17.416  -5.243  -1.933  1.00 96.45           C  
ATOM     91  CD  GLU    11      18.464  -6.195  -2.487  1.00 96.45           C  
ATOM     92  OE1 GLU    11      18.311  -6.663  -3.638  1.00 96.45           O  
ATOM     93  OE2 GLU    11      19.446  -6.475  -1.764  1.00 96.45           O  
ATOM     94  N   PHE    12      17.764  -3.110   2.046  1.00 96.72           N  
ATOM     95  CA  PHE    12      17.894  -2.971   3.491  1.00 96.72           C  
ATOM     96  C   PHE    12      16.718  -2.192   4.068  1.00 96.72           C  
ATOM     97  O   PHE    12      16.119  -2.608   5.062  1.00 96.72           O  
ATOM     98  CB  PHE    12      19.211  -2.274   3.848  1.00 96.72           C  
ATOM     99  CG  PHE    12      19.388  -2.030   5.323  1.00 96.72           C  
ATOM    100  CD1 PHE    12      19.104  -0.787   5.874  1.00 96.72           C  
ATOM    101  CD2 PHE    12      19.839  -3.044   6.157  1.00 96.72           C  
ATOM    102  CE1 PHE    12      19.266  -0.558   7.239  1.00 96.72           C  
ATOM    103  CE2 PHE    12      20.005  -2.822   7.521  1.00 96.72           C  
ATOM    104  CZ  PHE    12      19.719  -1.579   8.060  1.00 96.72           C  
ATOM    105  N   LEU    13      16.328  -1.102   3.507  1.00 97.72           N  
ATOM    106  CA  LEU    13      15.239  -0.261   3.992  1.00 97.72           C  
ATOM    107  C   LEU    13      13.907  -1.000   3.916  1.00 97.72           C  
ATOM    108  O   LEU    13      13.110  -0.951   4.856  1.00 97.72           O  
ATOM    109  CB  LEU    13      15.162   1.037   3.185  1.00 97.72           C  
ATOM    110  CG  LEU    13      16.287   2.047   3.417  1.00 97.72           C  
ATOM    111  CD1 LEU    13      16.252   3.135   2.348  1.00 97.72           C  
ATOM    112  CD2 LEU    13      16.179   2.656   4.811  1.00 97.72           C  
ATOM    113  N   LEU    14      13.718  -1.730   2.790  1.00 97.91           N  
ATOM    114  CA  LEU    14      12.472  -2.476   2.658  1.00 97.91           C  
ATOM    115  C   LEU    14      12.370  -3.557   3.729  1.00 97.91           C  
ATOM    116  O   LEU    14      11.342  -3.677   4.400  1.00 97.91           O  
ATOM    117  CB  LEU    14      12.370  -3.108   1.267  1.00 97.91           C  
ATOM    118  CG  LEU    14      11.154  -4.002   1.016  1.00 97.91           C  
ATOM    119  CD1 LEU    14       9.866  -3.209   1.205  1.00 97.91           C  
ATOM    120  CD2 LEU    14      11.216  -4.608  -0.382  1.00 97.91           C  
ATOM    121  N   LEU    15      13.465  -4.354   3.868  1.00 98.07           N  
ATOM    122  CA  LEU    15      13.458  -5.441   4.840  1.00 98.07           C  
ATOM    123  C   LEU    15      13.201  -4.912   6.247  1.00 98.07           C  
ATOM    124  O   LEU    15      12.351  -5.438   6.968  1.00 98.07           O  
ATOM    125  CB  LEU    15      14.786  -6.202   4.803  1.00 98.07           C  
ATOM    126  CG  LEU    15      14.945  -7.339   5.814  1.00 98.07           C  
ATOM    127  CD1 LEU    15      13.887  -8.411   5.576  1.00 98.07           C  
ATOM    128  CD2 LEU    15      16.346  -7.935   5.732  1.00 98.07           C  
ATOM    129  N   ASN    16      13.869  -3.856   6.623  1.00 98.14           N  
ATOM    130  CA  ASN    16      13.721  -3.335   7.978  1.00 98.14           C  
ATOM    131  C   ASN    16      12.356  -2.685   8.183  1.00 98.14           C  
ATOM    132  O   ASN    16      11.776  -2.777   9.265  1.00 98.14           O  
ATOM    133  CB  ASN    16      14.838  -2.338   8.294  1.00 98.14           C  
ATOM    134  CG  ASN    16      16.132  -3.018   8.693  1.00 98.14           C  
ATOM    135  OD1 ASN    16      16.192  -3.723   9.704  1.00 98.14           O  
ATOM    136  ND2 ASN    16      17.178  -2.813   7.902  1.00 98.14           N  
ATOM    137  N   GLY    17      11.878  -1.993   7.167  1.00 98.06           N  
ATOM    138  CA  GLY    17      10.519  -1.480   7.250  1.00 98.06           C  
ATOM    139  C   GLY    17       9.484  -2.567   7.469  1.00 98.06           C  
ATOM    140  O   GLY    17       8.622  -2.445   8.342  1.00 98.06           O  
ATOM    141  N   TRP    18       9.667  -3.592   6.762  1.00 97.58           N  
ATOM    142  CA  TRP    18       8.758  -4.726   6.887  1.00 97.58           C  
ATOM    143  C   TRP    18       8.866  -5.361   8.269  1.00 97.58           C  
ATOM    144  O   TRP    18       7.852  -5.676   8.896  1.00 97.58           O  
ATOM    145  CB  TRP    18       9.049  -5.771   5.807  1.00 97.58           C  
ATOM    146  CG  TRP    18       8.322  -7.068   6.002  1.00 97.58           C  
ATOM    147  CD1 TRP    18       7.029  -7.348   5.660  1.00 97.58           C  
ATOM    148  CD2 TRP    18       8.848  -8.261   6.592  1.00 97.58           C  
ATOM    149  NE1 TRP    18       6.718  -8.644   6.001  1.00 97.58           N  
ATOM    150  CE2 TRP    18       7.816  -9.226   6.574  1.00 97.58           C  
ATOM    151  CE3 TRP    18      10.093  -8.609   7.135  1.00 97.58           C  
ATOM    152  CZ2 TRP    18       7.992 -10.517   7.078  1.00 97.58           C  
ATOM    153  CZ3 TRP    18      10.266  -9.894   7.636  1.00 97.58           C  
ATOM    154  CH2 TRP    18       9.220 -10.831   7.603  1.00 97.58           C  
ATOM    155  N   LEU    19      10.051  -5.487   8.821  1.00 98.30           N  
ATOM    156  CA  LEU    19      10.234  -6.084  10.139  1.00 98.30           C  
ATOM    157  C   LEU    19       9.572  -5.234  11.218  1.00 98.30           C  
ATOM    158  O   LEU    19       8.925  -5.765  12.123  1.00 98.30           O  
ATOM    159  CB  LEU    19      11.724  -6.253  10.449  1.00 98.30           C  
ATOM    160  CG  LEU    19      12.443  -7.392   9.724  1.00 98.30           C  
ATOM    161  CD1 LEU    19      13.943  -7.324   9.987  1.00 98.30           C  
ATOM    162  CD2 LEU    19      11.879  -8.741  10.157  1.00 98.30           C  
ATOM    163  N   GLN    20       9.695  -3.911  11.080  1.00 98.07           N  
ATOM    164  CA  GLN    20       9.049  -3.017  12.036  1.00 98.07           C  
ATOM    165  C   GLN    20       7.533  -3.192  12.015  1.00 98.07           C  
ATOM    166  O   GLN    20       6.889  -3.195  13.066  1.00 98.07           O  
ATOM    167  CB  GLN    20       9.414  -1.562  11.741  1.00 98.07           C  
ATOM    168  CG  GLN    20      10.874  -1.226  12.016  1.00 98.07           C  
ATOM    169  CD  GLN    20      11.254  -1.407  13.473  1.00 98.07           C  
ATOM    170  OE1 GLN    20      10.477  -1.079  14.376  1.00 98.07           O  
ATOM    171  NE2 GLN    20      12.452  -1.929  13.714  1.00 98.07           N  
ATOM    172  N   LEU    21       7.072  -3.349  10.774  1.00 96.83           N  
ATOM    173  CA  LEU    21       5.632  -3.541  10.645  1.00 96.83           C  
ATOM    174  C   LEU    21       5.192  -4.831  11.328  1.00 96.83           C  
ATOM    175  O   LEU    21       4.191  -4.848  12.048  1.00 96.83           O  
ATOM    176  CB  LEU    21       5.225  -3.567   9.169  1.00 96.83           C  
ATOM    177  CG  LEU    21       3.726  -3.659   8.881  1.00 96.83           C  
ATOM    178  CD1 LEU    21       2.990  -2.487   9.524  1.00 96.83           C  
ATOM    179  CD2 LEU    21       3.471  -3.696   7.377  1.00 96.83           C  
ATOM    180  N   GLN    22       6.000  -5.854  11.206  1.00 96.81           N  
ATOM    181  CA  GLN    22       5.646  -7.149  11.777  1.00 96.81           C  
ATOM    182  C   GLN    22       5.695  -7.110  13.302  1.00 96.81           C  
ATOM    183  O   GLN    22       4.972  -7.852  13.971  1.00 96.81           O  
ATOM    184  CB  GLN    22       6.578  -8.241  11.250  1.00 96.81           C  
ATOM    185  CG  GLN    22       6.360  -8.579   9.781  1.00 96.81           C  
ATOM    186  CD  GLN    22       4.939  -9.020   9.484  1.00 96.81           C  
ATOM    187  OE1 GLN    22       4.363  -9.833  10.212  1.00 96.81           O  
ATOM    188  NE2 GLN    22       4.365  -8.487   8.410  1.00 96.81           N  
ATOM    189  N   CYS    23       6.488  -6.228  13.799  1.00 97.17           N  
ATOM    190  CA  CYS    23       6.629  -6.110  15.246  1.00 97.17           C  
ATOM    191  C   CYS    23       5.607  -5.134  15.815  1.00 97.17           C  
ATOM    192  O   CYS    23       5.618  -4.845  17.013  1.00 97.17           O  
ATOM    193  CB  CYS    23       8.041  -5.654  15.611  1.00 97.17           C  
ATOM    194  SG  CYS    23       9.318  -6.879  15.247  1.00 97.17           S  
ATOM    195  N   GLY    24       4.775  -4.570  14.899  1.00 96.16           N  
ATOM    196  CA  GLY    24       3.695  -3.691  15.317  1.00 96.16           C  
ATOM    197  C   GLY    24       4.120  -2.240  15.440  1.00 96.16           C  
ATOM    198  O   GLY    24       3.424  -1.434  16.061  1.00 96.16           O  
ATOM    199  N   HIS    25       5.326  -2.019  15.003  1.00 96.66           N  
ATOM    200  CA  HIS    25       5.835  -0.653  15.038  1.00 96.66           C  
ATOM    201  C   HIS    25       5.572   0.067  13.719  1.00 96.66           C  
ATOM    202  O   HIS    25       6.508   0.381  12.981  1.00 96.66           O  
ATOM    203  CB  HIS    25       7.333  -0.647  15.348  1.00 96.66           C  
ATOM    204  CG  HIS    25       7.687  -1.370  16.609  1.00 96.66           C  
ATOM    205  ND1 HIS    25       8.805  -2.167  16.721  1.00 96.66           N  
ATOM    206  CD2 HIS    25       7.070  -1.411  17.813  1.00 96.66           C  
ATOM    207  CE1 HIS    25       8.860  -2.670  17.942  1.00 96.66           C  
ATOM    208  NE2 HIS    25       7.818  -2.227  18.625  1.00 96.66           N  
ATOM    209  N   ALA    26       4.343   0.383  13.532  1.00 97.24           N  
ATOM    210  CA  ALA    26       3.908   0.924  12.246  1.00 97.24           C  
ATOM    211  C   ALA    26       4.559   2.277  11.972  1.00 97.24           C  
ATOM    212  O   ALA    26       4.943   2.570  10.838  1.00 97.24           O  
ATOM    213  CB  ALA    26       2.387   1.051  12.209  1.00 97.24           C  
ATOM    214  N   GLU    27       4.706   3.094  12.989  1.00 96.84           N  
ATOM    215  CA  GLU    27       5.304   4.415  12.818  1.00 96.84           C  
ATOM    216  C   GLU    27       6.758   4.308  12.367  1.00 96.84           C  
ATOM    217  O   GLU    27       7.180   5.010  11.446  1.00 96.84           O  
ATOM    218  CB  GLU    27       5.214   5.218  14.118  1.00 96.84           C  
ATOM    219  CG  GLU    27       5.621   6.677  13.969  1.00 96.84           C  
ATOM    220  CD  GLU    27       5.386   7.497  15.227  1.00 96.84           C  
ATOM    221  OE1 GLU    27       5.629   8.725  15.206  1.00 96.84           O  
ATOM    222  OE2 GLU    27       4.957   6.906  16.244  1.00 96.84           O  
ATOM    223  N   ARG    28       7.466   3.414  12.982  1.00 97.50           N  
ATOM    224  CA  ARG    28       8.857   3.189  12.600  1.00 97.50           C  
ATOM    225  C   ARG    28       8.952   2.635  11.183  1.00 97.50           C  
ATOM    226  O   ARG    28       9.843   3.016  10.420  1.00 97.50           O  
ATOM    227  CB  ARG    28       9.537   2.234  13.583  1.00 97.50           C  
ATOM    228  CG  ARG    28       9.797   2.842  14.952  1.00 97.50           C  
ATOM    229  CD  ARG    28      10.520   1.869  15.873  1.00 97.50           C  
ATOM    230  NE  ARG    28      10.661   2.408  17.223  1.00 97.50           N  
ATOM    231  CZ  ARG    28      11.128   1.728  18.266  1.00 97.50           C  
ATOM    232  NH1 ARG    28      11.512   0.463  18.134  1.00 97.50           N  
ATOM    233  NH2 ARG    28      11.214   2.316  19.451  1.00 97.50           N  
ATOM    234  N   ALA    29       8.056   1.789  10.892  1.00 98.35           N  
ATOM    235  CA  ALA    29       8.006   1.268   9.529  1.00 98.35           C  
ATOM    236  C   ALA    29       7.843   2.398   8.515  1.00 98.35           C  
ATOM    237  O   ALA    29       8.536   2.430   7.495  1.00 98.35           O  
ATOM    238  CB  ALA    29       6.869   0.260   9.385  1.00 98.35           C  
ATOM    239  N   CYS    30       7.014   3.386   8.815  1.00 97.54           N  
ATOM    240  CA  CYS    30       6.769   4.492   7.895  1.00 97.54           C  
ATOM    241  C   CYS    30       8.033   5.318   7.688  1.00 97.54           C  
ATOM    242  O   CYS    30       8.317   5.756   6.572  1.00 97.54           O  
ATOM    243  CB  CYS    30       5.645   5.385   8.419  1.00 97.54           C  
ATOM    244  SG  CYS    30       3.991   4.732   8.106  1.00 97.54           S  
ATOM    245  N   ILE    31       8.808   5.504   8.751  1.00 97.66           N  
ATOM    246  CA  ILE    31      10.034   6.290   8.659  1.00 97.66           C  
ATOM    247  C   ILE    31      11.005   5.620   7.690  1.00 97.66           C  
ATOM    248  O   ILE    31      11.526   6.266   6.778  1.00 97.66           O  
ATOM    249  CB  ILE    31      10.696   6.467  10.044  1.00 97.66           C  
ATOM    250  CG1 ILE    31       9.830   7.361  10.940  1.00 97.66           C  
ATOM    251  CG2 ILE    31      12.108   7.043   9.897  1.00 97.66           C  
ATOM    252  CD1 ILE    31      10.257   7.373  12.401  1.00 97.66           C  
ATOM    253  N   LEU    32      11.155   4.312   7.796  1.00 98.11           N  
ATOM    254  CA  LEU    32      12.085   3.573   6.949  1.00 98.11           C  
ATOM    255  C   LEU    32      11.596   3.540   5.505  1.00 98.11           C  
ATOM    256  O   LEU    32      12.376   3.763   4.576  1.00 98.11           O  
ATOM    257  CB  LEU    32      12.266   2.145   7.471  1.00 98.11           C  
ATOM    258  CG  LEU    32      12.960   2.001   8.826  1.00 98.11           C  
ATOM    259  CD1 LEU    32      12.809   0.577   9.350  1.00 98.11           C  
ATOM    260  CD2 LEU    32      14.432   2.383   8.717  1.00 98.11           C  
ATOM    261  N   LEU    33      10.323   3.410   5.341  1.00 98.19           N  
ATOM    262  CA  LEU    33       9.778   3.291   3.993  1.00 98.19           C  
ATOM    263  C   LEU    33       9.764   4.645   3.292  1.00 98.19           C  
ATOM    264  O   LEU    33       9.909   4.717   2.069  1.00 98.19           O  
ATOM    265  CB  LEU    33       8.361   2.712   4.037  1.00 98.19           C  
ATOM    266  CG  LEU    33       8.239   1.254   4.485  1.00 98.19           C  
ATOM    267  CD1 LEU    33       6.803   0.945   4.896  1.00 98.19           C  
ATOM    268  CD2 LEU    33       8.698   0.313   3.376  1.00 98.19           C  
ATOM    269  N   ASP    34       9.634   5.728   4.090  1.00 97.23           N  
ATOM    270  CA  ASP    34       9.761   7.059   3.503  1.00 97.23           C  
ATOM    271  C   ASP    34      11.170   7.289   2.963  1.00 97.23           C  
ATOM    272  O   ASP    34      11.343   7.893   1.902  1.00 97.23           O  
ATOM    273  CB  ASP    34       9.410   8.135   4.533  1.00 97.23           C  
ATOM    274  CG  ASP    34       7.919   8.227   4.810  1.00 97.23           C  
ATOM    275  OD1 ASP    34       7.117   7.686   4.018  1.00 97.23           O  
ATOM    276  OD2 ASP    34       7.544   8.849   5.827  1.00 97.23           O  
ATOM    277  N   ALA    35      12.124   6.766   3.713  1.00 97.06           N  
ATOM    278  CA  ALA    35      13.499   6.864   3.229  1.00 97.06           C  
ATOM    279  C   ALA    35      13.679   6.089   1.927  1.00 97.06           C  
ATOM    280  O   ALA    35      14.316   6.576   0.990  1.00 97.06           O  
ATOM    281  CB  ALA    35      14.474   6.353   4.288  1.00 97.06           C  
ATOM    282  N   LEU    36      13.079   4.882   1.892  1.00 97.54           N  
ATOM    283  CA  LEU    36      13.134   4.074   0.679  1.00 97.54           C  
ATOM    284  C   LEU    36      12.520   4.822  -0.500  1.00 97.54           C  
ATOM    285  O   LEU    36      13.112   4.880  -1.580  1.00 97.54           O  
ATOM    286  CB  LEU    36      12.408   2.743   0.887  1.00 97.54           C  
ATOM    287  CG  LEU    36      12.222   1.870  -0.355  1.00 97.54           C  
ATOM    288  CD1 LEU    36      13.576   1.505  -0.954  1.00 97.54           C  
ATOM    289  CD2 LEU    36      11.427   0.614  -0.013  1.00 97.54           C  
ATOM    290  N   LEU    37      11.434   5.486  -0.279  1.00 96.52           N  
ATOM    291  CA  LEU    37      10.694   6.095  -1.379  1.00 96.52           C  
ATOM    292  C   LEU    37      11.317   7.427  -1.783  1.00 96.52           C  
ATOM    293  O   LEU    37      11.068   7.925  -2.883  1.00 96.52           O  
ATOM    294  CB  LEU    37       9.228   6.301  -0.989  1.00 96.52           C  
ATOM    295  CG  LEU    37       8.401   5.034  -0.765  1.00 96.52           C  
ATOM    296  CD1 LEU    37       6.975   5.396  -0.362  1.00 96.52           C  
ATOM    297  CD2 LEU    37       8.403   4.166  -2.019  1.00 96.52           C  
ATOM    298  N   THR    38      12.174   8.006  -0.914  1.00 95.87           N  
ATOM    299  CA  THR    38      12.989   9.147  -1.313  1.00 95.87           C  
ATOM    300  C   THR    38      14.034   8.731  -2.345  1.00 95.87           C  
ATOM    301  O   THR    38      14.310   9.473  -3.290  1.00 95.87           O  
ATOM    302  CB  THR    38      13.689   9.786  -0.099  1.00 95.87           C  
ATOM    303  OG1 THR    38      12.699  10.281   0.810  1.00 95.87           O  
ATOM    304  CG2 THR    38      14.591  10.938  -0.527  1.00 95.87           C  
ATOM    305  N   LEU    39      14.513   7.471  -2.206  1.00 94.39           N  
ATOM    306  CA  LEU    39      15.521   6.950  -3.123  1.00 94.39           C  
ATOM    307  C   LEU    39      14.877   6.451  -4.412  1.00 94.39           C  
ATOM    308  O   LEU    39      15.457   6.582  -5.492  1.00 94.39           O  
ATOM    309  CB  LEU    39      16.313   5.819  -2.462  1.00 94.39           C  
ATOM    310  CG  LEU    39      17.170   6.205  -1.256  1.00 94.39           C  
ATOM    311  CD1 LEU    39      17.757   4.959  -0.601  1.00 94.39           C  
ATOM    312  CD2 LEU    39      18.277   7.168  -1.673  1.00 94.39           C  
ATOM    313  N   ASN    40      13.756   5.877  -4.227  1.00 95.72           N  
ATOM    314  CA  ASN    40      13.020   5.265  -5.328  1.00 95.72           C  
ATOM    315  C   ASN    40      11.513   5.423  -5.151  1.00 95.72           C  
ATOM    316  O   ASN    40      10.851   4.538  -4.606  1.00 95.72           O  
ATOM    317  CB  ASN    40      13.387   3.785  -5.462  1.00 95.72           C  
ATOM    318  CG  ASN    40      12.755   3.135  -6.677  1.00 95.72           C  
ATOM    319  OD1 ASN    40      12.011   3.776  -7.424  1.00 95.72           O  
ATOM    320  ND2 ASN    40      13.046   1.856  -6.883  1.00 95.72           N  
ATOM    321  N   PRO    41      10.895   6.477  -5.662  1.00 96.35           N  
ATOM    322  CA  PRO    41       9.481   6.778  -5.424  1.00 96.35           C  
ATOM    323  C   PRO    41       8.545   5.745  -6.046  1.00 96.35           C  
ATOM    324  O   PRO    41       7.385   5.632  -5.638  1.00 96.35           O  
ATOM    325  CB  PRO    41       9.297   8.148  -6.082  1.00 96.35           C  
ATOM    326  CG  PRO    41      10.660   8.760  -6.080  1.00 96.35           C  
ATOM    327  CD  PRO    41      11.675   7.661  -6.213  1.00 96.35           C  
ATOM    328  N   GLU    42       9.022   4.907  -7.047  1.00 96.07           N  
ATOM    329  CA  GLU    42       8.143   3.974  -7.744  1.00 96.07           C  
ATOM    330  C   GLU    42       8.372   2.541  -7.270  1.00 96.07           C  
ATOM    331  O   GLU    42       8.052   1.587  -7.983  1.00 96.07           O  
ATOM    332  CB  GLU    42       8.352   4.066  -9.258  1.00 96.07           C  
ATOM    333  CG  GLU    42       7.902   5.389  -9.861  1.00 96.07           C  
ATOM    334  CD  GLU    42       8.002   5.422 -11.378  1.00 96.07           C  
ATOM    335  OE1 GLU    42       7.618   6.445 -11.989  1.00 96.07           O  
ATOM    336  OE2 GLU    42       8.468   4.417 -11.959  1.00 96.07           O  
ATOM    337  N   HIS    43       9.095   2.414  -6.178  1.00 96.38           N  
ATOM    338  CA  HIS    43       9.309   1.092  -5.602  1.00 96.38           C  
ATOM    339  C   HIS    43       7.992   0.467  -5.153  1.00 96.38           C  
ATOM    340  O   HIS    43       7.494   0.773  -4.067  1.00 96.38           O  
ATOM    341  CB  HIS    43      10.281   1.171  -4.424  1.00 96.38           C  
ATOM    342  CG  HIS    43      10.907  -0.142  -4.073  1.00 96.38           C  
ATOM    343  ND1 HIS    43      10.204  -1.165  -3.474  1.00 96.38           N  
ATOM    344  CD2 HIS    43      12.171  -0.597  -4.242  1.00 96.38           C  
ATOM    345  CE1 HIS    43      11.012  -2.195  -3.287  1.00 96.38           C  
ATOM    346  NE2 HIS    43      12.211  -1.877  -3.745  1.00 96.38           N  
ATOM    347  N   LEU    44       7.359  -0.477  -5.848  1.00 97.35           N  
ATOM    348  CA  LEU    44       5.992  -0.935  -5.628  1.00 97.35           C  
ATOM    349  C   LEU    44       5.878  -1.691  -4.308  1.00 97.35           C  
ATOM    350  O   LEU    44       4.953  -1.452  -3.529  1.00 97.35           O  
ATOM    351  CB  LEU    44       5.533  -1.829  -6.783  1.00 97.35           C  
ATOM    352  CG  LEU    44       5.356  -1.145  -8.140  1.00 97.35           C  
ATOM    353  CD1 LEU    44       4.929  -2.162  -9.194  1.00 97.35           C  
ATOM    354  CD2 LEU    44       4.340  -0.012  -8.040  1.00 97.35           C  
ATOM    355  N   ALA    45       6.902  -2.580  -4.081  1.00 97.19           N  
ATOM    356  CA  ALA    45       6.857  -3.353  -2.843  1.00 97.19           C  
ATOM    357  C   ALA    45       6.933  -2.440  -1.623  1.00 97.19           C  
ATOM    358  O   ALA    45       6.208  -2.639  -0.645  1.00 97.19           O  
ATOM    359  CB  ALA    45       7.991  -4.374  -2.811  1.00 97.19           C  
ATOM    360  N   GLY    46       7.805  -1.389  -1.717  1.00 97.82           N  
ATOM    361  CA  GLY    46       7.903  -0.418  -0.639  1.00 97.82           C  
ATOM    362  C   GLY    46       6.608   0.335  -0.396  1.00 97.82           C  
ATOM    363  O   GLY    46       6.191   0.508   0.751  1.00 97.82           O  
ATOM    364  N   ARG    47       5.909   0.740  -1.404  1.00 98.13           N  
ATOM    365  CA  ARG    47       4.663   1.488  -1.269  1.00 98.13           C  
ATOM    366  C   ARG    47       3.561   0.613  -0.681  1.00 98.13           C  
ATOM    367  O   ARG    47       2.746   1.084   0.116  1.00 98.13           O  
ATOM    368  CB  ARG    47       4.222   2.048  -2.622  1.00 98.13           C  
ATOM    369  CG  ARG    47       4.953   3.317  -3.032  1.00 98.13           C  
ATOM    370  CD  ARG    47       4.324   3.957  -4.262  1.00 98.13           C  
ATOM    371  NE  ARG    47       5.036   5.168  -4.662  1.00 98.13           N  
ATOM    372  CZ  ARG    47       4.708   6.400  -4.284  1.00 98.13           C  
ATOM    373  NH1 ARG    47       3.668   6.610  -3.485  1.00 98.13           N  
ATOM    374  NH2 ARG    47       5.425   7.431  -4.708  1.00 98.13           N  
ATOM    375  N   ARG    48       3.587  -0.677  -1.096  1.00 98.19           N  
ATOM    376  CA  ARG    48       2.578  -1.565  -0.527  1.00 98.19           C  
ATOM    377  C   ARG    48       2.804  -1.764   0.968  1.00 98.19           C  
ATOM    378  O   ARG    48       1.852  -1.761   1.751  1.00 98.19           O  
ATOM    379  CB  ARG    48       2.586  -2.917  -1.244  1.00 98.19           C  
ATOM    380  CG  ARG    48       2.024  -2.869  -2.656  1.00 98.19           C  
ATOM    381  CD  ARG    48       1.955  -4.254  -3.283  1.00 98.19           C  
ATOM    382  NE  ARG    48       1.675  -4.185  -4.714  1.00 98.19           N  
ATOM    383  CZ  ARG    48       2.576  -4.381  -5.673  1.00 98.19           C  
ATOM    384  NH1 ARG    48       3.838  -4.663  -5.371  1.00 98.19           N  
ATOM    385  NH2 ARG    48       2.213  -4.294  -6.944  1.00 98.19           N  
ATOM    386  N   CYS    49       4.109  -1.945   1.282  1.00 98.15           N  
ATOM    387  CA  CYS    49       4.441  -2.070   2.697  1.00 98.15           C  
ATOM    388  C   CYS    49       4.051  -0.811   3.462  1.00 98.15           C  
ATOM    389  O   CYS    49       3.445  -0.892   4.531  1.00 98.15           O  
ATOM    390  CB  CYS    49       5.933  -2.345   2.875  1.00 98.15           C  
ATOM    391  SG  CYS    49       6.380  -2.891   4.538  1.00 98.15           S  
ATOM    392  N   ARG    50       4.329   0.347   2.919  1.00 98.16           N  
ATOM    393  CA  ARG    50       3.952   1.616   3.533  1.00 98.16           C  
ATOM    394  C   ARG    50       2.437   1.733   3.662  1.00 98.16           C  
ATOM    395  O   ARG    50       1.930   2.197   4.685  1.00 98.16           O  
ATOM    396  CB  ARG    50       4.501   2.790   2.720  1.00 98.16           C  
ATOM    397  CG  ARG    50       4.274   4.147   3.368  1.00 98.16           C  
ATOM    398  CD  ARG    50       4.783   5.283   2.491  1.00 98.16           C  
ATOM    399  NE  ARG    50       4.142   6.551   2.825  1.00 98.16           N  
ATOM    400  CZ  ARG    50       4.214   7.655   2.087  1.00 98.16           C  
ATOM    401  NH1 ARG    50       4.905   7.668   0.953  1.00 98.16           N  
ATOM    402  NH2 ARG    50       3.591   8.754   2.485  1.00 98.16           N  
ATOM    403  N   LEU    51       1.721   1.326   2.649  1.00 98.56           N  
ATOM    404  CA  LEU    51       0.263   1.335   2.683  1.00 98.56           C  
ATOM    405  C   LEU    51      -0.257   0.548   3.881  1.00 98.56           C  
ATOM    406  O   LEU    51      -1.115   1.033   4.623  1.00 98.56           O  
ATOM    407  CB  LEU    51      -0.307   0.751   1.388  1.00 98.56           C  
ATOM    408  CG  LEU    51      -1.824   0.559   1.341  1.00 98.56           C  
ATOM    409  CD1 LEU    51      -2.535   1.874   1.646  1.00 98.56           C  
ATOM    410  CD2 LEU    51      -2.253   0.016  -0.019  1.00 98.56           C  
ATOM    411  N   VAL    52       0.263  -0.613   4.157  1.00 98.24           N  
ATOM    412  CA  VAL    52      -0.157  -1.418   5.299  1.00 98.24           C  
ATOM    413  C   VAL    52       0.200  -0.700   6.598  1.00 98.24           C  
ATOM    414  O   VAL    52      -0.593  -0.679   7.542  1.00 98.24           O  
ATOM    415  CB  VAL    52       0.488  -2.822   5.271  1.00 98.24           C  
ATOM    416  CG1 VAL    52       0.140  -3.601   6.538  1.00 98.24           C  
ATOM    417  CG2 VAL    52       0.040  -3.590   4.029  1.00 98.24           C  
ATOM    418  N   ALA    53       1.374  -0.041   6.674  1.00 98.38           N  
ATOM    419  CA  ALA    53       1.782   0.707   7.861  1.00 98.38           C  
ATOM    420  C   ALA    53       0.829   1.868   8.132  1.00 98.38           C  
ATOM    421  O   ALA    53       0.431   2.098   9.276  1.00 98.38           O  
ATOM    422  CB  ALA    53       3.211   1.222   7.700  1.00 98.38           C  
ATOM    423  N   LEU    54       0.467   2.581   7.091  1.00 98.44           N  
ATOM    424  CA  LEU    54      -0.462   3.696   7.244  1.00 98.44           C  
ATOM    425  C   LEU    54      -1.805   3.215   7.782  1.00 98.44           C  
ATOM    426  O   LEU    54      -2.386   3.847   8.667  1.00 98.44           O  
ATOM    427  CB  LEU    54      -0.662   4.414   5.907  1.00 98.44           C  
ATOM    428  CG  LEU    54       0.538   5.199   5.372  1.00 98.44           C  
ATOM    429  CD1 LEU    54       0.286   5.636   3.933  1.00 98.44           C  
ATOM    430  CD2 LEU    54       0.827   6.404   6.260  1.00 98.44           C  
ATOM    431  N   LEU    55      -2.280   2.067   7.228  1.00 98.36           N  
ATOM    432  CA  LEU    55      -3.541   1.512   7.709  1.00 98.36           C  
ATOM    433  C   LEU    55      -3.437   1.122   9.179  1.00 98.36           C  
ATOM    434  O   LEU    55      -4.352   1.386   9.962  1.00 98.36           O  
ATOM    435  CB  LEU    55      -3.945   0.295   6.873  1.00 98.36           C  
ATOM    436  CG  LEU    55      -4.388   0.576   5.436  1.00 98.36           C  
ATOM    437  CD1 LEU    55      -4.544  -0.730   4.664  1.00 98.36           C  
ATOM    438  CD2 LEU    55      -5.690   1.370   5.423  1.00 98.36           C  
ATOM    439  N   ASN    56      -2.256   0.570   9.542  1.00 97.77           N  
ATOM    440  CA  ASN    56      -2.056   0.154  10.925  1.00 97.77           C  
ATOM    441  C   ASN    56      -1.973   1.353  11.865  1.00 97.77           C  
ATOM    442  O   ASN    56      -2.236   1.228  13.063  1.00 97.77           O  
ATOM    443  CB  ASN    56      -0.797  -0.707  11.050  1.00 97.77           C  
ATOM    444  CG  ASN    56      -1.017  -2.135  10.590  1.00 97.77           C  
ATOM    445  OD1 ASN    56      -2.076  -2.470  10.052  1.00 97.77           O  
ATOM    446  ND2 ASN    56      -0.019  -2.985  10.796  1.00 97.77           N  
ATOM    447  N   ASN    57      -1.655   2.499  11.295  1.00 96.84           N  
ATOM    448  CA  ASN    57      -1.591   3.718  12.094  1.00 96.84           C  
ATOM    449  C   ASN    57      -2.882   4.525  11.990  1.00 96.84           C  
ATOM    450  O   ASN    57      -2.907   5.710  12.326  1.00 96.84           O  
ATOM    451  CB  ASN    57      -0.394   4.574  11.672  1.00 96.84           C  
ATOM    452  CG  ASN    57       0.894   4.153  12.352  1.00 96.84           C  
ATOM    453  OD1 ASN    57       0.875   3.427  13.349  1.00 96.84           O  
ATOM    454  ND2 ASN    57       2.022   4.603  11.817  1.00 96.84           N  
ATOM    455  N   ASN    58      -3.910   3.956  11.329  1.00 97.10           N  
ATOM    456  CA  ASN    58      -5.226   4.563  11.164  1.00 97.10           C  
ATOM    457  C   ASN    58      -5.146   5.876  10.391  1.00 97.10           C  
ATOM    458  O   ASN    58      -5.813   6.851  10.743  1.00 97.10           O  
ATOM    459  CB  ASN    58      -5.889   4.787  12.525  1.00 97.10           C  
ATOM    460  CG  ASN    58      -6.202   3.489  13.243  1.00 97.10           C  
ATOM    461  OD1 ASN    58      -6.696   2.534  12.638  1.00 97.10           O  
ATOM    462  ND2 ASN    58      -5.916   3.445  14.539  1.00 97.10           N  
ATOM    463  N   GLN    59      -4.120   5.985   9.541  1.00 97.48           N  
ATOM    464  CA  GLN    59      -3.982   7.141   8.661  1.00 97.48           C  
ATOM    465  C   GLN    59      -4.761   6.942   7.365  1.00 97.48           C  
ATOM    466  O   GLN    59      -4.170   6.696   6.311  1.00 97.48           O  
ATOM    467  CB  GLN    59      -2.508   7.408   8.352  1.00 97.48           C  
ATOM    468  CG  GLN    59      -1.674   7.752   9.580  1.00 97.48           C  
ATOM    469  CD  GLN    59      -0.239   8.103   9.235  1.00 97.48           C  
ATOM    470  OE1 GLN    59       0.216   7.878   8.109  1.00 97.48           O  
ATOM    471  NE2 GLN    59       0.484   8.657  10.203  1.00 97.48           N  
ATOM    472  N   GLY    60      -6.092   7.069   7.458  1.00 98.01           N  
ATOM    473  CA  GLY    60      -6.994   6.734   6.368  1.00 98.01           C  
ATOM    474  C   GLY    60      -6.767   7.574   5.126  1.00 98.01           C  
ATOM    475  O   GLY    60      -6.674   7.042   4.018  1.00 98.01           O  
ATOM    476  N   GLU    61      -6.559   8.855   5.351  1.00 98.21           N  
ATOM    477  CA  GLU    61      -6.422   9.746   4.202  1.00 98.21           C  
ATOM    478  C   GLU    61      -5.137   9.459   3.431  1.00 98.21           C  
ATOM    479  O   GLU    61      -5.161   9.312   2.207  1.00 98.21           O  
ATOM    480  CB  GLU    61      -6.452  11.209   4.650  1.00 98.21           C  
ATOM    481  CG  GLU    61      -6.513  12.203   3.499  1.00 98.21           C  
ATOM    482  CD  GLU    61      -6.661  13.645   3.958  1.00 98.21           C  
ATOM    483  OE1 GLU    61      -6.707  14.554   3.099  1.00 98.21           O  
ATOM    484  OE2 GLU    61      -6.731  13.867   5.188  1.00 98.21           O  
ATOM    485  N   ARG    62      -4.074   9.250   4.137  1.00 98.02           N  
ATOM    486  CA  ARG    62      -2.787   8.971   3.509  1.00 98.02           C  
ATOM    487  C   ARG    62      -2.782   7.591   2.860  1.00 98.02           C  
ATOM    488  O   ARG    62      -2.253   7.419   1.760  1.00 98.02           O  
ATOM    489  CB  ARG    62      -1.655   9.072   4.534  1.00 98.02           C  
ATOM    490  CG  ARG    62      -1.393  10.487   5.026  1.00 98.02           C  
ATOM    491  CD  ARG    62      -0.343  10.516   6.127  1.00 98.02           C  
ATOM    492  NE  ARG    62       0.993  10.243   5.606  1.00 98.02           N  
ATOM    493  CZ  ARG    62       2.106  10.243   6.335  1.00 98.02           C  
ATOM    494  NH1 ARG    62       2.065  10.502   7.637  1.00 98.02           N  
ATOM    495  NH2 ARG    62       3.270   9.982   5.758  1.00 98.02           N  
ATOM    496  N   ALA    63      -3.421   6.700   3.558  1.00 98.67           N  
ATOM    497  CA  ALA    63      -3.493   5.340   3.031  1.00 98.67           C  
ATOM    498  C   ALA    63      -4.302   5.295   1.738  1.00 98.67           C  
ATOM    499  O   ALA    63      -3.931   4.598   0.790  1.00 98.67           O  
ATOM    500  CB  ALA    63      -4.101   4.399   4.068  1.00 98.67           C  
ATOM    501  N   GLU    64      -5.427   6.048   1.715  1.00 98.65           N  
ATOM    502  CA  GLU    64      -6.255   6.080   0.513  1.00 98.65           C  
ATOM    503  C   GLU    64      -5.474   6.618  -0.682  1.00 98.65           C  
ATOM    504  O   GLU    64      -5.526   6.046  -1.772  1.00 98.65           O  
ATOM    505  CB  GLU    64      -7.509   6.927   0.747  1.00 98.65           C  
ATOM    506  CG  GLU    64      -8.469   6.944  -0.433  1.00 98.65           C  
ATOM    507  CD  GLU    64      -9.754   7.706  -0.151  1.00 98.65           C  
ATOM    508  OE1 GLU    64     -10.598   7.832  -1.067  1.00 98.65           O  
ATOM    509  OE2 GLU    64      -9.918   8.181   0.995  1.00 98.65           O  
ATOM    510  N   LYS    65      -4.731   7.680  -0.515  1.00 98.25           N  
ATOM    511  CA  LYS    65      -3.922   8.253  -1.586  1.00 98.25           C  
ATOM    512  C   LYS    65      -2.875   7.257  -2.076  1.00 98.25           C  
ATOM    513  O   LYS    65      -2.661   7.116  -3.282  1.00 98.25           O  
ATOM    514  CB  LYS    65      -3.242   9.540  -1.117  1.00 98.25           C  
ATOM    515  CG  LYS    65      -4.190  10.720  -0.963  1.00 98.25           C  
ATOM    516  CD  LYS    65      -3.455  11.971  -0.498  1.00 98.25           C  
ATOM    517  CE  LYS    65      -4.416  13.124  -0.246  1.00 98.25           C  
ATOM    518  NZ  LYS    65      -3.712  14.323   0.299  1.00 98.25           N  
ATOM    519  N   GLU    66      -2.277   6.514  -1.093  1.00 98.49           N  
ATOM    520  CA  GLU    66      -1.252   5.530  -1.427  1.00 98.49           C  
ATOM    521  C   GLU    66      -1.840   4.371  -2.226  1.00 98.49           C  
ATOM    522  O   GLU    66      -1.261   3.943  -3.228  1.00 98.49           O  
ATOM    523  CB  GLU    66      -0.576   5.005  -0.158  1.00 98.49           C  
ATOM    524  CG  GLU    66       0.694   4.209  -0.422  1.00 98.49           C  
ATOM    525  CD  GLU    66       1.871   5.078  -0.839  1.00 98.49           C  
ATOM    526  OE1 GLU    66       2.928   4.526  -1.220  1.00 98.49           O  
ATOM    527  OE2 GLU    66       1.735   6.321  -0.783  1.00 98.49           O  
ATOM    528  N   ALA    67      -2.970   3.977  -1.846  1.00 98.71           N  
ATOM    529  CA  ALA    67      -3.629   2.877  -2.545  1.00 98.71           C  
ATOM    530  C   ALA    67      -4.018   3.283  -3.964  1.00 98.71           C  
ATOM    531  O   ALA    67      -3.831   2.514  -4.910  1.00 98.71           O  
ATOM    532  CB  ALA    67      -4.862   2.417  -1.770  1.00 98.71           C  
ATOM    533  N   GLN    68      -4.516   4.458  -4.154  1.00 98.53           N  
ATOM    534  CA  GLN    68      -4.902   4.951  -5.472  1.00 98.53           C  
ATOM    535  C   GLN    68      -3.698   5.022  -6.407  1.00 98.53           C  
ATOM    536  O   GLN    68      -3.800   4.678  -7.586  1.00 98.53           O  
ATOM    537  CB  GLN    68      -5.561   6.327  -5.359  1.00 98.53           C  
ATOM    538  CG  GLN    68      -6.970   6.289  -4.785  1.00 98.53           C  
ATOM    539  CD  GLN    68      -7.533   7.672  -4.518  1.00 98.53           C  
ATOM    540  OE1 GLN    68      -6.800   8.665  -4.518  1.00 98.53           O  
ATOM    541  NE2 GLN    68      -8.840   7.746  -4.289  1.00 98.53           N  
ATOM    542  N   TRP    69      -2.640   5.441  -5.800  1.00 98.23           N  
ATOM    543  CA  TRP    69      -1.430   5.474  -6.616  1.00 98.23           C  
ATOM    544  C   TRP    69      -1.053   4.074  -7.087  1.00 98.23           C  
ATOM    545  O   TRP    69      -0.779   3.863  -8.271  1.00 98.23           O  
ATOM    546  CB  TRP    69      -0.269   6.093  -5.832  1.00 98.23           C  
ATOM    547  CG  TRP    69       0.937   6.396  -6.669  1.00 98.23           C  
ATOM    548  CD1 TRP    69       1.253   7.588  -7.258  1.00 98.23           C  
ATOM    549  CD2 TRP    69       1.988   5.487  -7.013  1.00 98.23           C  
ATOM    550  NE1 TRP    69       2.438   7.476  -7.948  1.00 98.23           N  
ATOM    551  CE2 TRP    69       2.909   6.197  -7.814  1.00 98.23           C  
ATOM    552  CE3 TRP    69       2.240   4.139  -6.722  1.00 98.23           C  
ATOM    553  CZ2 TRP    69       4.065   5.604  -8.327  1.00 98.23           C  
ATOM    554  CZ3 TRP    69       3.391   3.551  -7.233  1.00 98.23           C  
ATOM    555  CH2 TRP    69       4.288   4.285  -8.027  1.00 98.23           C  
ATOM    556  N   LEU    70      -1.001   3.129  -6.149  1.00 98.51           N  
ATOM    557  CA  LEU    70      -0.634   1.754  -6.466  1.00 98.51           C  
ATOM    558  C   LEU    70      -1.559   1.176  -7.532  1.00 98.51           C  
ATOM    559  O   LEU    70      -1.104   0.491  -8.450  1.00 98.51           O  
ATOM    560  CB  LEU    70      -0.678   0.883  -5.208  1.00 98.51           C  
ATOM    561  CG  LEU    70       0.495   1.033  -4.238  1.00 98.51           C  
ATOM    562  CD1 LEU    70       0.136   0.443  -2.878  1.00 98.51           C  
ATOM    563  CD2 LEU    70       1.745   0.367  -4.803  1.00 98.51           C  
ATOM    564  N   ILE    71      -2.814   1.467  -7.431  1.00 98.19           N  
ATOM    565  CA  ILE    71      -3.797   0.940  -8.372  1.00 98.19           C  
ATOM    566  C   ILE    71      -3.548   1.524  -9.760  1.00 98.19           C  
ATOM    567  O   ILE    71      -3.669   0.822 -10.767  1.00 98.19           O  
ATOM    568  CB  ILE    71      -5.240   1.248  -7.912  1.00 98.19           C  
ATOM    569  CG1 ILE    71      -5.620   0.365  -6.718  1.00 98.19           C  
ATOM    570  CG2 ILE    71      -6.227   1.059  -9.069  1.00 98.19           C  
ATOM    571  CD1 ILE    71      -6.849   0.846  -5.959  1.00 98.19           C  
ATOM    572  N   SER    72      -3.165   2.801  -9.851  1.00 97.88           N  
ATOM    573  CA  SER    72      -2.875   3.414 -11.143  1.00 97.88           C  
ATOM    574  C   SER    72      -1.647   2.784 -11.792  1.00 97.88           C  
ATOM    575  O   SER    72      -1.513   2.791 -13.017  1.00 97.88           O  
ATOM    576  CB  SER    72      -2.663   4.920 -10.987  1.00 97.88           C  
ATOM    577  OG  SER    72      -1.402   5.192 -10.398  1.00 97.88           O  
ATOM    578  N   HIS    73      -0.721   2.197 -11.043  1.00 96.74           N  
ATOM    579  CA  HIS    73       0.522   1.645 -11.568  1.00 96.74           C  
ATOM    580  C   HIS    73       0.457   0.124 -11.654  1.00 96.74           C  
ATOM    581  O   HIS    73       1.190  -0.491 -12.431  1.00 96.74           O  
ATOM    582  CB  HIS    73       1.707   2.072 -10.700  1.00 96.74           C  
ATOM    583  CG  HIS    73       2.082   3.511 -10.862  1.00 96.74           C  
ATOM    584  ND1 HIS    73       1.347   4.538 -10.311  1.00 96.74           N  
ATOM    585  CD2 HIS    73       3.118   4.092 -11.512  1.00 96.74           C  
ATOM    586  CE1 HIS    73       1.916   5.692 -10.617  1.00 96.74           C  
ATOM    587  NE2 HIS    73       2.993   5.449 -11.345  1.00 96.74           N  
ATOM    588  N   ASP    74      -0.293  -0.447 -10.726  1.00 95.87           N  
ATOM    589  CA  ASP    74      -0.425  -1.899 -10.662  1.00 95.87           C  
ATOM    590  C   ASP    74      -1.862  -2.306 -10.343  1.00 95.87           C  
ATOM    591  O   ASP    74      -2.134  -2.854  -9.272  1.00 95.87           O  
ATOM    592  CB  ASP    74       0.531  -2.479  -9.617  1.00 95.87           C  
ATOM    593  CG  ASP    74       0.663  -3.989  -9.708  1.00 95.87           C  
ATOM    594  OD1 ASP    74       0.250  -4.577 -10.731  1.00 95.87           O  
ATOM    595  OD2 ASP    74       1.182  -4.597  -8.747  1.00 95.87           O  
ATOM    596  N   PRO    75      -2.847  -2.222 -11.445  1.00 96.08           N  
ATOM    597  CA  PRO    75      -4.286  -2.382 -11.218  1.00 96.08           C  
ATOM    598  C   PRO    75      -4.689  -3.837 -10.990  1.00 96.08           C  
ATOM    599  O   PRO    75      -5.788  -4.107 -10.499  1.00 96.08           O  
ATOM    600  CB  PRO    75      -4.908  -1.837 -12.506  1.00 96.08           C  
ATOM    601  CG  PRO    75      -3.835  -1.975 -13.537  1.00 96.08           C  
ATOM    602  CD  PRO    75      -2.506  -1.744 -12.876  1.00 96.08           C  
ATOM    603  N   LEU    76      -3.848  -4.796 -11.273  1.00 95.16           N  
ATOM    604  CA  LEU    76      -4.262  -6.194 -11.233  1.00 95.16           C  
ATOM    605  C   LEU    76      -3.891  -6.832  -9.898  1.00 95.16           C  
ATOM    606  O   LEU    76      -4.197  -8.002  -9.658  1.00 95.16           O  
ATOM    607  CB  LEU    76      -3.620  -6.976 -12.382  1.00 95.16           C  
ATOM    608  CG  LEU    76      -4.038  -6.570 -13.796  1.00 95.16           C  
ATOM    609  CD1 LEU    76      -3.301  -7.414 -14.830  1.00 95.16           C  
ATOM    610  CD2 LEU    76      -5.548  -6.704 -13.966  1.00 95.16           C  
ATOM    611  N   GLN    77      -3.127  -6.057  -9.048  1.00 95.14           N  
ATOM    612  CA  GLN    77      -2.822  -6.568  -7.716  1.00 95.14           C  
ATOM    613  C   GLN    77      -4.015  -6.407  -6.778  1.00 95.14           C  
ATOM    614  O   GLN    77      -4.283  -5.308  -6.288  1.00 95.14           O  
ATOM    615  CB  GLN    77      -1.598  -5.857  -7.135  1.00 95.14           C  
ATOM    616  CG  GLN    77      -1.111  -6.448  -5.819  1.00 95.14           C  
ATOM    617  CD  GLN    77      -0.390  -7.770  -6.000  1.00 95.14           C  
ATOM    618  OE1 GLN    77       0.157  -8.053  -7.071  1.00 95.14           O  
ATOM    619  NE2 GLN    77      -0.384  -8.590  -4.954  1.00 95.14           N  
ATOM    620  N   ALA    78      -4.689  -7.532  -6.460  1.00 96.43           N  
ATOM    621  CA  ALA    78      -5.948  -7.522  -5.720  1.00 96.43           C  
ATOM    622  C   ALA    78      -5.779  -6.850  -4.361  1.00 96.43           C  
ATOM    623  O   ALA    78      -6.667  -6.125  -3.905  1.00 96.43           O  
ATOM    624  CB  ALA    78      -6.475  -8.944  -5.546  1.00 96.43           C  
ATOM    625  N   GLY    79      -4.639  -7.071  -3.728  1.00 97.01           N  
ATOM    626  CA  GLY    79      -4.409  -6.514  -2.405  1.00 97.01           C  
ATOM    627  C   GLY    79      -4.497  -5.000  -2.371  1.00 97.01           C  
ATOM    628  O   GLY    79      -4.901  -4.419  -1.362  1.00 97.01           O  
ATOM    629  N   ASN    80      -4.172  -4.299  -3.482  1.00 98.01           N  
ATOM    630  CA  ASN    80      -4.271  -2.844  -3.539  1.00 98.01           C  
ATOM    631  C   ASN    80      -5.713  -2.374  -3.368  1.00 98.01           C  
ATOM    632  O   ASN    80      -5.971  -1.395  -2.666  1.00 98.01           O  
ATOM    633  CB  ASN    80      -3.693  -2.318  -4.854  1.00 98.01           C  
ATOM    634  CG  ASN    80      -2.210  -2.596  -4.993  1.00 98.01           C  
ATOM    635  OD1 ASN    80      -1.519  -2.857  -4.005  1.00 98.01           O  
ATOM    636  ND2 ASN    80      -1.709  -2.544  -6.222  1.00 98.01           N  
ATOM    637  N   TRP    81      -6.631  -3.135  -3.910  1.00 98.21           N  
ATOM    638  CA  TRP    81      -8.042  -2.777  -3.814  1.00 98.21           C  
ATOM    639  C   TRP    81      -8.584  -3.069  -2.419  1.00 98.21           C  
ATOM    640  O   TRP    81      -9.396  -2.307  -1.889  1.00 98.21           O  
ATOM    641  CB  TRP    81      -8.862  -3.533  -4.863  1.00 98.21           C  
ATOM    642  CG  TRP    81      -8.591  -3.103  -6.274  1.00 98.21           C  
ATOM    643  CD1 TRP    81      -7.728  -3.685  -7.161  1.00 98.21           C  
ATOM    644  CD2 TRP    81      -9.184  -1.995  -6.958  1.00 98.21           C  
ATOM    645  NE1 TRP    81      -7.750  -3.005  -8.357  1.00 98.21           N  
ATOM    646  CE2 TRP    81      -8.634  -1.964  -8.259  1.00 98.21           C  
ATOM    647  CE3 TRP    81     -10.128  -1.024  -6.597  1.00 98.21           C  
ATOM    648  CZ2 TRP    81      -8.999  -0.999  -9.201  1.00 98.21           C  
ATOM    649  CZ3 TRP    81     -10.490  -0.065  -7.536  1.00 98.21           C  
ATOM    650  CH2 TRP    81      -9.924  -0.061  -8.822  1.00 98.21           C  
ATOM    651  N   LEU    82      -8.080  -4.103  -1.869  1.00 98.23           N  
ATOM    652  CA  LEU    82      -8.501  -4.413  -0.507  1.00 98.23           C  
ATOM    653  C   LEU    82      -8.037  -3.333   0.464  1.00 98.23           C  
ATOM    654  O   LEU    82      -8.810  -2.884   1.314  1.00 98.23           O  
ATOM    655  CB  LEU    82      -7.953  -5.776  -0.074  1.00 98.23           C  
ATOM    656  CG  LEU    82      -8.322  -6.236   1.337  1.00 98.23           C  
ATOM    657  CD1 LEU    82      -9.836  -6.321   1.489  1.00 98.23           C  
ATOM    658  CD2 LEU    82      -7.673  -7.581   1.648  1.00 98.23           C  
ATOM    659  N   CYS    83      -6.828  -2.906   0.314  1.00 98.46           N  
ATOM    660  CA  CYS    83      -6.310  -1.850   1.176  1.00 98.46           C  
ATOM    661  C   CYS    83      -7.052  -0.540   0.941  1.00 98.46           C  
ATOM    662  O   CYS    83      -7.326   0.201   1.886  1.00 98.46           O  
ATOM    663  CB  CYS    83      -4.814  -1.649   0.938  1.00 98.46           C  
ATOM    664  SG  CYS    83      -3.787  -2.988   1.583  1.00 98.46           S  
ATOM    665  N   LEU    84      -7.353  -0.233  -0.358  1.00 98.68           N  
ATOM    666  CA  LEU    84      -8.141   0.959  -0.655  1.00 98.68           C  
ATOM    667  C   LEU    84      -9.483   0.916   0.067  1.00 98.68           C  
ATOM    668  O   LEU    84      -9.912   1.916   0.649  1.00 98.68           O  
ATOM    669  CB  LEU    84      -8.363   1.092  -2.164  1.00 98.68           C  
ATOM    670  CG  LEU    84      -9.200   2.287  -2.623  1.00 98.68           C  
ATOM    671  CD1 LEU    84      -8.548   3.593  -2.179  1.00 98.68           C  
ATOM    672  CD2 LEU    84      -9.382   2.262  -4.137  1.00 98.68           C  
ATOM    673  N   SER    85     -10.150  -0.229   0.026  1.00 98.66           N  
ATOM    674  CA  SER    85     -11.426  -0.398   0.712  1.00 98.66           C  
ATOM    675  C   SER    85     -11.295  -0.106   2.203  1.00 98.66           C  
ATOM    676  O   SER    85     -12.103   0.632   2.770  1.00 98.66           O  
ATOM    677  CB  SER    85     -11.962  -1.815   0.506  1.00 98.66           C  
ATOM    678  OG  SER    85     -13.141  -2.022   1.266  1.00 98.66           O  
ATOM    679  N   ARG    86     -10.277  -0.578   2.806  1.00 98.44           N  
ATOM    680  CA  ARG    86     -10.058  -0.352   4.231  1.00 98.44           C  
ATOM    681  C   ARG    86      -9.782   1.121   4.516  1.00 98.44           C  
ATOM    682  O   ARG    86     -10.309   1.682   5.479  1.00 98.44           O  
ATOM    683  CB  ARG    86      -8.897  -1.210   4.740  1.00 98.44           C  
ATOM    684  CG  ARG    86      -9.240  -2.684   4.888  1.00 98.44           C  
ATOM    685  CD  ARG    86      -8.053  -3.491   5.393  1.00 98.44           C  
ATOM    686  NE  ARG    86      -7.860  -3.325   6.832  1.00 98.44           N  
ATOM    687  CZ  ARG    86      -6.877  -3.881   7.534  1.00 98.44           C  
ATOM    688  NH1 ARG    86      -5.973  -4.654   6.941  1.00 98.44           N  
ATOM    689  NH2 ARG    86      -6.796  -3.664   8.839  1.00 98.44           N  
ATOM    690  N   ALA    87      -8.948   1.707   3.750  1.00 98.72           N  
ATOM    691  CA  ALA    87      -8.640   3.126   3.915  1.00 98.72           C  
ATOM    692  C   ALA    87      -9.908   3.973   3.857  1.00 98.72           C  
ATOM    693  O   ALA    87     -10.105   4.864   4.687  1.00 98.72           O  
ATOM    694  CB  ALA    87      -7.649   3.583   2.847  1.00 98.72           C  
ATOM    695  N   GLN    88     -10.758   3.639   2.986  1.00 98.60           N  
ATOM    696  CA  GLN    88     -11.993   4.395   2.808  1.00 98.60           C  
ATOM    697  C   GLN    88     -12.959   4.150   3.964  1.00 98.60           C  
ATOM    698  O   GLN    88     -13.701   5.050   4.361  1.00 98.60           O  
ATOM    699  CB  GLN    88     -12.660   4.029   1.481  1.00 98.60           C  
ATOM    700  CG  GLN    88     -11.929   4.565   0.257  1.00 98.60           C  
ATOM    701  CD  GLN    88     -12.430   3.957  -1.039  1.00 98.60           C  
ATOM    702  OE1 GLN    88     -13.142   2.947  -1.032  1.00 98.60           O  
ATOM    703  NE2 GLN    88     -12.061   4.566  -2.161  1.00 98.60           N  
ATOM    704  N   GLN    89     -12.921   2.983   4.533  1.00 98.34           N  
ATOM    705  CA  GLN    89     -13.682   2.711   5.747  1.00 98.34           C  
ATOM    706  C   GLN    89     -13.204   3.583   6.904  1.00 98.34           C  
ATOM    707  O   GLN    89     -14.015   4.158   7.632  1.00 98.34           O  
ATOM    708  CB  GLN    89     -13.578   1.233   6.126  1.00 98.34           C  
ATOM    709  CG  GLN    89     -14.392   0.309   5.230  1.00 98.34           C  
ATOM    710  CD  GLN    89     -14.216  -1.156   5.582  1.00 98.34           C  
ATOM    711  OE1 GLN    89     -13.118  -1.595   5.936  1.00 98.34           O  
ATOM    712  NE2 GLN    89     -15.297  -1.923   5.487  1.00 98.34           N  
ATOM    713  N   LEU    90     -11.927   3.694   6.929  1.00 98.01           N  
ATOM    714  CA  LEU    90     -11.360   4.518   7.991  1.00 98.01           C  
ATOM    715  C   LEU    90     -11.785   5.974   7.833  1.00 98.01           C  
ATOM    716  O   LEU    90     -11.929   6.694   8.824  1.00 98.01           O  
ATOM    717  CB  LEU    90      -9.833   4.417   7.991  1.00 98.01           C  
ATOM    718  CG  LEU    90      -9.238   3.133   8.572  1.00 98.01           C  
ATOM    719  CD1 LEU    90      -7.733   3.089   8.331  1.00 98.01           C  
ATOM    720  CD2 LEU    90      -9.550   3.024  10.061  1.00 98.01           C  
ATOM    721  N   ASN    91     -12.044   6.291   6.600  1.00 98.09           N  
ATOM    722  CA  ASN    91     -12.415   7.672   6.311  1.00 98.09           C  
ATOM    723  C   ASN    91     -13.923   7.879   6.409  1.00 98.09           C  
ATOM    724  O   ASN    91     -14.414   8.995   6.227  1.00 98.09           O  
ATOM    725  CB  ASN    91     -11.911   8.085   4.927  1.00 98.09           C  
ATOM    726  CG  ASN    91     -10.403   8.228   4.873  1.00 98.09           C  
ATOM    727  OD1 ASN    91      -9.751   8.451   5.897  1.00 98.09           O  
ATOM    728  ND2 ASN    91      -9.837   8.101   3.678  1.00 98.09           N  
ATOM    729  N   GLY    92     -14.652   6.744   6.583  1.00 97.81           N  
ATOM    730  CA  GLY    92     -16.096   6.854   6.714  1.00 97.81           C  
ATOM    731  C   GLY    92     -16.820   6.826   5.382  1.00 97.81           C  
ATOM    732  O   GLY    92     -18.010   7.142   5.309  1.00 97.81           O  
ATOM    733  N   ASP    93     -16.095   6.614   4.330  1.00 96.75           N  
ATOM    734  CA  ASP    93     -16.681   6.528   2.996  1.00 96.75           C  
ATOM    735  C   ASP    93     -17.050   5.087   2.650  1.00 96.75           C  
ATOM    736  O   ASP    93     -16.386   4.451   1.829  1.00 96.75           O  
ATOM    737  CB  ASP    93     -15.718   7.091   1.949  1.00 96.75           C  
ATOM    738  CG  ASP    93     -16.419   7.540   0.679  1.00 96.75           C  
ATOM    739  OD1 ASP    93     -17.573   7.125   0.440  1.00 96.75           O  
ATOM    740  OD2 ASP    93     -15.810   8.314  -0.091  1.00 96.75           O  
ATOM    741  N   LEU    94     -18.228   4.625   3.100  1.00 97.62           N  
ATOM    742  CA  LEU    94     -18.579   3.210   3.048  1.00 97.62           C  
ATOM    743  C   LEU    94     -18.999   2.806   1.638  1.00 97.62           C  
ATOM    744  O   LEU    94     -18.764   1.671   1.218  1.00 97.62           O  
ATOM    745  CB  LEU    94     -19.706   2.900   4.037  1.00 97.62           C  
ATOM    746  CG  LEU    94     -19.389   3.123   5.517  1.00 97.62           C  
ATOM    747  CD1 LEU    94     -20.595   2.762   6.377  1.00 97.62           C  
ATOM    748  CD2 LEU    94     -18.167   2.309   5.930  1.00 97.62           C  
ATOM    749  N   ASP    95     -19.525   3.758   0.888  1.00 98.07           N  
ATOM    750  CA  ASP    95     -19.919   3.437  -0.480  1.00 98.07           C  
ATOM    751  C   ASP    95     -18.697   3.161  -1.353  1.00 98.07           C  
ATOM    752  O   ASP    95     -18.653   2.159  -2.071  1.00 98.07           O  
ATOM    753  CB  ASP    95     -20.748   4.574  -1.081  1.00 98.07           C  
ATOM    754  CG  ASP    95     -22.137   4.678  -0.475  1.00 98.07           C  
ATOM    755  OD1 ASP    95     -22.663   3.660   0.023  1.00 98.07           O  
ATOM    756  OD2 ASP    95     -22.712   5.788  -0.500  1.00 98.07           O  
ATOM    757  N   LYS    96     -17.808   4.013  -1.124  1.00 97.89           N  
ATOM    758  CA  LYS    96     -16.577   3.830  -1.887  1.00 97.89           C  
ATOM    759  C   LYS    96     -15.852   2.556  -1.463  1.00 97.89           C  
ATOM    760  O   LYS    96     -15.321   1.828  -2.305  1.00 97.89           O  
ATOM    761  CB  LYS    96     -15.655   5.038  -1.718  1.00 97.89           C  
ATOM    762  CG  LYS    96     -16.109   6.275  -2.479  1.00 97.89           C  
ATOM    763  CD  LYS    96     -15.101   7.409  -2.355  1.00 97.89           C  
ATOM    764  CE  LYS    96     -15.534   8.633  -3.151  1.00 97.89           C  
ATOM    765  NZ  LYS    96     -14.568   9.762  -3.001  1.00 97.89           N  
ATOM    766  N   ALA    97     -15.885   2.372  -0.204  1.00 98.45           N  
ATOM    767  CA  ALA    97     -15.233   1.173   0.316  1.00 98.45           C  
ATOM    768  C   ALA    97     -15.859  -0.089  -0.270  1.00 98.45           C  
ATOM    769  O   ALA    97     -15.148  -1.016  -0.665  1.00 98.45           O  
ATOM    770  CB  ALA    97     -15.311   1.143   1.841  1.00 98.45           C  
ATOM    771  N   ARG    98     -17.144  -0.070  -0.373  1.00 98.05           N  
ATOM    772  CA  ARG    98     -17.860  -1.214  -0.928  1.00 98.05           C  
ATOM    773  C   ARG    98     -17.484  -1.440  -2.389  1.00 98.05           C  
ATOM    774  O   ARG    98     -17.271  -2.578  -2.811  1.00 98.05           O  
ATOM    775  CB  ARG    98     -19.372  -1.015  -0.800  1.00 98.05           C  
ATOM    776  CG  ARG    98     -19.915  -1.298   0.592  1.00 98.05           C  
ATOM    777  CD  ARG    98     -21.437  -1.289   0.615  1.00 98.05           C  
ATOM    778  NE  ARG    98     -21.970   0.067   0.510  1.00 98.05           N  
ATOM    779  CZ  ARG    98     -23.086   0.491   1.097  1.00 98.05           C  
ATOM    780  NH1 ARG    98     -23.812  -0.331   1.846  1.00 98.05           N  
ATOM    781  NH2 ARG    98     -23.479   1.746   0.935  1.00 98.05           N  
ATOM    782  N   HIS    99     -17.417  -0.349  -3.105  1.00 97.93           N  
ATOM    783  CA  HIS    99     -17.037  -0.446  -4.510  1.00 97.93           C  
ATOM    784  C   HIS    99     -15.641  -1.041  -4.664  1.00 97.93           C  
ATOM    785  O   HIS    99     -15.430  -1.935  -5.486  1.00 97.93           O  
ATOM    786  CB  HIS    99     -17.097   0.930  -5.177  1.00 97.93           C  
ATOM    787  CG  HIS    99     -18.483   1.364  -5.533  1.00 97.93           C  
ATOM    788  ND1 HIS    99     -19.102   0.988  -6.706  1.00 97.93           N  
ATOM    789  CD2 HIS    99     -19.370   2.139  -4.867  1.00 97.93           C  
ATOM    790  CE1 HIS    99     -20.314   1.517  -6.746  1.00 97.93           C  
ATOM    791  NE2 HIS    99     -20.501   2.220  -5.642  1.00 97.93           N  
ATOM    792  N   ALA   100     -14.712  -0.535  -3.900  1.00 98.22           N  
ATOM    793  CA  ALA   100     -13.343  -1.042  -3.957  1.00 98.22           C  
ATOM    794  C   ALA   100     -13.290  -2.521  -3.584  1.00 98.22           C  
ATOM    795  O   ALA   100     -12.582  -3.303  -4.223  1.00 98.22           O  
ATOM    796  CB  ALA   100     -12.437  -0.231  -3.034  1.00 98.22           C  
ATOM    797  N   TYR   101     -14.035  -2.884  -2.662  1.00 97.96           N  
ATOM    798  CA  TYR   101     -14.064  -4.274  -2.219  1.00 97.96           C  
ATOM    799  C   TYR   101     -14.613  -5.183  -3.312  1.00 97.96           C  
ATOM    800  O   TYR   101     -14.111  -6.291  -3.517  1.00 97.96           O  
ATOM    801  CB  TYR   101     -14.908  -4.416  -0.949  1.00 97.96           C  
ATOM    802  CG  TYR   101     -14.845  -5.791  -0.329  1.00 97.96           C  
ATOM    803  CD1 TYR   101     -15.968  -6.614  -0.297  1.00 97.96           C  
ATOM    804  CD2 TYR   101     -13.663  -6.269   0.225  1.00 97.96           C  
ATOM    805  CE1 TYR   101     -15.915  -7.881   0.275  1.00 97.96           C  
ATOM    806  CE2 TYR   101     -13.598  -7.534   0.799  1.00 97.96           C  
ATOM    807  CZ  TYR   101     -14.728  -8.332   0.819  1.00 97.96           C  
ATOM    808  OH  TYR   101     -14.669  -9.585   1.387  1.00 97.96           O  
ATOM    809  N   GLN   102     -15.529  -4.733  -4.009  1.00 97.48           N  
ATOM    810  CA  GLN   102     -16.074  -5.504  -5.121  1.00 97.48           C  
ATOM    811  C   GLN   102     -15.019  -5.737  -6.199  1.00 97.48           C  
ATOM    812  O   GLN   102     -14.933  -6.828  -6.766  1.00 97.48           O  
ATOM    813  CB  GLN   102     -17.290  -4.796  -5.721  1.00 97.48           C  
ATOM    814  CG  GLN   102     -18.542  -4.887  -4.858  1.00 97.48           C  
ATOM    815  CD  GLN   102     -19.694  -4.067  -5.408  1.00 97.48           C  
ATOM    816  OE1 GLN   102     -19.507  -3.218  -6.285  1.00 97.48           O  
ATOM    817  NE2 GLN   102     -20.895  -4.314  -4.896  1.00 97.48           N  
ATOM    818  N   HIS   103     -14.295  -4.682  -6.439  1.00 96.59           N  
ATOM    819  CA  HIS   103     -13.207  -4.853  -7.396  1.00 96.59           C  
ATOM    820  C   HIS   103     -12.218  -5.912  -6.922  1.00 96.59           C  
ATOM    821  O   HIS   103     -11.713  -6.700  -7.725  1.00 96.59           O  
ATOM    822  CB  HIS   103     -12.484  -3.525  -7.627  1.00 96.59           C  
ATOM    823  CG  HIS   103     -13.188  -2.618  -8.586  1.00 96.59           C  
ATOM    824  ND1 HIS   103     -13.138  -2.796  -9.952  1.00 96.59           N  
ATOM    825  CD2 HIS   103     -13.960  -1.526  -8.374  1.00 96.59           C  
ATOM    826  CE1 HIS   103     -13.851  -1.849 -10.539  1.00 96.59           C  
ATOM    827  NE2 HIS   103     -14.361  -1.066  -9.604  1.00 96.59           N  
ATOM    828  N   TYR   104     -11.959  -5.856  -5.701  1.00 97.28           N  
ATOM    829  CA  TYR   104     -11.088  -6.862  -5.104  1.00 97.28           C  
ATOM    830  C   TYR   104     -11.625  -8.266  -5.354  1.00 97.28           C  
ATOM    831  O   TYR   104     -10.883  -9.154  -5.780  1.00 97.28           O  
ATOM    832  CB  TYR   104     -10.940  -6.620  -3.599  1.00 97.28           C  
ATOM    833  CG  TYR   104     -10.415  -7.814  -2.840  1.00 97.28           C  
ATOM    834  CD1 TYR   104     -11.247  -8.550  -2.000  1.00 97.28           C  
ATOM    835  CD2 TYR   104      -9.087  -8.209  -2.962  1.00 97.28           C  
ATOM    836  CE1 TYR   104     -10.768  -9.651  -1.298  1.00 97.28           C  
ATOM    837  CE2 TYR   104      -8.597  -9.308  -2.265  1.00 97.28           C  
ATOM    838  CZ  TYR   104      -9.444 -10.022  -1.437  1.00 97.28           C  
ATOM    839  OH  TYR   104      -8.964 -11.110  -0.744  1.00 97.28           O  
ATOM    840  N   LEU   105     -12.870  -8.504  -5.171  1.00 96.11           N  
ATOM    841  CA  LEU   105     -13.469  -9.824  -5.334  1.00 96.11           C  
ATOM    842  C   LEU   105     -13.413 -10.269  -6.792  1.00 96.11           C  
ATOM    843  O   LEU   105     -13.199 -11.450  -7.077  1.00 96.11           O  
ATOM    844  CB  LEU   105     -14.920  -9.818  -4.846  1.00 96.11           C  
ATOM    845  CG  LEU   105     -15.128  -9.627  -3.342  1.00 96.11           C  
ATOM    846  CD1 LEU   105     -16.616  -9.603  -3.012  1.00 96.11           C  
ATOM    847  CD2 LEU   105     -14.419 -10.727  -2.559  1.00 96.11           C  
ATOM    848  N   GLU   106     -13.498  -9.351  -7.705  1.00 95.31           N  
ATOM    849  CA  GLU   106     -13.449  -9.667  -9.130  1.00 95.31           C  
ATOM    850  C   GLU   106     -12.065 -10.167  -9.536  1.00 95.31           C  
ATOM    851  O   GLU   106     -11.946 -11.111 -10.319  1.00 95.31           O  
ATOM    852  CB  GLU   106     -13.832  -8.443  -9.966  1.00 95.31           C  
ATOM    853  CG  GLU   106     -15.306  -8.074  -9.875  1.00 95.31           C  
ATOM    854  CD  GLU   106     -15.636  -6.751 -10.548  1.00 95.31           C  
ATOM    855  OE1 GLU   106     -16.800  -6.300 -10.462  1.00 95.31           O  
ATOM    856  OE2 GLU   106     -14.722  -6.162 -11.169  1.00 95.31           O  
ATOM    857  N   LEU   107     -11.069  -9.544  -8.900  1.00 94.24           N  
ATOM    858  CA  LEU   107      -9.708  -9.929  -9.257  1.00 94.24           C  
ATOM    859  C   LEU   107      -9.336 -11.264  -8.621  1.00 94.24           C  
ATOM    860  O   LEU   107      -8.603 -12.057  -9.217  1.00 94.24           O  
ATOM    861  CB  LEU   107      -8.714  -8.849  -8.822  1.00 94.24           C  
ATOM    862  CG  LEU   107      -8.732  -7.548  -9.626  1.00 94.24           C  
ATOM    863  CD1 LEU   107      -7.828  -6.508  -8.972  1.00 94.24           C  
ATOM    864  CD2 LEU   107      -8.305  -7.804 -11.068  1.00 94.24           C  
ATOM    865  N   LYS   108      -9.873 -11.388  -7.478  1.00 88.82           N  
ATOM    866  CA  LYS   108      -9.598 -12.647  -6.791  1.00 88.82           C  
ATOM    867  C   LYS   108     -10.213 -13.827  -7.538  1.00 88.82           C  
ATOM    868  O   LYS   108      -9.613 -14.900  -7.617  1.00 88.82           O  
ATOM    869  CB  LYS   108     -10.125 -12.602  -5.356  1.00 88.82           C  
ATOM    870  CG  LYS   108      -9.655 -13.760  -4.488  1.00 88.82           C  
ATOM    871  CD  LYS   108     -10.164 -13.629  -3.058  1.00 88.82           C  
ATOM    872  CE  LYS   108      -9.854 -14.874  -2.237  1.00 88.82           C  
ATOM    873  NZ  LYS   108     -10.275 -14.716  -0.813  1.00 88.82           N  
ATOM    874  N   ASP   109     -11.368 -13.644  -7.988  1.00 79.60           N  
ATOM    875  CA  ASP   109     -12.089 -14.716  -8.667  1.00 79.60           C  
ATOM    876  C   ASP   109     -11.438 -15.053 -10.007  1.00 79.60           C  
ATOM    877  O   ASP   109     -11.454 -16.208 -10.437  1.00 79.60           O  
ATOM    878  CB  ASP   109     -13.554 -14.327  -8.877  1.00 79.60           C  
ATOM    879  CG  ASP   109     -14.376 -14.400  -7.602  1.00 79.60           C  
ATOM    880  OD1 ASP   109     -13.907 -14.996  -6.608  1.00 79.60           O  
ATOM    881  OD2 ASP   109     -15.503 -13.860  -7.592  1.00 79.60           O  
ATOM    882  N   HIS   110     -10.877 -14.036 -10.602  1.00 73.46           N  
ATOM    883  CA  HIS   110     -10.229 -14.255 -11.890  1.00 73.46           C  
ATOM    884  C   HIS   110      -8.853 -14.889 -11.714  1.00 73.46           C  
ATOM    885  O   HIS   110      -8.365 -15.582 -12.610  1.00 73.46           O  
ATOM    886  CB  HIS   110     -10.105 -12.937 -12.657  1.00 73.46           C  
ATOM    887  CG  HIS   110     -11.388 -12.479 -13.274  1.00 73.46           C  
ATOM    888  ND1 HIS   110     -11.950 -13.098 -14.369  1.00 73.46           N  
ATOM    889  CD2 HIS   110     -12.220 -11.463 -12.944  1.00 73.46           C  
ATOM    890  CE1 HIS   110     -13.075 -12.480 -14.687  1.00 73.46           C  
ATOM    891  NE2 HIS   110     -13.261 -11.484 -13.838  1.00 73.46           N  
ATOM    892  N   ASN   111      -8.249 -14.587 -10.564  1.00 65.43           N  
ATOM    893  CA  ASN   111      -6.923 -15.161 -10.359  1.00 65.43           C  
ATOM    894  C   ASN   111      -7.006 -16.590  -9.831  1.00 65.43           C  
ATOM    895  O   ASN   111      -6.017 -17.325  -9.859  1.00 65.43           O  
ATOM    896  CB  ASN   111      -6.103 -14.289  -9.407  1.00 65.43           C  
ATOM    897  CG  ASN   111      -5.576 -13.032 -10.072  1.00 65.43           C  
ATOM    898  OD1 ASN   111      -5.588 -12.914 -11.301  1.00 65.43           O  
ATOM    899  ND2 ASN   111      -5.110 -12.085  -9.267  1.00 65.43           N  
ATOM    900  N   GLU   112      -8.131 -16.912  -9.296  1.00 55.38           N  
ATOM    901  CA  GLU   112      -8.247 -18.315  -8.910  1.00 55.38           C  
ATOM    902  C   GLU   112      -8.743 -19.168 -10.074  1.00 55.38           C  
ATOM    903  O   GLU   112      -9.122 -20.325  -9.884  1.00 55.38           O  
ATOM    904  CB  GLU   112      -9.184 -18.466  -7.710  1.00 55.38           C  
ATOM    905  CG  GLU   112      -8.576 -18.007  -6.393  1.00 55.38           C  
ATOM    906  CD  GLU   112      -9.447 -18.323  -5.187  1.00 55.38           C  
ATOM    907  OE1 GLU   112      -9.007 -18.080  -4.040  1.00 55.38           O  
ATOM    908  OE2 GLU   112     -10.578 -18.818  -5.390  1.00 55.38           O  
ATOM    909  N   SER   113      -8.728 -18.522 -11.235  1.00 37.87           N  
ATOM    910  CA  SER   113      -8.994 -19.420 -12.354  1.00 37.87           C  
ATOM    911  C   SER   113      -7.823 -20.366 -12.595  1.00 37.87           C  
ATOM    912  O   SER   113      -6.671 -19.932 -12.660  1.00 37.87           O  
ATOM    913  CB  SER   113      -9.284 -18.620 -13.626  1.00 37.87           C  
ATOM    914  OG  SER   113     -10.542 -17.972 -13.537  1.00 37.87           O  
ATOM    915  N   PRO   114      -7.896 -21.577 -12.052  1.00 32.21           N  
ATOM    916  CA  PRO   114      -6.831 -22.538 -12.351  1.00 32.21           C  
ATOM    917  C   PRO   114      -6.114 -22.234 -13.664  1.00 32.21           C  
ATOM    918  O   PRO   114      -6.729 -21.726 -14.605  1.00 32.21           O  
ATOM    919  CB  PRO   114      -7.574 -23.874 -12.431  1.00 32.21           C  
ATOM    920  CG  PRO   114      -9.011 -23.526 -12.212  1.00 32.21           C  
ATOM    921  CD  PRO   114      -9.131 -22.032 -12.118  1.00 32.21           C  
TER     922      PRO   114                                                       
END   
