# Supplementary material for: The transformative power of transformers in protein structure prediction
Source: Proc Natl Acad Sci U S A. 2023 Jul 31;120(32):e2303499120. doi: 10.1073/pnas.2303499120 (PMC10410766; doi:10.1073/pnas.2303499120)
Supplement: Supplementary file 2 — Dataset S01 (GZ) [file pnas.2303499120.sd01.gz › SI_Data/predicted_structures/OmegaFold/T1170.pdb]

ATOM      1  N   VAL     1      -0.190   2.489  19.213  1.00 43.48           N  
ATOM      2  CA  VAL     1       0.117   3.805  18.663  1.00 43.48           C  
ATOM      3  C   VAL     1       0.058   3.754  17.138  1.00 43.48           C  
ATOM      4  O   VAL     1      -0.408   4.699  16.497  1.00 43.48           O  
ATOM      5  CB  VAL     1       1.503   4.305  19.128  1.00 43.48           C  
ATOM      6  CG1 VAL     1       1.813   5.674  18.524  1.00 43.48           C  
ATOM      7  CG2 VAL     1       1.565   4.364  20.653  1.00 43.48           C  
ATOM      8  N   GLU     2       0.553   2.580  16.556  1.00 55.83           N  
ATOM      9  CA  GLU     2       0.553   2.494  15.099  1.00 55.83           C  
ATOM     10  C   GLU     2      -0.863   2.597  14.540  1.00 55.83           C  
ATOM     11  O   GLU     2      -1.093   3.285  13.543  1.00 55.83           O  
ATOM     12  CB  GLU     2       1.207   1.188  14.638  1.00 55.83           C  
ATOM     13  CG  GLU     2       2.704   1.303  14.392  1.00 55.83           C  
ATOM     14  CD  GLU     2       3.328   0.016  13.877  1.00 55.83           C  
ATOM     15  OE1 GLU     2       4.543   0.011  13.570  1.00 55.83           O  
ATOM     16  OE2 GLU     2       2.597  -0.994  13.778  1.00 55.83           O  
ATOM     17  N   ARG     3      -1.802   2.060  15.320  1.00 58.10           N  
ATOM     18  CA  ARG     3      -3.188   2.082  14.865  1.00 58.10           C  
ATOM     19  C   ARG     3      -3.770   3.490  14.947  1.00 58.10           C  
ATOM     20  O   ARG     3      -4.631   3.859  14.146  1.00 58.10           O  
ATOM     21  CB  ARG     3      -4.041   1.114  15.689  1.00 58.10           C  
ATOM     22  CG  ARG     3      -3.951  -0.332  15.227  1.00 58.10           C  
ATOM     23  CD  ARG     3      -4.938  -1.223  15.969  1.00 58.10           C  
ATOM     24  NE  ARG     3      -4.942  -2.583  15.436  1.00 58.10           N  
ATOM     25  CZ  ARG     3      -5.758  -3.552  15.840  1.00 58.10           C  
ATOM     26  NH1 ARG     3      -6.655  -3.330  16.794  1.00 58.10           N  
ATOM     27  NH2 ARG     3      -5.676  -4.754  15.287  1.00 58.10           N  
ATOM     28  N   THR     4      -3.165   4.230  15.889  1.00 63.36           N  
ATOM     29  CA  THR     4      -3.718   5.559  16.124  1.00 63.36           C  
ATOM     30  C   THR     4      -3.339   6.510  14.992  1.00 63.36           C  
ATOM     31  O   THR     4      -4.001   7.529  14.782  1.00 63.36           O  
ATOM     32  CB  THR     4      -3.235   6.136  17.467  1.00 63.36           C  
ATOM     33  OG1 THR     4      -1.898   5.686  17.720  1.00 63.36           O  
ATOM     34  CG2 THR     4      -4.135   5.689  18.614  1.00 63.36           C  
ATOM     35  N   LEU     5      -2.414   6.015  14.186  1.00 75.21           N  
ATOM     36  CA  LEU     5      -1.898   6.937  13.179  1.00 75.21           C  
ATOM     37  C   LEU     5      -2.709   6.844  11.891  1.00 75.21           C  
ATOM     38  O   LEU     5      -2.702   7.773  11.080  1.00 75.21           O  
ATOM     39  CB  LEU     5      -0.423   6.644  12.890  1.00 75.21           C  
ATOM     40  CG  LEU     5       0.567   6.986  14.003  1.00 75.21           C  
ATOM     41  CD1 LEU     5       1.940   6.402  13.689  1.00 75.21           C  
ATOM     42  CD2 LEU     5       0.654   8.496  14.196  1.00 75.21           C  
ATOM     43  N   ARG     6      -3.514   5.805  11.834  1.00 84.00           N  
ATOM     44  CA  ARG     6      -4.170   5.596  10.547  1.00 84.00           C  
ATOM     45  C   ARG     6      -5.558   6.228  10.531  1.00 84.00           C  
ATOM     46  O   ARG     6      -6.308   6.116  11.503  1.00 84.00           O  
ATOM     47  CB  ARG     6      -4.270   4.103  10.230  1.00 84.00           C  
ATOM     48  CG  ARG     6      -2.924   3.421  10.042  1.00 84.00           C  
ATOM     49  CD  ARG     6      -3.081   1.939   9.731  1.00 84.00           C  
ATOM     50  NE  ARG     6      -1.801   1.239   9.780  1.00 84.00           N  
ATOM     51  CZ  ARG     6      -1.652  -0.078   9.670  1.00 84.00           C  
ATOM     52  NH1 ARG     6      -2.706  -0.867   9.502  1.00 84.00           N  
ATOM     53  NH2 ARG     6      -0.440  -0.610   9.729  1.00 84.00           N  
ATOM     54  N   PRO     7      -5.878   6.971   9.504  1.00 91.14           N  
ATOM     55  CA  PRO     7      -7.237   7.504   9.382  1.00 91.14           C  
ATOM     56  C   PRO     7      -8.307   6.419   9.478  1.00 91.14           C  
ATOM     57  O   PRO     7      -8.093   5.293   9.020  1.00 91.14           O  
ATOM     58  CB  PRO     7      -7.239   8.151   7.994  1.00 91.14           C  
ATOM     59  CG  PRO     7      -6.133   7.470   7.254  1.00 91.14           C  
ATOM     60  CD  PRO     7      -5.134   6.961   8.253  1.00 91.14           C  
ATOM     61  N   GLN     8      -9.376   6.797  10.024  1.00 91.05           N  
ATOM     62  CA  GLN     8     -10.447   5.824  10.210  1.00 91.05           C  
ATOM     63  C   GLN     8     -11.598   6.081   9.241  1.00 91.05           C  
ATOM     64  O   GLN     8     -12.365   5.169   8.925  1.00 91.05           O  
ATOM     65  CB  GLN     8     -10.957   5.854  11.651  1.00 91.05           C  
ATOM     66  CG  GLN     8      -9.924   5.412  12.679  1.00 91.05           C  
ATOM     67  CD  GLN     8      -9.497   3.967  12.497  1.00 91.05           C  
ATOM     68  OE1 GLN     8     -10.313   3.102  12.166  1.00 91.05           O  
ATOM     69  NE2 GLN     8      -8.214   3.697  12.713  1.00 91.05           N  
ATOM     70  N   TYR     9     -11.722   7.321   8.838  1.00 94.79           N  
ATOM     71  CA  TYR     9     -12.808   7.714   7.946  1.00 94.79           C  
ATOM     72  C   TYR     9     -12.280   8.528   6.771  1.00 94.79           C  
ATOM     73  O   TYR     9     -11.137   8.991   6.791  1.00 94.79           O  
ATOM     74  CB  TYR     9     -13.864   8.521   8.707  1.00 94.79           C  
ATOM     75  CG  TYR     9     -14.459   7.785   9.883  1.00 94.79           C  
ATOM     76  CD1 TYR     9     -15.445   6.820   9.699  1.00 94.79           C  
ATOM     77  CD2 TYR     9     -14.036   8.054  11.180  1.00 94.79           C  
ATOM     78  CE1 TYR     9     -15.998   6.140  10.780  1.00 94.79           C  
ATOM     79  CE2 TYR     9     -14.580   7.381  12.269  1.00 94.79           C  
ATOM     80  CZ  TYR     9     -15.559   6.427  12.059  1.00 94.79           C  
ATOM     81  OH  TYR     9     -16.102   5.758  13.133  1.00 94.79           O  
ATOM     82  N   PHE    10     -13.157   8.689   5.745  1.00 95.35           N  
ATOM     83  CA  PHE    10     -12.755   9.385   4.529  1.00 95.35           C  
ATOM     84  C   PHE    10     -12.344  10.820   4.837  1.00 95.35           C  
ATOM     85  O   PHE    10     -11.399  11.342   4.242  1.00 95.35           O  
ATOM     86  CB  PHE    10     -13.891   9.375   3.501  1.00 95.35           C  
ATOM     87  CG  PHE    10     -13.995   8.090   2.725  1.00 95.35           C  
ATOM     88  CD1 PHE    10     -12.865   7.508   2.163  1.00 95.35           C  
ATOM     89  CD2 PHE    10     -15.223   7.464   2.557  1.00 95.35           C  
ATOM     90  CE1 PHE    10     -12.958   6.318   1.444  1.00 95.35           C  
ATOM     91  CE2 PHE    10     -15.324   6.275   1.839  1.00 95.35           C  
ATOM     92  CZ  PHE    10     -14.191   5.705   1.283  1.00 95.35           C  
ATOM     93  N   LYS    11     -12.988  11.345   5.846  1.00 93.03           N  
ATOM     94  CA  LYS    11     -12.734  12.742   6.187  1.00 93.03           C  
ATOM     95  C   LYS    11     -11.300  12.938   6.671  1.00 93.03           C  
ATOM     96  O   LYS    11     -10.706  13.996   6.454  1.00 93.03           O  
ATOM     97  CB  LYS    11     -13.718  13.221   7.256  1.00 93.03           C  
ATOM     98  CG  LYS    11     -13.568  14.691   7.620  1.00 93.03           C  
ATOM     99  CD  LYS    11     -14.578  15.109   8.681  1.00 93.03           C  
ATOM    100  CE  LYS    11     -14.385  16.561   9.097  1.00 93.03           C  
ATOM    101  NZ  LYS    11     -15.358  16.969  10.154  1.00 93.03           N  
ATOM    102  N   GLU    12     -10.741  11.969   7.290  1.00 92.42           N  
ATOM    103  CA  GLU    12      -9.392  12.028   7.843  1.00 92.42           C  
ATOM    104  C   GLU    12      -8.356  11.571   6.820  1.00 92.42           C  
ATOM    105  O   GLU    12      -7.153  11.744   7.027  1.00 92.42           O  
ATOM    106  CB  GLU    12      -9.291  11.176   9.110  1.00 92.42           C  
ATOM    107  CG  GLU    12     -10.209  11.635  10.235  1.00 92.42           C  
ATOM    108  CD  GLU    12     -10.234  10.679  11.417  1.00 92.42           C  
ATOM    109  OE1 GLU    12     -11.210  10.708  12.201  1.00 92.42           O  
ATOM    110  OE2 GLU    12      -9.269   9.895  11.561  1.00 92.42           O  
ATOM    111  N   TYR    13      -8.880  10.886   5.821  1.00 95.19           N  
ATOM    112  CA  TYR    13      -7.979  10.340   4.812  1.00 95.19           C  
ATOM    113  C   TYR    13      -7.538  11.420   3.832  1.00 95.19           C  
ATOM    114  O   TYR    13      -8.304  11.818   2.951  1.00 95.19           O  
ATOM    115  CB  TYR    13      -8.652   9.191   4.054  1.00 95.19           C  
ATOM    116  CG  TYR    13      -7.682   8.288   3.333  1.00 95.19           C  
ATOM    117  CD1 TYR    13      -7.119   8.668   2.117  1.00 95.19           C  
ATOM    118  CD2 TYR    13      -7.326   7.054   3.865  1.00 95.19           C  
ATOM    119  CE1 TYR    13      -6.226   7.838   1.447  1.00 95.19           C  
ATOM    120  CE2 TYR    13      -6.434   6.216   3.205  1.00 95.19           C  
ATOM    121  CZ  TYR    13      -5.889   6.616   1.999  1.00 95.19           C  
ATOM    122  OH  TYR    13      -5.005   5.791   1.340  1.00 95.19           O  
ATOM    123  N   ILE    14      -6.317  11.839   3.941  1.00 95.52           N  
ATOM    124  CA  ILE    14      -5.790  12.946   3.150  1.00 95.52           C  
ATOM    125  C   ILE    14      -5.434  12.456   1.749  1.00 95.52           C  
ATOM    126  O   ILE    14      -4.727  11.457   1.594  1.00 95.52           O  
ATOM    127  CB  ILE    14      -4.555  13.585   3.825  1.00 95.52           C  
ATOM    128  CG1 ILE    14      -4.935  14.173   5.188  1.00 95.52           C  
ATOM    129  CG2 ILE    14      -3.939  14.655   2.920  1.00 95.52           C  
ATOM    130  CD1 ILE    14      -3.743  14.483   6.083  1.00 95.52           C  
ATOM    131  N   GLY    15      -5.904  13.168   0.677  1.00 94.72           N  
ATOM    132  CA  GLY    15      -5.552  12.897  -0.708  1.00 94.72           C  
ATOM    133  C   GLY    15      -6.412  11.819  -1.341  1.00 94.72           C  
ATOM    134  O   GLY    15      -7.523  11.552  -0.877  1.00 94.72           O  
ATOM    135  N   GLN    16      -6.003  11.356  -2.579  1.00 95.63           N  
ATOM    136  CA  GLN    16      -6.634  10.294  -3.356  1.00 95.63           C  
ATOM    137  C   GLN    16      -8.091  10.627  -3.661  1.00 95.63           C  
ATOM    138  O   GLN    16      -8.980   9.799  -3.448  1.00 95.63           O  
ATOM    139  CB  GLN    16      -6.544   8.960  -2.613  1.00 95.63           C  
ATOM    140  CG  GLN    16      -5.120   8.536  -2.280  1.00 95.63           C  
ATOM    141  CD  GLN    16      -4.296   8.224  -3.515  1.00 95.63           C  
ATOM    142  OE1 GLN    16      -4.842   7.928  -4.583  1.00 95.63           O  
ATOM    143  NE2 GLN    16      -2.977   8.288  -3.380  1.00 95.63           N  
ATOM    144  N   ASP    17      -8.381  11.847  -4.079  1.00 95.23           N  
ATOM    145  CA  ASP    17      -9.739  12.368  -4.200  1.00 95.23           C  
ATOM    146  C   ASP    17     -10.543  11.573  -5.226  1.00 95.23           C  
ATOM    147  O   ASP    17     -11.731  11.311  -5.024  1.00 95.23           O  
ATOM    148  CB  ASP    17      -9.714  13.849  -4.586  1.00 95.23           C  
ATOM    149  CG  ASP    17      -9.102  14.731  -3.512  1.00 95.23           C  
ATOM    150  OD1 ASP    17      -9.328  14.474  -2.310  1.00 95.23           O  
ATOM    151  OD2 ASP    17      -8.389  15.693  -3.871  1.00 95.23           O  
ATOM    152  N   LYS    18      -9.835  11.109  -6.209  1.00 94.57           N  
ATOM    153  CA  LYS    18     -10.552  10.384  -7.254  1.00 94.57           C  
ATOM    154  C   LYS    18     -11.087   9.054  -6.732  1.00 94.57           C  
ATOM    155  O   LYS    18     -12.265   8.740  -6.913  1.00 94.57           O  
ATOM    156  CB  LYS    18      -9.644  10.146  -8.462  1.00 94.57           C  
ATOM    157  CG  LYS    18      -9.356  11.399  -9.276  1.00 94.57           C  
ATOM    158  CD  LYS    18      -8.504  11.087 -10.500  1.00 94.57           C  
ATOM    159  CE  LYS    18      -8.140  12.351 -11.267  1.00 94.57           C  
ATOM    160  NZ  LYS    18      -7.270  12.054 -12.444  1.00 94.57           N  
ATOM    161  N   VAL    19     -10.252   8.307  -6.043  1.00 95.69           N  
ATOM    162  CA  VAL    19     -10.647   7.001  -5.525  1.00 95.69           C  
ATOM    163  C   VAL    19     -11.675   7.177  -4.409  1.00 95.69           C  
ATOM    164  O   VAL    19     -12.662   6.442  -4.345  1.00 95.69           O  
ATOM    165  CB  VAL    19      -9.429   6.204  -5.008  1.00 95.69           C  
ATOM    166  CG1 VAL    19      -9.877   4.890  -4.369  1.00 95.69           C  
ATOM    167  CG2 VAL    19      -8.442   5.941  -6.144  1.00 95.69           C  
ATOM    168  N   LYS    20     -11.512   8.243  -3.620  1.00 96.43           N  
ATOM    169  CA  LYS    20     -12.440   8.489  -2.521  1.00 96.43           C  
ATOM    170  C   LYS    20     -13.836   8.816  -3.043  1.00 96.43           C  
ATOM    171  O   LYS    20     -14.833   8.302  -2.532  1.00 96.43           O  
ATOM    172  CB  LYS    20     -11.933   9.626  -1.633  1.00 96.43           C  
ATOM    173  CG  LYS    20     -10.788   9.230  -0.713  1.00 96.43           C  
ATOM    174  CD  LYS    20     -10.578  10.257   0.392  1.00 96.43           C  
ATOM    175  CE  LYS    20     -10.236  11.628  -0.176  1.00 96.43           C  
ATOM    176  NZ  LYS    20      -9.981  12.628   0.904  1.00 96.43           N  
ATOM    177  N   ASP    21     -13.859   9.641  -4.055  1.00 95.89           N  
ATOM    178  CA  ASP    21     -15.149  10.035  -4.613  1.00 95.89           C  
ATOM    179  C   ASP    21     -15.890   8.831  -5.189  1.00 95.89           C  
ATOM    180  O   ASP    21     -17.096   8.680  -4.983  1.00 95.89           O  
ATOM    181  CB  ASP    21     -14.963  11.104  -5.692  1.00 95.89           C  
ATOM    182  CG  ASP    21     -14.582  12.460  -5.125  1.00 95.89           C  
ATOM    183  OD1 ASP    21     -14.748  12.679  -3.906  1.00 95.89           O  
ATOM    184  OD2 ASP    21     -14.114  13.317  -5.905  1.00 95.89           O  
ATOM    185  N   GLN    22     -15.117   7.994  -5.832  1.00 95.55           N  
ATOM    186  CA  GLN    22     -15.702   6.774  -6.380  1.00 95.55           C  
ATOM    187  C   GLN    22     -16.265   5.889  -5.272  1.00 95.55           C  
ATOM    188  O   GLN    22     -17.415   5.451  -5.345  1.00 95.55           O  
ATOM    189  CB  GLN    22     -14.664   6.000  -7.194  1.00 95.55           C  
ATOM    190  CG  GLN    22     -15.227   4.774  -7.901  1.00 95.55           C  
ATOM    191  CD  GLN    22     -14.178   4.022  -8.698  1.00 95.55           C  
ATOM    192  OE1 GLN    22     -12.981   4.312  -8.602  1.00 95.55           O  
ATOM    193  NE2 GLN    22     -14.619   3.052  -9.492  1.00 95.55           N  
ATOM    194  N   LEU    23     -15.532   5.722  -4.265  1.00 96.72           N  
ATOM    195  CA  LEU    23     -15.925   4.832  -3.178  1.00 96.72           C  
ATOM    196  C   LEU    23     -17.105   5.410  -2.403  1.00 96.72           C  
ATOM    197  O   LEU    23     -18.001   4.672  -1.988  1.00 96.72           O  
ATOM    198  CB  LEU    23     -14.747   4.591  -2.230  1.00 96.72           C  
ATOM    199  CG  LEU    23     -13.617   3.710  -2.765  1.00 96.72           C  
ATOM    200  CD1 LEU    23     -12.400   3.795  -1.850  1.00 96.72           C  
ATOM    201  CD2 LEU    23     -14.086   2.266  -2.906  1.00 96.72           C  
ATOM    202  N   LYS    24     -17.154   6.692  -2.283  1.00 96.58           N  
ATOM    203  CA  LYS    24     -18.257   7.321  -1.561  1.00 96.58           C  
ATOM    204  C   LYS    24     -19.589   7.063  -2.259  1.00 96.58           C  
ATOM    205  O   LYS    24     -20.583   6.733  -1.609  1.00 96.58           O  
ATOM    206  CB  LYS    24     -18.019   8.825  -1.423  1.00 96.58           C  
ATOM    207  CG  LYS    24     -16.992   9.195  -0.363  1.00 96.58           C  
ATOM    208  CD  LYS    24     -16.813  10.705  -0.261  1.00 96.58           C  
ATOM    209  CE  LYS    24     -15.725  11.073   0.738  1.00 96.58           C  
ATOM    210  NZ  LYS    24     -15.468  12.545   0.760  1.00 96.58           N  
ATOM    211  N   ILE    25     -19.515   7.121  -3.535  1.00 96.42           N  
ATOM    212  CA  ILE    25     -20.739   6.930  -4.307  1.00 96.42           C  
ATOM    213  C   ILE    25     -21.229   5.493  -4.149  1.00 96.42           C  
ATOM    214  O   ILE    25     -22.400   5.260  -3.838  1.00 96.42           O  
ATOM    215  CB  ILE    25     -20.522   7.262  -5.800  1.00 96.42           C  
ATOM    216  CG1 ILE    25     -20.287   8.765  -5.985  1.00 96.42           C  
ATOM    217  CG2 ILE    25     -21.714   6.787  -6.637  1.00 96.42           C  
ATOM    218  CD1 ILE    25     -19.869   9.158  -7.395  1.00 96.42           C  
ATOM    219  N   PHE    26     -20.315   4.584  -4.239  1.00 96.17           N  
ATOM    220  CA  PHE    26     -20.726   3.185  -4.250  1.00 96.17           C  
ATOM    221  C   PHE    26     -21.078   2.714  -2.844  1.00 96.17           C  
ATOM    222  O   PHE    26     -21.950   1.861  -2.670  1.00 96.17           O  
ATOM    223  CB  PHE    26     -19.620   2.303  -4.838  1.00 96.17           C  
ATOM    224  CG  PHE    26     -19.427   2.478  -6.320  1.00 96.17           C  
ATOM    225  CD1 PHE    26     -20.467   2.225  -7.205  1.00 96.17           C  
ATOM    226  CD2 PHE    26     -18.204   2.896  -6.828  1.00 96.17           C  
ATOM    227  CE1 PHE    26     -20.292   2.386  -8.577  1.00 96.17           C  
ATOM    228  CE2 PHE    26     -18.021   3.060  -8.198  1.00 96.17           C  
ATOM    229  CZ  PHE    26     -19.066   2.803  -9.071  1.00 96.17           C  
ATOM    230  N   ILE    27     -20.427   3.249  -1.861  1.00 96.49           N  
ATOM    231  CA  ILE    27     -20.740   2.894  -0.481  1.00 96.49           C  
ATOM    232  C   ILE    27     -22.121   3.429  -0.111  1.00 96.49           C  
ATOM    233  O   ILE    27     -22.938   2.709   0.468  1.00 96.49           O  
ATOM    234  CB  ILE    27     -19.674   3.437   0.497  1.00 96.49           C  
ATOM    235  CG1 ILE    27     -18.391   2.602   0.407  1.00 96.49           C  
ATOM    236  CG2 ILE    27     -20.216   3.455   1.930  1.00 96.49           C  
ATOM    237  CD1 ILE    27     -17.210   3.199   1.161  1.00 96.49           C  
ATOM    238  N   GLU    28     -22.419   4.630  -0.556  1.00 96.33           N  
ATOM    239  CA  GLU    28     -23.729   5.204  -0.266  1.00 96.33           C  
ATOM    240  C   GLU    28     -24.839   4.436  -0.979  1.00 96.33           C  
ATOM    241  O   GLU    28     -25.893   4.174  -0.397  1.00 96.33           O  
ATOM    242  CB  GLU    28     -23.770   6.681  -0.666  1.00 96.33           C  
ATOM    243  CG  GLU    28     -22.961   7.589   0.248  1.00 96.33           C  
ATOM    244  CD  GLU    28     -23.392   7.513   1.704  1.00 96.33           C  
ATOM    245  OE1 GLU    28     -22.515   7.465   2.595  1.00 96.33           O  
ATOM    246  OE2 GLU    28     -24.618   7.501   1.955  1.00 96.33           O  
ATOM    247  N   ALA    29     -24.579   4.092  -2.190  1.00 96.25           N  
ATOM    248  CA  ALA    29     -25.551   3.305  -2.944  1.00 96.25           C  
ATOM    249  C   ALA    29     -25.817   1.965  -2.264  1.00 96.25           C  
ATOM    250  O   ALA    29     -26.969   1.542  -2.142  1.00 96.25           O  
ATOM    251  CB  ALA    29     -25.064   3.085  -4.374  1.00 96.25           C  
ATOM    252  N   ALA    30     -24.779   1.321  -1.763  1.00 95.17           N  
ATOM    253  CA  ALA    30     -24.910   0.027  -1.097  1.00 95.17           C  
ATOM    254  C   ALA    30     -25.701   0.156   0.201  1.00 95.17           C  
ATOM    255  O   ALA    30     -26.542  -0.692   0.510  1.00 95.17           O  
ATOM    256  CB  ALA    30     -23.533  -0.570  -0.821  1.00 95.17           C  
ATOM    257  N   LYS    31     -25.556   1.218   0.904  1.00 95.01           N  
ATOM    258  CA  LYS    31     -26.268   1.429   2.162  1.00 95.01           C  
ATOM    259  C   LYS    31     -27.751   1.693   1.916  1.00 95.01           C  
ATOM    260  O   LYS    31     -28.606   1.175   2.638  1.00 95.01           O  
ATOM    261  CB  LYS    31     -25.650   2.593   2.939  1.00 95.01           C  
ATOM    262  CG  LYS    31     -24.292   2.279   3.549  1.00 95.01           C  
ATOM    263  CD  LYS    31     -23.684   3.504   4.219  1.00 95.01           C  
ATOM    264  CE  LYS    31     -24.233   3.702   5.625  1.00 95.01           C  
ATOM    265  NZ  LYS    31     -23.508   4.786   6.354  1.00 95.01           N  
ATOM    266  N   LEU    32     -27.977   2.425   0.854  1.00 96.07           N  
ATOM    267  CA  LEU    32     -29.358   2.763   0.530  1.00 96.07           C  
ATOM    268  C   LEU    32     -30.149   1.515   0.153  1.00 96.07           C  
ATOM    269  O   LEU    32     -31.329   1.397   0.492  1.00 96.07           O  
ATOM    270  CB  LEU    32     -29.408   3.778  -0.615  1.00 96.07           C  
ATOM    271  CG  LEU    32     -29.152   5.238  -0.238  1.00 96.07           C  
ATOM    272  CD1 LEU    32     -28.937   6.079  -1.492  1.00 96.07           C  
ATOM    273  CD2 LEU    32     -30.310   5.788   0.589  1.00 96.07           C  
ATOM    274  N   ARG    33     -29.462   0.553  -0.402  1.00 94.89           N  
ATOM    275  CA  ARG    33     -30.112  -0.666  -0.873  1.00 94.89           C  
ATOM    276  C   ARG    33     -29.956  -1.796   0.138  1.00 94.89           C  
ATOM    277  O   ARG    33     -30.343  -2.935  -0.131  1.00 94.89           O  
ATOM    278  CB  ARG    33     -29.541  -1.091  -2.228  1.00 94.89           C  
ATOM    279  CG  ARG    33     -29.831  -0.112  -3.353  1.00 94.89           C  
ATOM    280  CD  ARG    33     -29.256  -0.590  -4.679  1.00 94.89           C  
ATOM    281  NE  ARG    33     -29.289   0.461  -5.692  1.00 94.89           N  
ATOM    282  CZ  ARG    33     -29.022   0.280  -6.982  1.00 94.89           C  
ATOM    283  NH1 ARG    33     -28.695  -0.922  -7.445  1.00 94.89           N  
ATOM    284  NH2 ARG    33     -29.082   1.307  -7.817  1.00 94.89           N  
ATOM    285  N   ASP    34     -29.245  -1.518   1.211  1.00 90.47           N  
ATOM    286  CA  ASP    34     -28.967  -2.512   2.242  1.00 90.47           C  
ATOM    287  C   ASP    34     -28.292  -3.747   1.648  1.00 90.47           C  
ATOM    288  O   ASP    34     -28.734  -4.874   1.879  1.00 90.47           O  
ATOM    289  CB  ASP    34     -30.256  -2.913   2.963  1.00 90.47           C  
ATOM    290  CG  ASP    34     -30.002  -3.625   4.280  1.00 90.47           C  
ATOM    291  OD1 ASP    34     -28.942  -3.398   4.902  1.00 90.47           O  
ATOM    292  OD2 ASP    34     -30.869  -4.422   4.698  1.00 90.47           O  
ATOM    293  N   GLU    35     -27.323  -3.498   0.780  1.00 91.35           N  
ATOM    294  CA  GLU    35     -26.551  -4.562   0.145  1.00 91.35           C  
ATOM    295  C   GLU    35     -25.069  -4.452   0.491  1.00 91.35           C  
ATOM    296  O   GLU    35     -24.628  -3.438   1.035  1.00 91.35           O  
ATOM    297  CB  GLU    35     -26.741  -4.530  -1.374  1.00 91.35           C  
ATOM    298  CG  GLU    35     -28.175  -4.775  -1.820  1.00 91.35           C  
ATOM    299  CD  GLU    35     -28.384  -4.563  -3.311  1.00 91.35           C  
ATOM    300  OE1 GLU    35     -29.496  -4.842  -3.814  1.00 91.35           O  
ATOM    301  OE2 GLU    35     -27.428  -4.114  -3.982  1.00 91.35           O  
ATOM    302  N   ALA    36     -24.334  -5.542   0.213  1.00 91.17           N  
ATOM    303  CA  ALA    36     -22.879  -5.504   0.325  1.00 91.17           C  
ATOM    304  C   ALA    36     -22.267  -4.631  -0.768  1.00 91.17           C  
ATOM    305  O   ALA    36     -22.824  -4.514  -1.862  1.00 91.17           O  
ATOM    306  CB  ALA    36     -22.303  -6.916   0.257  1.00 91.17           C  
ATOM    307  N   LEU    37     -21.157  -4.046  -0.421  1.00 94.69           N  
ATOM    308  CA  LEU    37     -20.388  -3.306  -1.415  1.00 94.69           C  
ATOM    309  C   LEU    37     -19.857  -4.239  -2.498  1.00 94.69           C  
ATOM    310  O   LEU    37     -19.506  -5.387  -2.215  1.00 94.69           O  
ATOM    311  CB  LEU    37     -19.226  -2.563  -0.750  1.00 94.69           C  
ATOM    312  CG  LEU    37     -18.362  -1.697  -1.667  1.00 94.69           C  
ATOM    313  CD1 LEU    37     -19.147  -0.477  -2.138  1.00 94.69           C  
ATOM    314  CD2 LEU    37     -17.082  -1.273  -0.953  1.00 94.69           C  
ATOM    315  N   ASP    38     -19.911  -3.762  -3.671  1.00 94.85           N  
ATOM    316  CA  ASP    38     -19.296  -4.556  -4.730  1.00 94.85           C  
ATOM    317  C   ASP    38     -17.816  -4.802  -4.443  1.00 94.85           C  
ATOM    318  O   ASP    38     -17.154  -3.975  -3.813  1.00 94.85           O  
ATOM    319  CB  ASP    38     -19.461  -3.864  -6.085  1.00 94.85           C  
ATOM    320  CG  ASP    38     -20.851  -4.033  -6.671  1.00 94.85           C  
ATOM    321  OD1 ASP    38     -21.667  -4.789  -6.100  1.00 94.85           O  
ATOM    322  OD2 ASP    38     -21.133  -3.406  -7.716  1.00 94.85           O  
ATOM    323  N   HIS    39     -17.320  -5.862  -4.817  1.00 96.89           N  
ATOM    324  CA  HIS    39     -15.904  -6.153  -4.621  1.00 96.89           C  
ATOM    325  C   HIS    39     -15.028  -5.051  -5.208  1.00 96.89           C  
ATOM    326  O   HIS    39     -15.333  -4.511  -6.274  1.00 96.89           O  
ATOM    327  CB  HIS    39     -15.543  -7.501  -5.249  1.00 96.89           C  
ATOM    328  CG  HIS    39     -16.381  -8.637  -4.755  1.00 96.89           C  
ATOM    329  ND1 HIS    39     -16.389  -9.037  -3.436  1.00 96.89           N  
ATOM    330  CD2 HIS    39     -17.242  -9.455  -5.405  1.00 96.89           C  
ATOM    331  CE1 HIS    39     -17.221 -10.057  -3.297  1.00 96.89           C  
ATOM    332  NE2 HIS    39     -17.751 -10.330  -4.477  1.00 96.89           N  
ATOM    333  N   THR    40     -13.972  -4.817  -4.557  1.00 96.84           N  
ATOM    334  CA  THR    40     -13.154  -3.646  -4.853  1.00 96.84           C  
ATOM    335  C   THR    40     -11.684  -4.032  -4.981  1.00 96.84           C  
ATOM    336  O   THR    40     -11.153  -4.764  -4.143  1.00 96.84           O  
ATOM    337  CB  THR    40     -13.312  -2.566  -3.766  1.00 96.84           C  
ATOM    338  OG1 THR    40     -14.679  -2.142  -3.717  1.00 96.84           O  
ATOM    339  CG2 THR    40     -12.428  -1.358  -4.059  1.00 96.84           C  
ATOM    340  N   LEU    41     -11.040  -3.592  -6.058  1.00 97.06           N  
ATOM    341  CA  LEU    41      -9.608  -3.791  -6.255  1.00 97.06           C  
ATOM    342  C   LEU    41      -8.855  -2.469  -6.140  1.00 97.06           C  
ATOM    343  O   LEU    41      -9.185  -1.501  -6.828  1.00 97.06           O  
ATOM    344  CB  LEU    41      -9.338  -4.429  -7.620  1.00 97.06           C  
ATOM    345  CG  LEU    41      -7.872  -4.693  -7.967  1.00 97.06           C  
ATOM    346  CD1 LEU    41      -7.295  -5.769  -7.052  1.00 97.06           C  
ATOM    347  CD2 LEU    41      -7.733  -5.097  -9.431  1.00 97.06           C  
ATOM    348  N   LEU    42      -7.923  -2.360  -5.207  1.00 97.16           N  
ATOM    349  CA  LEU    42      -7.026  -1.219  -5.063  1.00 97.16           C  
ATOM    350  C   LEU    42      -5.656  -1.526  -5.659  1.00 97.16           C  
ATOM    351  O   LEU    42      -5.027  -2.524  -5.298  1.00 97.16           O  
ATOM    352  CB  LEU    42      -6.880  -0.834  -3.589  1.00 97.16           C  
ATOM    353  CG  LEU    42      -8.177  -0.536  -2.834  1.00 97.16           C  
ATOM    354  CD1 LEU    42      -7.897  -0.370  -1.344  1.00 97.16           C  
ATOM    355  CD2 LEU    42      -8.850   0.710  -3.399  1.00 97.16           C  
ATOM    356  N   PHE    43      -5.217  -0.778  -6.605  1.00 94.62           N  
ATOM    357  CA  PHE    43      -3.893  -1.019  -7.166  1.00 94.62           C  
ATOM    358  C   PHE    43      -3.096   0.278  -7.248  1.00 94.62           C  
ATOM    359  O   PHE    43      -3.674   1.365  -7.313  1.00 94.62           O  
ATOM    360  CB  PHE    43      -4.004  -1.656  -8.555  1.00 94.62           C  
ATOM    361  CG  PHE    43      -4.727  -0.800  -9.559  1.00 94.62           C  
ATOM    362  CD1 PHE    43      -6.115  -0.812  -9.633  1.00 94.62           C  
ATOM    363  CD2 PHE    43      -4.019   0.018 -10.430  1.00 94.62           C  
ATOM    364  CE1 PHE    43      -6.787  -0.021 -10.561  1.00 94.62           C  
ATOM    365  CE2 PHE    43      -4.684   0.812 -11.361  1.00 94.62           C  
ATOM    366  CZ  PHE    43      -6.068   0.790 -11.426  1.00 94.62           C  
ATOM    367  N   GLY    44      -1.790   0.226  -7.147  1.00 91.75           N  
ATOM    368  CA  GLY    44      -0.848   1.334  -7.155  1.00 91.75           C  
ATOM    369  C   GLY    44       0.477   0.995  -6.499  1.00 91.75           C  
ATOM    370  O   GLY    44       0.688  -0.139  -6.063  1.00 91.75           O  
ATOM    371  N   PRO    45       1.350   1.966  -6.455  1.00 89.20           N  
ATOM    372  CA  PRO    45       2.655   1.709  -5.843  1.00 89.20           C  
ATOM    373  C   PRO    45       2.554   1.384  -4.354  1.00 89.20           C  
ATOM    374  O   PRO    45       1.522   1.645  -3.730  1.00 89.20           O  
ATOM    375  CB  PRO    45       3.414   3.019  -6.065  1.00 89.20           C  
ATOM    376  CG  PRO    45       2.687   3.697  -7.182  1.00 89.20           C  
ATOM    377  CD  PRO    45       1.241   3.296  -7.122  1.00 89.20           C  
ATOM    378  N   PRO    46       3.635   0.866  -3.814  1.00 89.40           N  
ATOM    379  CA  PRO    46       3.660   0.545  -2.385  1.00 89.40           C  
ATOM    380  C   PRO    46       3.713   1.789  -1.502  1.00 89.40           C  
ATOM    381  O   PRO    46       4.291   2.806  -1.895  1.00 89.40           O  
ATOM    382  CB  PRO    46       4.935  -0.288  -2.233  1.00 89.40           C  
ATOM    383  CG  PRO    46       5.795   0.117  -3.386  1.00 89.40           C  
ATOM    384  CD  PRO    46       4.905   0.506  -4.531  1.00 89.40           C  
ATOM    385  N   GLY    47       3.041   1.638  -0.399  1.00 91.57           N  
ATOM    386  CA  GLY    47       3.187   2.639   0.645  1.00 91.57           C  
ATOM    387  C   GLY    47       2.200   3.784   0.517  1.00 91.57           C  
ATOM    388  O   GLY    47       2.392   4.846   1.113  1.00 91.57           O  
ATOM    389  N   LEU    48       1.105   3.600  -0.342  1.00 93.63           N  
ATOM    390  CA  LEU    48       0.194   4.709  -0.605  1.00 93.63           C  
ATOM    391  C   LEU    48      -1.020   4.646   0.317  1.00 93.63           C  
ATOM    392  O   LEU    48      -1.864   5.545   0.300  1.00 93.63           O  
ATOM    393  CB  LEU    48      -0.261   4.693  -2.067  1.00 93.63           C  
ATOM    394  CG  LEU    48       0.805   5.028  -3.112  1.00 93.63           C  
ATOM    395  CD1 LEU    48       0.202   5.000  -4.513  1.00 93.63           C  
ATOM    396  CD2 LEU    48       1.430   6.388  -2.821  1.00 93.63           C  
ATOM    397  N   GLY    49      -1.171   3.525   1.090  1.00 94.24           N  
ATOM    398  CA  GLY    49      -2.260   3.493   2.053  1.00 94.24           C  
ATOM    399  C   GLY    49      -3.379   2.549   1.655  1.00 94.24           C  
ATOM    400  O   GLY    49      -4.554   2.832   1.900  1.00 94.24           O  
ATOM    401  N   LYS    50      -3.026   1.497   0.853  1.00 95.56           N  
ATOM    402  CA  LYS    50      -4.049   0.559   0.399  1.00 95.56           C  
ATOM    403  C   LYS    50      -4.720  -0.137   1.580  1.00 95.56           C  
ATOM    404  O   LYS    50      -5.948  -0.219   1.643  1.00 95.56           O  
ATOM    405  CB  LYS    50      -3.443  -0.480  -0.546  1.00 95.56           C  
ATOM    406  CG  LYS    50      -2.967   0.093  -1.873  1.00 95.56           C  
ATOM    407  CD  LYS    50      -2.434  -0.998  -2.793  1.00 95.56           C  
ATOM    408  CE  LYS    50      -1.068  -1.495  -2.340  1.00 95.56           C  
ATOM    409  NZ  LYS    50      -0.012  -0.452  -2.517  1.00 95.56           N  
ATOM    410  N   THR    51      -3.903  -0.523   2.516  1.00 94.85           N  
ATOM    411  CA  THR    51      -4.436  -1.190   3.699  1.00 94.85           C  
ATOM    412  C   THR    51      -5.295  -0.232   4.520  1.00 94.85           C  
ATOM    413  O   THR    51      -6.387  -0.593   4.962  1.00 94.85           O  
ATOM    414  CB  THR    51      -3.305  -1.753   4.580  1.00 94.85           C  
ATOM    415  OG1 THR    51      -2.492  -2.635   3.797  1.00 94.85           O  
ATOM    416  CG2 THR    51      -3.867  -2.522   5.772  1.00 94.85           C  
ATOM    417  N   THR    52      -4.854   0.996   4.615  1.00 95.64           N  
ATOM    418  CA  THR    52      -5.598   2.006   5.359  1.00 95.64           C  
ATOM    419  C   THR    52      -6.937   2.295   4.686  1.00 95.64           C  
ATOM    420  O   THR    52      -7.965   2.402   5.358  1.00 95.64           O  
ATOM    421  CB  THR    52      -4.793   3.312   5.488  1.00 95.64           C  
ATOM    422  OG1 THR    52      -3.548   3.036   6.142  1.00 95.64           O  
ATOM    423  CG2 THR    52      -5.559   4.353   6.297  1.00 95.64           C  
ATOM    424  N   MET    53      -6.909   2.362   3.368  1.00 96.79           N  
ATOM    425  CA  MET    53      -8.137   2.618   2.619  1.00 96.79           C  
ATOM    426  C   MET    53      -9.146   1.494   2.827  1.00 96.79           C  
ATOM    427  O   MET    53     -10.346   1.744   2.941  1.00 96.79           O  
ATOM    428  CB  MET    53      -7.834   2.781   1.129  1.00 96.79           C  
ATOM    429  CG  MET    53      -9.045   3.172   0.297  1.00 96.79           C  
ATOM    430  SD  MET    53      -9.643   4.864   0.677  1.00 96.79           S  
ATOM    431  CE  MET    53      -8.402   5.848  -0.207  1.00 96.79           C  
ATOM    432  N   ALA    54      -8.698   0.279   2.934  1.00 96.89           N  
ATOM    433  CA  ALA    54      -9.589  -0.850   3.189  1.00 96.89           C  
ATOM    434  C   ALA    54     -10.268  -0.716   4.549  1.00 96.89           C  
ATOM    435  O   ALA    54     -11.471  -0.955   4.676  1.00 96.89           O  
ATOM    436  CB  ALA    54      -8.819  -2.165   3.109  1.00 96.89           C  
ATOM    437  N   PHE    55      -9.514  -0.279   5.518  1.00 96.28           N  
ATOM    438  CA  PHE    55     -10.094  -0.072   6.840  1.00 96.28           C  
ATOM    439  C   PHE    55     -11.129   1.045   6.808  1.00 96.28           C  
ATOM    440  O   PHE    55     -12.188   0.935   7.429  1.00 96.28           O  
ATOM    441  CB  PHE    55      -9.001   0.254   7.862  1.00 96.28           C  
ATOM    442  CG  PHE    55      -8.298  -0.959   8.408  1.00 96.28           C  
ATOM    443  CD1 PHE    55      -8.796  -1.626   9.522  1.00 96.28           C  
ATOM    444  CD2 PHE    55      -7.139  -1.434   7.808  1.00 96.28           C  
ATOM    445  CE1 PHE    55      -8.147  -2.750  10.029  1.00 96.28           C  
ATOM    446  CE2 PHE    55      -6.486  -2.556   8.309  1.00 96.28           C  
ATOM    447  CZ  PHE    55      -6.991  -3.212   9.420  1.00 96.28           C  
ATOM    448  N   VAL    56     -10.816   2.048   6.064  1.00 97.01           N  
ATOM    449  CA  VAL    56     -11.722   3.186   5.953  1.00 97.01           C  
ATOM    450  C   VAL    56     -13.018   2.751   5.273  1.00 97.01           C  
ATOM    451  O   VAL    56     -14.110   3.126   5.706  1.00 97.01           O  
ATOM    452  CB  VAL    56     -11.076   4.352   5.172  1.00 97.01           C  
ATOM    453  CG1 VAL    56     -12.125   5.398   4.797  1.00 97.01           C  
ATOM    454  CG2 VAL    56      -9.954   4.987   5.992  1.00 97.01           C  
ATOM    455  N   ILE    57     -12.908   1.889   4.223  1.00 97.08           N  
ATOM    456  CA  ILE    57     -14.083   1.362   3.537  1.00 97.08           C  
ATOM    457  C   ILE    57     -14.952   0.586   4.524  1.00 97.08           C  
ATOM    458  O   ILE    57     -16.165   0.800   4.595  1.00 97.08           O  
ATOM    459  CB  ILE    57     -13.687   0.460   2.347  1.00 97.08           C  
ATOM    460  CG1 ILE    57     -13.044   1.296   1.234  1.00 97.08           C  
ATOM    461  CG2 ILE    57     -14.904  -0.308   1.822  1.00 97.08           C  
ATOM    462  CD1 ILE    57     -12.355   0.469   0.158  1.00 97.08           C  
ATOM    463  N   ALA    58     -14.369  -0.260   5.349  1.00 96.73           N  
ATOM    464  CA  ALA    58     -15.107  -1.058   6.325  1.00 96.73           C  
ATOM    465  C   ALA    58     -15.807  -0.166   7.346  1.00 96.73           C  
ATOM    466  O   ALA    58     -16.980  -0.375   7.662  1.00 96.73           O  
ATOM    467  CB  ALA    58     -14.171  -2.036   7.030  1.00 96.73           C  
ATOM    468  N   ASN    59     -15.066   0.844   7.768  1.00 96.19           N  
ATOM    469  CA  ASN    59     -15.654   1.741   8.758  1.00 96.19           C  
ATOM    470  C   ASN    59     -16.818   2.535   8.173  1.00 96.19           C  
ATOM    471  O   ASN    59     -17.854   2.694   8.821  1.00 96.19           O  
ATOM    472  CB  ASN    59     -14.592   2.690   9.319  1.00 96.19           C  
ATOM    473  CG  ASN    59     -13.673   2.013  10.316  1.00 96.19           C  
ATOM    474  OD1 ASN    59     -14.051   1.032  10.962  1.00 96.19           O  
ATOM    475  ND2 ASN    59     -12.457   2.531  10.448  1.00 96.19           N  
ATOM    476  N   GLU    60     -16.604   2.951   6.879  1.00 96.37           N  
ATOM    477  CA  GLU    60     -17.663   3.705   6.214  1.00 96.37           C  
ATOM    478  C   GLU    60     -18.903   2.843   5.999  1.00 96.37           C  
ATOM    479  O   GLU    60     -20.029   3.343   6.044  1.00 96.37           O  
ATOM    480  CB  GLU    60     -17.169   4.259   4.875  1.00 96.37           C  
ATOM    481  CG  GLU    60     -16.155   5.385   5.012  1.00 96.37           C  
ATOM    482  CD  GLU    60     -16.753   6.666   5.572  1.00 96.37           C  
ATOM    483  OE1 GLU    60     -15.985   7.564   5.986  1.00 96.37           O  
ATOM    484  OE2 GLU    60     -17.999   6.772   5.598  1.00 96.37           O  
ATOM    485  N   MET    61     -18.718   1.538   5.884  1.00 95.04           N  
ATOM    486  CA  MET    61     -19.821   0.603   5.681  1.00 95.04           C  
ATOM    487  C   MET    61     -20.403   0.150   7.016  1.00 95.04           C  
ATOM    488  O   MET    61     -21.505  -0.399   7.064  1.00 95.04           O  
ATOM    489  CB  MET    61     -19.357  -0.610   4.874  1.00 95.04           C  
ATOM    490  CG  MET    61     -19.168  -0.326   3.393  1.00 95.04           C  
ATOM    491  SD  MET    61     -20.746   0.083   2.550  1.00 95.04           S  
ATOM    492  CE  MET    61     -21.600  -1.513   2.678  1.00 95.04           C  
ATOM    493  N   GLY    62     -19.626   0.329   8.072  1.00 94.80           N  
ATOM    494  CA  GLY    62     -20.057  -0.118   9.387  1.00 94.80           C  
ATOM    495  C   GLY    62     -19.984  -1.623   9.560  1.00 94.80           C  
ATOM    496  O   GLY    62     -20.873  -2.227  10.165  1.00 94.80           O  
ATOM    497  N   VAL    63     -19.019  -2.246   8.890  1.00 95.46           N  
ATOM    498  CA  VAL    63     -18.884  -3.696   8.970  1.00 95.46           C  
ATOM    499  C   VAL    63     -17.482  -4.059   9.454  1.00 95.46           C  
ATOM    500  O   VAL    63     -16.607  -3.195   9.542  1.00 95.46           O  
ATOM    501  CB  VAL    63     -19.170  -4.369   7.609  1.00 95.46           C  
ATOM    502  CG1 VAL    63     -20.606  -4.101   7.164  1.00 95.46           C  
ATOM    503  CG2 VAL    63     -18.180  -3.879   6.554  1.00 95.46           C  
ATOM    504  N   ASN    64     -17.308  -5.333   9.792  1.00 95.88           N  
ATOM    505  CA  ASN    64     -16.009  -5.845  10.215  1.00 95.88           C  
ATOM    506  C   ASN    64     -15.095  -6.111   9.022  1.00 95.88           C  
ATOM    507  O   ASN    64     -15.571  -6.371   7.916  1.00 95.88           O  
ATOM    508  CB  ASN    64     -16.178  -7.117  11.048  1.00 95.88           C  
ATOM    509  CG  ASN    64     -16.843  -6.855  12.385  1.00 95.88           C  
ATOM    510  OD1 ASN    64     -16.716  -5.767  12.952  1.00 95.88           O  
ATOM    511  ND2 ASN    64     -17.557  -7.850  12.897  1.00 95.88           N  
ATOM    512  N   LEU    65     -13.788  -5.946   9.239  1.00 96.48           N  
ATOM    513  CA  LEU    65     -12.786  -6.260   8.226  1.00 96.48           C  
ATOM    514  C   LEU    65     -11.889  -7.404   8.685  1.00 96.48           C  
ATOM    515  O   LEU    65     -11.304  -7.343   9.770  1.00 96.48           O  
ATOM    516  CB  LEU    65     -11.938  -5.026   7.910  1.00 96.48           C  
ATOM    517  CG  LEU    65     -10.906  -5.180   6.791  1.00 96.48           C  
ATOM    518  CD1 LEU    65     -10.850  -3.914   5.943  1.00 96.48           C  
ATOM    519  CD2 LEU    65      -9.533  -5.503   7.371  1.00 96.48           C  
ATOM    520  N   LYS    66     -11.845  -8.453   7.935  1.00 96.39           N  
ATOM    521  CA  LYS    66     -10.866  -9.519   8.126  1.00 96.39           C  
ATOM    522  C   LYS    66      -9.692  -9.366   7.163  1.00 96.39           C  
ATOM    523  O   LYS    66      -9.877  -9.365   5.945  1.00 96.39           O  
ATOM    524  CB  LYS    66     -11.520 -10.889   7.941  1.00 96.39           C  
ATOM    525  CG  LYS    66     -10.674 -12.052   8.436  1.00 96.39           C  
ATOM    526  CD  LYS    66     -11.530 -13.270   8.757  1.00 96.39           C  
ATOM    527  CE  LYS    66     -10.734 -14.333   9.502  1.00 96.39           C  
ATOM    528  NZ  LYS    66     -11.498 -15.610   9.628  1.00 96.39           N  
ATOM    529  N   GLN    67      -8.577  -9.400   7.714  1.00 96.18           N  
ATOM    530  CA  GLN    67      -7.384  -9.125   6.920  1.00 96.18           C  
ATOM    531  C   GLN    67      -6.545 -10.386   6.733  1.00 96.18           C  
ATOM    532  O   GLN    67      -6.339 -11.147   7.680  1.00 96.18           O  
ATOM    533  CB  GLN    67      -6.543  -8.028   7.575  1.00 96.18           C  
ATOM    534  CG  GLN    67      -5.290  -7.662   6.790  1.00 96.18           C  
ATOM    535  CD  GLN    67      -4.430  -6.636   7.503  1.00 96.18           C  
ATOM    536  OE1 GLN    67      -4.788  -6.146   8.579  1.00 96.18           O  
ATOM    537  NE2 GLN    67      -3.288  -6.304   6.909  1.00 96.18           N  
ATOM    538  N   THR    68      -6.086 -10.638   5.483  1.00 96.11           N  
ATOM    539  CA  THR    68      -5.112 -11.664   5.128  1.00 96.11           C  
ATOM    540  C   THR    68      -4.280 -11.227   3.926  1.00 96.11           C  
ATOM    541  O   THR    68      -4.351 -10.071   3.503  1.00 96.11           O  
ATOM    542  CB  THR    68      -5.803 -13.005   4.817  1.00 96.11           C  
ATOM    543  OG1 THR    68      -4.814 -14.041   4.752  1.00 96.11           O  
ATOM    544  CG2 THR    68      -6.547 -12.945   3.487  1.00 96.11           C  
ATOM    545  N   SER    69      -3.356 -12.046   3.567  1.00 96.03           N  
ATOM    546  CA  SER    69      -2.548 -11.760   2.386  1.00 96.03           C  
ATOM    547  C   SER    69      -2.467 -12.972   1.465  1.00 96.03           C  
ATOM    548  O   SER    69      -2.651 -14.108   1.907  1.00 96.03           O  
ATOM    549  CB  SER    69      -1.140 -11.323   2.792  1.00 96.03           C  
ATOM    550  OG  SER    69      -0.437 -12.393   3.399  1.00 96.03           O  
ATOM    551  N   GLY    70      -2.226 -12.641   0.187  1.00 94.48           N  
ATOM    552  CA  GLY    70      -2.127 -13.680  -0.826  1.00 94.48           C  
ATOM    553  C   GLY    70      -1.139 -14.773  -0.465  1.00 94.48           C  
ATOM    554  O   GLY    70      -1.468 -15.960  -0.529  1.00 94.48           O  
ATOM    555  N   PRO    71      -0.005 -14.353  -0.035  1.00 92.44           N  
ATOM    556  CA  PRO    71       1.006 -15.366   0.277  1.00 92.44           C  
ATOM    557  C   PRO    71       0.644 -16.206   1.499  1.00 92.44           C  
ATOM    558  O   PRO    71       1.184 -17.299   1.684  1.00 92.44           O  
ATOM    559  CB  PRO    71       2.267 -14.537   0.538  1.00 92.44           C  
ATOM    560  CG  PRO    71       2.065 -13.279  -0.243  1.00 92.44           C  
ATOM    561  CD  PRO    71       0.601 -12.946  -0.241  1.00 92.44           C  
ATOM    562  N   ALA    72      -0.205 -15.687   2.315  1.00 94.89           N  
ATOM    563  CA  ALA    72      -0.569 -16.401   3.536  1.00 94.89           C  
ATOM    564  C   ALA    72      -1.612 -17.479   3.251  1.00 94.89           C  
ATOM    565  O   ALA    72      -1.840 -18.364   4.078  1.00 94.89           O  
ATOM    566  CB  ALA    72      -1.092 -15.425   4.587  1.00 94.89           C  
ATOM    567  N   ILE    73      -2.203 -17.506   2.046  1.00 94.63           N  
ATOM    568  CA  ILE    73      -3.208 -18.481   1.638  1.00 94.63           C  
ATOM    569  C   ILE    73      -2.579 -19.513   0.705  1.00 94.63           C  
ATOM    570  O   ILE    73      -2.428 -19.266  -0.493  1.00 94.63           O  
ATOM    571  CB  ILE    73      -4.410 -17.798   0.948  1.00 94.63           C  
ATOM    572  CG1 ILE    73      -4.946 -16.654   1.817  1.00 94.63           C  
ATOM    573  CG2 ILE    73      -5.512 -18.818   0.646  1.00 94.63           C  
ATOM    574  CD1 ILE    73      -5.948 -15.754   1.106  1.00 94.63           C  
ATOM    575  N   GLU    74      -2.327 -20.638   1.188  1.00 90.72           N  
ATOM    576  CA  GLU    74      -1.543 -21.616   0.439  1.00 90.72           C  
ATOM    577  C   GLU    74      -2.447 -22.615  -0.277  1.00 90.72           C  
ATOM    578  O   GLU    74      -2.174 -23.002  -1.415  1.00 90.72           O  
ATOM    579  CB  GLU    74      -0.575 -22.354   1.368  1.00 90.72           C  
ATOM    580  CG  GLU    74       0.517 -21.468   1.947  1.00 90.72           C  
ATOM    581  CD  GLU    74       1.497 -22.223   2.831  1.00 90.72           C  
ATOM    582  OE1 GLU    74       2.502 -21.622   3.276  1.00 90.72           O  
ATOM    583  OE2 GLU    74       1.260 -23.427   3.079  1.00 90.72           O  
ATOM    584  N   LYS    75      -3.462 -22.999   0.442  1.00 91.55           N  
ATOM    585  CA  LYS    75      -4.370 -24.007  -0.098  1.00 91.55           C  
ATOM    586  C   LYS    75      -5.810 -23.502  -0.104  1.00 91.55           C  
ATOM    587  O   LYS    75      -6.133 -22.523   0.571  1.00 91.55           O  
ATOM    588  CB  LYS    75      -4.272 -25.303   0.708  1.00 91.55           C  
ATOM    589  CG  LYS    75      -2.876 -25.906   0.744  1.00 91.55           C  
ATOM    590  CD  LYS    75      -2.822 -27.138   1.637  1.00 91.55           C  
ATOM    591  CE  LYS    75      -1.406 -27.686   1.751  1.00 91.55           C  
ATOM    592  NZ  LYS    75      -1.342 -28.872   2.657  1.00 91.55           N  
ATOM    593  N   ALA    76      -6.584 -24.268  -0.899  1.00 89.31           N  
ATOM    594  CA  ALA    76      -7.996 -23.915  -1.026  1.00 89.31           C  
ATOM    595  C   ALA    76      -8.708 -24.005   0.321  1.00 89.31           C  
ATOM    596  O   ALA    76      -9.577 -23.186   0.626  1.00 89.31           O  
ATOM    597  CB  ALA    76      -8.681 -24.820  -2.048  1.00 89.31           C  
ATOM    598  N   GLY    77      -8.226 -24.878   1.162  1.00 89.07           N  
ATOM    599  CA  GLY    77      -8.819 -25.042   2.479  1.00 89.07           C  
ATOM    600  C   GLY    77      -8.616 -23.839   3.380  1.00 89.07           C  
ATOM    601  O   GLY    77      -9.480 -23.516   4.198  1.00 89.07           O  
ATOM    602  N   ASP    78      -7.463 -23.156   3.245  1.00 91.26           N  
ATOM    603  CA  ASP    78      -7.189 -21.944   4.011  1.00 91.26           C  
ATOM    604  C   ASP    78      -8.205 -20.850   3.690  1.00 91.26           C  
ATOM    605  O   ASP    78      -8.746 -20.213   4.597  1.00 91.26           O  
ATOM    606  CB  ASP    78      -5.770 -21.442   3.733  1.00 91.26           C  
ATOM    607  CG  ASP    78      -4.700 -22.452   4.107  1.00 91.26           C  
ATOM    608  OD1 ASP    78      -4.903 -23.229   5.064  1.00 91.26           O  
ATOM    609  OD2 ASP    78      -3.643 -22.468   3.440  1.00 91.26           O  
ATOM    610  N   LEU    79      -8.444 -20.775   2.436  1.00 92.88           N  
ATOM    611  CA  LEU    79      -9.385 -19.753   1.989  1.00 92.88           C  
ATOM    612  C   LEU    79     -10.803 -20.084   2.442  1.00 92.88           C  
ATOM    613  O   LEU    79     -11.529 -19.205   2.913  1.00 92.88           O  
ATOM    614  CB  LEU    79      -9.343 -19.617   0.464  1.00 92.88           C  
ATOM    615  CG  LEU    79     -10.300 -18.594  -0.151  1.00 92.88           C  
ATOM    616  CD1 LEU    79      -9.983 -17.195   0.365  1.00 92.88           C  
ATOM    617  CD2 LEU    79     -10.222 -18.638  -1.673  1.00 92.88           C  
ATOM    618  N   VAL    80     -11.133 -21.334   2.375  1.00 91.09           N  
ATOM    619  CA  VAL    80     -12.475 -21.760   2.760  1.00 91.09           C  
ATOM    620  C   VAL    80     -12.701 -21.476   4.243  1.00 91.09           C  
ATOM    621  O   VAL    80     -13.768 -20.997   4.635  1.00 91.09           O  
ATOM    622  CB  VAL    80     -12.702 -23.259   2.463  1.00 91.09           C  
ATOM    623  CG1 VAL    80     -14.021 -23.735   3.068  1.00 91.09           C  
ATOM    624  CG2 VAL    80     -12.678 -23.513   0.957  1.00 91.09           C  
ATOM    625  N   ALA    81     -11.702 -21.728   5.027  1.00 91.86           N  
ATOM    626  CA  ALA    81     -11.786 -21.476   6.463  1.00 91.86           C  
ATOM    627  C   ALA    81     -12.039 -19.998   6.746  1.00 91.86           C  
ATOM    628  O   ALA    81     -12.879 -19.654   7.581  1.00 91.86           O  
ATOM    629  CB  ALA    81     -10.509 -21.937   7.161  1.00 91.86           C  
ATOM    630  N   ILE    82     -11.404 -19.128   6.029  1.00 94.49           N  
ATOM    631  CA  ILE    82     -11.551 -17.689   6.214  1.00 94.49           C  
ATOM    632  C   ILE    82     -12.949 -17.253   5.781  1.00 94.49           C  
ATOM    633  O   ILE    82     -13.629 -16.521   6.504  1.00 94.49           O  
ATOM    634  CB  ILE    82     -10.478 -16.906   5.425  1.00 94.49           C  
ATOM    635  CG1 ILE    82      -9.084 -17.180   6.002  1.00 94.49           C  
ATOM    636  CG2 ILE    82     -10.788 -15.406   5.433  1.00 94.49           C  
ATOM    637  CD1 ILE    82      -7.944 -16.655   5.142  1.00 94.49           C  
ATOM    638  N   LEU    83     -13.362 -17.816   4.648  1.00 94.03           N  
ATOM    639  CA  LEU    83     -14.647 -17.414   4.086  1.00 94.03           C  
ATOM    640  C   LEU    83     -15.799 -17.895   4.962  1.00 94.03           C  
ATOM    641  O   LEU    83     -16.803 -17.195   5.113  1.00 94.03           O  
ATOM    642  CB  LEU    83     -14.807 -17.963   2.666  1.00 94.03           C  
ATOM    643  CG  LEU    83     -13.925 -17.328   1.590  1.00 94.03           C  
ATOM    644  CD1 LEU    83     -14.030 -18.113   0.286  1.00 94.03           C  
ATOM    645  CD2 LEU    83     -14.312 -15.869   1.374  1.00 94.03           C  
ATOM    646  N   ASN    84     -15.587 -19.011   5.598  1.00 91.10           N  
ATOM    647  CA  ASN    84     -16.627 -19.571   6.454  1.00 91.10           C  
ATOM    648  C   ASN    84     -16.777 -18.775   7.748  1.00 91.10           C  
ATOM    649  O   ASN    84     -17.832 -18.809   8.383  1.00 91.10           O  
ATOM    650  CB  ASN    84     -16.333 -21.040   6.765  1.00 91.10           C  
ATOM    651  CG  ASN    84     -17.553 -21.785   7.271  1.00 91.10           C  
ATOM    652  OD1 ASN    84     -18.662 -21.603   6.762  1.00 91.10           O  
ATOM    653  ND2 ASN    84     -17.357 -22.629   8.277  1.00 91.10           N  
ATOM    654  N   ASP    85     -15.759 -18.012   8.001  1.00 92.98           N  
ATOM    655  CA  ASP    85     -15.747 -17.277   9.262  1.00 92.98           C  
ATOM    656  C   ASP    85     -16.310 -15.869   9.082  1.00 92.98           C  
ATOM    657  O   ASP    85     -16.418 -15.110  10.048  1.00 92.98           O  
ATOM    658  CB  ASP    85     -14.328 -17.208   9.830  1.00 92.98           C  
ATOM    659  CG  ASP    85     -14.291 -16.761  11.280  1.00 92.98           C  
ATOM    660  OD1 ASP    85     -15.193 -17.138  12.058  1.00 92.98           O  
ATOM    661  OD2 ASP    85     -13.352 -16.022  11.648  1.00 92.98           O  
ATOM    662  N   LEU    86     -16.830 -15.543   7.827  1.00 94.17           N  
ATOM    663  CA  LEU    86     -17.336 -14.199   7.569  1.00 94.17           C  
ATOM    664  C   LEU    86     -18.811 -14.093   7.943  1.00 94.17           C  
ATOM    665  O   LEU    86     -19.563 -15.059   7.797  1.00 94.17           O  
ATOM    666  CB  LEU    86     -17.142 -13.827   6.097  1.00 94.17           C  
ATOM    667  CG  LEU    86     -15.700 -13.614   5.635  1.00 94.17           C  
ATOM    668  CD1 LEU    86     -15.655 -13.373   4.130  1.00 94.17           C  
ATOM    669  CD2 LEU    86     -15.063 -12.450   6.387  1.00 94.17           C  
ATOM    670  N   GLU    87     -19.197 -12.975   8.427  1.00 93.40           N  
ATOM    671  CA  GLU    87     -20.605 -12.636   8.612  1.00 93.40           C  
ATOM    672  C   GLU    87     -21.150 -11.869   7.411  1.00 93.40           C  
ATOM    673  O   GLU    87     -20.382 -11.345   6.601  1.00 93.40           O  
ATOM    674  CB  GLU    87     -20.797 -11.817   9.891  1.00 93.40           C  
ATOM    675  CG  GLU    87     -20.361 -12.540  11.156  1.00 93.40           C  
ATOM    676  CD  GLU    87     -20.579 -11.723  12.420  1.00 93.40           C  
ATOM    677  OE1 GLU    87     -20.361 -12.255  13.532  1.00 93.40           O  
ATOM    678  OE2 GLU    87     -20.974 -10.542  12.297  1.00 93.40           O  
ATOM    679  N   PRO    88     -22.496 -11.900   7.302  1.00 91.87           N  
ATOM    680  CA  PRO    88     -23.063 -11.155   6.176  1.00 91.87           C  
ATOM    681  C   PRO    88     -22.640  -9.687   6.166  1.00 91.87           C  
ATOM    682  O   PRO    88     -22.748  -9.003   7.187  1.00 91.87           O  
ATOM    683  CB  PRO    88     -24.573 -11.285   6.391  1.00 91.87           C  
ATOM    684  CG  PRO    88     -24.740 -12.555   7.164  1.00 91.87           C  
ATOM    685  CD  PRO    88     -23.563 -12.713   8.082  1.00 91.87           C  
ATOM    686  N   GLY    89     -22.054  -9.287   5.123  1.00 91.36           N  
ATOM    687  CA  GLY    89     -21.675  -7.900   4.901  1.00 91.36           C  
ATOM    688  C   GLY    89     -20.223  -7.618   5.236  1.00 91.36           C  
ATOM    689  O   GLY    89     -19.713  -6.533   4.945  1.00 91.36           O  
ATOM    690  N   ASP    90     -19.469  -8.582   5.839  1.00 95.95           N  
ATOM    691  CA  ASP    90     -18.069  -8.390   6.205  1.00 95.95           C  
ATOM    692  C   ASP    90     -17.212  -8.112   4.972  1.00 95.95           C  
ATOM    693  O   ASP    90     -17.567  -8.511   3.861  1.00 95.95           O  
ATOM    694  CB  ASP    90     -17.536  -9.615   6.951  1.00 95.95           C  
ATOM    695  CG  ASP    90     -17.885  -9.608   8.428  1.00 95.95           C  
ATOM    696  OD1 ASP    90     -18.514  -8.637   8.902  1.00 95.95           O  
ATOM    697  OD2 ASP    90     -17.525 -10.580   9.126  1.00 95.95           O  
ATOM    698  N   ILE    91     -16.172  -7.490   5.204  1.00 97.16           N  
ATOM    699  CA  ILE    91     -15.168  -7.252   4.173  1.00 97.16           C  
ATOM    700  C   ILE    91     -13.962  -8.158   4.407  1.00 97.16           C  
ATOM    701  O   ILE    91     -13.460  -8.257   5.530  1.00 97.16           O  
ATOM    702  CB  ILE    91     -14.728  -5.771   4.144  1.00 97.16           C  
ATOM    703  CG1 ILE    91     -15.878  -4.881   3.661  1.00 97.16           C  
ATOM    704  CG2 ILE    91     -13.489  -5.593   3.261  1.00 97.16           C  
ATOM    705  CD1 ILE    91     -15.554  -3.393   3.665  1.00 97.16           C  
ATOM    706  N   LEU    92     -13.573  -8.939   3.394  1.00 97.41           N  
ATOM    707  CA  LEU    92     -12.320  -9.685   3.365  1.00 97.41           C  
ATOM    708  C   LEU    92     -11.260  -8.938   2.563  1.00 97.41           C  
ATOM    709  O   LEU    92     -11.412  -8.745   1.354  1.00 97.41           O  
ATOM    710  CB  LEU    92     -12.539 -11.079   2.769  1.00 97.41           C  
ATOM    711  CG  LEU    92     -11.289 -11.939   2.579  1.00 97.41           C  
ATOM    712  CD1 LEU    92     -10.637 -12.231   3.927  1.00 97.41           C  
ATOM    713  CD2 LEU    92     -11.637 -13.236   1.856  1.00 97.41           C  
ATOM    714  N   PHE    93     -10.273  -8.488   3.258  1.00 97.90           N  
ATOM    715  CA  PHE    93      -9.165  -7.796   2.610  1.00 97.90           C  
ATOM    716  C   PHE    93      -8.000  -8.748   2.368  1.00 97.90           C  
ATOM    717  O   PHE    93      -7.451  -9.318   3.314  1.00 97.90           O  
ATOM    718  CB  PHE    93      -8.704  -6.605   3.456  1.00 97.90           C  
ATOM    719  CG  PHE    93      -7.495  -5.900   2.904  1.00 97.90           C  
ATOM    720  CD1 PHE    93      -6.323  -5.815   3.646  1.00 97.90           C  
ATOM    721  CD2 PHE    93      -7.530  -5.322   1.642  1.00 97.90           C  
ATOM    722  CE1 PHE    93      -5.203  -5.163   3.137  1.00 97.90           C  
ATOM    723  CE2 PHE    93      -6.414  -4.668   1.127  1.00 97.90           C  
ATOM    724  CZ  PHE    93      -5.252  -4.589   1.877  1.00 97.90           C  
ATOM    725  N   ILE    94      -7.619  -8.932   1.081  1.00 97.37           N  
ATOM    726  CA  ILE    94      -6.464  -9.748   0.725  1.00 97.37           C  
ATOM    727  C   ILE    94      -5.393  -8.873   0.079  1.00 97.37           C  
ATOM    728  O   ILE    94      -5.551  -8.427  -1.060  1.00 97.37           O  
ATOM    729  CB  ILE    94      -6.858 -10.903  -0.223  1.00 97.37           C  
ATOM    730  CG1 ILE    94      -7.968 -11.754   0.404  1.00 97.37           C  
ATOM    731  CG2 ILE    94      -5.637 -11.761  -0.566  1.00 97.37           C  
ATOM    732  CD1 ILE    94      -8.441 -12.902  -0.478  1.00 97.37           C  
ATOM    733  N   ASP    95      -4.314  -8.662   0.797  1.00 96.20           N  
ATOM    734  CA  ASP    95      -3.173  -7.925   0.263  1.00 96.20           C  
ATOM    735  C   ASP    95      -2.333  -8.806  -0.659  1.00 96.20           C  
ATOM    736  O   ASP    95      -2.330 -10.031  -0.523  1.00 96.20           O  
ATOM    737  CB  ASP    95      -2.307  -7.380   1.401  1.00 96.20           C  
ATOM    738  CG  ASP    95      -1.483  -6.172   0.992  1.00 96.20           C  
ATOM    739  OD1 ASP    95      -1.667  -5.661  -0.134  1.00 96.20           O  
ATOM    740  OD2 ASP    95      -0.640  -5.728   1.802  1.00 96.20           O  
ATOM    741  N   GLU    96      -1.730  -8.142  -1.732  1.00 94.10           N  
ATOM    742  CA  GLU    96      -0.913  -8.841  -2.719  1.00 94.10           C  
ATOM    743  C   GLU    96      -1.639 -10.066  -3.268  1.00 94.10           C  
ATOM    744  O   GLU    96      -1.102 -11.175  -3.243  1.00 94.10           O  
ATOM    745  CB  GLU    96       0.429  -9.254  -2.110  1.00 94.10           C  
ATOM    746  CG  GLU    96       1.260  -8.086  -1.601  1.00 94.10           C  
ATOM    747  CD  GLU    96       2.684  -8.475  -1.237  1.00 94.10           C  
ATOM    748  OE1 GLU    96       3.636  -7.909  -1.820  1.00 94.10           O  
ATOM    749  OE2 GLU    96       2.849  -9.353  -0.361  1.00 94.10           O  
ATOM    750  N   ILE    97      -2.832  -9.770  -3.726  1.00 95.67           N  
ATOM    751  CA  ILE    97      -3.774 -10.798  -4.157  1.00 95.67           C  
ATOM    752  C   ILE    97      -3.228 -11.514  -5.390  1.00 95.67           C  
ATOM    753  O   ILE    97      -3.604 -12.655  -5.670  1.00 95.67           O  
ATOM    754  CB  ILE    97      -5.166 -10.198  -4.459  1.00 95.67           C  
ATOM    755  CG1 ILE    97      -6.210 -11.312  -4.596  1.00 95.67           C  
ATOM    756  CG2 ILE    97      -5.119  -9.333  -5.722  1.00 95.67           C  
ATOM    757  CD1 ILE    97      -7.647 -10.812  -4.633  1.00 95.67           C  
ATOM    758  N   HIS    98      -2.363 -10.909  -6.049  1.00 92.20           N  
ATOM    759  CA  HIS    98      -1.828 -11.488  -7.276  1.00 92.20           C  
ATOM    760  C   HIS    98      -0.879 -12.642  -6.973  1.00 92.20           C  
ATOM    761  O   HIS    98      -0.429 -13.338  -7.886  1.00 92.20           O  
ATOM    762  CB  HIS    98      -1.110 -10.421  -8.103  1.00 92.20           C  
ATOM    763  CG  HIS    98       0.041  -9.784  -7.391  1.00 92.20           C  
ATOM    764  ND1 HIS    98      -0.125  -8.930  -6.322  1.00 92.20           N  
ATOM    765  CD2 HIS    98       1.376  -9.881  -7.596  1.00 92.20           C  
ATOM    766  CE1 HIS    98       1.062  -8.528  -5.899  1.00 92.20           C  
ATOM    767  NE2 HIS    98       1.990  -9.090  -6.655  1.00 92.20           N  
ATOM    768  N   ARG    99      -0.527 -12.900  -5.731  1.00 92.34           N  
ATOM    769  CA  ARG    99       0.425 -13.939  -5.354  1.00 92.34           C  
ATOM    770  C   ARG    99      -0.296 -15.192  -4.868  1.00 92.34           C  
ATOM    771  O   ARG    99       0.326 -16.093  -4.302  1.00 92.34           O  
ATOM    772  CB  ARG    99       1.376 -13.429  -4.269  1.00 92.34           C  
ATOM    773  CG  ARG    99       2.320 -12.336  -4.742  1.00 92.34           C  
ATOM    774  CD  ARG    99       3.300 -11.926  -3.652  1.00 92.34           C  
ATOM    775  NE  ARG    99       4.253 -12.991  -3.355  1.00 92.34           N  
ATOM    776  CZ  ARG    99       5.116 -12.976  -2.344  1.00 92.34           C  
ATOM    777  NH1 ARG    99       5.164 -11.945  -1.508  1.00 92.34           N  
ATOM    778  NH2 ARG    99       5.938 -13.999  -2.165  1.00 92.34           N  
ATOM    779  N   MET   100      -1.568 -15.251  -5.011  1.00 92.82           N  
ATOM    780  CA  MET   100      -2.332 -16.446  -4.666  1.00 92.82           C  
ATOM    781  C   MET   100      -2.086 -17.561  -5.677  1.00 92.82           C  
ATOM    782  O   MET   100      -2.016 -17.308  -6.881  1.00 92.82           O  
ATOM    783  CB  MET   100      -3.826 -16.128  -4.592  1.00 92.82           C  
ATOM    784  CG  MET   100      -4.230 -15.366  -3.340  1.00 92.82           C  
ATOM    785  SD  MET   100      -6.049 -15.180  -3.186  1.00 92.82           S  
ATOM    786  CE  MET   100      -6.378 -14.078  -4.590  1.00 92.82           C  
ATOM    787  N   PRO   101      -1.896 -18.729  -5.093  1.00 92.38           N  
ATOM    788  CA  PRO   101      -1.836 -19.834  -6.053  1.00 92.38           C  
ATOM    789  C   PRO   101      -3.085 -19.924  -6.927  1.00 92.38           C  
ATOM    790  O   PRO   101      -4.173 -19.530  -6.499  1.00 92.38           O  
ATOM    791  CB  PRO   101      -1.704 -21.070  -5.160  1.00 92.38           C  
ATOM    792  CG  PRO   101      -1.203 -20.545  -3.853  1.00 92.38           C  
ATOM    793  CD  PRO   101      -1.720 -19.147  -3.671  1.00 92.38           C  
ATOM    794  N   MET   102      -2.927 -20.477  -8.102  1.00 90.49           N  
ATOM    795  CA  MET   102      -4.013 -20.568  -9.074  1.00 90.49           C  
ATOM    796  C   MET   102      -5.175 -21.383  -8.517  1.00 90.49           C  
ATOM    797  O   MET   102      -6.339 -21.032  -8.719  1.00 90.49           O  
ATOM    798  CB  MET   102      -3.515 -21.190 -10.380  1.00 90.49           C  
ATOM    799  CG  MET   102      -4.528 -21.130 -11.512  1.00 90.49           C  
ATOM    800  SD  MET   102      -3.774 -21.476 -13.149  1.00 90.49           S  
ATOM    801  CE  MET   102      -3.517 -23.266 -13.010  1.00 90.49           C  
ATOM    802  N   ALA   103      -4.847 -22.427  -7.804  1.00 88.90           N  
ATOM    803  CA  ALA   103      -5.885 -23.290  -7.246  1.00 88.90           C  
ATOM    804  C   ALA   103      -6.767 -22.523  -6.265  1.00 88.90           C  
ATOM    805  O   ALA   103      -7.978 -22.745  -6.204  1.00 88.90           O  
ATOM    806  CB  ALA   103      -5.259 -24.501  -6.560  1.00 88.90           C  
ATOM    807  N   VAL   104      -6.185 -21.662  -5.561  1.00 93.11           N  
ATOM    808  CA  VAL   104      -6.895 -20.848  -4.580  1.00 93.11           C  
ATOM    809  C   VAL   104      -7.716 -19.776  -5.293  1.00 93.11           C  
ATOM    810  O   VAL   104      -8.862 -19.515  -4.923  1.00 93.11           O  
ATOM    811  CB  VAL   104      -5.921 -20.193  -3.575  1.00 93.11           C  
ATOM    812  CG1 VAL   104      -6.672 -19.268  -2.620  1.00 93.11           C  
ATOM    813  CG2 VAL   104      -5.157 -21.263  -2.797  1.00 93.11           C  
ATOM    814  N   GLU   105      -7.172 -19.264  -6.329  1.00 92.84           N  
ATOM    815  CA  GLU   105      -7.850 -18.236  -7.113  1.00 92.84           C  
ATOM    816  C   GLU   105      -9.169 -18.754  -7.680  1.00 92.84           C  
ATOM    817  O   GLU   105     -10.178 -18.046  -7.665  1.00 92.84           O  
ATOM    818  CB  GLU   105      -6.948 -17.742  -8.247  1.00 92.84           C  
ATOM    819  CG  GLU   105      -7.526 -16.570  -9.027  1.00 92.84           C  
ATOM    820  CD  GLU   105      -6.590 -16.044 -10.103  1.00 92.84           C  
ATOM    821  OE1 GLU   105      -7.069 -15.399 -11.062  1.00 92.84           O  
ATOM    822  OE2 GLU   105      -5.367 -16.281  -9.986  1.00 92.84           O  
ATOM    823  N   GLU   106      -9.142 -19.970  -8.128  1.00 90.32           N  
ATOM    824  CA  GLU   106     -10.334 -20.562  -8.729  1.00 90.32           C  
ATOM    825  C   GLU   106     -11.470 -20.664  -7.716  1.00 90.32           C  
ATOM    826  O   GLU   106     -12.633 -20.434  -8.055  1.00 90.32           O  
ATOM    827  CB  GLU   106     -10.015 -21.945  -9.303  1.00 90.32           C  
ATOM    828  CG  GLU   106      -9.185 -21.905 -10.578  1.00 90.32           C  
ATOM    829  CD  GLU   106      -8.881 -23.285 -11.140  1.00 90.32           C  
ATOM    830  OE1 GLU   106      -8.234 -23.376 -12.208  1.00 90.32           O  
ATOM    831  OE2 GLU   106      -9.293 -24.282 -10.506  1.00 90.32           O  
ATOM    832  N   VAL   107     -11.072 -20.951  -6.589  1.00 91.61           N  
ATOM    833  CA  VAL   107     -12.061 -21.035  -5.519  1.00 91.61           C  
ATOM    834  C   VAL   107     -12.573 -19.638  -5.177  1.00 91.61           C  
ATOM    835  O   VAL   107     -13.773 -19.445  -4.964  1.00 91.61           O  
ATOM    836  CB  VAL   107     -11.477 -21.713  -4.259  1.00 91.61           C  
ATOM    837  CG1 VAL   107     -12.497 -21.707  -3.122  1.00 91.61           C  
ATOM    838  CG2 VAL   107     -11.034 -23.140  -4.578  1.00 91.61           C  
ATOM    839  N   LEU   108     -11.727 -18.687  -5.187  1.00 94.33           N  
ATOM    840  CA  LEU   108     -12.043 -17.324  -4.771  1.00 94.33           C  
ATOM    841  C   LEU   108     -13.023 -16.674  -5.742  1.00 94.33           C  
ATOM    842  O   LEU   108     -14.028 -16.096  -5.321  1.00 94.33           O  
ATOM    843  CB  LEU   108     -10.767 -16.484  -4.676  1.00 94.33           C  
ATOM    844  CG  LEU   108     -10.939 -15.042  -4.195  1.00 94.33           C  
ATOM    845  CD1 LEU   108     -11.562 -15.019  -2.803  1.00 94.33           C  
ATOM    846  CD2 LEU   108      -9.600 -14.313  -4.199  1.00 94.33           C  
ATOM    847  N   TYR   109     -12.714 -16.715  -7.157  1.00 90.87           N  
ATOM    848  CA  TYR   109     -13.626 -15.956  -8.005  1.00 90.87           C  
ATOM    849  C   TYR   109     -14.985 -16.640  -8.096  1.00 90.87           C  
ATOM    850  O   TYR   109     -15.986 -16.004  -8.430  1.00 90.87           O  
ATOM    851  CB  TYR   109     -13.036 -15.780  -9.407  1.00 90.87           C  
ATOM    852  CG  TYR   109     -12.669 -17.082 -10.079  1.00 90.87           C  
ATOM    853  CD1 TYR   109     -11.340 -17.489 -10.175  1.00 90.87           C  
ATOM    854  CD2 TYR   109     -13.650 -17.906 -10.620  1.00 90.87           C  
ATOM    855  CE1 TYR   109     -10.998 -18.686 -10.794  1.00 90.87           C  
ATOM    856  CE2 TYR   109     -13.319 -19.105 -11.242  1.00 90.87           C  
ATOM    857  CZ  TYR   109     -11.993 -19.487 -11.323  1.00 90.87           C  
ATOM    858  OH  TYR   109     -11.659 -20.673 -11.938  1.00 90.87           O  
ATOM    859  N   SER   110     -15.101 -18.043  -7.751  1.00 90.91           N  
ATOM    860  CA  SER   110     -16.396 -18.698  -7.605  1.00 90.91           C  
ATOM    861  C   SER   110     -17.149 -18.169  -6.388  1.00 90.91           C  
ATOM    862  O   SER   110     -18.354 -17.919  -6.458  1.00 90.91           O  
ATOM    863  CB  SER   110     -16.221 -20.212  -7.487  1.00 90.91           C  
ATOM    864  OG  SER   110     -17.477 -20.855  -7.351  1.00 90.91           O  
ATOM    865  N   ALA   111     -16.377 -18.014  -5.300  1.00 94.10           N  
ATOM    866  CA  ALA   111     -16.956 -17.487  -4.066  1.00 94.10           C  
ATOM    867  C   ALA   111     -17.465 -16.062  -4.264  1.00 94.10           C  
ATOM    868  O   ALA   111     -18.527 -15.699  -3.752  1.00 94.10           O  
ATOM    869  CB  ALA   111     -15.929 -17.530  -2.937  1.00 94.10           C  
ATOM    870  N   MET   112     -16.853 -15.254  -5.043  1.00 94.88           N  
ATOM    871  CA  MET   112     -17.200 -13.865  -5.326  1.00 94.88           C  
ATOM    872  C   MET   112     -18.482 -13.780  -6.148  1.00 94.88           C  
ATOM    873  O   MET   112     -19.289 -12.869  -5.956  1.00 94.88           O  
ATOM    874  CB  MET   112     -16.058 -13.164  -6.065  1.00 94.88           C  
ATOM    875  CG  MET   112     -14.821 -12.941  -5.209  1.00 94.88           C  
ATOM    876  SD  MET   112     -13.376 -12.387  -6.195  1.00 94.88           S  
ATOM    877  CE  MET   112     -13.978 -10.775  -6.768  1.00 94.88           C  
ATOM    878  N   GLU   113     -18.619 -14.756  -7.044  1.00 92.96           N  
ATOM    879  CA  GLU   113     -19.714 -14.703  -8.008  1.00 92.96           C  
ATOM    880  C   GLU   113     -21.002 -15.265  -7.411  1.00 92.96           C  
ATOM    881  O   GLU   113     -22.056 -14.630  -7.489  1.00 92.96           O  
ATOM    882  CB  GLU   113     -19.347 -15.468  -9.282  1.00 92.96           C  
ATOM    883  CG  GLU   113     -20.372 -15.330 -10.399  1.00 92.96           C  
ATOM    884  CD  GLU   113     -19.897 -15.907 -11.723  1.00 92.96           C  
ATOM    885  OE1 GLU   113     -20.634 -15.801 -12.730  1.00 92.96           O  
ATOM    886  OE2 GLU   113     -18.781 -16.471 -11.753  1.00 92.96           O  
ATOM    887  N   ASP   114     -20.814 -16.440  -6.762  1.00 91.53           N  
ATOM    888  CA  ASP   114     -22.024 -17.201  -6.465  1.00 91.53           C  
ATOM    889  C   ASP   114     -22.236 -17.329  -4.958  1.00 91.53           C  
ATOM    890  O   ASP   114     -23.282 -17.806  -4.512  1.00 91.53           O  
ATOM    891  CB  ASP   114     -21.957 -18.588  -7.106  1.00 91.53           C  
ATOM    892  CG  ASP   114     -21.933 -18.539  -8.624  1.00 91.53           C  
ATOM    893  OD1 ASP   114     -22.685 -17.739  -9.220  1.00 91.53           O  
ATOM    894  OD2 ASP   114     -21.158 -19.311  -9.229  1.00 91.53           O  
ATOM    895  N   TYR   115     -21.212 -16.905  -4.163  1.00 92.31           N  
ATOM    896  CA  TYR   115     -21.262 -16.987  -2.707  1.00 92.31           C  
ATOM    897  C   TYR   115     -21.411 -18.433  -2.248  1.00 92.31           C  
ATOM    898  O   TYR   115     -22.206 -18.727  -1.352  1.00 92.31           O  
ATOM    899  CB  TYR   115     -22.416 -16.143  -2.159  1.00 92.31           C  
ATOM    900  CG  TYR   115     -22.322 -14.680  -2.517  1.00 92.31           C  
ATOM    901  CD1 TYR   115     -21.254 -13.902  -2.075  1.00 92.31           C  
ATOM    902  CD2 TYR   115     -23.299 -14.072  -3.298  1.00 92.31           C  
ATOM    903  CE1 TYR   115     -21.163 -12.553  -2.401  1.00 92.31           C  
ATOM    904  CE2 TYR   115     -23.219 -12.724  -3.630  1.00 92.31           C  
ATOM    905  CZ  TYR   115     -22.149 -11.974  -3.177  1.00 92.31           C  
ATOM    906  OH  TYR   115     -22.064 -10.638  -3.503  1.00 92.31           O  
ATOM    907  N   TYR   116     -20.968 -19.368  -3.053  1.00 90.55           N  
ATOM    908  CA  TYR   116     -20.766 -20.749  -2.629  1.00 90.55           C  
ATOM    909  C   TYR   116     -19.461 -21.306  -3.185  1.00 90.55           C  
ATOM    910  O   TYR   116     -18.889 -20.744  -4.122  1.00 90.55           O  
ATOM    911  CB  TYR   116     -21.940 -21.625  -3.076  1.00 90.55           C  
ATOM    912  CG  TYR   116     -22.025 -21.810  -4.571  1.00 90.55           C  
ATOM    913  CD1 TYR   116     -22.840 -20.991  -5.349  1.00 90.55           C  
ATOM    914  CD2 TYR   116     -21.292 -22.805  -5.210  1.00 90.55           C  
ATOM    915  CE1 TYR   116     -22.923 -21.159  -6.728  1.00 90.55           C  
ATOM    916  CE2 TYR   116     -21.367 -22.982  -6.587  1.00 90.55           C  
ATOM    917  CZ  TYR   116     -22.184 -22.155  -7.337  1.00 90.55           C  
ATOM    918  OH  TYR   116     -22.262 -22.326  -8.701  1.00 90.55           O  
ATOM    919  N   ILE   117     -18.971 -22.273  -2.601  1.00 87.88           N  
ATOM    920  CA  ILE   117     -17.775 -22.956  -3.084  1.00 87.88           C  
ATOM    921  C   ILE   117     -18.040 -24.457  -3.179  1.00 87.88           C  
ATOM    922  O   ILE   117     -18.822 -25.006  -2.400  1.00 87.88           O  
ATOM    923  CB  ILE   117     -16.561 -22.684  -2.167  1.00 87.88           C  
ATOM    924  CG1 ILE   117     -16.901 -23.031  -0.713  1.00 87.88           C  
ATOM    925  CG2 ILE   117     -16.107 -21.226  -2.291  1.00 87.88           C  
ATOM    926  CD1 ILE   117     -15.719 -22.925   0.241  1.00 87.88           C  
ATOM    927  N   ASP   118     -17.519 -25.051  -4.231  1.00 83.93           N  
ATOM    928  CA  ASP   118     -17.522 -26.501  -4.393  1.00 83.93           C  
ATOM    929  C   ASP   118     -16.126 -27.081  -4.176  1.00 83.93           C  
ATOM    930  O   ASP   118     -15.196 -26.772  -4.925  1.00 83.93           O  
ATOM    931  CB  ASP   118     -18.040 -26.885  -5.781  1.00 83.93           C  
ATOM    932  CG  ASP   118     -19.508 -26.549  -5.979  1.00 83.93           C  
ATOM    933  OD1 ASP   118     -20.309 -26.732  -5.037  1.00 83.93           O  
ATOM    934  OD2 ASP   118     -19.868 -26.099  -7.089  1.00 83.93           O  
ATOM    935  N   ILE   119     -15.931 -27.660  -3.083  1.00 79.69           N  
ATOM    936  CA  ILE   119     -14.613 -28.225  -2.815  1.00 79.69           C  
ATOM    937  C   ILE   119     -14.671 -29.747  -2.932  1.00 79.69           C  
ATOM    938  O   ILE   119     -15.669 -30.367  -2.558  1.00 79.69           O  
ATOM    939  CB  ILE   119     -14.095 -27.814  -1.419  1.00 79.69           C  
ATOM    940  CG1 ILE   119     -14.207 -26.296  -1.234  1.00 79.69           C  
ATOM    941  CG2 ILE   119     -12.651 -28.284  -1.219  1.00 79.69           C  
ATOM    942  CD1 ILE   119     -13.966 -25.827   0.195  1.00 79.69           C  
ATOM    943  N   MET   120     -13.629 -30.280  -3.586  1.00 76.07           N  
ATOM    944  CA  MET   120     -13.473 -31.731  -3.651  1.00 76.07           C  
ATOM    945  C   MET   120     -12.680 -32.246  -2.454  1.00 76.07           C  
ATOM    946  O   MET   120     -11.550 -31.814  -2.220  1.00 76.07           O  
ATOM    947  CB  MET   120     -12.781 -32.140  -4.952  1.00 76.07           C  
ATOM    948  CG  MET   120     -13.629 -31.917  -6.194  1.00 76.07           C  
ATOM    949  SD  MET   120     -12.883 -32.660  -7.697  1.00 76.07           S  
ATOM    950  CE  MET   120     -11.394 -33.407  -6.980  1.00 76.07           C  
ATOM    951  N   ILE   121     -13.263 -32.839  -1.503  1.00 74.70           N  
ATOM    952  CA  ILE   121     -12.563 -33.409  -0.358  1.00 74.70           C  
ATOM    953  C   ILE   121     -12.213 -34.868  -0.640  1.00 74.70           C  
ATOM    954  O   ILE   121     -13.075 -35.653  -1.044  1.00 74.70           O  
ATOM    955  CB  ILE   121     -13.407 -33.300   0.932  1.00 74.70           C  
ATOM    956  CG1 ILE   121     -13.729 -31.833   1.238  1.00 74.70           C  
ATOM    957  CG2 ILE   121     -12.682 -33.958   2.109  1.00 74.70           C  
ATOM    958  CD1 ILE   121     -14.556 -31.631   2.499  1.00 74.70           C  
ATOM    959  N   GLY   122     -10.894 -35.224  -0.618  1.00 74.33           N  
ATOM    960  CA  GLY   122     -10.393 -36.576  -0.805  1.00 74.33           C  
ATOM    961  C   GLY   122      -9.611 -36.750  -2.093  1.00 74.33           C  
ATOM    962  O   GLY   122      -9.403 -35.787  -2.834  1.00 74.33           O  
ATOM    963  N   ALA   123      -8.818 -37.720  -2.229  1.00 73.91           N  
ATOM    964  CA  ALA   123      -8.043 -37.967  -3.442  1.00 73.91           C  
ATOM    965  C   ALA   123      -8.632 -39.124  -4.244  1.00 73.91           C  
ATOM    966  O   ALA   123      -9.193 -40.062  -3.673  1.00 73.91           O  
ATOM    967  CB  ALA   123      -6.585 -38.256  -3.092  1.00 73.91           C  
ATOM    968  N   GLY   124      -8.766 -38.942  -5.507  1.00 76.43           N  
ATOM    969  CA  GLY   124      -9.039 -40.082  -6.368  1.00 76.43           C  
ATOM    970  C   GLY   124     -10.518 -40.399  -6.485  1.00 76.43           C  
ATOM    971  O   GLY   124     -11.347 -39.493  -6.587  1.00 76.43           O  
ATOM    972  N   GLU   125     -10.876 -41.626  -6.581  1.00 75.16           N  
ATOM    973  CA  GLU   125     -12.230 -42.079  -6.884  1.00 75.16           C  
ATOM    974  C   GLU   125     -13.164 -41.861  -5.697  1.00 75.16           C  
ATOM    975  O   GLU   125     -14.385 -41.812  -5.862  1.00 75.16           O  
ATOM    976  CB  GLU   125     -12.226 -43.557  -7.285  1.00 75.16           C  
ATOM    977  CG  GLU   125     -11.686 -43.813  -8.684  1.00 75.16           C  
ATOM    978  CD  GLU   125     -11.892 -45.244  -9.154  1.00 75.16           C  
ATOM    979  OE1 GLU   125     -11.649 -45.531 -10.348  1.00 75.16           O  
ATOM    980  OE2 GLU   125     -12.300 -46.084  -8.322  1.00 75.16           O  
ATOM    981  N   THR   126     -12.566 -41.561  -4.542  1.00 81.51           N  
ATOM    982  CA  THR   126     -13.431 -41.426  -3.375  1.00 81.51           C  
ATOM    983  C   THR   126     -13.702 -39.956  -3.069  1.00 81.51           C  
ATOM    984  O   THR   126     -14.179 -39.620  -1.983  1.00 81.51           O  
ATOM    985  CB  THR   126     -12.810 -42.104  -2.139  1.00 81.51           C  
ATOM    986  OG1 THR   126     -11.510 -41.551  -1.900  1.00 81.51           O  
ATOM    987  CG2 THR   126     -12.680 -43.609  -2.344  1.00 81.51           C  
ATOM    988  N   SER   127     -13.307 -39.055  -4.036  1.00 81.04           N  
ATOM    989  CA  SER   127     -13.458 -37.625  -3.785  1.00 81.04           C  
ATOM    990  C   SER   127     -14.927 -37.217  -3.773  1.00 81.04           C  
ATOM    991  O   SER   127     -15.759 -37.854  -4.422  1.00 81.04           O  
ATOM    992  CB  SER   127     -12.704 -36.813  -4.840  1.00 81.04           C  
ATOM    993  OG  SER   127     -13.307 -36.962  -6.114  1.00 81.04           O  
ATOM    994  N   ARG   128     -15.325 -36.494  -2.796  1.00 83.02           N  
ATOM    995  CA  ARG   128     -16.691 -35.992  -2.693  1.00 83.02           C  
ATOM    996  C   ARG   128     -16.730 -34.476  -2.856  1.00 83.02           C  
ATOM    997  O   ARG   128     -15.791 -33.780  -2.466  1.00 83.02           O  
ATOM    998  CB  ARG   128     -17.312 -36.391  -1.353  1.00 83.02           C  
ATOM    999  CG  ARG   128     -17.552 -37.885  -1.206  1.00 83.02           C  
ATOM   1000  CD  ARG   128     -18.439 -38.199  -0.010  1.00 83.02           C  
ATOM   1001  NE  ARG   128     -17.722 -38.037   1.251  1.00 83.02           N  
ATOM   1002  CZ  ARG   128     -17.880 -38.815   2.318  1.00 83.02           C  
ATOM   1003  NH1 ARG   128     -18.739 -39.828   2.298  1.00 83.02           N  
ATOM   1004  NH2 ARG   128     -17.176 -38.578   3.414  1.00 83.02           N  
ATOM   1005  N   SER   129     -17.690 -33.948  -3.635  1.00 81.45           N  
ATOM   1006  CA  SER   129     -17.881 -32.506  -3.754  1.00 81.45           C  
ATOM   1007  C   SER   129     -18.722 -31.963  -2.604  1.00 81.45           C  
ATOM   1008  O   SER   129     -19.771 -32.523  -2.277  1.00 81.45           O  
ATOM   1009  CB  SER   129     -18.543 -32.161  -5.088  1.00 81.45           C  
ATOM   1010  OG  SER   129     -19.895 -32.586  -5.103  1.00 81.45           O  
ATOM   1011  N   VAL   130     -18.216 -31.169  -1.852  1.00 83.79           N  
ATOM   1012  CA  VAL   130     -18.936 -30.522  -0.760  1.00 83.79           C  
ATOM   1013  C   VAL   130     -19.300 -29.093  -1.156  1.00 83.79           C  
ATOM   1014  O   VAL   130     -18.439 -28.323  -1.586  1.00 83.79           O  
ATOM   1015  CB  VAL   130     -18.107 -30.519   0.544  1.00 83.79           C  
ATOM   1016  CG1 VAL   130     -18.868 -29.817   1.667  1.00 83.79           C  
ATOM   1017  CG2 VAL   130     -17.747 -31.948   0.950  1.00 83.79           C  
ATOM   1018  N   HIS   131     -20.562 -28.811  -1.082  1.00 88.46           N  
ATOM   1019  CA  HIS   131     -21.104 -27.498  -1.413  1.00 88.46           C  
ATOM   1020  C   HIS   131     -21.289 -26.646  -0.161  1.00 88.46           C  
ATOM   1021  O   HIS   131     -22.004 -27.041   0.763  1.00 88.46           O  
ATOM   1022  CB  HIS   131     -22.435 -27.639  -2.154  1.00 88.46           C  
ATOM   1023  CG  HIS   131     -23.011 -26.335  -2.606  1.00 88.46           C  
ATOM   1024  ND1 HIS   131     -22.579 -25.684  -3.742  1.00 88.46           N  
ATOM   1025  CD2 HIS   131     -23.988 -25.562  -2.075  1.00 88.46           C  
ATOM   1026  CE1 HIS   131     -23.267 -24.564  -3.889  1.00 88.46           C  
ATOM   1027  NE2 HIS   131     -24.128 -24.467  -2.891  1.00 88.46           N  
ATOM   1028  N   LEU   132     -20.671 -25.533  -0.131  1.00 88.59           N  
ATOM   1029  CA  LEU   132     -20.745 -24.642   1.022  1.00 88.59           C  
ATOM   1030  C   LEU   132     -21.362 -23.302   0.634  1.00 88.59           C  
ATOM   1031  O   LEU   132     -20.866 -22.623  -0.268  1.00 88.59           O  
ATOM   1032  CB  LEU   132     -19.352 -24.421   1.619  1.00 88.59           C  
ATOM   1033  CG  LEU   132     -18.652 -25.660   2.181  1.00 88.59           C  
ATOM   1034  CD1 LEU   132     -17.175 -25.368   2.424  1.00 88.59           C  
ATOM   1035  CD2 LEU   132     -19.330 -26.121   3.466  1.00 88.59           C  
ATOM   1036  N   ASP   133     -22.391 -22.890   1.336  1.00 91.62           N  
ATOM   1037  CA  ASP   133     -22.992 -21.579   1.105  1.00 91.62           C  
ATOM   1038  C   ASP   133     -22.287 -20.500   1.924  1.00 91.62           C  
ATOM   1039  O   ASP   133     -21.968 -20.712   3.096  1.00 91.62           O  
ATOM   1040  CB  ASP   133     -24.484 -21.605   1.442  1.00 91.62           C  
ATOM   1041  CG  ASP   133     -25.297 -22.440   0.469  1.00 91.62           C  
ATOM   1042  OD1 ASP   133     -25.119 -22.292  -0.759  1.00 91.62           O  
ATOM   1043  OD2 ASP   133     -26.126 -23.252   0.935  1.00 91.62           O  
ATOM   1044  N   LEU   134     -22.014 -19.407   1.269  1.00 92.76           N  
ATOM   1045  CA  LEU   134     -21.375 -18.293   1.961  1.00 92.76           C  
ATOM   1046  C   LEU   134     -22.344 -17.128   2.125  1.00 92.76           C  
ATOM   1047  O   LEU   134     -23.214 -16.914   1.278  1.00 92.76           O  
ATOM   1048  CB  LEU   134     -20.129 -17.833   1.199  1.00 92.76           C  
ATOM   1049  CG  LEU   134     -19.061 -18.897   0.940  1.00 92.76           C  
ATOM   1050  CD1 LEU   134     -18.056 -18.398  -0.093  1.00 92.76           C  
ATOM   1051  CD2 LEU   134     -18.357 -19.275   2.239  1.00 92.76           C  
ATOM   1052  N   PRO   135     -22.235 -16.448   3.205  1.00 91.07           N  
ATOM   1053  CA  PRO   135     -22.984 -15.190   3.255  1.00 91.07           C  
ATOM   1054  C   PRO   135     -22.451 -14.146   2.276  1.00 91.07           C  
ATOM   1055  O   PRO   135     -21.272 -14.178   1.915  1.00 91.07           O  
ATOM   1056  CB  PRO   135     -22.798 -14.727   4.702  1.00 91.07           C  
ATOM   1057  CG  PRO   135     -21.475 -15.287   5.116  1.00 91.07           C  
ATOM   1058  CD  PRO   135     -21.271 -16.598   4.411  1.00 91.07           C  
ATOM   1059  N   PRO   136     -23.326 -13.273   1.830  1.00 92.27           N  
ATOM   1060  CA  PRO   136     -22.794 -12.204   0.982  1.00 92.27           C  
ATOM   1061  C   PRO   136     -21.678 -11.412   1.660  1.00 92.27           C  
ATOM   1062  O   PRO   136     -21.793 -11.062   2.838  1.00 92.27           O  
ATOM   1063  CB  PRO   136     -24.014 -11.316   0.725  1.00 92.27           C  
ATOM   1064  CG  PRO   136     -25.191 -12.203   0.976  1.00 92.27           C  
ATOM   1065  CD  PRO   136     -24.812 -13.215   2.019  1.00 92.27           C  
ATOM   1066  N   PHE   137     -20.545 -11.297   1.028  1.00 94.73           N  
ATOM   1067  CA  PHE   137     -19.402 -10.543   1.532  1.00 94.73           C  
ATOM   1068  C   PHE   137     -18.821  -9.650   0.443  1.00 94.73           C  
ATOM   1069  O   PHE   137     -19.227  -9.732  -0.718  1.00 94.73           O  
ATOM   1070  CB  PHE   137     -18.324 -11.491   2.064  1.00 94.73           C  
ATOM   1071  CG  PHE   137     -17.581 -12.233   0.986  1.00 94.73           C  
ATOM   1072  CD1 PHE   137     -18.120 -13.378   0.411  1.00 94.73           C  
ATOM   1073  CD2 PHE   137     -16.342 -11.784   0.545  1.00 94.73           C  
ATOM   1074  CE1 PHE   137     -17.434 -14.066  -0.587  1.00 94.73           C  
ATOM   1075  CE2 PHE   137     -15.651 -12.466  -0.452  1.00 94.73           C  
ATOM   1076  CZ  PHE   137     -16.198 -13.607  -1.016  1.00 94.73           C  
ATOM   1077  N   THR   138     -17.934  -8.774   0.849  1.00 96.60           N  
ATOM   1078  CA  THR   138     -17.180  -7.942  -0.082  1.00 96.60           C  
ATOM   1079  C   THR   138     -15.687  -8.241   0.013  1.00 96.60           C  
ATOM   1080  O   THR   138     -15.111  -8.214   1.103  1.00 96.60           O  
ATOM   1081  CB  THR   138     -17.425  -6.445   0.182  1.00 96.60           C  
ATOM   1082  OG1 THR   138     -18.809  -6.148  -0.037  1.00 96.60           O  
ATOM   1083  CG2 THR   138     -16.579  -5.578  -0.744  1.00 96.60           C  
ATOM   1084  N   LEU   139     -15.124  -8.569  -1.099  1.00 97.22           N  
ATOM   1085  CA  LEU   139     -13.675  -8.720  -1.177  1.00 97.22           C  
ATOM   1086  C   LEU   139     -13.015  -7.414  -1.608  1.00 97.22           C  
ATOM   1087  O   LEU   139     -13.378  -6.841  -2.637  1.00 97.22           O  
ATOM   1088  CB  LEU   139     -13.305  -9.839  -2.155  1.00 97.22           C  
ATOM   1089  CG  LEU   139     -11.812 -10.047  -2.413  1.00 97.22           C  
ATOM   1090  CD1 LEU   139     -11.124 -10.567  -1.155  1.00 97.22           C  
ATOM   1091  CD2 LEU   139     -11.599 -11.006  -3.580  1.00 97.22           C  
ATOM   1092  N   VAL   140     -12.137  -6.883  -0.786  1.00 97.68           N  
ATOM   1093  CA  VAL   140     -11.220  -5.814  -1.168  1.00 97.68           C  
ATOM   1094  C   VAL   140      -9.827  -6.391  -1.410  1.00 97.68           C  
ATOM   1095  O   VAL   140      -9.177  -6.874  -0.479  1.00 97.68           O  
ATOM   1096  CB  VAL   140     -11.159  -4.707  -0.092  1.00 97.68           C  
ATOM   1097  CG1 VAL   140     -10.190  -3.602  -0.508  1.00 97.68           C  
ATOM   1098  CG2 VAL   140     -12.552  -4.133   0.162  1.00 97.68           C  
ATOM   1099  N   GLY   141      -9.412  -6.376  -2.688  1.00 97.14           N  
ATOM   1100  CA  GLY   141      -8.072  -6.830  -3.025  1.00 97.14           C  
ATOM   1101  C   GLY   141      -7.094  -5.692  -3.241  1.00 97.14           C  
ATOM   1102  O   GLY   141      -7.489  -4.593  -3.636  1.00 97.14           O  
ATOM   1103  N   ALA   142      -5.873  -5.882  -2.868  1.00 97.02           N  
ATOM   1104  CA  ALA   142      -4.824  -4.893  -3.103  1.00 97.02           C  
ATOM   1105  C   ALA   142      -3.633  -5.517  -3.825  1.00 97.02           C  
ATOM   1106  O   ALA   142      -3.251  -6.654  -3.536  1.00 97.02           O  
ATOM   1107  CB  ALA   142      -4.375  -4.270  -1.783  1.00 97.02           C  
ATOM   1108  N   THR   143      -3.165  -4.808  -4.860  1.00 94.09           N  
ATOM   1109  CA  THR   143      -1.982  -5.284  -5.568  1.00 94.09           C  
ATOM   1110  C   THR   143      -1.141  -4.113  -6.067  1.00 94.09           C  
ATOM   1111  O   THR   143      -1.668  -3.028  -6.321  1.00 94.09           O  
ATOM   1112  CB  THR   143      -2.367  -6.186  -6.755  1.00 94.09           C  
ATOM   1113  OG1 THR   143      -1.174  -6.679  -7.380  1.00 94.09           O  
ATOM   1114  CG2 THR   143      -3.186  -5.418  -7.787  1.00 94.09           C  
ATOM   1115  N   THR   144       0.113  -4.305  -6.115  1.00 89.45           N  
ATOM   1116  CA  THR   144       1.000  -3.327  -6.734  1.00 89.45           C  
ATOM   1117  C   THR   144       1.202  -3.640  -8.214  1.00 89.45           C  
ATOM   1118  O   THR   144       1.820  -2.859  -8.941  1.00 89.45           O  
ATOM   1119  CB  THR   144       2.366  -3.283  -6.025  1.00 89.45           C  
ATOM   1120  OG1 THR   144       2.961  -4.586  -6.065  1.00 89.45           O  
ATOM   1121  CG2 THR   144       2.217  -2.850  -4.570  1.00 89.45           C  
ATOM   1122  N   ARG   145       0.571  -4.859  -8.633  1.00 84.18           N  
ATOM   1123  CA  ARG   145       0.729  -5.343 -10.001  1.00 84.18           C  
ATOM   1124  C   ARG   145      -0.621  -5.706 -10.612  1.00 84.18           C  
ATOM   1125  O   ARG   145      -0.977  -6.884 -10.688  1.00 84.18           O  
ATOM   1126  CB  ARG   145       1.664  -6.553 -10.040  1.00 84.18           C  
ATOM   1127  CG  ARG   145       3.067  -6.264  -9.531  1.00 84.18           C  
ATOM   1128  CD  ARG   145       4.011  -7.431  -9.783  1.00 84.18           C  
ATOM   1129  NE  ARG   145       5.359  -7.150  -9.297  1.00 84.18           N  
ATOM   1130  CZ  ARG   145       6.457  -7.785  -9.698  1.00 84.18           C  
ATOM   1131  NH1 ARG   145       6.387  -8.755 -10.603  1.00 84.18           N  
ATOM   1132  NH2 ARG   145       7.633  -7.449  -9.190  1.00 84.18           N  
ATOM   1133  N   ALA   146      -1.199  -4.827 -11.069  1.00 80.64           N  
ATOM   1134  CA  ALA   146      -2.544  -5.123 -11.555  1.00 80.64           C  
ATOM   1135  C   ALA   146      -2.497  -6.021 -12.789  1.00 80.64           C  
ATOM   1136  O   ALA   146      -3.419  -6.803 -13.031  1.00 80.64           O  
ATOM   1137  CB  ALA   146      -3.293  -3.831 -11.871  1.00 80.64           C  
ATOM   1138  N   GLY   147      -1.395  -5.928 -13.533  1.00 83.61           N  
ATOM   1139  CA  GLY   147      -1.266  -6.709 -14.753  1.00 83.61           C  
ATOM   1140  C   GLY   147      -1.126  -8.198 -14.497  1.00 83.61           C  
ATOM   1141  O   GLY   147      -1.361  -9.012 -15.392  1.00 83.61           O  
ATOM   1142  N   MET   148      -0.855  -8.613 -13.280  1.00 84.64           N  
ATOM   1143  CA  MET   148      -0.591 -10.017 -12.977  1.00 84.64           C  
ATOM   1144  C   MET   148      -1.859 -10.718 -12.501  1.00 84.64           C  
ATOM   1145  O   MET   148      -1.850 -11.925 -12.250  1.00 84.64           O  
ATOM   1146  CB  MET   148       0.505 -10.143 -11.917  1.00 84.64           C  
ATOM   1147  CG  MET   148       1.889  -9.768 -12.420  1.00 84.64           C  
ATOM   1148  SD  MET   148       3.191 -10.022 -11.151  1.00 84.64           S  
ATOM   1149  CE  MET   148       3.223 -11.835 -11.084  1.00 84.64           C  
ATOM   1150  N   LEU   149      -2.851  -9.911 -12.336  1.00 87.92           N  
ATOM   1151  CA  LEU   149      -4.106 -10.552 -11.957  1.00 87.92           C  
ATOM   1152  C   LEU   149      -4.694 -11.331 -13.129  1.00 87.92           C  
ATOM   1153  O   LEU   149      -4.676 -10.856 -14.267  1.00 87.92           O  
ATOM   1154  CB  LEU   149      -5.113  -9.510 -11.465  1.00 87.92           C  
ATOM   1155  CG  LEU   149      -5.024  -9.125  -9.987  1.00 87.92           C  
ATOM   1156  CD1 LEU   149      -4.581  -7.673  -9.843  1.00 87.92           C  
ATOM   1157  CD2 LEU   149      -6.363  -9.353  -9.293  1.00 87.92           C  
ATOM   1158  N   SER   150      -5.122 -12.554 -12.846  1.00 89.97           N  
ATOM   1159  CA  SER   150      -5.780 -13.305 -13.910  1.00 89.97           C  
ATOM   1160  C   SER   150      -7.055 -12.607 -14.371  1.00 89.97           C  
ATOM   1161  O   SER   150      -7.710 -11.917 -13.587  1.00 89.97           O  
ATOM   1162  CB  SER   150      -6.106 -14.724 -13.444  1.00 89.97           C  
ATOM   1163  OG  SER   150      -7.151 -14.711 -12.486  1.00 89.97           O  
ATOM   1164  N   ASN   151      -7.347 -12.782 -15.624  1.00 91.37           N  
ATOM   1165  CA  ASN   151      -8.527 -12.153 -16.208  1.00 91.37           C  
ATOM   1166  C   ASN   151      -9.801 -12.564 -15.475  1.00 91.37           C  
ATOM   1167  O   ASN   151     -10.634 -11.717 -15.147  1.00 91.37           O  
ATOM   1168  CB  ASN   151      -8.636 -12.493 -17.695  1.00 91.37           C  
ATOM   1169  CG  ASN   151      -9.728 -11.708 -18.395  1.00 91.37           C  
ATOM   1170  OD1 ASN   151      -9.750 -10.475 -18.349  1.00 91.37           O  
ATOM   1171  ND2 ASN   151     -10.641 -12.415 -19.049  1.00 91.37           N  
ATOM   1172  N   PRO   152     -10.025 -13.841 -15.186  1.00 91.79           N  
ATOM   1173  CA  PRO   152     -11.249 -14.231 -14.482  1.00 91.79           C  
ATOM   1174  C   PRO   152     -11.392 -13.547 -13.124  1.00 91.79           C  
ATOM   1175  O   PRO   152     -12.491 -13.126 -12.754  1.00 91.79           O  
ATOM   1176  CB  PRO   152     -11.094 -15.745 -14.317  1.00 91.79           C  
ATOM   1177  CG  PRO   152     -10.228 -16.167 -15.459  1.00 91.79           C  
ATOM   1178  CD  PRO   152      -9.230 -15.077 -15.730  1.00 91.79           C  
ATOM   1179  N   LEU   153     -10.335 -13.481 -12.394  1.00 91.96           N  
ATOM   1180  CA  LEU   153     -10.397 -12.813 -11.098  1.00 91.96           C  
ATOM   1181  C   LEU   153     -10.631 -11.316 -11.269  1.00 91.96           C  
ATOM   1182  O   LEU   153     -11.464 -10.731 -10.573  1.00 91.96           O  
ATOM   1183  CB  LEU   153      -9.107 -13.053 -10.310  1.00 91.96           C  
ATOM   1184  CG  LEU   153      -9.062 -12.479  -8.893  1.00 91.96           C  
ATOM   1185  CD1 LEU   153     -10.196 -13.055  -8.052  1.00 91.96           C  
ATOM   1186  CD2 LEU   153      -7.711 -12.762  -8.243  1.00 91.96           C  
ATOM   1187  N   ARG   154      -9.954 -10.713 -12.201  1.00 92.11           N  
ATOM   1188  CA  ARG   154     -10.071  -9.278 -12.439  1.00 92.11           C  
ATOM   1189  C   ARG   154     -11.493  -8.904 -12.847  1.00 92.11           C  
ATOM   1190  O   ARG   154     -12.012  -7.868 -12.428  1.00 92.11           O  
ATOM   1191  CB  ARG   154      -9.082  -8.828 -13.517  1.00 92.11           C  
ATOM   1192  CG  ARG   154      -9.025  -7.321 -13.711  1.00 92.11           C  
ATOM   1193  CD  ARG   154      -7.932  -6.920 -14.691  1.00 92.11           C  
ATOM   1194  NE  ARG   154      -8.224  -7.385 -16.044  1.00 92.11           N  
ATOM   1195  CZ  ARG   154      -7.406  -7.252 -17.085  1.00 92.11           C  
ATOM   1196  NH1 ARG   154      -6.224  -6.663 -16.947  1.00 92.11           N  
ATOM   1197  NH2 ARG   154      -7.772  -7.712 -18.272  1.00 92.11           N  
ATOM   1198  N   ALA   155     -12.111  -9.717 -13.581  1.00 93.45           N  
ATOM   1199  CA  ALA   155     -13.440  -9.444 -14.123  1.00 93.45           C  
ATOM   1200  C   ALA   155     -14.487  -9.406 -13.014  1.00 93.45           C  
ATOM   1201  O   ALA   155     -15.577  -8.859 -13.200  1.00 93.45           O  
ATOM   1202  CB  ALA   155     -13.814 -10.492 -15.168  1.00 93.45           C  
ATOM   1203  N   ARG   156     -14.170  -9.831 -11.820  1.00 95.39           N  
ATOM   1204  CA  ARG   156     -15.139  -9.901 -10.730  1.00 95.39           C  
ATOM   1205  C   ARG   156     -15.083  -8.646  -9.866  1.00 95.39           C  
ATOM   1206  O   ARG   156     -15.941  -8.439  -9.006  1.00 95.39           O  
ATOM   1207  CB  ARG   156     -14.891 -11.141  -9.869  1.00 95.39           C  
ATOM   1208  CG  ARG   156     -15.032 -12.454 -10.624  1.00 95.39           C  
ATOM   1209  CD  ARG   156     -16.404 -12.587 -11.272  1.00 95.39           C  
ATOM   1210  NE  ARG   156     -16.539 -13.850 -11.992  1.00 95.39           N  
ATOM   1211  CZ  ARG   156     -17.404 -14.072 -12.979  1.00 95.39           C  
ATOM   1212  NH1 ARG   156     -18.231 -13.114 -13.384  1.00 95.39           N  
ATOM   1213  NH2 ARG   156     -17.442 -15.259 -13.565  1.00 95.39           N  
ATOM   1214  N   PHE   157     -14.058  -7.901 -10.029  1.00 95.65           N  
ATOM   1215  CA  PHE   157     -13.989  -6.643  -9.294  1.00 95.65           C  
ATOM   1216  C   PHE   157     -14.819  -5.567  -9.983  1.00 95.65           C  
ATOM   1217  O   PHE   157     -14.513  -5.165 -11.108  1.00 95.65           O  
ATOM   1218  CB  PHE   157     -12.536  -6.178  -9.156  1.00 95.65           C  
ATOM   1219  CG  PHE   157     -11.735  -6.976  -8.163  1.00 95.65           C  
ATOM   1220  CD1 PHE   157     -11.969  -6.849  -6.799  1.00 95.65           C  
ATOM   1221  CD2 PHE   157     -10.748  -7.852  -8.593  1.00 95.65           C  
ATOM   1222  CE1 PHE   157     -11.230  -7.586  -5.877  1.00 95.65           C  
ATOM   1223  CE2 PHE   157     -10.005  -8.591  -7.678  1.00 95.65           C  
ATOM   1224  CZ  PHE   157     -10.246  -8.456  -6.320  1.00 95.65           C  
ATOM   1225  N   GLY   158     -15.853  -5.115  -9.379  1.00 93.80           N  
ATOM   1226  CA  GLY   158     -16.740  -4.105  -9.933  1.00 93.80           C  
ATOM   1227  C   GLY   158     -16.233  -2.690  -9.732  1.00 93.80           C  
ATOM   1228  O   GLY   158     -16.619  -1.777 -10.465  1.00 93.80           O  
ATOM   1229  N   ILE   159     -15.307  -2.548  -8.751  1.00 95.53           N  
ATOM   1230  CA  ILE   159     -14.715  -1.249  -8.450  1.00 95.53           C  
ATOM   1231  C   ILE   159     -13.193  -1.345  -8.525  1.00 95.53           C  
ATOM   1232  O   ILE   159     -12.584  -2.181  -7.853  1.00 95.53           O  
ATOM   1233  CB  ILE   159     -15.153  -0.738  -7.059  1.00 95.53           C  
ATOM   1234  CG1 ILE   159     -16.682  -0.681  -6.968  1.00 95.53           C  
ATOM   1235  CG2 ILE   159     -14.535   0.633  -6.769  1.00 95.53           C  
ATOM   1236  CD1 ILE   159     -17.211  -0.494  -5.552  1.00 95.53           C  
ATOM   1237  N   ASN   160     -12.604  -0.533  -9.348  1.00 94.82           N  
ATOM   1238  CA  ASN   160     -11.151  -0.477  -9.469  1.00 94.82           C  
ATOM   1239  C   ASN   160     -10.606   0.887  -9.057  1.00 94.82           C  
ATOM   1240  O   ASN   160     -10.862   1.890  -9.725  1.00 94.82           O  
ATOM   1241  CB  ASN   160     -10.718  -0.813 -10.897  1.00 94.82           C  
ATOM   1242  CG  ASN   160     -11.121  -2.214 -11.316  1.00 94.82           C  
ATOM   1243  OD1 ASN   160     -10.518  -3.201 -10.885  1.00 94.82           O  
ATOM   1244  ND2 ASN   160     -12.143  -2.310 -12.158  1.00 94.82           N  
ATOM   1245  N   GLY   161      -9.975   0.923  -7.928  1.00 95.06           N  
ATOM   1246  CA  GLY   161      -9.396   2.159  -7.425  1.00 95.06           C  
ATOM   1247  C   GLY   161      -7.909   2.276  -7.699  1.00 95.06           C  
ATOM   1248  O   GLY   161      -7.102   1.576  -7.084  1.00 95.06           O  
ATOM   1249  N   HIS   162      -7.492   3.188  -8.510  1.00 94.59           N  
ATOM   1250  CA  HIS   162      -6.094   3.448  -8.836  1.00 94.59           C  
ATOM   1251  C   HIS   162      -5.491   4.482  -7.891  1.00 94.59           C  
ATOM   1252  O   HIS   162      -5.884   5.651  -7.911  1.00 94.59           O  
ATOM   1253  CB  HIS   162      -5.960   3.919 -10.285  1.00 94.59           C  
ATOM   1254  CG  HIS   162      -4.543   4.080 -10.735  1.00 94.59           C  
ATOM   1255  ND1 HIS   162      -4.202   4.726 -11.903  1.00 94.59           N  
ATOM   1256  CD2 HIS   162      -3.380   3.680 -10.168  1.00 94.59           C  
ATOM   1257  CE1 HIS   162      -2.886   4.715 -12.037  1.00 94.59           C  
ATOM   1258  NE2 HIS   162      -2.364   4.087 -10.998  1.00 94.59           N  
ATOM   1259  N   MET   163      -4.547   4.091  -7.115  1.00 94.65           N  
ATOM   1260  CA  MET   163      -3.870   4.973  -6.169  1.00 94.65           C  
ATOM   1261  C   MET   163      -2.580   5.524  -6.766  1.00 94.65           C  
ATOM   1262  O   MET   163      -1.741   4.763  -7.252  1.00 94.65           O  
ATOM   1263  CB  MET   163      -3.569   4.234  -4.864  1.00 94.65           C  
ATOM   1264  CG  MET   163      -4.800   3.644  -4.196  1.00 94.65           C  
ATOM   1265  SD  MET   163      -4.454   3.030  -2.501  1.00 94.65           S  
ATOM   1266  CE  MET   163      -4.391   4.602  -1.597  1.00 94.65           C  
ATOM   1267  N   GLU   164      -2.397   6.830  -6.674  1.00 91.90           N  
ATOM   1268  CA  GLU   164      -1.223   7.484  -7.245  1.00 91.90           C  
ATOM   1269  C   GLU   164      -0.343   8.089  -6.155  1.00 91.90           C  
ATOM   1270  O   GLU   164      -0.774   8.230  -5.009  1.00 91.90           O  
ATOM   1271  CB  GLU   164      -1.643   8.566  -8.243  1.00 91.90           C  
ATOM   1272  CG  GLU   164      -2.429   8.034  -9.433  1.00 91.90           C  
ATOM   1273  CD  GLU   164      -2.853   9.122 -10.407  1.00 91.90           C  
ATOM   1274  OE1 GLU   164      -3.008   8.830 -11.614  1.00 91.90           O  
ATOM   1275  OE2 GLU   164      -3.031  10.277  -9.959  1.00 91.90           O  
ATOM   1276  N   TYR   165       0.884   8.390  -6.573  1.00 92.53           N  
ATOM   1277  CA  TYR   165       1.753   9.097  -5.639  1.00 92.53           C  
ATOM   1278  C   TYR   165       1.111  10.397  -5.172  1.00 92.53           C  
ATOM   1279  O   TYR   165       0.369  11.035  -5.923  1.00 92.53           O  
ATOM   1280  CB  TYR   165       3.112   9.388  -6.283  1.00 92.53           C  
ATOM   1281  CG  TYR   165       3.981   8.164  -6.446  1.00 92.53           C  
ATOM   1282  CD1 TYR   165       4.496   7.498  -5.336  1.00 92.53           C  
ATOM   1283  CD2 TYR   165       4.290   7.672  -7.710  1.00 92.53           C  
ATOM   1284  CE1 TYR   165       5.298   6.371  -5.482  1.00 92.53           C  
ATOM   1285  CE2 TYR   165       5.092   6.546  -7.868  1.00 92.53           C  
ATOM   1286  CZ  TYR   165       5.590   5.903  -6.749  1.00 92.53           C  
ATOM   1287  OH  TYR   165       6.384   4.788  -6.899  1.00 92.53           O  
ATOM   1288  N   TYR   166       1.339  10.803  -3.982  1.00 94.98           N  
ATOM   1289  CA  TYR   166       0.787  12.014  -3.385  1.00 94.98           C  
ATOM   1290  C   TYR   166       1.526  13.251  -3.882  1.00 94.98           C  
ATOM   1291  O   TYR   166       2.713  13.184  -4.209  1.00 94.98           O  
ATOM   1292  CB  TYR   166       0.859  11.941  -1.857  1.00 94.98           C  
ATOM   1293  CG  TYR   166      -0.234  11.104  -1.238  1.00 94.98           C  
ATOM   1294  CD1 TYR   166      -1.275  11.697  -0.528  1.00 94.98           C  
ATOM   1295  CD2 TYR   166      -0.226   9.718  -1.359  1.00 94.98           C  
ATOM   1296  CE1 TYR   166      -2.283  10.930   0.047  1.00 94.98           C  
ATOM   1297  CE2 TYR   166      -1.229   8.941  -0.789  1.00 94.98           C  
ATOM   1298  CZ  TYR   166      -2.252   9.555  -0.090  1.00 94.98           C  
ATOM   1299  OH  TYR   166      -3.247   8.790   0.477  1.00 94.98           O  
ATOM   1300  N   GLU   167       0.788  14.211  -3.927  1.00 93.43           N  
ATOM   1301  CA  GLU   167       1.377  15.521  -4.187  1.00 93.43           C  
ATOM   1302  C   GLU   167       1.920  16.147  -2.906  1.00 93.43           C  
ATOM   1303  O   GLU   167       1.565  15.724  -1.803  1.00 93.43           O  
ATOM   1304  CB  GLU   167       0.350  16.454  -4.834  1.00 93.43           C  
ATOM   1305  CG  GLU   167      -0.200  15.940  -6.157  1.00 93.43           C  
ATOM   1306  CD  GLU   167       0.843  15.889  -7.262  1.00 93.43           C  
ATOM   1307  OE1 GLU   167       0.808  14.947  -8.086  1.00 93.43           O  
ATOM   1308  OE2 GLU   167       1.703  16.797  -7.303  1.00 93.43           O  
ATOM   1309  N   LEU   168       2.685  17.164  -3.106  1.00 94.82           N  
ATOM   1310  CA  LEU   168       3.453  17.736  -2.006  1.00 94.82           C  
ATOM   1311  C   LEU   168       2.530  18.349  -0.958  1.00 94.82           C  
ATOM   1312  O   LEU   168       2.704  18.119   0.241  1.00 94.82           O  
ATOM   1313  CB  LEU   168       4.428  18.795  -2.526  1.00 94.82           C  
ATOM   1314  CG  LEU   168       5.718  18.274  -3.163  1.00 94.82           C  
ATOM   1315  CD1 LEU   168       6.560  19.436  -3.679  1.00 94.82           C  
ATOM   1316  CD2 LEU   168       6.508  17.437  -2.163  1.00 94.82           C  
ATOM   1317  N   PRO   169       1.493  19.043  -1.351  1.00 96.23           N  
ATOM   1318  CA  PRO   169       0.639  19.618  -0.308  1.00 96.23           C  
ATOM   1319  C   PRO   169      -0.039  18.554   0.552  1.00 96.23           C  
ATOM   1320  O   PRO   169      -0.170  18.727   1.766  1.00 96.23           O  
ATOM   1321  CB  PRO   169      -0.395  20.420  -1.101  1.00 96.23           C  
ATOM   1322  CG  PRO   169       0.290  20.764  -2.384  1.00 96.23           C  
ATOM   1323  CD  PRO   169       1.194  19.626  -2.762  1.00 96.23           C  
ATOM   1324  N   ASP   170      -0.419  17.477  -0.051  1.00 96.20           N  
ATOM   1325  CA  ASP   170      -1.064  16.404   0.698  1.00 96.20           C  
ATOM   1326  C   ASP   170      -0.083  15.741   1.663  1.00 96.20           C  
ATOM   1327  O   ASP   170      -0.415  15.501   2.826  1.00 96.20           O  
ATOM   1328  CB  ASP   170      -1.649  15.360  -0.256  1.00 96.20           C  
ATOM   1329  CG  ASP   170      -2.817  15.890  -1.070  1.00 96.20           C  
ATOM   1330  OD1 ASP   170      -3.476  16.857  -0.633  1.00 96.20           O  
ATOM   1331  OD2 ASP   170      -3.081  15.332  -2.158  1.00 96.20           O  
ATOM   1332  N   LEU   171       1.097  15.527   1.239  1.00 96.50           N  
ATOM   1333  CA  LEU   171       2.101  14.888   2.083  1.00 96.50           C  
ATOM   1334  C   LEU   171       2.490  15.794   3.246  1.00 96.50           C  
ATOM   1335  O   LEU   171       2.716  15.318   4.360  1.00 96.50           O  
ATOM   1336  CB  LEU   171       3.342  14.530   1.261  1.00 96.50           C  
ATOM   1337  CG  LEU   171       3.231  13.294   0.368  1.00 96.50           C  
ATOM   1338  CD1 LEU   171       4.423  13.217  -0.581  1.00 96.50           C  
ATOM   1339  CD2 LEU   171       3.132  12.029   1.214  1.00 96.50           C  
ATOM   1340  N   THR   172       2.568  17.084   2.915  1.00 96.82           N  
ATOM   1341  CA  THR   172       2.861  18.051   3.967  1.00 96.82           C  
ATOM   1342  C   THR   172       1.789  18.012   5.051  1.00 96.82           C  
ATOM   1343  O   THR   172       2.103  18.024   6.243  1.00 96.82           O  
ATOM   1344  CB  THR   172       2.969  19.478   3.399  1.00 96.82           C  
ATOM   1345  OG1 THR   172       3.979  19.507   2.382  1.00 96.82           O  
ATOM   1346  CG2 THR   172       3.335  20.479   4.491  1.00 96.82           C  
ATOM   1347  N   GLU   173       0.585  17.913   4.559  1.00 96.05           N  
ATOM   1348  CA  GLU   173      -0.522  17.826   5.507  1.00 96.05           C  
ATOM   1349  C   GLU   173      -0.446  16.541   6.326  1.00 96.05           C  
ATOM   1350  O   GLU   173      -0.720  16.548   7.528  1.00 96.05           O  
ATOM   1351  CB  GLU   173      -1.864  17.904   4.775  1.00 96.05           C  
ATOM   1352  CG  GLU   173      -3.069  17.961   5.703  1.00 96.05           C  
ATOM   1353  CD  GLU   173      -4.390  18.099   4.964  1.00 96.05           C  
ATOM   1354  OE1 GLU   173      -5.457  18.067   5.617  1.00 96.05           O  
ATOM   1355  OE2 GLU   173      -4.358  18.239   3.721  1.00 96.05           O  
ATOM   1356  N   ILE   174      -0.131  15.463   5.741  1.00 95.51           N  
ATOM   1357  CA  ILE   174       0.016  14.187   6.433  1.00 95.51           C  
ATOM   1358  C   ILE   174       1.097  14.303   7.505  1.00 95.51           C  
ATOM   1359  O   ILE   174       0.903  13.867   8.642  1.00 95.51           O  
ATOM   1360  CB  ILE   174       0.357  13.046   5.449  1.00 95.51           C  
ATOM   1361  CG1 ILE   174      -0.855  12.721   4.568  1.00 95.51           C  
ATOM   1362  CG2 ILE   174       0.832  11.803   6.206  1.00 95.51           C  
ATOM   1363  CD1 ILE   174      -0.545  11.780   3.411  1.00 95.51           C  
ATOM   1364  N   VAL   175       2.207  14.946   7.207  1.00 95.84           N  
ATOM   1365  CA  VAL   175       3.308  15.112   8.150  1.00 95.84           C  
ATOM   1366  C   VAL   175       2.857  15.978   9.324  1.00 95.84           C  
ATOM   1367  O   VAL   175       3.122  15.650  10.483  1.00 95.84           O  
ATOM   1368  CB  VAL   175       4.547  15.739   7.472  1.00 95.84           C  
ATOM   1369  CG1 VAL   175       5.591  16.135   8.514  1.00 95.84           C  
ATOM   1370  CG2 VAL   175       5.145  14.769   6.454  1.00 95.84           C  
ATOM   1371  N   GLU   176       2.164  16.973   9.066  1.00 94.99           N  
ATOM   1372  CA  GLU   176       1.697  17.881  10.109  1.00 94.99           C  
ATOM   1373  C   GLU   176       0.715  17.185  11.047  1.00 94.99           C  
ATOM   1374  O   GLU   176       0.812  17.321  12.269  1.00 94.99           O  
ATOM   1375  CB  GLU   176       1.046  19.121   9.492  1.00 94.99           C  
ATOM   1376  CG  GLU   176       2.032  20.058   8.809  1.00 94.99           C  
ATOM   1377  CD  GLU   176       1.360  21.228   8.108  1.00 94.99           C  
ATOM   1378  OE1 GLU   176       2.031  22.258   7.869  1.00 94.99           O  
ATOM   1379  OE2 GLU   176       0.154  21.115   7.797  1.00 94.99           O  
ATOM   1380  N   ARG   177      -0.159  16.428  10.395  1.00 92.99           N  
ATOM   1381  CA  ARG   177      -1.130  15.707  11.212  1.00 92.99           C  
ATOM   1382  C   ARG   177      -0.436  14.709  12.133  1.00 92.99           C  
ATOM   1383  O   ARG   177      -0.753  14.629  13.321  1.00 92.99           O  
ATOM   1384  CB  ARG   177      -2.148  14.984  10.327  1.00 92.99           C  
ATOM   1385  CG  ARG   177      -3.198  14.208  11.104  1.00 92.99           C  
ATOM   1386  CD  ARG   177      -4.117  13.421  10.179  1.00 92.99           C  
ATOM   1387  NE  ARG   177      -4.925  12.454  10.917  1.00 92.99           N  
ATOM   1388  CZ  ARG   177      -5.660  11.497  10.358  1.00 92.99           C  
ATOM   1389  NH1 ARG   177      -5.705  11.361   9.038  1.00 92.99           N  
ATOM   1390  NH2 ARG   177      -6.357  10.671  11.124  1.00 92.99           N  
ATOM   1391  N   THR   178       0.464  13.990  11.552  1.00 92.49           N  
ATOM   1392  CA  THR   178       1.169  12.966  12.315  1.00 92.49           C  
ATOM   1393  C   THR   178       2.009  13.598  13.421  1.00 92.49           C  
ATOM   1394  O   THR   178       2.124  13.042  14.515  1.00 92.49           O  
ATOM   1395  CB  THR   178       2.071  12.113  11.404  1.00 92.49           C  
ATOM   1396  OG1 THR   178       1.283  11.560  10.343  1.00 92.49           O  
ATOM   1397  CG2 THR   178       2.722  10.975  12.185  1.00 92.49           C  
ATOM   1398  N   SER   179       2.564  14.731  13.159  1.00 92.38           N  
ATOM   1399  CA  SER   179       3.356  15.436  14.162  1.00 92.38           C  
ATOM   1400  C   SER   179       2.496  15.861  15.348  1.00 92.38           C  
ATOM   1401  O   SER   179       2.954  15.840  16.492  1.00 92.38           O  
ATOM   1402  CB  SER   179       4.033  16.661  13.547  1.00 92.38           C  
ATOM   1403  OG  SER   179       3.070  17.631  13.169  1.00 92.38           O  
ATOM   1404  N   GLU   180       1.280  16.226  15.059  1.00 90.95           N  
ATOM   1405  CA  GLU   180       0.351  16.598  16.122  1.00 90.95           C  
ATOM   1406  C   GLU   180       0.055  15.412  17.035  1.00 90.95           C  
ATOM   1407  O   GLU   180       0.007  15.561  18.258  1.00 90.95           O  
ATOM   1408  CB  GLU   180      -0.951  17.145  15.531  1.00 90.95           C  
ATOM   1409  CG  GLU   180      -0.807  18.519  14.893  1.00 90.95           C  
ATOM   1410  CD  GLU   180      -2.093  19.023  14.257  1.00 90.95           C  
ATOM   1411  OE1 GLU   180      -2.079  20.113  13.642  1.00 90.95           O  
ATOM   1412  OE2 GLU   180      -3.123  18.322  14.376  1.00 90.95           O  
ATOM   1413  N   ILE   181      -0.094  14.251  16.429  1.00 88.98           N  
ATOM   1414  CA  ILE   181      -0.375  13.038  17.189  1.00 88.98           C  
ATOM   1415  C   ILE   181       0.812  12.706  18.090  1.00 88.98           C  
ATOM   1416  O   ILE   181       0.632  12.290  19.237  1.00 88.98           O  
ATOM   1417  CB  ILE   181      -0.689  11.847  16.256  1.00 88.98           C  
ATOM   1418  CG1 ILE   181      -1.991  12.100  15.486  1.00 88.98           C  
ATOM   1419  CG2 ILE   181      -0.770  10.542  17.053  1.00 88.98           C  
ATOM   1420  CD1 ILE   181      -2.257  11.097  14.372  1.00 88.98           C  
ATOM   1421  N   PHE   182       2.000  13.055  17.614  1.00 87.29           N  
ATOM   1422  CA  PHE   182       3.216  12.778  18.370  1.00 87.29           C  
ATOM   1423  C   PHE   182       3.495  13.889  19.375  1.00 87.29           C  
ATOM   1424  O   PHE   182       4.500  13.851  20.087  1.00 87.29           O  
ATOM   1425  CB  PHE   182       4.411  12.612  17.426  1.00 87.29           C  
ATOM   1426  CG  PHE   182       4.405  11.316  16.660  1.00 87.29           C  
ATOM   1427  CD1 PHE   182       3.758  10.196  17.167  1.00 87.29           C  
ATOM   1428  CD2 PHE   182       5.048  11.218  15.433  1.00 87.29           C  
ATOM   1429  CE1 PHE   182       3.751   8.995  16.461  1.00 87.29           C  
ATOM   1430  CE2 PHE   182       5.045  10.022  14.721  1.00 87.29           C  
ATOM   1431  CZ  PHE   182       4.397   8.911  15.237  1.00 87.29           C  
ATOM   1432  N   GLU   183       2.645  14.939  19.290  1.00 88.30           N  
ATOM   1433  CA  GLU   183       2.766  16.091  20.179  1.00 88.30           C  
ATOM   1434  C   GLU   183       4.125  16.767  20.024  1.00 88.30           C  
ATOM   1435  O   GLU   183       4.807  17.037  21.015  1.00 88.30           O  
ATOM   1436  CB  GLU   183       2.550  15.672  21.635  1.00 88.30           C  
ATOM   1437  CG  GLU   183       1.177  15.076  21.906  1.00 88.30           C  
ATOM   1438  CD  GLU   183       0.969  14.683  23.360  1.00 88.30           C  
ATOM   1439  OE1 GLU   183      -0.186  14.411  23.757  1.00 88.30           O  
ATOM   1440  OE2 GLU   183       1.971  14.648  24.110  1.00 88.30           O  
ATOM   1441  N   MET   184       4.517  16.954  18.860  1.00 87.64           N  
ATOM   1442  CA  MET   184       5.781  17.599  18.515  1.00 87.64           C  
ATOM   1443  C   MET   184       5.538  18.915  17.784  1.00 87.64           C  
ATOM   1444  O   MET   184       4.553  19.054  17.057  1.00 87.64           O  
ATOM   1445  CB  MET   184       6.640  16.672  17.652  1.00 87.64           C  
ATOM   1446  CG  MET   184       7.116  15.425  18.379  1.00 87.64           C  
ATOM   1447  SD  MET   184       8.457  14.555  17.477  1.00 87.64           S  
ATOM   1448  CE  MET   184       7.538  13.966  16.027  1.00 87.64           C  
ATOM   1449  N   THR   185       6.427  19.784  18.018  1.00 91.59           N  
ATOM   1450  CA  THR   185       6.374  21.038  17.276  1.00 91.59           C  
ATOM   1451  C   THR   185       7.240  20.961  16.021  1.00 91.59           C  
ATOM   1452  O   THR   185       8.437  20.679  16.102  1.00 91.59           O  
ATOM   1453  CB  THR   185       6.833  22.223  18.147  1.00 91.59           C  
ATOM   1454  OG1 THR   185       6.030  22.276  19.332  1.00 91.59           O  
ATOM   1455  CG2 THR   185       6.698  23.543  17.396  1.00 91.59           C  
ATOM   1456  N   ILE   186       6.606  21.097  14.894  1.00 94.12           N  
ATOM   1457  CA  ILE   186       7.300  21.108  13.610  1.00 94.12           C  
ATOM   1458  C   ILE   186       6.997  22.409  12.871  1.00 94.12           C  
ATOM   1459  O   ILE   186       5.864  22.895  12.896  1.00 94.12           O  
ATOM   1460  CB  ILE   186       6.901  19.893  12.742  1.00 94.12           C  
ATOM   1461  CG1 ILE   186       7.777  19.823  11.487  1.00 94.12           C  
ATOM   1462  CG2 ILE   186       5.416  19.959  12.371  1.00 94.12           C  
ATOM   1463  CD1 ILE   186       7.621  18.534  10.693  1.00 94.12           C  
ATOM   1464  N   THR   187       8.048  23.063  12.244  1.00 95.41           N  
ATOM   1465  CA  THR   187       7.833  24.251  11.427  1.00 95.41           C  
ATOM   1466  C   THR   187       7.273  23.872  10.059  1.00 95.41           C  
ATOM   1467  O   THR   187       7.502  22.762   9.574  1.00 95.41           O  
ATOM   1468  CB  THR   187       9.138  25.049  11.247  1.00 95.41           C  
ATOM   1469  OG1 THR   187      10.065  24.272  10.479  1.00 95.41           O  
ATOM   1470  CG2 THR   187       9.767  25.385  12.595  1.00 95.41           C  
ATOM   1471  N   PRO   188       6.567  24.734   9.420  1.00 95.05           N  
ATOM   1472  CA  PRO   188       6.057  24.454   8.076  1.00 95.05           C  
ATOM   1473  C   PRO   188       7.166  24.112   7.084  1.00 95.05           C  
ATOM   1474  O   PRO   188       6.981  23.253   6.218  1.00 95.05           O  
ATOM   1475  CB  PRO   188       5.357  25.758   7.685  1.00 95.05           C  
ATOM   1476  CG  PRO   188       4.960  26.382   8.984  1.00 95.05           C  
ATOM   1477  CD  PRO   188       6.012  26.064  10.008  1.00 95.05           C  
ATOM   1478  N   GLU   189       8.316  24.737   7.250  1.00 95.00           N  
ATOM   1479  CA  GLU   189       9.445  24.481   6.361  1.00 95.00           C  
ATOM   1480  C   GLU   189       9.985  23.066   6.549  1.00 95.00           C  
ATOM   1481  O   GLU   189      10.345  22.400   5.576  1.00 95.00           O  
ATOM   1482  CB  GLU   189      10.559  25.505   6.599  1.00 95.00           C  
ATOM   1483  CG  GLU   189      10.167  26.932   6.246  1.00 95.00           C  
ATOM   1484  CD  GLU   189       9.377  27.626   7.345  1.00 95.00           C  
ATOM   1485  OE1 GLU   189       8.834  28.727   7.098  1.00 95.00           O  
ATOM   1486  OE2 GLU   189       9.303  27.066   8.461  1.00 95.00           O  
ATOM   1487  N   ALA   190       9.990  22.663   7.758  1.00 95.43           N  
ATOM   1488  CA  ALA   190      10.459  21.313   8.058  1.00 95.43           C  
ATOM   1489  C   ALA   190       9.485  20.263   7.531  1.00 95.43           C  
ATOM   1490  O   ALA   190       9.900  19.260   6.947  1.00 95.43           O  
ATOM   1491  CB  ALA   190      10.658  21.141   9.562  1.00 95.43           C  
ATOM   1492  N   ALA   191       8.191  20.492   7.728  1.00 96.28           N  
ATOM   1493  CA  ALA   191       7.175  19.578   7.213  1.00 96.28           C  
ATOM   1494  C   ALA   191       7.289  19.427   5.699  1.00 96.28           C  
ATOM   1495  O   ALA   191       7.207  18.315   5.171  1.00 96.28           O  
ATOM   1496  CB  ALA   191       5.779  20.066   7.592  1.00 96.28           C  
ATOM   1497  N   LEU   192       7.493  20.544   5.042  1.00 95.76           N  
ATOM   1498  CA  LEU   192       7.643  20.537   3.591  1.00 95.76           C  
ATOM   1499  C   LEU   192       8.883  19.752   3.177  1.00 95.76           C  
ATOM   1500  O   LEU   192       8.850  19.002   2.198  1.00 95.76           O  
ATOM   1501  CB  LEU   192       7.727  21.968   3.053  1.00 95.76           C  
ATOM   1502  CG  LEU   192       7.812  22.117   1.534  1.00 95.76           C  
ATOM   1503  CD1 LEU   192       6.566  21.535   0.874  1.00 95.76           C  
ATOM   1504  CD2 LEU   192       7.992  23.582   1.149  1.00 95.76           C  
ATOM   1505  N   GLU   193       9.935  19.908   3.965  1.00 94.51           N  
ATOM   1506  CA  GLU   193      11.169  19.192   3.659  1.00 94.51           C  
ATOM   1507  C   GLU   193      10.977  17.683   3.779  1.00 94.51           C  
ATOM   1508  O   GLU   193      11.440  16.923   2.926  1.00 94.51           O  
ATOM   1509  CB  GLU   193      12.301  19.653   4.580  1.00 94.51           C  
ATOM   1510  CG  GLU   193      13.652  19.033   4.253  1.00 94.51           C  
ATOM   1511  CD  GLU   193      14.231  19.520   2.934  1.00 94.51           C  
ATOM   1512  OE1 GLU   193      15.230  18.935   2.458  1.00 94.51           O  
ATOM   1513  OE2 GLU   193      13.680  20.493   2.373  1.00 94.51           O  
ATOM   1514  N   LEU   194      10.327  17.255   4.748  1.00 95.03           N  
ATOM   1515  CA  LEU   194      10.042  15.836   4.930  1.00 95.03           C  
ATOM   1516  C   LEU   194       9.154  15.311   3.806  1.00 95.03           C  
ATOM   1517  O   LEU   194       9.395  14.226   3.274  1.00 95.03           O  
ATOM   1518  CB  LEU   194       9.368  15.593   6.283  1.00 95.03           C  
ATOM   1519  CG  LEU   194      10.263  15.716   7.518  1.00 95.03           C  
ATOM   1520  CD1 LEU   194       9.414  15.797   8.782  1.00 95.03           C  
ATOM   1521  CD2 LEU   194      11.234  14.543   7.594  1.00 95.03           C  
ATOM   1522  N   ALA   195       8.201  16.194   3.459  1.00 95.30           N  
ATOM   1523  CA  ALA   195       7.289  15.818   2.382  1.00 95.30           C  
ATOM   1524  C   ALA   195       8.037  15.657   1.062  1.00 95.30           C  
ATOM   1525  O   ALA   195       7.810  14.692   0.327  1.00 95.30           O  
ATOM   1526  CB  ALA   195       6.179  16.857   2.237  1.00 95.30           C  
ATOM   1527  N   ARG   196       9.003  16.478   0.794  1.00 92.44           N  
ATOM   1528  CA  ARG   196       9.748  16.456  -0.461  1.00 92.44           C  
ATOM   1529  C   ARG   196      10.613  15.204  -0.562  1.00 92.44           C  
ATOM   1530  O   ARG   196      10.798  14.658  -1.651  1.00 92.44           O  
ATOM   1531  CB  ARG   196      10.620  17.707  -0.591  1.00 92.44           C  
ATOM   1532  CG  ARG   196       9.859  18.944  -1.042  1.00 92.44           C  
ATOM   1533  CD  ARG   196      10.788  20.130  -1.257  1.00 92.44           C  
ATOM   1534  NE  ARG   196      10.042  21.365  -1.480  1.00 92.44           N  
ATOM   1535  CZ  ARG   196      10.548  22.468  -2.026  1.00 92.44           C  
ATOM   1536  NH1 ARG   196      11.816  22.511  -2.418  1.00 92.44           N  
ATOM   1537  NH2 ARG   196       9.779  23.536  -2.183  1.00 92.44           N  
ATOM   1538  N   ARG   197      11.031  14.736   0.555  1.00 93.49           N  
ATOM   1539  CA  ARG   197      12.004  13.648   0.557  1.00 93.49           C  
ATOM   1540  C   ARG   197      11.320  12.301   0.765  1.00 93.49           C  
ATOM   1541  O   ARG   197      11.978  11.306   1.073  1.00 93.49           O  
ATOM   1542  CB  ARG   197      13.059  13.873   1.643  1.00 93.49           C  
ATOM   1543  CG  ARG   197      13.913  15.111   1.425  1.00 93.49           C  
ATOM   1544  CD  ARG   197      15.178  15.080   2.272  1.00 93.49           C  
ATOM   1545  NE  ARG   197      15.807  16.396   2.349  1.00 93.49           N  
ATOM   1546  CZ  ARG   197      16.931  16.661   3.010  1.00 93.49           C  
ATOM   1547  NH1 ARG   197      17.574  15.702   3.667  1.00 93.49           N  
ATOM   1548  NH2 ARG   197      17.416  17.894   3.015  1.00 93.49           N  
ATOM   1549  N   SER   198       9.964  12.261   0.713  1.00 92.95           N  
ATOM   1550  CA  SER   198       9.189  11.066   1.030  1.00 92.95           C  
ATOM   1551  C   SER   198       8.833  10.288  -0.233  1.00 92.95           C  
ATOM   1552  O   SER   198       8.133   9.276  -0.168  1.00 92.95           O  
ATOM   1553  CB  SER   198       7.914  11.438   1.786  1.00 92.95           C  
ATOM   1554  OG  SER   198       7.029  12.166   0.953  1.00 92.95           O  
ATOM   1555  N   ARG   199       9.114  10.855  -1.347  1.00 90.02           N  
ATOM   1556  CA  ARG   199       8.954  10.164  -2.622  1.00 90.02           C  
ATOM   1557  C   ARG   199       7.480   9.954  -2.951  1.00 90.02           C  
ATOM   1558  O   ARG   199       7.087   8.879  -3.408  1.00 90.02           O  
ATOM   1559  CB  ARG   199       9.682   8.818  -2.600  1.00 90.02           C  
ATOM   1560  CG  ARG   199      11.176   8.930  -2.336  1.00 90.02           C  
ATOM   1561  CD  ARG   199      11.811   7.566  -2.106  1.00 90.02           C  
ATOM   1562  NE  ARG   199      11.743   6.731  -3.302  1.00 90.02           N  
ATOM   1563  CZ  ARG   199      12.208   5.487  -3.386  1.00 90.02           C  
ATOM   1564  NH1 ARG   199      12.786   4.907  -2.340  1.00 90.02           N  
ATOM   1565  NH2 ARG   199      12.094   4.818  -4.524  1.00 90.02           N  
ATOM   1566  N   GLY   200       6.621  10.715  -2.297  1.00 91.01           N  
ATOM   1567  CA  GLY   200       5.213  10.710  -2.663  1.00 91.01           C  
ATOM   1568  C   GLY   200       4.400   9.686  -1.894  1.00 91.01           C  
ATOM   1569  O   GLY   200       3.281   9.352  -2.288  1.00 91.01           O  
ATOM   1570  N   THR   201       5.056   9.051  -0.875  1.00 93.10           N  
ATOM   1571  CA  THR   201       4.340   8.006  -0.152  1.00 93.10           C  
ATOM   1572  C   THR   201       4.187   8.374   1.321  1.00 93.10           C  
ATOM   1573  O   THR   201       5.150   8.797   1.964  1.00 93.10           O  
ATOM   1574  CB  THR   201       5.059   6.649  -0.273  1.00 93.10           C  
ATOM   1575  OG1 THR   201       6.305   6.711   0.432  1.00 93.10           O  
ATOM   1576  CG2 THR   201       5.330   6.299  -1.732  1.00 93.10           C  
ATOM   1577  N   PRO   202       3.024   8.196   1.819  1.00 94.35           N  
ATOM   1578  CA  PRO   202       2.793   8.469   3.239  1.00 94.35           C  
ATOM   1579  C   PRO   202       3.658   7.605   4.155  1.00 94.35           C  
ATOM   1580  O   PRO   202       4.135   8.080   5.188  1.00 94.35           O  
ATOM   1581  CB  PRO   202       1.309   8.144   3.424  1.00 94.35           C  
ATOM   1582  CG  PRO   202       0.696   8.381   2.082  1.00 94.35           C  
ATOM   1583  CD  PRO   202       1.679   7.958   1.028  1.00 94.35           C  
ATOM   1584  N   ARG   203       3.781   6.352   3.676  1.00 93.05           N  
ATOM   1585  CA  ARG   203       4.596   5.455   4.490  1.00 93.05           C  
ATOM   1586  C   ARG   203       5.983   6.043   4.731  1.00 93.05           C  
ATOM   1587  O   ARG   203       6.451   6.094   5.870  1.00 93.05           O  
ATOM   1588  CB  ARG   203       4.717   4.084   3.822  1.00 93.05           C  
ATOM   1589  CG  ARG   203       5.522   3.076   4.626  1.00 93.05           C  
ATOM   1590  CD  ARG   203       5.729   1.778   3.859  1.00 93.05           C  
ATOM   1591  NE  ARG   203       4.462   1.103   3.591  1.00 93.05           N  
ATOM   1592  CZ  ARG   203       4.318   0.054   2.786  1.00 93.05           C  
ATOM   1593  NH1 ARG   203       5.363  -0.463   2.152  1.00 93.05           N  
ATOM   1594  NH2 ARG   203       3.119  -0.482   2.613  1.00 93.05           N  
ATOM   1595  N   ILE   204       6.675   6.566   3.719  1.00 92.71           N  
ATOM   1596  CA  ILE   204       8.023   7.108   3.844  1.00 92.71           C  
ATOM   1597  C   ILE   204       7.984   8.414   4.634  1.00 92.71           C  
ATOM   1598  O   ILE   204       8.833   8.651   5.497  1.00 92.71           O  
ATOM   1599  CB  ILE   204       8.670   7.340   2.459  1.00 92.71           C  
ATOM   1600  CG1 ILE   204       8.891   6.002   1.743  1.00 92.71           C  
ATOM   1601  CG2 ILE   204       9.986   8.110   2.600  1.00 92.71           C  
ATOM   1602  CD1 ILE   204       9.455   6.140   0.335  1.00 92.71           C  
ATOM   1603  N   ALA   205       6.953   9.188   4.422  1.00 94.50           N  
ATOM   1604  CA  ALA   205       6.817  10.445   5.153  1.00 94.50           C  
ATOM   1605  C   ALA   205       6.743  10.199   6.658  1.00 94.50           C  
ATOM   1606  O   ALA   205       7.460  10.837   7.433  1.00 94.50           O  
ATOM   1607  CB  ALA   205       5.580  11.204   4.680  1.00 94.50           C  
ATOM   1608  N   ASN   206       5.955   9.229   7.049  1.00 92.91           N  
ATOM   1609  CA  ASN   206       5.796   8.931   8.468  1.00 92.91           C  
ATOM   1610  C   ASN   206       7.071   8.339   9.063  1.00 92.91           C  
ATOM   1611  O   ASN   206       7.438   8.657  10.196  1.00 92.91           O  
ATOM   1612  CB  ASN   206       4.616   7.982   8.689  1.00 92.91           C  
ATOM   1613  CG  ASN   206       3.275   8.670   8.526  1.00 92.91           C  
ATOM   1614  OD1 ASN   206       3.157   9.881   8.727  1.00 92.91           O  
ATOM   1615  ND2 ASN   206       2.256   7.902   8.160  1.00 92.91           N  
ATOM   1616  N   ARG   207       7.728   7.559   8.256  1.00 92.36           N  
ATOM   1617  CA  ARG   207       8.979   6.972   8.727  1.00 92.36           C  
ATOM   1618  C   ARG   207      10.043   8.045   8.934  1.00 92.36           C  
ATOM   1619  O   ARG   207      10.743   8.045   9.949  1.00 92.36           O  
ATOM   1620  CB  ARG   207       9.483   5.917   7.739  1.00 92.36           C  
ATOM   1621  CG  ARG   207      10.709   5.159   8.221  1.00 92.36           C  
ATOM   1622  CD  ARG   207      11.005   3.950   7.344  1.00 92.36           C  
ATOM   1623  NE  ARG   207      11.602   4.341   6.070  1.00 92.36           N  
ATOM   1624  CZ  ARG   207      12.024   3.492   5.137  1.00 92.36           C  
ATOM   1625  NH1 ARG   207      11.921   2.180   5.319  1.00 92.36           N  
ATOM   1626  NH2 ARG   207      12.552   3.957   4.014  1.00 92.36           N  
ATOM   1627  N   LEU   208      10.148   8.948   8.002  1.00 93.19           N  
ATOM   1628  CA  LEU   208      11.123  10.026   8.122  1.00 93.19           C  
ATOM   1629  C   LEU   208      10.810  10.912   9.323  1.00 93.19           C  
ATOM   1630  O   LEU   208      11.715  11.309  10.060  1.00 93.19           O  
ATOM   1631  CB  LEU   208      11.149  10.870   6.844  1.00 93.19           C  
ATOM   1632  CG  LEU   208      11.681  10.179   5.587  1.00 93.19           C  
ATOM   1633  CD1 LEU   208      11.663  11.144   4.405  1.00 93.19           C  
ATOM   1634  CD2 LEU   208      13.089   9.643   5.825  1.00 93.19           C  
ATOM   1635  N   LEU   209       9.558  11.174   9.550  1.00 94.31           N  
ATOM   1636  CA  LEU   209       9.166  11.995  10.690  1.00 94.31           C  
ATOM   1637  C   LEU   209       9.582  11.338  12.002  1.00 94.31           C  
ATOM   1638  O   LEU   209      10.114  12.003  12.893  1.00 94.31           O  
ATOM   1639  CB  LEU   209       7.654  12.236  10.684  1.00 94.31           C  
ATOM   1640  CG  LEU   209       7.085  13.006  11.876  1.00 94.31           C  
ATOM   1641  CD1 LEU   209       7.703  14.398  11.952  1.00 94.31           C  
ATOM   1642  CD2 LEU   209       5.566  13.094  11.780  1.00 94.31           C  
ATOM   1643  N   LYS   210       9.419  10.058  12.077  1.00 91.93           N  
ATOM   1644  CA  LYS   210       9.790   9.347  13.298  1.00 91.93           C  
ATOM   1645  C   LYS   210      11.291   9.444  13.555  1.00 91.93           C  
ATOM   1646  O   LYS   210      11.718   9.674  14.689  1.00 91.93           O  
ATOM   1647  CB  LYS   210       9.366   7.880  13.215  1.00 91.93           C  
ATOM   1648  CG  LYS   210       7.872   7.656  13.400  1.00 91.93           C  
ATOM   1649  CD  LYS   210       7.520   6.174  13.359  1.00 91.93           C  
ATOM   1650  CE  LYS   210       6.013   5.957  13.358  1.00 91.93           C  
ATOM   1651  NZ  LYS   210       5.662   4.509  13.238  1.00 91.93           N  
ATOM   1652  N   ARG   211      12.038   9.349  12.511  1.00 91.32           N  
ATOM   1653  CA  ARG   211      13.490   9.387  12.654  1.00 91.32           C  
ATOM   1654  C   ARG   211      13.969  10.793  12.999  1.00 91.32           C  
ATOM   1655  O   ARG   211      14.869  10.963  13.825  1.00 91.32           O  
ATOM   1656  CB  ARG   211      14.170   8.901  11.373  1.00 91.32           C  
ATOM   1657  CG  ARG   211      13.890   7.444  11.041  1.00 91.32           C  
ATOM   1658  CD  ARG   211      14.302   6.517  12.177  1.00 91.32           C  
ATOM   1659  NE  ARG   211      13.863   5.145  11.939  1.00 91.32           N  
ATOM   1660  CZ  ARG   211      13.785   4.202  12.874  1.00 91.32           C  
ATOM   1661  NH1 ARG   211      14.115   4.465  14.133  1.00 91.32           N  
ATOM   1662  NH2 ARG   211      13.372   2.985  12.548  1.00 91.32           N  
ATOM   1663  N   VAL   212      13.390  11.777  12.340  1.00 93.50           N  
ATOM   1664  CA  VAL   212      13.766  13.160  12.612  1.00 93.50           C  
ATOM   1665  C   VAL   212      13.381  13.529  14.043  1.00 93.50           C  
ATOM   1666  O   VAL   212      14.104  14.267  14.717  1.00 93.50           O  
ATOM   1667  CB  VAL   212      13.102  14.135  11.614  1.00 93.50           C  
ATOM   1668  CG1 VAL   212      13.303  15.583  12.059  1.00 93.50           C  
ATOM   1669  CG2 VAL   212      13.663  13.922  10.209  1.00 93.50           C  
ATOM   1670  N   ARG   213      12.288  12.950  14.482  1.00 91.85           N  
ATOM   1671  CA  ARG   213      11.881  13.142  15.870  1.00 91.85           C  
ATOM   1672  C   ARG   213      12.939  12.610  16.831  1.00 91.85           C  
ATOM   1673  O   ARG   213      13.332  13.300  17.774  1.00 91.85           O  
ATOM   1674  CB  ARG   213      10.539  12.456  16.137  1.00 91.85           C  
ATOM   1675  CG  ARG   213      10.076  12.550  17.582  1.00 91.85           C  
ATOM   1676  CD  ARG   213       8.987  11.532  17.892  1.00 91.85           C  
ATOM   1677  NE  ARG   213       9.486  10.163  17.797  1.00 91.85           N  
ATOM   1678  CZ  ARG   213       8.720   9.075  17.797  1.00 91.85           C  
ATOM   1679  NH1 ARG   213       7.399   9.176  17.889  1.00 91.85           N  
ATOM   1680  NH2 ARG   213       9.279   7.878  17.706  1.00 91.85           N  
ATOM   1681  N   ASP   214      13.340  11.421  16.551  1.00 90.80           N  
ATOM   1682  CA  ASP   214      14.359  10.807  17.397  1.00 90.80           C  
ATOM   1683  C   ASP   214      15.628  11.655  17.431  1.00 90.80           C  
ATOM   1684  O   ASP   214      16.207  11.872  18.497  1.00 90.80           O  
ATOM   1685  CB  ASP   214      14.684   9.394  16.906  1.00 90.80           C  
ATOM   1686  CG  ASP   214      13.524   8.428  17.071  1.00 90.80           C  
ATOM   1687  OD1 ASP   214      12.581   8.731  17.834  1.00 90.80           O  
ATOM   1688  OD2 ASP   214      13.554   7.353  16.433  1.00 90.80           O  
ATOM   1689  N   TYR   215      15.927  12.142  16.274  1.00 91.76           N  
ATOM   1690  CA  TYR   215      17.111  12.982  16.141  1.00 91.76           C  
ATOM   1691  C   TYR   215      16.949  14.280  16.922  1.00 91.76           C  
ATOM   1692  O   TYR   215      17.845  14.678  17.671  1.00 91.76           O  
ATOM   1693  CB  TYR   215      17.390  13.291  14.667  1.00 91.76           C  
ATOM   1694  CG  TYR   215      18.647  14.095  14.442  1.00 91.76           C  
ATOM   1695  CD1 TYR   215      18.614  15.488  14.434  1.00 91.76           C  
ATOM   1696  CD2 TYR   215      19.869  13.465  14.237  1.00 91.76           C  
ATOM   1697  CE1 TYR   215      19.770  16.234  14.226  1.00 91.76           C  
ATOM   1698  CE2 TYR   215      21.031  14.201  14.027  1.00 91.76           C  
ATOM   1699  CZ  TYR   215      20.972  15.582  14.024  1.00 91.76           C  
ATOM   1700  OH  TYR   215      22.119  16.315  13.817  1.00 91.76           O  
ATOM   1701  N   ALA   216      15.830  14.928  16.863  1.00 91.53           N  
ATOM   1702  CA  ALA   216      15.569  16.210  17.513  1.00 91.53           C  
ATOM   1703  C   ALA   216      15.545  16.060  19.031  1.00 91.53           C  
ATOM   1704  O   ALA   216      15.999  16.949  19.756  1.00 91.53           O  
ATOM   1705  CB  ALA   216      14.250  16.798  17.018  1.00 91.53           C  
ATOM   1706  N   GLN   217      15.108  14.940  19.495  1.00 88.85           N  
ATOM   1707  CA  GLN   217      15.005  14.736  20.936  1.00 88.85           C  
ATOM   1708  C   GLN   217      16.382  14.530  21.562  1.00 88.85           C  
ATOM   1709  O   GLN   217      16.622  14.945  22.698  1.00 88.85           O  
ATOM   1710  CB  GLN   217      14.104  13.540  21.246  1.00 88.85           C  
ATOM   1711  CG  GLN   217      12.620  13.823  21.058  1.00 88.85           C  
ATOM   1712  CD  GLN   217      11.752  12.605  21.312  1.00 88.85           C  
ATOM   1713  OE1 GLN   217      12.185  11.465  21.112  1.00 88.85           O  
ATOM   1714  NE2 GLN   217      10.521  12.835  21.754  1.00 88.85           N  
ATOM   1715  N   ILE   218      17.214  13.951  20.799  1.00 89.05           N  
ATOM   1716  CA  ILE   218      18.532  13.640  21.343  1.00 89.05           C  
ATOM   1717  C   ILE   218      19.454  14.847  21.186  1.00 89.05           C  
ATOM   1718  O   ILE   218      20.212  15.179  22.100  1.00 89.05           O  
ATOM   1719  CB  ILE   218      19.149  12.401  20.655  1.00 89.05           C  
ATOM   1720  CG1 ILE   218      18.277  11.164  20.899  1.00 89.05           C  
ATOM   1721  CG2 ILE   218      20.580  12.168  21.146  1.00 89.05           C  
ATOM   1722  CD1 ILE   218      18.122  10.797  22.369  1.00 89.05           C  
ATOM   1723  N   MET   219      19.403  15.429  20.066  1.00 85.12           N  
ATOM   1724  CA  MET   219      20.375  16.470  19.742  1.00 85.12           C  
ATOM   1725  C   MET   219      19.865  17.842  20.170  1.00 85.12           C  
ATOM   1726  O   MET   219      20.641  18.794  20.272  1.00 85.12           O  
ATOM   1727  CB  MET   219      20.683  16.471  18.244  1.00 85.12           C  
ATOM   1728  CG  MET   219      21.378  15.209  17.760  1.00 85.12           C  
ATOM   1729  SD  MET   219      23.010  14.956  18.560  1.00 85.12           S  
ATOM   1730  CE  MET   219      23.971  16.263  17.746  1.00 85.12           C  
ATOM   1731  N   GLY   220      18.571  17.952  20.480  1.00 75.38           N  
ATOM   1732  CA  GLY   220      17.980  19.261  20.711  1.00 75.38           C  
ATOM   1733  C   GLY   220      16.859  19.237  21.733  1.00 75.38           C  
ATOM   1734  O   GLY   220      16.895  18.454  22.684  1.00 75.38           O  
ATOM   1735  N   ASP   221      15.930  20.131  21.625  1.00 79.52           N  
ATOM   1736  CA  ASP   221      14.854  20.263  22.603  1.00 79.52           C  
ATOM   1737  C   ASP   221      13.561  19.638  22.085  1.00 79.52           C  
ATOM   1738  O   ASP   221      12.482  19.895  22.624  1.00 79.52           O  
ATOM   1739  CB  ASP   221      14.624  21.735  22.954  1.00 79.52           C  
ATOM   1740  CG  ASP   221      14.386  22.605  21.732  1.00 79.52           C  
ATOM   1741  OD1 ASP   221      14.475  22.096  20.594  1.00 79.52           O  
ATOM   1742  OD2 ASP   221      14.109  23.811  21.909  1.00 79.52           O  
ATOM   1743  N   GLY   222      13.613  18.972  20.953  1.00 80.96           N  
ATOM   1744  CA  GLY   222      12.408  18.303  20.489  1.00 80.96           C  
ATOM   1745  C   GLY   222      11.647  19.102  19.447  1.00 80.96           C  
ATOM   1746  O   GLY   222      10.583  18.680  18.990  1.00 80.96           O  
ATOM   1747  N   VAL   223      12.071  20.313  19.107  1.00 89.60           N  
ATOM   1748  CA  VAL   223      11.470  21.114  18.046  1.00 89.60           C  
ATOM   1749  C   VAL   223      12.123  20.774  16.708  1.00 89.60           C  
ATOM   1750  O   VAL   223      13.348  20.824  16.578  1.00 89.60           O  
ATOM   1751  CB  VAL   223      11.600  22.626  18.333  1.00 89.60           C  
ATOM   1752  CG1 VAL   223      11.002  23.446  17.192  1.00 89.60           C  
ATOM   1753  CG2 VAL   223      10.926  22.977  19.658  1.00 89.60           C  
ATOM   1754  N   ILE   224      11.363  20.504  15.758  1.00 92.12           N  
ATOM   1755  CA  ILE   224      11.881  20.131  14.446  1.00 92.12           C  
ATOM   1756  C   ILE   224      11.816  21.331  13.505  1.00 92.12           C  
ATOM   1757  O   ILE   224      10.744  21.677  13.003  1.00 92.12           O  
ATOM   1758  CB  ILE   224      11.101  18.938  13.849  1.00 92.12           C  
ATOM   1759  CG1 ILE   224      11.150  17.737  14.800  1.00 92.12           C  
ATOM   1760  CG2 ILE   224      11.653  18.568  12.469  1.00 92.12           C  
ATOM   1761  CD1 ILE   224      10.270  16.572  14.371  1.00 92.12           C  
ATOM   1762  N   ASP   225      12.908  21.962  13.221  1.00 93.25           N  
ATOM   1763  CA  ASP   225      12.966  23.013  12.209  1.00 93.25           C  
ATOM   1764  C   ASP   225      13.677  22.526  10.950  1.00 93.25           C  
ATOM   1765  O   ASP   225      14.011  21.344  10.837  1.00 93.25           O  
ATOM   1766  CB  ASP   225      13.669  24.254  12.764  1.00 93.25           C  
ATOM   1767  CG  ASP   225      15.113  23.992  13.153  1.00 93.25           C  
ATOM   1768  OD1 ASP   225      15.664  22.933  12.781  1.00 93.25           O  
ATOM   1769  OD2 ASP   225      15.706  24.852  13.841  1.00 93.25           O  
ATOM   1770  N   ASP   226      13.865  23.391   9.979  1.00 90.14           N  
ATOM   1771  CA  ASP   226      14.375  22.960   8.681  1.00 90.14           C  
ATOM   1772  C   ASP   226      15.816  22.469   8.792  1.00 90.14           C  
ATOM   1773  O   ASP   226      16.204  21.510   8.122  1.00 90.14           O  
ATOM   1774  CB  ASP   226      14.284  24.100   7.663  1.00 90.14           C  
ATOM   1775  CG  ASP   226      14.978  25.367   8.130  1.00 90.14           C  
ATOM   1776  OD1 ASP   226      14.914  25.689   9.335  1.00 90.14           O  
ATOM   1777  OD2 ASP   226      15.592  26.052   7.283  1.00 90.14           O  
ATOM   1778  N   LYS   227      16.561  23.064   9.693  1.00 91.45           N  
ATOM   1779  CA  LYS   227      17.962  22.689   9.858  1.00 91.45           C  
ATOM   1780  C   LYS   227      18.090  21.294  10.464  1.00 91.45           C  
ATOM   1781  O   LYS   227      18.838  20.457   9.955  1.00 91.45           O  
ATOM   1782  CB  LYS   227      18.692  23.709  10.733  1.00 91.45           C  
ATOM   1783  CG  LYS   227      18.854  25.077  10.086  1.00 91.45           C  
ATOM   1784  CD  LYS   227      19.592  26.045  11.001  1.00 91.45           C  
ATOM   1785  CE  LYS   227      19.665  27.441  10.399  1.00 91.45           C  
ATOM   1786  NZ  LYS   227      20.378  28.396  11.298  1.00 91.45           N  
ATOM   1787  N   ILE   228      17.252  21.059  11.496  1.00 92.34           N  
ATOM   1788  CA  ILE   228      17.293  19.763  12.164  1.00 92.34           C  
ATOM   1789  C   ILE   228      16.822  18.673  11.205  1.00 92.34           C  
ATOM   1790  O   ILE   228      17.419  17.596  11.138  1.00 92.34           O  
ATOM   1791  CB  ILE   228      16.428  19.760  13.445  1.00 92.34           C  
ATOM   1792  CG1 ILE   228      17.072  20.637  14.526  1.00 92.34           C  
ATOM   1793  CG2 ILE   228      16.219  18.330  13.952  1.00 92.34           C  
ATOM   1794  CD1 ILE   228      16.382  20.555  15.881  1.00 92.34           C  
ATOM   1795  N   ALA   229      15.743  19.009  10.491  1.00 93.03           N  
ATOM   1796  CA  ALA   229      15.223  18.045   9.524  1.00 93.03           C  
ATOM   1797  C   ALA   229      16.276  17.698   8.476  1.00 93.03           C  
ATOM   1798  O   ALA   229      16.503  16.522   8.180  1.00 93.03           O  
ATOM   1799  CB  ALA   229      13.966  18.592   8.852  1.00 93.03           C  
ATOM   1800  N   ASP   230      16.961  18.693   7.961  1.00 92.39           N  
ATOM   1801  CA  ASP   230      17.978  18.484   6.934  1.00 92.39           C  
ATOM   1802  C   ASP   230      19.148  17.668   7.478  1.00 92.39           C  
ATOM   1803  O   ASP   230      19.617  16.735   6.824  1.00 92.39           O  
ATOM   1804  CB  ASP   230      18.478  19.826   6.393  1.00 92.39           C  
ATOM   1805  CG  ASP   230      19.405  19.676   5.200  1.00 92.39           C  
ATOM   1806  OD1 ASP   230      19.045  18.971   4.233  1.00 92.39           O  
ATOM   1807  OD2 ASP   230      20.506  20.266   5.229  1.00 92.39           O  
ATOM   1808  N   GLN   231      19.581  17.973   8.628  1.00 91.98           N  
ATOM   1809  CA  GLN   231      20.705  17.269   9.237  1.00 91.98           C  
ATOM   1810  C   GLN   231      20.367  15.802   9.484  1.00 91.98           C  
ATOM   1811  O   GLN   231      21.168  14.916   9.181  1.00 91.98           O  
ATOM   1812  CB  GLN   231      21.113  17.942  10.548  1.00 91.98           C  
ATOM   1813  CG  GLN   231      21.813  19.282  10.360  1.00 91.98           C  
ATOM   1814  CD  GLN   231      22.115  19.975  11.675  1.00 91.98           C  
ATOM   1815  OE1 GLN   231      21.566  19.618  12.722  1.00 91.98           O  
ATOM   1816  NE2 GLN   231      22.990  20.974  11.631  1.00 91.98           N  
ATOM   1817  N   ALA   232      19.158  15.680  10.047  1.00 92.90           N  
ATOM   1818  CA  ALA   232      18.719  14.320  10.346  1.00 92.90           C  
ATOM   1819  C   ALA   232      18.613  13.485   9.073  1.00 92.90           C  
ATOM   1820  O   ALA   232      19.105  12.355   9.021  1.00 92.90           O  
ATOM   1821  CB  ALA   232      17.380  14.341  11.078  1.00 92.90           C  
ATOM   1822  N   LEU   233      18.068  14.039   8.026  1.00 92.24           N  
ATOM   1823  CA  LEU   233      17.844  13.294   6.792  1.00 92.24           C  
ATOM   1824  C   LEU   233      19.164  12.993   6.092  1.00 92.24           C  
ATOM   1825  O   LEU   233      19.335  11.915   5.517  1.00 92.24           O  
ATOM   1826  CB  LEU   233      16.922  14.077   5.854  1.00 92.24           C  
ATOM   1827  CG  LEU   233      15.468  14.229   6.303  1.00 92.24           C  
ATOM   1828  CD1 LEU   233      14.720  15.173   5.367  1.00 92.24           C  
ATOM   1829  CD2 LEU   233      14.780  12.869   6.360  1.00 92.24           C  
ATOM   1830  N   THR   234      20.053  13.929   6.082  1.00 90.52           N  
ATOM   1831  CA  THR   234      21.376  13.699   5.513  1.00 90.52           C  
ATOM   1832  C   THR   234      22.089  12.565   6.244  1.00 90.52           C  
ATOM   1833  O   THR   234      22.740  11.727   5.616  1.00 90.52           O  
ATOM   1834  CB  THR   234      22.239  14.973   5.571  1.00 90.52           C  
ATOM   1835  OG1 THR   234      21.591  16.016   4.833  1.00 90.52           O  
ATOM   1836  CG2 THR   234      23.622  14.729   4.976  1.00 90.52           C  
ATOM   1837  N   MET   235      21.854  12.561   7.515  1.00 88.99           N  
ATOM   1838  CA  MET   235      22.452  11.494   8.312  1.00 88.99           C  
ATOM   1839  C   MET   235      21.887  10.135   7.914  1.00 88.99           C  
ATOM   1840  O   MET   235      22.597   9.128   7.950  1.00 88.99           O  
ATOM   1841  CB  MET   235      22.217  11.741   9.804  1.00 88.99           C  
ATOM   1842  CG  MET   235      22.838  10.686  10.705  1.00 88.99           C  
ATOM   1843  SD  MET   235      22.438  10.950  12.476  1.00 88.99           S  
ATOM   1844  CE  MET   235      20.849  10.080  12.578  1.00 88.99           C  
ATOM   1845  N   LEU   236      20.629  10.153   7.521  1.00 86.65           N  
ATOM   1846  CA  LEU   236      19.960   8.913   7.141  1.00 86.65           C  
ATOM   1847  C   LEU   236      20.224   8.580   5.677  1.00 86.65           C  
ATOM   1848  O   LEU   236      19.610   7.664   5.124  1.00 86.65           O  
ATOM   1849  CB  LEU   236      18.454   9.018   7.390  1.00 86.65           C  
ATOM   1850  CG  LEU   236      18.013   9.126   8.851  1.00 86.65           C  
ATOM   1851  CD1 LEU   236      16.524   9.445   8.934  1.00 86.65           C  
ATOM   1852  CD2 LEU   236      18.333   7.838   9.602  1.00 86.65           C  
ATOM   1853  N   ASP   237      21.005   9.454   5.048  1.00 88.24           N  
ATOM   1854  CA  ASP   237      21.433   9.300   3.661  1.00 88.24           C  
ATOM   1855  C   ASP   237      20.259   9.480   2.701  1.00 88.24           C  
ATOM   1856  O   ASP   237      20.128   8.738   1.725  1.00 88.24           O  
ATOM   1857  CB  ASP   237      22.081   7.931   3.448  1.00 88.24           C  
ATOM   1858  CG  ASP   237      23.435   7.804   4.122  1.00 88.24           C  
ATOM   1859  OD1 ASP   237      24.255   8.742   4.025  1.00 88.24           O  
ATOM   1860  OD2 ASP   237      23.686   6.756   4.755  1.00 88.24           O  
ATOM   1861  N   VAL   238      19.311  10.252   3.099  1.00 90.90           N  
ATOM   1862  CA  VAL   238      18.258  10.696   2.191  1.00 90.90           C  
ATOM   1863  C   VAL   238      18.601  12.077   1.638  1.00 90.90           C  
ATOM   1864  O   VAL   238      18.582  13.068   2.372  1.00 90.90           O  
ATOM   1865  CB  VAL   238      16.882  10.729   2.892  1.00 90.90           C  
ATOM   1866  CG1 VAL   238      15.784  11.129   1.908  1.00 90.90           C  
ATOM   1867  CG2 VAL   238      16.571   9.371   3.521  1.00 90.90           C  
ATOM   1868  N   ASP   239      18.821  12.122   0.394  1.00 90.89           N  
ATOM   1869  CA  ASP   239      19.327  13.382  -0.140  1.00 90.89           C  
ATOM   1870  C   ASP   239      18.183  14.337  -0.473  1.00 90.89           C  
ATOM   1871  O   ASP   239      17.032  14.083  -0.113  1.00 90.89           O  
ATOM   1872  CB  ASP   239      20.184  13.134  -1.383  1.00 90.89           C  
ATOM   1873  CG  ASP   239      19.368  12.706  -2.590  1.00 90.89           C  
ATOM   1874  OD1 ASP   239      18.121  12.760  -2.532  1.00 90.89           O  
ATOM   1875  OD2 ASP   239      19.978  12.310  -3.606  1.00 90.89           O  
ATOM   1876  N   HIS   240      18.485  15.390  -1.108  1.00 88.65           N  
ATOM   1877  CA  HIS   240      17.536  16.478  -1.311  1.00 88.65           C  
ATOM   1878  C   HIS   240      16.456  16.088  -2.314  1.00 88.65           C  
ATOM   1879  O   HIS   240      15.414  16.743  -2.398  1.00 88.65           O  
ATOM   1880  CB  HIS   240      18.261  17.739  -1.785  1.00 88.65           C  
ATOM   1881  CG  HIS   240      18.969  17.569  -3.092  1.00 88.65           C  
ATOM   1882  ND1 HIS   240      20.182  16.923  -3.202  1.00 88.65           N  
ATOM   1883  CD2 HIS   240      18.632  17.960  -4.343  1.00 88.65           C  
ATOM   1884  CE1 HIS   240      20.561  16.925  -4.469  1.00 88.65           C  
ATOM   1885  NE2 HIS   240      19.638  17.548  -5.183  1.00 88.65           N  
ATOM   1886  N   GLU   241      16.746  14.987  -3.010  1.00 89.22           N  
ATOM   1887  CA  GLU   241      15.758  14.528  -3.983  1.00 89.22           C  
ATOM   1888  C   GLU   241      14.986  13.321  -3.458  1.00 89.22           C  
ATOM   1889  O   GLU   241      14.198  12.717  -4.188  1.00 89.22           O  
ATOM   1890  CB  GLU   241      16.434  14.184  -5.313  1.00 89.22           C  
ATOM   1891  CG  GLU   241      17.016  15.389  -6.037  1.00 89.22           C  
ATOM   1892  CD  GLU   241      15.955  16.297  -6.639  1.00 89.22           C  
ATOM   1893  OE1 GLU   241      16.218  17.510  -6.805  1.00 89.22           O  
ATOM   1894  OE2 GLU   241      14.853  15.792  -6.946  1.00 89.22           O  
ATOM   1895  N   GLY   242      15.417  12.909  -2.180  1.00 89.03           N  
ATOM   1896  CA  GLY   242      14.718  11.796  -1.559  1.00 89.03           C  
ATOM   1897  C   GLY   242      15.322  10.447  -1.900  1.00 89.03           C  
ATOM   1898  O   GLY   242      14.727   9.405  -1.619  1.00 89.03           O  
ATOM   1899  N   LEU   243      16.509  10.499  -2.632  1.00 91.91           N  
ATOM   1900  CA  LEU   243      17.171   9.244  -2.972  1.00 91.91           C  
ATOM   1901  C   LEU   243      17.911   8.676  -1.765  1.00 91.91           C  
ATOM   1902  O   LEU   243      18.738   9.362  -1.160  1.00 91.91           O  
ATOM   1903  CB  LEU   243      18.146   9.449  -4.134  1.00 91.91           C  
ATOM   1904  CG  LEU   243      17.565  10.068  -5.406  1.00 91.91           C  
ATOM   1905  CD1 LEU   243      18.626  10.125  -6.500  1.00 91.91           C  
ATOM   1906  CD2 LEU   243      16.346   9.281  -5.875  1.00 91.91           C  
ATOM   1907  N   ASP   244      17.556   7.543  -1.427  1.00 90.49           N  
ATOM   1908  CA  ASP   244      18.281   6.913  -0.328  1.00 90.49           C  
ATOM   1909  C   ASP   244      19.536   6.204  -0.833  1.00 90.49           C  
ATOM   1910  O   ASP   244      19.979   6.442  -1.959  1.00 90.49           O  
ATOM   1911  CB  ASP   244      17.379   5.923   0.412  1.00 90.49           C  
ATOM   1912  CG  ASP   244      16.912   4.776  -0.467  1.00 90.49           C  
ATOM   1913  OD1 ASP   244      17.452   4.601  -1.580  1.00 90.49           O  
ATOM   1914  OD2 ASP   244      15.993   4.042  -0.043  1.00 90.49           O  
ATOM   1915  N   TYR   245      20.095   5.401  -0.003  1.00 90.53           N  
ATOM   1916  CA  TYR   245      21.374   4.754  -0.276  1.00 90.53           C  
ATOM   1917  C   TYR   245      21.260   3.802  -1.460  1.00 90.53           C  
ATOM   1918  O   TYR   245      22.136   3.774  -2.329  1.00 90.53           O  
ATOM   1919  CB  TYR   245      21.867   3.995   0.959  1.00 90.53           C  
ATOM   1920  CG  TYR   245      23.095   3.154   0.704  1.00 90.53           C  
ATOM   1921  CD1 TYR   245      23.002   1.769   0.585  1.00 90.53           C  
ATOM   1922  CD2 TYR   245      24.349   3.742   0.584  1.00 90.53           C  
ATOM   1923  CE1 TYR   245      24.130   0.990   0.352  1.00 90.53           C  
ATOM   1924  CE2 TYR   245      25.485   2.973   0.351  1.00 90.53           C  
ATOM   1925  CZ  TYR   245      25.365   1.600   0.236  1.00 90.53           C  
ATOM   1926  OH  TYR   245      26.486   0.834   0.006  1.00 90.53           O  
ATOM   1927  N   VAL   246      20.213   3.107  -1.510  1.00 91.83           N  
ATOM   1928  CA  VAL   246      20.065   2.112  -2.567  1.00 91.83           C  
ATOM   1929  C   VAL   246      19.857   2.811  -3.909  1.00 91.83           C  
ATOM   1930  O   VAL   246      20.425   2.402  -4.924  1.00 91.83           O  
ATOM   1931  CB  VAL   246      18.892   1.149  -2.280  1.00 91.83           C  
ATOM   1932  CG1 VAL   246      18.725   0.146  -3.421  1.00 91.83           C  
ATOM   1933  CG2 VAL   246      19.110   0.422  -0.954  1.00 91.83           C  
ATOM   1934  N   ASP   247      19.069   3.916  -3.903  1.00 94.15           N  
ATOM   1935  CA  ASP   247      18.891   4.695  -5.125  1.00 94.15           C  
ATOM   1936  C   ASP   247      20.236   5.148  -5.688  1.00 94.15           C  
ATOM   1937  O   ASP   247      20.500   4.989  -6.882  1.00 94.15           O  
ATOM   1938  CB  ASP   247      17.995   5.908  -4.862  1.00 94.15           C  
ATOM   1939  CG  ASP   247      16.570   5.526  -4.501  1.00 94.15           C  
ATOM   1940  OD1 ASP   247      15.931   4.768  -5.263  1.00 94.15           O  
ATOM   1941  OD2 ASP   247      16.082   5.989  -3.448  1.00 94.15           O  
ATOM   1942  N   GLN   248      21.026   5.592  -4.766  1.00 93.08           N  
ATOM   1943  CA  GLN   248      22.323   6.125  -5.169  1.00 93.08           C  
ATOM   1944  C   GLN   248      23.243   5.014  -5.669  1.00 93.08           C  
ATOM   1945  O   GLN   248      24.007   5.213  -6.616  1.00 93.08           O  
ATOM   1946  CB  GLN   248      22.983   6.870  -4.008  1.00 93.08           C  
ATOM   1947  CG  GLN   248      22.254   8.144  -3.601  1.00 93.08           C  
ATOM   1948  CD  GLN   248      22.816   8.763  -2.336  1.00 93.08           C  
ATOM   1949  OE1 GLN   248      23.864   8.343  -1.836  1.00 93.08           O  
ATOM   1950  NE2 GLN   248      22.123   9.766  -1.808  1.00 93.08           N  
ATOM   1951  N   LYS   249      23.115   3.931  -4.993  1.00 95.00           N  
ATOM   1952  CA  LYS   249      23.890   2.765  -5.406  1.00 95.00           C  
ATOM   1953  C   LYS   249      23.487   2.304  -6.804  1.00 95.00           C  
ATOM   1954  O   LYS   249      24.341   1.935  -7.613  1.00 95.00           O  
ATOM   1955  CB  LYS   249      23.714   1.621  -4.406  1.00 95.00           C  
ATOM   1956  CG  LYS   249      24.692   0.472  -4.603  1.00 95.00           C  
ATOM   1957  CD  LYS   249      24.558  -0.570  -3.500  1.00 95.00           C  
ATOM   1958  CE  LYS   249      25.585  -1.684  -3.654  1.00 95.00           C  
ATOM   1959  NZ  LYS   249      25.463  -2.704  -2.571  1.00 95.00           N  
ATOM   1960  N   ILE   250      22.208   2.319  -7.101  1.00 95.91           N  
ATOM   1961  CA  ILE   250      21.713   1.947  -8.422  1.00 95.91           C  
ATOM   1962  C   ILE   250      22.290   2.892  -9.474  1.00 95.91           C  
ATOM   1963  O   ILE   250      22.866   2.447 -10.469  1.00 95.91           O  
ATOM   1964  CB  ILE   250      20.169   1.965  -8.474  1.00 95.91           C  
ATOM   1965  CG1 ILE   250      19.594   0.790  -7.675  1.00 95.91           C  
ATOM   1966  CG2 ILE   250      19.677   1.935  -9.924  1.00 95.91           C  
ATOM   1967  CD1 ILE   250      18.088   0.860  -7.469  1.00 95.91           C  
ATOM   1968  N   LEU   251      22.211   4.160  -9.184  1.00 96.09           N  
ATOM   1969  CA  LEU   251      22.675   5.155 -10.145  1.00 96.09           C  
ATOM   1970  C   LEU   251      24.188   5.077 -10.320  1.00 96.09           C  
ATOM   1971  O   LEU   251      24.691   5.126 -11.445  1.00 96.09           O  
ATOM   1972  CB  LEU   251      22.273   6.562  -9.697  1.00 96.09           C  
ATOM   1973  CG  LEU   251      20.772   6.850  -9.631  1.00 96.09           C  
ATOM   1974  CD1 LEU   251      20.526   8.277  -9.154  1.00 96.09           C  
ATOM   1975  CD2 LEU   251      20.122   6.615 -10.991  1.00 96.09           C  
ATOM   1976  N   ARG   252      24.868   4.908  -9.212  1.00 95.17           N  
ATOM   1977  CA  ARG   252      26.324   4.814  -9.259  1.00 95.17           C  
ATOM   1978  C   ARG   252      26.768   3.600 -10.069  1.00 95.17           C  
ATOM   1979  O   ARG   252      27.681   3.696 -10.892  1.00 95.17           O  
ATOM   1980  CB  ARG   252      26.905   4.742  -7.846  1.00 95.17           C  
ATOM   1981  CG  ARG   252      28.421   4.834  -7.797  1.00 95.17           C  
ATOM   1982  CD  ARG   252      28.948   4.728  -6.372  1.00 95.17           C  
ATOM   1983  NE  ARG   252      28.284   5.674  -5.480  1.00 95.17           N  
ATOM   1984  CZ  ARG   252      28.779   6.857  -5.125  1.00 95.17           C  
ATOM   1985  NH1 ARG   252      29.958   7.263  -5.581  1.00 95.17           N  
ATOM   1986  NH2 ARG   252      28.090   7.639  -4.307  1.00 95.17           N  
ATOM   1987  N   THR   253      26.062   2.487  -9.804  1.00 95.50           N  
ATOM   1988  CA  THR   253      26.406   1.254 -10.504  1.00 95.50           C  
ATOM   1989  C   THR   253      26.148   1.394 -12.002  1.00 95.50           C  
ATOM   1990  O   THR   253      26.984   1.003 -12.820  1.00 95.50           O  
ATOM   1991  CB  THR   253      25.609   0.058  -9.953  1.00 95.50           C  
ATOM   1992  OG1 THR   253      25.943  -0.137  -8.573  1.00 95.50           O  
ATOM   1993  CG2 THR   253      25.927  -1.218 -10.725  1.00 95.50           C  
ATOM   1994  N   MET   254      25.120   2.060 -12.353  1.00 95.23           N  
ATOM   1995  CA  MET   254      24.799   2.224 -13.768  1.00 95.23           C  
ATOM   1996  C   MET   254      25.827   3.112 -14.460  1.00 95.23           C  
ATOM   1997  O   MET   254      26.294   2.792 -15.555  1.00 95.23           O  
ATOM   1998  CB  MET   254      23.399   2.815 -13.938  1.00 95.23           C  
ATOM   1999  CG  MET   254      22.278   1.834 -13.634  1.00 95.23           C  
ATOM   2000  SD  MET   254      20.615   2.589 -13.813  1.00 95.23           S  
ATOM   2001  CE  MET   254      20.564   2.828 -15.612  1.00 95.23           C  
ATOM   2002  N   ILE   255      26.234   4.107 -13.755  1.00 95.06           N  
ATOM   2003  CA  ILE   255      27.096   5.112 -14.367  1.00 95.06           C  
ATOM   2004  C   ILE   255      28.540   4.615 -14.379  1.00 95.06           C  
ATOM   2005  O   ILE   255      29.200   4.630 -15.421  1.00 95.06           O  
ATOM   2006  CB  ILE   255      27.001   6.465 -13.628  1.00 95.06           C  
ATOM   2007  CG1 ILE   255      25.602   7.070 -13.798  1.00 95.06           C  
ATOM   2008  CG2 ILE   255      28.080   7.431 -14.128  1.00 95.06           C  
ATOM   2009  CD1 ILE   255      25.331   8.266 -12.897  1.00 95.06           C  
ATOM   2010  N   GLU   256      28.971   4.129 -13.294  1.00 93.22           N  
ATOM   2011  CA  GLU   256      30.386   3.802 -13.141  1.00 93.22           C  
ATOM   2012  C   GLU   256      30.711   2.452 -13.775  1.00 93.22           C  
ATOM   2013  O   GLU   256      31.754   2.296 -14.414  1.00 93.22           O  
ATOM   2014  CB  GLU   256      30.779   3.796 -11.662  1.00 93.22           C  
ATOM   2015  CG  GLU   256      30.757   5.174 -11.015  1.00 93.22           C  
ATOM   2016  CD  GLU   256      31.230   5.165  -9.570  1.00 93.22           C  
ATOM   2017  OE1 GLU   256      31.277   6.247  -8.941  1.00 93.22           O  
ATOM   2018  OE2 GLU   256      31.557   4.068  -9.064  1.00 93.22           O  
ATOM   2019  N   MET   257      29.730   1.576 -13.710  1.00 93.12           N  
ATOM   2020  CA  MET   257      30.074   0.225 -14.142  1.00 93.12           C  
ATOM   2021  C   MET   257      29.632  -0.017 -15.581  1.00 93.12           C  
ATOM   2022  O   MET   257      30.284  -0.757 -16.320  1.00 93.12           O  
ATOM   2023  CB  MET   257      29.437  -0.814 -13.218  1.00 93.12           C  
ATOM   2024  CG  MET   257      30.044  -0.851 -11.825  1.00 93.12           C  
ATOM   2025  SD  MET   257      29.296  -2.149 -10.765  1.00 93.12           S  
ATOM   2026  CE  MET   257      29.979  -3.636 -11.551  1.00 93.12           C  
ATOM   2027  N   TYR   258      28.592   0.740 -15.948  1.00 93.31           N  
ATOM   2028  CA  TYR   258      28.053   0.372 -17.252  1.00 93.31           C  
ATOM   2029  C   TYR   258      27.992   1.581 -18.178  1.00 93.31           C  
ATOM   2030  O   TYR   258      27.292   1.558 -19.193  1.00 93.31           O  
ATOM   2031  CB  TYR   258      26.659  -0.244 -17.104  1.00 93.31           C  
ATOM   2032  CG  TYR   258      26.647  -1.539 -16.329  1.00 93.31           C  
ATOM   2033  CD1 TYR   258      27.014  -2.739 -16.934  1.00 93.31           C  
ATOM   2034  CD2 TYR   258      26.267  -1.566 -14.992  1.00 93.31           C  
ATOM   2035  CE1 TYR   258      27.003  -3.935 -16.224  1.00 93.31           C  
ATOM   2036  CE2 TYR   258      26.251  -2.757 -14.272  1.00 93.31           C  
ATOM   2037  CZ  TYR   258      26.621  -3.934 -14.896  1.00 93.31           C  
ATOM   2038  OH  TYR   258      26.607  -5.115 -14.189  1.00 93.31           O  
ATOM   2039  N   GLY   259      28.618   2.714 -17.717  1.00 91.59           N  
ATOM   2040  CA  GLY   259      28.670   3.904 -18.552  1.00 91.59           C  
ATOM   2041  C   GLY   259      27.301   4.495 -18.832  1.00 91.59           C  
ATOM   2042  O   GLY   259      27.050   4.997 -19.930  1.00 91.59           O  
ATOM   2043  N   GLY   260      26.368   4.153 -17.963  1.00 91.03           N  
ATOM   2044  CA  GLY   260      25.042   4.739 -18.079  1.00 91.03           C  
ATOM   2045  C   GLY   260      24.022   3.792 -18.684  1.00 91.03           C  
ATOM   2046  O   GLY   260      22.833   4.111 -18.749  1.00 91.03           O  
ATOM   2047  N   GLY   261      24.383   2.540 -19.225  1.00 87.08           N  
ATOM   2048  CA  GLY   261      23.417   1.582 -19.738  1.00 87.08           C  
ATOM   2049  C   GLY   261      23.465   1.437 -21.247  1.00 87.08           C  
ATOM   2050  O   GLY   261      24.385   1.940 -21.896  1.00 87.08           O  
ATOM   2051  N   PRO   262      22.594   0.610 -21.764  1.00 94.43           N  
ATOM   2052  CA  PRO   262      21.460  -0.073 -21.137  1.00 94.43           C  
ATOM   2053  C   PRO   262      21.893  -1.216 -20.222  1.00 94.43           C  
ATOM   2054  O   PRO   262      22.851  -1.930 -20.531  1.00 94.43           O  
ATOM   2055  CB  PRO   262      20.663  -0.603 -22.332  1.00 94.43           C  
ATOM   2056  CG  PRO   262      21.653  -0.674 -23.450  1.00 94.43           C  
ATOM   2057  CD  PRO   262      22.748   0.318 -23.181  1.00 94.43           C  
ATOM   2058  N   VAL   263      21.235  -1.412 -19.113  1.00 94.91           N  
ATOM   2059  CA  VAL   263      21.475  -2.485 -18.153  1.00 94.91           C  
ATOM   2060  C   VAL   263      20.184  -3.265 -17.916  1.00 94.91           C  
ATOM   2061  O   VAL   263      19.129  -2.673 -17.677  1.00 94.91           O  
ATOM   2062  CB  VAL   263      22.021  -1.937 -16.816  1.00 94.91           C  
ATOM   2063  CG1 VAL   263      22.395  -3.082 -15.876  1.00 94.91           C  
ATOM   2064  CG2 VAL   263      23.225  -1.030 -17.062  1.00 94.91           C  
ATOM   2065  N   GLY   264      20.251  -4.553 -17.967  1.00 94.69           N  
ATOM   2066  CA  GLY   264      19.110  -5.400 -17.658  1.00 94.69           C  
ATOM   2067  C   GLY   264      18.800  -5.466 -16.175  1.00 94.69           C  
ATOM   2068  O   GLY   264      19.680  -5.242 -15.341  1.00 94.69           O  
ATOM   2069  N   LEU   265      17.593  -5.771 -15.814  1.00 92.38           N  
ATOM   2070  CA  LEU   265      17.137  -5.833 -14.430  1.00 92.38           C  
ATOM   2071  C   LEU   265      17.930  -6.870 -13.642  1.00 92.38           C  
ATOM   2072  O   LEU   265      18.336  -6.616 -12.506  1.00 92.38           O  
ATOM   2073  CB  LEU   265      15.643  -6.163 -14.371  1.00 92.38           C  
ATOM   2074  CG  LEU   265      15.036  -6.313 -12.976  1.00 92.38           C  
ATOM   2075  CD1 LEU   265      15.204  -5.021 -12.184  1.00 92.38           C  
ATOM   2076  CD2 LEU   265      13.564  -6.699 -13.072  1.00 92.38           C  
ATOM   2077  N   GLY   266      18.170  -7.994 -14.258  1.00 93.36           N  
ATOM   2078  CA  GLY   266      18.904  -9.057 -13.591  1.00 93.36           C  
ATOM   2079  C   GLY   266      20.336  -8.678 -13.262  1.00 93.36           C  
ATOM   2080  O   GLY   266      20.798  -8.892 -12.140  1.00 93.36           O  
ATOM   2081  N   THR   267      20.922  -8.071 -14.269  1.00 94.49           N  
ATOM   2082  CA  THR   267      22.308  -7.644 -14.110  1.00 94.49           C  
ATOM   2083  C   THR   267      22.418  -6.553 -13.048  1.00 94.49           C  
ATOM   2084  O   THR   267      23.294  -6.608 -12.183  1.00 94.49           O  
ATOM   2085  CB  THR   267      22.891  -7.131 -15.439  1.00 94.49           C  
ATOM   2086  OG1 THR   267      22.842  -8.182 -16.412  1.00 94.49           O  
ATOM   2087  CG2 THR   267      24.337  -6.680 -15.268  1.00 94.49           C  
ATOM   2088  N   LEU   268      21.484  -5.698 -13.049  1.00 93.96           N  
ATOM   2089  CA  LEU   268      21.497  -4.581 -12.111  1.00 93.96           C  
ATOM   2090  C   LEU   268      21.245  -5.064 -10.687  1.00 93.96           C  
ATOM   2091  O   LEU   268      21.950  -4.665  -9.757  1.00 93.96           O  
ATOM   2092  CB  LEU   268      20.446  -3.539 -12.503  1.00 93.96           C  
ATOM   2093  CG  LEU   268      20.406  -2.265 -11.657  1.00 93.96           C  
ATOM   2094  CD1 LEU   268      21.750  -1.546 -11.718  1.00 93.96           C  
ATOM   2095  CD2 LEU   268      19.281  -1.348 -12.124  1.00 93.96           C  
ATOM   2096  N   SER   269      20.335  -5.947 -10.507  1.00 94.53           N  
ATOM   2097  CA  SER   269      19.972  -6.422  -9.175  1.00 94.53           C  
ATOM   2098  C   SER   269      21.108  -7.220  -8.545  1.00 94.53           C  
ATOM   2099  O   SER   269      21.378  -7.086  -7.349  1.00 94.53           O  
ATOM   2100  CB  SER   269      18.709  -7.281  -9.238  1.00 94.53           C  
ATOM   2101  OG  SER   269      18.925  -8.438 -10.028  1.00 94.53           O  
ATOM   2102  N   VAL   270      21.828  -8.004  -9.308  1.00 94.33           N  
ATOM   2103  CA  VAL   270      22.932  -8.812  -8.799  1.00 94.33           C  
ATOM   2104  C   VAL   270      24.071  -7.903  -8.343  1.00 94.33           C  
ATOM   2105  O   VAL   270      24.637  -8.101  -7.265  1.00 94.33           O  
ATOM   2106  CB  VAL   270      23.440  -9.812  -9.862  1.00 94.33           C  
ATOM   2107  CG1 VAL   270      24.765 -10.436  -9.426  1.00 94.33           C  
ATOM   2108  CG2 VAL   270      22.395 -10.895 -10.119  1.00 94.33           C  
ATOM   2109  N   ASN   271      24.267  -6.855  -9.029  1.00 93.71           N  
ATOM   2110  CA  ASN   271      25.429  -6.016  -8.757  1.00 93.71           C  
ATOM   2111  C   ASN   271      25.198  -5.113  -7.549  1.00 93.71           C  
ATOM   2112  O   ASN   271      26.144  -4.760  -6.843  1.00 93.71           O  
ATOM   2113  CB  ASN   271      25.785  -5.177  -9.987  1.00 93.71           C  
ATOM   2114  CG  ASN   271      26.634  -5.937 -10.986  1.00 93.71           C  
ATOM   2115  OD1 ASN   271      27.823  -6.173 -10.758  1.00 93.71           O  
ATOM   2116  ND2 ASN   271      26.029  -6.328 -12.102  1.00 93.71           N  
ATOM   2117  N   ILE   272      23.921  -4.763  -7.303  1.00 92.79           N  
ATOM   2118  CA  ILE   272      23.682  -3.920  -6.136  1.00 92.79           C  
ATOM   2119  C   ILE   272      23.247  -4.784  -4.955  1.00 92.79           C  
ATOM   2120  O   ILE   272      22.899  -4.265  -3.893  1.00 92.79           O  
ATOM   2121  CB  ILE   272      22.619  -2.838  -6.429  1.00 92.79           C  
ATOM   2122  CG1 ILE   272      21.288  -3.489  -6.822  1.00 92.79           C  
ATOM   2123  CG2 ILE   272      23.106  -1.884  -7.524  1.00 92.79           C  
ATOM   2124  CD1 ILE   272      20.113  -2.521  -6.864  1.00 92.79           C  
ATOM   2125  N   ALA   273      23.195  -6.160  -5.192  1.00 92.93           N  
ATOM   2126  CA  ALA   273      22.873  -7.157  -4.174  1.00 92.93           C  
ATOM   2127  C   ALA   273      21.462  -6.949  -3.630  1.00 92.93           C  
ATOM   2128  O   ALA   273      21.262  -6.884  -2.414  1.00 92.93           O  
ATOM   2129  CB  ALA   273      23.891  -7.104  -3.037  1.00 92.93           C  
ATOM   2130  N   GLU   274      20.589  -6.692  -4.651  1.00 91.85           N  
ATOM   2131  CA  GLU   274      19.164  -6.609  -4.343  1.00 91.85           C  
ATOM   2132  C   GLU   274      18.364  -7.621  -5.158  1.00 91.85           C  
ATOM   2133  O   GLU   274      18.847  -8.133  -6.169  1.00 91.85           O  
ATOM   2134  CB  GLU   274      18.640  -5.194  -4.600  1.00 91.85           C  
ATOM   2135  CG  GLU   274      19.226  -4.142  -3.670  1.00 91.85           C  
ATOM   2136  CD  GLU   274      18.788  -4.309  -2.224  1.00 91.85           C  
ATOM   2137  OE1 GLU   274      19.463  -3.768  -1.319  1.00 91.85           O  
ATOM   2138  OE2 GLU   274      17.762  -4.987  -1.993  1.00 91.85           O  
ATOM   2139  N   GLU   275      17.219  -7.913  -4.654  1.00 90.85           N  
ATOM   2140  CA  GLU   275      16.312  -8.759  -5.423  1.00 90.85           C  
ATOM   2141  C   GLU   275      15.731  -8.005  -6.616  1.00 90.85           C  
ATOM   2142  O   GLU   275      15.580  -6.782  -6.570  1.00 90.85           O  
ATOM   2143  CB  GLU   275      15.182  -9.285  -4.534  1.00 90.85           C  
ATOM   2144  CG  GLU   275      15.652 -10.231  -3.438  1.00 90.85           C  
ATOM   2145  CD  GLU   275      14.514 -10.790  -2.600  1.00 90.85           C  
ATOM   2146  OE1 GLU   275      14.772 -11.634  -1.711  1.00 90.85           O  
ATOM   2147  OE2 GLU   275      13.355 -10.383  -2.834  1.00 90.85           O  
ATOM   2148  N   ARG   276      15.445  -8.776  -7.661  1.00 90.52           N  
ATOM   2149  CA  ARG   276      14.880  -8.178  -8.867  1.00 90.52           C  
ATOM   2150  C   ARG   276      13.606  -7.402  -8.548  1.00 90.52           C  
ATOM   2151  O   ARG   276      13.437  -6.266  -8.994  1.00 90.52           O  
ATOM   2152  CB  ARG   276      14.590  -9.253  -9.916  1.00 90.52           C  
ATOM   2153  CG  ARG   276      15.833  -9.964 -10.429  1.00 90.52           C  
ATOM   2154  CD  ARG   276      15.489 -11.020 -11.470  1.00 90.52           C  
ATOM   2155  NE  ARG   276      16.657 -11.814 -11.838  1.00 90.52           N  
ATOM   2156  CZ  ARG   276      16.667 -12.760 -12.774  1.00 90.52           C  
ATOM   2157  NH1 ARG   276      15.566 -13.048 -13.458  1.00 90.52           N  
ATOM   2158  NH2 ARG   276      17.786 -13.422 -13.028  1.00 90.52           N  
ATOM   2159  N   GLU   277      12.869  -7.925  -7.664  1.00 84.00           N  
ATOM   2160  CA  GLU   277      11.565  -7.358  -7.336  1.00 84.00           C  
ATOM   2161  C   GLU   277      11.709  -6.049  -6.566  1.00 84.00           C  
ATOM   2162  O   GLU   277      10.942  -5.108  -6.780  1.00 84.00           O  
ATOM   2163  CB  GLU   277      10.733  -8.356  -6.526  1.00 84.00           C  
ATOM   2164  CG  GLU   277      10.215  -9.531  -7.343  1.00 84.00           C  
ATOM   2165  CD  GLU   277       9.497 -10.576  -6.503  1.00 84.00           C  
ATOM   2166  OE1 GLU   277       9.125 -11.640  -7.046  1.00 84.00           O  
ATOM   2167  OE2 GLU   277       9.305 -10.327  -5.292  1.00 84.00           O  
ATOM   2168  N   THR   278      12.664  -6.046  -5.739  1.00 85.50           N  
ATOM   2169  CA  THR   278      12.903  -4.856  -4.929  1.00 85.50           C  
ATOM   2170  C   THR   278      13.307  -3.676  -5.808  1.00 85.50           C  
ATOM   2171  O   THR   278      12.801  -2.566  -5.636  1.00 85.50           O  
ATOM   2172  CB  THR   278      13.994  -5.110  -3.872  1.00 85.50           C  
ATOM   2173  OG1 THR   278      13.581  -6.182  -3.016  1.00 85.50           O  
ATOM   2174  CG2 THR   278      14.240  -3.865  -3.026  1.00 85.50           C  
ATOM   2175  N   VAL   279      14.112  -3.968  -6.786  1.00 90.08           N  
ATOM   2176  CA  VAL   279      14.583  -2.911  -7.676  1.00 90.08           C  
ATOM   2177  C   VAL   279      13.428  -2.410  -8.540  1.00 90.08           C  
ATOM   2178  O   VAL   279      13.158  -1.208  -8.591  1.00 90.08           O  
ATOM   2179  CB  VAL   279      15.746  -3.398  -8.570  1.00 90.08           C  
ATOM   2180  CG1 VAL   279      16.125  -2.328  -9.592  1.00 90.08           C  
ATOM   2181  CG2 VAL   279      16.953  -3.776  -7.714  1.00 90.08           C  
ATOM   2182  N   GLU   280      12.733  -3.351  -9.047  1.00 88.07           N  
ATOM   2183  CA  GLU   280      11.706  -3.030 -10.033  1.00 88.07           C  
ATOM   2184  C   GLU   280      10.475  -2.418  -9.370  1.00 88.07           C  
ATOM   2185  O   GLU   280       9.884  -1.474  -9.899  1.00 88.07           O  
ATOM   2186  CB  GLU   280      11.311  -4.280 -10.824  1.00 88.07           C  
ATOM   2187  CG  GLU   280      10.314  -4.011 -11.942  1.00 88.07           C  
ATOM   2188  CD  GLU   280       9.921  -5.264 -12.709  1.00 88.07           C  
ATOM   2189  OE1 GLU   280       9.567  -5.156 -13.906  1.00 88.07           O  
ATOM   2190  OE2 GLU   280       9.966  -6.361 -12.109  1.00 88.07           O  
ATOM   2191  N   ASP   281      10.262  -2.773  -8.150  1.00 81.80           N  
ATOM   2192  CA  ASP   281       8.990  -2.377  -7.553  1.00 81.80           C  
ATOM   2193  C   ASP   281       9.182  -1.230  -6.564  1.00 81.80           C  
ATOM   2194  O   ASP   281       8.296  -0.388  -6.403  1.00 81.80           O  
ATOM   2195  CB  ASP   281       8.330  -3.568  -6.856  1.00 81.80           C  
ATOM   2196  CG  ASP   281       7.953  -4.683  -7.816  1.00 81.80           C  
ATOM   2197  OD1 ASP   281       7.882  -4.437  -9.039  1.00 81.80           O  
ATOM   2198  OD2 ASP   281       7.723  -5.817  -7.345  1.00 81.80           O  
ATOM   2199  N   MET   282      10.289  -1.266  -6.022  1.00 83.89           N  
ATOM   2200  CA  MET   282      10.437  -0.333  -4.909  1.00 83.89           C  
ATOM   2201  C   MET   282      11.232   0.898  -5.332  1.00 83.89           C  
ATOM   2202  O   MET   282      10.925   2.015  -4.913  1.00 83.89           O  
ATOM   2203  CB  MET   282      11.120  -1.015  -3.722  1.00 83.89           C  
ATOM   2204  CG  MET   282      10.233  -2.012  -2.995  1.00 83.89           C  
ATOM   2205  SD  MET   282      11.012  -2.661  -1.465  1.00 83.89           S  
ATOM   2206  CE  MET   282      10.860  -1.208  -0.387  1.00 83.89           C  
ATOM   2207  N   TYR   283      12.115   0.759  -6.214  1.00 89.69           N  
ATOM   2208  CA  TYR   283      13.051   1.859  -6.420  1.00 89.69           C  
ATOM   2209  C   TYR   283      12.883   2.464  -7.809  1.00 89.69           C  
ATOM   2210  O   TYR   283      12.834   3.687  -7.958  1.00 89.69           O  
ATOM   2211  CB  TYR   283      14.493   1.380  -6.230  1.00 89.69           C  
ATOM   2212  CG  TYR   283      14.839   1.052  -4.798  1.00 89.69           C  
ATOM   2213  CD1 TYR   283      15.180   2.057  -3.895  1.00 89.69           C  
ATOM   2214  CD2 TYR   283      14.828  -0.263  -4.345  1.00 89.69           C  
ATOM   2215  CE1 TYR   283      15.502   1.759  -2.575  1.00 89.69           C  
ATOM   2216  CE2 TYR   283      15.148  -0.573  -3.027  1.00 89.69           C  
ATOM   2217  CZ  TYR   283      15.482   0.443  -2.151  1.00 89.69           C  
ATOM   2218  OH  TYR   283      15.800   0.143  -0.846  1.00 89.69           O  
ATOM   2219  N   GLU   284      12.543   1.671  -8.721  1.00 90.81           N  
ATOM   2220  CA  GLU   284      12.559   2.112 -10.113  1.00 90.81           C  
ATOM   2221  C   GLU   284      11.416   3.082 -10.399  1.00 90.81           C  
ATOM   2222  O   GLU   284      11.604   4.082 -11.093  1.00 90.81           O  
ATOM   2223  CB  GLU   284      12.479   0.910 -11.058  1.00 90.81           C  
ATOM   2224  CG  GLU   284      12.767   1.252 -12.513  1.00 90.81           C  
ATOM   2225  CD  GLU   284      12.771   0.036 -13.426  1.00 90.81           C  
ATOM   2226  OE1 GLU   284      12.758   0.207 -14.666  1.00 90.81           O  
ATOM   2227  OE2 GLU   284      12.788  -1.098 -12.896  1.00 90.81           O  
ATOM   2228  N   PRO   285      10.278   2.791  -9.917  1.00 88.07           N  
ATOM   2229  CA  PRO   285       9.172   3.690 -10.255  1.00 88.07           C  
ATOM   2230  C   PRO   285       9.470   5.148  -9.913  1.00 88.07           C  
ATOM   2231  O   PRO   285       9.184   6.044 -10.710  1.00 88.07           O  
ATOM   2232  CB  PRO   285       8.013   3.157  -9.409  1.00 88.07           C  
ATOM   2233  CG  PRO   285       8.254   1.685  -9.315  1.00 88.07           C  
ATOM   2234  CD  PRO   285       9.730   1.452  -9.162  1.00 88.07           C  
ATOM   2235  N   TYR   286      10.073   5.281  -8.783  1.00 90.32           N  
ATOM   2236  CA  TYR   286      10.370   6.647  -8.367  1.00 90.32           C  
ATOM   2237  C   TYR   286      11.485   7.246  -9.217  1.00 90.32           C  
ATOM   2238  O   TYR   286      11.417   8.414  -9.607  1.00 90.32           O  
ATOM   2239  CB  TYR   286      10.765   6.685  -6.887  1.00 90.32           C  
ATOM   2240  CG  TYR   286      10.988   8.079  -6.354  1.00 90.32           C  
ATOM   2241  CD1 TYR   286      12.273   8.547  -6.090  1.00 90.32           C  
ATOM   2242  CD2 TYR   286       9.916   8.930  -6.112  1.00 90.32           C  
ATOM   2243  CE1 TYR   286      12.484   9.830  -5.596  1.00 90.32           C  
ATOM   2244  CE2 TYR   286      10.115  10.216  -5.619  1.00 90.32           C  
ATOM   2245  CZ  TYR   286      11.400  10.656  -5.365  1.00 90.32           C  
ATOM   2246  OH  TYR   286      11.603  11.927  -4.876  1.00 90.32           O  
ATOM   2247  N   LEU   287      12.541   6.523  -9.551  1.00 94.26           N  
ATOM   2248  CA  LEU   287      13.655   7.003 -10.362  1.00 94.26           C  
ATOM   2249  C   LEU   287      13.187   7.365 -11.767  1.00 94.26           C  
ATOM   2250  O   LEU   287      13.650   8.351 -12.346  1.00 94.26           O  
ATOM   2251  CB  LEU   287      14.760   5.946 -10.435  1.00 94.26           C  
ATOM   2252  CG  LEU   287      15.483   5.629  -9.125  1.00 94.26           C  
ATOM   2253  CD1 LEU   287      16.497   4.510  -9.337  1.00 94.26           C  
ATOM   2254  CD2 LEU   287      16.164   6.877  -8.574  1.00 94.26           C  
ATOM   2255  N   ILE   288      12.224   6.660 -12.241  1.00 93.61           N  
ATOM   2256  CA  ILE   288      11.675   6.930 -13.566  1.00 93.61           C  
ATOM   2257  C   ILE   288      10.812   8.188 -13.519  1.00 93.61           C  
ATOM   2258  O   ILE   288      10.947   9.073 -14.368  1.00 93.61           O  
ATOM   2259  CB  ILE   288      10.850   5.733 -14.090  1.00 93.61           C  
ATOM   2260  CG1 ILE   288      11.768   4.540 -14.385  1.00 93.61           C  
ATOM   2261  CG2 ILE   288      10.053   6.131 -15.336  1.00 93.61           C  
ATOM   2262  CD1 ILE   288      11.024   3.245 -14.678  1.00 93.61           C  
ATOM   2263  N   GLN   289      10.012   8.219 -12.473  1.00 89.06           N  
ATOM   2264  CA  GLN   289       9.115   9.359 -12.322  1.00 89.06           C  
ATOM   2265  C   GLN   289       9.896  10.668 -12.242  1.00 89.06           C  
ATOM   2266  O   GLN   289       9.502  11.670 -12.842  1.00 89.06           O  
ATOM   2267  CB  GLN   289       8.240   9.194 -11.078  1.00 89.06           C  
ATOM   2268  CG  GLN   289       7.227  10.314 -10.885  1.00 89.06           C  
ATOM   2269  CD  GLN   289       6.512  10.236  -9.549  1.00 89.06           C  
ATOM   2270  OE1 GLN   289       6.979   9.571  -8.618  1.00 89.06           O  
ATOM   2271  NE2 GLN   289       5.374  10.913  -9.445  1.00 89.06           N  
ATOM   2272  N   LYS   290      11.042  10.606 -11.610  1.00 90.94           N  
ATOM   2273  CA  LYS   290      11.836  11.812 -11.393  1.00 90.94           C  
ATOM   2274  C   LYS   290      12.815  12.040 -12.541  1.00 90.94           C  
ATOM   2275  O   LYS   290      13.555  13.026 -12.547  1.00 90.94           O  
ATOM   2276  CB  LYS   290      12.594  11.724 -10.068  1.00 90.94           C  
ATOM   2277  CG  LYS   290      11.717  11.917  -8.839  1.00 90.94           C  
ATOM   2278  CD  LYS   290      11.156  13.332  -8.769  1.00 90.94           C  
ATOM   2279  CE  LYS   290      10.340  13.548  -7.502  1.00 90.94           C  
ATOM   2280  NZ  LYS   290       9.763  14.925  -7.442  1.00 90.94           N  
ATOM   2281  N   GLY   291      12.950  11.071 -13.414  1.00 94.00           N  
ATOM   2282  CA  GLY   291      13.701  11.251 -14.646  1.00 94.00           C  
ATOM   2283  C   GLY   291      15.160  10.859 -14.519  1.00 94.00           C  
ATOM   2284  O   GLY   291      16.014  11.380 -15.240  1.00 94.00           O  
ATOM   2285  N   PHE   292      15.473  10.050 -13.504  1.00 96.12           N  
ATOM   2286  CA  PHE   292      16.862   9.651 -13.310  1.00 96.12           C  
ATOM   2287  C   PHE   292      17.230   8.501 -14.240  1.00 96.12           C  
ATOM   2288  O   PHE   292      18.382   8.384 -14.664  1.00 96.12           O  
ATOM   2289  CB  PHE   292      17.107   9.247 -11.853  1.00 96.12           C  
ATOM   2290  CG  PHE   292      17.168  10.411 -10.901  1.00 96.12           C  
ATOM   2291  CD1 PHE   292      18.260  11.270 -10.900  1.00 96.12           C  
ATOM   2292  CD2 PHE   292      16.131  10.647 -10.008  1.00 96.12           C  
ATOM   2293  CE1 PHE   292      18.318  12.349 -10.021  1.00 96.12           C  
ATOM   2294  CE2 PHE   292      16.182  11.723  -9.126  1.00 96.12           C  
ATOM   2295  CZ  PHE   292      17.277  12.572  -9.134  1.00 96.12           C  
ATOM   2296  N   ILE   293      16.208   7.660 -14.475  1.00 95.96           N  
ATOM   2297  CA  ILE   293      16.449   6.546 -15.385  1.00 95.96           C  
ATOM   2298  C   ILE   293      15.312   6.454 -16.401  1.00 95.96           C  
ATOM   2299  O   ILE   293      14.230   7.003 -16.182  1.00 95.96           O  
ATOM   2300  CB  ILE   293      16.592   5.212 -14.619  1.00 95.96           C  
ATOM   2301  CG1 ILE   293      15.274   4.850 -13.925  1.00 95.96           C  
ATOM   2302  CG2 ILE   293      17.741   5.290 -13.609  1.00 95.96           C  
ATOM   2303  CD1 ILE   293      15.264   3.461 -13.302  1.00 95.96           C  
ATOM   2304  N   MET   294      15.498   5.863 -17.510  1.00 95.30           N  
ATOM   2305  CA  MET   294      14.487   5.566 -18.520  1.00 95.30           C  
ATOM   2306  C   MET   294      14.591   4.117 -18.984  1.00 95.30           C  
ATOM   2307  O   MET   294      15.669   3.523 -18.942  1.00 95.30           O  
ATOM   2308  CB  MET   294      14.628   6.509 -19.716  1.00 95.30           C  
ATOM   2309  CG  MET   294      15.949   6.369 -20.455  1.00 95.30           C  
ATOM   2310  SD  MET   294      16.174   7.657 -21.743  1.00 95.30           S  
ATOM   2311  CE  MET   294      15.169   6.952 -23.079  1.00 95.30           C  
ATOM   2312  N   ARG   295      13.451   3.587 -19.414  1.00 93.01           N  
ATOM   2313  CA  ARG   295      13.397   2.211 -19.896  1.00 93.01           C  
ATOM   2314  C   ARG   295      13.474   2.161 -21.418  1.00 93.01           C  
ATOM   2315  O   ARG   295      12.852   2.975 -22.104  1.00 93.01           O  
ATOM   2316  CB  ARG   295      12.119   1.521 -19.414  1.00 93.01           C  
ATOM   2317  CG  ARG   295      12.109   1.214 -17.925  1.00 93.01           C  
ATOM   2318  CD  ARG   295      10.834   0.497 -17.505  1.00 93.01           C  
ATOM   2319  NE  ARG   295      10.823   0.210 -16.074  1.00 93.01           N  
ATOM   2320  CZ  ARG   295       9.832  -0.402 -15.431  1.00 93.01           C  
ATOM   2321  NH1 ARG   295       8.748  -0.805 -16.083  1.00 93.01           N  
ATOM   2322  NH2 ARG   295       9.926  -0.612 -14.126  1.00 93.01           N  
ATOM   2323  N   THR   296      14.376   1.275 -21.876  1.00 92.06           N  
ATOM   2324  CA  THR   296      14.451   0.971 -23.301  1.00 92.06           C  
ATOM   2325  C   THR   296      14.147  -0.503 -23.556  1.00 92.06           C  
ATOM   2326  O   THR   296      13.900  -1.263 -22.617  1.00 92.06           O  
ATOM   2327  CB  THR   296      15.837   1.319 -23.875  1.00 92.06           C  
ATOM   2328  OG1 THR   296      16.805   0.395 -23.362  1.00 92.06           O  
ATOM   2329  CG2 THR   296      16.250   2.736 -23.493  1.00 92.06           C  
ATOM   2330  N   ARG   297      14.042  -0.878 -24.789  1.00 89.00           N  
ATOM   2331  CA  ARG   297      13.773  -2.266 -25.150  1.00 89.00           C  
ATOM   2332  C   ARG   297      14.863  -3.191 -24.620  1.00 89.00           C  
ATOM   2333  O   ARG   297      14.602  -4.356 -24.315  1.00 89.00           O  
ATOM   2334  CB  ARG   297      13.652  -2.414 -26.668  1.00 89.00           C  
ATOM   2335  CG  ARG   297      12.357  -1.857 -27.240  1.00 89.00           C  
ATOM   2336  CD  ARG   297      12.232  -2.141 -28.731  1.00 89.00           C  
ATOM   2337  NE  ARG   297      10.951  -1.681 -29.261  1.00 89.00           N  
ATOM   2338  CZ  ARG   297      10.601  -1.729 -30.543  1.00 89.00           C  
ATOM   2339  NH1 ARG   297      11.432  -2.219 -31.456  1.00 89.00           N  
ATOM   2340  NH2 ARG   297       9.410  -1.283 -30.917  1.00 89.00           N  
ATOM   2341  N   THR   298      16.050  -2.598 -24.485  1.00 88.04           N  
ATOM   2342  CA  THR   298      17.189  -3.445 -24.149  1.00 88.04           C  
ATOM   2343  C   THR   298      17.550  -3.305 -22.673  1.00 88.04           C  
ATOM   2344  O   THR   298      18.441  -3.998 -22.178  1.00 88.04           O  
ATOM   2345  CB  THR   298      18.415  -3.102 -25.015  1.00 88.04           C  
ATOM   2346  OG1 THR   298      18.690  -1.699 -24.908  1.00 88.04           O  
ATOM   2347  CG2 THR   298      18.169  -3.449 -26.479  1.00 88.04           C  
ATOM   2348  N   GLY   299      16.899  -2.297 -21.984  1.00 93.06           N  
ATOM   2349  CA  GLY   299      17.223  -2.150 -20.574  1.00 93.06           C  
ATOM   2350  C   GLY   299      17.027  -0.736 -20.061  1.00 93.06           C  
ATOM   2351  O   GLY   299      16.226   0.024 -20.610  1.00 93.06           O  
ATOM   2352  N   ARG   300      17.730  -0.447 -18.970  1.00 95.48           N  
ATOM   2353  CA  ARG   300      17.626   0.837 -18.283  1.00 95.48           C  
ATOM   2354  C   ARG   300      18.816   1.732 -18.612  1.00 95.48           C  
ATOM   2355  O   ARG   300      19.958   1.269 -18.643  1.00 95.48           O  
ATOM   2356  CB  ARG   300      17.528   0.630 -16.769  1.00 95.48           C  
ATOM   2357  CG  ARG   300      16.254  -0.070 -16.324  1.00 95.48           C  
ATOM   2358  CD  ARG   300      16.428  -1.582 -16.278  1.00 95.48           C  
ATOM   2359  NE  ARG   300      15.216  -2.250 -15.814  1.00 95.48           N  
ATOM   2360  CZ  ARG   300      15.071  -3.568 -15.705  1.00 95.48           C  
ATOM   2361  NH1 ARG   300      16.065  -4.388 -16.026  1.00 95.48           N  
ATOM   2362  NH2 ARG   300      13.924  -4.070 -15.272  1.00 95.48           N  
ATOM   2363  N   VAL   301      18.551   3.042 -18.823  1.00 95.57           N  
ATOM   2364  CA  VAL   301      19.599   4.007 -19.138  1.00 95.57           C  
ATOM   2365  C   VAL   301      19.543   5.171 -18.153  1.00 95.57           C  
ATOM   2366  O   VAL   301      18.466   5.699 -17.866  1.00 95.57           O  
ATOM   2367  CB  VAL   301      19.474   4.528 -20.587  1.00 95.57           C  
ATOM   2368  CG1 VAL   301      20.566   5.553 -20.889  1.00 95.57           C  
ATOM   2369  CG2 VAL   301      19.536   3.368 -21.579  1.00 95.57           C  
ATOM   2370  N   ALA   302      20.752   5.476 -17.598  1.00 96.21           N  
ATOM   2371  CA  ALA   302      20.839   6.673 -16.765  1.00 96.21           C  
ATOM   2372  C   ALA   302      20.733   7.939 -17.610  1.00 96.21           C  
ATOM   2373  O   ALA   302      21.358   8.040 -18.668  1.00 96.21           O  
ATOM   2374  CB  ALA   302      22.142   6.675 -15.969  1.00 96.21           C  
ATOM   2375  N   THR   303      19.927   8.885 -17.199  1.00 95.66           N  
ATOM   2376  CA  THR   303      19.715  10.126 -17.936  1.00 95.66           C  
ATOM   2377  C   THR   303      20.758  11.170 -17.548  1.00 95.66           C  
ATOM   2378  O   THR   303      21.582  10.933 -16.662  1.00 95.66           O  
ATOM   2379  CB  THR   303      18.304  10.689 -17.687  1.00 95.66           C  
ATOM   2380  OG1 THR   303      18.169  11.031 -16.301  1.00 95.66           O  
ATOM   2381  CG2 THR   303      17.231   9.668 -18.053  1.00 95.66           C  
ATOM   2382  N   ALA   304      20.773  12.302 -18.232  1.00 94.57           N  
ATOM   2383  CA  ALA   304      21.666  13.418 -17.926  1.00 94.57           C  
ATOM   2384  C   ALA   304      21.454  13.914 -16.499  1.00 94.57           C  
ATOM   2385  O   ALA   304      22.413  14.275 -15.813  1.00 94.57           O  
ATOM   2386  CB  ALA   304      21.453  14.557 -18.920  1.00 94.57           C  
ATOM   2387  N   LYS   305      20.210  13.843 -16.125  1.00 95.19           N  
ATOM   2388  CA  LYS   305      19.872  14.261 -14.767  1.00 95.19           C  
ATOM   2389  C   LYS   305      20.590  13.400 -13.732  1.00 95.19           C  
ATOM   2390  O   LYS   305      21.067  13.910 -12.716  1.00 95.19           O  
ATOM   2391  CB  LYS   305      18.360  14.194 -14.546  1.00 95.19           C  
ATOM   2392  CG  LYS   305      17.906  14.742 -13.201  1.00 95.19           C  
ATOM   2393  CD  LYS   305      16.387  14.756 -13.086  1.00 95.19           C  
ATOM   2394  CE  LYS   305      15.932  15.317 -11.746  1.00 95.19           C  
ATOM   2395  NZ  LYS   305      14.443  15.358 -11.640  1.00 95.19           N  
ATOM   2396  N   ALA   306      20.684  12.147 -13.941  1.00 95.67           N  
ATOM   2397  CA  ALA   306      21.374  11.235 -13.031  1.00 95.67           C  
ATOM   2398  C   ALA   306      22.859  11.572 -12.937  1.00 95.67           C  
ATOM   2399  O   ALA   306      23.423  11.619 -11.842  1.00 95.67           O  
ATOM   2400  CB  ALA   306      21.187   9.789 -13.486  1.00 95.67           C  
ATOM   2401  N   TYR   307      23.468  11.893 -14.025  1.00 95.52           N  
ATOM   2402  CA  TYR   307      24.888  12.227 -14.061  1.00 95.52           C  
ATOM   2403  C   TYR   307      25.167  13.507 -13.284  1.00 95.52           C  
ATOM   2404  O   TYR   307      26.064  13.544 -12.438  1.00 95.52           O  
ATOM   2405  CB  TYR   307      25.368  12.379 -15.508  1.00 95.52           C  
ATOM   2406  CG  TYR   307      25.662  11.066 -16.191  1.00 95.52           C  
ATOM   2407  CD1 TYR   307      26.969  10.599 -16.312  1.00 95.52           C  
ATOM   2408  CD2 TYR   307      24.635  10.291 -16.719  1.00 95.52           C  
ATOM   2409  CE1 TYR   307      27.245   9.390 -16.943  1.00 95.52           C  
ATOM   2410  CE2 TYR   307      24.900   9.080 -17.351  1.00 95.52           C  
ATOM   2411  CZ  TYR   307      26.206   8.639 -17.458  1.00 95.52           C  
ATOM   2412  OH  TYR   307      26.473   7.441 -18.084  1.00 95.52           O  
ATOM   2413  N   GLU   308      24.333  14.502 -13.645  1.00 93.61           N  
ATOM   2414  CA  GLU   308      24.496  15.789 -12.974  1.00 93.61           C  
ATOM   2415  C   GLU   308      24.329  15.649 -11.464  1.00 93.61           C  
ATOM   2416  O   GLU   308      25.137  16.172 -10.694  1.00 93.61           O  
ATOM   2417  CB  GLU   308      23.496  16.810 -13.522  1.00 93.61           C  
ATOM   2418  CG  GLU   308      23.664  18.207 -12.942  1.00 93.61           C  
ATOM   2419  CD  GLU   308      22.690  19.219 -13.523  1.00 93.61           C  
ATOM   2420  OE1 GLU   308      22.789  20.421 -13.184  1.00 93.61           O  
ATOM   2421  OE2 GLU   308      21.820  18.807 -14.322  1.00 93.61           O  
ATOM   2422  N   HIS   309      23.291  14.815 -11.108  1.00 94.40           N  
ATOM   2423  CA  HIS   309      22.981  14.659  -9.691  1.00 94.40           C  
ATOM   2424  C   HIS   309      24.111  13.949  -8.955  1.00 94.40           C  
ATOM   2425  O   HIS   309      24.448  14.314  -7.826  1.00 94.40           O  
ATOM   2426  CB  HIS   309      21.671  13.890  -9.511  1.00 94.40           C  
ATOM   2427  CG  HIS   309      21.298  13.669  -8.079  1.00 94.40           C  
ATOM   2428  ND1 HIS   309      20.739  14.655  -7.295  1.00 94.40           N  
ATOM   2429  CD2 HIS   309      21.401  12.572  -7.292  1.00 94.40           C  
ATOM   2430  CE1 HIS   309      20.515  14.172  -6.084  1.00 94.40           C  
ATOM   2431  NE2 HIS   309      20.908  12.910  -6.056  1.00 94.40           N  
ATOM   2432  N   MET   310      24.740  12.954  -9.603  1.00 93.33           N  
ATOM   2433  CA  MET   310      25.762  12.136  -8.956  1.00 93.33           C  
ATOM   2434  C   MET   310      27.140  12.774  -9.099  1.00 93.33           C  
ATOM   2435  O   MET   310      28.122  12.269  -8.551  1.00 93.33           O  
ATOM   2436  CB  MET   310      25.775  10.724  -9.545  1.00 93.33           C  
ATOM   2437  CG  MET   310      24.532   9.913  -9.219  1.00 93.33           C  
ATOM   2438  SD  MET   310      24.266   9.729  -7.413  1.00 93.33           S  
ATOM   2439  CE  MET   310      25.690   8.689  -6.984  1.00 93.33           C  
ATOM   2440  N   GLY   311      27.203  13.931  -9.912  1.00 92.57           N  
ATOM   2441  CA  GLY   311      28.451  14.662 -10.063  1.00 92.57           C  
ATOM   2442  C   GLY   311      29.353  14.086 -11.138  1.00 92.57           C  
ATOM   2443  O   GLY   311      30.579  14.155 -11.029  1.00 92.57           O  
ATOM   2444  N   TYR   312      28.769  13.378 -12.069  1.00 91.02           N  
ATOM   2445  CA  TYR   312      29.522  12.812 -13.182  1.00 91.02           C  
ATOM   2446  C   TYR   312      29.349  13.653 -14.441  1.00 91.02           C  
ATOM   2447  O   TYR   312      28.366  14.385 -14.575  1.00 91.02           O  
ATOM   2448  CB  TYR   312      29.082  11.370 -13.452  1.00 91.02           C  
ATOM   2449  CG  TYR   312      29.428  10.411 -12.339  1.00 91.02           C  
ATOM   2450  CD1 TYR   312      30.677   9.797 -12.286  1.00 91.02           C  
ATOM   2451  CD2 TYR   312      28.506  10.116 -11.340  1.00 91.02           C  
ATOM   2452  CE1 TYR   312      31.000   8.911 -11.263  1.00 91.02           C  
ATOM   2453  CE2 TYR   312      28.818   9.232 -10.313  1.00 91.02           C  
ATOM   2454  CZ  TYR   312      30.066   8.636 -10.282  1.00 91.02           C  
ATOM   2455  OH  TYR   312      30.380   7.759  -9.268  1.00 91.02           O  
ATOM   2456  N   ASP   313      30.355  13.668 -15.291  1.00 85.22           N  
ATOM   2457  CA  ASP   313      30.238  14.344 -16.579  1.00 85.22           C  
ATOM   2458  C   ASP   313      29.361  13.545 -17.541  1.00 85.22           C  
ATOM   2459  O   ASP   313      29.496  12.324 -17.644  1.00 85.22           O  
ATOM   2460  CB  ASP   313      31.620  14.571 -17.193  1.00 85.22           C  
ATOM   2461  CG  ASP   313      32.440  15.605 -16.442  1.00 85.22           C  
ATOM   2462  OD1 ASP   313      31.852  16.497 -15.794  1.00 85.22           O  
ATOM   2463  OD2 ASP   313      33.687  15.530 -16.502  1.00 85.22           O  
ATOM   2464  N   TYR   314      28.367  14.153 -17.995  1.00 81.77           N  
ATOM   2465  CA  TYR   314      27.517  13.501 -18.984  1.00 81.77           C  
ATOM   2466  C   TYR   314      28.130  13.593 -20.376  1.00 81.77           C  
ATOM   2467  O   TYR   314      28.218  14.681 -20.952  1.00 81.77           O  
ATOM   2468  CB  TYR   314      26.119  14.127 -18.988  1.00 81.77           C  
ATOM   2469  CG  TYR   314      25.148  13.438 -19.915  1.00 81.77           C  
ATOM   2470  CD1 TYR   314      24.683  14.073 -21.065  1.00 81.77           C  
ATOM   2471  CD2 TYR   314      24.692  12.153 -19.644  1.00 81.77           C  
ATOM   2472  CE1 TYR   314      23.787  13.444 -21.922  1.00 81.77           C  
ATOM   2473  CE2 TYR   314      23.796  11.514 -20.494  1.00 81.77           C  
ATOM   2474  CZ  TYR   314      23.350  12.166 -21.629  1.00 81.77           C  
ATOM   2475  OH  TYR   314      22.463  11.538 -22.474  1.00 81.77           O  
ATOM   2476  N   THR   315      29.085  12.774 -20.766  1.00 72.63           N  
ATOM   2477  CA  THR   315      29.597  12.805 -22.132  1.00 72.63           C  
ATOM   2478  C   THR   315      28.953  11.709 -22.976  1.00 72.63           C  
ATOM   2479  O   THR   315      29.140  10.521 -22.707  1.00 72.63           O  
ATOM   2480  CB  THR   315      31.128  12.645 -22.158  1.00 72.63           C  
ATOM   2481  OG1 THR   315      31.502  11.544 -21.320  1.00 72.63           O  
ATOM   2482  CG2 THR   315      31.822  13.907 -21.658  1.00 72.63           C  
ATOM   2483  N   ARG   316      27.711  11.876 -23.276  1.00 63.04           N  
ATOM   2484  CA  ARG   316      27.252  10.806 -24.155  1.00 63.04           C  
ATOM   2485  C   ARG   316      27.673  11.064 -25.598  1.00 63.04           C  
ATOM   2486  O   ARG   316      27.713  12.213 -26.042  1.00 63.04           O  
ATOM   2487  CB  ARG   316      25.732  10.655 -24.071  1.00 63.04           C  
ATOM   2488  CG  ARG   316      25.276   9.437 -23.283  1.00 63.04           C  
ATOM   2489  CD  ARG   316      23.822   9.090 -23.573  1.00 63.04           C  
ATOM   2490  NE  ARG   316      23.497   7.731 -23.149  1.00 63.04           N  
ATOM   2491  CZ  ARG   316      22.327   7.132 -23.353  1.00 63.04           C  
ATOM   2492  NH1 ARG   316      21.342   7.764 -23.982  1.00 63.04           N  
ATOM   2493  NH2 ARG   316      22.139   5.892 -22.925  1.00 63.04           N  
ATOM   2494  N   ASP   317      28.413  10.222 -26.177  1.00 57.27           N  
ATOM   2495  CA  ASP   317      28.590  10.143 -27.623  1.00 57.27           C  
ATOM   2496  C   ASP   317      27.247   9.984 -28.333  1.00 57.27           C  
ATOM   2497  O   ASP   317      26.548   8.988 -28.134  1.00 57.27           O  
ATOM   2498  CB  ASP   317      29.518   8.982 -27.988  1.00 57.27           C  
ATOM   2499  CG  ASP   317      30.967   9.243 -27.619  1.00 57.27           C  
ATOM   2500  OD1 ASP   317      31.362  10.423 -27.496  1.00 57.27           O  
ATOM   2501  OD2 ASP   317      31.722   8.261 -27.452  1.00 57.27           O  
ATOM   2502  N   ASN   318      26.243  10.756 -28.062  1.00 42.11           N  
ATOM   2503  CA  ASN   318      25.222  10.517 -29.077  1.00 42.11           C  
ATOM   2504  C   ASN   318      25.781  10.692 -30.486  1.00 42.11           C  
ATOM   2505  O   ASN   318      25.242  10.139 -31.445  1.00 42.11           O  
ATOM   2506  CB  ASN   318      24.023  11.443 -28.862  1.00 42.11           C  
ATOM   2507  CG  ASN   318      23.120  10.977 -27.737  1.00 42.11           C  
ATOM   2508  OD1 ASN   318      23.192   9.825 -27.303  1.00 42.11           O  
ATOM   2509  ND2 ASN   318      22.262  11.870 -27.257  1.00 42.11           N  
TER    2510      ASN   318                                                       
END   
